# Supplementary material for: Single-breath-hold 3D abdominal metabolic MRI enables label-free diagnosis of liver cancer
Source: Nat Commun. 2026 Mar 31;17:4661. doi: 10.1038/s41467-026-71124-5 (PMC13201843; doi:10.1038/s41467-026-71124-5)
Supplement: Supplementary file 4 — Source Data [file 41467_2026_71124_MOESM4_ESM.zip]

Archive with 14 entries (14 files):
- Figure2.xlsx
- Figure3.xlsx
- Figure4.xlsx
- Figure5.xlsx
- Figure6.xlsx
- Figure7.xlsx
- Figure8.xlsx
- SI_Figures_Part1.xlsx
- SI_Figures_Part2.xlsx
- SI_Figures_Part3.xlsx
- SI_Figures_Part4.xlsx
- SI_Figures_Part5.xlsx
- SI_Figures_Part6.xlsx
- SI_Figures_Part7.xlsx
