# Supplementary material for: Single-breath-hold 3D abdominal metabolic MRI enables label-free diagnosis of liver cancer
Source: Nat Commun. 2026 Mar 31;17:4661. doi: 10.1038/s41467-026-71124-5 (PMC13201843; doi:10.1038/s41467-026-71124-5)
Supplement: Supplementary file 4 — Source Data [file 41467_2026_71124_MOESM4_ESM.zip › Figure2.xlsx]

## Sheet: Fig2.a
Fig2 a1: SSE-parallel acquisition pattern
0	0	0	0	0	0	0	0	0	0	1	0	0	0	0	0	0	0	0	0	0	0	0	0	0	0	0	0	0	0	1	0	0	0	0	0	0	0	0	0	1	0	0	0	0	0	0	0	0	0
0	0	0	0	0	0	0	0	0	0	0	1	0	0	0	0	0	0	0	0	0	0	0	0	0	0	0	0	0	0	0	1	0	0	0	0	0	0	0	0	0	1	0	0	0	0	0	0	0	0
0	0	0	0	0	0	0	0	0	0	0	0	1	0	0	0	0	0	0	0	0	0	0	0	0	0	0	0	0	0	0	0	1	0	0	0	0	0	0	0	0	0	1	0	0	0	0	0	0	0
0	0	0	0	0	0	0	0	0	0	0	0	0	1	0	0	0	0	0	0	0	0	0	0	0	0	0	0	0	0	0	0	0	1	0	0	0	0	0	0	0	0	0	1	0	0	0	0	0	0
0	0	0	0	0	0	0	0	0	0	0	0	0	0	1	0	0	0	0	0	0	0	0	0	0	0	0	0	0	0	0	0	0	0	1	0	0	0	0	0	0	0	0	0	1	0	0	0	0	0
0	0	0	0	0	0	0	0	0	0	0	0	0	0	0	1	0	0	0	0	0	0	0	0	0	0	0	0	0	0	0	0	0	0	0	1	0	0	0	0	0	0	0	0	0	1	0	0	0	0
0	0	0	0	0	0	0	0	0	0	0	0	0	0	0	0	1	0	0	0	0	0	0	0	0	0	0	0	0	0	0	0	0	0	0	0	1	0	0	0	0	0	0	0	0	0	1	0	0	0
0	0	0	0	0	0	0	0	0	0	0	0	0	0	0	0	0	1	0	0	0	0	0	0	0	0	0	0	0	0	0	0	0	0	0	0	0	1	0	0	0	0	0	0	0	0	0	1	0	0
0	0	0	0	0	0	0	0	0	0	0	0	0	0	0	0	0	0	1	0	0	0	0	0	0	0	0	0	0	0	0	0	0	0	0	0	0	0	1	0	0	0	0	0	0	0	0	0	1	0
0	0	0	0	0	0	0	0	0	0	0	0	0	0	0	0	0	0	0	1	0	0	0	0	0	0	0	0	0	0	0	0	0	0	0	0	0	0	0	1	0	0	0	0	0	0	0	0	0	1
0	0	0	0	0	0	0	0	0	0	0	0	0	0	0	0	0	0	0	0	1	0	0	0	0	0	0	0	0	0	0	0	0	0	0	0	0	0	0	0	1	0	0	0	0	0	0	0	0	0
0	0	0	0	0	0	0	0	0	0	0	0	0	0	0	0	0	0	0	0	0	1	0	0	0	0	0	0	0	0	0	0	0	0	0	0	0	0	0	0	0	1	0	0	0	0	0	0	0	0
0	0	0	0	0	0	0	0	0	0	0	0	0	0	0	0	0	0	0	0	0	0	1	0	0	0	0	0	0	0	0	0	0	0	0	0	0	0	0	0	0	0	1	0	0	0	0	0	0	0
0	0	0	0	0	0	0	0	0	0	0	0	0	0	0	0	0	0	0	0	0	0	0	1	0	0	0	0	0	0	0	0	0	0	0	0	0	0	0	0	0	0	0	1	0	0	0	0	0	0
0	0	0	0	0	0	0	0	0	0	0	0	0	0	0	0	0	0	0	0	0	0	0	0	1	0	0	0	0	0	0	0	0	0	0	0	0	0	0	0	0	0	0	0	1	0	0	0	0	0
0	0	0	0	0	0	0	0	0	0	0	0	0	0	0	0	0	0	0	0	0	0	0	0	0	1	0	0	0	0	0	0	0	0	0	0	0	0	0	0	0	0	0	0	0	1	0	0	0	0
0	0	0	0	0	0	0	0	0	0	0	0	0	0	0	0	0	0	0	0	0	0	0	0	0	0	1	0	0	0	0	0	0	0	0	0	0	0	0	0	0	0	0	0	0	0	1	0	0	0
0	0	0	0	0	0	0	0	0	0	0	0	0	0	0	0	0	0	0	0	0	0	0	0	0	0	0	1	0	0	0	0	0	0	0	0	0	0	0	0	0	0	0	0	0	0	0	1	0	0
0	0	0	0	0	0	0	0	0	0	0	0	0	0	0	0	0	0	0	0	0	0	0	0	0	0	0	0	1	0	0	0	0	0	0	0	0	0	0	0	0	0	0	0	0	0	0	0	1	0
0	0	0	0	0	0	0	0	0	0	0	0	0	0	0	0	0	0	0	0	0	0	0	0	0	0	0	0	0	1	0	0	0	0	0	0	0	0	0	0	0	0	0	0	0	0	0	0	0	1
0	0	0	0	0	0	0	0	0	0	0	0	0	0	0	0	0	0	0	0	0	0	0	0	0	0	0	0	0	0	1	0	0	0	0	0	0	0	0	0	0	0	0	0	0	0	0	0	0	0
Fig2 a2: SSE-diamond acquisition pattern
0	0	0	0	0	0	0	0	0	0	1	0	0	0	0	0	0	0	0	0	0	0	0	0	0	0	0	0	0	0	1	0	0	0	0	0	0	0	0	0	1	0	0	0	0	0	0	0	0	0
0	0	0	0	0	0	0	0	0	0	0	1	0	0	0	0	0	0	0	0	0	0	0	0	0	0	0	0	0	1	0	0	0	0	0	0	0	0	0	0	0	1	0	0	0	0	0	0	0	0
0	0	0	0	0	0	0	0	0	0	0	0	1	0	0	0	0	0	0	0	0	0	0	0	0	0	0	0	1	0	0	0	0	0	0	0	0	0	0	0	0	0	1	0	0	0	0	0	0	0
0	0	0	0	0	0	0	0	0	0	0	0	0	1	0	0	0	0	0	0	0	0	0	0	0	0	0	1	0	0	0	0	0	0	0	0	0	0	0	0	0	0	0	1	0	0	0	0	0	0
0	0	0	0	0	0	0	0	0	0	0	0	0	0	1	0	0	0	0	0	0	0	0	0	0	0	1	0	0	0	0	0	0	0	0	0	0	0	0	0	0	0	0	0	1	0	0	0	0	0
0	0	0	0	0	0	0	0	0	0	0	0	0	0	0	1	0	0	0	0	0	0	0	0	0	1	0	0	0	0	0	0	0	0	0	0	0	0	0	0	0	0	0	0	0	1	0	0	0	0
0	0	0	0	0	0	0	0	0	0	0	0	0	0	0	0	1	0	0	0	0	0	0	0	1	0	0	0	0	0	0	0	0	0	0	0	0	0	0	0	0	0	0	0	0	0	1	0	0	0
0	0	0	0	0	0	0	0	0	0	0	0	0	0	0	0	0	1	0	0	0	0	0	1	0	0	0	0	0	0	0	0	0	0	0	0	0	0	0	0	0	0	0	0	0	0	0	1	0	0
0	0	0	0	0	0	0	0	0	0	0	0	0	0	0	0	0	0	1	0	0	0	1	0	0	0	0	0	0	0	0	0	0	0	0	0	0	0	0	0	0	0	0	0	0	0	0	0	1	0
0	0	0	0	0	0	0	0	0	0	0	0	0	0	0	0	0	0	0	1	0	1	0	0	0	0	0	0	0	0	0	0	0	0	0	0	0	0	0	0	0	0	0	0	0	0	0	0	0	1
0	0	0	0	0	0	0	0	0	0	0	0	0	0	0	0	0	0	0	0	1	0	0	0	0	0	0	0	0	0	0	0	0	0	0	0	0	0	0	0	0	0	0	0	0	0	0	0	0	0
0	0	0	0	0	0	0	0	0	0	0	0	0	0	0	0	0	0	0	1	0	1	0	0	0	0	0	0	0	0	0	0	0	0	0	0	0	0	0	0	0	0	0	0	0	0	0	0	0	1
0	0	0	0	0	0	0	0	0	0	0	0	0	0	0	0	0	0	1	0	0	0	1	0	0	0	0	0	0	0	0	0	0	0	0	0	0	0	0	0	0	0	0	0	0	0	0	0	1	0
0	0	0	0	0	0	0	0	0	0	0	0	0	0	0	0	0	1	0	0	0	0	0	1	0	0	0	0	0	0	0	0	0	0	0	0	0	0	0	0	0	0	0	0	0	0	0	1	0	0
0	0	0	0	0	0	0	0	0	0	0	0	0	0	0	0	1	0	0	0	0	0	0	0	1	0	0	0	0	0	0	0	0	0	0	0	0	0	0	0	0	0	0	0	0	0	1	0	0	0
0	0	0	0	0	0	0	0	0	0	0	0	0	0	0	1	0	0	0	0	0	0	0	0	0	1	0	0	0	0	0	0	0	0	0	0	0	0	0	0	0	0	0	0	0	1	0	0	0	0
0	0	0	0	0	0	0	0	0	0	0	0	0	0	1	0	0	0	0	0	0	0	0	0	0	0	1	0	0	0	0	0	0	0	0	0	0	0	0	0	0	0	0	0	1	0	0	0	0	0
0	0	0	0	0	0	0	0	0	0	0	0	0	1	0	0	0	0	0	0	0	0	0	0	0	0	0	1	0	0	0	0	0	0	0	0	0	0	0	0	0	0	0	1	0	0	0	0	0	0
0	0	0	0	0	0	0	0	0	0	0	0	1	0	0	0	0	0	0	0	0	0	0	0	0	0	0	0	1	0	0	0	0	0	0	0	0	0	0	0	0	0	1	0	0	0	0	0	0	0
0	0	0	0	0	0	0	0	0	0	0	1	0	0	0	0	0	0	0	0	0	0	0	0	0	0	0	0	0	1	0	0	0	0	0	0	0	0	0	0	0	1	0	0	0	0	0	0	0	0
0	0	0	0	0	0	0	0	0	0	1	0	0	0	0	0	0	0	0	0	0	0	0	0	0	0	0	0	0	0	1	0	0	0	0	0	0	0	0	0	1	0	0	0	0	0	0	0	0	0
Fig2 a3: SSE-radial acquisition pattern
1	0	0	0	0	0	0	0	0	0	0	0	0	0	0	0	0	0	0	0	0	0	0	0	0	0	0	0	0	0	0	0	0	0	0	0	0	0	0	0	1	0	0	0	0	0	0	0	0	0
0	0	0	0	0	0	1	0	0	0	0	0	0	0	0	0	0	0	0	0	0	0	0	0	0	0	0	0	0	0	0	0	0	0	0	0	0	0	0	0	0	0	0	0	1	0	0	0	0	0
0	0	0	0	0	0	0	0	0	0	0	0	1	0	0	0	0	0	0	0	0	0	0	0	0	0	0	0	0	0	0	0	0	0	0	0	0	0	0	0	0	0	0	0	0	0	0	0	1	0
0	0	0	0	0	0	0	0	0	0	0	0	0	0	0	0	0	0	1	0	0	0	0	0	0	0	0	0	0	0	0	0	0	0	0	0	0	0	0	0	0	0	0	0	0	0	0	0	0	0
0	0	0	0	0	0	0	0	0	0	0	0	0	0	0	0	0	0	0	0	0	0	0	0	1	0	0	0	0	0	0	0	0	0	0	0	0	0	0	0	0	0	0	0	0	0	0	0	0	0
0	0	0	0	0	0	0	0	0	0	0	0	0	0	0	0	0	0	0	0	0	0	0	0	0	0	0	0	0	0	1	0	0	0	0	0	0	0	0	0	0	0	0	0	0	0	0	0	0	0
0	0	0	0	0	0	0	0	0	0	0	0	0	0	0	0	0	0	0	0	0	0	0	0	0	0	0	0	0	0	0	0	0	0	0	0	1	0	0	0	0	0	0	0	0	0	0	0	0	0
0	0	0	0	0	0	0	0	0	0	0	0	0	0	0	0	0	0	0	0	0	0	0	0	0	0	0	0	0	0	0	0	0	0	0	0	0	0	0	0	0	0	1	0	0	0	0	0	0	0
0	0	0	0	0	0	0	0	0	0	0	0	0	0	0	0	0	0	0	0	0	0	0	0	0	0	0	0	0	0	0	0	0	0	0	0	0	0	0	0	0	0	0	0	0	0	0	0	1	0
0	0	0	0	0	0	0	0	0	0	0	0	0	0	0	0	0	0	0	0	0	0	0	0	0	0	0	0	0	0	0	0	0	0	0	0	0	0	0	0	0	0	0	0	0	0	0	0	0	0
0	0	0	0	0	0	0	0	0	0	0	0	0	0	0	0	0	0	0	0	0	0	0	0	0	0	0	0	0	0	0	0	0	0	0	0	0	0	0	0	0	0	0	0	0	0	0	0	0	0
0	0	0	0	0	0	0	0	0	0	0	0	0	0	0	0	0	0	0	0	0	0	0	0	0	0	0	0	0	0	0	0	0	0	0	0	0	0	0	0	0	0	0	0	0	0	0	0	0	0
0	0	0	0	0	0	0	0	0	0	0	0	0	0	0	0	0	0	0	0	0	0	0	0	0	0	0	0	0	0	0	0	0	0	0	0	0	0	0	0	0	0	0	0	0	0	0	0	1	0
0	0	0	0	0	0	0	0	0	0	0	0	0	0	0	0	0	0	0	0	0	0	0	0	0	0	0	0	0	0	0	0	0	0	0	0	0	0	0	0	0	0	1	0	0	0	0	0	0	0
0	0	0	0	0	0	0	0	0	0	0	0	0	0	0	0	0	0	0	0	0	0	0	0	0	0	0	0	0	0	0	0	0	0	0	0	1	0	0	0	0	0	0	0	0	0	0	0	0	0
0	0	0	0	0	0	0	0	0	0	0	0	0	0	0	0	0	0	0	0	0	0	0	0	0	0	0	0	0	0	1	0	0	0	0	0	0	0	0	0	0	0	0	0	0	0	0	0	0	0
0	0	0	0	0	0	0	0	0	0	0	0	0	0	0	0	0	0	0	0	0	0	0	0	1	0	0	0	0	0	0	0	0	0	0	0	0	0	0	0	0	0	0	0	0	0	0	0	0	0
0	0	0	0	0	0	0	0	0	0	0	0	0	0	0	0	0	0	1	0	0	0	0	0	0	0	0	0	0	0	0	0	0	0	0	0	0	0	0	0	0	0	0	0	0	0	0	0	0	0
0	0	0	0	0	0	0	0	0	0	0	0	1	0	0	0	0	0	0	0	0	0	0	0	0	0	0	0	0	0	0	0	0	0	0	0	0	0	0	0	0	0	0	0	0	0	0	0	1	0
0	0	0	0	0	0	1	0	0	0	0	0	0	0	0	0	0	0	0	0	0	0	0	0	0	0	0	0	0	0	0	0	0	0	0	0	0	0	0	0	0	0	0	0	1	0	0	0	0	0
1	0	0	0	0	0	0	0	0	0	0	0	0	0	0	0	0	0	0	0	0	0	0	0	0	0	0	0	0	0	0	0	0	0	0	0	0	0	0	0	1	0	0	0	0	0	0	0	0	0
Fig2 a4: conventional acquisition pattern
0	0	0	0	0	0	0	0	0	0	0	0	0	0	0	0	0	0	0	0	0	0	0	0	0	0	0	0	0	0	0	0	0	0	0	0	0	0	0	0	1	0	0	0	0	0	0	0	0	0
0	0	0	0	0	0	0	0	0	0	0	0	0	0	0	0	0	0	0	0	0	0	0	0	0	0	0	0	0	0	0	0	0	0	0	0	0	0	0	0	1	0	0	0	0	0	0	0	0	0
0	0	0	0	0	0	0	0	0	0	0	0	0	0	0	0	0	0	0	0	0	0	0	0	0	0	0	0	0	0	0	0	0	0	0	0	0	0	0	0	1	0	0	0	0	0	0	0	0	0
0	0	0	0	0	0	0	0	0	0	0	0	0	0	0	0	0	0	0	0	0	0	0	0	0	0	0	0	0	0	0	0	0	0	0	0	0	0	0	0	1	0	0	0	0	0	0	0	0	0
0	0	0	0	0	0	0	0	0	0	0	0	0	0	0	0	0	0	0	0	0	0	0	0	0	0	0	0	0	0	0	0	0	0	0	0	0	0	0	0	1	0	0	0	0	0	0	0	0	0
0	0	0	0	0	0	0	0	0	0	0	0	0	0	0	0	0	0	0	0	0	0	0	0	0	0	0	0	0	0	0	0	0	0	0	0	0	0	0	0	1	0	0	0	0	0	0	0	0	0
0	0	0	0	0	0	0	0	0	0	0	0	0	0	0	0	0	0	0	0	0	0	0	0	0	0	0	0	0	0	0	0	0	0	0	0	0	0	0	0	1	0	0	0	0	0	0	0	0	0
0	0	0	0	0	0	0	0	0	0	0	0	0	0	0	0	0	0	0	0	0	0	0	0	0	0	0	0	0	0	0	0	0	0	0	0	0	0	0	0	1	0	0	0	0	0	0	0	0	0
0	0	0	0	0	0	0	0	0	0	0	0	0	0	0	0	0	0	0	0	0	0	0	0	0	0	0	0	0	0	0	0	0	0	0	0	0	0	0	0	1	0	0	0	0	0	0	0	0	0
0	0	0	0	0	0	0	0	0	0	0	0	0	0	0	0	0	0	0	0	0	0	0	0	0	0	0	0	0	0	0	0	0	0	0	0	0	0	0	0	1	0	0	0	0	0	0	0	0	0
0	0	0	0	0	0	0	0	0	0	0	0	0	0	0	0	0	0	0	0	0	0	0	0	0	0	0	0	0	0	0	0	0	0	0	0	0	0	0	0	1	0	0	0	0	0	0	0	0	0
0	0	0	0	0	0	0	0	0	0	0	0	0	0	0	0	0	0	0	0	0	0	0	0	0	0	0	0	0	0	0	0	0	0	0	0	0	0	0	0	1	0	0	0	0	0	0	0	0	0
0	0	0	0	0	0	0	0	0	0	0	0	0	0	0	0	0	0	0	0	0	0	0	0	0	0	0	0	0	0	0	0	0	0	0	0	0	0	0	0	1	0	0	0	0	0	0	0	0	0
0	0	0	0	0	0	0	0	0	0	0	0	0	0	0	0	0	0	0	0	0	0	0	0	0	0	0	0	0	0	0	0	0	0	0	0	0	0	0	0	1	0	0	0	0	0	0	0	0	0
0	0	0	0	0	0	0	0	0	0	0	0	0	0	0	0	0	0	0	0	0	0	0	0	0	0	0	0	0	0	0	0	0	0	0	0	0	0	0	0	1	0	0	0	0	0	0	0	0	0
0	0	0	0	0	0	0	0	0	0	0	0	0	0	0	0	0	0	0	0	0	0	0	0	0	0	0	0	0	0	0	0	0	0	0	0	0	0	0	0	1	0	0	0	0	0	0	0	0	0
0	0	0	0	0	0	0	0	0	0	0	0	0	0	0	0	0	0	0	0	0	0	0	0	0	0	0	0	0	0	0	0	0	0	0	0	0	0	0	0	1	0	0	0	0	0	0	0	0	0
0	0	0	0	0	0	0	0	0	0	0	0	0	0	0	0	0	0	0	0	0	0	0	0	0	0	0	0	0	0	0	0	0	0	0	0	0	0	0	0	1	0	0	0	0	0	0	0	0	0
0	0	0	0	0	0	0	0	0	0	0	0	0	0	0	0	0	0	0	0	0	0	0	0	0	0	0	0	0	0	0	0	0	0	0	0	0	0	0	0	1	0	0	0	0	0	0	0	0	0
0	0	0	0	0	0	0	0	0	0	0	0	0	0	0	0	0	0	0	0	0	0	0	0	0	0	0	0	0	0	0	0	0	0	0	0	0	0	0	0	1	0	0	0	0	0	0	0	0	0
0	0	0	0	0	0	0	0	0	0	0	0	0	0	0	0	0	0	0	0	0	0	0	0	0	0	0	0	0	0	0	0	0	0	0	0	0	0	0	0	1	0	0	0	0	0	0	0	0	0
[truncated: 431 more columns]

## Sheet: Fig2.b1
Fig2 b1: SSE-parallel multi-metabolite maps
subfig1: Amide map
0	0	0	0	0	0	0	0	0	0	0	0	0	0	0	0	0	0	0	0	0	0	0	0	0	0	0	0	0	0	0	0	0	0	0	0	0	0	0	0	0	0	0	0	0	0	0	0	0	0
0	0	0	0	0	0	0	0	0	0	0	0	0	0	0	0	0	0	0	0	0	0	0	0	0	0	0	0	0	0	0	0	0	0	0	0	0	0	0	0	0	0	0	0	0	0	0	0	0	0
0	0	0	0	0	0	0	0	0	0	0	0	0	0	0	0	0	0	0	0	0	0	0	0	0	0	0	0	0	0	0	0	0	0	0	0	0	0	0	0	0	0	0	0	0	0	0	0	0	0
0	0	0	0	0	0	0	0	0	0	0	0	0	0	0	0	0	0	0	0	0	0	0	0	0	0	0	0	0	0	0	0	0	0	0	0	0	0	0	0	0	0	0	0	0	0	0	0	0	0
0	0	0	0	0	0	0	0	0	0	0	0	0	0	0	0	0	0	0	0	0	0	0	0	0	0	0	0	0	0	0	0	0	0	0	0	0	0	0	0	0	0	0	0	0	0	0	0	0	0
0	0	0	0	0	0	0	0	0	0	0	0	0	0	0	0	0	0	0	0	0	0	0	0	0	0	0	0	0	0	0	0	0	0	0	0	0	0	0	0	0	0	0	0	0	0	0	0	0	0
0	0	0	0	0	0	0	0	0	0	0	0	0	0	0	0	0	0	0	0	0	0	0	0	0	0	0	0	0	0	0	0	0	0	0	0	0	0	0	0	0	0	0	0	0	0	0	0	0	0
0	0	0	0	0	0	0	0	0	0	0	0	0	0	0	0	0	0	0	0	0	0	0	0	0	0	0	0	0	0	0	0	0	0	0	0	0	0	0	0	0	0	0	0	0	0	0	0	0	0
0	0	0	0	0	0	0	0	0	0	0	0	0	0	0	0	0	0	0	0	0	0	0	0	0	0	0	0	0	0	0	0	0	0	0	0	0	0	0	0	0	0	0	0	0	0	0	0	0	0
0	0	0	0	0	0	0	0	0	0	0	0	0	0	0	0	0	0	0	0	0	0	0	0	0	0	0	0	0	0	0	0	0	0	0	0	0	0	0	0	0	0	0	0	0	0	0	0	0	0
0	0	0	0	0	0	0	0	0	0	0	0	0	0	0	0	0	0	0	0	0	0	0	0	0	0	0	0	0	0	0	0	0	0	0	0	0	0	0	0	0	0	0	0	0	0	0	0	0	0
0	0	0	0	0	0	0	0	0	0	0	0	0	0	0	0	0	0	0	0	0	0	0	0	0	0	0	0	0	0	0	0	0	0	0	0	0	0	0	0	0	0	0	0	0	0	0	0	0	0
0	0	0	0	0	0	0	0	0	0	0	0	0	0	0	0	0	0	0	0	0	0	0	0	0	0	0	0	0	0	0	0	0	0	0	0	0	0	0	0	0	0	0	0	0	0	0	0	0	0
0	0	0	0	0	0	0	0	0	0	0	0	0	0	0	0	0	0	0	0	0	0	0	0	0	0	0	0	0	0	0	0	0	0	0	0	0	0	0	0	0	0	0	0	0	0	0	0	0	0
0	0	0	0	0	0	0	0	0	0	0	0	0	0	0	0	0	0	0	0	0	0	0	0	0	0	0	0	0	0	0	0	0	0	0	0	0	0	0	0	0	0	0	0	0	0	0	0	0	0
0	0	0	0	0	0	0	0	0	0	0	0	0	0	0	0	0	0	0	0	0	0	0	0	0	0	0	0	0	0	0	0	0	0	0	0	0	0	0	0	0	0	0	0	0	0	0	0	0	0
0	0	0	0	0	0	0	0	0	0	0	0	0	0	0	0	0	0	0	0	0	0	0	0	0	0	0	0	0	0	0	0	0	0	0	0	0	0	0	0	0	0	0	0	0	0	0	0	0	0
0	0	0	0	0	0	0	0	0	0	0	0	0	0	0	0	0	0	0	0	0	0	0	0	0	0	0	0	0	0	0	0	0	0	0	0	0	0	0	0	0	0	0	0	0	0	0	0	0	0
0	0	0	0	0	0	0	0	0	0	0	0	0	0	0	0	0	0	0	0	0	0	0	0	0	0	0	0	0	0	0	0	0	0	0	0	0	0	0	0	0	0	0	0	0	0	0	0	0	0
0	0	0	0	0	0	0	0	0	0	0	0	0	0	0	0	0	0	0	0	0	0	0	0	0	0	0	0	0	0	0	0	0	0	0	0	0	0	0	0	0	0	0	0	0	0	0	0	0	0
0	0	0	0	0	0	0	0	0	0	0	0	0	0	0	0	0	0	0	0	0	0	0	0	0	0	0	0	0	0	0	0	0	0	0	0	0	0	0	0	0	0	0	0	0	0	0	0	0	0
0	0	0	0	0	0	0	0	0	0	0	0	0	0	0	0	0	0	0	0	0	0	0	0	0	0	0	0	0	0	0	0	0	0.0674397	0.0665632	0.0579529	0.0571256	0.063446	0.0558905	0.0624083	0.0671131	0.071479	0.0701932	0.067886	0.0649549	0.0653308	0.063325	0.0626409	0.0656296	0.0650244
0	0	0	0	0	0	0	0	0	0	0	0	0	0	0	0	0	0	0	0	0	0	0	0	0	0.0486186	0.0494508	0.0523584	0.0553485	0.0630625	0.0589835	0.0597703	0.0633537	0.0651194	0.0656881	0.0620261	0.0646198	0.0672871	0.0634756	0.0702997	0.073806	0.0702205	0.0725039	0.0706994	0.0694788	0.066024	0.0663233	0.0639114	0.0663291	0.064361
0	0	0	0	0	0	0	0	0	0	0	0	0	0	0	0	0	0	0	0	0	0.0407392	0.0384226	0.040479	0.0470527	0.0503767	0.0579759	0.0590157	0.055208	0.0543191	0.0572127	0.0558383	0.0640219	0.0725684	0.0695104	0.0693436	0.0770093	0.0749636	0.0750928	0.0747043	0.0691229	0.0629552	0.0636343	0.073605	0.0663257	0.061621	0.0633872	0.0645758	0.0707257	0.0697087
0	0	0	0	0	0	0	0	0	0	0	0	0	0	0	0	0	0	0.0616028	0.0523951	0.044901	0.0376998	0.0337207	0.0373174	0.0507251	0.0524525	0.0590579	0.061915	0.0542632	0.0588022	0.0579763	0.0572391	0.0645668	0.072952	0.0758953	0.0706783	0.073084	0.0667242	0.0713034	0.066563	0.066247	0.0691919	0.0696326	0.0653726	0.0634136	0.0663022	0.061082	0.0631505	0.0707346	0.0721003
0	0	0	0	0	0	0	0	0	0	0	0	0	0	0	0	0	0.063428	0.0573228	0.0511072	0.0447437	0.043284	0.0411807	0.0460927	0.050667	0.0566717	0.0556165	0.0598995	0.0587896	0.0614792	0.0716059	0.0615221	0.0663174	0.0753814	0.108583	0.118181	0.0649208	0.0628648	0.0621076	0.0615013	0.0661721	0.0800269	0.0711881	0.0642343	0.0604061	0.0669183	0.0625652	0.0631904	0.0725332	0.0694125
0	0	0	0	0	0	0	0	0	0	0	0	0	0	0	0	0	0.0392489	0.0481612	0.0520674	0.0474019	0.0499978	0.0533662	0.0551614	0.0549771	0.0561643	0.0559423	0.0580373	0.0608071	0.0659733	0.0665894	0.0640402	0.0640773	0.0694336	0.109299	0.129485	0.0499284	0.0715236	0.0735446	0.0722093	0.0684856	0.0717129	0.0714435	0.0637789	0.0630775	0.0600214	0.0598281	0.0691245	0.0725777	0.0703688
0	0	0	0	0	0	0	0	0	0	0	0	0	0	0	0	0.0403177	0.0431556	0.0509701	0.0536989	0.0525174	0.0543083	0.0557844	0.0581017	0.0569442	0.0547648	0.0607739	0.0622629	0.0607811	0.0629116	0.0648972	0.0652082	0.0658821	0.0716059	0.0741723	0.0780806	0.073176	0.0705242	0.0703585	0.0736235	0.0703347	0.0712994	0.0708815	0.0730298	0.0668982	0.0610684	0.0821074	0.0720695	0.0636355	0.0695465
0	0	0	0	0	0	0	0	0	0	0	0	0	0	0	0	0.053579	0.0525044	0.0551832	0.0558191	0.0517138	0.0548116	0.0556575	0.0563544	0.0563534	0.0585176	0.0605013	0.0634582	0.0638631	0.0668201	0.0632683	0.0625089	0.0682954	0.071116	0.0678452	0.0662969	0.0670634	0.0715948	0.0700967	0.0751689	0.077889	0.0783155	0.0746178	0.0768994	0.0742691	0.0652299	0.0696195	0.0611542	0.0613246	0.0718746
0	0	0	0	0	0	0	0	0	0	0	0	0	0	0	0.0706822	0.0658777	0.0615691	0.0619183	0.0543865	0.0516964	0.0523506	0.0542722	0.0552617	0.0534023	0.0559649	0.0587442	0.061608	0.0665149	0.0704312	0.0687638	0.0633684	0.0647353	0.0653305	0.0652436	0.0660528	0.0723593	0.0671396	0.0708229	0.0778139	0.0754196	0.0716013	0.0721507	0.0765324	0.0752063	0.0691813	0.0670264	0.0589122	0.065181	0.070242
0	0	0	0	0	0	0	0	0	0	0	0	0	0	0	0.0709175	0.0645424	0.063909	0.0644003	0.0586515	0.0526242	0.0505221	0.0518245	0.0549264	0.0552561	0.0559714	0.0593659	0.0615016	0.0702374	0.0719651	0.072321	0.0711975	0.0729115	0.069947	0.0705921	0.0742526	0.0762978	0.0775325	0.0727485	0.077879	0.0735669	0.0748567	0.0730361	0.0740829	0.0719651	0.0710459	0.06799	0.0672715	0.0656686	0.0696375
0	0	0	0	0	0	0	0	0	0	0	0	0	0	0.06463	0.0674735	0.065439	0.0622686	0.0590607	0.056644	0.0555097	0.0559102	0.0577205	0.0591803	0.0595106	0.0572853	0.0541526	0.0681103	0.0685327	0.0746789	0.068862	0.0723742	0.0696437	0.0729698	0.0751136	0.0728949	0.0733121	0.0752761	0.0704806	0.0741412	0.0765907	0.0754424	0.0753971	0.0785958	0.0768123	0.0726968	0.0695738	0.0708724	0.0717661	0.0729908
0	0	0	0	0	0	0	0	0	0	0	0	0	0	0.0574809	0.0568329	0.0609279	0.0577071	0.0534932	0.0545452	0.0556566	0.0598947	0.0628982	0.066483	0.0622678	0.0429197	0.0507692	0.0817023	0.0803225	0.0955502	0.078127	0.0714656	0.0685829	0.0714535	0.0774444	0.0751645	0.0717776	0.0710645	0.0718155	0.0752165	0.0761918	0.072224	0.0721594	0.0729622	0.0784786	0.0770359	0.0738384	0.0710376	0.0774957	0.0705452
0	0	0	0	0	0	0	0	0	0	0	0	0	0	0.0461197	0.0486649	0.0506349	0.0547931	0.0570071	0.0612614	0.0589143	0.0605954	0.0604624	0.060562	0.0685239	0.109977	0.0458214	0.0479949	0.135223	0.103002	0.0748615	0.0720307	0.0776871	0.0739972	0.0745175	0.0746593	0.0714033	0.0698671	0.0732931	0.0741787	0.0682604	0.0696531	0.0716638	0.0739241	0.0737472	0.0712569	0.0711532	0.071621	0.0730414	0.0723584
0	0	0	0	0	0	0	0	0	0	0	0	0	0	0.04494	0.0488824	0.0513845	0.0553849	0.0593062	0.0611637	0.0601735	0.0619366	0.05772	0.0643693	0.065409	0.0854395	0.149837	0.0429258	0.0510104	0.0720881	0.0727267	0.0736901	0.0753877	0.0754746	0.0722118	0.0711603	0.0703325	0.0723645	0.0750662	0.0772958	0.0733178	0.0742298	0.0743611	0.0733367	0.0734673	0.0740857	0.0746191	0.0739181	0.0747855	0.0821387
0	0	0	0	0	0	0	0	0	0	0	0	0	0	0.0454553	0.0442175	0.0495458	0.0539158	0.0597731	0.0582006	0.0583329	0.0595305	0.0657958	0.0660554	0.0576351	0.0699089	0.0912004	0.114597	0.0615664	0.0587612	0.0723008	0.0678667	0.0725065	0.0763279	0.0707231	0.0699878	0.0719598	0.0757764	0.0759983	0.0782217	0.075197	0.0744484	0.0726636	0.0747339	0.074366	0.0797656	0.0797813	0.074388	0.0752656	0.0858733
0	0	0	0	0	0	0	0	0	0	0	0	0	0	0.0475334	0.0462582	0.0487241	0.0532113	0.0566457	0.0588559	0.0586592	0.0585716	0.0646592	0.0604583	0.065778	0.0702576	0.0736826	0.0789938	0.0732043	0.0732954	0.0774657	0.0728474	0.0721681	0.0710963	0.0738114	0.0743072	0.074942	0.0749086	0.0750039	0.0773165	0.0794386	0.0805414	0.0797854	0.0840062	0.0843728	0.0851463	0.0919046	0.0951137	0.0976744	0.125277
0	0	0	0	0	0	0	0	0	0	0	0	0	0	0.041122	0.043365	0.0451074	0.0502572	0.051037	0.0543674	0.0508674	0.0561344	0.0604485	0.0612616	0.0638963	0.0698506	0.0735539	0.0736497	0.0737754	0.0695703	0.071997	0.0739835	0.0736266	0.0715478	0.0735751	0.0736782	0.072889	0.0743421	0.0752998	0.0770786	0.0768156	0.0752376	0.086676	0.0859641	0.0842875	0.0844612	0.0820896	0.0855208	0.083465	0.118311
0	0	0	0	0	0	0	0	0	0	0	0	0	0	0.0435499	0.0448315	0.0445769	0.0469744	0.046866	0.0537694	0.0499463	0.0525617	0.061704	0.0643152	0.0683034	0.0693037	0.0773445	0.0738748	0.0762206	0.0723388	0.0736047	0.0707603	0.0716653	0.074866	0.0743137	0.071723	0.0715847	0.0751903	0.0795382	0.0780545	0.0753968	0.0711711	0.0713783	0.0719642	0.0726364	0.0749111	0.0788356	0.0803434	0.0790657	0.0871197
0	0	0	0	0	0	0	0	0	0	0	0	0	0	0.0444627	0.04569	0.047943	0.0522443	0.0513029	0.0529459	0.0507016	0.0482559	0.0571319	0.0597579	0.0624484	0.0699072	0.0644637	0.0709824	0.0769498	0.0716929	0.0721984	0.0697177	0.0679646	0.0715791	0.0742792	0.0722561	0.0733684	0.0723894	0.0768054	0.080478	0.0734875	0.0685914	0.0731072	0.0751046	0.0737055	0.0734484	0.0746274	0.0752948	0.0753327	0.073474
0	0	0	0	0	0	0	0	0	0	0	0	0	0	0.0449246	0.0473249	0.0442469	0.050729	0.0530185	0.0567429	0.0548586	0.0539947	0.0610514	0.0649862	0.0647122	0.0691401	0.0669217	0.066909	0.0707532	0.0750146	0.0669251	0.067588	0.0690808	0.0680756	0.0681949	0.068419	0.067588	0.0823423	0.0760739	0.0747317	0.0730562	0.0767464	0.0754449	0.0764259	0.0764336	0.0739937	0.0774157	0.074644	0.0764122	0.0746617
0	0	0	0	0	0	0	0	0	0	0	0	0	0	0.0516204	0.0482263	0.044867	0.0459969	0.0502816	0.050724	0.0557979	0.0551007	0.0583434	0.0644306	0.0583399	0.0569775	0.059878	0.0700244	0.0651264	0.0633543	0.0647016	0.0665308	0.0685821	0.0689194	0.0683535	0.0678877	0.0710107	0.0628782	0.0678694	0.0702801	0.0734769	0.0729834	0.0714865	0.0719307	0.0741647	0.0718579	0.0732334	0.0720456	0.0714797	0.0757751
0	0	0	0	0	0	0	0	0	0	0	0	0	0	0	0.0488462	0.0445434	0.0513441	0.0513059	0.0591427	0.0619196	0.0631831	0.0596579	0.0526261	0.0494026	0.0486046	0.0484897	0.080778	0.0641288	0.0672114	0.0676376	0.0681113	0.069094	0.0684957	0.0682047	0.0703384	0.0740312	0.0712146	0.0703467	0.0719661	0.0693977	0.0711584	0.0739899	0.0744135	0.072762	0.0709004	0.0728207	0.0747567	0.0701814	0.075907
0	0	0	0	0	0	0	0	0	0	0	0	0	0	0	0.0454981	0.0511425	0.0464293	0.0494376	0.0613989	0.0575335	0.0540679	0.0525185	0.0470285	0.0467805	0.0602253	0.108906	0.109453	0.0625905	0.0600228	0.0698118	0.0665116	0.0654719	0.0631802	0.0651358	0.0723971	0.0722748	0.0720366	0.0695905	0.0686481	0.0677218	0.0710001	0.0760129	0.0745912	0.0711393	0.0724293	0.07376	0.0729211	0.0755549	0.074515
0	0	0	0	0	0	0	0	0	0	0	0	0	0	0	0.0540498	0.0513417	0.0561936	0.0521688	0.0536882	0.0488547	0.0542135	0.0559522	0.0520893	0.0518486	0.0569509	0.068338	0.0633126	0.0628737	0.0600639	0.0599954	0.065358	0.0663788	0.0600041	0.0620171	0.0694818	0.0679525	0.0685611	0.0691493	0.0691079	0.0680358	0.0688785	0.0726645	0.0720064	0.069542	0.0731717	0.0725362	0.0727739	0.0736608	0.0703143
0	0	0	0	0	0	0	0	0	0	0	0	0	0	0	0	0.0553328	0.0585915	0.0526738	0.0539521	0.0505964	0.0496367	0.0498743	0.0530006	0.0559338	0.0550972	0.0583767	0.0631293	0.0635366	0.05973	0.0576024	0.064062	0.0663115	0.0616629	0.0636611	0.0633183	0.0635693	0.0637064	0.0663657	0.0690327	0.0693453	0.0676033	0.0677132	0.0697241	0.0696017	0.0707247	0.0690635	0.067172	0.0726919	0.0683095
0	0	0	0	0	0	0	0	0	0	0	0	0	0	0	0	0	0.0524312	0.0483231	0.0514845	0.0520159	0.0579512	0.0523947	0.0559985	0.0604693	0.0583883	0.0575862	0.0577369	0.0611697	0.0592234	0.0577156	0.06132	0.0655971	0.0641095	0.0629344	0.0639696	0.0617711	0.0614301	0.0649324	0.0680653	0.0692911	0.0683674	0.0668613	0.0664263	0.0686318	0.071013	0.0699911	0.0662388	0.0691177	0.0674087
0	0	0	0	0	0	0	0	0	0	0	0	0	0	0	0	0	0	0.0581621	0.0570121	0.0492097	0.0512968	0.0588342	0.0609387	0.0601371	0.0552202	0.0551053	0.0576261	0.0583954	0.0580359	0.0606475	0.0584899	0.0639535	0.0604977	0.0601276	0.0626213	0.0598653	0.0636535	0.0670061	0.0637692	0.0656467	0.067538	0.065828	0.0645354	0.0682245	0.069837	0.0670571	0.0670589	0.0626076	0.0636541
0	0	0	0	0	0	0	0	0	0	0	0	0	0	0	0	0	0	0	0.0482437	0.0465388	0.0455066	0.0565828	0.0583337	0.0540418	0.0580843	0.0553974	0.053011	0.0538754	0.0579398	0.0548791	0.0621033	0.0612798	0.0630377	0.0626489	0.0654048	0.0654741	0.0644094	0.0636664	0.0648337	0.0662669	0.0673126	0.067216	0.0676786	0.0643175	0.064229	0.0641846	0.0639951	0.0668558	0.067689
0	0	0	0	0	0	0	0	0	0	0	0	0	0	0	0	0	0	0	0	0	0	0	0	0	0	0	0	0	0	0	0	0	0	0	0	0	0	0	0	0	0	0	0	0	0	0	0	0	0
0	0	0	0	0	0	0	0	0	0	0	0	0	0	0	0	0	0	0	0	0	0	0	0	0	0	0	0	0	0	0	0	0	0	0	0	0	0	0	0	0	0	0	0	0	0	0	0	0	0
0	0	0	0	0	0	0	0	0	0	0	0	0	0	0	0	0	0	0	0	0	0	0	0	0	0	0	0	0	0	0	0	0	0	0	0	0	0	0	0	0	0	0	0	0	0	0	0	0	0
0	0	0	0	0	0	0	0	0	0	0	0	0	0	0	0	0	0	0	0	0	0	0	0	0	0	0	0	0	0	0	0	0	0	0	0	0	0	0	0	0	0	0	0	0	0	0	0	0	0
0	0	0	0	0	0	0	0	0	0	0	0	0	0	0	0	0	0	0	0	0	0	0	0	0	0	0	0	0	0	0	0	0	0	0	0	0	0	0	0	0	0	0	0	0	0	0	0	0	0
0	0	0	0	0	0	0	0	0	0	0	0	0	0	0	0	0	0	0	0	0	0	0	0	0	0	0	0	0	0	0	0	0	0	0	0	0	0	0	0	0	0	0	0	0	0	0	0	0	0
0	0	0	0	0	0	0	0	0	0	0	0	0	0	0	0	0	0	0	0	0	0	0	0	0	0	0	0	0	0	0	0	0	0	0	0	0	0	0	0	0	0	0	0	0	0	0	0	0	0
0	0	0	0	0	0	0	0	0	0	0	0	0	0	0	0	0	0	0	0	0	0	0	0	0	0	0	0	0	0	0	0	0	0	0	0	0	0	0	0	0	0	0	0	0	0	0	0	0	0
0	0	0	0	0	0	0	0	0	0	0	0	0	0	0	0	0	0	0	0	0	0	0	0	0	0	0	0	0	0	0	0	0	0	0	0	0	0	0	0	0	0	0	0	0	0	0	0	0	0
0	0	0	0	0	0	0	0	0	0	0	0	0	0	0	0	0	0	0	0	0	0	0	0	0	0	0	0	0	0	0	0	0	0	0	0	0	0	0	0	0	0	0	0	0	0	0	0	0	0
0	0	0	0	0	0	0	0	0	0	0	0	0	0	0	0	0	0	0	0	0	0	0	0	0	0	0	0	0	0	0	0	0	0	0	0	0	0	0	0	0	0	0	0	0	0	0	0	0	0
0	0	0	0	0	0	0	0	0	0	0	0	0	0	0	0	0	0	0	0	0	0	0	0	0	0	0	0	0	0	0	0	0	0	0	0	0	0	0	0	0	0	0	0	0	0	0	0	0	0
0	0	0	0	0	0	0	0	0	0	0	0	0	0	0	0	0	0	0	0	0	0	0	0	0	0	0	0	0	0	0	0	0	0	0	0	0	0	0	0	0	0	0	0	0	0	0	0	0	0
0	0	0	0	0	0	0	0	0	0	0	0	0	0	0	0	0	0	0	0	0	0	0	0	0	0	0	0	0	0	0	0	0	0	0	0	0	0	0	0	0	0	0	0	0	0	0	0	0	0
0	0	0	0	0	0	0	0	0	0	0	0	0	0	0	0	0	0	0	0	0	0	0	0	0	0	0	0	0	0	0	0	0	0	0	0	0	0	0	0	0	0	0	0	0	0	0	0	0	0
subfig2: Glycogen NOE map
0	0	0	0	0	0	0	0	0	0	0	0	0	0	0	0	0	0	0	0	0	0	0	0	0	0	0	0	0	0	0	0	0	0	0	0	0	0	0	0	0	0	0	0	0	0	0	0	0	0
0	0	0	0	0	0	0	0	0	0	0	0	0	0	0	0	0	0	0	0	0	0	0	0	0	0	0	0	0	0	0	0	0	0	0	0	0	0	0	0	0	0	0	0	0	0	0	0	0	0
0	0	0	0	0	0	0	0	0	0	0	0	0	0	0	0	0	0	0	0	0	0	0	0	0	0	0	0	0	0	0	0	0	0	0	0	0	0	0	0	0	0	0	0	0	0	0	0	0	0
0	0	0	0	0	0	0	0	0	0	0	0	0	0	0	0	0	0	0	0	0	0	0	0	0	0	0	0	0	0	0	0	0	0	0	0	0	0	0	0	0	0	0	0	0	0	0	0	0	0
0	0	0	0	0	0	0	0	0	0	0	0	0	0	0	0	0	0	0	0	0	0	0	0	0	0	0	0	0	0	0	0	0	0	0	0	0	0	0	0	0	0	0	0	0	0	0	0	0	0
0	0	0	0	0	0	0	0	0	0	0	0	0	0	0	0	0	0	0	0	0	0	0	0	0	0	0	0	0	0	0	0	0	0	0	0	0	0	0	0	0	0	0	0	0	0	0	0	0	0
0	0	0	0	0	0	0	0	0	0	0	0	0	0	0	0	0	0	0	0	0	0	0	0	0	0	0	0	0	0	0	0	0	0	0	0	0	0	0	0	0	0	0	0	0	0	0	0	0	0
0	0	0	0	0	0	0	0	0	0	0	0	0	0	0	0	0	0	0	0	0	0	0	0	0	0	0	0	0	0	0	0	0	0	0	0	0	0	0	0	0	0	0	0	0	0	0	0	0	0
0	0	0	0	0	0	0	0	0	0	0	0	0	0	0	0	0	0	0	0	0	0	0	0	0	0	0	0	0	0	0	0	0	0	0	0	0	0	0	0	0	0	0	0	0	0	0	0	0	0
0	0	0	0	0	0	0	0	0	0	0	0	0	0	0	0	0	0	0	0	0	0	0	0	0	0	0	0	0	0	0	0	0	0	0	0	0	0	0	0	0	0	0	0	0	0	0	0	0	0
0	0	0	0	0	0	0	0	0	0	0	0	0	0	0	0	0	0	0	0	0	0	0	0	0	0	0	0	0	0	0	0	0	0	0	0	0	0	0	0	0	0	0	0	0	0	0	0	0	0
0	0	0	0	0	0	0	0	0	0	0	0	0	0	0	0	0	0	0	0	0	0	0	0	0	0	0	0	0	0	0	0	0	0	0	0	0	0	0	0	0	0	0	0	0	0	0	0	0	0
0	0	0	0	0	0	0	0	0	0	0	0	0	0	0	0	0	0	0	0	0	0	0	0	0	0	0	0	0	0	0	0	0	0	0	0	0	0	0	0	0	0	0	0	0	0	0	0	0	0
0	0	0	0	0	0	0	0	0	0	0	0	0	0	0	0	0	0	0	0	0	0	0	0	0	0	0	0	0	0	0	0	0	0	0	0	0	0	0	0	0	0	0	0	0	0	0	0	0	0
0	0	0	0	0	0	0	0	0	0	0	0	0	0	0	0	0	0	0	0	0	0	0	0	0	0	0	0	0	0	0	0	0	0	0	0	0	0	0	0	0	0	0	0	0	0	0	0	0	0
0	0	0	0	0	0	0	0	0	0	0	0	0	0	0	0	0	0	0	0	0	0	0	0	0	0	0	0	0	0	0	0	0	0	0	0	0	0	0	0	0	0	0	0	0	0	0	0	0	0
0	0	0	0	0	0	0	0	0	0	0	0	0	0	0	0	0	0	0	0	0	0	0	0	0	0	0	0	0	0	0	0	0	0	0	0	0	0	0	0	0	0	0	0	0	0	0	0	0	0
0	0	0	0	0	0	0	0	0	0	0	0	0	0	0	0	0	0	0	0	0	0	0	0	0	0	0	0	0	0	0	0	0	0	0	0	0	0	0	0	0	0	0	0	0	0	0	0	0	0
0	0	0	0	0	0	0	0	0	0	0	0	0	0	0	0	0	0	0	0	0	0	0	0	0	0	0	0	0	0	0	0	0	0	0	0	0	0	0	0	0	0	0	0	0	0	0	0	0	0
0	0	0	0	0	0	0	0	0	0	0	0	0	0	0	0	0	0	0	0	0	0	0	0	0	0	0	0	0	0	0	0	0	0	0	0	0	0	0	0	0	0	0	0	0	0	0	0	0	0
0	0	0	0	0	0	0	0	0	0	0	0	0	0	0	0	0	0	0	0	0	0	0	0	0	0	0	0	0	0	0	0	0	0	0	0	0	0	0	0	0	0	0	0	0	0	0	0	0	0
0	0	0	0	0	0	0	0	0	0	0	0	0	0	0	0	0	0	0	0	0	0	0	0	0	0	0	0	0	0	0	0	0	0.0475184	0.0341376	0.0410816	0.00839662	-0.0242101	0.00911975	-0.00122284	0.0353635	0.0757728	0.116882	0.107181	0.0620491	0.0461786	0.0547107	0.0680673	0.0814709	0.093124
0	0	0	0	0	0	0	0	0	0	0	0	0	0	0	0	0	0	0	0	0	0	0	0	0	0.0880784	0.0811725	0.0652777	0.0731478	0.0757097	0.102337	0.0921551	0.0836038	0.0905488	0.0855421	0.098351	0.0893922	0.0707042	0.132695	0.137506	0.172146	0.195772	0.143318	0.104358	0.0810547	0.0675684	0.0620076	0.0816225	0.0880229	0.0927339
0	0	0	0	0	0	0	0	0	0	0	0	0	0	0	0	0	0	0	0	0	0.119313	0.108176	0.110979	0.0956704	0.0801079	0.0739563	0.0733569	0.0699475	0.0867466	0.0864367	0.105756	0.0979528	0.0930069	0.141122	0.162807	0.147969	0.180815	0.166334	0.168098	0.250393	0.312804	0.287096	0.140458	0.108196	0.0863027	0.0921768	0.101751	0.0966234	0.099055
0	0	0	0	0	0	0	0	0	0	0	0	0	0	0	0	0	0	0.113371	0.116473	0.127994	0.120936	0.125649	0.114749	0.0778654	0.0935823	0.0840774	0.0777241	0.0970165	0.0742564	0.0934798	0.108033	0.0945814	0.117775	0.150694	0.205473	0.178699	0.214517	0.193694	0.177566	0.221973	0.234203	0.199495	0.180201	0.174321	0.115146	0.115403	0.119046	0.109947	0.115307
0	0	0	0	0	0	0	0	0	0	0	0	0	0	0	0	0	0.122457	0.111474	0.113526	0.128008	0.119032	0.130314	0.0980982	0.0929992	0.0788148	0.0914317	0.0744645	0.0909191	0.0978554	0.0719082	0.116845	0.103095	0.142223	0.100916	0.0860553	0.260623	0.178295	0.226282	0.265861	0.227491	0.0798566	0.122058	0.128565	0.192062	0.158787	0.133387	0.153635	0.125473	0.12822
0	0	0	0	0	0	0	0	0	0	0	0	0	0	0	0	0	0.120955	0.111967	0.107618	0.115374	0.109508	0.105886	0.105209	0.0965268	0.0827693	0.0966929	0.0937478	0.0900546	0.0827558	0.092743	0.126857	0.14059	0.117029	0.11958	0.115935	0.193136	0.12516	0.132931	0.134299	0.1514	0.126293	0.132123	0.154445	0.169455	0.221064	0.199891	0.166666	0.147059	0.141942
0	0	0	0	0	0	0	0	0	0	0	0	0	0	0	0	0.0743571	0.111616	0.111831	0.108072	0.111466	0.10338	0.103208	0.0997807	0.0902967	0.106528	0.0968699	0.0960272	0.10273	0.0949776	0.103175	0.120976	0.129392	0.125188	0.15939	0.139204	0.13855	0.137872	0.137221	0.128143	0.154979	0.14596	0.154577	0.128341	0.15028	0.202284	0.237741	0.203098	0.187501	0.168559
0	0	0	0	0	0	0	0	0	0	0	0	0	0	0	0	0.107079	0.120207	0.11763	0.0897297	0.107922	0.0956644	0.0935288	0.0921283	0.0848893	0.0748278	0.0966773	0.0953233	0.0979969	0.0889053	0.112624	0.127512	0.112221	0.110035	0.137572	0.154987	0.160533	0.134533	0.146354	0.126084	0.129315	0.126183	0.134736	0.127128	0.118956	0.14323	0.172735	0.254033	0.217935	0.143432
0	0	0	0	0	0	0	0	0	0	0	0	0	0	0	0.103365	0.116383	0.114969	0.108983	0.106506	0.0953951	0.0862764	0.084741	0.0878352	0.0849896	0.0749041	0.0967833	0.0993491	0.0963198	0.08844	0.101474	0.124668	0.119901	0.120273	0.12999	0.153126	0.126336	0.1696	0.159206	0.127648	0.140468	0.145011	0.139448	0.124998	0.108453	0.111229	0.122413	0.179627	0.201446	0.153767
0	0	0	0	0	0	0	0	0	0	0	0	0	0	0	0.0918904	0.105686	0.119496	0.0920187	0.0937774	0.0957538	0.0905927	0.0866499	0.0844189	0.0846163	0.0855805	0.101348	0.104654	0.0952451	0.100817	0.0921965	0.105477	0.100847	0.108996	0.11843	0.120783	0.121863	0.129106	0.17209	0.149245	0.17432	0.136182	0.152597	0.133629	0.134906	0.125845	0.118834	0.131551	0.150114	0.142314
0	0	0	0	0	0	0	0	0	0	0	0	0	0	0.0785459	0.0832254	0.0833018	0.0945804	0.0967465	0.0904431	0.087752	0.0866967	0.0846886	0.0752115	0.0807361	0.157653	0.121052	0.103305	0.104547	0.111278	0.118954	0.113912	0.163109	0.162378	0.12952	0.119351	0.123779	0.125018	0.162843	0.156308	0.150277	0.149797	0.159482	0.133895	0.135208	0.147059	0.140947	0.139875	0.135161	0.131292
0	0	0	0	0	0	0	0	0	0	0	0	0	0	0.0782983	0.0652932	0.0644433	0.0946732	0.0977506	0.0938069	0.0912252	0.087302	0.0851671	0.0710331	0.0788012	0.285895	0.35841	0.0747123	0.0678566	0.0908758	0.0914175	0.103858	0.144181	0.13966	0.10692	0.114655	0.129839	0.129882	0.133518	0.134196	0.136653	0.153608	0.149099	0.160517	0.137013	0.137127	0.145939	0.169095	0.129314	0.15271
0	0	0	0	0	0	0	0	0	0	0	0	0	0	0.0581149	0.0555967	0.0885177	0.0898002	0.0891938	0.088615	0.0913163	0.0879473	0.0835049	0.115872	0.0809946	0.0325567	0.226637	0.291204	0.0508842	0.069295	0.118456	0.105203	0.0919774	0.117589	0.11956	0.118648	0.130981	0.129545	0.125033	0.130549	0.162652	0.156385	0.155933	0.154159	0.156728	0.159025	0.156455	0.159344	0.164727	0.155168
0	0	0	0	0	0	0	0	0	0	0	0	0	0	0.0815168	0.0786717	0.0796739	0.0820097	0.0830611	0.0814323	0.0824171	0.0794614	0.106892	0.0813266	0.0953229	0.0556531	0.0551253	0.201963	0.310613	0.180008	0.122706	0.0965425	0.102442	0.111325	0.126762	0.127902	0.125696	0.116133	0.105657	0.111193	0.148297	0.149422	0.154899	0.163746	0.154478	0.149069	0.150479	0.151781	0.140251	0.106582
0	0	0	0	0	0	0	0	0	0	0	0	0	0	0.0750938	0.0777191	0.0767521	0.0810059	0.0778604	0.0786771	0.077637	0.0798558	0.0742321	0.08357	0.116733	0.0947099	0.0471444	0.0431106	0.38752	0.199002	0.0834185	0.106227	0.109111	0.109561	0.127375	0.127005	0.12474	0.114386	0.1147	0.12361	0.152714	0.149873	0.152056	0.155423	0.155975	0.128008	0.132439	0.147958	0.142563	0.102512
0	0	0	0	0	0	0	0	0	0	0	0	0	0	0.0644228	0.0674226	0.0746312	0.0781104	0.0734631	0.068242	0.0736698	0.0774346	0.0752909	0.108678	0.099402	0.100933	0.0890561	0.0832719	0.0919331	0.0813197	0.0728084	0.0882569	0.0964952	0.118311	0.122049	0.120881	0.119527	0.117004	0.120609	0.123818	0.12283	0.111568	0.150571	0.155742	0.114003	0.122718	0.12116	0.118057	0.0911401	0.0806518
0	0	0	0	0	0	0	0	0	0	0	0	0	0	0.091146	0.0940183	0.0970799	0.0674824	0.0711168	0.072833	0.100885	0.10061	0.103971	0.106549	0.101245	0.101302	0.0871984	0.0889386	0.0896629	0.0810573	0.0941564	0.100037	0.105569	0.116226	0.108135	0.103704	0.113872	0.113891	0.112276	0.11491	0.123742	0.157366	0.1061	0.121374	0.119959	0.116034	0.145028	0.120932	0.129064	0.0997341
0	0	0	0	0	0	0	0	0	0	0	0	0	0	0.101155	0.0838652	0.0858226	0.0878839	0.0972488	0.0694706	0.0996339	0.0958044	0.0933564	0.0935591	0.0933983	0.0955387	0.0737989	0.0758776	0.0779049	0.101391	0.10165	0.101724	0.104063	0.0983305	0.0988213	0.104035	0.111885	0.102831	0.100045	0.104312	0.105908	0.13015	0.13705	0.144508	0.151338	0.132599	0.114255	0.115634	0.109871	0.140947
0	0	0	0	0	0	0	0	0	0	0	0	0	0	0.100166	0.0687361	0.0745905	0.0804224	0.0839191	0.0840017	0.0990511	0.102888	0.0924785	0.0914177	0.0996658	0.0927487	0.0812621	0.0973576	0.0821051	0.0978991	0.101865	0.102913	0.104553	0.104764	0.105251	0.112429	0.110495	0.12005	0.103412	0.0917517	0.123695	0.144138	0.120019	0.124244	0.136246	0.135698	0.135582	0.139382	0.146001	0.150188
0	0	0	0	0	0	0	0	0	0	0	0	0	0	0.0957982	0.0634033	0.0955724	0.0715205	0.0704199	0.0679593	0.0888166	0.0923582	0.0929626	0.0934643	0.0886406	0.0927622	0.117862	0.101502	0.0894847	0.0941148	0.0994146	0.0963204	0.10242	0.116775	0.112202	0.11884	0.116401	0.112676	0.111219	0.116996	0.125298	0.106653	0.113676	0.11741	0.124121	0.122397	0.104221	0.139523	0.123381	0.125454
0	0	0	0	0	0	0	0	0	0	0	0	0	0	0.0672301	0.071842	0.0978624	0.0803738	0.0674248	0.0917156	0.0761082	0.0847199	0.0935658	0.0841201	0.11139	0.231138	0.226239	0.103173	0.102069	0.102129	0.10528	0.104672	0.103026	0.107459	0.103111	0.121034	0.115145	0.254961	0.177151	0.128176	0.102708	0.100221	0.106767	0.110018	0.117899	0.120835	0.108287	0.130841	0.131836	0.109945
0	0	0	0	0	0	0	0	0	0	0	0	0	0	0	0.0720143	0.0926542	0.0670079	0.0718923	0.0702616	0.0746926	0.0775132	0.0807027	0.0902404	0.109624	0.316542	0.378642	0.113118	0.107122	0.0902052	0.115823	0.106162	0.101446	0.101999	0.107703	0.108144	0.0894554	0.12877	0.122976	0.110886	0.117128	0.10743	0.100509	0.097585	0.107129	0.118391	0.113257	0.108315	0.134768	0.106842
0	0	0	0	0	0	0	0	0	0	0	0	0	0	0	0.075354	0.0623032	0.0672562	0.0768351	0.0598415	0.0776501	0.0982002	0.0879439	0.0849684	0.109073	0.122348	0.0397259	0.0955956	0.132779	0.114042	0.0841849	0.0949032	0.092054	0.104011	0.110297	0.0961517	0.114709	0.0897269	0.0919966	0.109689	0.116973	0.11056	0.0976632	0.0993737	0.106232	0.109349	0.107768	0.106786	0.103706	0.105146
0	0	0	0	0	0	0	0	0	0	0	0	0	0	0	0.0642856	0.0619336	0.0670891	0.0799482	0.0791686	0.0850839	0.0800839	0.0717985	0.0744781	0.107066	0.0939042	0.0864946	0.262754	0.180286	0.110656	0.106241	0.0902747	0.0903934	0.11377	0.117328	0.0948435	0.100262	0.101783	0.0920824	0.100821	0.111378	0.111387	0.100195	0.10289	0.110353	0.0992634	0.107811	0.103751	0.1064	0.119653
0	0	0	0	0	0	0	0	0	0	0	0	0	0	0	0	0.0611087	0.0695678	0.0681075	0.0721188	0.0831098	0.0833742	0.0859312	0.0835727	0.0880352	0.0992429	0.0882834	0.0881514	0.0950847	0.105103	0.100287	0.0944932	0.10177	0.11292	0.117157	0.117659	0.110036	0.106373	0.0936631	0.0928528	0.0977842	0.102156	0.0986478	0.096008	0.101896	0.1016	0.115943	0.137217	0.108664	0.119389
0	0	0	0	0	0	0	0	0	0	0	0	0	0	0	0	0	0.0350283	0.0682984	0.0694272	0.0769865	0.0503485	0.0853601	0.0890576	0.071746	0.0732904	0.0714041	0.0848942	0.0998924	0.103997	0.0957901	0.0951422	0.0922836	0.0914845	0.095429	0.094221	0.104449	0.113539	0.104151	0.0924734	0.094699	0.0974499	0.0970803	0.0962504	0.0978701	0.0968578	0.109878	0.133426	0.109899	0.109136
0	0	0	0	0	0	0	0	0	0	0	0	0	0	0	0	0	0	0.031044	0.0344642	0.0639445	0.0642256	0.059076	0.0576527	0.075651	0.0908547	0.0738504	0.0800599	0.0864813	0.0801724	0.0666778	0.0925719	0.0904818	0.0889795	0.0898139	0.085971	0.101653	0.0851502	0.0776683	0.0976216	0.0981961	0.09756	0.0958497	0.0944531	0.0924303	0.103958	0.116311	0.108714	0.114775	0.110233
0	0	0	0	0	0	0	0	0	0	0	0	0	0	0	0	0	0	0	0.0388369	0.0456395	0.0591377	0.0437854	0.0526265	0.0707248	0.051696	0.0588008	0.081102	0.0847049	0.0632723	0.0687192	0.0675296	0.102195	0.0736513	0.0673545	0.0652556	0.0663782	0.0685987	0.0739039	0.0709894	0.0705107	0.0734149	0.0744458	0.0698904	0.0951777	0.103186	0.105838	0.101514	0.0759897	0.0789013
0	0	0	0	0	0	0	0	0	0	0	0	0	0	0	0	0	0	0	0	0	0	0	0	0	0	0	0	0	0	0	0	0	0	0	0	0	0	0	0	0	0	0	0	0	0	0	0	0	0
0	0	0	0	0	0	0	0	0	0	0	0	0	0	0	0	0	0	0	0	0	0	0	0	0	0	0	0	0	0	0	0	0	0	0	0	0	0	0	0	0	0	0	0	0	0	0	0	0	0
0	0	0	0	0	0	0	0	0	0	0	0	0	0	0	0	0	0	0	0	0	0	0	0	0	0	0	0	0	0	0	0	0	0	0	0	0	0	0	0	0	0	0	0	0	0	0	0	0	0
0	0	0	0	0	0	0	0	0	0	0	0	0	0	0	0	0	0	0	0	0	0	0	0	0	0	0	0	0	0	0	0	0	0	0	0	0	0	0	0	0	0	0	0	0	0	0	0	0	0
0	0	0	0	0	0	0	0	0	0	0	0	0	0	0	0	0	0	0	0	0	0	0	0	0	0	0	0	0	0	0	0	0	0	0	0	0	0	0	0	0	0	0	0	0	0	0	0	0	0
0	0	0	0	0	0	0	0	0	0	0	0	0	0	0	0	0	0	0	0	0	0	0	0	0	0	0	0	0	0	0	0	0	0	0	0	0	0	0	0	0	0	0	0	0	0	0	0	0	0
0	0	0	0	0	0	0	0	0	0	0	0	0	0	0	0	0	0	0	0	0	0	0	0	0	0	0	0	0	0	0	0	0	0	0	0	0	0	0	0	0	0	0	0	0	0	0	0	0	0
0	0	0	0	0	0	0	0	0	0	0	0	0	0	0	0	0	0	0	0	0	0	0	0	0	0	0	0	0	0	0	0	0	0	0	0	0	0	0	0	0	0	0	0	0	0	0	0	0	0
0	0	0	0	0	0	0	0	0	0	0	0	0	0	0	0	0	0	0	0	0	0	0	0	0	0	0	0	0	0	0	0	0	0	0	0	0	0	0	0	0	0	0	0	0	0	0	0	0	0
0	0	0	0	0	0	0	0	0	0	0	0	0	0	0	0	0	0	0	0	0	0	0	0	0	0	0	0	0	0	0	0	0	0	0	0	0	0	0	0	0	0	0	0	0	0	0	0	0	0
0	0	0	0	0	0	0	0	0	0	0	0	0	0	0	0	0	0	0	0	0	0	0	0	0	0	0	0	0	0	0	0	0	0	0	0	0	0	0	0	0	0	0	0	0	0	0	0	0	0
0	0	0	0	0	0	0	0	0	0	0	0	0	0	0	0	0	0	0	0	0	0	0	0	0	0	0	0	0	0	0	0	0	0	0	0	0	0	0	0	0	0	0	0	0	0	0	0	0	0
0	0	0	0	0	0	0	0	0	0	0	0	0	0	0	0	0	0	0	0	0	0	0	0	0	0	0	0	0	0	0	0	0	0	0	0	0	0	0	0	0	0	0	0	0	0	0	0	0	0
0	0	0	0	0	0	0	0	0	0	0	0	0	0	0	0	0	0	0	0	0	0	0	0	0	0	0	0	0	0	0	0	0	0	0	0	0	0	0	0	0	0	0	0	0	0	0	0	0	0
0	0	0	0	0	0	0	0	0	0	0	0	0	0	0	0	0	0	0	0	0	0	0	0	0	0	0	0	0	0	0	0	0	0	0	0	0	0	0	0	0	0	0	0	0	0	0	0	0	0
subfig3: Aliphatic NOE map
0	0	0	0	0	0	0	0	0	0	0	0	0	0	0	0	0	0	0	0	0	0	0	0	0	0	0	0	0	0	0	0	0	0	0	0	0	0	0	0	0	0	0	0	0	0	0	0	0	0
0	0	0	0	0	0	0	0	0	0	0	0	0	0	0	0	0	0	0	0	0	0	0	0	0	0	0	0	0	0	0	0	0	0	0	0	0	0	0	0	0	0	0	0	0	0	0	0	0	0
0	0	0	0	0	0	0	0	0	0	0	0	0	0	0	0	0	0	0	0	0	0	0	0	0	0	0	0	0	0	0	0	0	0	0	0	0	0	0	0	0	0	0	0	0	0	0	0	0	0
0	0	0	0	0	0	0	0	0	0	0	0	0	0	0	0	0	0	0	0	0	0	0	0	0	0	0	0	0	0	0	0	0	0	0	0	0	0	0	0	0	0	0	0	0	0	0	0	0	0
0	0	0	0	0	0	0	0	0	0	0	0	0	0	0	0	0	0	0	0	0	0	0	0	0	0	0	0	0	0	0	0	0	0	0	0	0	0	0	0	0	0	0	0	0	0	0	0	0	0
0	0	0	0	0	0	0	0	0	0	0	0	0	0	0	0	0	0	0	0	0	0	0	0	0	0	0	0	0	0	0	0	0	0	0	0	0	0	0	0	0	0	0	0	0	0	0	0	0	0
0	0	0	0	0	0	0	0	0	0	0	0	0	0	0	0	0	0	0	0	0	0	0	0	0	0	0	0	0	0	0	0	0	0	0	0	0	0	0	0	0	0	0	0	0	0	0	0	0	0
0	0	0	0	0	0	0	0	0	0	0	0	0	0	0	0	0	0	0	0	0	0	0	0	0	0	0	0	0	0	0	0	0	0	0	0	0	0	0	0	0	0	0	0	0	0	0	0	0	0
0	0	0	0	0	0	0	0	0	0	0	0	0	0	0	0	0	0	0	0	0	0	0	0	0	0	0	0	0	0	0	0	0	0	0	0	0	0	0	0	0	0	0	0	0	0	0	0	0	0
0	0	0	0	0	0	0	0	0	0	0	0	0	0	0	0	0	0	0	0	0	0	0	0	0	0	0	0	0	0	0	0	0	0	0	0	0	0	0	0	0	0	0	0	0	0	0	0	0	0
0	0	0	0	0	0	0	0	0	0	0	0	0	0	0	0	0	0	0	0	0	0	0	0	0	0	0	0	0	0	0	0	0	0	0	0	0	0	0	0	0	0	0	0	0	0	0	0	0	0
0	0	0	0	0	0	0	0	0	0	0	0	0	0	0	0	0	0	0	0	0	0	0	0	0	0	0	0	0	0	0	0	0	0	0	0	0	0	0	0	0	0	0	0	0	0	0	0	0	0
0	0	0	0	0	0	0	0	0	0	0	0	0	0	0	0	0	0	0	0	0	0	0	0	0	0	0	0	0	0	0	0	0	0	0	0	0	0	0	0	0	0	0	0	0	0	0	0	0	0
0	0	0	0	0	0	0	0	0	0	0	0	0	0	0	0	0	0	0	0	0	0	0	0	0	0	0	0	0	0	0	0	0	0	0	0	0	0	0	0	0	0	0	0	0	0	0	0	0	0
0	0	0	0	0	0	0	0	0	0	0	0	0	0	0	0	0	0	0	0	0	0	0	0	0	0	0	0	0	0	0	0	0	0	0	0	0	0	0	0	0	0	0	0	0	0	0	0	0	0
0	0	0	0	0	0	0	0	0	0	0	0	0	0	0	0	0	0	0	0	0	0	0	0	0	0	0	0	0	0	0	0	0	0	0	0	0	0	0	0	0	0	0	0	0	0	0	0	0	0
0	0	0	0	0	0	0	0	0	0	0	0	0	0	0	0	0	0	0	0	0	0	0	0	0	0	0	0	0	0	0	0	0	0	0	0	0	0	0	0	0	0	0	0	0	0	0	0	0	0
0	0	0	0	0	0	0	0	0	0	0	0	0	0	0	0	0	0	0	0	0	0	0	0	0	0	0	0	0	0	0	0	0	0	0	0	0	0	0	0	0	0	0	0	0	0	0	0	0	0
0	0	0	0	0	0	0	0	0	0	0	0	0	0	0	0	0	0	0	0	0	0	0	0	0	0	0	0	0	0	0	0	0	0	0	0	0	0	0	0	0	0	0	0	0	0	0	0	0	0
0	0	0	0	0	0	0	0	0	0	0	0	0	0	0	0	0	0	0	0	0	0	0	0	0	0	0	0	0	0	0	0	0	0	0	0	0	0	0	0	0	0	0	0	0	0	0	0	0	0
0	0	0	0	0	0	0	0	0	0	0	0	0	0	0	0	0	0	0	0	0	0	0	0	0	0	0	0	0	0	0	0	0	0	0	0	0	0	0	0	0	0	0	0	0	0	0	0	0	0
0	0	0	0	0	0	0	0	0	0	0	0	0	0	0	0	0	0	0	0	0	0	0	0	0	0	0	0	0	0	0	0	0	0.047781	0.0454375	0.0436536	0.0394854	0.0555771	0.0579879	0.0488269	0.059954	0.063116	0.068739	0.0646233	0.0620351	0.0582681	0.0586152	0.060924	0.0638592	0.0629724
0	0	0	0	0	0	0	0	0	0	0	0	0	0	0	0	0	0	0	0	0	0	0	0	0	0.0504477	0.0511507	0.0504072	0.054899	0.0628042	0.062214	0.0517482	0.0534816	0.0573677	0.0542633	0.0519757	0.0489327	0.0564168	0.0742171	0.07496	0.0744019	0.078581	0.0720574	0.067804	0.0656485	0.0570422	0.0555825	0.0632365	0.0643478	0.0557813
0	0	0	0	0	0	0	0	0	0	0	0	0	0	0	0	0	0	0	0	0	0.0507099	0.0501316	0.0532478	0.0542267	0.053671	0.0566302	0.0578415	0.0547594	0.0561632	0.0570871	0.0561574	0.0546737	0.0600902	0.0629174	0.0664789	0.0672943	0.0737272	0.0929355	0.0986344	0.110606	0.111133	0.096136	0.0743754	0.0648665	0.05427	0.0544549	0.0573437	0.0572727	0.0566144
0	0	0	0	0	0	0	0	0	0	0	0	0	0	0	0	0	0	0.0537153	0.0502173	0.0506143	0.047051	0.0475042	0.0515987	0.0519647	0.0533863	0.057091	0.0581069	0.0567533	0.051364	0.0542518	0.0628292	0.0549366	0.0613808	0.0592803	0.0654069	0.0664301	0.0860977	0.109837	0.112803	0.101093	0.0880918	0.0748663	0.0775332	0.0790721	0.0573743	0.0532719	0.056466	0.0583133	0.0566685
0	0	0	0	0	0	0	0	0	0	0	0	0	0	0	0	0	0.0494649	0.0474402	0.0490547	0.0511365	0.0492318	0.0499204	0.0493111	0.0489215	0.0478553	0.052832	0.0543365	0.0582851	0.0578631	0.0535529	0.0623732	0.0603055	0.0640025	0.0679468	0.0788813	0.087583	0.0688951	0.0853486	0.0945942	0.0805015	0.0498421	0.057614	0.0665396	0.0803614	0.0697392	0.0621339	0.0694602	0.0629182	0.0584798
0	0	0	0	0	0	0	0	0	0	0	0	0	0	0	0	0	0.0494487	0.0481679	0.0496804	0.0488774	0.0491292	0.0507192	0.0514302	0.0496471	0.0485369	0.0547684	0.0555515	0.0527423	0.0505039	0.0497039	0.055112	0.0584444	0.045294	0.0812746	0.0922641	0.053442	0.0580868	0.0597581	0.0551649	0.05659	0.0544687	0.0612135	0.0629591	0.0620231	0.108945	0.0857838	0.0820074	0.0659124	0.0606984
0	0	0	0	0	0	0	0	0	0	0	0	0	0	0	0	0.0510797	0.0568078	0.0560293	0.0519488	0.04876	0.0481865	0.0499911	0.0517744	0.0481891	0.049981	0.0536372	0.0535394	0.0528951	0.0533041	0.0554154	0.0561579	0.0551244	0.0512464	0.0601186	0.0625824	0.0606659	0.0611713	0.0618435	0.0597109	0.0620524	0.0616557	0.0640358	0.0575498	0.059746	0.0715645	0.113891	0.0997117	0.072964	0.0629837
0	0	0	0	0	0	0	0	0	0	0	0	0	0	0	0	0.0643194	0.0621673	0.0568944	0.0485619	0.0468322	0.0458769	0.0479328	0.0498319	0.0470639	0.0445014	0.0499804	0.0523204	0.0544698	0.0569317	0.0588249	0.0579627	0.0520951	0.053428	0.0576946	0.0591905	0.0618352	0.058296	0.0604662	0.0602614	0.0637992	0.0645797	0.0639067	0.0635931	0.0608814	0.0629326	0.0665655	0.0838358	0.0808583	0.0663149
0	0	0	0	0	0	0	0	0	0	0	0	0	0	0	0.0674097	0.0684458	0.0645377	0.0593455	0.0519049	0.0473432	0.0455209	0.0467029	0.0480303	0.0480222	0.0459308	0.0513669	0.0526841	0.0543202	0.0549055	0.0569327	0.0580482	0.0538893	0.0524986	0.0553626	0.0603108	0.0580487	0.0585072	0.0586421	0.0607384	0.0664055	0.0672612	0.0641529	0.0634422	0.0610718	0.0554219	0.0486755	0.0558037	0.0689512	0.0634632
0	0	0	0	0	0	0	0	0	0	0	0	0	0	0	0.0611843	0.0630285	0.0657101	0.0584132	0.0530578	0.0490512	0.0464329	0.044413	0.0450166	0.0458547	0.0463302	0.0504219	0.0525333	0.0543266	0.0560737	0.0550704	0.0569657	0.0554484	0.0528375	0.0549461	0.0584262	0.0601155	0.0582695	0.0647527	0.0671301	0.0732395	0.0649952	0.0653996	0.0619375	0.0590757	0.0553856	0.0517663	0.0506878	0.052413	0.0572837
0	0	0	0	0	0	0	0	0	0	0	0	0	0	0.0545745	0.0574837	0.0573509	0.0577266	0.0544008	0.0489483	0.0472999	0.0466833	0.0448972	0.0416197	0.0374815	0.0520921	0.0480081	0.0567489	0.0563201	0.0588651	0.0574651	0.0592524	0.0724359	0.0746142	0.0599996	0.056988	0.0609882	0.0612114	0.0647367	0.0660067	0.0676862	0.0651443	0.0645959	0.0619531	0.0604989	0.0585026	0.0568163	0.0563174	0.057133	0.0571963
0	0	0	0	0	0	0	0	0	0	0	0	0	0	0.0509966	0.0494611	0.0486425	0.052279	0.051251	0.049123	0.0489348	0.0489745	0.0493778	0.0477521	0.0395505	0.0699769	0.114658	0.058105	0.065234	0.0627698	0.0567204	0.0565376	0.0624718	0.0610058	0.0580825	0.0560815	0.0616783	0.0612186	0.0611043	0.0606577	0.0613282	0.0614578	0.0600938	0.0674261	0.0660701	0.0656416	0.0653828	0.066207	0.0626747	0.0672764
0	0	0	0	0	0	0	0	0	0	0	0	0	0	0.0449424	0.0457734	0.0504647	0.0500425	0.0533008	0.0534804	0.0513978	0.0495548	0.0478216	0.0603477	0.0554754	0.0553952	0.19703	0.185186	0.0661242	0.0639632	0.0615375	0.053796	0.0561729	0.058762	0.0568503	0.0586596	0.0596577	0.0586491	0.0590989	0.0603154	0.0657623	0.0635084	0.0606978	0.0642365	0.0657144	0.0643392	0.0649533	0.066376	0.0680421	0.0648446
0	0	0	0	0	0	0	0	0	0	0	0	0	0	0.0474633	0.052639	0.0511224	0.0506959	0.0526132	0.0529754	0.0512676	0.049355	0.0524257	0.0539155	0.0519686	0.0574257	0.0857118	0.217397	0.160568	0.0782355	0.0616743	0.053859	0.055933	0.0571289	0.0601478	0.0606615	0.0578068	0.0563816	0.0564195	0.0592733	0.0651934	0.0642228	0.0620809	0.065972	0.0646699	0.0620434	0.0644379	0.0648065	0.0634347	0.0623294
0	0	0	0	0	0	0	0	0	0	0	0	0	0	0.0465887	0.0493059	0.0484125	0.0475895	0.0490438	0.0484055	0.0485072	0.0478916	0.0523663	0.0519682	0.050612	0.0580426	0.0641167	0.0705879	0.120963	0.0740377	0.0527697	0.0544907	0.0542667	0.0592283	0.0608761	0.0597882	0.0589143	0.0595917	0.0590959	0.060418	0.0659598	0.0646502	0.0658434	0.0673415	0.0688361	0.064233	0.0654568	0.0646248	0.060693	0.0667244
0	0	0	0	0	0	0	0	0	0	0	0	0	0	0.0436133	0.0442865	0.0469552	0.0471573	0.0459345	0.0475282	0.0472882	0.0476213	0.0527524	0.0570605	0.0586384	0.0594754	0.0621128	0.0644827	0.0627076	0.0572188	0.0535336	0.0524805	0.054049	0.0578243	0.0591056	0.0583868	0.0585899	0.0593634	0.0576784	0.0599984	0.0640869	0.0651706	0.0670594	0.0723687	0.0676361	0.0684647	0.0735057	0.0752388	0.0659009	0.0815137
0	0	0	0	0	0	0	0	0	0	0	0	0	0	0.0392423	0.0431484	0.0451949	0.0432054	0.0437246	0.0467214	0.0497722	0.0540415	0.0556526	0.0557502	0.0576001	0.0607321	0.0566418	0.0578401	0.0612293	0.0546368	0.0590156	0.0601669	0.0589781	0.0565479	0.0557304	0.0571756	0.0585321	0.0578999	0.0569894	0.0594105	0.0626753	0.0680104	0.0662979	0.0730332	0.0716176	0.0700445	0.0764269	0.0714522	0.0671848	0.0788358
0	0	0	0	0	0	0	0	0	0	0	0	0	0	0.0427157	0.0415778	0.0408647	0.0431419	0.0440442	0.0443675	0.0473415	0.047462	0.0522994	0.0556998	0.0622293	0.0616063	0.0552486	0.0496633	0.0508469	0.0560544	0.057112	0.0583192	0.0585577	0.0585303	0.0580745	0.0576235	0.0582663	0.0587921	0.0590663	0.057134	0.0567477	0.0623884	0.0613577	0.0657218	0.0700443	0.0656093	0.0623838	0.0679681	0.0601673	0.0715597
0	0	0	0	0	0	0	0	0	0	0	0	0	0	0.0435919	0.0403551	0.0441973	0.0471652	0.0437504	0.0456493	0.0445327	0.0402357	0.0471689	0.0504845	0.0581544	0.0593957	0.051002	0.0564631	0.0554954	0.0571348	0.0580761	0.0554443	0.0548493	0.056381	0.0574001	0.0555294	0.055166	0.0599373	0.0590411	0.0561871	0.0593552	0.0606299	0.0582368	0.0605921	0.0630369	0.0615098	0.0623688	0.0617844	0.0642365	0.0664005
0	0	0	0	0	0	0	0	0	0	0	0	0	0	0.0439837	0.0413322	0.0476949	0.0452217	0.0449163	0.0492639	0.0479572	0.0456602	0.0542298	0.0527491	0.0522438	0.0594513	0.0568128	0.0503447	0.0601728	0.0599806	0.0559407	0.0541675	0.0550859	0.0574599	0.0575273	0.0537729	0.0513677	0.0692414	0.0626983	0.0617349	0.0601721	0.0557913	0.0578915	0.0591936	0.0605096	0.0610157	0.0589102	0.0642788	0.064877	0.0669807
0	0	0	0	0	0	0	0	0	0	0	0	0	0	0.0454882	0.0426536	0.0455209	0.042423	0.0446365	0.0518824	0.0504158	0.0509257	0.050923	0.0480489	0.0511169	0.0683535	0.0694053	0.053126	0.0539225	0.055772	0.0546909	0.0551831	0.0554248	0.0568054	0.0573501	0.0563401	0.0562611	0.0860865	0.0668423	0.0593252	0.059364	0.0587971	0.0594853	0.0588279	0.0603618	0.0611511	0.0621581	0.0647169	0.0652675	0.0625817
0	0	0	0	0	0	0	0	0	0	0	0	0	0	0	0.0443829	0.0452332	0.0445038	0.0494202	0.0557888	0.0513081	0.0519296	0.0445791	0.0455307	0.0460851	0.070725	0.127734	0.0638152	0.0539215	0.0507048	0.0582661	0.0561255	0.0556384	0.0573377	0.058141	0.0589462	0.0583655	0.0706523	0.0650597	0.0612394	0.0614746	0.0595173	0.0597411	0.0583887	0.0576344	0.0611707	0.0628165	0.0588704	0.0643442	0.062697
0	0	0	0	0	0	0	0	0	0	0	0	0	0	0	0.0401231	0.0430336	0.0386009	0.0469919	0.0457927	0.0455719	0.048298	0.0415238	0.0418932	0.0469455	0.058781	0.0567119	0.0710539	0.0646236	0.0567672	0.0553821	0.0564573	0.0551429	0.0584143	0.059973	0.058664	0.0648858	0.059245	0.058961	0.0612311	0.0624877	0.0605158	0.058194	0.0574431	0.0577355	0.0598255	0.060716	0.0586372	0.0604324	0.0635103
0	0	0	0	0	0	0	0	0	0	0	0	0	0	0	0.0477351	0.0456017	0.047905	0.0448155	0.0461026	0.0444536	0.0481382	0.0467262	0.0458591	0.0521399	0.0504241	0.0530729	0.0844963	0.0704372	0.060192	0.058685	0.0574985	0.055994	0.0566917	0.0584704	0.0571326	0.0583481	0.0589345	0.0580442	0.0595419	0.0624465	0.0625047	0.0595327	0.0581735	0.0591777	0.0583217	0.0600141	0.0616517	0.0629357	0.063774
0	0	0	0	0	0	0	0	0	0	0	0	0	0	0	0	0.0492603	0.0483061	0.0432207	0.0441235	0.0460067	0.0498107	0.0512792	0.0512098	0.0500486	0.0517123	0.0530852	0.056989	0.0605887	0.05863	0.0560636	0.0564689	0.0568456	0.0558471	0.0592041	0.0604176	0.0588234	0.0559219	0.0545511	0.0568535	0.0586054	0.0604376	0.0608962	0.0594712	0.0596842	0.0592514	0.0611685	0.0683488	0.0654406	0.0657248
0	0	0	0	0	0	0	0	0	0	0	0	0	0	0	0	0	0.0381288	0.0422447	0.045417	0.0474331	0.0455535	0.0523933	0.0549863	0.0502779	0.0474018	0.0489604	0.0532006	0.0576505	0.0573213	0.0528303	0.0529756	0.0545813	0.0541414	0.0553502	0.0562185	0.0557786	0.0562167	0.0573042	0.0572996	0.0568881	0.0578368	0.0581352	0.0571974	0.0580824	0.0595934	0.0624837	0.0641558	0.0644032	0.0644042
0	0	0	0	0	0	0	0	0	0	0	0	0	0	0	0	0	0	0.0396509	0.0416928	0.0440016	0.0465101	0.0468238	0.0502136	0.053464	0.052764	0.0497037	0.0517985	0.0522656	0.0483374	0.0462591	0.0512594	0.0548175	0.04996	0.0506639	0.0515071	0.052556	0.0501107	0.0527966	0.0564903	0.055868	0.0556223	0.0539726	0.0544329	0.0564456	0.0594103	0.0614963	0.0595916	0.060228	0.06103
0	0	0	0	0	0	0	0	0	0	0	0	0	0	0	0	0	0	0	0.0385648	0.0411508	0.0410634	0.0425916	0.0478907	0.0487082	0.0455258	0.0453448	0.047457	0.0477358	0.0440043	0.0442687	0.0472265	0.0533431	0.0475581	0.0434248	0.0453801	0.047704	0.0487295	0.048957	0.0485465	0.0475289	0.0479425	0.0494757	0.050222	0.054755	0.055077	0.0558377	0.0549237	0.0519925	0.0564413
0	0	0	0	0	0	0	0	0	0	0	0	0	0	0	0	0	0	0	0	0	0	0	0	0	0	0	0	0	0	0	0	0	0	0	0	0	0	0	0	0	0	0	0	0	0	0	0	0	0
0	0	0	0	0	0	0	0	0	0	0	0	0	0	0	0	0	0	0	0	0	0	0	0	0	0	0	0	0	0	0	0	0	0	0	0	0	0	0	0	0	0	0	0	0	0	0	0	0	0
0	0	0	0	0	0	0	0	0	0	0	0	0	0	0	0	0	0	0	0	0	0	0	0	0	0	0	0	0	0	0	0	0	0	0	0	0	0	0	0	0	0	0	0	0	0	0	0	0	0
0	0	0	0	0	0	0	0	0	0	0	0	0	0	0	0	0	0	0	0	0	0	0	0	0	0	0	0	0	0	0	0	0	0	0	0	0	0	0	0	0	0	0	0	0	0	0	0	0	0
0	0	0	0	0	0	0	0	0	0	0	0	0	0	0	0	0	0	0	0	0	0	0	0	0	0	0	0	0	0	0	0	0	0	0	0	0	0	0	0	0	0	0	0	0	0	0	0	0	0
0	0	0	0	0	0	0	0	0	0	0	0	0	0	0	0	0	0	0	0	0	0	0	0	0	0	0	0	0	0	0	0	0	0	0	0	0	0	0	0	0	0	0	0	0	0	0	0	0	0
0	0	0	0	0	0	0	0	0	0	0	0	0	0	0	0	0	0	0	0	0	0	0	0	0	0	0	0	0	0	0	0	0	0	0	0	0	0	0	0	0	0	0	0	0	0	0	0	0	0
0	0	0	0	0	0	0	0	0	0	0	0	0	0	0	0	0	0	0	0	0	0	0	0	0	0	0	0	0	0	0	0	0	0	0	0	0	0	0	0	0	0	0	0	0	0	0	0	0	0
0	0	0	0	0	0	0	0	0	0	0	0	0	0	0	0	0	0	0	0	0	0	0	0	0	0	0	0	0	0	0	0	0	0	0	0	0	0	0	0	0	0	0	0	0	0	0	0	0	0
0	0	0	0	0	0	0	0	0	0	0	0	0	0	0	0	0	0	0	0	0	0	0	0	0	0	0	0	0	0	0	0	0	0	0	0	0	0	0	0	0	0	0	0	0	0	0	0	0	0
0	0	0	0	0	0	0	0	0	0	0	0	0	0	0	0	0	0	0	0	0	0	0	0	0	0	0	0	0	0	0	0	0	0	0	0	0	0	0	0	0	0	0	0	0	0	0	0	0	0
0	0	0	0	0	0	0	0	0	0	0	0	0	0	0	0	0	0	0	0	0	0	0	0	0	0	0	0	0	0	0	0	0	0	0	0	0	0	0	0	0	0	0	0	0	0	0	0	0	0
0	0	0	0	0	0	0	0	0	0	0	0	0	0	0	0	0	0	0	0	0	0	0	0	0	0	0	0	0	0	0	0	0	0	0	0	0	0	0	0	0	0	0	0	0	0	0	0	0	0
0	0	0	0	0	0	0	0	0	0	0	0	0	0	0	0	0	0	0	0	0	0	0	0	0	0	0	0	0	0	0	0	0	0	0	0	0	0	0	0	0	0	0	0	0	0	0	0	0	0
0	0	0	0	0	0	0	0	0	0	0	0	0	0	0	0	0	0	0	0	0	0	0	0	0	0	0	0	0	0	0	0	0	0	0	0	0	0	0	0	0	0	0	0	0	0	0	0	0	0
subfig4-6: Bland-Alman map between SSE-parallel and conventional
Amide		Glycogen NOE		Aliphatic NOE
SSE	conv.	SSE	conv.	SSE	conv.
0.00427661	0.00350506	0.00376019	0.00344918	0.00557854	0.00321209
0.0117095	0.0126528	0.0113391	0.00988285	0.0193943	0.0138714
0.00532016	0.00462298	0.00477654	0.00479823	0.00796762	0.00685459
0.00186939	0.00230393	0.00240764	0.00241278	0.00528856	0.00396637
0.0499241	0.0469131	0.048228	0.0474505	0.0974234	0.0811869
0.0563858	0.051825	0.0491573	0.0482931	0.0860567	0.0791058
0.0512916	0.0487446	0.0446928	0.0434038	0.0715674	0.0634601
0.00398759	0.00382346	0.00330096	0.00381913	0.00375041	0.00480041
0.0128842	0.0119304	0.012972	0.0140835	0.019529	0.0248376
0.061487	0.0580264	0.0532739	0.0545351	0.0972196	0.109778
0.0738037	0.073678	0.0689887	0.065789	0.11329	0.106766
0.0630475	0.0590612	0.0572154	0.0578791	0.111483	0.116164
0.00702081	0.00650503	0.00578548	0.00563117	0.00853984	0.00917348
0.0239048	0.0180873	0.0216737	0.0192879	0.0322073	0.0440699
0.0731487	0.071368	0.0642202	0.0518222	0.144094	0.129693
0.0738213	0.0683725	0.0583311	0.0504105	0.115291	0.102797
0.0671453	0.0642365	0.0580099	0.0542895	0.107292	0.100137
0.00798054	0.00689292	0.00599442	0.00620756	0.0091926	0.0107743
0.0251737	0.0209571	0.0258408	0.0277402	0.0445817	0.0560464
0.0698137	0.0627468	0.0667889	0.0536485	0.153072	0.160798
0.0763633	0.0752383	0.0653499	0.0517734	0.140062	0.101447
0.0710659	0.0651231	0.0596671	0.0547847	0.107884	0.0989075
0.00820626	0.00687479	0.00649629	0.00651595	0.0108434	0.0115964
0.0284888	0.027919	0.0235529	0.0249324	0.0399781	0.0439493
0.0692815	0.0613292	0.0606868	0.0502535	0.135393	0.138249
0.0728266	0.0708417	0.0912737	0.0865156	0.184906	0.161932
0.0697816	0.0651479	0.0635623	0.0562955	0.117136	0.107081
0.00812971	0.00726839	0.00716628	0.00688651	0.0107755	0.0116446
0.0584893	0.0547364	0.0497241	0.0466736	0.0903296	0.0927743
0.0709649	0.0666418	0.0630272	0.0513385	0.131917	0.114041
0.0717292	0.0690556	0.0675109	0.0601985	0.153335	0.127927
0.0666224	0.062714	0.0640297	0.0620153	0.140037	0.132827
0.00786478	0.00785983	0.00783288	0.00718453	0.0118441	0.0129448
0.00695098	0.00638079	0.00557154	0.00447811	0.00863731	0.00992758
0.066968	0.0640413	0.0640583	0.0555153	0.128479	0.125827
0.0699741	0.0659068	0.0688504	0.0568581	0.145703	0.124089
0.0707624	0.0679642	0.0683066	0.0597127	0.147954	0.113684
0.0683679	0.0678017	0.066583	0.0619467	0.13145	0.110294
0.00785858	0.00794467	0.00752068	0.00728772	0.0126053	0.011423
0.0113033	0.010235	0.0104459	0.00848519	0.0171051	0.0173644
0.0612966	0.0589346	0.0616311	0.0555731	0.132093	0.117626
0.0694015	0.0647919	0.0636721	0.0618382	0.137789	0.13755
0.0700727	0.0663678	0.0635225	0.0564074	0.129179	0.109141
0.0708425	0.0680883	0.0627554	0.0605363	0.110796	0.104752
0.00790661	0.00743256	0.00737722	0.00701394	0.0115587	0.0120295
0.00412269	0.003214	0.00400715	0.00290652	0.00614371	0.00648771
0.0581885	0.0545258	0.0573239	0.0508721	0.11266	0.110903
0.0667367	0.0618404	0.0592132	0.0530588	0.107267	0.105213
0.0707015	0.0655225	0.0600513	0.0558546	0.111919	0.104808
0.0732213	0.0705118	0.0631003	0.0590111	0.100351	0.0958319
0.00814432	0.00743339	0.00737178	0.00690852	0.0109584	0.0106169
0.0477392	0.0491751	0.0485942	0.0482622	0.0713293	0.0706034
0.0649346	0.0657991	0.0617515	0.0530406	0.0999102	0.0835895
0.0696012	0.0632219	0.0611772	0.0552365	0.103409	0.0969849
0.0698609	0.0642094	0.0615808	0.057664	0.101388	0.100142
0.00754461	0.00679589	0.00739123	0.00669127	0.0111979	0.00999458
0.0129937	0.0156795	0.014434	0.0150523	0.0245217	0.0208325
0.0578871	0.0541879	0.0623724	0.0566577	0.117968	0.117934
0.0620843	0.0576684	0.0585176	0.0523588	0.0995122	0.0894607
0.0663864	0.0617731	0.0616613	0.0565636	0.102324	0.0922919
0.00788554	0.00653828	0.00678187	0.00651722	0.0103295	0.0100133
0.000628971	0.00067551	0.000688378	0.000397579	0.00130836	0.000496777
0.0471653	0.0468304	0.0481558	0.0447942	0.0748568	0.0614393
0.0614275	0.0570732	0.0604207	0.0590068	0.0999711	0.0850751
0.0640101	0.0619543	0.0614058	0.0595634	0.103709	0.0864936
0.00586368	0.00491202	0.00520789	0.00509218	0.00922825	0.00784145
0.014344	0.0165466	0.0140847	0.0137161	0.023339	0.0176077
0.0231276	0.0285768	0.0248262	0.0252165	0.0524418	0.0281404
0.0105985	0.013963	0.011496	0.0108246	0.0229106	0.0129786
[truncated: 78 more columns]

## Sheet: Fig2.b2
Fig2 b2: SSE-diamond multi-metabolite maps
subfig1: Amide map
0	0	0	0	0	0	0	0	0	0	0	0	0	0	0	0	0	0	0	0	0	0	0	0	0	0	0	0	0	0	0	0	0	0	0	0	0	0	0	0	0	0	0	0	0	0	0	0	0	0
0	0	0	0	0	0	0	0	0	0	0	0	0	0	0	0	0	0	0	0	0	0	0	0	0	0	0	0	0	0	0	0	0	0	0	0	0	0	0	0	0	0	0	0	0	0	0	0	0	0
0	0	0	0	0	0	0	0	0	0	0	0	0	0	0	0	0	0	0	0	0	0	0	0	0	0	0	0	0	0	0	0	0	0	0	0	0	0	0	0	0	0	0	0	0	0	0	0	0	0
0	0	0	0	0	0	0	0	0	0	0	0	0	0	0	0	0	0	0	0	0	0	0	0	0	0	0	0	0	0	0	0	0	0	0	0	0	0	0	0	0	0	0	0	0	0	0	0	0	0
0	0	0	0	0	0	0	0	0	0	0	0	0	0	0	0	0	0	0	0	0	0	0	0	0	0	0	0	0	0	0	0	0	0	0	0	0	0	0	0	0	0	0	0	0	0	0	0	0	0
0	0	0	0	0	0	0	0	0	0	0	0	0	0	0	0	0	0	0	0	0	0	0	0	0	0	0	0	0	0	0	0	0	0	0	0	0	0	0	0	0	0	0	0	0	0	0	0	0	0
0	0	0	0	0	0	0	0	0	0	0	0	0	0	0	0	0	0	0	0	0	0	0	0	0	0	0	0	0	0	0	0	0	0	0	0	0	0	0	0	0	0	0	0	0	0	0	0	0	0
0	0	0	0	0	0	0	0	0	0	0	0	0	0	0	0	0	0	0	0	0	0	0	0	0	0	0	0	0	0	0	0	0	0	0	0	0	0	0	0	0	0	0	0	0	0	0	0	0	0
0	0	0	0	0	0	0	0	0	0	0	0	0	0	0	0	0	0	0	0	0	0	0	0	0	0	0	0	0	0	0	0	0	0	0	0	0	0	0	0	0	0	0	0	0	0	0	0	0	0
0	0	0	0	0	0	0	0	0	0	0	0	0	0	0	0	0	0	0	0	0	0	0	0	0	0	0	0	0	0	0	0	0	0	0	0	0	0	0	0	0	0	0	0	0	0	0	0	0	0
0	0	0	0	0	0	0	0	0	0	0	0	0	0	0	0	0	0	0	0	0	0	0	0	0	0	0	0	0	0	0	0	0	0	0	0	0	0	0	0	0	0	0	0	0	0	0	0	0	0
0	0	0	0	0	0	0	0	0	0	0	0	0	0	0	0	0	0	0	0	0	0	0	0	0	0	0	0	0	0	0	0	0	0	0	0	0	0	0	0	0	0	0	0	0	0	0	0	0	0
0	0	0	0	0	0	0	0	0	0	0	0	0	0	0	0	0	0	0	0	0	0	0	0	0	0	0	0	0	0	0	0	0	0	0	0	0	0	0	0	0	0	0	0	0	0	0	0	0	0
0	0	0	0	0	0	0	0	0	0	0	0	0	0	0	0	0	0	0	0	0	0	0	0	0	0	0	0	0	0	0	0	0	0	0	0	0	0	0	0	0	0	0	0	0	0	0	0	0	0
0	0	0	0	0	0	0	0	0	0	0	0	0	0	0	0	0	0	0	0	0	0	0	0	0	0	0	0	0	0	0	0	0	0	0	0	0	0	0	0	0	0	0	0	0	0	0	0	0	0
0	0	0	0	0	0	0	0	0	0	0	0	0	0	0	0	0	0	0	0	0	0	0	0	0	0	0	0	0	0	0	0	0	0	0	0	0	0	0	0	0	0	0	0	0	0	0	0	0	0
0	0	0	0	0	0	0	0	0	0	0	0	0	0	0	0	0	0	0	0	0	0	0	0	0	0	0	0	0	0	0	0	0	0	0	0	0	0	0	0	0	0	0	0	0	0	0	0	0	0
0	0	0	0	0	0	0	0	0	0	0	0	0	0	0	0	0	0	0	0	0	0	0	0	0	0	0	0	0	0	0	0	0	0	0	0	0	0	0	0	0	0	0	0	0	0	0	0	0	0
0	0	0	0	0	0	0	0	0	0	0	0	0	0	0	0	0	0	0	0	0	0	0	0	0	0	0	0	0	0	0	0	0	0	0	0	0	0	0	0	0	0	0	0	0	0	0	0	0	0
0	0	0	0	0	0	0	0	0	0	0	0	0	0	0	0	0	0	0	0	0	0	0	0	0	0	0	0	0	0	0	0	0	0	0	0	0	0	0	0	0	0	0	0	0	0	0	0	0	0
0	0	0	0	0	0	0	0	0	0	0	0	0	0	0	0	0	0	0	0	0	0	0	0	0	0	0	0	0	0	0	0	0	0	0	0	0	0	0	0	0	0	0	0	0	0	0	0	0	0
0	0	0	0	0	0	0	0	0	0	0	0	0	0	0	0	0	0	0	0	0	0	0	0	0	0	0	0	0	0	0	0	0	0.0566387	0.0581424	0.052418	0.0471008	0.0500316	0.0486818	0.0462601	0.0554977	0.0606708	0.0621754	0.0650527	0.0768913	0.0708906	0.0722357	0.0712897	0.0664226	0.0744371
0	0	0	0	0	0	0	0	0	0	0	0	0	0	0	0	0	0	0	0	0	0	0	0	0	0.0550298	0.0541887	0.0540791	0.049594	0.0501848	0.0478821	0.0550042	0.055152	0.0569559	0.0634746	0.0606181	0.0546719	0.054266	0.0591701	0.0481698	0.0477025	0.0563635	0.0672545	0.0670068	0.0687525	0.071407	0.0712761	0.0793087	0.0745019	0.0714991
0	0	0	0	0	0	0	0	0	0	0	0	0	0	0	0	0	0	0	0	0	0.0434133	0.042375	0.0479662	0.0558973	0.0614328	0.0621699	0.0624849	0.0639189	0.0641871	0.0568715	0.0601622	0.0592901	0.0658879	0.0725399	0.0740245	0.0685417	0.0601922	0.0673132	0.056277	0.0543401	0.0561846	0.0554722	0.0691066	0.0749335	0.0702933	0.0665692	0.0709104	0.0736702	0.0707332
0	0	0	0	0	0	0	0	0	0	0	0	0	0	0	0	0	0	0.0562497	0.0521887	0.04586	0.0472543	0.05052	0.0543477	0.0532226	0.0553005	0.0601274	0.064299	0.0676443	0.0690864	0.0662472	0.066123	0.0723648	0.0701131	0.0712291	0.0699542	0.0706687	0.064082	0.0591734	0.0586319	0.060664	0.0561108	0.0617739	0.0670635	0.0731927	0.073677	0.0700569	0.06642	0.0684174	0.0683858
0	0	0	0	0	0	0	0	0	0	0	0	0	0	0	0	0	0.0706078	0.0604988	0.0563464	0.0547345	0.0562378	0.0571773	0.0543949	0.051386	0.0514849	0.0557575	0.054077	0.0572391	0.0637921	0.0602793	0.0617241	0.0693509	0.0713042	0.104881	0.121673	0.0542285	0.0599601	0.0571507	0.0575875	0.0601031	0.0633274	0.0533134	0.0695738	0.0681953	0.067122	0.0689622	0.0720133	0.0703806	0.0669166
0	0	0	0	0	0	0	0	0	0	0	0	0	0	0	0	0	0.0569264	0.0569959	0.0572673	0.060694	0.0583331	0.0591707	0.0522302	0.0557881	0.0583879	0.0573344	0.059767	0.0650613	0.0718561	0.0729675	0.0652653	0.0622236	0.0590989	0.121774	0.138209	0.0614193	0.0671553	0.067253	0.0679389	0.0711235	0.0694718	0.0735328	0.0597236	0.0522599	0.0744853	0.0687829	0.0714224	0.070661	0.0708128
0	0	0	0	0	0	0	0	0	0	0	0	0	0	0	0	0.0586632	0.058367	0.0597504	0.0597191	0.0564805	0.0575164	0.0556568	0.050467	0.0584483	0.0611698	0.0589858	0.0632356	0.0674797	0.0726544	0.074663	0.0729754	0.0679929	0.0644319	0.0711722	0.0807994	0.0678469	0.06353	0.0636184	0.0686257	0.0707876	0.0721448	0.0715545	0.0703065	0.053888	0.0815397	0.083053	0.0807731	0.0755296	0.0709493
0	0	0	0	0	0	0	0	0	0	0	0	0	0	0	0	0.0617952	0.0592725	0.0602386	0.0598322	0.0599861	0.0624495	0.0609827	0.0588254	0.0549937	0.0590752	0.0626128	0.0652165	0.0668814	0.0675786	0.0661284	0.0677029	0.0727588	0.0660315	0.0599723	0.0642788	0.0656802	0.0641197	0.0674774	0.0662571	0.0655349	0.0667301	0.0739319	0.0785439	0.0727058	0.0615034	0.0627514	0.0734449	0.062163	0.0686832
0	0	0	0	0	0	0	0	0	0	0	0	0	0	0	0.0752246	0.066876	0.0616656	0.0623038	0.0605444	0.0630031	0.0585019	0.0570393	0.0535944	0.0541641	0.0551117	0.060725	0.0648643	0.0645945	0.0657663	0.0665765	0.0664739	0.0682311	0.0667046	0.0581757	0.0603602	0.0632603	0.0632613	0.0665583	0.0688634	0.0661871	0.0712826	0.0762714	0.0792616	0.0777469	0.0668792	0.0581749	0.0596456	0.0715602	0.0701466
0	0	0	0	0	0	0	0	0	0	0	0	0	0	0	0.0732492	0.066521	0.0618118	0.0664535	0.0645854	0.0615795	0.0618801	0.0606292	0.0553192	0.0560788	0.0519593	0.0532155	0.0588722	0.0599048	0.0623703	0.0687581	0.0696136	0.0731706	0.0688712	0.0628425	0.0585463	0.0649942	0.0684403	0.0695417	0.0728964	0.068848	0.0720125	0.0739042	0.0742902	0.0715483	0.0726104	0.0701197	0.0645218	0.0621841	0.0663898
0	0	0	0	0	0	0	0	0	0	0	0	0	0	0.0629678	0.0670993	0.0659482	0.0631356	0.0624169	0.0629378	0.0632945	0.0627816	0.0573636	0.0564054	0.0567748	0.0539875	0.0664547	0.0739453	0.0668606	0.0660372	0.0610349	0.0645167	0.0813449	0.0891813	0.0766789	0.0694985	0.0640279	0.0680892	0.0691649	0.0668922	0.0644817	0.0694112	0.0677438	0.0655894	0.0637358	0.0674795	0.0664451	0.0650667	0.0611349	0.0554005
0	0	0	0	0	0	0	0	0	0	0	0	0	0	0.061841	0.0685401	0.0685732	0.0633524	0.0599367	0.0595895	0.0623763	0.0621568	0.054938	0.0520777	0.0563734	0.0428171	0.0546398	0.0907587	0.0938846	0.0866408	0.0630586	0.0679751	0.06529	0.0704565	0.0802881	0.0774008	0.0697361	0.0649058	0.0672119	0.0656499	0.0627411	0.0651562	0.0687021	0.0667065	0.0641105	0.0623737	0.0666442	0.066944	0.0635356	0.0605662
0	0	0	0	0	0	0	0	0	0	0	0	0	0	0.0634767	0.0636752	0.0598841	0.0607274	0.0601733	0.0635505	0.0632577	0.0565367	0.0537136	0.0451583	0.0650341	0.116872	0.0516156	0.0514543	0.140144	0.0961093	0.0702122	0.0641687	0.0708854	0.067856	0.069969	0.0692373	0.0683991	0.0610275	0.0652919	0.0664458	0.0674829	0.0704196	0.0704423	0.069751	0.0676328	0.0665505	0.0666764	0.0652361	0.0642062	0.0660262
0	0	0	0	0	0	0	0	0	0	0	0	0	0	0.0559899	0.0655017	0.062851	0.0603517	0.0604198	0.0543565	0.0573331	0.0620865	0.0594573	0.0558335	0.072417	0.0939622	0.152694	0.0490546	0.0485305	0.108464	0.0726822	0.0695386	0.0665455	0.066194	0.0668895	0.0692147	0.0667668	0.0655455	0.0680194	0.0633743	0.065084	0.0682494	0.0659276	0.0632648	0.0650503	0.0665731	0.0656064	0.0655176	0.0693109	0.0667089
0	0	0	0	0	0	0	0	0	0	0	0	0	0	0.0580011	0.0626213	0.062192	0.0623043	0.0651709	0.0573574	0.0612898	0.064345	0.0685071	0.0671865	0.0637665	0.0724425	0.09286	0.128818	0.0387429	0.0707238	0.0628358	0.0644794	0.0720846	0.0722906	0.0683371	0.070533	0.0692933	0.0700696	0.070814	0.0697271	0.0699987	0.0686908	0.0736182	0.0721401	0.0704839	0.0664363	0.0614771	0.0654178	0.0686959	0.0789703
0	0	0	0	0	0	0	0	0	0	0	0	0	0	0.0609051	0.0616819	0.0598096	0.0614776	0.0567371	0.059966	0.0667474	0.0690008	0.0688399	0.068585	0.0718503	0.0675813	0.0718644	0.0805623	0.0750135	0.0644436	0.0598136	0.0701953	0.0729601	0.0719666	0.0711109	0.072143	0.0725935	0.073395	0.0724171	0.0704334	0.0681692	0.0728492	0.0751014	0.0785648	0.085028	0.0891095	0.0895688	0.0941565	0.0941895	0.110883
0	0	0	0	0	0	0	0	0	0	0	0	0	0	0.0551298	0.0565745	0.0567706	0.0555465	0.0561208	0.0591712	0.0644747	0.0659377	0.0678737	0.0675668	0.0657098	0.0665528	0.0675621	0.0727479	0.0696788	0.0608184	0.0666279	0.0739343	0.075238	0.0722996	0.07316	0.0728387	0.0686416	0.0693086	0.0732778	0.0725213	0.0687797	0.0625641	0.0809038	0.0858491	0.0848146	0.0878922	0.0818035	0.0890034	0.0856312	0.127185
0	0	0	0	0	0	0	0	0	0	0	0	0	0	0.0539781	0.0561718	0.0561537	0.055668	0.0557659	0.0599696	0.0607984	0.0571562	0.063827	0.064959	0.0622642	0.0638337	0.0762598	0.0727272	0.0678023	0.0722664	0.0729673	0.0719635	0.074636	0.0785121	0.0747068	0.0700837	0.064503	0.0672874	0.0739814	0.0762232	0.0747327	0.0680946	0.0730098	0.0708235	0.0706478	0.0766888	0.0840536	0.0866935	0.0774761	0.0854414
0	0	0	0	0	0	0	0	0	0	0	0	0	0	0.0531966	0.0543607	0.05533	0.0562437	0.0549601	0.0582264	0.0586619	0.0492054	0.0516431	0.0544685	0.0617524	0.0658837	0.0589409	0.0709555	0.0722507	0.0790594	0.0751195	0.0678497	0.067506	0.0696715	0.0705575	0.0658589	0.0642686	0.0653675	0.0651577	0.0655348	0.0771576	0.0734951	0.0701821	0.0685031	0.0669267	0.0661104	0.0770031	0.0808896	0.0682641	0.0746285
0	0	0	0	0	0	0	0	0	0	0	0	0	0	0.0527429	0.0551475	0.0501369	0.0547308	0.0526195	0.0550361	0.0571608	0.0512734	0.0572676	0.0644515	0.0696926	0.071524	0.0680395	0.0733385	0.0773719	0.0746987	0.0738273	0.0689513	0.0654895	0.0652193	0.0683134	0.0665423	0.0639903	0.074141	0.0700786	0.0690337	0.073543	0.0716466	0.0721582	0.0754579	0.0741707	0.0691956	0.0751668	0.0779806	0.072855	0.076901
0	0	0	0	0	0	0	0	0	0	0	0	0	0	0.0594427	0.0618354	0.0542277	0.055561	0.0516105	0.0537363	0.0575152	0.0537975	0.0563965	0.0630209	0.0688692	0.0564057	0.0592915	0.0696477	0.0630183	0.0636889	0.065148	0.0684152	0.0686858	0.0702656	0.0725201	0.0688192	0.0658835	0.0648727	0.0769412	0.0663938	0.0710277	0.0726523	0.0736904	0.0750037	0.0748122	0.0737464	0.0766114	0.0738565	0.0721373	0.0728977
0	0	0	0	0	0	0	0	0	0	0	0	0	0	0	0.0649938	0.0552802	0.0578065	0.0561854	0.0652708	0.0682413	0.0616857	0.053508	0.0496133	0.0571015	0.0559292	0.05294	0.0687915	0.0645052	0.067322	0.0636476	0.0668227	0.0690672	0.0689507	0.067609	0.0689733	0.0743898	0.0742447	0.0740227	0.0688873	0.0677155	0.0728022	0.0734717	0.0727332	0.0738912	0.0751213	0.0765251	0.0751012	0.0719347	0.0731814
0	0	0	0	0	0	0	0	0	0	0	0	0	0	0	0.0584078	0.0558438	0.0478904	0.0582148	0.0653336	0.0605434	0.04828	0.0465853	0.0471311	0.0500998	0.0706653	0.0395985	0.0469688	0.0674622	0.0674778	0.0608238	0.0650292	0.0676476	0.0655891	0.0644	0.0719505	0.0699654	0.0678747	0.0661563	0.0671901	0.069653	0.074022	0.0741363	0.0731593	0.0736425	0.0715088	0.0730582	0.07657	0.0733051	0.0725466
0	0	0	0	0	0	0	0	0	0	0	0	0	0	0	0.068347	0.0669009	0.0701462	0.0625918	0.060641	0.0549683	0.0535406	0.056871	0.0566765	0.0558237	0.0571403	0.0673357	0.0637718	0.0689457	0.0613519	0.064111	0.0671939	0.0723945	0.0665501	0.0642287	0.0708622	0.0685743	0.0678519	0.0705062	0.0712005	0.0721509	0.0717206	0.0716245	0.0724147	0.0738111	0.0747313	0.0704012	0.0704155	0.0701937	0.0705312
0	0	0	0	0	0	0	0	0	0	0	0	0	0	0	0	0.0713531	0.0701288	0.0582953	0.0594173	0.0565564	0.0545098	0.0570012	0.0581651	0.0616913	0.0591136	0.0594292	0.0614386	0.0551053	0.0624401	0.0658849	0.0680749	0.0714056	0.0662963	0.0642883	0.0600935	0.063394	0.0686069	0.0726464	0.0727549	0.0725188	0.0701504	0.0706885	0.0719072	0.0745758	0.0756574	0.0702372	0.0725841	0.0703883	0.0685795
0	0	0	0	0	0	0	0	0	0	0	0	0	0	0	0	0	0.0548608	0.0569256	0.0586306	0.0536991	0.0557738	0.0594458	0.0591783	0.0638456	0.0562458	0.0540747	0.0601807	0.0604481	0.0601524	0.0615241	0.0661449	0.0710975	0.0661971	0.0658834	0.0643979	0.0639903	0.0668664	0.0671128	0.0670864	0.0680864	0.0683327	0.069373	0.0701595	0.0704774	0.0695145	0.0710514	0.071208	0.0699805	0.0657417
0	0	0	0	0	0	0	0	0	0	0	0	0	0	0	0	0	0	0.0554536	0.0532205	0.0479563	0.0542124	0.0577144	0.0575923	0.0583347	0.055386	0.0616112	0.0625348	0.0633348	0.0645514	0.0583678	0.063387	0.0677826	0.0635779	0.0632848	0.0632698	0.0618376	0.0622339	0.0608922	0.0604056	0.0628396	0.0624013	0.0620118	0.063237	0.0620712	0.0612448	0.0642189	0.0674812	0.0655025	0.0668754
0	0	0	0	0	0	0	0	0	0	0	0	0	0	0	0	0	0	0	0.045353	0.0404267	0.0489544	0.0528328	0.0507113	0.0518261	0.0524572	0.0536881	0.0529203	0.0555592	0.0581885	0.0548451	0.0587601	0.0611801	0.0572306	0.0557457	0.056922	0.0583225	0.0585747	0.0582896	0.059068	0.0585354	0.0569154	0.0566673	0.0575658	0.0570207	0.0581875	0.0598949	0.0616788	0.0646027	0.0644185
0	0	0	0	0	0	0	0	0	0	0	0	0	0	0	0	0	0	0	0	0	0	0	0	0	0	0	0	0	0	0	0	0	0	0	0	0	0	0	0	0	0	0	0	0	0	0	0	0	0
0	0	0	0	0	0	0	0	0	0	0	0	0	0	0	0	0	0	0	0	0	0	0	0	0	0	0	0	0	0	0	0	0	0	0	0	0	0	0	0	0	0	0	0	0	0	0	0	0	0
0	0	0	0	0	0	0	0	0	0	0	0	0	0	0	0	0	0	0	0	0	0	0	0	0	0	0	0	0	0	0	0	0	0	0	0	0	0	0	0	0	0	0	0	0	0	0	0	0	0
0	0	0	0	0	0	0	0	0	0	0	0	0	0	0	0	0	0	0	0	0	0	0	0	0	0	0	0	0	0	0	0	0	0	0	0	0	0	0	0	0	0	0	0	0	0	0	0	0	0
0	0	0	0	0	0	0	0	0	0	0	0	0	0	0	0	0	0	0	0	0	0	0	0	0	0	0	0	0	0	0	0	0	0	0	0	0	0	0	0	0	0	0	0	0	0	0	0	0	0
0	0	0	0	0	0	0	0	0	0	0	0	0	0	0	0	0	0	0	0	0	0	0	0	0	0	0	0	0	0	0	0	0	0	0	0	0	0	0	0	0	0	0	0	0	0	0	0	0	0
0	0	0	0	0	0	0	0	0	0	0	0	0	0	0	0	0	0	0	0	0	0	0	0	0	0	0	0	0	0	0	0	0	0	0	0	0	0	0	0	0	0	0	0	0	0	0	0	0	0
0	0	0	0	0	0	0	0	0	0	0	0	0	0	0	0	0	0	0	0	0	0	0	0	0	0	0	0	0	0	0	0	0	0	0	0	0	0	0	0	0	0	0	0	0	0	0	0	0	0
0	0	0	0	0	0	0	0	0	0	0	0	0	0	0	0	0	0	0	0	0	0	0	0	0	0	0	0	0	0	0	0	0	0	0	0	0	0	0	0	0	0	0	0	0	0	0	0	0	0
0	0	0	0	0	0	0	0	0	0	0	0	0	0	0	0	0	0	0	0	0	0	0	0	0	0	0	0	0	0	0	0	0	0	0	0	0	0	0	0	0	0	0	0	0	0	0	0	0	0
0	0	0	0	0	0	0	0	0	0	0	0	0	0	0	0	0	0	0	0	0	0	0	0	0	0	0	0	0	0	0	0	0	0	0	0	0	0	0	0	0	0	0	0	0	0	0	0	0	0
0	0	0	0	0	0	0	0	0	0	0	0	0	0	0	0	0	0	0	0	0	0	0	0	0	0	0	0	0	0	0	0	0	0	0	0	0	0	0	0	0	0	0	0	0	0	0	0	0	0
0	0	0	0	0	0	0	0	0	0	0	0	0	0	0	0	0	0	0	0	0	0	0	0	0	0	0	0	0	0	0	0	0	0	0	0	0	0	0	0	0	0	0	0	0	0	0	0	0	0
0	0	0	0	0	0	0	0	0	0	0	0	0	0	0	0	0	0	0	0	0	0	0	0	0	0	0	0	0	0	0	0	0	0	0	0	0	0	0	0	0	0	0	0	0	0	0	0	0	0
0	0	0	0	0	0	0	0	0	0	0	0	0	0	0	0	0	0	0	0	0	0	0	0	0	0	0	0	0	0	0	0	0	0	0	0	0	0	0	0	0	0	0	0	0	0	0	0	0	0
subfig2: Glycogen NOE map
0	0	0	0	0	0	0	0	0	0	0	0	0	0	0	0	0	0	0	0	0	0	0	0	0	0	0	0	0	0	0	0	0	0	0	0	0	0	0	0	0	0	0	0	0	0	0	0	0	0
0	0	0	0	0	0	0	0	0	0	0	0	0	0	0	0	0	0	0	0	0	0	0	0	0	0	0	0	0	0	0	0	0	0	0	0	0	0	0	0	0	0	0	0	0	0	0	0	0	0
0	0	0	0	0	0	0	0	0	0	0	0	0	0	0	0	0	0	0	0	0	0	0	0	0	0	0	0	0	0	0	0	0	0	0	0	0	0	0	0	0	0	0	0	0	0	0	0	0	0
0	0	0	0	0	0	0	0	0	0	0	0	0	0	0	0	0	0	0	0	0	0	0	0	0	0	0	0	0	0	0	0	0	0	0	0	0	0	0	0	0	0	0	0	0	0	0	0	0	0
0	0	0	0	0	0	0	0	0	0	0	0	0	0	0	0	0	0	0	0	0	0	0	0	0	0	0	0	0	0	0	0	0	0	0	0	0	0	0	0	0	0	0	0	0	0	0	0	0	0
0	0	0	0	0	0	0	0	0	0	0	0	0	0	0	0	0	0	0	0	0	0	0	0	0	0	0	0	0	0	0	0	0	0	0	0	0	0	0	0	0	0	0	0	0	0	0	0	0	0
0	0	0	0	0	0	0	0	0	0	0	0	0	0	0	0	0	0	0	0	0	0	0	0	0	0	0	0	0	0	0	0	0	0	0	0	0	0	0	0	0	0	0	0	0	0	0	0	0	0
0	0	0	0	0	0	0	0	0	0	0	0	0	0	0	0	0	0	0	0	0	0	0	0	0	0	0	0	0	0	0	0	0	0	0	0	0	0	0	0	0	0	0	0	0	0	0	0	0	0
0	0	0	0	0	0	0	0	0	0	0	0	0	0	0	0	0	0	0	0	0	0	0	0	0	0	0	0	0	0	0	0	0	0	0	0	0	0	0	0	0	0	0	0	0	0	0	0	0	0
0	0	0	0	0	0	0	0	0	0	0	0	0	0	0	0	0	0	0	0	0	0	0	0	0	0	0	0	0	0	0	0	0	0	0	0	0	0	0	0	0	0	0	0	0	0	0	0	0	0
0	0	0	0	0	0	0	0	0	0	0	0	0	0	0	0	0	0	0	0	0	0	0	0	0	0	0	0	0	0	0	0	0	0	0	0	0	0	0	0	0	0	0	0	0	0	0	0	0	0
0	0	0	0	0	0	0	0	0	0	0	0	0	0	0	0	0	0	0	0	0	0	0	0	0	0	0	0	0	0	0	0	0	0	0	0	0	0	0	0	0	0	0	0	0	0	0	0	0	0
0	0	0	0	0	0	0	0	0	0	0	0	0	0	0	0	0	0	0	0	0	0	0	0	0	0	0	0	0	0	0	0	0	0	0	0	0	0	0	0	0	0	0	0	0	0	0	0	0	0
0	0	0	0	0	0	0	0	0	0	0	0	0	0	0	0	0	0	0	0	0	0	0	0	0	0	0	0	0	0	0	0	0	0	0	0	0	0	0	0	0	0	0	0	0	0	0	0	0	0
0	0	0	0	0	0	0	0	0	0	0	0	0	0	0	0	0	0	0	0	0	0	0	0	0	0	0	0	0	0	0	0	0	0	0	0	0	0	0	0	0	0	0	0	0	0	0	0	0	0
0	0	0	0	0	0	0	0	0	0	0	0	0	0	0	0	0	0	0	0	0	0	0	0	0	0	0	0	0	0	0	0	0	0	0	0	0	0	0	0	0	0	0	0	0	0	0	0	0	0
0	0	0	0	0	0	0	0	0	0	0	0	0	0	0	0	0	0	0	0	0	0	0	0	0	0	0	0	0	0	0	0	0	0	0	0	0	0	0	0	0	0	0	0	0	0	0	0	0	0
0	0	0	0	0	0	0	0	0	0	0	0	0	0	0	0	0	0	0	0	0	0	0	0	0	0	0	0	0	0	0	0	0	0	0	0	0	0	0	0	0	0	0	0	0	0	0	0	0	0
0	0	0	0	0	0	0	0	0	0	0	0	0	0	0	0	0	0	0	0	0	0	0	0	0	0	0	0	0	0	0	0	0	0	0	0	0	0	0	0	0	0	0	0	0	0	0	0	0	0
0	0	0	0	0	0	0	0	0	0	0	0	0	0	0	0	0	0	0	0	0	0	0	0	0	0	0	0	0	0	0	0	0	0	0	0	0	0	0	0	0	0	0	0	0	0	0	0	0	0
0	0	0	0	0	0	0	0	0	0	0	0	0	0	0	0	0	0	0	0	0	0	0	0	0	0	0	0	0	0	0	0	0	0	0	0	0	0	0	0	0	0	0	0	0	0	0	0	0	0
0	0	0	0	0	0	0	0	0	0	0	0	0	0	0	0	0	0	0	0	0	0	0	0	0	0	0	0	0	0	0	0	0	0.148543	0.125518	0.125389	0.123409	0.10676	0.0982222	0.127465	0.164911	0.172388	0.171417	0.178325	0.116068	0.117576	0.116088	0.114652	0.106945	0.0967221
0	0	0	0	0	0	0	0	0	0	0	0	0	0	0	0	0	0	0	0	0	0	0	0	0	0.0895243	0.0933705	0.085762	0.0934054	0.0963612	0.135603	0.134798	0.137629	0.132531	0.11223	0.121918	0.153143	0.178325	0.176927	0.19336	0.246795	0.252655	0.185426	0.138685	0.121272	0.101278	0.109958	0.0907331	0.0864304	0.0966616
0	0	0	0	0	0	0	0	0	0	0	0	0	0	0	0	0	0	0	0	0	0.0969824	0.0878806	0.100954	0.0972829	0.0875413	0.0788939	0.0776379	0.076134	0.101303	0.144711	0.135757	0.12819	0.102223	0.140763	0.166326	0.193344	0.26695	0.203293	0.198333	0.275443	0.301195	0.29072	0.151076	0.124871	0.1043	0.0988699	0.0983897	0.0929632	0.0958809
0	0	0	0	0	0	0	0	0	0	0	0	0	0	0	0	0	0	0.0645182	0.0634344	0.0748296	0.0677826	0.11238	0.109386	0.104305	0.0985936	0.0878892	0.0756139	0.0702425	0.0813898	0.105485	0.123391	0.104659	0.114728	0.14883	0.201073	0.198082	0.276853	0.227672	0.197571	0.259813	0.24406	0.1645	0.183551	0.181971	0.119247	0.107732	0.106854	0.104868	0.108866
0	0	0	0	0	0	0	0	0	0	0	0	0	0	0	0	0	0.0689856	0.0613519	0.0584327	0.0748566	0.105004	0.119462	0.120608	0.114089	0.101442	0.0905722	0.107922	0.0951668	0.073325	0.0996807	0.12168	0.109884	0.12592	0.0989586	0.0798375	0.263295	0.186363	0.21575	0.247105	0.208766	0.152214	0.159625	0.133088	0.165593	0.194744	0.128487	0.104737	0.115492	0.120419
0	0	0	0	0	0	0	0	0	0	0	0	0	0	0	0	0	0.0743114	0.0979191	0.0948024	0.069251	0.0972067	0.0945486	0.127476	0.116555	0.106784	0.0971758	0.096789	0.0921564	0.0819073	0.088718	0.11793	0.136028	0.135148	0.0989831	0.0814794	0.203574	0.129176	0.131108	0.162841	0.15232	0.164303	0.137044	0.156328	0.189764	0.244309	0.195943	0.165286	0.1631	0.130809
0	0	0	0	0	0	0	0	0	0	0	0	0	0	0	0	0.0680414	0.098333	0.0976844	0.0962861	0.100746	0.0925612	0.0914751	0.123953	0.11909	0.111521	0.103718	0.0983471	0.100121	0.0909212	0.0981224	0.112605	0.123614	0.157445	0.158342	0.103454	0.174715	0.168166	0.166327	0.156467	0.152252	0.142604	0.148166	0.12838	0.156096	0.199357	0.266741	0.228918	0.164209	0.155136
0	0	0	0	0	0	0	0	0	0	0	0	0	0	0	0	0.0958127	0.102799	0.102839	0.0755472	0.0969811	0.0870291	0.087608	0.0847301	0.112154	0.105554	0.0962109	0.0897997	0.0906154	0.0821204	0.106923	0.118946	0.105395	0.133328	0.165269	0.15654	0.164264	0.164939	0.144844	0.159087	0.15853	0.147383	0.125739	0.117461	0.114033	0.110598	0.169369	0.17704	0.176096	0.141969
0	0	0	0	0	0	0	0	0	0	0	0	0	0	0	0.104136	0.103681	0.0960918	0.0984248	0.101661	0.0898252	0.115296	0.113491	0.108831	0.100253	0.0977729	0.08836	0.0885589	0.0851667	0.0784951	0.0895748	0.116366	0.116382	0.114789	0.149665	0.140768	0.146693	0.161354	0.151402	0.155301	0.171556	0.139355	0.137193	0.123726	0.102558	0.109315	0.126762	0.168323	0.156428	0.141237
0	0	0	0	0	0	0	0	0	0	0	0	0	0	0	0.104852	0.104362	0.114678	0.09319	0.0938894	0.0936612	0.0879295	0.0821144	0.106013	0.0992549	0.112236	0.0862492	0.0893663	0.0797818	0.0853121	0.0789571	0.101007	0.0979963	0.107727	0.111214	0.14137	0.14429	0.152099	0.163044	0.142803	0.174457	0.164922	0.149767	0.128241	0.125825	0.116815	0.116596	0.118437	0.134215	0.124561
0	0	0	0	0	0	0	0	0	0	0	0	0	0	0.104328	0.102625	0.0973659	0.102499	0.0999562	0.0894202	0.0877996	0.086704	0.117236	0.103522	0.100324	0.174676	0.114033	0.0496938	0.0811307	0.0996848	0.108021	0.107918	0.0838094	0.0751124	0.118801	0.109259	0.149642	0.151396	0.155497	0.147775	0.141658	0.142097	0.150737	0.15643	0.156854	0.134953	0.132126	0.129416	0.125153	0.153189
0	0	0	0	0	0	0	0	0	0	0	0	0	0	0.101929	0.0740693	0.0757813	0.106055	0.101121	0.0921479	0.0909054	0.0875241	0.120211	0.0983147	0.0897858	0.305925	0.337295	0.0416091	0.0235931	0.069816	0.0818515	0.0996128	0.157127	0.10775	0.0964538	0.105863	0.123221	0.156696	0.160657	0.162974	0.162994	0.143852	0.142349	0.15533	0.15963	0.160531	0.141184	0.16446	0.163358	0.142909
0	0	0	0	0	0	0	0	0	0	0	0	0	0	0.0765597	0.068338	0.100017	0.100121	0.0934689	0.0886085	0.0898292	0.119636	0.119416	0.116243	0.106621	0.0309658	0.222373	0.27079	0.044645	0.0581688	0.0788235	0.101285	0.0844315	0.112284	0.111332	0.111749	0.124103	0.156183	0.153886	0.163243	0.156944	0.147768	0.150913	0.152478	0.152801	0.154463	0.150029	0.154944	0.167176	0.151209
0	0	0	0	0	0	0	0	0	0	0	0	0	0	0.0964088	0.0903011	0.0906924	0.0926681	0.0882591	0.116596	0.113149	0.111615	0.109095	0.106537	0.0852269	0.0511841	0.0499611	0.214141	0.290818	0.0265724	0.0868534	0.092723	0.0895818	0.102058	0.120832	0.12292	0.123351	0.114833	0.103236	0.139099	0.144539	0.144598	0.150169	0.15999	0.151293	0.143942	0.141325	0.141443	0.136077	0.131201
0	0	0	0	0	0	0	0	0	0	0	0	0	0	0.0903704	0.0886825	0.0867671	0.0903654	0.0841385	0.113587	0.107032	0.110612	0.104168	0.107141	0.108361	0.0809907	0.065868	0.041015	0.384455	0.0965513	0.085315	0.106533	0.099202	0.103175	0.125479	0.126796	0.125315	0.116081	0.113845	0.118604	0.115129	0.147542	0.151691	0.153139	0.150624	0.154749	0.157144	0.141171	0.137857	0.09921
0	0	0	0	0	0	0	0	0	0	0	0	0	0	0.0841883	0.0837549	0.0851659	0.0860892	0.115686	0.102755	0.103609	0.106861	0.10362	0.103878	0.095481	0.0971043	0.0853126	0.0756766	0.0855091	0.0840432	0.0996718	0.0830353	0.0915927	0.114902	0.120212	0.118952	0.117836	0.114511	0.117866	0.118916	0.11607	0.105207	0.145252	0.154256	0.105684	0.0882799	0.0863734	0.0792795	0.0825928	0.0517578
0	0	0	0	0	0	0	0	0	0	0	0	0	0	0.111859	0.116993	0.109374	0.110269	0.111704	0.107811	0.10143	0.103381	0.102561	0.101234	0.0985217	0.0981089	0.0822121	0.083136	0.0888456	0.0789866	0.0885886	0.0953302	0.101408	0.112966	0.105422	0.101287	0.112245	0.109053	0.1065	0.111055	0.121061	0.150671	0.100138	0.0844712	0.0805526	0.0794855	0.106729	0.0860014	0.100117	0.032876
0	0	0	0	0	0	0	0	0	0	0	0	0	0	0.118359	0.105949	0.100209	0.0974256	0.101653	0.103869	0.101462	0.0990167	0.0940365	0.0910471	0.0945471	0.0964711	0.0717573	0.0757801	0.106986	0.098373	0.0969936	0.0957438	0.10179	0.0954199	0.0978975	0.10425	0.111381	0.100688	0.0970788	0.103479	0.107869	0.128882	0.104314	0.107805	0.111128	0.0957107	0.0862762	0.0846857	0.103549	0.0981764
0	0	0	0	0	0	0	0	0	0	0	0	0	0	0.118539	0.12678	0.0885083	0.0902043	0.0913755	0.0866907	0.100063	0.105755	0.0942806	0.0903709	0.102293	0.100745	0.0874538	0.0992449	0.104614	0.089975	0.0960054	0.0980497	0.101211	0.101514	0.103989	0.113006	0.11226	0.0898195	0.0999991	0.128841	0.0921952	0.109322	0.117542	0.119732	0.131308	0.129603	0.102972	0.110045	0.14642	0.11062
0	0	0	0	0	0	0	0	0	0	0	0	0	0	0.115807	0.115828	0.107873	0.0818099	0.112978	0.1065	0.0953591	0.0968973	0.0965235	0.0943968	0.0874729	0.102381	0.123361	0.071638	0.0723039	0.0877565	0.0969699	0.096527	0.100623	0.11569	0.110623	0.115876	0.114617	0.109201	0.116232	0.116947	0.0942359	0.107173	0.113952	0.116223	0.120542	0.120634	0.103765	0.105116	0.119215	0.0924763
0	0	0	0	0	0	0	0	0	0	0	0	0	0	0.0835101	0.0874589	0.112332	0.0922159	0.110239	0.102191	0.0909128	0.0953192	0.0986894	0.0871049	0.0791722	0.255065	0.203362	0.0742372	0.0969603	0.0992384	0.103987	0.104453	0.104045	0.107765	0.105106	0.116782	0.107529	0.289671	0.142575	0.127968	0.104809	0.106256	0.114144	0.114742	0.114643	0.119231	0.108459	0.0960504	0.096143	0.106002
0	0	0	0	0	0	0	0	0	0	0	0	0	0	0	0.0894347	0.110461	0.0811981	0.0806552	0.0820083	0.0876715	0.0840485	0.0838019	0.0972376	0.0818016	0.285081	0.313161	0.0766694	0.100997	0.0908978	0.117663	0.102019	0.0967949	0.101009	0.109983	0.110244	0.0861551	0.0975239	0.0883028	0.106973	0.116058	0.108947	0.103793	0.100578	0.107155	0.11365	0.111193	0.109129	0.105309	0.105464
0	0	0	0	0	0	0	0	0	0	0	0	0	0	0	0.0931627	0.110329	0.113716	0.0862253	0.0955424	0.0819313	0.103495	0.0973657	0.0922308	0.0825811	0.0698448	0.370955	0.341806	0.0878838	0.0835957	0.118763	0.0948656	0.0901948	0.103288	0.115089	0.0927873	0.116367	0.0955557	0.0971162	0.115397	0.120095	0.110614	0.0959232	0.101654	0.108714	0.10702	0.107645	0.111058	0.106777	0.106398
0	0	0	0	0	0	0	0	0	0	0	0	0	0	0	0.0825253	0.0781366	0.0776843	0.0840183	0.0828017	0.0924683	0.0876356	0.0796694	0.0845234	0.0821491	0.0958594	0.0896151	0.278212	0.164639	0.113442	0.110349	0.0913697	0.0884452	0.113354	0.119943	0.0935841	0.097922	0.100454	0.0957473	0.103809	0.113856	0.110966	0.0958336	0.102399	0.112719	0.102449	0.111386	0.103069	0.105434	0.116525
0	0	0	0	0	0	0	0	0	0	0	0	0	0	0	0	0.0831965	0.0761454	0.068951	0.0754685	0.0911711	0.0910047	0.0933877	0.0919459	0.0940053	0.103334	0.0957124	0.0930504	0.0896376	0.103472	0.104467	0.0944231	0.0989997	0.109342	0.117596	0.11757	0.107649	0.104998	0.0941148	0.0924299	0.0969142	0.100551	0.0956951	0.0944185	0.0998076	0.103585	0.120043	0.101472	0.108428	0.119322
0	0	0	0	0	0	0	0	0	0	0	0	0	0	0	0	0	0.0815209	0.0791586	0.0746311	0.0851622	0.0889281	0.090065	0.0964705	0.0791606	0.108447	0.106912	0.09048	0.105336	0.101236	0.0926491	0.0954069	0.0951434	0.091401	0.0954945	0.0958645	0.104498	0.112399	0.105003	0.093284	0.093592	0.0957482	0.0938519	0.0941876	0.0949054	0.0945284	0.110384	0.13033	0.111137	0.113397
0	0	0	0	0	0	0	0	0	0	0	0	0	0	0	0	0	0	0.0723542	0.0728576	0.0724372	0.0748193	0.0952278	0.0966558	0.0822469	0.0911532	0.0758212	0.0818605	0.0888911	0.0771972	0.0932493	0.0964716	0.0950456	0.0908476	0.0902293	0.0870886	0.103307	0.114209	0.104758	0.0946926	0.0965304	0.0945762	0.0931654	0.09572	0.0911775	0.0985763	0.120158	0.112755	0.118313	0.113476
0	0	0	0	0	0	0	0	0	0	0	0	0	0	0	0	0	0	0	0.0517483	0.0790591	0.0628501	0.0733424	0.0796625	0.0756572	0.0838694	0.0921235	0.0838537	0.0873905	0.0954058	0.104854	0.101778	0.100574	0.0959983	0.0969777	0.0942881	0.0970337	0.0979964	0.100396	0.0990625	0.0975228	0.0988959	0.102879	0.10243	0.096751	0.101272	0.106342	0.105399	0.106198	0.10705
0	0	0	0	0	0	0	0	0	0	0	0	0	0	0	0	0	0	0	0	0	0	0	0	0	0	0	0	0	0	0	0	0	0	0	0	0	0	0	0	0	0	0	0	0	0	0	0	0	0
0	0	0	0	0	0	0	0	0	0	0	0	0	0	0	0	0	0	0	0	0	0	0	0	0	0	0	0	0	0	0	0	0	0	0	0	0	0	0	0	0	0	0	0	0	0	0	0	0	0
0	0	0	0	0	0	0	0	0	0	0	0	0	0	0	0	0	0	0	0	0	0	0	0	0	0	0	0	0	0	0	0	0	0	0	0	0	0	0	0	0	0	0	0	0	0	0	0	0	0
0	0	0	0	0	0	0	0	0	0	0	0	0	0	0	0	0	0	0	0	0	0	0	0	0	0	0	0	0	0	0	0	0	0	0	0	0	0	0	0	0	0	0	0	0	0	0	0	0	0
0	0	0	0	0	0	0	0	0	0	0	0	0	0	0	0	0	0	0	0	0	0	0	0	0	0	0	0	0	0	0	0	0	0	0	0	0	0	0	0	0	0	0	0	0	0	0	0	0	0
0	0	0	0	0	0	0	0	0	0	0	0	0	0	0	0	0	0	0	0	0	0	0	0	0	0	0	0	0	0	0	0	0	0	0	0	0	0	0	0	0	0	0	0	0	0	0	0	0	0
0	0	0	0	0	0	0	0	0	0	0	0	0	0	0	0	0	0	0	0	0	0	0	0	0	0	0	0	0	0	0	0	0	0	0	0	0	0	0	0	0	0	0	0	0	0	0	0	0	0
0	0	0	0	0	0	0	0	0	0	0	0	0	0	0	0	0	0	0	0	0	0	0	0	0	0	0	0	0	0	0	0	0	0	0	0	0	0	0	0	0	0	0	0	0	0	0	0	0	0
0	0	0	0	0	0	0	0	0	0	0	0	0	0	0	0	0	0	0	0	0	0	0	0	0	0	0	0	0	0	0	0	0	0	0	0	0	0	0	0	0	0	0	0	0	0	0	0	0	0
0	0	0	0	0	0	0	0	0	0	0	0	0	0	0	0	0	0	0	0	0	0	0	0	0	0	0	0	0	0	0	0	0	0	0	0	0	0	0	0	0	0	0	0	0	0	0	0	0	0
0	0	0	0	0	0	0	0	0	0	0	0	0	0	0	0	0	0	0	0	0	0	0	0	0	0	0	0	0	0	0	0	0	0	0	0	0	0	0	0	0	0	0	0	0	0	0	0	0	0
0	0	0	0	0	0	0	0	0	0	0	0	0	0	0	0	0	0	0	0	0	0	0	0	0	0	0	0	0	0	0	0	0	0	0	0	0	0	0	0	0	0	0	0	0	0	0	0	0	0
0	0	0	0	0	0	0	0	0	0	0	0	0	0	0	0	0	0	0	0	0	0	0	0	0	0	0	0	0	0	0	0	0	0	0	0	0	0	0	0	0	0	0	0	0	0	0	0	0	0
0	0	0	0	0	0	0	0	0	0	0	0	0	0	0	0	0	0	0	0	0	0	0	0	0	0	0	0	0	0	0	0	0	0	0	0	0	0	0	0	0	0	0	0	0	0	0	0	0	0
0	0	0	0	0	0	0	0	0	0	0	0	0	0	0	0	0	0	0	0	0	0	0	0	0	0	0	0	0	0	0	0	0	0	0	0	0	0	0	0	0	0	0	0	0	0	0	0	0	0
subfig3: Aliphatic NOE map
0	0	0	0	0	0	0	0	0	0	0	0	0	0	0	0	0	0	0	0	0	0	0	0	0	0	0	0	0	0	0	0	0	0	0	0	0	0	0	0	0	0	0	0	0	0	0	0	0	0
0	0	0	0	0	0	0	0	0	0	0	0	0	0	0	0	0	0	0	0	0	0	0	0	0	0	0	0	0	0	0	0	0	0	0	0	0	0	0	0	0	0	0	0	0	0	0	0	0	0
0	0	0	0	0	0	0	0	0	0	0	0	0	0	0	0	0	0	0	0	0	0	0	0	0	0	0	0	0	0	0	0	0	0	0	0	0	0	0	0	0	0	0	0	0	0	0	0	0	0
0	0	0	0	0	0	0	0	0	0	0	0	0	0	0	0	0	0	0	0	0	0	0	0	0	0	0	0	0	0	0	0	0	0	0	0	0	0	0	0	0	0	0	0	0	0	0	0	0	0
0	0	0	0	0	0	0	0	0	0	0	0	0	0	0	0	0	0	0	0	0	0	0	0	0	0	0	0	0	0	0	0	0	0	0	0	0	0	0	0	0	0	0	0	0	0	0	0	0	0
0	0	0	0	0	0	0	0	0	0	0	0	0	0	0	0	0	0	0	0	0	0	0	0	0	0	0	0	0	0	0	0	0	0	0	0	0	0	0	0	0	0	0	0	0	0	0	0	0	0
0	0	0	0	0	0	0	0	0	0	0	0	0	0	0	0	0	0	0	0	0	0	0	0	0	0	0	0	0	0	0	0	0	0	0	0	0	0	0	0	0	0	0	0	0	0	0	0	0	0
0	0	0	0	0	0	0	0	0	0	0	0	0	0	0	0	0	0	0	0	0	0	0	0	0	0	0	0	0	0	0	0	0	0	0	0	0	0	0	0	0	0	0	0	0	0	0	0	0	0
0	0	0	0	0	0	0	0	0	0	0	0	0	0	0	0	0	0	0	0	0	0	0	0	0	0	0	0	0	0	0	0	0	0	0	0	0	0	0	0	0	0	0	0	0	0	0	0	0	0
0	0	0	0	0	0	0	0	0	0	0	0	0	0	0	0	0	0	0	0	0	0	0	0	0	0	0	0	0	0	0	0	0	0	0	0	0	0	0	0	0	0	0	0	0	0	0	0	0	0
0	0	0	0	0	0	0	0	0	0	0	0	0	0	0	0	0	0	0	0	0	0	0	0	0	0	0	0	0	0	0	0	0	0	0	0	0	0	0	0	0	0	0	0	0	0	0	0	0	0
0	0	0	0	0	0	0	0	0	0	0	0	0	0	0	0	0	0	0	0	0	0	0	0	0	0	0	0	0	0	0	0	0	0	0	0	0	0	0	0	0	0	0	0	0	0	0	0	0	0
0	0	0	0	0	0	0	0	0	0	0	0	0	0	0	0	0	0	0	0	0	0	0	0	0	0	0	0	0	0	0	0	0	0	0	0	0	0	0	0	0	0	0	0	0	0	0	0	0	0
0	0	0	0	0	0	0	0	0	0	0	0	0	0	0	0	0	0	0	0	0	0	0	0	0	0	0	0	0	0	0	0	0	0	0	0	0	0	0	0	0	0	0	0	0	0	0	0	0	0
0	0	0	0	0	0	0	0	0	0	0	0	0	0	0	0	0	0	0	0	0	0	0	0	0	0	0	0	0	0	0	0	0	0	0	0	0	0	0	0	0	0	0	0	0	0	0	0	0	0
0	0	0	0	0	0	0	0	0	0	0	0	0	0	0	0	0	0	0	0	0	0	0	0	0	0	0	0	0	0	0	0	0	0	0	0	0	0	0	0	0	0	0	0	0	0	0	0	0	0
0	0	0	0	0	0	0	0	0	0	0	0	0	0	0	0	0	0	0	0	0	0	0	0	0	0	0	0	0	0	0	0	0	0	0	0	0	0	0	0	0	0	0	0	0	0	0	0	0	0
0	0	0	0	0	0	0	0	0	0	0	0	0	0	0	0	0	0	0	0	0	0	0	0	0	0	0	0	0	0	0	0	0	0	0	0	0	0	0	0	0	0	0	0	0	0	0	0	0	0
0	0	0	0	0	0	0	0	0	0	0	0	0	0	0	0	0	0	0	0	0	0	0	0	0	0	0	0	0	0	0	0	0	0	0	0	0	0	0	0	0	0	0	0	0	0	0	0	0	0
0	0	0	0	0	0	0	0	0	0	0	0	0	0	0	0	0	0	0	0	0	0	0	0	0	0	0	0	0	0	0	0	0	0	0	0	0	0	0	0	0	0	0	0	0	0	0	0	0	0
0	0	0	0	0	0	0	0	0	0	0	0	0	0	0	0	0	0	0	0	0	0	0	0	0	0	0	0	0	0	0	0	0	0	0	0	0	0	0	0	0	0	0	0	0	0	0	0	0	0
0	0	0	0	0	0	0	0	0	0	0	0	0	0	0	0	0	0	0	0	0	0	0	0	0	0	0	0	0	0	0	0	0	0.0400897	0.0316648	0.0410212	0.0501278	0.068985	0.0768335	0.0728753	0.0739043	0.0673859	0.0742015	0.0839482	0.0626079	0.0610461	0.0562212	0.0567114	0.0529084	0.0555327
0	0	0	0	0	0	0	0	0	0	0	0	0	0	0	0	0	0	0	0	0	0	0	0	0	0.0460986	0.0506388	0.0485439	0.0435168	0.0401481	0.0480187	0.0478084	0.0415257	0.0367222	0.0340388	0.0376524	0.0430919	0.0642337	0.0764254	0.0794841	0.0907934	0.0909885	0.0752246	0.0612507	0.059698	0.0508909	0.0529607	0.0524984	0.0493086	0.0534999
0	0	0	0	0	0	0	0	0	0	0	0	0	0	0	0	0	0	0	0	0	0.0473761	0.0492914	0.0506641	0.0486181	0.0500532	0.0522393	0.0516786	0.0477005	0.0490998	0.057253	0.0530432	0.0457149	0.0388227	0.0482841	0.0481449	0.0536916	0.080006	0.0776845	0.0938052	0.116837	0.117807	0.0993416	0.0556897	0.053035	0.0519699	0.0548394	0.0560287	0.0520526	0.0523939
0	0	0	0	0	0	0	0	0	0	0	0	0	0	0	0	0	0	0.041219	0.0386788	0.0403548	0.0419021	0.0485494	0.049952	0.050581	0.0535487	0.0542526	0.052111	0.0502054	0.050155	0.0518036	0.0564098	0.0550016	0.0509169	0.0490802	0.0624777	0.0600829	0.0864585	0.0898864	0.0994784	0.0991687	0.0820195	0.052887	0.0641676	0.0664873	0.0487179	0.0564334	0.0578906	0.0503537	0.0500122
0	0	0	0	0	0	0	0	0	0	0	0	0	0	0	0	0	0.045636	0.0421713	0.040359	0.0444384	0.0499425	0.0515757	0.0516036	0.0550796	0.0562424	0.0546492	0.0564089	0.0527131	0.0448446	0.0478873	0.0550362	0.0588077	0.0617068	0.0571562	0.0503682	0.0772042	0.0541739	0.0637692	0.0666287	0.0605733	0.0412329	0.035098	0.0451677	0.0647093	0.0616419	0.0457268	0.0493548	0.0523248	0.0521112
0	0	0	0	0	0	0	0	0	0	0	0	0	0	0	0	0	0.0467155	0.0489145	0.0472087	0.0488947	0.0524904	0.0527284	0.0561051	0.0574977	0.0576668	0.0558206	0.054526	0.0532245	0.0526404	0.0536694	0.0601153	0.0662046	0.0577399	0.0706438	0.0622504	0.0601221	0.0503471	0.0466816	0.0548643	0.0543671	0.0546022	0.0519708	0.0496566	0.0618677	0.118641	0.0722336	0.0676652	0.0636142	0.0582947
0	0	0	0	0	0	0	0	0	0	0	0	0	0	0	0	0.0471188	0.0583302	0.0562318	0.0509238	0.0529364	0.0523398	0.0512559	0.0562494	0.0602361	0.0580418	0.0544116	0.0552788	0.0576449	0.0574423	0.0591875	0.0600574	0.0630897	0.0661101	0.0667974	0.0559962	0.065706	0.0632371	0.062297	0.063284	0.0635651	0.0609215	0.0595039	0.0523517	0.0470216	0.0858026	0.127785	0.10424	0.0676786	0.0612445
0	0	0	0	0	0	0	0	0	0	0	0	0	0	0	0	0.0566659	0.0537216	0.0542637	0.0515395	0.0529428	0.0511401	0.0485014	0.0472069	0.0544775	0.0561372	0.0550141	0.0535149	0.0539247	0.0527179	0.0560033	0.0593964	0.0569928	0.0600239	0.0640066	0.0639425	0.0657823	0.0656226	0.0634863	0.0637786	0.0636835	0.060384	0.0547198	0.0577676	0.0573298	0.0480181	0.055908	0.0692699	0.0622213	0.0560371
0	0	0	0	0	0	0	0	0	0	0	0	0	0	0	0.0685984	0.0652846	0.0600595	0.0575569	0.0541534	0.0489176	0.0485967	0.0468604	0.0458316	0.0469604	0.0478911	0.0479221	0.0488553	0.0468433	0.0453027	0.0484999	0.0562963	0.0572388	0.0501958	0.0598378	0.0620735	0.0647037	0.0630573	0.060935	0.0611114	0.0629774	0.0585154	0.0584105	0.0591476	0.0570794	0.050143	0.0379749	0.0490099	0.0559913	0.0620014
0	0	0	0	0	0	0	0	0	0	0	0	0	0	0	0.0723926	0.0714692	0.0678904	0.0602872	0.0548417	0.0500131	0.0490837	0.0468605	0.0487455	0.0488048	0.0457859	0.0417635	0.0468374	0.0459777	0.0469332	0.048084	0.0526391	0.0558055	0.0554567	0.0523054	0.0571838	0.0588318	0.0611023	0.0647745	0.0642182	0.065124	0.0661297	0.0650563	0.0579363	0.0558441	0.0549675	0.0510825	0.0489879	0.0495304	0.0549889
0	0	0	0	0	0	0	0	0	0	0	0	0	0	0.0730634	0.0759801	0.072362	0.0614297	0.0573268	0.0520934	0.0480687	0.0499563	0.0545361	0.0498377	0.0502892	0.0724025	0.0513105	0.0495595	0.0525647	0.0548766	0.0547098	0.0531168	0.0578485	0.0613415	0.0589155	0.0511747	0.0602011	0.0620377	0.0655323	0.0640486	0.0613937	0.0632555	0.0630921	0.0629855	0.0616542	0.0572677	0.0571016	0.0575929	0.0555395	0.0615622
0	0	0	0	0	0	0	0	0	0	0	0	0	0	0.0697004	0.0647403	0.0609213	0.0627234	0.059879	0.0518979	0.0498925	0.0484478	0.053438	0.0471621	0.0480329	0.0988373	0.115976	0.0514165	0.0582469	0.0586734	0.050428	0.0541153	0.0666744	0.0596097	0.0561457	0.0568595	0.0580737	0.0625807	0.0643019	0.0650493	0.0638792	0.0617417	0.0632584	0.0647274	0.0623277	0.0618659	0.0596799	0.0651171	0.0632956	0.0613118
0	0	0	0	0	0	0	0	0	0	0	0	0	0	0.0579747	0.055578	0.0592363	0.0566743	0.0551243	0.0535033	0.0531031	0.0553034	0.0570081	0.0496448	0.0595355	0.0522406	0.214241	0.206001	0.0723626	0.0629471	0.0575512	0.0520572	0.0545717	0.0585258	0.0573429	0.0587231	0.0599425	0.0622006	0.0645961	0.0678355	0.0647037	0.0643409	0.0679259	0.0655443	0.0635336	0.0617135	0.0620189	0.0658245	0.0703829	0.0618724
0	0	0	0	0	0	0	0	0	0	0	0	0	0	0.059319	0.0607362	0.0560997	0.0549291	0.0517965	0.0548633	0.0558819	0.0571303	0.0553934	0.0558255	0.0588988	0.0524186	0.0635667	0.225376	0.173035	0.0589615	0.056153	0.0546556	0.0546831	0.058642	0.0600543	0.0588517	0.0585072	0.054417	0.0532292	0.0595972	0.060906	0.0635869	0.0651159	0.0634141	0.0623513	0.061447	0.0626868	0.0643417	0.0658639	0.0647436
0	0	0	0	0	0	0	0	0	0	0	0	0	0	0.0566681	0.0581196	0.0547394	0.0561803	0.0547183	0.0551344	0.0571933	0.0567371	0.0570844	0.060118	0.0603802	0.0581368	0.0670399	0.0671233	0.107977	0.057527	0.050618	0.0586649	0.0590507	0.0603637	0.061522	0.0590105	0.058508	0.0578826	0.0587097	0.0580519	0.0574588	0.0666862	0.0696137	0.0685575	0.0681006	0.0682807	0.0676541	0.0627096	0.0639515	0.0590462
0	0	0	0	0	0	0	0	0	0	0	0	0	0	0.052711	0.0542029	0.054127	0.0542397	0.0531211	0.0541019	0.0586674	0.0588603	0.060772	0.0624709	0.0624909	0.0633106	0.065551	0.0656985	0.0582367	0.0545219	0.051775	0.0537822	0.0562494	0.0599048	0.06096	0.0589023	0.059122	0.0608594	0.0629088	0.0602091	0.0568556	0.0591245	0.0697649	0.0764006	0.0649895	0.0643811	0.0625816	0.0583767	0.0641674	0.0643655
0	0	0	0	0	0	0	0	0	0	0	0	0	0	0.04876	0.0536631	0.0527736	0.0503724	0.0510804	0.0536411	0.0544085	0.0576891	0.0608712	0.0626679	0.0582833	0.0596233	0.0575542	0.0590807	0.0566088	0.0488509	0.0528646	0.0574106	0.0569195	0.0586271	0.0587538	0.0579135	0.0584147	0.0569086	0.0578105	0.0593229	0.0588445	0.0611945	0.0616584	0.0594711	0.0582944	0.059343	0.0596464	0.0582395	0.0605131	0.0615355
0	0	0	0	0	0	0	0	0	0	0	0	0	0	0.0546808	0.0498199	0.0492189	0.0495488	0.0506861	0.0529727	0.0515985	0.0489101	0.0557004	0.0582075	0.0558872	0.0562691	0.0576752	0.0542931	0.0575197	0.058777	0.0579071	0.0565918	0.0581226	0.0575768	0.0579375	0.0578582	0.0569012	0.0549744	0.0559683	0.0582793	0.057847	0.0607216	0.0575294	0.0567468	0.0568565	0.0563159	0.0556329	0.0600114	0.0581649	0.0581419
0	0	0	0	0	0	0	0	0	0	0	0	0	0	0.0539559	0.0574888	0.0494025	0.0510341	0.0482182	0.0479629	0.0491253	0.0433517	0.045285	0.0482034	0.055532	0.0559864	0.0501286	0.0577887	0.058939	0.0592932	0.0595403	0.0572908	0.0579066	0.0567009	0.0591463	0.0607533	0.0593138	0.0534793	0.0562283	0.0614116	0.0564643	0.0594031	0.0610203	0.0597132	0.060794	0.0611329	0.0598362	0.0640549	0.0651369	0.0579596
0	0	0	0	0	0	0	0	0	0	0	0	0	0	0.0553823	0.0589432	0.053628	0.0464203	0.0515447	0.0525055	0.0511975	0.0476754	0.0532937	0.0559915	0.0573358	0.0591798	0.0628041	0.0583024	0.0555928	0.055512	0.0580654	0.0574049	0.0568709	0.058216	0.0602762	0.0634634	0.0606279	0.0649179	0.0653551	0.0642889	0.0573916	0.0581991	0.0593795	0.0616423	0.0613872	0.0588195	0.0596473	0.061342	0.0616584	0.0575381
0	0	0	0	0	0	0	0	0	0	0	0	0	0	0.0535806	0.0538869	0.0539152	0.0465959	0.0516028	0.052984	0.0541563	0.0541372	0.0521827	0.0496757	0.0512545	0.0897964	0.078244	0.0569569	0.058007	0.0546131	0.0567902	0.0566474	0.055742	0.0562001	0.0584885	0.0607519	0.0541907	0.0991889	0.0735059	0.0608671	0.0576385	0.0578933	0.0582131	0.0599801	0.0612605	0.0640467	0.0623484	0.0584088	0.0582865	0.0617145
0	0	0	0	0	0	0	0	0	0	0	0	0	0	0	0.0539802	0.0552225	0.0477728	0.0499358	0.0544798	0.052394	0.0483192	0.0407578	0.0430421	0.0488341	0.0913391	0.131321	0.0571341	0.0600942	0.0555857	0.0538756	0.0527561	0.0530452	0.0548012	0.0567388	0.0574521	0.0543235	0.0597115	0.0581333	0.0577773	0.0581398	0.0582761	0.0569704	0.0561058	0.0594423	0.0626761	0.0631505	0.0632877	0.0600079	0.061904
0	0	0	0	0	0	0	0	0	0	0	0	0	0	0	0.0513997	0.0571442	0.049185	0.0514372	0.0503066	0.043165	0.0436341	0.034515	0.0413254	0.0464977	0.0550989	0.101128	0.110988	0.0567874	0.0550878	0.0547305	0.0519573	0.054211	0.0561594	0.0576314	0.0564535	0.0616249	0.0571608	0.0553467	0.0602706	0.061958	0.0597444	0.0566746	0.0592816	0.0627645	0.0599946	0.0618994	0.0653059	0.061308	0.0610119
0	0	0	0	0	0	0	0	0	0	0	0	0	0	0	0.0590152	0.0588486	0.0605083	0.0489538	0.0436054	0.0424622	0.0425162	0.0427708	0.0482399	0.0511142	0.0523912	0.0564242	0.0953283	0.0770605	0.0584452	0.0562043	0.0532301	0.0573839	0.0589098	0.0585178	0.0568592	0.0553688	0.0561798	0.0572142	0.0596492	0.0620736	0.0601532	0.0569713	0.06038	0.063616	0.0623281	0.0658199	0.0638476	0.0618194	0.0630266
0	0	0	0	0	0	0	0	0	0	0	0	0	0	0	0	0.0651603	0.0544335	0.0413576	0.0461882	0.0489146	0.0452056	0.0454183	0.0487484	0.0518782	0.0533269	0.051643	0.0515473	0.0458648	0.0546256	0.0574177	0.055294	0.0581425	0.0587282	0.0584411	0.0582455	0.0577261	0.0577304	0.0569798	0.057798	0.060309	0.0593915	0.0585685	0.0590562	0.0603601	0.0637514	0.0682387	0.0632047	0.06169	0.0631551
0	0	0	0	0	0	0	0	0	0	0	0	0	0	0	0	0	0.0497574	0.0492638	0.0522294	0.0494717	0.0479964	0.0490423	0.0513507	0.0494824	0.0511328	0.0501273	0.0476948	0.0496634	0.0530903	0.0531451	0.0554466	0.0579419	0.0545206	0.0542466	0.0570085	0.060886	0.0608986	0.058029	0.0577796	0.0609882	0.0580928	0.0569991	0.0596278	0.0607807	0.0586953	0.0609106	0.0623558	0.0585829	0.0615155
0	0	0	0	0	0	0	0	0	0	0	0	0	0	0	0	0	0	0.054824	0.050527	0.0444239	0.0465291	0.0505606	0.051858	0.051927	0.0476354	0.0438295	0.0478449	0.0511395	0.0489973	0.0508854	0.0536704	0.0568366	0.0526473	0.052861	0.0542626	0.0578128	0.0583539	0.0559159	0.055272	0.0575834	0.0558832	0.0545685	0.0557362	0.0551109	0.0549765	0.0589576	0.059613	0.0587357	0.0608509
0	0	0	0	0	0	0	0	0	0	0	0	0	0	0	0	0	0	0	0.0437129	0.0431568	0.042259	0.0462297	0.0494869	0.0466695	0.0458851	0.0448995	0.0452118	0.0472523	0.0482027	0.0479084	0.0498774	0.052466	0.0514258	0.0519504	0.0524224	0.0529269	0.0524497	0.0519979	0.0517691	0.0506255	0.0543618	0.0544941	0.0521869	0.0507808	0.0530006	0.0544056	0.0556316	0.056991	0.0578199
0	0	0	0	0	0	0	0	0	0	0	0	0	0	0	0	0	0	0	0	0	0	0	0	0	0	0	0	0	0	0	0	0	0	0	0	0	0	0	0	0	0	0	0	0	0	0	0	0	0
0	0	0	0	0	0	0	0	0	0	0	0	0	0	0	0	0	0	0	0	0	0	0	0	0	0	0	0	0	0	0	0	0	0	0	0	0	0	0	0	0	0	0	0	0	0	0	0	0	0
0	0	0	0	0	0	0	0	0	0	0	0	0	0	0	0	0	0	0	0	0	0	0	0	0	0	0	0	0	0	0	0	0	0	0	0	0	0	0	0	0	0	0	0	0	0	0	0	0	0
0	0	0	0	0	0	0	0	0	0	0	0	0	0	0	0	0	0	0	0	0	0	0	0	0	0	0	0	0	0	0	0	0	0	0	0	0	0	0	0	0	0	0	0	0	0	0	0	0	0
0	0	0	0	0	0	0	0	0	0	0	0	0	0	0	0	0	0	0	0	0	0	0	0	0	0	0	0	0	0	0	0	0	0	0	0	0	0	0	0	0	0	0	0	0	0	0	0	0	0
0	0	0	0	0	0	0	0	0	0	0	0	0	0	0	0	0	0	0	0	0	0	0	0	0	0	0	0	0	0	0	0	0	0	0	0	0	0	0	0	0	0	0	0	0	0	0	0	0	0
0	0	0	0	0	0	0	0	0	0	0	0	0	0	0	0	0	0	0	0	0	0	0	0	0	0	0	0	0	0	0	0	0	0	0	0	0	0	0	0	0	0	0	0	0	0	0	0	0	0
0	0	0	0	0	0	0	0	0	0	0	0	0	0	0	0	0	0	0	0	0	0	0	0	0	0	0	0	0	0	0	0	0	0	0	0	0	0	0	0	0	0	0	0	0	0	0	0	0	0
0	0	0	0	0	0	0	0	0	0	0	0	0	0	0	0	0	0	0	0	0	0	0	0	0	0	0	0	0	0	0	0	0	0	0	0	0	0	0	0	0	0	0	0	0	0	0	0	0	0
0	0	0	0	0	0	0	0	0	0	0	0	0	0	0	0	0	0	0	0	0	0	0	0	0	0	0	0	0	0	0	0	0	0	0	0	0	0	0	0	0	0	0	0	0	0	0	0	0	0
0	0	0	0	0	0	0	0	0	0	0	0	0	0	0	0	0	0	0	0	0	0	0	0	0	0	0	0	0	0	0	0	0	0	0	0	0	0	0	0	0	0	0	0	0	0	0	0	0	0
0	0	0	0	0	0	0	0	0	0	0	0	0	0	0	0	0	0	0	0	0	0	0	0	0	0	0	0	0	0	0	0	0	0	0	0	0	0	0	0	0	0	0	0	0	0	0	0	0	0
0	0	0	0	0	0	0	0	0	0	0	0	0	0	0	0	0	0	0	0	0	0	0	0	0	0	0	0	0	0	0	0	0	0	0	0	0	0	0	0	0	0	0	0	0	0	0	0	0	0
0	0	0	0	0	0	0	0	0	0	0	0	0	0	0	0	0	0	0	0	0	0	0	0	0	0	0	0	0	0	0	0	0	0	0	0	0	0	0	0	0	0	0	0	0	0	0	0	0	0
0	0	0	0	0	0	0	0	0	0	0	0	0	0	0	0	0	0	0	0	0	0	0	0	0	0	0	0	0	0	0	0	0	0	0	0	0	0	0	0	0	0	0	0	0	0	0	0	0	0
subfig4-6: Bland-Alman map between SSE-diamond and conventional
Amide		Glycogen NOE		Aliphatic NOE
SSE	conv.	SSE	conv.	SSE	conv.
0.0043522	0.00350506	0.00453179	0.00344918	0.00649907	0.00321209
0.0148695	0.0126528	0.0141894	0.00988285	0.0242669	0.0138714
0.00657683	0.00462298	0.00603419	0.00479823	0.0104332	0.00685459
0.00208991	0.00230393	0.00230206	0.00241278	0.00446589	0.00396637
0.0552286	0.0469131	0.0484824	0.0474505	0.0882284	0.0811869
0.0600735	0.051825	0.054173	0.0482931	0.100363	0.0791058
0.0543497	0.0487446	0.0472079	0.0434038	0.0857462	0.0634601
0.0037231	0.00382346	0.00351321	0.00381913	0.0054166	0.00480041
0.0133295	0.0119304	0.0114759	0.0140835	0.0238764	0.0248376
0.0623856	0.0580264	0.0530438	0.0545351	0.0984026	0.109778
0.073291	0.073678	0.0690353	0.065789	0.105693	0.106766
0.0629076	0.0590612	0.0590192	0.0578791	0.116308	0.116164
0.00684757	0.00650503	0.00587354	0.00563117	0.0113271	0.00917348
0.0208722	0.0180873	0.0200145	0.0192879	0.0540749	0.0440699
0.0701815	0.071368	0.0617521	0.0518222	0.147895	0.129693
0.0697486	0.0683725	0.0589134	0.0504105	0.115152	0.102797
0.0676825	0.0642365	0.0586397	0.0542895	0.107082	0.100137
0.00727083	0.00689292	0.006522	0.00620756	0.0122239	0.0107743
0.0247123	0.0209571	0.0261856	0.0277402	0.0600483	0.0560464
0.0685129	0.0627468	0.0611451	0.0536485	0.154392	0.160798
0.0721918	0.0752383	0.0622556	0.0517734	0.128563	0.101447
0.0714551	0.0651231	0.0600347	0.0547847	0.105759	0.0989075
0.00728853	0.00687479	0.00664823	0.00651595	0.0126796	0.0115964
0.0288706	0.027919	0.021644	0.0249324	0.0420257	0.0439493
0.0672717	0.0613292	0.0582071	0.0502535	0.129275	0.138249
0.0745014	0.0708417	0.0847667	0.0865156	0.164609	0.161932
0.0670994	0.0651479	0.0616302	0.0562955	0.117585	0.107081
0.00733047	0.00726839	0.00686731	0.00688651	0.0128941	0.0116446
0.0592993	0.0547364	0.0460014	0.0466736	0.0851857	0.0927743
0.0660072	0.0666418	0.0624218	0.0513385	0.134182	0.114041
0.065042	0.0690556	0.0687133	0.0601985	0.159884	0.127927
0.063421	0.062714	0.0645195	0.0620153	0.141723	0.132827
0.00813864	0.00785983	0.0071357	0.00718453	0.0120413	0.0129448
0.00578115	0.00638079	0.00550933	0.00447811	0.0105207	0.00992758
0.0640197	0.0640413	0.0616638	0.0555153	0.133424	0.125827
0.0638907	0.0659068	0.0694178	0.0568581	0.145095	0.124089
0.0681296	0.0679642	0.0675424	0.0597127	0.136569	0.113684
0.0709857	0.0678017	0.0641797	0.0619467	0.11974	0.110294
0.00779919	0.00794467	0.00714552	0.00728772	0.013135	0.011423
0.0106165	0.010235	0.010065	0.00848519	0.0176449	0.0173644
0.0577499	0.0589346	0.0645439	0.0555731	0.126274	0.117626
0.0697944	0.0647919	0.0665353	0.0618382	0.121025	0.13755
0.0690077	0.0663678	0.0612195	0.0564074	0.113074	0.109141
0.0714051	0.0680883	0.0622142	0.0605363	0.112284	0.104752
0.00824395	0.00743256	0.00718683	0.00701394	0.0118108	0.0120295
0.00351376	0.003214	0.00302993	0.00290652	0.00621725	0.00648771
0.0623922	0.0545258	0.0611076	0.0508721	0.106721	0.110903
0.0687092	0.0618404	0.0627881	0.0530588	0.108574	0.105213
0.0683134	0.0655225	0.0620557	0.0558546	0.111446	0.104808
0.0732097	0.0705118	0.0615168	0.0590111	0.100547	0.0958319
0.00761416	0.00743339	0.00679083	0.00690852	0.0107334	0.0106169
0.0466503	0.0491751	0.0549911	0.0482622	0.082088	0.0706034
0.0660077	0.0657991	0.0633331	0.0530406	0.102365	0.0835895
0.067961	0.0632219	0.0611383	0.0552365	0.104634	0.0969849
0.0682295	0.0642094	0.0609308	0.057664	0.0997527	0.100142
0.00724059	0.00679589	0.00671976	0.00669127	0.0111717	0.00999458
0.0117888	0.0156795	0.0143429	0.0150523	0.0296963	0.0208325
0.0529297	0.0541879	0.0613953	0.0566577	0.126651	0.117934
0.0617538	0.0576684	0.0586659	0.0523588	0.100395	0.0894607
0.0665592	0.0617731	0.0602155	0.0565636	0.0985533	0.0922919
0.00764608	0.00653828	0.0069067	0.00651722	0.0114421	0.0100133
0.000460014	0.00067551	0.000523887	0.000397579	0.00112031	0.000496777
0.0505465	0.0468304	0.0499194	0.0447942	0.0776855	0.0614393
0.0612365	0.0570732	0.0595766	0.0590068	0.0965886	0.0850751
0.0645126	0.0619543	0.0607534	0.0595634	0.102134	0.0864936
0.00541219	0.00491202	0.00495866	0.00509218	0.00889447	0.00784145
0.0179067	0.0165466	0.0145959	0.0137161	0.019933	0.0176077
0.0252619	0.0285768	0.0248745	0.0252165	0.0456209	0.0281404
0.0117294	0.013963	0.011499	0.0108246	0.0206884	0.0129786
[truncated: 78 more columns]

## Sheet: Fig2.b3
Fig2 b3: SSE-radial multi-metabolite maps
subfig1: Amide map
0	0	0	0	0	0	0	0	0	0	0	0	0	0	0	0	0	0	0	0	0	0	0	0	0	0	0	0	0	0	0	0	0	0	0	0	0	0	0	0	0	0	0	0	0	0	0	0	0	0
0	0	0	0	0	0	0	0	0	0	0	0	0	0	0	0	0	0	0	0	0	0	0	0	0	0	0	0	0	0	0	0	0	0	0	0	0	0	0	0	0	0	0	0	0	0	0	0	0	0
0	0	0	0	0	0	0	0	0	0	0	0	0	0	0	0	0	0	0	0	0	0	0	0	0	0	0	0	0	0	0	0	0	0	0	0	0	0	0	0	0	0	0	0	0	0	0	0	0	0
0	0	0	0	0	0	0	0	0	0	0	0	0	0	0	0	0	0	0	0	0	0	0	0	0	0	0	0	0	0	0	0	0	0	0	0	0	0	0	0	0	0	0	0	0	0	0	0	0	0
0	0	0	0	0	0	0	0	0	0	0	0	0	0	0	0	0	0	0	0	0	0	0	0	0	0	0	0	0	0	0	0	0	0	0	0	0	0	0	0	0	0	0	0	0	0	0	0	0	0
0	0	0	0	0	0	0	0	0	0	0	0	0	0	0	0	0	0	0	0	0	0	0	0	0	0	0	0	0	0	0	0	0	0	0	0	0	0	0	0	0	0	0	0	0	0	0	0	0	0
0	0	0	0	0	0	0	0	0	0	0	0	0	0	0	0	0	0	0	0	0	0	0	0	0	0	0	0	0	0	0	0	0	0	0	0	0	0	0	0	0	0	0	0	0	0	0	0	0	0
0	0	0	0	0	0	0	0	0	0	0	0	0	0	0	0	0	0	0	0	0	0	0	0	0	0	0	0	0	0	0	0	0	0	0	0	0	0	0	0	0	0	0	0	0	0	0	0	0	0
0	0	0	0	0	0	0	0	0	0	0	0	0	0	0	0	0	0	0	0	0	0	0	0	0	0	0	0	0	0	0	0	0	0	0	0	0	0	0	0	0	0	0	0	0	0	0	0	0	0
0	0	0	0	0	0	0	0	0	0	0	0	0	0	0	0	0	0	0	0	0	0	0	0	0	0	0	0	0	0	0	0	0	0	0	0	0	0	0	0	0	0	0	0	0	0	0	0	0	0
0	0	0	0	0	0	0	0	0	0	0	0	0	0	0	0	0	0	0	0	0	0	0	0	0	0	0	0	0	0	0	0	0	0	0	0	0	0	0	0	0	0	0	0	0	0	0	0	0	0
0	0	0	0	0	0	0	0	0	0	0	0	0	0	0	0	0	0	0	0	0	0	0	0	0	0	0	0	0	0	0	0	0	0	0	0	0	0	0	0	0	0	0	0	0	0	0	0	0	0
0	0	0	0	0	0	0	0	0	0	0	0	0	0	0	0	0	0	0	0	0	0	0	0	0	0	0	0	0	0	0	0	0	0	0	0	0	0	0	0	0	0	0	0	0	0	0	0	0	0
0	0	0	0	0	0	0	0	0	0	0	0	0	0	0	0	0	0	0	0	0	0	0	0	0	0	0	0	0	0	0	0	0	0	0	0	0	0	0	0	0	0	0	0	0	0	0	0	0	0
0	0	0	0	0	0	0	0	0	0	0	0	0	0	0	0	0	0	0	0	0	0	0	0	0	0	0	0	0	0	0	0	0	0	0	0	0	0	0	0	0	0	0	0	0	0	0	0	0	0
0	0	0	0	0	0	0	0	0	0	0	0	0	0	0	0	0	0	0	0	0	0	0	0	0	0	0	0	0	0	0	0	0	0	0	0	0	0	0	0	0	0	0	0	0	0	0	0	0	0
0	0	0	0	0	0	0	0	0	0	0	0	0	0	0	0	0	0	0	0	0	0	0	0	0	0	0	0	0	0	0	0	0	0	0	0	0	0	0	0	0	0	0	0	0	0	0	0	0	0
0	0	0	0	0	0	0	0	0	0	0	0	0	0	0	0	0	0	0	0	0	0	0	0	0	0	0	0	0	0	0	0	0	0	0	0	0	0	0	0	0	0	0	0	0	0	0	0	0	0
0	0	0	0	0	0	0	0	0	0	0	0	0	0	0	0	0	0	0	0	0	0	0	0	0	0	0	0	0	0	0	0	0	0	0	0	0	0	0	0	0	0	0	0	0	0	0	0	0	0
0	0	0	0	0	0	0	0	0	0	0	0	0	0	0	0	0	0	0	0	0	0	0	0	0	0	0	0	0	0	0	0	0	0	0	0	0	0	0	0	0	0	0	0	0	0	0	0	0	0
0	0	0	0	0	0	0	0	0	0	0	0	0	0	0	0	0	0	0	0	0	0	0	0	0	0	0	0	0	0	0	0	0	0	0	0	0	0	0	0	0	0	0	0	0	0	0	0	0	0
0	0	0	0	0	0	0	0	0	0	0	0	0	0	0	0	0	0	0	0	0	0	0	0	0	0	0	0	0	0	0	0	0	0.0651899	0.0766211	0.0814644	0.0986153	0.102641	0.107476	0.113449	0.0952292	0.0906915	0.0831311	0.0825951	0.0765251	0.0721442	0.0681427	0.0685341	0.0741267	0.0748228
0	0	0	0	0	0	0	0	0	0	0	0	0	0	0	0	0	0	0	0	0	0	0	0	0	0.0451286	0.0482362	0.0597718	0.0598708	0.0599173	0.0615911	0.0602632	0.0687713	0.0697938	0.0743681	0.0758426	0.0781739	0.0941545	0.100617	0.0925744	0.0820067	0.0792403	0.0858601	0.0866645	0.0835645	0.078659	0.0726936	0.0764308	0.0794581	0.0805555
0	0	0	0	0	0	0	0	0	0	0	0	0	0	0	0	0	0	0	0	0	0.0428976	0.0446876	0.042629	0.0408868	0.0426414	0.0488748	0.0569848	0.0592473	0.0620922	0.0648081	0.0679789	0.0708322	0.0722487	0.0714072	0.0770536	0.070703	0.0830386	0.088306	0.0953878	0.0933082	0.0927801	0.0875722	0.0808608	0.0766896	0.0724447	0.0768204	0.0803054	0.0778318	0.0789807
0	0	0	0	0	0	0	0	0	0	0	0	0	0	0	0	0	0	0.0302722	0.0296332	0.0439398	0.0400989	0.0345299	0.033352	0.0334648	0.0386804	0.0463708	0.0502099	0.0612264	0.0653066	0.0691104	0.0744563	0.0829242	0.0844074	0.0747932	0.0673063	0.0744014	0.0744941	0.0859929	0.081642	0.0890669	0.0815658	0.0793266	0.0771705	0.0716788	0.068129	0.0696468	0.0724482	0.0737646	0.0735128
0	0	0	0	0	0	0	0	0	0	0	0	0	0	0	0	0	0.0353748	0.0232588	0.0279987	0.0464877	0.0420948	0.034544	0.0396992	0.0414814	0.0511919	0.0529847	0.0593437	0.067741	0.0761513	0.0760921	0.0774449	0.0812938	0.0886368	0.068245	0.0825832	0.0812051	0.0765175	0.0691146	0.0730986	0.0657823	0.0725742	0.0671021	0.0661098	0.0722333	0.0694769	0.0623164	0.0645802	0.0692022	0.0727208
0	0	0	0	0	0	0	0	0	0	0	0	0	0	0	0	0	0.0125525	0.0208566	0.0275834	0.0474163	0.0476158	0.0484953	0.0508305	0.0519977	0.0471279	0.0524028	0.0668016	0.0721208	0.0674161	0.0721694	0.0730987	0.0736136	0.0625889	0.111642	0.135323	0.0688493	0.0710513	0.0719084	0.0676225	0.0724428	0.0785719	0.0707459	0.0741151	0.06881	0.0511471	0.0710071	0.0716205	0.0677371	0.0668344
0	0	0	0	0	0	0	0	0	0	0	0	0	0	0	0	0.0114978	0.0167924	0.0270543	0.0310895	0.049247	0.0507607	0.0515679	0.0544581	0.052589	0.0447497	0.0504154	0.0567966	0.0608716	0.0642891	0.0705405	0.0727353	0.0737529	0.0682997	0.0745413	0.0650329	0.0686473	0.0632763	0.0668617	0.0722119	0.0771032	0.0794796	0.073695	0.0748491	0.0585503	0.0684004	0.0729691	0.071039	0.0782928	0.0842359
0	0	0	0	0	0	0	0	0	0	0	0	0	0	0	0	0.0199729	0.0327774	0.035561	0.0490752	0.0500715	0.0513591	0.0539119	0.054275	0.0511114	0.0438783	0.0431092	0.0462448	0.0545021	0.0613531	0.0701335	0.069142	0.0731649	0.0782813	0.0755601	0.0767024	0.0731974	0.0695409	0.0719949	0.0727072	0.075496	0.074961	0.0728107	0.070934	0.0666261	0.0823486	0.0723579	0.0686715	0.0802173	0.0771587
0	0	0	0	0	0	0	0	0	0	0	0	0	0	0	0.0304348	0.0398632	0.0541167	0.0515011	0.0496323	0.0509632	0.0523559	0.0569449	0.0566697	0.0535818	0.0525938	0.0446733	0.0465274	0.0519312	0.0564346	0.0607014	0.0620877	0.0689473	0.0762095	0.0805462	0.0817087	0.0775147	0.0719371	0.0750356	0.0776274	0.0762649	0.0713016	0.0742268	0.0701729	0.0649402	0.0655729	0.0630955	0.063699	0.080397	0.0760308
0	0	0	0	0	0	0	0	0	0	0	0	0	0	0	0.0290335	0.0356766	0.0433375	0.054307	0.0553448	0.0534347	0.0526854	0.053778	0.0552254	0.0495974	0.0458173	0.0457041	0.0494914	0.0476378	0.050021	0.0481203	0.0521141	0.0590014	0.0707439	0.078464	0.0796812	0.0772446	0.0776285	0.0757885	0.0780619	0.0692627	0.0703233	0.07354	0.0752749	0.0703431	0.0631871	0.0579077	0.0625496	0.0670925	0.0676666
0	0	0	0	0	0	0	0	0	0	0	0	0	0	0.020894	0.0319524	0.0279304	0.046745	0.0524779	0.0547492	0.0493652	0.0467304	0.0508421	0.0493945	0.0438742	0.0484877	0.0465053	0.0476816	0.0528736	0.0541853	0.0498699	0.0507929	0.0680035	0.0570628	0.0750391	0.0787257	0.0777512	0.077383	0.0768385	0.0738174	0.0734277	0.0762409	0.0754036	0.0727978	0.0774132	0.0736118	0.0685709	0.061947	0.0603955	0.0632335
0	0	0	0	0	0	0	0	0	0	0	0	0	0	0.0204505	0.0409893	0.0447525	0.0484794	0.0501554	0.0507792	0.0467106	0.0449136	0.0471564	0.0491172	0.0406336	0.0417934	0.0526852	0.0736319	0.0702285	0.0652392	0.0504998	0.0531571	0.0539537	0.0580353	0.0628681	0.0787924	0.0736034	0.072546	0.0738631	0.0735249	0.0715755	0.0784454	0.077493	0.0751037	0.0765104	0.0804836	0.0766131	0.0780217	0.0711034	0.0692639
0	0	0	0	0	0	0	0	0	0	0	0	0	0	0.0317261	0.0368975	0.0440081	0.0474904	0.0488494	0.0518602	0.051782	0.0529163	0.0552764	0.055412	0.0494721	0.0984496	0.0394965	0.0708036	0.145793	0.0794006	0.0484749	0.0490785	0.0633646	0.0660704	0.0762355	0.0779658	0.0775221	0.0737336	0.075428	0.078718	0.0780924	0.077945	0.0763465	0.0777957	0.08115	0.0793016	0.0755666	0.0751398	0.0804217	0.0758223
0	0	0	0	0	0	0	0	0	0	0	0	0	0	0.0349345	0.0442672	0.0470118	0.047617	0.0495418	0.0514303	0.0547438	0.0576963	0.0547973	0.0578808	0.0549896	0.0566742	0.135346	0.0705008	0.0874844	0.10087	0.0557514	0.0506772	0.0609902	0.0712949	0.0720638	0.0749132	0.0740991	0.0758808	0.0780953	0.0786073	0.078687	0.0776254	0.0738056	0.074603	0.0805089	0.0778946	0.0750786	0.0768737	0.0762367	0.0815289
0	0	0	0	0	0	0	0	0	0	0	0	0	0	0.0393162	0.0433295	0.0481294	0.0503716	0.0535929	0.0564729	0.057967	0.0567286	0.0570863	0.0580845	0.0484621	0.0517367	0.0718814	0.112985	0.111731	0.0463065	0.0508357	0.05835	0.0651442	0.072736	0.0717114	0.0725072	0.0710088	0.0758792	0.0782815	0.0770164	0.078443	0.0787632	0.0796873	0.0815295	0.0796727	0.0743613	0.0763141	0.0855728	0.0768551	0.0774517
0	0	0	0	0	0	0	0	0	0	0	0	0	0	0.0407919	0.0430045	0.0502121	0.0537315	0.0521256	0.0565442	0.0594982	0.0585246	0.0600101	0.0535008	0.0539443	0.0541704	0.0537814	0.058204	0.0580386	0.0548889	0.0600371	0.0613008	0.0671398	0.0748346	0.0756791	0.0752195	0.0764386	0.0783878	0.0771542	0.0752692	0.0776198	0.0784797	0.0645848	0.063292	0.0681909	0.0678123	0.0728148	0.0731511	0.074535	0.105858
0	0	0	0	0	0	0	0	0	0	0	0	0	0	0.0377776	0.0464321	0.0513902	0.0543243	0.0507743	0.0522816	0.0565857	0.0606844	0.0612378	0.0525614	0.0565068	0.0646126	0.0549734	0.0532523	0.0576385	0.0560078	0.0608594	0.0649561	0.0732465	0.0757399	0.0754539	0.0780847	0.0791212	0.0776312	0.0753238	0.0741624	0.0773542	0.0800232	0.0672631	0.0647857	0.0664212	0.0690287	0.0729207	0.0743336	0.0791112	0.12712
0	0	0	0	0	0	0	0	0	0	0	0	0	0	0.0370262	0.0431224	0.0457596	0.0455544	0.0489588	0.052743	0.0550804	0.0500959	0.0542332	0.0533451	0.0602164	0.0677681	0.0671019	0.060556	0.0630718	0.0619668	0.0637556	0.0676178	0.0726393	0.0691407	0.0729227	0.0764459	0.0751318	0.0762484	0.0769013	0.0778417	0.0778997	0.0782225	0.0762043	0.0777131	0.0785541	0.0798655	0.0806562	0.0853158	0.0804011	0.0711863
0	0	0	0	0	0	0	0	0	0	0	0	0	0	0.0402712	0.0436037	0.0447034	0.0470911	0.0447964	0.0491739	0.0549385	0.050356	0.0472257	0.0466921	0.0594803	0.0688407	0.0577198	0.0655244	0.0639841	0.060992	0.0632972	0.0701565	0.0699485	0.0690396	0.0711058	0.0732137	0.0743667	0.0742491	0.0747075	0.0742348	0.0730501	0.0755592	0.0757919	0.0769519	0.0747361	0.0753001	0.0808965	0.0826676	0.0767422	0.0711388
0	0	0	0	0	0	0	0	0	0	0	0	0	0	0.044731	0.0474935	0.0478617	0.0488448	0.0500478	0.0543248	0.0576331	0.0511307	0.056078	0.0554116	0.0546374	0.0713149	0.064616	0.0610618	0.0596984	0.0621481	0.066764	0.0667961	0.0672537	0.06845	0.070916	0.0715875	0.0739746	0.0576555	0.0571878	0.069638	0.0751811	0.0735692	0.0741352	0.0749411	0.0754025	0.0769212	0.0791535	0.0761166	0.0754453	0.0786204
0	0	0	0	0	0	0	0	0	0	0	0	0	0	0.054391	0.0536197	0.0478289	0.0548903	0.0497863	0.0546135	0.0585542	0.0521699	0.0579944	0.0581502	0.0495131	0.0489245	0.0564265	0.0592473	0.0635763	0.064007	0.0662272	0.0647837	0.0640301	0.0678103	0.0715928	0.0704089	0.0669458	0.0779795	0.0616381	0.0721418	0.0770809	0.072538	0.0719096	0.0723577	0.0746855	0.0758648	0.0760521	0.0759137	0.0783132	0.0796677
0	0	0	0	0	0	0	0	0	0	0	0	0	0	0	0.054784	0.0500183	0.0525317	0.0548433	0.0598805	0.0598559	0.0559203	0.0517082	0.0572267	0.0404528	0.0674402	0.0620312	0.0584315	0.0565312	0.0608287	0.0614293	0.0621814	0.0627129	0.0651301	0.0696189	0.0724274	0.063176	0.0775465	0.0602694	0.0780225	0.0770818	0.0771014	0.0759159	0.0759532	0.0764599	0.0749923	0.0754576	0.0769432	0.0775996	0.0782602
0	0	0	0	0	0	0	0	0	0	0	0	0	0	0	0.0527289	0.0478169	0.0444822	0.0557057	0.0622544	0.054526	0.0553323	0.0541284	0.0496883	0.043756	0.0553533	0.0955477	0.0244923	0.0516543	0.0598884	0.0602408	0.0592748	0.0565953	0.0659026	0.0682329	0.0716415	0.0626228	0.0725148	0.0750812	0.0733342	0.0746084	0.0779755	0.0773528	0.0752209	0.0750611	0.0738091	0.075581	0.0777013	0.07771	0.0765483
0	0	0	0	0	0	0	0	0	0	0	0	0	0	0	0.0560955	0.0478456	0.0504288	0.0547831	0.0586951	0.0602346	0.0610551	0.0539331	0.0481622	0.0494052	0.0537337	0.0600409	0.0264782	0.0432005	0.0584052	0.0601442	0.0557255	0.0585522	0.0639527	0.065517	0.0669689	0.0655814	0.0695752	0.0702214	0.068869	0.073096	0.0746884	0.0736602	0.0743085	0.0745299	0.0731621	0.0750914	0.0763885	0.0738156	0.0732984
0	0	0	0	0	0	0	0	0	0	0	0	0	0	0	0	0.0538104	0.0561885	0.0550472	0.0583224	0.0579089	0.0589177	0.0624707	0.0598353	0.0558195	0.0551421	0.0634814	0.0634663	0.0507258	0.0612549	0.0633042	0.064838	0.0695106	0.0630068	0.0637456	0.0635661	0.0647751	0.0678383	0.0681802	0.0675425	0.0710704	0.0732131	0.0730502	0.0731041	0.0759011	0.0720527	0.0706156	0.0747698	0.0719897	0.0697276
0	0	0	0	0	0	0	0	0	0	0	0	0	0	0	0	0	0.0591205	0.0561213	0.0601044	0.0591267	0.0599378	0.0663441	0.0672039	0.0598209	0.057328	0.0603204	0.0613953	0.0584282	0.0617995	0.0623663	0.0648744	0.0682218	0.0639755	0.065232	0.0647342	0.0636729	0.0650807	0.0681308	0.0678164	0.0677164	0.0698737	0.0699828	0.0692912	0.0721352	0.0740617	0.0726784	0.0759422	0.0711884	0.0713368
0	0	0	0	0	0	0	0	0	0	0	0	0	0	0	0	0	0	0.0567857	0.0578484	0.0578284	0.0590578	0.0626502	0.0644025	0.0629071	0.0560787	0.0562606	0.0585991	0.0605172	0.0573713	0.0617612	0.0642199	0.0649162	0.0596066	0.0632876	0.0625164	0.0602573	0.0615854	0.0640628	0.0671369	0.0652943	0.0645982	0.0661076	0.0667202	0.071197	0.0750795	0.0754557	0.0720375	0.0676193	0.0726601
0	0	0	0	0	0	0	0	0	0	0	0	0	0	0	0	0	0	0	0.0532033	0.0514674	0.0524039	0.0573628	0.0548128	0.0564839	0.0518061	0.0503154	0.0545669	0.0564703	0.0574985	0.0564702	0.0576938	0.0589971	0.0592472	0.0607074	0.0622295	0.0617008	0.0620878	0.0624127	0.063	0.061511	0.0598592	0.0620693	0.0641924	0.0668549	0.0682869	0.0679044	0.0672883	0.0690309	0.0704994
0	0	0	0	0	0	0	0	0	0	0	0	0	0	0	0	0	0	0	0	0	0	0	0	0	0	0	0	0	0	0	0	0	0	0	0	0	0	0	0	0	0	0	0	0	0	0	0	0	0
0	0	0	0	0	0	0	0	0	0	0	0	0	0	0	0	0	0	0	0	0	0	0	0	0	0	0	0	0	0	0	0	0	0	0	0	0	0	0	0	0	0	0	0	0	0	0	0	0	0
0	0	0	0	0	0	0	0	0	0	0	0	0	0	0	0	0	0	0	0	0	0	0	0	0	0	0	0	0	0	0	0	0	0	0	0	0	0	0	0	0	0	0	0	0	0	0	0	0	0
0	0	0	0	0	0	0	0	0	0	0	0	0	0	0	0	0	0	0	0	0	0	0	0	0	0	0	0	0	0	0	0	0	0	0	0	0	0	0	0	0	0	0	0	0	0	0	0	0	0
0	0	0	0	0	0	0	0	0	0	0	0	0	0	0	0	0	0	0	0	0	0	0	0	0	0	0	0	0	0	0	0	0	0	0	0	0	0	0	0	0	0	0	0	0	0	0	0	0	0
0	0	0	0	0	0	0	0	0	0	0	0	0	0	0	0	0	0	0	0	0	0	0	0	0	0	0	0	0	0	0	0	0	0	0	0	0	0	0	0	0	0	0	0	0	0	0	0	0	0
0	0	0	0	0	0	0	0	0	0	0	0	0	0	0	0	0	0	0	0	0	0	0	0	0	0	0	0	0	0	0	0	0	0	0	0	0	0	0	0	0	0	0	0	0	0	0	0	0	0
0	0	0	0	0	0	0	0	0	0	0	0	0	0	0	0	0	0	0	0	0	0	0	0	0	0	0	0	0	0	0	0	0	0	0	0	0	0	0	0	0	0	0	0	0	0	0	0	0	0
0	0	0	0	0	0	0	0	0	0	0	0	0	0	0	0	0	0	0	0	0	0	0	0	0	0	0	0	0	0	0	0	0	0	0	0	0	0	0	0	0	0	0	0	0	0	0	0	0	0
0	0	0	0	0	0	0	0	0	0	0	0	0	0	0	0	0	0	0	0	0	0	0	0	0	0	0	0	0	0	0	0	0	0	0	0	0	0	0	0	0	0	0	0	0	0	0	0	0	0
0	0	0	0	0	0	0	0	0	0	0	0	0	0	0	0	0	0	0	0	0	0	0	0	0	0	0	0	0	0	0	0	0	0	0	0	0	0	0	0	0	0	0	0	0	0	0	0	0	0
0	0	0	0	0	0	0	0	0	0	0	0	0	0	0	0	0	0	0	0	0	0	0	0	0	0	0	0	0	0	0	0	0	0	0	0	0	0	0	0	0	0	0	0	0	0	0	0	0	0
0	0	0	0	0	0	0	0	0	0	0	0	0	0	0	0	0	0	0	0	0	0	0	0	0	0	0	0	0	0	0	0	0	0	0	0	0	0	0	0	0	0	0	0	0	0	0	0	0	0
0	0	0	0	0	0	0	0	0	0	0	0	0	0	0	0	0	0	0	0	0	0	0	0	0	0	0	0	0	0	0	0	0	0	0	0	0	0	0	0	0	0	0	0	0	0	0	0	0	0
0	0	0	0	0	0	0	0	0	0	0	0	0	0	0	0	0	0	0	0	0	0	0	0	0	0	0	0	0	0	0	0	0	0	0	0	0	0	0	0	0	0	0	0	0	0	0	0	0	0
subfig2: Glycogen NOE map
0	0	0	0	0	0	0	0	0	0	0	0	0	0	0	0	0	0	0	0	0	0	0	0	0	0	0	0	0	0	0	0	0	0	0	0	0	0	0	0	0	0	0	0	0	0	0	0	0	0
0	0	0	0	0	0	0	0	0	0	0	0	0	0	0	0	0	0	0	0	0	0	0	0	0	0	0	0	0	0	0	0	0	0	0	0	0	0	0	0	0	0	0	0	0	0	0	0	0	0
0	0	0	0	0	0	0	0	0	0	0	0	0	0	0	0	0	0	0	0	0	0	0	0	0	0	0	0	0	0	0	0	0	0	0	0	0	0	0	0	0	0	0	0	0	0	0	0	0	0
0	0	0	0	0	0	0	0	0	0	0	0	0	0	0	0	0	0	0	0	0	0	0	0	0	0	0	0	0	0	0	0	0	0	0	0	0	0	0	0	0	0	0	0	0	0	0	0	0	0
0	0	0	0	0	0	0	0	0	0	0	0	0	0	0	0	0	0	0	0	0	0	0	0	0	0	0	0	0	0	0	0	0	0	0	0	0	0	0	0	0	0	0	0	0	0	0	0	0	0
0	0	0	0	0	0	0	0	0	0	0	0	0	0	0	0	0	0	0	0	0	0	0	0	0	0	0	0	0	0	0	0	0	0	0	0	0	0	0	0	0	0	0	0	0	0	0	0	0	0
0	0	0	0	0	0	0	0	0	0	0	0	0	0	0	0	0	0	0	0	0	0	0	0	0	0	0	0	0	0	0	0	0	0	0	0	0	0	0	0	0	0	0	0	0	0	0	0	0	0
0	0	0	0	0	0	0	0	0	0	0	0	0	0	0	0	0	0	0	0	0	0	0	0	0	0	0	0	0	0	0	0	0	0	0	0	0	0	0	0	0	0	0	0	0	0	0	0	0	0
0	0	0	0	0	0	0	0	0	0	0	0	0	0	0	0	0	0	0	0	0	0	0	0	0	0	0	0	0	0	0	0	0	0	0	0	0	0	0	0	0	0	0	0	0	0	0	0	0	0
0	0	0	0	0	0	0	0	0	0	0	0	0	0	0	0	0	0	0	0	0	0	0	0	0	0	0	0	0	0	0	0	0	0	0	0	0	0	0	0	0	0	0	0	0	0	0	0	0	0
0	0	0	0	0	0	0	0	0	0	0	0	0	0	0	0	0	0	0	0	0	0	0	0	0	0	0	0	0	0	0	0	0	0	0	0	0	0	0	0	0	0	0	0	0	0	0	0	0	0
0	0	0	0	0	0	0	0	0	0	0	0	0	0	0	0	0	0	0	0	0	0	0	0	0	0	0	0	0	0	0	0	0	0	0	0	0	0	0	0	0	0	0	0	0	0	0	0	0	0
0	0	0	0	0	0	0	0	0	0	0	0	0	0	0	0	0	0	0	0	0	0	0	0	0	0	0	0	0	0	0	0	0	0	0	0	0	0	0	0	0	0	0	0	0	0	0	0	0	0
0	0	0	0	0	0	0	0	0	0	0	0	0	0	0	0	0	0	0	0	0	0	0	0	0	0	0	0	0	0	0	0	0	0	0	0	0	0	0	0	0	0	0	0	0	0	0	0	0	0
0	0	0	0	0	0	0	0	0	0	0	0	0	0	0	0	0	0	0	0	0	0	0	0	0	0	0	0	0	0	0	0	0	0	0	0	0	0	0	0	0	0	0	0	0	0	0	0	0	0
0	0	0	0	0	0	0	0	0	0	0	0	0	0	0	0	0	0	0	0	0	0	0	0	0	0	0	0	0	0	0	0	0	0	0	0	0	0	0	0	0	0	0	0	0	0	0	0	0	0
0	0	0	0	0	0	0	0	0	0	0	0	0	0	0	0	0	0	0	0	0	0	0	0	0	0	0	0	0	0	0	0	0	0	0	0	0	0	0	0	0	0	0	0	0	0	0	0	0	0
0	0	0	0	0	0	0	0	0	0	0	0	0	0	0	0	0	0	0	0	0	0	0	0	0	0	0	0	0	0	0	0	0	0	0	0	0	0	0	0	0	0	0	0	0	0	0	0	0	0
0	0	0	0	0	0	0	0	0	0	0	0	0	0	0	0	0	0	0	0	0	0	0	0	0	0	0	0	0	0	0	0	0	0	0	0	0	0	0	0	0	0	0	0	0	0	0	0	0	0
0	0	0	0	0	0	0	0	0	0	0	0	0	0	0	0	0	0	0	0	0	0	0	0	0	0	0	0	0	0	0	0	0	0	0	0	0	0	0	0	0	0	0	0	0	0	0	0	0	0
0	0	0	0	0	0	0	0	0	0	0	0	0	0	0	0	0	0	0	0	0	0	0	0	0	0	0	0	0	0	0	0	0	0	0	0	0	0	0	0	0	0	0	0	0	0	0	0	0	0
0	0	0	0	0	0	0	0	0	0	0	0	0	0	0	0	0	0	0	0	0	0	0	0	0	0	0	0	0	0	0	0	0	0.108041	0.109016	0.125035	0.0926168	0.0897876	0.0646853	0.0349792	0.0869161	0.106865	0.127701	0.136945	0.110854	0.118849	0.115752	0.114116	0.115372	0.131817
0	0	0	0	0	0	0	0	0	0	0	0	0	0	0	0	0	0	0	0	0	0	0	0	0	0.131205	0.134933	0.0881997	0.100113	0.104355	0.106902	0.108405	0.0935489	0.0991533	0.0953757	0.12316	0.140839	0.138205	0.134373	0.141789	0.19378	0.191102	0.137639	0.137663	0.123103	0.109993	0.120113	0.123003	0.131277	0.138345
0	0	0	0	0	0	0	0	0	0	0	0	0	0	0	0	0	0	0	0	0	0.115933	0.110671	0.12111	0.114462	0.107816	0.107499	0.0770831	0.0772819	0.0983035	0.107626	0.106019	0.105156	0.102951	0.128922	0.138189	0.156277	0.202817	0.217625	0.187803	0.219459	0.264095	0.26646	0.155241	0.123623	0.112953	0.115714	0.122506	0.14981	0.146547
0	0	0	0	0	0	0	0	0	0	0	0	0	0	0	0	0	0	0.131141	0.133662	0.125021	0.119928	0.125332	0.119128	0.110406	0.106194	0.105429	0.0976914	0.0684819	0.0809671	0.106687	0.101281	0.0846812	0.087362	0.135267	0.154639	0.231428	0.204071	0.220488	0.200148	0.241346	0.234036	0.193948	0.174177	0.174693	0.123313	0.119059	0.135556	0.160327	0.152469
0	0	0	0	0	0	0	0	0	0	0	0	0	0	0	0	0	0.0994996	0.121366	0.124961	0.119683	0.115216	0.125608	0.0969434	0.0909638	0.0840701	0.105021	0.0948164	0.0924512	0.0751948	0.0731505	0.0925106	0.0676202	0.0681695	0.154086	0.124816	0.283211	0.151201	0.177624	0.240059	0.202276	0.127111	0.116359	0.144876	0.210199	0.208184	0.162727	0.153269	0.158938	0.127951
0	0	0	0	0	0	0	0	0	0	0	0	0	0	0	0	0	0.121812	0.118597	0.11776	0.111526	0.105345	0.101636	0.101014	0.0966235	0.116935	0.110568	0.0854504	0.0836646	0.0998448	0.0795782	0.0801018	0.0842436	0.0772431	0.100262	0.106776	0.231382	0.11465	0.0964072	0.116632	0.110513	0.104936	0.140951	0.1427	0.205365	0.284743	0.223304	0.171912	0.17663	0.166939
0	0	0	0	0	0	0	0	0	0	0	0	0	0	0	0	0.119793	0.118663	0.117044	0.115778	0.110506	0.102246	0.100397	0.0995014	0.0977128	0.119415	0.0907871	0.085458	0.0873354	0.0824046	0.0869991	0.0987999	0.0812799	0.100709	0.098598	0.106022	0.116265	0.110575	0.114639	0.111569	0.109898	0.106595	0.122031	0.146087	0.163377	0.23048	0.273388	0.252377	0.204759	0.169661
0	0	0	0	0	0	0	0	0	0	0	0	0	0	0	0	0.118424	0.0946602	0.0990429	0.120945	0.108734	0.0983692	0.0947314	0.0952949	0.0936943	0.118866	0.112762	0.107082	0.108409	0.104273	0.0972194	0.104169	0.0902729	0.0847792	0.109292	0.106471	0.111014	0.111935	0.0994452	0.112932	0.117049	0.117554	0.137673	0.147326	0.150495	0.152978	0.200674	0.247506	0.214182	0.176567
0	0	0	0	0	0	0	0	0	0	0	0	0	0	0	0.113109	0.102828	0.112598	0.112969	0.117407	0.107922	0.0978096	0.0930459	0.0953826	0.0992177	0.0952555	0.115701	0.117424	0.110717	0.104604	0.0855791	0.104168	0.100247	0.0976523	0.105714	0.100932	0.104831	0.114529	0.110006	0.114401	0.105952	0.111715	0.118474	0.140758	0.140846	0.160975	0.163078	0.188899	0.214941	0.180501
0	0	0	0	0	0	0	0	0	0	0	0	0	0	0	0.108911	0.0992034	0.0927356	0.109882	0.111224	0.110067	0.104032	0.098023	0.0962969	0.10279	0.120912	0.0924183	0.125628	0.139241	0.110166	0.10368	0.117404	0.115066	0.0951789	0.0952772	0.093834	0.097214	0.107279	0.117172	0.0999624	0.121301	0.119538	0.113799	0.112606	0.126292	0.15541	0.150902	0.182809	0.165513	0.15375
0	0	0	0	0	0	0	0	0	0	0	0	0	0	0.103728	0.0847113	0.112837	0.109934	0.108887	0.102751	0.100838	0.0984248	0.0960827	0.0911925	0.0945574	0.144429	0.141083	0.099724	0.113762	0.1195	0.126164	0.126288	0.0933314	0.207825	0.143604	0.0873643	0.0988259	0.103095	0.106755	0.100799	0.0955552	0.096207	0.110289	0.122924	0.108652	0.119552	0.122776	0.152349	0.148756	0.142554
0	0	0	0	0	0	0	0	0	0	0	0	0	0	0.102705	0.106786	0.110695	0.108211	0.108544	0.104245	0.100548	0.0958681	0.0935741	0.083294	0.0826906	0.26605	0.329393	0.0947985	0.0877436	0.106224	0.106823	0.113308	0.216219	0.205386	0.1387	0.0964311	0.105715	0.10397	0.107972	0.109264	0.109846	0.0958089	0.0971554	0.109998	0.116498	0.0981833	0.109401	0.138466	0.141839	0.116653
0	0	0	0	0	0	0	0	0	0	0	0	0	0	0.10416	0.104998	0.102968	0.103427	0.103677	0.100617	0.0978138	0.0935607	0.0973827	0.0999901	0.114953	0.0803735	0.191667	0.271559	0.119262	0.100706	0.092032	0.110603	0.101797	0.101311	0.0997176	0.098636	0.106669	0.101807	0.0996163	0.1052	0.100566	0.0975808	0.100951	0.100115	0.103161	0.110209	0.109928	0.112303	0.123191	0.109785
0	0	0	0	0	0	0	0	0	0	0	0	0	0	0.0964529	0.0941499	0.0967532	0.0986814	0.0998956	0.0958056	0.0914874	0.0909483	0.0905269	0.0924006	0.103961	0.095515	0.155682	0.19999	0.326161	0.0756117	0.0928972	0.0995184	0.103471	0.0890542	0.101167	0.100713	0.100165	0.0953643	0.0880938	0.088362	0.0902281	0.092552	0.0975994	0.104032	0.101718	0.102059	0.100818	0.099561	0.0980118	0.092331
0	0	0	0	0	0	0	0	0	0	0	0	0	0	0.0951638	0.0925307	0.093438	0.097625	0.0959616	0.0951821	0.088605	0.0917355	0.0888167	0.0938198	0.129464	0.109028	0.101668	0.113761	0.0972563	0.138211	0.0834443	0.0800235	0.0864002	0.0873666	0.102141	0.101664	0.101737	0.0971039	0.0979287	0.1001	0.0964589	0.0939181	0.0973478	0.10007	0.099497	0.10877	0.113869	0.0971627	0.0933062	0.0938615
0	0	0	0	0	0	0	0	0	0	0	0	0	0	0.093481	0.0904975	0.0955876	0.0956948	0.0939124	0.0874208	0.0861018	0.0883842	0.0871581	0.113888	0.111398	0.120459	0.115138	0.113359	0.0882914	0.0876296	0.0773963	0.0935846	0.0801892	0.0950907	0.0971518	0.0975267	0.0980223	0.0958037	0.100844	0.104147	0.0991047	0.0894292	0.218641	0.222488	0.113123	0.126442	0.131191	0.122657	0.122364	0.11373
0	0	0	0	0	0	0	0	0	0	0	0	0	0	0.0843031	0.0871219	0.0865061	0.0899448	0.0927715	0.0894686	0.0854136	0.0854561	0.0837225	0.111409	0.114665	0.0951537	0.10814	0.110471	0.110844	0.0940708	0.10011	0.109803	0.0877098	0.0954753	0.0882354	0.0874676	0.0953323	0.0937343	0.0929871	0.0957391	0.104863	0.106328	0.112774	0.126534	0.121839	0.119474	0.12199	0.127289	0.0917444	0.0970165
0	0	0	0	0	0	0	0	0	0	0	0	0	0	0.0864252	0.103498	0.106648	0.108191	0.0853803	0.0863931	0.0850188	0.109045	0.104481	0.10634	0.112402	0.0907035	0.0917621	0.0936364	0.0942835	0.109461	0.106433	0.0857324	0.08952	0.108583	0.0859583	0.0908628	0.0973997	0.0889722	0.0836098	0.0857351	0.0884402	0.0833155	0.0901388	0.0964714	0.100113	0.089482	0.101531	0.10263	0.0899008	0.109166
0	0	0	0	0	0	0	0	0	0	0	0	0	0	0.0900209	0.0923639	0.100344	0.10511	0.105375	0.100845	0.0838728	0.089701	0.108258	0.109711	0.0883017	0.082157	0.0686793	0.0844513	0.0980387	0.105024	0.106956	0.088936	0.0909139	0.0858057	0.0841264	0.0953125	0.0973963	0.0812914	0.0914076	0.0736505	0.0978533	0.0910108	0.100044	0.10216	0.111962	0.114731	0.0927954	0.096877	0.125445	0.0989661
0	0	0	0	0	0	0	0	0	0	0	0	0	0	0.0891658	0.0894528	0.0888846	0.100998	0.0966143	0.0914356	0.0818953	0.0858184	0.0853512	0.107146	0.0963047	0.0770267	0.0982226	0.084641	0.106328	0.104711	0.0837426	0.0859731	0.0883466	0.0961162	0.0918213	0.101645	0.102627	0.122404	0.126693	0.0901385	0.0754039	0.0914764	0.0965788	0.0970922	0.103416	0.105131	0.0909264	0.0900034	0.103697	0.082082
0	0	0	0	0	0	0	0	0	0	0	0	0	0	0.0692621	0.0740149	0.0906715	0.0800093	0.0950499	0.0883032	0.0782234	0.0835169	0.0877062	0.0979805	0.0852618	0.18594	0.252964	0.0858359	0.094085	0.0886957	0.0903195	0.0895025	0.0895712	0.0913252	0.0881676	0.109148	0.100653	0.327159	0.247769	0.104225	0.0863363	0.0915411	0.0980064	0.0962422	0.0997169	0.102511	0.0917732	0.0845455	0.0840007	0.0898231
0	0	0	0	0	0	0	0	0	0	0	0	0	0	0	0.073567	0.0910893	0.0967404	0.0977363	0.0937418	0.100208	0.103603	0.102413	0.0818266	0.0880669	0.334902	0.379574	0.100351	0.121172	0.107595	0.0984544	0.0875233	0.0853899	0.0861139	0.0941231	0.0992258	0.103867	0.0623802	0.122278	0.0924777	0.100112	0.0932071	0.0893547	0.0864734	0.0926537	0.098723	0.0943479	0.091038	0.0885072	0.0900667
0	0	0	0	0	0	0	0	0	0	0	0	0	0	0	0.0745955	0.0915583	0.0971455	0.0706862	0.0768786	0.0991648	0.0900517	0.0837272	0.0794032	0.0930141	0.0980719	0.0949284	0.339392	0.114685	0.0997399	0.0973272	0.0803212	0.104827	0.0890242	0.091975	0.0838806	0.100459	0.0818599	0.0832607	0.0965319	0.102283	0.095029	0.0827397	0.0872481	0.0938804	0.0948136	0.0936525	0.0914165	0.0872237	0.0888079
0	0	0	0	0	0	0	0	0	0	0	0	0	0	0	0.0715109	0.0665505	0.0917942	0.0687479	0.0715487	0.0781007	0.0752034	0.0995684	0.0968168	0.0943193	0.0790857	0.0995473	0.269092	0.177898	0.0986778	0.0936421	0.10464	0.102756	0.0968255	0.098564	0.0819316	0.0793426	0.0831354	0.0801161	0.083338	0.0935867	0.096007	0.0853733	0.0871665	0.0964179	0.0889857	0.0977774	0.0913115	0.0892039	0.0966627
0	0	0	0	0	0	0	0	0	0	0	0	0	0	0	0	0.0664906	0.0648582	0.0658936	0.0696863	0.0786442	0.0783043	0.0809933	0.0799246	0.0819401	0.0882961	0.0807128	0.084489	0.0815475	0.0836832	0.0915787	0.0822727	0.082208	0.0938755	0.0983755	0.102635	0.0909236	0.0859723	0.0785542	0.0785245	0.0803435	0.0866783	0.0855059	0.0826526	0.0865256	0.0907281	0.100501	0.0843524	0.0899621	0.0982781
0	0	0	0	0	0	0	0	0	0	0	0	0	0	0	0	0	0.0698906	0.0723541	0.0689759	0.0735885	0.079365	0.07845	0.0832746	0.0968885	0.0934933	0.0937846	0.0790168	0.0923189	0.086006	0.0829778	0.086004	0.0803267	0.077164	0.0794818	0.0819445	0.0881952	0.0913773	0.0844146	0.078135	0.0787892	0.083138	0.0820649	0.0818518	0.0822408	0.0804231	0.0853303	0.103725	0.0896143	0.0929137
0	0	0	0	0	0	0	0	0	0	0	0	0	0	0	0	0	0	0.0639282	0.0655042	0.0668892	0.0675056	0.0902777	0.0879343	0.0743855	0.0828693	0.094416	0.0747831	0.0763333	0.093069	0.0790867	0.0825878	0.0803359	0.0762855	0.07734	0.0760899	0.087739	0.0964428	0.0889401	0.0833161	0.0858908	0.0842045	0.0825182	0.0828911	0.0771226	0.0815786	0.0984842	0.0946509	0.0987411	0.0957686
0	0	0	0	0	0	0	0	0	0	0	0	0	0	0	0	0	0	0	0.0531046	0.0534673	0.0667084	0.0785453	0.0893094	0.0696646	0.0771664	0.0841194	0.0775737	0.0793277	0.081974	0.0872583	0.0807608	0.0828911	0.0883665	0.0862397	0.0825305	0.083973	0.084361	0.0867209	0.0875489	0.0890996	0.0878791	0.0905337	0.0913489	0.0827547	0.0878182	0.0951678	0.090699	0.0902367	0.0911064
0	0	0	0	0	0	0	0	0	0	0	0	0	0	0	0	0	0	0	0	0	0	0	0	0	0	0	0	0	0	0	0	0	0	0	0	0	0	0	0	0	0	0	0	0	0	0	0	0	0
0	0	0	0	0	0	0	0	0	0	0	0	0	0	0	0	0	0	0	0	0	0	0	0	0	0	0	0	0	0	0	0	0	0	0	0	0	0	0	0	0	0	0	0	0	0	0	0	0	0
0	0	0	0	0	0	0	0	0	0	0	0	0	0	0	0	0	0	0	0	0	0	0	0	0	0	0	0	0	0	0	0	0	0	0	0	0	0	0	0	0	0	0	0	0	0	0	0	0	0
0	0	0	0	0	0	0	0	0	0	0	0	0	0	0	0	0	0	0	0	0	0	0	0	0	0	0	0	0	0	0	0	0	0	0	0	0	0	0	0	0	0	0	0	0	0	0	0	0	0
0	0	0	0	0	0	0	0	0	0	0	0	0	0	0	0	0	0	0	0	0	0	0	0	0	0	0	0	0	0	0	0	0	0	0	0	0	0	0	0	0	0	0	0	0	0	0	0	0	0
0	0	0	0	0	0	0	0	0	0	0	0	0	0	0	0	0	0	0	0	0	0	0	0	0	0	0	0	0	0	0	0	0	0	0	0	0	0	0	0	0	0	0	0	0	0	0	0	0	0
0	0	0	0	0	0	0	0	0	0	0	0	0	0	0	0	0	0	0	0	0	0	0	0	0	0	0	0	0	0	0	0	0	0	0	0	0	0	0	0	0	0	0	0	0	0	0	0	0	0
0	0	0	0	0	0	0	0	0	0	0	0	0	0	0	0	0	0	0	0	0	0	0	0	0	0	0	0	0	0	0	0	0	0	0	0	0	0	0	0	0	0	0	0	0	0	0	0	0	0
0	0	0	0	0	0	0	0	0	0	0	0	0	0	0	0	0	0	0	0	0	0	0	0	0	0	0	0	0	0	0	0	0	0	0	0	0	0	0	0	0	0	0	0	0	0	0	0	0	0
0	0	0	0	0	0	0	0	0	0	0	0	0	0	0	0	0	0	0	0	0	0	0	0	0	0	0	0	0	0	0	0	0	0	0	0	0	0	0	0	0	0	0	0	0	0	0	0	0	0
0	0	0	0	0	0	0	0	0	0	0	0	0	0	0	0	0	0	0	0	0	0	0	0	0	0	0	0	0	0	0	0	0	0	0	0	0	0	0	0	0	0	0	0	0	0	0	0	0	0
0	0	0	0	0	0	0	0	0	0	0	0	0	0	0	0	0	0	0	0	0	0	0	0	0	0	0	0	0	0	0	0	0	0	0	0	0	0	0	0	0	0	0	0	0	0	0	0	0	0
0	0	0	0	0	0	0	0	0	0	0	0	0	0	0	0	0	0	0	0	0	0	0	0	0	0	0	0	0	0	0	0	0	0	0	0	0	0	0	0	0	0	0	0	0	0	0	0	0	0
0	0	0	0	0	0	0	0	0	0	0	0	0	0	0	0	0	0	0	0	0	0	0	0	0	0	0	0	0	0	0	0	0	0	0	0	0	0	0	0	0	0	0	0	0	0	0	0	0	0
0	0	0	0	0	0	0	0	0	0	0	0	0	0	0	0	0	0	0	0	0	0	0	0	0	0	0	0	0	0	0	0	0	0	0	0	0	0	0	0	0	0	0	0	0	0	0	0	0	0
subfig3: Aliphatic NOE map
0	0	0	0	0	0	0	0	0	0	0	0	0	0	0	0	0	0	0	0	0	0	0	0	0	0	0	0	0	0	0	0	0	0	0	0	0	0	0	0	0	0	0	0	0	0	0	0	0	0
0	0	0	0	0	0	0	0	0	0	0	0	0	0	0	0	0	0	0	0	0	0	0	0	0	0	0	0	0	0	0	0	0	0	0	0	0	0	0	0	0	0	0	0	0	0	0	0	0	0
0	0	0	0	0	0	0	0	0	0	0	0	0	0	0	0	0	0	0	0	0	0	0	0	0	0	0	0	0	0	0	0	0	0	0	0	0	0	0	0	0	0	0	0	0	0	0	0	0	0
0	0	0	0	0	0	0	0	0	0	0	0	0	0	0	0	0	0	0	0	0	0	0	0	0	0	0	0	0	0	0	0	0	0	0	0	0	0	0	0	0	0	0	0	0	0	0	0	0	0
0	0	0	0	0	0	0	0	0	0	0	0	0	0	0	0	0	0	0	0	0	0	0	0	0	0	0	0	0	0	0	0	0	0	0	0	0	0	0	0	0	0	0	0	0	0	0	0	0	0
0	0	0	0	0	0	0	0	0	0	0	0	0	0	0	0	0	0	0	0	0	0	0	0	0	0	0	0	0	0	0	0	0	0	0	0	0	0	0	0	0	0	0	0	0	0	0	0	0	0
0	0	0	0	0	0	0	0	0	0	0	0	0	0	0	0	0	0	0	0	0	0	0	0	0	0	0	0	0	0	0	0	0	0	0	0	0	0	0	0	0	0	0	0	0	0	0	0	0	0
0	0	0	0	0	0	0	0	0	0	0	0	0	0	0	0	0	0	0	0	0	0	0	0	0	0	0	0	0	0	0	0	0	0	0	0	0	0	0	0	0	0	0	0	0	0	0	0	0	0
0	0	0	0	0	0	0	0	0	0	0	0	0	0	0	0	0	0	0	0	0	0	0	0	0	0	0	0	0	0	0	0	0	0	0	0	0	0	0	0	0	0	0	0	0	0	0	0	0	0
0	0	0	0	0	0	0	0	0	0	0	0	0	0	0	0	0	0	0	0	0	0	0	0	0	0	0	0	0	0	0	0	0	0	0	0	0	0	0	0	0	0	0	0	0	0	0	0	0	0
0	0	0	0	0	0	0	0	0	0	0	0	0	0	0	0	0	0	0	0	0	0	0	0	0	0	0	0	0	0	0	0	0	0	0	0	0	0	0	0	0	0	0	0	0	0	0	0	0	0
0	0	0	0	0	0	0	0	0	0	0	0	0	0	0	0	0	0	0	0	0	0	0	0	0	0	0	0	0	0	0	0	0	0	0	0	0	0	0	0	0	0	0	0	0	0	0	0	0	0
0	0	0	0	0	0	0	0	0	0	0	0	0	0	0	0	0	0	0	0	0	0	0	0	0	0	0	0	0	0	0	0	0	0	0	0	0	0	0	0	0	0	0	0	0	0	0	0	0	0
0	0	0	0	0	0	0	0	0	0	0	0	0	0	0	0	0	0	0	0	0	0	0	0	0	0	0	0	0	0	0	0	0	0	0	0	0	0	0	0	0	0	0	0	0	0	0	0	0	0
0	0	0	0	0	0	0	0	0	0	0	0	0	0	0	0	0	0	0	0	0	0	0	0	0	0	0	0	0	0	0	0	0	0	0	0	0	0	0	0	0	0	0	0	0	0	0	0	0	0
0	0	0	0	0	0	0	0	0	0	0	0	0	0	0	0	0	0	0	0	0	0	0	0	0	0	0	0	0	0	0	0	0	0	0	0	0	0	0	0	0	0	0	0	0	0	0	0	0	0
0	0	0	0	0	0	0	0	0	0	0	0	0	0	0	0	0	0	0	0	0	0	0	0	0	0	0	0	0	0	0	0	0	0	0	0	0	0	0	0	0	0	0	0	0	0	0	0	0	0
0	0	0	0	0	0	0	0	0	0	0	0	0	0	0	0	0	0	0	0	0	0	0	0	0	0	0	0	0	0	0	0	0	0	0	0	0	0	0	0	0	0	0	0	0	0	0	0	0	0
0	0	0	0	0	0	0	0	0	0	0	0	0	0	0	0	0	0	0	0	0	0	0	0	0	0	0	0	0	0	0	0	0	0	0	0	0	0	0	0	0	0	0	0	0	0	0	0	0	0
0	0	0	0	0	0	0	0	0	0	0	0	0	0	0	0	0	0	0	0	0	0	0	0	0	0	0	0	0	0	0	0	0	0	0	0	0	0	0	0	0	0	0	0	0	0	0	0	0	0
0	0	0	0	0	0	0	0	0	0	0	0	0	0	0	0	0	0	0	0	0	0	0	0	0	0	0	0	0	0	0	0	0	0	0	0	0	0	0	0	0	0	0	0	0	0	0	0	0	0
0	0	0	0	0	0	0	0	0	0	0	0	0	0	0	0	0	0	0	0	0	0	0	0	0	0	0	0	0	0	0	0	0	0.0621614	0.0575336	0.0526285	0.0603089	0.0846269	0.0792389	0.0738958	0.0852059	0.0732155	0.0761175	0.0812576	0.0813517	0.0800791	0.0691176	0.0702047	0.0716641	0.0694389
0	0	0	0	0	0	0	0	0	0	0	0	0	0	0	0	0	0	0	0	0	0	0	0	0	0.050912	0.0511519	0.0535822	0.0570016	0.0572297	0.0601677	0.0581014	0.0602051	0.0694699	0.0630342	0.0573076	0.0590931	0.076113	0.0775023	0.0704003	0.0797091	0.0838865	0.0748822	0.0765781	0.0828348	0.0742346	0.0706115	0.0740147	0.0792497	0.0760558
0	0	0	0	0	0	0	0	0	0	0	0	0	0	0	0	0	0	0	0	0	0.047223	0.0511813	0.0575805	0.0559143	0.052507	0.0525376	0.047634	0.0464454	0.0530703	0.0565142	0.0579535	0.0670575	0.076631	0.0776078	0.0687478	0.0596359	0.0738761	0.0906693	0.0991147	0.0939464	0.100052	0.0937956	0.0673202	0.0608521	0.065185	0.0681401	0.070798	0.0776995	0.0724894
0	0	0	0	0	0	0	0	0	0	0	0	0	0	0	0	0	0	0.0726558	0.071346	0.0558642	0.0508536	0.048638	0.0498535	0.0504577	0.0520646	0.0524716	0.050538	0.0472967	0.0534817	0.0641677	0.0670175	0.0593084	0.0693642	0.0795643	0.0703146	0.0796434	0.0768028	0.105634	0.127768	0.10921	0.0916058	0.0874972	0.0778069	0.0756909	0.0607152	0.0607973	0.0673268	0.0728765	0.0669543
0	0	0	0	0	0	0	0	0	0	0	0	0	0	0	0	0	0.0633227	0.0736207	0.0714188	0.0607034	0.0540368	0.0501704	0.0478975	0.0479443	0.0474187	0.0533097	0.055109	0.0577945	0.058836	0.0627731	0.0704621	0.0627786	0.0740594	0.118367	0.0970147	0.0957055	0.0759809	0.0806806	0.0905211	0.0795984	0.067025	0.0553582	0.066785	0.0840154	0.0821667	0.0645714	0.0673664	0.0721978	0.0669007
0	0	0	0	0	0	0	0	0	0	0	0	0	0	0	0	0	0.0766163	0.0735338	0.0716733	0.0620303	0.0612587	0.0623311	0.0634553	0.059605	0.0606059	0.0608608	0.0623829	0.0610546	0.0635675	0.0653693	0.0640779	0.0667134	0.0560526	0.102797	0.0966114	0.074509	0.0690676	0.0688018	0.0676844	0.0665406	0.0683475	0.0718955	0.0686767	0.0705185	0.138932	0.0935642	0.0828665	0.0813862	0.0776989
0	0	0	0	0	0	0	0	0	0	0	0	0	0	0	0	0.0780584	0.0773693	0.0764312	0.0764031	0.062779	0.0610326	0.0621231	0.0615759	0.056577	0.060978	0.0604736	0.0602519	0.0603281	0.063968	0.0697571	0.0693759	0.0646198	0.0649607	0.0625002	0.0600729	0.0663083	0.0674188	0.069774	0.0680528	0.0717012	0.0711879	0.0689218	0.0727364	0.0650448	0.103478	0.135063	0.114193	0.0931306	0.0806328
0	0	0	0	0	0	0	0	0	0	0	0	0	0	0	0	0.0817048	0.0679142	0.0720241	0.0694358	0.0626293	0.0592154	0.0597132	0.0601104	0.0545582	0.0572483	0.0596444	0.0609894	0.0650791	0.0693818	0.0742478	0.0710381	0.0705695	0.0683416	0.0685322	0.0649494	0.0642108	0.0663784	0.062071	0.0700208	0.0777222	0.0787093	0.0763462	0.0735465	0.069207	0.0746347	0.0856836	0.103316	0.0950436	0.075123
0	0	0	0	0	0	0	0	0	0	0	0	0	0	0	0.0845888	0.0697009	0.0644635	0.0688545	0.0702942	0.0645884	0.0629885	0.0634371	0.0622549	0.0566459	0.0550295	0.0581996	0.063141	0.0640116	0.0640143	0.0601526	0.0654948	0.0686562	0.0699408	0.0692453	0.0686765	0.0709896	0.0705662	0.0650765	0.0688295	0.0719146	0.0778263	0.0784763	0.0794231	0.0737891	0.0786738	0.0750313	0.0781965	0.0895422	0.076413
0	0	0	0	0	0	0	0	0	0	0	0	0	0	0	0.081949	0.0698401	0.0646575	0.0676765	0.0652053	0.0624077	0.0605057	0.0596001	0.0570658	0.0521366	0.0597103	0.0555194	0.0702385	0.0716719	0.0673611	0.0626394	0.0639692	0.0727725	0.0732495	0.0682052	0.0697011	0.0709301	0.0712242	0.0738046	0.0665088	0.0745402	0.0770367	0.0753038	0.0738512	0.0710937	0.0702495	0.0647854	0.0693325	0.0719069	0.070302
0	0	0	0	0	0	0	0	0	0	0	0	0	0	0.0822617	0.0737537	0.0756581	0.068058	0.0674395	0.0594999	0.0554808	0.0552978	0.0575512	0.0534537	0.0503685	0.0656965	0.0759759	0.0774953	0.0740969	0.0772138	0.0788557	0.0771799	0.0857831	0.117101	0.0870993	0.0632872	0.0699183	0.0715358	0.072302	0.0704335	0.0682452	0.0685644	0.0702759	0.072685	0.0695375	0.0705047	0.0645065	0.0671905	0.0694736	0.0690714
0	0	0	0	0	0	0	0	0	0	0	0	0	0	0.0726643	0.0670474	0.0668143	0.0655953	0.0661201	0.0609319	0.0603626	0.0614801	0.0626096	0.0643962	0.0528182	0.0835902	0.108662	0.0855329	0.0867942	0.0886769	0.0732256	0.0730691	0.0759591	0.0781932	0.0786109	0.0655406	0.0698146	0.0732033	0.0743124	0.0717795	0.0724198	0.0690617	0.0665862	0.0719865	0.0762035	0.0736135	0.07425	0.0750505	0.0780758	0.0746394
0	0	0	0	0	0	0	0	0	0	0	0	0	0	0.0590791	0.0602982	0.0614763	0.0648171	0.0635365	0.0624668	0.0635946	0.0629499	0.0601084	0.0670044	0.075925	0.0878085	0.195285	0.187685	0.0965439	0.0931974	0.0766426	0.0669412	0.0671489	0.0652601	0.0705942	0.0684771	0.0689089	0.0699779	0.0716132	0.071416	0.06967	0.070268	0.0705589	0.071422	0.0734797	0.0755716	0.0724834	0.0681731	0.0690323	0.0699824
0	0	0	0	0	0	0	0	0	0	0	0	0	0	0.0581072	0.0630412	0.0619152	0.0616052	0.0613294	0.058452	0.0574378	0.05754	0.0558262	0.0636055	0.0711721	0.0906402	0.114913	0.231395	0.16756	0.0958382	0.0711807	0.0635595	0.0669776	0.0683809	0.0734329	0.0718834	0.0685767	0.0682602	0.0683071	0.0685554	0.0684453	0.0692064	0.0698772	0.071957	0.0708457	0.0696346	0.0688389	0.0678206	0.0670023	0.0744291
0	0	0	0	0	0	0	0	0	0	0	0	0	0	0.0554581	0.058059	0.0591903	0.060754	0.0585785	0.0556505	0.0569466	0.0585945	0.0608341	0.0644078	0.0712185	0.0812122	0.0923274	0.0955869	0.0994987	0.0918203	0.0621629	0.055404	0.0644198	0.0701599	0.0736804	0.0711681	0.0697495	0.0724907	0.0736232	0.0741275	0.0739188	0.0736354	0.0699191	0.0696852	0.0716923	0.0738152	0.0773316	0.0749965	0.0677451	0.0740898
0	0	0	0	0	0	0	0	0	0	0	0	0	0	0.0523931	0.0525076	0.0598279	0.0597923	0.0558513	0.0556527	0.0590434	0.0622488	0.0672277	0.0715433	0.0714614	0.0766818	0.0812712	0.0860767	0.0753083	0.0621213	0.0619714	0.0636917	0.0650797	0.0755764	0.0723023	0.0706069	0.071543	0.0732201	0.0752565	0.0757886	0.080441	0.0795043	0.0788297	0.0766635	0.0938413	0.0930752	0.0993712	0.0956257	0.0971978	0.107969
0	0	0	0	0	0	0	0	0	0	0	0	0	0	0.0473692	0.0512462	0.0545552	0.0531599	0.0531233	0.0589628	0.0575358	0.0627776	0.0662965	0.0678339	0.0684168	0.0725552	0.0740339	0.0742949	0.0789135	0.0692334	0.068906	0.0712931	0.0722031	0.0749582	0.0676853	0.0669394	0.0731998	0.0727809	0.0728506	0.0731501	0.0775634	0.0823263	0.0881125	0.0977565	0.0948289	0.0918278	0.0948921	0.0924987	0.0935118	0.115507
0	0	0	0	0	0	0	0	0	0	0	0	0	0	0.0463211	0.0533366	0.0537865	0.0540353	0.0511744	0.0564261	0.0570026	0.0600086	0.0625358	0.0640673	0.0703869	0.0714744	0.071732	0.0674377	0.0701384	0.0739164	0.0741343	0.0686715	0.0740982	0.0760456	0.0671873	0.068941	0.070402	0.0717118	0.0732893	0.0736727	0.0713804	0.069655	0.0694378	0.0727755	0.0755182	0.070603	0.0728501	0.0784284	0.0740993	0.0824682
0	0	0	0	0	0	0	0	0	0	0	0	0	0	0.0490367	0.0519494	0.0520587	0.0572177	0.0559853	0.0558719	0.0530502	0.051332	0.0581195	0.0617635	0.0681352	0.0727222	0.0529898	0.0642205	0.0721238	0.0706165	0.0705658	0.0695022	0.0688577	0.0671059	0.0701607	0.072993	0.0717228	0.0665057	0.0737538	0.0703393	0.0751461	0.07549	0.074006	0.0729521	0.0765594	0.0738419	0.0675122	0.0676329	0.0780209	0.0711948
0	0	0	0	0	0	0	0	0	0	0	0	0	0	0.0524833	0.0537525	0.0505936	0.0525323	0.0545805	0.0555153	0.0536114	0.0517677	0.0620692	0.0666881	0.0656841	0.0656861	0.0652755	0.0668194	0.0756412	0.0700767	0.0660806	0.0652473	0.0685976	0.0719456	0.0745943	0.0743114	0.0761867	0.0864245	0.0869886	0.0749029	0.0714291	0.0742955	0.07301	0.0730083	0.0748004	0.0746979	0.0688217	0.0670597	0.0718776	0.0660448
0	0	0	0	0	0	0	0	0	0	0	0	0	0	0.0522217	0.0522873	0.052772	0.0516948	0.0530684	0.0551549	0.0523112	0.0511573	0.0604901	0.0579887	0.0544934	0.0697708	0.073444	0.070068	0.0712314	0.0675869	0.069877	0.0683397	0.0702979	0.0746445	0.0750708	0.0756772	0.0758952	0.098772	0.0778179	0.0761213	0.0721962	0.069788	0.0728692	0.0727382	0.0740384	0.0735569	0.0689901	0.0667648	0.0687	0.0693271
0	0	0	0	0	0	0	0	0	0	0	0	0	0	0	0.0528181	0.0519384	0.0560392	0.0609558	0.0617655	0.060343	0.0599064	0.0576529	0.0577987	0.0539195	0.0845209	0.12884	0.0912453	0.0737357	0.068955	0.0691133	0.0667677	0.0688257	0.0722493	0.0763677	0.0787618	0.081683	0.0792072	0.0875831	0.0755451	0.0757344	0.0736649	0.0757885	0.0748646	0.0721431	0.073526	0.07531	0.0725115	0.0703551	0.0713421
0	0	0	0	0	0	0	0	0	0	0	0	0	0	0	0.0511868	0.0520436	0.0497605	0.0563138	0.0653577	0.0539485	0.0542668	0.058791	0.0503134	0.0536629	0.0837196	0.114727	0.172859	0.0841755	0.0684472	0.0684129	0.0636076	0.0707162	0.0729675	0.0757744	0.0692867	0.0711131	0.0686069	0.0742668	0.0750086	0.074772	0.0753873	0.0742645	0.074749	0.0737446	0.0770833	0.0789172	0.0750737	0.0722091	0.0727123
0	0	0	0	0	0	0	0	0	0	0	0	0	0	0	0.058088	0.0519681	0.0598222	0.0575264	0.0590367	0.0577649	0.0566032	0.0592699	0.0547993	0.0586571	0.0626561	0.0786318	0.112684	0.100947	0.0705243	0.0689723	0.0695872	0.0714368	0.0709364	0.0733757	0.0666864	0.0663903	0.0700442	0.070335	0.0707931	0.073539	0.0712982	0.0682954	0.0734339	0.0761161	0.0746949	0.0740744	0.0712114	0.0732565	0.076165
0	0	0	0	0	0	0	0	0	0	0	0	0	0	0	0	0.0573063	0.0594874	0.052667	0.0554851	0.0631804	0.06283	0.0612693	0.0555052	0.0617703	0.0649755	0.0658025	0.0690042	0.057028	0.0617278	0.0673159	0.0662938	0.0683286	0.0669458	0.06956	0.0734611	0.073589	0.0717187	0.0660182	0.0670385	0.0700114	0.0696189	0.0674546	0.0691583	0.0713439	0.0728559	0.0756884	0.0726052	0.0745774	0.0770171
0	0	0	0	0	0	0	0	0	0	0	0	0	0	0	0	0	0.0575444	0.0600159	0.0604752	0.0636773	0.0643771	0.0614906	0.0583756	0.0645806	0.0651467	0.0645309	0.0581992	0.0612556	0.0640798	0.0626684	0.0638862	0.066085	0.0628162	0.0648379	0.0682837	0.0706053	0.0707779	0.0703583	0.069104	0.0685588	0.0690476	0.0676045	0.0681775	0.0708572	0.0730074	0.076201	0.0769904	0.0772822	0.0761601
0	0	0	0	0	0	0	0	0	0	0	0	0	0	0	0	0	0	0.059274	0.058086	0.0551925	0.0561476	0.068583	0.0652356	0.0575291	0.0636698	0.0660209	0.0586444	0.0592331	0.0695802	0.0609565	0.0624047	0.0665628	0.0616726	0.0635735	0.0630484	0.0673381	0.0700428	0.0710198	0.0700915	0.0686404	0.0682253	0.0675116	0.0691882	0.0733076	0.0740266	0.0750104	0.0702116	0.0718445	0.0726858
0	0	0	0	0	0	0	0	0	0	0	0	0	0	0	0	0	0	0	0.0481812	0.0460003	0.0526555	0.059609	0.0575632	0.0587708	0.060439	0.0622128	0.0595145	0.059945	0.0606148	0.0619953	0.059628	0.0626039	0.0635001	0.0639697	0.06542	0.0675998	0.0672278	0.0675202	0.0680268	0.0683338	0.0678424	0.0696277	0.0712288	0.0714257	0.0703132	0.0697728	0.0697691	0.0710138	0.0714011
0	0	0	0	0	0	0	0	0	0	0	0	0	0	0	0	0	0	0	0	0	0	0	0	0	0	0	0	0	0	0	0	0	0	0	0	0	0	0	0	0	0	0	0	0	0	0	0	0	0
0	0	0	0	0	0	0	0	0	0	0	0	0	0	0	0	0	0	0	0	0	0	0	0	0	0	0	0	0	0	0	0	0	0	0	0	0	0	0	0	0	0	0	0	0	0	0	0	0	0
0	0	0	0	0	0	0	0	0	0	0	0	0	0	0	0	0	0	0	0	0	0	0	0	0	0	0	0	0	0	0	0	0	0	0	0	0	0	0	0	0	0	0	0	0	0	0	0	0	0
0	0	0	0	0	0	0	0	0	0	0	0	0	0	0	0	0	0	0	0	0	0	0	0	0	0	0	0	0	0	0	0	0	0	0	0	0	0	0	0	0	0	0	0	0	0	0	0	0	0
0	0	0	0	0	0	0	0	0	0	0	0	0	0	0	0	0	0	0	0	0	0	0	0	0	0	0	0	0	0	0	0	0	0	0	0	0	0	0	0	0	0	0	0	0	0	0	0	0	0
0	0	0	0	0	0	0	0	0	0	0	0	0	0	0	0	0	0	0	0	0	0	0	0	0	0	0	0	0	0	0	0	0	0	0	0	0	0	0	0	0	0	0	0	0	0	0	0	0	0
0	0	0	0	0	0	0	0	0	0	0	0	0	0	0	0	0	0	0	0	0	0	0	0	0	0	0	0	0	0	0	0	0	0	0	0	0	0	0	0	0	0	0	0	0	0	0	0	0	0
0	0	0	0	0	0	0	0	0	0	0	0	0	0	0	0	0	0	0	0	0	0	0	0	0	0	0	0	0	0	0	0	0	0	0	0	0	0	0	0	0	0	0	0	0	0	0	0	0	0
0	0	0	0	0	0	0	0	0	0	0	0	0	0	0	0	0	0	0	0	0	0	0	0	0	0	0	0	0	0	0	0	0	0	0	0	0	0	0	0	0	0	0	0	0	0	0	0	0	0
0	0	0	0	0	0	0	0	0	0	0	0	0	0	0	0	0	0	0	0	0	0	0	0	0	0	0	0	0	0	0	0	0	0	0	0	0	0	0	0	0	0	0	0	0	0	0	0	0	0
0	0	0	0	0	0	0	0	0	0	0	0	0	0	0	0	0	0	0	0	0	0	0	0	0	0	0	0	0	0	0	0	0	0	0	0	0	0	0	0	0	0	0	0	0	0	0	0	0	0
0	0	0	0	0	0	0	0	0	0	0	0	0	0	0	0	0	0	0	0	0	0	0	0	0	0	0	0	0	0	0	0	0	0	0	0	0	0	0	0	0	0	0	0	0	0	0	0	0	0
0	0	0	0	0	0	0	0	0	0	0	0	0	0	0	0	0	0	0	0	0	0	0	0	0	0	0	0	0	0	0	0	0	0	0	0	0	0	0	0	0	0	0	0	0	0	0	0	0	0
0	0	0	0	0	0	0	0	0	0	0	0	0	0	0	0	0	0	0	0	0	0	0	0	0	0	0	0	0	0	0	0	0	0	0	0	0	0	0	0	0	0	0	0	0	0	0	0	0	0
0	0	0	0	0	0	0	0	0	0	0	0	0	0	0	0	0	0	0	0	0	0	0	0	0	0	0	0	0	0	0	0	0	0	0	0	0	0	0	0	0	0	0	0	0	0	0	0	0	0
subfig4-6: Bland-Alman map between SSE-radial and conventional
Amide		Glycogen NOE		Aliphatic NOE
SSE	conv.	SSE	conv.	SSE	conv.
0.00175492	0.00350506	0.00503989	0.00344918	0.00641343	0.00321209
0.00974907	0.0126528	0.0140299	0.00988285	0.0238228	0.0138714
0.00568505	0.00462298	0.00582559	0.00479823	0.00846202	0.00685459
0.0020346	0.00230393	0.00243726	0.00241278	0.00543303	0.00396637
0.0398465	0.0469131	0.0602466	0.0474505	0.102058	0.0811869
0.0519304	0.051825	0.05995	0.0482931	0.0964633	0.0791058
0.0532095	0.0487446	0.0547217	0.0434038	0.079635	0.0634601
0.00420703	0.00382346	0.00412515	0.00381913	0.00533023	0.00480041
0.0130983	0.0119304	0.0126675	0.0140835	0.0245344	0.0248376
0.0557525	0.0580264	0.0620216	0.0545351	0.102248	0.109778
0.0646663	0.073678	0.0836388	0.065789	0.11606	0.106766
0.0585702	0.0590612	0.0714218	0.0578791	0.111002	0.116164
0.00689539	0.00650503	0.00754875	0.00563117	0.00996633	0.00917348
0.0301364	0.0180873	0.0252634	0.0192879	0.0442241	0.0440699
0.0756842	0.071368	0.0746932	0.0518222	0.121706	0.129693
0.0733356	0.0683725	0.0711645	0.0504105	0.0996132	0.102797
0.0667449	0.0642365	0.0723295	0.0542895	0.0968764	0.100137
0.00766223	0.00689292	0.00821669	0.00620756	0.0106661	0.0107743
0.0303577	0.0209571	0.0289592	0.0277402	0.0536632	0.0560464
0.0709224	0.0627468	0.0772095	0.0536485	0.155042	0.160798
0.0761323	0.0752383	0.0761463	0.0517734	0.108274	0.101447
0.0738424	0.0651231	0.0723995	0.0547847	0.0904139	0.0989075
0.00809322	0.00687479	0.00872365	0.00651595	0.0111766	0.0115964
0.0309671	0.027919	0.0274008	0.0249324	0.054806	0.0439493
0.0735464	0.0613292	0.0696637	0.0502535	0.146648	0.138249
0.0849516	0.0708417	0.0994068	0.0865156	0.16116	0.161932
0.0748055	0.0651479	0.0705759	0.0562955	0.0950531	0.107081
0.00871729	0.00726839	0.00882633	0.00688651	0.0114009	0.0116446
0.0647629	0.0547364	0.0576586	0.0466736	0.11034	0.0927743
0.0745874	0.0666418	0.0707263	0.0513385	0.130843	0.114041
0.0787198	0.0690556	0.0717943	0.0601985	0.0987689	0.127927
0.0721491	0.062714	0.0701595	0.0620153	0.095036	0.132827
0.00890342	0.00785983	0.0086384	0.00718453	0.010402	0.0129448
0.00805823	0.00638079	0.00710728	0.00447811	0.0105297	0.00992758
0.0776672	0.0640413	0.0722462	0.0555153	0.123866	0.125827
0.0749301	0.0659068	0.0746231	0.0568581	0.120674	0.124089
0.0768561	0.0679642	0.0721015	0.0597127	0.0949896	0.113684
0.0752714	0.0678017	0.0756355	0.0619467	0.092722	0.110294
0.00868761	0.00794467	0.00910838	0.00728772	0.0110114	0.011423
0.0113362	0.010235	0.0126467	0.00848519	0.0177004	0.0173644
0.0675541	0.0589346	0.0736746	0.0555731	0.113239	0.117626
0.0694769	0.0647919	0.0771068	0.0618382	0.129991	0.13755
0.0744722	0.0663678	0.0721345	0.0564074	0.0914281	0.109141
0.0738099	0.0680883	0.0754012	0.0605363	0.0929864	0.104752
0.00830597	0.00743256	0.00854871	0.00701394	0.00999974	0.0120295
0.00445521	0.003214	0.00468445	0.00290652	0.00676175	0.00648771
0.0621966	0.0545258	0.0738712	0.0508721	0.0974312	0.110903
0.066875	0.0618404	0.0766077	0.0530588	0.102839	0.105213
0.0714814	0.0655225	0.0752723	0.0558546	0.0928856	0.104808
0.0706129	0.0705118	0.0774881	0.0590111	0.0946353	0.0958319
0.00823143	0.00743339	0.0084154	0.00690852	0.0097833	0.0106169
0.0545407	0.0491751	0.0662487	0.0482622	0.0778277	0.0706034
0.062979	0.0657991	0.0761108	0.0530406	0.0996217	0.0835895
0.0714435	0.0632219	0.0762088	0.0552365	0.0896241	0.0969849
0.068692	0.0642094	0.0754041	0.057664	0.0964506	0.100142
0.00799635	0.00679589	0.00818826	0.00669127	0.0105081	0.00999458
0.0144069	0.0156795	0.0176511	0.0150523	0.0299846	0.0208325
0.0571721	0.0541879	0.0727396	0.0566577	0.112687	0.117934
0.0612872	0.0576684	0.0707124	0.0523588	0.0977405	0.0894607
0.061853	0.0617731	0.0750286	0.0565636	0.106871	0.0922919
0.00745903	0.00653828	0.00850393	0.00651722	0.0117176	0.0100133
0.000645319	0.00067551	0.000715514	0.000397579	0.00128748	0.000496777
0.0446123	0.0468304	0.0554563	0.0447942	0.0803935	0.0614393
0.0544174	0.0570732	0.0710027	0.0590068	0.102025	0.0850751
0.0552303	0.0619543	0.0740501	0.0595634	0.109346	0.0864936
0.00473934	0.00491202	0.00611336	0.00509218	0.010122	0.00784145
0.0130644	0.0165466	0.015813	0.0137161	0.0176453	0.0176077
0.0193235	0.0285768	0.0268742	0.0252165	0.0388507	0.0281404
0.00942124	0.013963	0.0141579	0.0108246	0.0201748	0.0129786
[truncated: 78 more columns]

## Sheet: Fig2.b4
Fig2 b4: conventional multi-metabolite maps
subfig1: Amide map
0	0	0	0	0	0	0	0	0	0	0	0	0	0	0	0	0	0	0	0	0	0	0	0	0	0	0	0	0	0	0	0	0	0	0	0	0	0	0	0	0	0	0	0	0	0	0	0	0	0
0	0	0	0	0	0	0	0	0	0	0	0	0	0	0	0	0	0	0	0	0	0	0	0	0	0	0	0	0	0	0	0	0	0	0	0	0	0	0	0	0	0	0	0	0	0	0	0	0	0
0	0	0	0	0	0	0	0	0	0	0	0	0	0	0	0	0	0	0	0	0	0	0	0	0	0	0	0	0	0	0	0	0	0	0	0	0	0	0	0	0	0	0	0	0	0	0	0	0	0
0	0	0	0	0	0	0	0	0	0	0	0	0	0	0	0	0	0	0	0	0	0	0	0	0	0	0	0	0	0	0	0	0	0	0	0	0	0	0	0	0	0	0	0	0	0	0	0	0	0
0	0	0	0	0	0	0	0	0	0	0	0	0	0	0	0	0	0	0	0	0	0	0	0	0	0	0	0	0	0	0	0	0	0	0	0	0	0	0	0	0	0	0	0	0	0	0	0	0	0
0	0	0	0	0	0	0	0	0	0	0	0	0	0	0	0	0	0	0	0	0	0	0	0	0	0	0	0	0	0	0	0	0	0	0	0	0	0	0	0	0	0	0	0	0	0	0	0	0	0
0	0	0	0	0	0	0	0	0	0	0	0	0	0	0	0	0	0	0	0	0	0	0	0	0	0	0	0	0	0	0	0	0	0	0	0	0	0	0	0	0	0	0	0	0	0	0	0	0	0
0	0	0	0	0	0	0	0	0	0	0	0	0	0	0	0	0	0	0	0	0	0	0	0	0	0	0	0	0	0	0	0	0	0	0	0	0	0	0	0	0	0	0	0	0	0	0	0	0	0
0	0	0	0	0	0	0	0	0	0	0	0	0	0	0	0	0	0	0	0	0	0	0	0	0	0	0	0	0	0	0	0	0	0	0	0	0	0	0	0	0	0	0	0	0	0	0	0	0	0
0	0	0	0	0	0	0	0	0	0	0	0	0	0	0	0	0	0	0	0	0	0	0	0	0	0	0	0	0	0	0	0	0	0	0	0	0	0	0	0	0	0	0	0	0	0	0	0	0	0
0	0	0	0	0	0	0	0	0	0	0	0	0	0	0	0	0	0	0	0	0	0	0	0	0	0	0	0	0	0	0	0	0	0	0	0	0	0	0	0	0	0	0	0	0	0	0	0	0	0
0	0	0	0	0	0	0	0	0	0	0	0	0	0	0	0	0	0	0	0	0	0	0	0	0	0	0	0	0	0	0	0	0	0	0	0	0	0	0	0	0	0	0	0	0	0	0	0	0	0
0	0	0	0	0	0	0	0	0	0	0	0	0	0	0	0	0	0	0	0	0	0	0	0	0	0	0	0	0	0	0	0	0	0	0	0	0	0	0	0	0	0	0	0	0	0	0	0	0	0
0	0	0	0	0	0	0	0	0	0	0	0	0	0	0	0	0	0	0	0	0	0	0	0	0	0	0	0	0	0	0	0	0	0	0	0	0	0	0	0	0	0	0	0	0	0	0	0	0	0
0	0	0	0	0	0	0	0	0	0	0	0	0	0	0	0	0	0	0	0	0	0	0	0	0	0	0	0	0	0	0	0	0	0	0	0	0	0	0	0	0	0	0	0	0	0	0	0	0	0
0	0	0	0	0	0	0	0	0	0	0	0	0	0	0	0	0	0	0	0	0	0	0	0	0	0	0	0	0	0	0	0	0	0	0	0	0	0	0	0	0	0	0	0	0	0	0	0	0	0
0	0	0	0	0	0	0	0	0	0	0	0	0	0	0	0	0	0	0	0	0	0	0	0	0	0	0	0	0	0	0	0	0	0	0	0	0	0	0	0	0	0	0	0	0	0	0	0	0	0
0	0	0	0	0	0	0	0	0	0	0	0	0	0	0	0	0	0	0	0	0	0	0	0	0	0	0	0	0	0	0	0	0	0	0	0	0	0	0	0	0	0	0	0	0	0	0	0	0	0
0	0	0	0	0	0	0	0	0	0	0	0	0	0	0	0	0	0	0	0	0	0	0	0	0	0	0	0	0	0	0	0	0	0	0	0	0	0	0	0	0	0	0	0	0	0	0	0	0	0
0	0	0	0	0	0	0	0	0	0	0	0	0	0	0	0	0	0	0	0	0	0	0	0	0	0	0	0	0	0	0	0	0	0	0	0	0	0	0	0	0	0	0	0	0	0	0	0	0	0
0	0	0	0	0	0	0	0	0	0	0	0	0	0	0	0	0	0	0	0	0	0	0	0	0	0	0	0	0	0	0	0	0	0	0	0	0	0	0	0	0	0	0	0	0	0	0	0	0	0
0	0	0	0	0	0	0	0	0	0	0	0	0	0	0	0	0	0	0	0	0	0	0	0	0	0	0	0	0	0	0	0	0	0.0479657	0.0517696	0.0481224	0.0467067	0.0456191	0.0571618	0.0348246	0.0446243	0.0433896	0.0335173	0.042369	0.0494654	0.0737616	0.0496709	0.0830898	0.0800675	0.0783183
0	0	0	0	0	0	0	0	0	0	0	0	0	0	0	0	0	0	0	0	0	0	0	0	0	0.047963	0.0545713	0.0490824	0.0498375	0.0448513	0.0491846	0.0469944	0.0440623	0.0416966	0.0414793	0.0483346	0.045465	0.0541054	0.0448665	0.0456002	0.0374146	0.0406018	0.0435784	0.0398191	0.0509729	0.0666951	0.0799022	0.0784914	0.0707416	0.0633396
0	0	0	0	0	0	0	0	0	0	0	0	0	0	0	0	0	0	0	0	0	0.0517779	0.0461605	0.0495129	0.0620519	0.0512864	0.0540506	0.0507568	0.0535733	0.0448959	0.0528074	0.0516394	0.0516687	0.0531121	0.058707	0.0552962	0.0477099	0.0624746	0.0719141	0.0589248	0.0595246	0.0504625	0.0499405	0.061572	0.0683828	0.0641754	0.064687	0.065144	0.0683385	0.0713415
0	0	0	0	0	0	0	0	0	0	0	0	0	0	0	0	0	0	0.0547077	0.0529727	0.0457847	0.0439538	0.0430505	0.0528534	0.0586552	0.0554054	0.057916	0.0623638	0.0585837	0.0634082	0.0567517	0.0600408	0.0513836	0.0592083	0.0651098	0.0631968	0.060966	0.0661111	0.0478211	0.0452177	0.0712409	0.0579001	0.0746189	0.0688114	0.0526354	0.0553772	0.0541678	0.0671366	0.0697249	0.0648377
0	0	0	0	0	0	0	0	0	0	0	0	0	0	0	0	0	0.059684	0.0510235	0.0452864	0.0492146	0.0492789	0.0514608	0.0464645	0.0525994	0.0561794	0.0571316	0.0626224	0.0632403	0.0592686	0.0599565	0.0634443	0.061923	0.0770229	0.110275	0.132317	0.0677011	0.0620907	0.0455021	0.0575439	0.0673367	0.0652243	0.0626491	0.0443318	0.0538427	0.0536567	0.0462648	0.0600284	0.0656746	0.0564003
0	0	0	0	0	0	0	0	0	0	0	0	0	0	0	0	0	0.0512055	0.0421568	0.0451205	0.0531002	0.0514529	0.0534054	0.0563675	0.0622487	0.0470162	0.059021	0.0628555	0.0667095	0.0642877	0.062079	0.0602012	0.0614304	0.0684084	0.131752	0.134247	0.0642143	0.061709	0.0623889	0.0671557	0.0670943	0.0690421	0.0692219	0.0441106	0.0521472	0.0734398	0.0411187	0.0547728	0.0567782	0.0558731
0	0	0	0	0	0	0	0	0	0	0	0	0	0	0	0	0.0395591	0.048916	0.0459551	0.051523	0.0474108	0.0517417	0.0556271	0.0513121	0.0589601	0.0543813	0.0585428	0.0534901	0.0528428	0.064209	0.0636605	0.057756	0.0574744	0.0648048	0.073202	0.0839769	0.0759926	0.0667173	0.0676093	0.0710993	0.0730244	0.0651282	0.0650428	0.0649966	0.0475009	0.0680123	0.070151	0.0569247	0.0580697	0.0690048
0	0	0	0	0	0	0	0	0	0	0	0	0	0	0	0	0.0477961	0.0468961	0.0489646	0.0475591	0.0484285	0.0415603	0.0422029	0.0528705	0.0511965	0.0450987	0.0491506	0.0486625	0.0519478	0.0573853	0.0602258	0.0625218	0.0624198	0.0648348	0.0633097	0.0663004	0.06702	0.0659408	0.0708222	0.0697627	0.0697491	0.0706031	0.0607118	0.0573404	0.0598209	0.042444	0.0535338	0.0603878	0.0609831	0.071272
0	0	0	0	0	0	0	0	0	0	0	0	0	0	0	0.0597181	0.0592371	0.0533967	0.0503147	0.048828	0.049329	0.049641	0.0504821	0.0477654	0.0407439	0.0404783	0.0446113	0.0469053	0.046129	0.0687538	0.0589237	0.0583377	0.0607056	0.0613655	0.0588665	0.0655898	0.0698851	0.070322	0.0736077	0.0772094	0.073361	0.070866	0.0709309	0.0678736	0.0617455	0.0589909	0.0477475	0.0524268	0.0617124	0.0607154
0	0	0	0	0	0	0	0	0	0	0	0	0	0	0	0.0600318	0.0650089	0.0496632	0.0552996	0.0512692	0.0462877	0.0471624	0.0527462	0.052231	0.033895	0.0399944	0.0492127	0.0669465	0.0675588	0.0680861	0.0676764	0.0617834	0.0612303	0.068733	0.0664483	0.0668319	0.0703824	0.0740484	0.0801501	0.0826664	0.0803834	0.0786084	0.0780061	0.0694561	0.0654315	0.0645586	0.0513829	0.0503682	0.0562781	0.0614426
0	0	0	0	0	0	0	0	0	0	0	0	0	0	0.0471612	0.0574127	0.0622098	0.058829	0.0550781	0.0484618	0.0413128	0.0392897	0.0534513	0.0482743	0.0317242	0.042565	0.0437404	0.0838248	0.0907474	0.0756383	0.0810057	0.0823906	0.100055	0.112848	0.0606858	0.0707603	0.0697532	0.0738994	0.0768653	0.0786593	0.0804831	0.0695501	0.0749881	0.0719043	0.0714	0.0679867	0.0632562	0.0625471	0.0591305	0.0657916
0	0	0	0	0	0	0	0	0	0	0	0	0	0	0.0510895	0.0627749	0.0619985	0.0625364	0.0500495	0.0472542	0.0395559	0.0401177	0.0446776	0.056061	0.0470376	0.0461167	0.0445877	0.106126	0.104544	0.0986927	0.0811193	0.0790925	0.11068	0.0964377	0.0707991	0.0697681	0.0699286	0.0720042	0.0717602	0.068932	0.0701853	0.0743861	0.0689194	0.0746621	0.0723197	0.069059	0.0669349	0.0676467	0.073308	0.074393
0	0	0	0	0	0	0	0	0	0	0	0	0	0	0.0569259	0.0581142	0.063567	0.0612098	0.0532922	0.053229	0.042262	0.0446448	0.0483179	0.0565385	0.0711167	0.125282	0.0518571	0.0504092	0.144885	0.096769	0.0804752	0.0644439	0.0654778	0.0674747	0.067998	0.0692886	0.0690316	0.0677139	0.06834	0.0700564	0.0697421	0.068055	0.0686461	0.0739654	0.0742288	0.0707096	0.0723748	0.0717892	0.0726482	0.0734089
0	0	0	0	0	0	0	0	0	0	0	0	0	0	0.0550568	0.0604216	0.0638933	0.0585773	0.0521949	0.0527662	0.0440881	0.048176	0.0483886	0.059108	0.0708071	0.0983824	0.152448	0.0604834	0.0541552	0.0528415	0.0777456	0.0640712	0.0640119	0.0651144	0.0699664	0.0626998	0.0616339	0.0632651	0.0658628	0.0692312	0.0710009	0.0711079	0.0699824	0.0704584	0.0711778	0.0699979	0.0702647	0.0690238	0.0735363	0.0752183
0	0	0	0	0	0	0	0	0	0	0	0	0	0	0.049425	0.0555076	0.0581378	0.0523035	0.0513684	0.052428	0.0479301	0.0477987	0.0637806	0.0651251	0.0649418	0.0790853	0.0888742	0.124545	0.0524778	0.0453767	0.0555797	0.0712944	0.0692522	0.0675067	0.067817	0.0582553	0.0585199	0.0625027	0.064222	0.0672238	0.0699031	0.0704142	0.0688592	0.0692055	0.0710964	0.0709094	0.071073	0.0657317	0.0709095	0.0739325
0	0	0	0	0	0	0	0	0	0	0	0	0	0	0.0491885	0.0511285	0.0534844	0.0413306	0.0519539	0.0495718	0.0532935	0.0648866	0.0686108	0.0695533	0.0757047	0.0755785	0.0818058	0.0923779	0.0892753	0.064946	0.0623197	0.0702779	0.0692868	0.0737209	0.06369	0.0616625	0.0631849	0.0662389	0.0666955	0.0691964	0.070186	0.0789218	0.0973548	0.105255	0.0953682	0.0932452	0.0979675	0.0890712	0.10166	0.130762
0	0	0	0	0	0	0	0	0	0	0	0	0	0	0.0456208	0.0364207	0.0417425	0.0429466	0.0421836	0.0501868	0.0537941	0.0662102	0.0716746	0.0708881	0.071801	0.0757218	0.0658592	0.0814807	0.0770122	0.072682	0.0749322	0.0602206	0.0661925	0.066198	0.0695905	0.0636646	0.0665272	0.0676427	0.0676713	0.068963	0.0670374	0.0677583	0.0939234	0.0973842	0.092756	0.0944582	0.10205	0.0987794	0.102554	0.140707
0	0	0	0	0	0	0	0	0	0	0	0	0	0	0.0472882	0.0400461	0.039274	0.0433803	0.0421902	0.0465463	0.0486016	0.0468757	0.0550834	0.0590698	0.0707322	0.073063	0.0649319	0.0617874	0.0586183	0.0601808	0.0582852	0.0625551	0.0709556	0.0725374	0.0650115	0.0659247	0.0650097	0.0678792	0.0717315	0.0701707	0.0695953	0.0668801	0.0673468	0.0696654	0.0724787	0.0718096	0.07565	0.0779415	0.0819992	0.08438
0	0	0	0	0	0	0	0	0	0	0	0	0	0	0.0460397	0.0447323	0.0411034	0.0461294	0.0442073	0.0455233	0.0425042	0.0364329	0.0461673	0.0500232	0.0647292	0.0726647	0.0539886	0.0623232	0.0613316	0.060472	0.0631696	0.0689018	0.0685369	0.067017	0.0675349	0.0661848	0.0657228	0.0700466	0.0705352	0.0681394	0.0684075	0.0693418	0.0661864	0.0664076	0.0681957	0.0685358	0.070856	0.0706062	0.0714995	0.0648932
0	0	0	0	0	0	0	0	0	0	0	0	0	0	0.038101	0.0469534	0.0444994	0.0419919	0.0454992	0.0506481	0.0494467	0.0482574	0.0607447	0.0661011	0.0718587	0.05755	0.0550585	0.0580932	0.0614934	0.0605145	0.0597959	0.06576	0.0659342	0.0696132	0.0711825	0.0667061	0.0675901	0.0421859	0.08323	0.0675747	0.0705159	0.0688895	0.0685562	0.0676511	0.0649323	0.0663398	0.0737949	0.0730491	0.074093	0.0649601
0	0	0	0	0	0	0	0	0	0	0	0	0	0	0.0427209	0.0432691	0.0460579	0.0389429	0.0436736	0.0508196	0.0523111	0.0532001	0.0565859	0.0525506	0.0502426	0.0561183	0.0619348	0.0669642	0.0635441	0.0615307	0.0638969	0.0669895	0.0653602	0.0645134	0.0648914	0.059192	0.0595111	0.0530101	0.0579139	0.0714095	0.0667696	0.0654579	0.0665349	0.0674228	0.0659663	0.066788	0.0723408	0.075253	0.0710298	0.0648959
0	0	0	0	0	0	0	0	0	0	0	0	0	0	0	0.0417982	0.0469112	0.0457422	0.0486525	0.0579686	0.0591703	0.0563256	0.0528431	0.0444323	0.0498857	0.0512371	0.0427569	0.0901534	0.0653752	0.0637198	0.0616248	0.0668473	0.0676399	0.0649154	0.0619276	0.063501	0.0717453	0.0867991	0.0733907	0.0694443	0.0652555	0.0639129	0.0643878	0.064073	0.064932	0.0673424	0.0669327	0.0680257	0.06952	0.064406
0	0	0	0	0	0	0	0	0	0	0	0	0	0	0	0.0369214	0.0496881	0.0419743	0.047719	0.0593322	0.0545441	0.0509657	0.0423788	0.0424824	0.0586594	0.0896904	0.0533954	0.0330581	0.0766016	0.0623029	0.0665621	0.0643573	0.0676503	0.0685819	0.0668808	0.0686555	0.0747967	0.0633157	0.065663	0.0624951	0.0620132	0.0649695	0.0648736	0.0617768	0.0627837	0.0654712	0.0644796	0.0645058	0.0654456	0.0639434
0	0	0	0	0	0	0	0	0	0	0	0	0	0	0	0.0461067	0.0497591	0.0553263	0.0508804	0.0565336	0.0534922	0.0509795	0.0488331	0.0451807	0.048884	0.0663561	0.0893317	0.043673	0.038307	0.0606053	0.0623314	0.0628309	0.066538	0.0638698	0.0635472	0.0648075	0.0641378	0.0604227	0.0615378	0.0654211	0.0609989	0.0633745	0.0676249	0.0645895	0.0639363	0.0646235	0.0640853	0.0652866	0.0656697	0.0636369
0	0	0	0	0	0	0	0	0	0	0	0	0	0	0	0	0.0499396	0.0558026	0.0500953	0.0574841	0.0538471	0.0526902	0.0536166	0.0536187	0.0595924	0.0574342	0.0576601	0.0565862	0.0581696	0.0606261	0.0577949	0.0590657	0.0574793	0.0592031	0.0635739	0.0639008	0.0615331	0.0619122	0.0652205	0.0655218	0.0642627	0.0643156	0.0669391	0.063079	0.062208	0.0655068	0.0668031	0.0651573	0.0679909	0.0659287
0	0	0	0	0	0	0	0	0	0	0	0	0	0	0	0	0	0.0509095	0.0486984	0.0557875	0.0524269	0.0526903	0.0568812	0.0562496	0.0525427	0.0512514	0.0517362	0.0532772	0.0546153	0.058641	0.0555199	0.0565091	0.0625821	0.0603145	0.0608982	0.0602999	0.0614319	0.0618606	0.0616657	0.0642767	0.064029	0.0630658	0.0567851	0.0653677	0.0689413	0.0610998	0.0615431	0.0641003	0.0664196	0.0651619
0	0	0	0	0	0	0	0	0	0	0	0	0	0	0	0	0	0	0.0503103	0.0515797	0.0489885	0.0475346	0.0529948	0.0540635	0.0521107	0.0534356	0.0509731	0.0527788	0.0548722	0.0561537	0.0530404	0.0556367	0.0622287	0.0580018	0.0564633	0.057782	0.0611235	0.0615418	0.062721	0.0620937	0.0608365	0.0605993	0.0591083	0.0613544	0.0650563	0.0633124	0.0600079	0.063884	0.062684	0.0595294
0	0	0	0	0	0	0	0	0	0	0	0	0	0	0	0	0	0	0	0.0536011	0.0458517	0.0448694	0.0501772	0.0502018	0.0510984	0.0515778	0.0489575	0.0516188	0.0552	0.0539541	0.0517503	0.0521651	0.0575413	0.0505141	0.0463528	0.0543436	0.0597255	0.0596636	0.0579491	0.055057	0.0539395	0.053207	0.0514456	0.0540591	0.0549417	0.0545621	0.0583848	0.0594469	0.0561465	0.0563308
0	0	0	0	0	0	0	0	0	0	0	0	0	0	0	0	0	0	0	0	0	0	0	0	0	0	0	0	0	0	0	0	0	0	0	0	0	0	0	0	0	0	0	0	0	0	0	0	0	0
0	0	0	0	0	0	0	0	0	0	0	0	0	0	0	0	0	0	0	0	0	0	0	0	0	0	0	0	0	0	0	0	0	0	0	0	0	0	0	0	0	0	0	0	0	0	0	0	0	0
0	0	0	0	0	0	0	0	0	0	0	0	0	0	0	0	0	0	0	0	0	0	0	0	0	0	0	0	0	0	0	0	0	0	0	0	0	0	0	0	0	0	0	0	0	0	0	0	0	0
0	0	0	0	0	0	0	0	0	0	0	0	0	0	0	0	0	0	0	0	0	0	0	0	0	0	0	0	0	0	0	0	0	0	0	0	0	0	0	0	0	0	0	0	0	0	0	0	0	0
0	0	0	0	0	0	0	0	0	0	0	0	0	0	0	0	0	0	0	0	0	0	0	0	0	0	0	0	0	0	0	0	0	0	0	0	0	0	0	0	0	0	0	0	0	0	0	0	0	0
0	0	0	0	0	0	0	0	0	0	0	0	0	0	0	0	0	0	0	0	0	0	0	0	0	0	0	0	0	0	0	0	0	0	0	0	0	0	0	0	0	0	0	0	0	0	0	0	0	0
0	0	0	0	0	0	0	0	0	0	0	0	0	0	0	0	0	0	0	0	0	0	0	0	0	0	0	0	0	0	0	0	0	0	0	0	0	0	0	0	0	0	0	0	0	0	0	0	0	0
0	0	0	0	0	0	0	0	0	0	0	0	0	0	0	0	0	0	0	0	0	0	0	0	0	0	0	0	0	0	0	0	0	0	0	0	0	0	0	0	0	0	0	0	0	0	0	0	0	0
0	0	0	0	0	0	0	0	0	0	0	0	0	0	0	0	0	0	0	0	0	0	0	0	0	0	0	0	0	0	0	0	0	0	0	0	0	0	0	0	0	0	0	0	0	0	0	0	0	0
0	0	0	0	0	0	0	0	0	0	0	0	0	0	0	0	0	0	0	0	0	0	0	0	0	0	0	0	0	0	0	0	0	0	0	0	0	0	0	0	0	0	0	0	0	0	0	0	0	0
0	0	0	0	0	0	0	0	0	0	0	0	0	0	0	0	0	0	0	0	0	0	0	0	0	0	0	0	0	0	0	0	0	0	0	0	0	0	0	0	0	0	0	0	0	0	0	0	0	0
0	0	0	0	0	0	0	0	0	0	0	0	0	0	0	0	0	0	0	0	0	0	0	0	0	0	0	0	0	0	0	0	0	0	0	0	0	0	0	0	0	0	0	0	0	0	0	0	0	0
0	0	0	0	0	0	0	0	0	0	0	0	0	0	0	0	0	0	0	0	0	0	0	0	0	0	0	0	0	0	0	0	0	0	0	0	0	0	0	0	0	0	0	0	0	0	0	0	0	0
0	0	0	0	0	0	0	0	0	0	0	0	0	0	0	0	0	0	0	0	0	0	0	0	0	0	0	0	0	0	0	0	0	0	0	0	0	0	0	0	0	0	0	0	0	0	0	0	0	0
0	0	0	0	0	0	0	0	0	0	0	0	0	0	0	0	0	0	0	0	0	0	0	0	0	0	0	0	0	0	0	0	0	0	0	0	0	0	0	0	0	0	0	0	0	0	0	0	0	0
subfig2: Glycogen NOE map
0	0	0	0	0	0	0	0	0	0	0	0	0	0	0	0	0	0	0	0	0	0	0	0	0	0	0	0	0	0	0	0	0	0	0	0	0	0	0	0	0	0	0	0	0	0	0	0	0	0
0	0	0	0	0	0	0	0	0	0	0	0	0	0	0	0	0	0	0	0	0	0	0	0	0	0	0	0	0	0	0	0	0	0	0	0	0	0	0	0	0	0	0	0	0	0	0	0	0	0
0	0	0	0	0	0	0	0	0	0	0	0	0	0	0	0	0	0	0	0	0	0	0	0	0	0	0	0	0	0	0	0	0	0	0	0	0	0	0	0	0	0	0	0	0	0	0	0	0	0
0	0	0	0	0	0	0	0	0	0	0	0	0	0	0	0	0	0	0	0	0	0	0	0	0	0	0	0	0	0	0	0	0	0	0	0	0	0	0	0	0	0	0	0	0	0	0	0	0	0
0	0	0	0	0	0	0	0	0	0	0	0	0	0	0	0	0	0	0	0	0	0	0	0	0	0	0	0	0	0	0	0	0	0	0	0	0	0	0	0	0	0	0	0	0	0	0	0	0	0
0	0	0	0	0	0	0	0	0	0	0	0	0	0	0	0	0	0	0	0	0	0	0	0	0	0	0	0	0	0	0	0	0	0	0	0	0	0	0	0	0	0	0	0	0	0	0	0	0	0
0	0	0	0	0	0	0	0	0	0	0	0	0	0	0	0	0	0	0	0	0	0	0	0	0	0	0	0	0	0	0	0	0	0	0	0	0	0	0	0	0	0	0	0	0	0	0	0	0	0
0	0	0	0	0	0	0	0	0	0	0	0	0	0	0	0	0	0	0	0	0	0	0	0	0	0	0	0	0	0	0	0	0	0	0	0	0	0	0	0	0	0	0	0	0	0	0	0	0	0
0	0	0	0	0	0	0	0	0	0	0	0	0	0	0	0	0	0	0	0	0	0	0	0	0	0	0	0	0	0	0	0	0	0	0	0	0	0	0	0	0	0	0	0	0	0	0	0	0	0
0	0	0	0	0	0	0	0	0	0	0	0	0	0	0	0	0	0	0	0	0	0	0	0	0	0	0	0	0	0	0	0	0	0	0	0	0	0	0	0	0	0	0	0	0	0	0	0	0	0
0	0	0	0	0	0	0	0	0	0	0	0	0	0	0	0	0	0	0	0	0	0	0	0	0	0	0	0	0	0	0	0	0	0	0	0	0	0	0	0	0	0	0	0	0	0	0	0	0	0
0	0	0	0	0	0	0	0	0	0	0	0	0	0	0	0	0	0	0	0	0	0	0	0	0	0	0	0	0	0	0	0	0	0	0	0	0	0	0	0	0	0	0	0	0	0	0	0	0	0
0	0	0	0	0	0	0	0	0	0	0	0	0	0	0	0	0	0	0	0	0	0	0	0	0	0	0	0	0	0	0	0	0	0	0	0	0	0	0	0	0	0	0	0	0	0	0	0	0	0
0	0	0	0	0	0	0	0	0	0	0	0	0	0	0	0	0	0	0	0	0	0	0	0	0	0	0	0	0	0	0	0	0	0	0	0	0	0	0	0	0	0	0	0	0	0	0	0	0	0
0	0	0	0	0	0	0	0	0	0	0	0	0	0	0	0	0	0	0	0	0	0	0	0	0	0	0	0	0	0	0	0	0	0	0	0	0	0	0	0	0	0	0	0	0	0	0	0	0	0
0	0	0	0	0	0	0	0	0	0	0	0	0	0	0	0	0	0	0	0	0	0	0	0	0	0	0	0	0	0	0	0	0	0	0	0	0	0	0	0	0	0	0	0	0	0	0	0	0	0
0	0	0	0	0	0	0	0	0	0	0	0	0	0	0	0	0	0	0	0	0	0	0	0	0	0	0	0	0	0	0	0	0	0	0	0	0	0	0	0	0	0	0	0	0	0	0	0	0	0
0	0	0	0	0	0	0	0	0	0	0	0	0	0	0	0	0	0	0	0	0	0	0	0	0	0	0	0	0	0	0	0	0	0	0	0	0	0	0	0	0	0	0	0	0	0	0	0	0	0
0	0	0	0	0	0	0	0	0	0	0	0	0	0	0	0	0	0	0	0	0	0	0	0	0	0	0	0	0	0	0	0	0	0	0	0	0	0	0	0	0	0	0	0	0	0	0	0	0	0
0	0	0	0	0	0	0	0	0	0	0	0	0	0	0	0	0	0	0	0	0	0	0	0	0	0	0	0	0	0	0	0	0	0	0	0	0	0	0	0	0	0	0	0	0	0	0	0	0	0
0	0	0	0	0	0	0	0	0	0	0	0	0	0	0	0	0	0	0	0	0	0	0	0	0	0	0	0	0	0	0	0	0	0	0	0	0	0	0	0	0	0	0	0	0	0	0	0	0	0
0	0	0	0	0	0	0	0	0	0	0	0	0	0	0	0	0	0	0	0	0	0	0	0	0	0	0	0	0	0	0	0	0	0.104291	0.0371663	0.0715607	0.0387756	0.0317123	-0.0481467	0.0548085	0.0915334	0.118325	0.166673	0.209222	0.0759839	0.0624566	0.0827706	0.0720991	0.0841688	0.0796083
0	0	0	0	0	0	0	0	0	0	0	0	0	0	0	0	0	0	0	0	0	0	0	0	0	0.115795	0.0775733	0.138783	0.118151	0.110037	0.0874671	0.0754722	0.139262	0.135387	0.114783	0.113545	0.122506	0.120923	0.127875	0.184105	0.207553	0.270313	0.244056	0.16314	0.0974863	0.0769192	0.0674142	0.0725828	0.0849976	0.08538
0	0	0	0	0	0	0	0	0	0	0	0	0	0	0	0	0	0	0	0	0	0.0671198	0.0906821	0.0960457	0.0618696	0.140024	0.131151	0.137165	0.102796	0.121255	0.0920503	0.0800148	0.0752057	0.0892888	0.107951	0.157512	0.230054	0.298791	0.261296	0.251823	0.268544	0.343217	0.35996	0.171414	0.1114	0.0804795	0.0850165	0.0884101	0.0833973	0.100649
0	0	0	0	0	0	0	0	0	0	0	0	0	0	0	0	0	0	0.0755724	0.0753906	0.0639711	0.105799	0.116484	0.103603	0.0949926	0.0882567	0.106388	0.0590319	0.093845	0.0713931	0.089452	0.0766357	0.0927857	0.102295	0.131365	0.240227	0.295614	0.294181	0.273311	0.200478	0.253495	0.296964	0.170349	0.177312	0.220406	0.145164	0.130778	0.0991076	0.0954298	0.104279
0	0	0	0	0	0	0	0	0	0	0	0	0	0	0	0	0	0.0966884	0.0790752	0.07992	0.102671	0.0979992	0.0775114	0.113295	0.107148	0.0951722	0.112012	0.0948973	0.0848276	0.0947791	0.0887344	0.0812507	0.101477	0.0703122	0.0690812	0.041617	0.346893	0.184694	0.269691	0.281382	0.205969	0.147293	0.155636	0.157217	0.244786	0.21717	0.168338	0.134063	0.143252	0.120629
0	0	0	0	0	0	0	0	0	0	0	0	0	0	0	0	0	0.0625998	0.0841139	0.0823558	0.0616371	0.0916214	0.0878916	0.0843759	0.0747762	0.165874	0.117814	0.116657	0.082548	0.100261	0.109912	0.109717	0.0865246	0.112496	0.0517188	0.0573412	0.233072	0.118554	0.159917	0.120211	0.109735	0.122466	0.132054	0.173771	0.198162	0.292935	0.243715	0.181025	0.169659	0.136481
0	0	0	0	0	0	0	0	0	0	0	0	0	0	0	0	0.0645499	0.0628012	0.0861429	0.0802415	0.0913949	0.0837089	0.0825014	0.112288	0.0710298	0.0988339	0.0950364	0.159072	0.16406	0.117658	0.124203	0.136958	0.113236	0.105646	0.135839	0.127828	0.108421	0.11588	0.117418	0.109524	0.107907	0.133329	0.154369	0.157992	0.193953	0.265135	0.29437	0.261661	0.204862	0.164321
0	0	0	0	0	0	0	0	0	0	0	0	0	0	0	0	0.0559544	0.0992175	0.0888097	0.0964742	0.0820222	0.105336	0.10483	0.0744958	0.0983673	0.12116	0.115334	0.148771	0.148967	0.14008	0.132696	0.11496	0.102786	0.09266	0.113351	0.109164	0.112505	0.113224	0.0984864	0.114433	0.114703	0.106287	0.162866	0.159962	0.12622	0.182779	0.191666	0.20315	0.229559	0.190503
0	0	0	0	0	0	0	0	0	0	0	0	0	0	0	0.0554519	0.0575546	0.0927178	0.0879248	0.087355	0.0735246	0.0972832	0.0987581	0.104756	0.124565	0.118558	0.148765	0.153913	0.186465	0.0758759	0.117188	0.112932	0.109681	0.101522	0.105465	0.106067	0.108225	0.114541	0.112752	0.116375	0.122737	0.122809	0.127041	0.121301	0.144694	0.128089	0.173497	0.172526	0.183802	0.199315
0	0	0	0	0	0	0	0	0	0	0	0	0	0	0	0.0510542	0.054452	0.0971159	0.0802688	0.0798655	0.0782549	0.107206	0.0687528	0.10367	0.170745	0.143315	0.114206	0.0649816	0.0849898	0.0830614	0.0728006	0.0934604	0.120552	0.0956791	0.101714	0.105618	0.102686	0.104863	0.123003	0.132893	0.0939407	0.115239	0.105698	0.116852	0.12642	0.123926	0.148752	0.186692	0.144965	0.132858
0	0	0	0	0	0	0	0	0	0	0	0	0	0	0.0486615	0.0504061	0.07734	0.0892213	0.0834745	0.0740138	0.110657	0.110786	0.0714199	0.0962438	0.171295	0.176629	0.200289	0.0566529	0.0645307	0.0776583	0.0549766	0.0543923	0.0382074	0.0390157	0.198206	0.101561	0.106822	0.108408	0.112743	0.108115	0.102314	0.129907	0.108145	0.116011	0.118188	0.131093	0.130083	0.13089	0.159714	0.121756
0	0	0	0	0	0	0	0	0	0	0	0	0	0	0.0417876	0.0609672	0.0613565	0.055546	0.0858021	0.0759967	0.115605	0.112416	0.110549	0.073453	0.113858	0.332227	0.372093	0.0250317	0.0452007	0.0648138	0.0695063	0.0768888	0.0404414	0.0478245	0.127994	0.0952374	0.11329	0.11566	0.117516	0.119055	0.120709	0.10484	0.132263	0.114512	0.120344	0.125794	0.128931	0.125862	0.124861	0.106541
0	0	0	0	0	0	0	0	0	0	0	0	0	0	0.0564808	0.0536473	0.046478	0.0816461	0.0790032	0.0738628	0.109229	0.105676	0.10621	0.0759088	0.0633272	0.0474844	0.168221	0.233854	0.060826	0.057591	0.0619397	0.105476	0.112149	0.109326	0.10942	0.108785	0.118187	0.11535	0.111919	0.117889	0.113408	0.108499	0.114246	0.114283	0.114961	0.117718	0.112159	0.115895	0.0891329	0.0808595
0	0	0	0	0	0	0	0	0	0	0	0	0	0	0.0441881	0.0468732	0.0730998	0.0757226	0.0747542	0.0692048	0.0994018	0.0982631	0.101459	0.0700006	0.0762735	0.0458894	0.0629117	0.130963	0.289548	0.401463	0.0541911	0.0931817	0.0892777	0.0979995	0.0868153	0.11368	0.112645	0.106297	0.0968438	0.100634	0.102071	0.102684	0.11066	0.122387	0.116846	0.109992	0.106811	0.107028	0.102325	0.100167
0	0	0	0	0	0	0	0	0	0	0	0	0	0	0.037317	0.0709656	0.0676821	0.0717167	0.068582	0.0632609	0.0922202	0.0970339	0.0622492	0.0674136	0.0715254	0.0537783	0.0593552	0.0581969	0.418382	0.257162	0.108211	0.0736222	0.0958573	0.0974	0.0881214	0.115191	0.113835	0.105241	0.103598	0.113364	0.111649	0.109647	0.108733	0.11287	0.115431	0.117843	0.118812	0.104998	0.102988	0.102519
0	0	0	0	0	0	0	0	0	0	0	0	0	0	0.057826	0.0541416	0.0617618	0.0991942	0.0643469	0.0877552	0.0872692	0.0596649	0.062548	0.0640361	0.0612395	0.0670351	0.065938	0.0625917	0.0310753	0.0794682	0.0895054	0.0805877	0.0906488	0.0806789	0.113002	0.112907	0.110888	0.106513	0.110091	0.118093	0.117598	0.0784641	0.0567138	0.0430174	0.0561152	0.0594801	0.0560941	0.0726566	0.0565194	0.0557691
0	0	0	0	0	0	0	0	0	0	0	0	0	0	0.0447954	0.0842454	0.082441	0.0860711	0.0902175	0.0918794	0.0862346	0.0595441	0.0599448	0.0580975	0.0614415	0.0695156	0.0834674	0.0591465	0.0689596	0.0571617	0.0585055	0.121192	0.0956827	0.106444	0.0997053	0.127488	0.107413	0.105377	0.102198	0.105996	0.117358	0.110511	0.0460295	0.0407949	0.0598378	0.0559713	0.0546799	0.0581147	0.0459157	0.0539886
0	0	0	0	0	0	0	0	0	0	0	0	0	0	0.0495772	0.0719787	0.0714247	0.0710899	0.0811711	0.0860304	0.085134	0.084797	0.0815546	0.0809651	0.0609575	0.0666089	0.0966443	0.0992506	0.135513	0.125448	0.123882	0.0904497	0.095165	0.0881002	0.119946	0.0941285	0.105485	0.0957826	0.0903675	0.0960776	0.101155	0.121075	0.0973856	0.104487	0.108978	0.12554	0.111025	0.0839306	0.071123	0.0628655
0	0	0	0	0	0	0	0	0	0	0	0	0	0	0.0550566	0.057925	0.0631502	0.0713921	0.0715018	0.0688319	0.0781348	0.0840819	0.0797039	0.0819971	0.0646005	0.0622838	0.108477	0.0865152	0.100854	0.122611	0.125132	0.0939776	0.0940815	0.0911088	0.0928015	0.098493	0.102609	0.0870167	0.0946799	0.123162	0.114114	0.0998122	0.108917	0.115486	0.12728	0.124987	0.0960119	0.106121	0.107859	0.11021
0	0	0	0	0	0	0	0	0	0	0	0	0	0	0.0872301	0.0531273	0.0513312	0.0618171	0.0586552	0.0538814	0.0741812	0.0803947	0.0548126	0.053951	0.0467453	0.130067	0.155612	0.0860801	0.104669	0.112494	0.12485	0.092	0.0957631	0.0741012	0.0989571	0.105394	0.0712969	0.227813	0.0522683	0.106622	0.0854966	0.0983222	0.102891	0.109843	0.117628	0.114195	0.0924922	0.0988266	0.0865638	0.115808
0	0	0	0	0	0	0	0	0	0	0	0	0	0	0.0585759	0.0608424	0.052363	0.0691415	0.0560211	0.0815275	0.070913	0.0816021	0.0845302	0.0690127	0.0923401	0.285244	0.319331	0.0661454	0.0894131	0.0914825	0.0947908	0.0904962	0.0939366	0.0995475	0.0948874	0.113601	0.103656	0.39154	0.324284	0.0841192	0.0988841	0.100162	0.106016	0.104625	0.110538	0.112948	0.0977572	0.0916556	0.0937295	0.0967614
0	0	0	0	0	0	0	0	0	0	0	0	0	0	0	0.0611388	0.0516642	0.0600373	0.0633264	0.0607945	0.0665535	0.0698034	0.0702613	0.0746805	0.065789	0.407313	0.363386	0.0256779	0.0586382	0.0853254	0.103563	0.0877715	0.087355	0.0915446	0.101094	0.103677	0.0784407	0.039235	0.0766898	0.10319	0.113063	0.102906	0.0949254	0.120959	0.0960445	0.104325	0.10215	0.09972	0.0962115	0.0937014
0	0	0	0	0	0	0	0	0	0	0	0	0	0	0	0.0627368	0.0512363	0.0589486	0.0679412	0.0478698	0.06058	0.0836302	0.0757292	0.0750129	0.0422556	0.0316262	0.422687	0.392467	0.0296355	0.1068	0.0733079	0.0805933	0.079414	0.0939975	0.0985811	0.0839133	0.0737376	0.118404	0.0872588	0.102993	0.108445	0.100819	0.118878	0.121725	0.0976814	0.0960565	0.0955187	0.0993882	0.0963576	0.0926945
0	0	0	0	0	0	0	0	0	0	0	0	0	0	0	0.0550422	0.0546929	0.0571798	0.0643918	0.0641007	0.0708051	0.0696859	0.0639953	0.0976804	0.0998851	0.0569263	0.0185574	0.387864	0.2396	0.096964	0.0949628	0.077366	0.0723817	0.103642	0.107152	0.0843616	0.0817893	0.120254	0.113722	0.0899804	0.100196	0.102658	0.0879116	0.093503	0.10684	0.0917647	0.098977	0.094056	0.0964327	0.105
0	0	0	0	0	0	0	0	0	0	0	0	0	0	0	0	0.061789	0.0618058	0.053353	0.0601029	0.0728879	0.0725422	0.074055	0.0757656	0.0833456	0.0918161	0.0819917	0.0905076	0.0799383	0.08062	0.087625	0.0790729	0.122931	0.0963414	0.0748064	0.0771967	0.0990088	0.092969	0.0832189	0.0829964	0.0845098	0.0907846	0.0877426	0.120751	0.128271	0.0966966	0.0746803	0.0921237	0.0972328	0.106128
0	0	0	0	0	0	0	0	0	0	0	0	0	0	0	0	0	0.0666222	0.068283	0.0636384	0.0692062	0.0713725	0.0744337	0.0814216	0.0975056	0.0966886	0.0942573	0.0751279	0.0862848	0.0849288	0.0810652	0.0822022	0.0777093	0.0727352	0.0767782	0.0813535	0.0919392	0.100525	0.0950344	0.0825676	0.0812865	0.0842289	0.114234	0.0835246	0.0872842	0.121488	0.0954896	0.0865878	0.0972322	0.101971
0	0	0	0	0	0	0	0	0	0	0	0	0	0	0	0	0	0	0.0568841	0.0555867	0.059761	0.0612933	0.0841706	0.0817356	0.100541	0.0758601	0.0948188	0.064272	0.068657	0.0663361	0.0799569	0.0803735	0.082152	0.0767271	0.0715165	0.066739	0.0864654	0.103224	0.0977017	0.0855538	0.0844867	0.0825514	0.0796757	0.0812503	0.0814301	0.0895692	0.110024	0.100615	0.103973	0.104898
0	0	0	0	0	0	0	0	0	0	0	0	0	0	0	0	0	0	0	0.0381166	0.0727974	0.0546008	0.0660828	0.0756286	0.0636621	0.0719958	0.0818512	0.0722688	0.073124	0.0801217	0.0601814	0.0838977	0.0900248	0.0808594	0.0852206	0.0819424	0.0823088	0.0848126	0.0926159	0.0917729	0.0890391	0.0885421	0.091487	0.0925358	0.088346	0.0940478	0.101882	0.0962906	0.0942949	0.0973759
0	0	0	0	0	0	0	0	0	0	0	0	0	0	0	0	0	0	0	0	0	0	0	0	0	0	0	0	0	0	0	0	0	0	0	0	0	0	0	0	0	0	0	0	0	0	0	0	0	0
0	0	0	0	0	0	0	0	0	0	0	0	0	0	0	0	0	0	0	0	0	0	0	0	0	0	0	0	0	0	0	0	0	0	0	0	0	0	0	0	0	0	0	0	0	0	0	0	0	0
0	0	0	0	0	0	0	0	0	0	0	0	0	0	0	0	0	0	0	0	0	0	0	0	0	0	0	0	0	0	0	0	0	0	0	0	0	0	0	0	0	0	0	0	0	0	0	0	0	0
0	0	0	0	0	0	0	0	0	0	0	0	0	0	0	0	0	0	0	0	0	0	0	0	0	0	0	0	0	0	0	0	0	0	0	0	0	0	0	0	0	0	0	0	0	0	0	0	0	0
0	0	0	0	0	0	0	0	0	0	0	0	0	0	0	0	0	0	0	0	0	0	0	0	0	0	0	0	0	0	0	0	0	0	0	0	0	0	0	0	0	0	0	0	0	0	0	0	0	0
0	0	0	0	0	0	0	0	0	0	0	0	0	0	0	0	0	0	0	0	0	0	0	0	0	0	0	0	0	0	0	0	0	0	0	0	0	0	0	0	0	0	0	0	0	0	0	0	0	0
0	0	0	0	0	0	0	0	0	0	0	0	0	0	0	0	0	0	0	0	0	0	0	0	0	0	0	0	0	0	0	0	0	0	0	0	0	0	0	0	0	0	0	0	0	0	0	0	0	0
0	0	0	0	0	0	0	0	0	0	0	0	0	0	0	0	0	0	0	0	0	0	0	0	0	0	0	0	0	0	0	0	0	0	0	0	0	0	0	0	0	0	0	0	0	0	0	0	0	0
0	0	0	0	0	0	0	0	0	0	0	0	0	0	0	0	0	0	0	0	0	0	0	0	0	0	0	0	0	0	0	0	0	0	0	0	0	0	0	0	0	0	0	0	0	0	0	0	0	0
0	0	0	0	0	0	0	0	0	0	0	0	0	0	0	0	0	0	0	0	0	0	0	0	0	0	0	0	0	0	0	0	0	0	0	0	0	0	0	0	0	0	0	0	0	0	0	0	0	0
0	0	0	0	0	0	0	0	0	0	0	0	0	0	0	0	0	0	0	0	0	0	0	0	0	0	0	0	0	0	0	0	0	0	0	0	0	0	0	0	0	0	0	0	0	0	0	0	0	0
0	0	0	0	0	0	0	0	0	0	0	0	0	0	0	0	0	0	0	0	0	0	0	0	0	0	0	0	0	0	0	0	0	0	0	0	0	0	0	0	0	0	0	0	0	0	0	0	0	0
0	0	0	0	0	0	0	0	0	0	0	0	0	0	0	0	0	0	0	0	0	0	0	0	0	0	0	0	0	0	0	0	0	0	0	0	0	0	0	0	0	0	0	0	0	0	0	0	0	0
0	0	0	0	0	0	0	0	0	0	0	0	0	0	0	0	0	0	0	0	0	0	0	0	0	0	0	0	0	0	0	0	0	0	0	0	0	0	0	0	0	0	0	0	0	0	0	0	0	0
0	0	0	0	0	0	0	0	0	0	0	0	0	0	0	0	0	0	0	0	0	0	0	0	0	0	0	0	0	0	0	0	0	0	0	0	0	0	0	0	0	0	0	0	0	0	0	0	0	0
subfig3: Aliphatic NOE map
0	0	0	0	0	0	0	0	0	0	0	0	0	0	0	0	0	0	0	0	0	0	0	0	0	0	0	0	0	0	0	0	0	0	0	0	0	0	0	0	0	0	0	0	0	0	0	0	0	0
0	0	0	0	0	0	0	0	0	0	0	0	0	0	0	0	0	0	0	0	0	0	0	0	0	0	0	0	0	0	0	0	0	0	0	0	0	0	0	0	0	0	0	0	0	0	0	0	0	0
0	0	0	0	0	0	0	0	0	0	0	0	0	0	0	0	0	0	0	0	0	0	0	0	0	0	0	0	0	0	0	0	0	0	0	0	0	0	0	0	0	0	0	0	0	0	0	0	0	0
0	0	0	0	0	0	0	0	0	0	0	0	0	0	0	0	0	0	0	0	0	0	0	0	0	0	0	0	0	0	0	0	0	0	0	0	0	0	0	0	0	0	0	0	0	0	0	0	0	0
0	0	0	0	0	0	0	0	0	0	0	0	0	0	0	0	0	0	0	0	0	0	0	0	0	0	0	0	0	0	0	0	0	0	0	0	0	0	0	0	0	0	0	0	0	0	0	0	0	0
0	0	0	0	0	0	0	0	0	0	0	0	0	0	0	0	0	0	0	0	0	0	0	0	0	0	0	0	0	0	0	0	0	0	0	0	0	0	0	0	0	0	0	0	0	0	0	0	0	0
0	0	0	0	0	0	0	0	0	0	0	0	0	0	0	0	0	0	0	0	0	0	0	0	0	0	0	0	0	0	0	0	0	0	0	0	0	0	0	0	0	0	0	0	0	0	0	0	0	0
0	0	0	0	0	0	0	0	0	0	0	0	0	0	0	0	0	0	0	0	0	0	0	0	0	0	0	0	0	0	0	0	0	0	0	0	0	0	0	0	0	0	0	0	0	0	0	0	0	0
0	0	0	0	0	0	0	0	0	0	0	0	0	0	0	0	0	0	0	0	0	0	0	0	0	0	0	0	0	0	0	0	0	0	0	0	0	0	0	0	0	0	0	0	0	0	0	0	0	0
0	0	0	0	0	0	0	0	0	0	0	0	0	0	0	0	0	0	0	0	0	0	0	0	0	0	0	0	0	0	0	0	0	0	0	0	0	0	0	0	0	0	0	0	0	0	0	0	0	0
0	0	0	0	0	0	0	0	0	0	0	0	0	0	0	0	0	0	0	0	0	0	0	0	0	0	0	0	0	0	0	0	0	0	0	0	0	0	0	0	0	0	0	0	0	0	0	0	0	0
0	0	0	0	0	0	0	0	0	0	0	0	0	0	0	0	0	0	0	0	0	0	0	0	0	0	0	0	0	0	0	0	0	0	0	0	0	0	0	0	0	0	0	0	0	0	0	0	0	0
0	0	0	0	0	0	0	0	0	0	0	0	0	0	0	0	0	0	0	0	0	0	0	0	0	0	0	0	0	0	0	0	0	0	0	0	0	0	0	0	0	0	0	0	0	0	0	0	0	0
0	0	0	0	0	0	0	0	0	0	0	0	0	0	0	0	0	0	0	0	0	0	0	0	0	0	0	0	0	0	0	0	0	0	0	0	0	0	0	0	0	0	0	0	0	0	0	0	0	0
0	0	0	0	0	0	0	0	0	0	0	0	0	0	0	0	0	0	0	0	0	0	0	0	0	0	0	0	0	0	0	0	0	0	0	0	0	0	0	0	0	0	0	0	0	0	0	0	0	0
0	0	0	0	0	0	0	0	0	0	0	0	0	0	0	0	0	0	0	0	0	0	0	0	0	0	0	0	0	0	0	0	0	0	0	0	0	0	0	0	0	0	0	0	0	0	0	0	0	0
0	0	0	0	0	0	0	0	0	0	0	0	0	0	0	0	0	0	0	0	0	0	0	0	0	0	0	0	0	0	0	0	0	0	0	0	0	0	0	0	0	0	0	0	0	0	0	0	0	0
0	0	0	0	0	0	0	0	0	0	0	0	0	0	0	0	0	0	0	0	0	0	0	0	0	0	0	0	0	0	0	0	0	0	0	0	0	0	0	0	0	0	0	0	0	0	0	0	0	0
0	0	0	0	0	0	0	0	0	0	0	0	0	0	0	0	0	0	0	0	0	0	0	0	0	0	0	0	0	0	0	0	0	0	0	0	0	0	0	0	0	0	0	0	0	0	0	0	0	0
0	0	0	0	0	0	0	0	0	0	0	0	0	0	0	0	0	0	0	0	0	0	0	0	0	0	0	0	0	0	0	0	0	0	0	0	0	0	0	0	0	0	0	0	0	0	0	0	0	0
0	0	0	0	0	0	0	0	0	0	0	0	0	0	0	0	0	0	0	0	0	0	0	0	0	0	0	0	0	0	0	0	0	0	0	0	0	0	0	0	0	0	0	0	0	0	0	0	0	0
0	0	0	0	0	0	0	0	0	0	0	0	0	0	0	0	0	0	0	0	0	0	0	0	0	0	0	0	0	0	0	0	0	0.0426671	0.0310441	0.0256587	0.0387981	0.0610395	0.058535	0.0750796	0.0830182	0.0772264	0.0849473	0.0936415	0.0619023	0.0637507	0.074286	0.064455	0.0692125	0.0670155
0	0	0	0	0	0	0	0	0	0	0	0	0	0	0	0	0	0	0	0	0	0	0	0	0	0.0669347	0.0546457	0.0728094	0.0652081	0.0650523	0.0523908	0.0474531	0.0437195	0.0395559	0.0304475	0.0287019	0.0487135	0.0562835	0.0678618	0.0812847	0.0862652	0.088947	0.0933088	0.0828785	0.0559702	0.0585936	0.0624294	0.057416	0.0569616	0.0608479
0	0	0	0	0	0	0	0	0	0	0	0	0	0	0	0	0	0	0	0	0	0.0435646	0.0523376	0.0585155	0.0527974	0.0725975	0.0704703	0.0671554	0.0544104	0.0620837	0.0489995	0.0483364	0.0491787	0.0424226	0.0387156	0.034896	0.0687506	0.0932473	0.0835965	0.0942302	0.10124	0.101676	0.0936095	0.0737167	0.0478669	0.0489377	0.0577899	0.0614997	0.0548235	0.0502112
0	0	0	0	0	0	0	0	0	0	0	0	0	0	0	0	0	0	0.0451713	0.044931	0.0371269	0.0512654	0.0562546	0.0578901	0.0596818	0.0566133	0.0623821	0.0516123	0.052718	0.0418088	0.0408747	0.041035	0.0470541	0.0462333	0.0443488	0.0481943	0.0781588	0.0830074	0.110896	0.124281	0.0919474	0.0901256	0.0650932	0.0742227	0.066611	0.0520437	0.0550054	0.0488475	0.0499491	0.0449303
0	0	0	0	0	0	0	0	0	0	0	0	0	0	0	0	0	0.0565775	0.0522356	0.0494977	0.0502899	0.0455629	0.0422701	0.0535653	0.0550787	0.0503654	0.0613094	0.0601859	0.0568929	0.0545856	0.0478519	0.0464035	0.0524524	0.0463589	0.0414859	0.0471859	0.0984377	0.0526565	0.0885529	0.0796206	0.0456072	0.0483579	0.0443511	0.0499092	0.0696249	0.0650905	0.0501261	0.0430038	0.0441911	0.044121
0	0	0	0	0	0	0	0	0	0	0	0	0	0	0	0	0	0.0475956	0.0549492	0.05087	0.0480825	0.0455351	0.0460054	0.0513083	0.0513525	0.0691523	0.0645531	0.0664652	0.0553476	0.0563833	0.0528223	0.0487075	0.0448318	0.0315141	0.0591139	0.0506939	0.0610446	0.0182513	0.0366905	0.0370087	0.039098	0.0392358	0.0408412	0.0505429	0.0523942	0.114272	0.0783748	0.0650204	0.051786	0.0422925
0	0	0	0	0	0	0	0	0	0	0	0	0	0	0	0	0.0493558	0.0488794	0.0531207	0.0502103	0.0490028	0.0483435	0.0475989	0.0580936	0.0506783	0.0524212	0.0528254	0.0671215	0.0631757	0.0533853	0.0520815	0.0552625	0.0447893	0.0418205	0.0454793	0.0459538	0.0387148	0.0320606	0.0377045	0.0409585	0.0434684	0.0433392	0.0424849	0.0397004	0.0489936	0.0860537	0.0886293	0.0803551	0.0763801	0.0474849
0	0	0	0	0	0	0	0	0	0	0	0	0	0	0	0	0.0525496	0.0594904	0.054484	0.0530712	0.048351	0.0523653	0.0511202	0.043499	0.0468985	0.0552287	0.0574705	0.0628698	0.0622503	0.0595434	0.0575359	0.0533633	0.0502752	0.0458652	0.0426955	0.0393084	0.0388693	0.0404438	0.0433596	0.0433274	0.0447536	0.0448248	0.0477347	0.0459521	0.0362053	0.0475728	0.0745899	0.0526006	0.0732738	0.0658554
0	0	0	0	0	0	0	0	0	0	0	0	0	0	0	0.061823	0.0601205	0.0656622	0.0597151	0.0554199	0.0449442	0.0496531	0.0481935	0.04251	0.0502764	0.0510892	0.0594446	0.0634751	0.0676104	0.0481662	0.0527294	0.0500261	0.0503017	0.0464199	0.0434849	0.045572	0.0475914	0.0495037	0.0530991	0.0529822	0.0466532	0.0492995	0.0551211	0.0521019	0.042769	0.0355259	0.0572752	0.0395223	0.053927	0.0629442
0	0	0	0	0	0	0	0	0	0	0	0	0	0	0	0.0565131	0.0570174	0.0667611	0.0594345	0.0522251	0.0448632	0.0450924	0.0398614	0.040494	0.0694375	0.0609545	0.0479422	0.049938	0.0450732	0.0475336	0.0435116	0.0456447	0.0565981	0.0489062	0.0488559	0.0487883	0.0504413	0.0513269	0.0580459	0.0594436	0.0498907	0.0479114	0.0468792	0.0514928	0.0505476	0.0428927	0.0473862	0.0497967	0.0476171	0.0488345
0	0	0	0	0	0	0	0	0	0	0	0	0	0	0.0489398	0.0534719	0.0628879	0.0627123	0.0556294	0.0447811	0.049754	0.0460299	0.037695	0.0388547	0.0595515	0.0683627	0.060866	0.0466881	0.0492387	0.0511216	0.0475934	0.0476763	0.04831	0.0601786	0.0581609	0.0402728	0.045635	0.0499908	0.0527497	0.050264	0.0449997	0.0485007	0.0469122	0.0466126	0.0464485	0.0447498	0.0416344	0.0415782	0.0579283	0.0450311
0	0	0	0	0	0	0	0	0	0	0	0	0	0	0.0440431	0.0516631	0.0508944	0.0485015	0.0552746	0.0453595	0.0483491	0.0463186	0.0491387	0.0465142	0.0497293	0.0991239	0.123953	0.0496395	0.0609511	0.0520402	0.0445522	0.0491369	0.0452037	0.0484433	0.051934	0.0460578	0.0484153	0.048904	0.0492815	0.0484496	0.0480064	0.0469937	0.0523536	0.0516519	0.0481527	0.0481862	0.0508391	0.0515628	0.0587049	0.0387964
0	0	0	0	0	0	0	0	0	0	0	0	0	0	0.0411045	0.0422698	0.043829	0.0516868	0.0520818	0.0506623	0.0492966	0.0482524	0.0494796	0.047655	0.0554801	0.0606069	0.213299	0.195611	0.0684874	0.0487357	0.0518901	0.0460081	0.0534659	0.049624	0.0475916	0.0474119	0.050023	0.0471308	0.0473013	0.0503844	0.0513073	0.0515644	0.0536707	0.054469	0.0528845	0.0521661	0.0498484	0.0485022	0.0413551	0.0435305
0	0	0	0	0	0	0	0	0	0	0	0	0	0	0.039835	0.0387332	0.0491483	0.0494269	0.0510454	0.0498301	0.0507702	0.0497177	0.0481189	0.0479972	0.0511535	0.0495226	0.0659484	0.23477	0.171928	0.106916	0.0501485	0.0445452	0.0499995	0.0510946	0.0478986	0.0515061	0.0486268	0.0459169	0.0447418	0.0456918	0.0460456	0.0478391	0.0507277	0.0548561	0.0558715	0.0542415	0.0499105	0.0483608	0.0484901	0.0528846
0	0	0	0	0	0	0	0	0	0	0	0	0	0	0.034952	0.0414775	0.0417123	0.0448469	0.0452305	0.0464209	0.0508789	0.0512795	0.0533613	0.0529719	0.050556	0.0558272	0.0556297	0.0669666	0.129975	0.081664	0.0445464	0.04192	0.0497798	0.0528525	0.0509864	0.0510768	0.0510486	0.0518282	0.0509596	0.0501912	0.0493845	0.0512778	0.0511019	0.0547555	0.0583145	0.0578819	0.054818	0.0459572	0.0528512	0.056739
0	0	0	0	0	0	0	0	0	0	0	0	0	0	0.0383592	0.0364047	0.0417813	0.0518478	0.0416991	0.0492289	0.0486838	0.0481002	0.0529935	0.0522213	0.0516256	0.0498245	0.0529033	0.0560759	0.0452906	0.0414903	0.0405439	0.0438416	0.0498843	0.0494987	0.053818	0.0509325	0.0506022	0.0524317	0.0554068	0.0561865	0.0557416	0.0464274	0.0473464	0.055353	0.0523757	0.0493882	0.0471947	0.0541167	0.058115	0.0662083
0	0	0	0	0	0	0	0	0	0	0	0	0	0	0.0309722	0.0415998	0.0482749	0.0509961	0.0474022	0.047456	0.049091	0.0495691	0.0543724	0.0516659	0.0491224	0.0508756	0.0461155	0.0497082	0.044944	0.038277	0.0479999	0.0535233	0.0518158	0.0562285	0.050866	0.0582274	0.0510734	0.0515575	0.0524686	0.0532407	0.0569518	0.052777	0.0498952	0.0487769	0.0538113	0.0490346	0.0474308	0.050136	0.0512184	0.0697691
0	0	0	0	0	0	0	0	0	0	0	0	0	0	0.0369415	0.0381164	0.0418102	0.0465199	0.0472611	0.0471377	0.0475798	0.0483063	0.0523836	0.0528741	0.0521602	0.0543226	0.0538862	0.0497029	0.0606283	0.0587493	0.0579098	0.0531945	0.0530934	0.0536152	0.0587797	0.0486758	0.0490087	0.0480984	0.0475464	0.0487388	0.0491834	0.055414	0.0476806	0.0553785	0.0549619	0.0552554	0.0580955	0.053591	0.0466485	0.0441588
0	0	0	0	0	0	0	0	0	0	0	0	0	0	0.037539	0.0384914	0.041386	0.0499729	0.0479889	0.0476948	0.0440646	0.036924	0.0416748	0.0457454	0.0511101	0.0510833	0.058006	0.053751	0.0526796	0.0543461	0.0592045	0.0563384	0.051241	0.0516895	0.05354	0.0491464	0.0486399	0.0430383	0.0486375	0.0547239	0.0535251	0.0507585	0.0508654	0.054647	0.0577469	0.0561652	0.0464685	0.0535024	0.0576995	0.0494179
0	0	0	0	0	0	0	0	0	0	0	0	0	0	0.0434944	0.0414042	0.04197	0.0435682	0.0433985	0.0488714	0.0488613	0.0450871	0.0469459	0.0492215	0.0485223	0.0639228	0.0696518	0.0455556	0.0526012	0.0537609	0.0538461	0.0520745	0.053001	0.0520364	0.0552729	0.0538749	0.0509759	0.0722402	0.0481194	0.0533796	0.0505909	0.0555874	0.0560099	0.0573473	0.0591903	0.0575748	0.0494003	0.0535011	0.0510389	0.0573848
0	0	0	0	0	0	0	0	0	0	0	0	0	0	0.0444257	0.0420472	0.0398647	0.0392348	0.0410705	0.0486023	0.0503787	0.0518309	0.0501591	0.0378245	0.0400924	0.09033	0.0927933	0.0464467	0.0507639	0.0516414	0.0525959	0.0524788	0.0536487	0.0560566	0.0554228	0.050305	0.0511007	0.108684	0.0952685	0.050266	0.0551601	0.0583129	0.0601927	0.0587422	0.0569763	0.0527578	0.0476566	0.0486756	0.0527118	0.0536516
0	0	0	0	0	0	0	0	0	0	0	0	0	0	0	0.0420392	0.0373464	0.0410597	0.0494247	0.0575049	0.0482043	0.0510628	0.0442841	0.0295097	0.0339053	0.110938	0.142451	0.0448405	0.0453566	0.0477615	0.0553214	0.0522397	0.0518831	0.0538874	0.052616	0.052429	0.0502483	0.0502856	0.0483157	0.055498	0.0597295	0.0599821	0.0589591	0.0614522	0.0561449	0.0529392	0.0495758	0.0484351	0.0525419	0.0528406
0	0	0	0	0	0	0	0	0	0	0	0	0	0	0	0.0406334	0.037907	0.0382243	0.0483148	0.0453587	0.0424977	0.0467192	0.0349137	0.0289937	0.0370936	0.0527066	0.123927	0.136345	0.0592543	0.0515479	0.0515072	0.0521185	0.050472	0.0529936	0.0555547	0.0532473	0.0521412	0.0561521	0.0499406	0.0547908	0.0583848	0.0589527	0.0619224	0.0648963	0.0552225	0.0525835	0.0507177	0.0479822	0.0479408	0.0519223
0	0	0	0	0	0	0	0	0	0	0	0	0	0	0	0.0530424	0.0481872	0.0528096	0.0453136	0.0438819	0.0409609	0.0411223	0.0390653	0.0369263	0.0418343	0.0376279	0.0505637	0.115378	0.0759293	0.053434	0.0569728	0.0535237	0.0506415	0.0530812	0.0574001	0.0524539	0.0491	0.0567311	0.0554295	0.0537972	0.055675	0.0564831	0.0559693	0.0573614	0.0542428	0.0480554	0.0491025	0.0489573	0.0509144	0.0558727
0	0	0	0	0	0	0	0	0	0	0	0	0	0	0	0	0.0578017	0.0578653	0.047014	0.0459546	0.0422258	0.0412444	0.0440662	0.0415515	0.0458517	0.0541569	0.0525513	0.051603	0.0544386	0.0547002	0.0520339	0.0533961	0.0580409	0.0516324	0.0536887	0.0484468	0.0520395	0.050178	0.0505796	0.0558896	0.055178	0.05444	0.0564076	0.0617702	0.0581696	0.0473242	0.0466416	0.0536821	0.054698	0.0571672
0	0	0	0	0	0	0	0	0	0	0	0	0	0	0	0	0	0.0581749	0.052924	0.0488465	0.0422858	0.0447271	0.0502203	0.0480819	0.0475484	0.0505122	0.0520568	0.049757	0.050539	0.049955	0.0498339	0.0544054	0.0531456	0.0488645	0.0532012	0.0498742	0.0509004	0.0540391	0.054332	0.0537837	0.0519432	0.0525227	0.0609912	0.0533943	0.054868	0.0572221	0.0552677	0.0554017	0.0544726	0.0564523
0	0	0	0	0	0	0	0	0	0	0	0	0	0	0	0	0	0	0.0584232	0.0512106	0.0448005	0.0440752	0.0490926	0.0507732	0.0506119	0.0484697	0.0490035	0.0458118	0.0451736	0.0461317	0.0478931	0.0481714	0.0511561	0.0480487	0.0500165	0.0479196	0.0509324	0.0552021	0.0537959	0.0500814	0.0463144	0.0482377	0.051017	0.053626	0.0558248	0.056123	0.0610796	0.057372	0.0566047	0.0572123
0	0	0	0	0	0	0	0	0	0	0	0	0	0	0	0	0	0	0	0.0492323	0.0524835	0.0473027	0.0480981	0.0473078	0.0443429	0.0469283	0.0456419	0.0441386	0.0456672	0.0470962	0.0454043	0.0411754	0.0450601	0.0487767	0.0465155	0.0493928	0.0524173	0.0529042	0.0523154	0.0499017	0.0491773	0.0508623	0.052995	0.0532271	0.0513209	0.0501469	0.0540686	0.0552227	0.0551804	0.0560278
0	0	0	0	0	0	0	0	0	0	0	0	0	0	0	0	0	0	0	0	0	0	0	0	0	0	0	0	0	0	0	0	0	0	0	0	0	0	0	0	0	0	0	0	0	0	0	0	0	0
0	0	0	0	0	0	0	0	0	0	0	0	0	0	0	0	0	0	0	0	0	0	0	0	0	0	0	0	0	0	0	0	0	0	0	0	0	0	0	0	0	0	0	0	0	0	0	0	0	0
0	0	0	0	0	0	0	0	0	0	0	0	0	0	0	0	0	0	0	0	0	0	0	0	0	0	0	0	0	0	0	0	0	0	0	0	0	0	0	0	0	0	0	0	0	0	0	0	0	0
0	0	0	0	0	0	0	0	0	0	0	0	0	0	0	0	0	0	0	0	0	0	0	0	0	0	0	0	0	0	0	0	0	0	0	0	0	0	0	0	0	0	0	0	0	0	0	0	0	0
0	0	0	0	0	0	0	0	0	0	0	0	0	0	0	0	0	0	0	0	0	0	0	0	0	0	0	0	0	0	0	0	0	0	0	0	0	0	0	0	0	0	0	0	0	0	0	0	0	0
0	0	0	0	0	0	0	0	0	0	0	0	0	0	0	0	0	0	0	0	0	0	0	0	0	0	0	0	0	0	0	0	0	0	0	0	0	0	0	0	0	0	0	0	0	0	0	0	0	0
0	0	0	0	0	0	0	0	0	0	0	0	0	0	0	0	0	0	0	0	0	0	0	0	0	0	0	0	0	0	0	0	0	0	0	0	0	0	0	0	0	0	0	0	0	0	0	0	0	0
0	0	0	0	0	0	0	0	0	0	0	0	0	0	0	0	0	0	0	0	0	0	0	0	0	0	0	0	0	0	0	0	0	0	0	0	0	0	0	0	0	0	0	0	0	0	0	0	0	0
0	0	0	0	0	0	0	0	0	0	0	0	0	0	0	0	0	0	0	0	0	0	0	0	0	0	0	0	0	0	0	0	0	0	0	0	0	0	0	0	0	0	0	0	0	0	0	0	0	0
0	0	0	0	0	0	0	0	0	0	0	0	0	0	0	0	0	0	0	0	0	0	0	0	0	0	0	0	0	0	0	0	0	0	0	0	0	0	0	0	0	0	0	0	0	0	0	0	0	0
0	0	0	0	0	0	0	0	0	0	0	0	0	0	0	0	0	0	0	0	0	0	0	0	0	0	0	0	0	0	0	0	0	0	0	0	0	0	0	0	0	0	0	0	0	0	0	0	0	0
0	0	0	0	0	0	0	0	0	0	0	0	0	0	0	0	0	0	0	0	0	0	0	0	0	0	0	0	0	0	0	0	0	0	0	0	0	0	0	0	0	0	0	0	0	0	0	0	0	0
0	0	0	0	0	0	0	0	0	0	0	0	0	0	0	0	0	0	0	0	0	0	0	0	0	0	0	0	0	0	0	0	0	0	0	0	0	0	0	0	0	0	0	0	0	0	0	0	0	0
0	0	0	0	0	0	0	0	0	0	0	0	0	0	0	0	0	0	0	0	0	0	0	0	0	0	0	0	0	0	0	0	0	0	0	0	0	0	0	0	0	0	0	0	0	0	0	0	0	0
0	0	0	0	0	0	0	0	0	0	0	0	0	0	0	0	0	0	0	0	0	0	0	0	0	0	0	0	0	0	0	0	0	0	0	0	0	0	0	0	0	0	0	0	0	0	0	0	0	0
[truncated: 78 more columns]

## Sheet: Fig2.c
Fig2 c1: SSE-parallel CEST spectra					Fig2 c2: SSE-diamond CEST spectra					Fig2 c3: SSE-radial CEST spectra
Z spectra	diff	LD spectra	diff		Z spectra	diff	LD spectra	diff		Z spectra	diff	LD spectra	diff
0.893035	-0.00468595	-0.0287268	0.00659498		0.880054	0.00829525	-0.0152048	-0.00692701		0.875972	0.0123777	-0.0148579	-0.00727388
0.89014	-0.0100074	-0.0259751	0.0119131		0.879112	0.00102031	-0.0144063	0.000344195		0.87499	0.00514239	-0.0140156	-4.64941e-05
0.887359	-0.00802269	-0.0233417	0.00992482		0.878147	0.00118888	-0.0135887	0.000171772		0.873963	0.00537242	-0.0131322	-0.000284653
0.884711	-0.00627493	-0.0208463	0.00817345		0.877157	0.00127884	-0.0127507	7.78371e-05		0.872901	0.00553505	-0.0122172	-0.000455665
0.882186	-0.00473298	-0.0184793	0.00662777		0.876148	0.00130522	-0.0118989	4.73694e-05		0.871807	0.00564612	-0.0112762	-0.000575363
0.879792	-0.00338143	-0.0162468	0.00527238		0.875117	0.00129307	-0.0110298	5.52959e-05		0.870671	0.00573914	-0.0102972	-0.000677296
0.8775	-0.00217234	-0.0141226	0.00405932		0.874063	0.00126536	-0.0101419	7.86431e-05		0.869506	0.00582154	-0.00929441	-0.000768879
0.875291	-0.00106305	-0.0120855	0.00294594		0.872987	0.00124026	-0.00923882	9.92537e-05		0.868297	0.0059309	-0.00825185	-0.000887721
0.873204	-7.32123e-05	-0.0101768	0.00195188		0.871886	0.00124468	-0.00831511	9.01917e-05		0.867043	0.00608758	-0.00717072	-0.0010542
0.871249	0.000809055	-0.00840623	0.00106525		0.870748	0.00130972	-0.00736133	2.03581e-05		0.865745	0.00631345	-0.00605079	-0.00129018
0.869353	0.0016803	-0.00670059	0.000189506		0.869579	0.00145407	-0.00638214	-0.00012895		0.864399	0.0066345	-0.00488941	-0.00162168
0.867499	0.00255119	-0.00504297	-0.000686045		0.868386	0.00166468	-0.00538434	-0.000344671		0.863016	0.00703443	-0.00369661	-0.0020324
0.865697	0.00334407	-0.0034439	-0.00148374		0.867157	0.00188352	-0.00435884	-0.000568803		0.861598	0.0074426	-0.00247592	-0.00245172
0.863952	0.00397897	-0.00190968	-0.00212361		0.865896	0.00203545	-0.00330708	-0.000726206		0.860155	0.00777594	-0.00123668	-0.00279661
0.862268	0.00438001	-0.000442587	-0.0025298		0.864595	0.00205266	-0.00222332	-0.000749073		0.858685	0.00796258	2.28016e-05	-0.00299519
0.860637	0.00447763	0.000963235	-0.00263276		0.863264	0.00185035	-0.0011169	-0.000552625		0.857185	0.00793014	0.00130558	-0.0029751
0.859049	0.00425743	0.00231823	-0.00241808		0.861898	0.00140823	1.67304e-05	-0.000116572		0.855654	0.0076526	0.00261052	-0.00271036
0.857505	0.00380878	0.00362064	-0.00197514		0.860499	0.000814802	0.00117493	0.000470572		0.854094	0.00721976	0.00393628	-0.00229077
0.855988	0.00326495	0.00488774	-0.00143724		0.859062	0.000191682	0.00236332	0.00108718		0.852498	0.00675491	0.00529016	-0.00183966
0.854487	0.0027524	0.00612976	-0.000930829		0.857586	-0.000346477	0.00358034	0.00161859		0.850874	0.00636547	0.00666338	-0.00146445
0.853003	0.00238785	0.00734506	-0.00057265		0.856058	-0.000666916	0.00484038	0.00193203		0.849226	0.00616479	0.00805095	-0.00127854
0.851524	0.00226041	0.00854499	-0.000451811		0.854493	-0.0007088	0.00612653	0.00196665		0.847555	0.00622925	0.0094515	-0.00135832
0.850046	0.00234075	0.00973309	-0.000539019		0.852883	-0.000495958	0.00744781	0.00174627		0.845863	0.00652455	0.0108636	-0.00166952
0.848563	0.0025704	0.0109162	-0.000775784		0.85123	-9.67258e-05	0.0088012	0.00133921		0.844149	0.00698425	0.0122862	-0.00214574
0.847072	0.00288346	0.0120941	-0.00109625		0.84956	0.000396049	0.0101596	0.000838297		0.842414	0.0075422	0.0137187	-0.00272085
0.845562	0.00322437	0.01328	-0.00144486		0.847833	0.000952673	0.0115619	0.000273217		0.840659	0.00812724	0.0151588	-0.00332373
0.844015	0.00353562	0.014489	-0.00176411		0.846096	0.00145437	0.0129622	-0.000237272		0.838887	0.00866395	0.0166039	-0.00387899
0.842451	0.00373184	0.0157015	-0.00196865		0.844304	0.00187861	0.0144035	-0.000670665		0.837099	0.00908382	0.018051	-0.00431816
0.840853	0.00377009	0.0169339	-0.00201557		0.842471	0.00215206	0.0158719	-0.000953649		0.835299	0.00932338	0.0194961	-0.00457782
0.839211	0.00359979	0.0181946	-0.0018543		0.840597	0.00221399	0.0173658	-0.0010255		0.833488	0.00932251	0.0209382	-0.00459788
0.837513	0.00317685	0.0194953	-0.00144078		0.838688	0.0020023	0.0188787	-0.000824154		0.831665	0.00902489	0.0223766	-0.00432208
0.83574	0.00251164	0.0208537	-0.000785376		0.836745	0.00150734	0.0204083	-0.00033998		0.829832	0.00842033	0.0238086	-0.00374027
0.8339	0.00170502	0.0222622	1.10034e-05		0.834762	0.000842376	0.0219595	0.000313727		0.827995	0.00760987	0.0252268	-0.00295355
0.831993	0.000896386	0.023717	0.000808946		0.832747	0.000143187	0.0235248	0.00100117		0.826152	0.006738	0.0266325	-0.00210647
0.830017	0.000233286	0.0252222	0.00146088		0.830675	-0.000424982	0.025126	0.00155706		0.8243	0.00595044	0.0280279	-0.0013448
0.827957	-0.000130749	0.026789	0.00181324		0.828573	-0.000746519	0.0267365	0.00186576		0.822464	0.00536199	0.0293857	-0.000783428
0.825796	-9.09753e-05	0.0284345	0.00176125		0.826468	-0.000762799	0.0283271	0.00186862		0.820622	0.00508312	0.0307286	-0.000532869
0.823531	0.000269282	0.0301602	0.00138821		0.824362	-0.000562251	0.0298944	0.00165402		0.818751	0.00504916	0.032077	-0.000528544
0.821134	0.000832416	0.0319917	0.000811682		0.822227	-0.000260364	0.031466	0.00133741		0.81684	0.00512708	0.0334409	-0.000637514
0.81863	0.0014292	0.0339034	0.000200862		0.820085	-2.53437e-05	0.0330173	0.00108697		0.814902	0.00515718	0.0348044	-0.000700145
0.816068	0.00186284	0.0358441	-0.000247501		0.81787	6.11469e-05	0.0346124	0.000984295		0.81293	0.00500037	0.0361741	-0.000577467
0.813462	0.00199653	0.0377981	-0.000396648		0.815518	-5.93268e-05	0.0363137	0.00108778		0.810939	0.00451908	0.0375335	-0.000132009
0.810797	0.00187006	0.0397773	-0.000286411		0.813086	-0.000418823	0.0380615	0.00142943		0.808896	0.00377099	0.0389125	0.000578437
0.808064	0.00157568	0.04179	-9.09913e-06		0.810576	-0.000936829	0.0398522	0.00192868		0.806794	0.00284537	0.0403164	0.00146448
0.805274	0.00118408	0.0438217	0.000364538		0.807954	-0.00149614	0.041718	0.00246825		0.804631	0.00182714	0.0417451	0.00244107
0.802455	0.000757933	0.0458426	0.000771764		0.805233	-0.00202046	0.0436425	0.00297178		0.802414	0.000799114	0.0431891	0.00342524
0.799622	0.000409874	0.0478335	0.00109988		0.802401	-0.00236913	0.0456349	0.00329853		0.800152	-0.000119629	0.0446357	0.00429775
0.796781	0.000223538	0.0497863	0.00126518		0.799408	-0.00240322	0.047742	0.00330949		0.797832	-0.000826816	0.0460954	0.00495617
0.793921	0.000262583	0.0517088	0.00120392		0.79632	-0.00213632	0.0498946	0.00301817		0.795432	-0.00124822	0.0475867	0.00532607
0.791067	0.000553855	0.0535722	0.000889168		0.79321	-0.00158945	0.0520159	0.0024455		0.792951	-0.00133005	0.0491079	0.00535346
0.788252	0.00110502	0.0553379	0.000313154		0.790131	-0.000773837	0.0540485	0.00160258		0.790393	-0.00103612	0.0506491	0.00500193
0.785482	0.0016668	0.056997	-0.000274944		0.787118	3.10365e-05	0.0559533	0.000768779		0.787791	-0.0006415	0.0521757	0.0045463
0.782805	0.00117652	0.0584971	0.000187435		0.784181	-0.000200367	0.057715	0.000969513		0.785091	-0.00110999	0.0537345	0.0049501
0.780237	5.65564e-05	0.0598148	0.00127778		0.781289	-0.000995597	0.0593604	0.00173219		0.782291	-0.00199755	0.0553236	0.00576899
0.777771	0.000342983	0.0609517	0.000959876		0.778494	-0.000380161	0.0608294	0.00108215		0.779403	-0.00128909	0.056924	0.00498755
0.775468	0.000653138	0.0618408	0.000616229		0.775888	0.000233635	0.0620254	0.000431548		0.776418	-0.000295933	0.0585402	0.00391675
0.773362	-0.000768441	0.0624417	0.00200213		0.773526	-0.000932941	0.0628849	0.00155891		0.773287	-0.000694008	0.0602117	0.00423211
0.771472	-0.00195567	0.0627249	0.0031513		0.771437	-0.0019207	0.0633714	0.00250484		0.770026	-0.000509747	0.0619166	0.00395962
0.769726	-0.0011928	0.0627549	0.00234778		0.769889	-0.00135573	0.0632075	0.00189519		0.766644	0.00188947	0.0636365	0.00146616
0.768055	0.00134848	0.0625907	-0.00023698		0.768708	0.000696027	0.062558	-0.000204352		0.763133	0.00627115	0.06537	-0.00301631
0.766232	0.00407421	0.0624481	-0.00300928		0.767723	0.00258373	0.061582	-0.00214324		0.759486	0.0108206	0.0671125	-0.0076737
0.764175	0.00562023	0.0623975	-0.00460525		0.766517	0.003278	0.0606847	-0.00289241		0.755698	0.0140966	0.0688577	-0.0110655
0.76165	0.00583171	0.0626571	-0.0048704		0.764869	0.00261267	0.0600727	-0.00228607		0.751767	0.015714	0.070594	-0.0128073
0.758421	0.00593491	0.0634478	-0.00503136		0.762071	0.00228505	0.0604384	-0.00202194		0.747724	0.0166322	0.0722759	-0.0138595
0.754431	0.00613577	0.0648099	-0.00529447		0.758128	0.00243914	0.0617599	-0.00224445		0.743552	0.0170152	0.0739023	-0.0143868
0.74982	0.00541038	0.066583	-0.00463632		0.752877	0.00235379	0.0641797	-0.002233		0.739069	0.0161614	0.0756355	-0.0136888
0.744568	0.0039147	0.0687653	-0.00321337		0.746532	0.00195118	0.0674622	-0.00191033		0.734201	0.0142815	0.0775295	-0.0119776
0.738771	0.00310421	0.0712353	-0.00248171		0.739643	0.00223218	0.0710316	-0.00227798		0.728649	0.0132262	0.0798587	-0.0111051
0.73246	0.00315388	0.0739328	-0.002617		0.732783	0.00283086	0.0742866	-0.00297075		0.722351	0.0132627	0.0826559	-0.0113401
0.725648	0.00222738	0.076812	-0.00178367		0.725887	0.00198795	0.0772586	-0.00223025		0.715197	0.0126781	0.0859998	-0.0109714
0.718323	0.000900468	0.0798473	-0.000558381		0.718835	0.000388671	0.0800315	-0.000742663		0.707151	0.0120731	0.0898909	-0.0106021
0.710517	0.000211358	0.0829645	1.96487e-05		0.711663	-0.000933721	0.0825265	0.00045764		0.698423	0.0123055	0.0940762	-0.011092
0.702216	-0.000205589	0.086129	0.00031489		0.704243	-0.00223282	0.0848209	0.00162297		0.689005	0.0130052	0.0985176	-0.0120737
0.693486	-0.000188517	0.0892165	0.000164144		0.696302	-0.00300464	0.0871328	0.00224787		0.678822	0.0144753	0.103235	-0.0138538
0.684159	0.00136009	0.0923312	-0.00153166		0.687652	-0.00213263	0.0895855	0.00121409		0.66805	0.0174686	0.107988	-0.0171884
0.674198	0.00332922	0.0954331	-0.00366328		0.678169	-0.000641478	0.0922255	-0.000455674		0.656743	0.0207845	0.112651	-0.020881
0.663385	0.0041013	0.0986536	-0.00461525		0.667842	-0.000355506	0.0949777	-0.000939366		0.644974	0.0225116	0.117063	-0.0230252
0.651651	0.00465878	0.101958	-0.00537244		0.656593	-0.000283746	0.0978165	-0.00123062		0.632829	0.0234806	0.121043	-0.0244571
0.63895	0.00681644	0.105275	-0.00775244		0.644617	0.0011495	0.100431	-0.00290824		0.620363	0.0254028	0.124417	-0.0268947
0.625131	0.00906842	0.108614	-0.0102527		0.631582	0.00261806	0.103011	-0.00464968		0.607693	0.0265071	0.126936	-0.0285746
0.610051	0.0093889	0.111957	-0.0108512		0.617132	0.00230779	0.105751	-0.00464505		0.594841	0.024599	0.128417	-0.0273111
0.593462	0.00919692	0.115361	-0.0109716		0.601163	0.00149641	0.108566	-0.00417699		0.581726	0.0209333	0.128759	-0.0243697
0.575059	0.0106063	0.118909	-0.012733		0.583554	0.0021115	0.111355	-0.00517894		0.568555	0.0171102	0.127538	-0.0213626
0.554737	0.0131466	0.122443	-0.0156711		0.564016	0.00386723	0.114144	-0.00737183		0.555366	0.0125175	0.124464	-0.0176919
0.532435	0.0147824	0.125722	-0.0177575		0.542348	0.00486969	0.116834	-0.00886963		0.542122	0.00509528	0.119279	-0.0113146
0.508067	0.0157799	0.128484	-0.0192669		0.518534	0.00531282	0.119092	-0.00987541		0.52645	-0.00260379	0.114019	-0.00480227
0.481404	0.0177121	0.130555	-0.0217817		0.492639	0.00647716	0.120454	-0.0116801		0.508077	-0.00896064	0.10857	0.000203887
0.45222	0.0178256	0.131716	-0.0225592		0.464363	0.00568259	0.120772	-0.0116153		0.48811	-0.0180651	0.101387	0.00776912
0.42054	0.0156662	0.13145	-0.0211567		0.433525	0.00268147	0.11974	-0.00944599		0.465829	-0.0296223	0.092722	0.0175717
0.386591	0.0144041	0.129027	-0.0207563		0.4002	0.000794666	0.116777	-0.00850633		0.440654	-0.0396595	0.08266	0.0256111
0.351	0.0113803	0.123335	-0.0187105		0.364715	-0.00233451	0.111076	-0.00645217		0.411876	-0.049496	0.0714442	0.0331801
0.31409	0.00705122	0.113671	-0.0154849		0.32827	-0.00712803	0.101057	-0.00287143		0.379504	-0.0583623	0.0586975	0.0394882
0.275915	0.00570221	0.0998284	-0.0153683		0.290386	-0.00876901	0.0870451	-0.00258498		0.34196	-0.0603422	0.045849	0.0386111
0.237103	0.00415422	0.0814455	-0.0151754		0.252383	-0.0111265	0.0679871	-0.0017169		0.299738	-0.0584811	0.0326617	0.0336085
0.199012	0.000523976	0.0581037	-0.0130006		0.214359	-0.0148231	0.044723	0.000380061		0.252354	-0.0528182	0.0205317	0.0245714
0.163338	-0.0029782	0.0300274	-0.0110088		0.177267	-0.0169071	0.0182146	0.000804011		0.19908	-0.0387206	0.0120465	0.00697214
0.13185	-0.00831801	-0.00139851	-0.00715955		0.143135	-0.0196028	-0.0104195	0.00186143		0.145556	-0.0220241	0.00462188	-0.0131799
0.106148	-0.0161698	-0.0333287	-0.000673216		0.114391	-0.0244131	-0.0391729	0.00517099		0.103162	-0.0131842	-0.00881651	-0.0251854
0.0874983	-0.0234497	-0.0616567	0.00549372		0.0927828	-0.0287342	-0.0644317	0.00826874		0.0718217	-0.00777308	-0.0229862	-0.0331767
0.0764065	-0.0295828	-0.0815013	0.0108939		0.0792473	-0.0324236	-0.08176	0.0111525		0.0501431	-0.00331944	-0.0312778	-0.0393296
0.0731401	-0.033613	-0.0890563	0.0146677		0.0743466	-0.0348195	-0.0876553	0.0132667		0.0416518	-0.00212466	-0.0332699	-0.0411188
0.0778616	-0.0323992	-0.0829564	0.0137103		0.0778947	-0.0324323	-0.0804074	0.0111613		0.0516434	-0.00618097	-0.0327781	-0.0364681
0.0905482	-0.0261839	-0.0647066	0.0082279		0.0889182	-0.0245538	-0.060567	0.00408835		0.0771643	-0.0128	-0.0283288	-0.0281498
0.110626	-0.0200973	-0.037807	0.00325427		0.106671	-0.0161423	-0.0314529	-0.00309985		0.113018	-0.0224892	-0.0186724	-0.0158803
0.137063	-0.016487	-0.00661146	0.00100945		0.131063	-0.0104871	0.00165231	-0.00725433		0.15625	-0.0356742	-0.00607215	0.000470127
0.168633	-0.0127976	0.0247322	-0.00118939		0.161058	-0.00522276	0.0344231	-0.0108804		0.209716	-0.0538804	0.00141078	0.022132
0.203755	-0.00976564	0.0533607	-0.00271098		0.194775	-0.000785453	0.0643074	-0.0136576		0.262897	-0.0689076	0.00998902	0.0406607
0.240685	-0.00909537	0.0778634	-0.0019258		0.230289	0.00130008	0.0900811	-0.0141435		0.310201	-0.0786118	0.0221985	0.0537391
0.277739	-0.00827045	0.0980049	-0.00139563		0.267259	0.00220903	0.110172	-0.013563		0.350294	-0.0808261	0.0375143	0.0590949
0.314367	-0.00527774	0.113394	-0.00315594		0.30417	0.00491907	0.125157	-0.0149185		0.383934	-0.0748451	0.0542672	0.0559711
0.350288	-0.00248958	0.124047	-0.00484068		0.340047	0.0077511	0.135744	-0.0165378		0.412891	-0.0650924	0.0704298	0.0487765
0.384826	-0.00185481	0.130792	-0.00449736		0.374696	0.00827549	0.142282	-0.0159872		0.437451	-0.0544799	0.0858631	0.0404315
0.417512	-0.00113297	0.134479	-0.00435745		0.407908	0.00847079	0.145357	-0.0152353		0.460261	-0.0438823	0.0982897	0.0318317
0.448021	0.000996969	0.135914	-0.00573056		0.439397	0.00962073	0.145737	-0.0155534		0.482103	-0.0330852	0.107395	0.0227892
0.476289	0.00297961	0.13567	-0.00704925		0.468665	0.0106043	0.144428	-0.0158072		0.50286	-0.0235913	0.113786	0.0148345
0.502406	0.0044597	0.134144	-0.00794673		0.495488	0.0113783	0.142138	-0.0159409		0.522992	-0.0161259	0.117477	0.00871986
0.526458	0.00497691	0.1317	-0.00795203		0.519829	0.0116059	0.139353	-0.0156058		0.540045	-0.00861042	0.121356	0.00239114
0.548465	0.00391549	0.128715	-0.00643993		0.542109	0.0102717	0.136051	-0.0137763		0.554997	-0.00261678	0.124832	-0.00255768
0.568492	0.00342553	0.125475	-0.00555223		0.562669	0.00924904	0.132239	-0.0123165		0.570102	0.00181632	0.125991	-0.0060687
0.586743	0.00474516	0.122081	-0.00651989		0.581557	0.00993097	0.128173	-0.0126116		0.584955	0.00653315	0.125531	-0.00996953
0.603428	0.00533073	0.118581	-0.00679308		0.599218	0.00953984	0.123665	-0.0118771		0.59906	0.00969834	0.124198	-0.0124105
0.618796	0.00389012	0.114949	-0.0050744		0.615749	0.00693662	0.118843	-0.00896825		0.612101	0.0105854	0.122528	-0.0126529
0.633177	0.00189684	0.111048	-0.00283284		0.631079	0.00399392	0.113968	-0.00575266		0.624296	0.0107769	0.120484	-0.0122689
0.646673	0.00102638	0.106936	-0.00174004		0.64517	0.00252942	0.10924	-0.00404379		0.636155	0.0115442	0.117717	-0.0125207
0.659348	0.00106495	0.10269	-0.00157891		0.65807	0.002343	0.104749	-0.00363787		0.647635	0.0127781	0.114403	-0.0132916
0.671176	0.00215688	0.0984554	-0.00249094		0.669596	0.00373693	0.100799	-0.00483408		0.658561	0.014772	0.110833	-0.0148684
0.682116	0.00205521	0.0943746	-0.00222677		0.679802	0.004369	0.0974354	-0.00528755		0.669086	0.0150846	0.106952	-0.0148044
0.692076	0.000349293	0.0906269	-0.000373667		0.689189	0.00323642	0.0942464	-0.00399319		0.679291	0.0131345	0.102766	-0.012513
0.701014	-0.000453297	0.087331	0.000562597		0.698071	0.00248922	0.0909927	-0.00309907		0.688969	0.0115915	0.0985537	-0.0106601
0.709079	-0.000220425	0.0844028	0.000451432		0.706552	0.0023071	0.0876374	-0.00278318		0.698019	0.0108402	0.0944808	-0.0096266
0.716501	0.000899044	0.0816691	-0.000556957		0.714425	0.00297518	0.0844414	-0.00332917		0.706531	0.0108698	0.0905109	-0.00939873
0.723388	0.00143539	0.0790715	-0.000991678		0.721686	0.00313722	0.0814593	-0.00337952		0.714535	0.0102884	0.0866616	-0.00858177
0.729863	0.00134021	0.076529	-0.000803324		0.728573	0.00263094	0.0784965	-0.00277084		0.721906	0.00929711	0.0831001	-0.00737443
0.736114	0.00111219	0.0738916	-0.000489694		0.734997	0.00222931	0.075677	-0.00227511		0.728541	0.00868533	0.079966	-0.00656417
0.742173	0.00102111	0.0711604	-0.000319786		0.740785	0.00240953	0.0732093	-0.00236868		0.734236	0.0089583	0.077495	-0.00665437
0.748035	0.00134027	0.0683679	-0.000566206		0.746071	0.00330483	0.0709857	-0.00318404		0.739433	0.00994225	0.0752714	-0.00746971
0.753697	0.00118573	0.0655434	-0.000344435		0.750864	0.00401939	0.0690237	-0.0038247		0.744456	0.010427	0.0729976	-0.00779859
0.759131	0.000950592	0.0627373	-4.7042e-05		0.755512	0.00456979	0.066997	-0.00430667		0.749337	0.0107451	0.0706626	-0.00797232
0.764178	0.00111276	0.0601288	-0.00015145		0.760063	0.00522802	0.0648787	-0.00490142		0.754127	0.0111636	0.0682342	-0.00825691
0.768845	0.00111873	0.0577273	-0.000103752		0.764717	0.00524698	0.0624849	-0.0048614		0.758829	0.0111344	0.0657269	-0.00810338
0.773164	0.00128842	0.055517	-0.000223485		0.769424	0.00502814	0.0598811	-0.00458765		0.763418	0.011034	0.0631806	-0.00788708
0.77722	0.00170196	0.0534262	-0.000590452		0.774196	0.00472599	0.0570701	-0.00423431		0.767919	0.0110031	0.0605841	-0.00774829
0.781152	0.00227905	0.0513294	-0.00112407		0.778861	0.00457012	0.054236	-0.00403066		0.772367	0.0110642	0.057914	-0.00770858
0.785069	0.00238302	0.0491277	-0.00118739		0.783531	0.00392155	0.0512777	-0.00333741		0.7767	0.0107524	0.0552428	-0.0073025
0.78901	0.00204433	0.0467934	-0.000810638		0.788241	0.00281323	0.04817	-0.00218726		0.780931	0.0101228	0.0525674	-0.00658466
0.792991	0.00245491	0.0443182	-0.00118554		0.793065	0.00238117	0.0448487	-0.00171598		0.785006	0.01044	0.0499519	-0.00681918
0.79715	0.00246176	0.0415732	-0.0011589		0.797871	0.00174026	0.0414526	-0.00103827		0.788969	0.0106426	0.0473584	-0.00694411
0.801543	0.00161408	0.0385088	-0.000279744		0.802533	0.000624231	0.0381167	0.000112359		0.792811	0.010346	0.0448036	-0.00657455
0.805963	0.00129345	0.0353391	7.05051e-05		0.806932	0.000324028	0.0349645	0.000445118		0.796535	0.0107211	0.0422905	-0.00688095
0.810321	2.94301e-05	0.0321583	0.00136243		0.810941	-0.000590093	0.0321308	0.00138991		0.800146	0.0102045	0.0398204	-0.00629965
0.814435	-0.00189803	0.0291552	0.00331621		0.814583	-0.00204647	0.0295962	0.00287521		0.803666	0.00887116	0.0373768	-0.00490535
0.818195	-0.0031671	0.0264441	0.00461012		0.817952	-0.00292465	0.0272735	0.0037807		0.807077	0.00795039	0.0349812	-0.00392698
0.821515	-0.00366518	0.0241147	0.00513169		0.821082	-0.00323199	0.0251326	0.00411385		0.810381	0.00746871	0.0326373	-0.00339086
0.824421	-0.0035533	0.0221471	0.00504202		0.82395	-0.00308237	0.0232005	0.00398864		0.813564	0.00730328	0.030363	-0.00317392
0.826984	-0.00304114	0.020472	0.0045509		0.826569	-0.00262652	0.021467	0.00355592		0.816572	0.00737087	0.0282157	-0.00319275
0.829241	-0.00230095	0.0190568	0.00383065		0.829006	-0.00206599	0.0198701	0.00301731		0.819491	0.00744875	0.0261118	-0.0032244
0.831283	-0.00154364	0.0178127	0.00309225		0.831257	-0.00151721	0.0184157	0.00248932		0.822318	0.00742168	0.0240584	-0.00315347
0.833293	-0.00095372	0.0165611	0.0025203		0.833419	-0.00107933	0.0170102	0.00207118		0.825117	0.00722228	0.0219938	-0.00291243
0.835406	-0.000603754	0.0151684	0.0021874		0.835499	-0.000696597	0.0156486	0.00170721		0.827812	0.00699036	0.0199967	-0.00264093
0.83758	-0.000386089	0.0136803	0.00198597		0.837527	-0.000333738	0.014304	0.00136219		0.830394	0.00679923	0.0180784	-0.00241216
0.839771	-0.000193703	0.0121411	0.00180904		0.839517	6.01154e-05	0.0129648	0.000985326		0.83288	0.0066973	0.0162245	-0.0022744
0.841977	2.19789e-05	0.0105562	0.00160808		0.841513	0.000485909	0.0115886	0.000575715		0.8353	0.00669954	0.0144068	-0.00224251
0.844218	0.000224513	0.00890781	0.00141959		0.843463	0.000979355	0.0102297	9.7696e-05		0.837633	0.00680993	0.0126478	-0.00232036
0.84646	0.00040838	0.0072316	0.00124911		0.845384	0.00148416	0.0088731	-0.000392393		0.839876	0.00699199	0.0109521	-0.00247138
0.848672	0.000562878	0.00555839	0.00110739		0.847317	0.00191854	0.00747851	-0.000812716		0.842028	0.00720675	0.00932229	-0.0026565
0.850846	0.000655248	0.00390049	0.00102724		0.849266	0.00223499	0.00604348	-0.00111575		0.84409	0.00741064	0.00775981	-0.00283208
0.852977	0.000657112	0.00226215	0.00103705		0.851182	0.002452	0.00461912	-0.00131992		0.846065	0.00756917	0.00626273	-0.00296353
0.855048	0.000603442	0.000662552	0.00110189		0.853116	0.00253585	0.00315594	-0.00139149		0.84798	0.00767167	0.00480458	-0.00304014
0.857034	0.000545645	-0.000872658	0.00117038		0.855048	0.00253213	0.00167375	-0.00137603		0.849843	0.00773758	0.00337899	-0.00308127
0.85894	0.000506955	-0.00234639	0.00121931		0.856943	0.0025046	0.000210154	-0.00133724		0.851654	0.00779383	0.00198669	-0.00311377
0.860741	0.000545773	-0.00373307	0.00119031		0.858804	0.00248317	-0.00123774	-0.00130502		0.853414	0.00787271	0.000627135	-0.0031699
0.862478	0.000656443	-0.00507203	0.00108905		0.860601	0.00253248	-0.00263899	-0.00134399		0.855153	0.00798095	-0.000726661	-0.00325632
0.864121	0.000864967	-0.00633396	0.000889552		0.862391	0.00259491	-0.00404792	-0.00139649		0.856843	0.00814249	-0.00204748	-0.00339693
0.865703	0.00113053	-0.00755018	0.000632657		0.864191	0.00264206	-0.0054834	-0.00143412		0.858518	0.00831565	-0.00336754	-0.00354999
0.867219	0.00144878	-0.00871529	0.000322731		0.865964	0.00270439	-0.00690525	-0.0014873		0.860181	0.00848723	-0.00469029	-0.00370227
0.868683	0.00179174	-0.00984107	-1.22266e-05		0.867715	0.00275929	-0.0083199	-0.0015334		0.86184	0.00863491	-0.0060219	-0.0038314
0.870077	0.00215395	-0.0109106	-0.000366742		0.869443	0.00278828	-0.00972345	-0.00155393		0.863493	0.00873777	-0.00736097	-0.00391642
0.871426	0.00250312	-0.0119471	-0.00070851		0.871149	0.00278039	-0.0111177	-0.00153791		0.865142	0.00878732	-0.00870677	-0.00394881
0.872724	0.00283115	-0.0129439	-0.00102941		0.872823	0.00273122	-0.0124925	-0.00148091		0.866777	0.00877732	-0.0100511	-0.0039223
0.873964	0.0031304	-0.0138946	-0.0013218		0.874461	0.00263325	-0.013841	-0.0013754		0.868394	0.00870041	-0.0113869	-0.00382948
0.875169	0.00336651	-0.0148212	-0.0015513		0.876076	0.00245922	-0.0151784	-0.00119411		0.869987	0.00854851	-0.0127102	-0.00366226
0.876349	0.00351212	-0.0157322	-0.00169055		0.87764	0.00222168	-0.0164732	-0.00094957		0.871555	0.00830642	-0.0140174	-0.00340541
0.877496	0.00356518	-0.0166201	-0.00173747		0.879164	0.00189693	-0.0177395	-0.000618067		0.873095	0.00796655	-0.0153063	-0.00305129
0.878606	0.00354347	-0.0174795	-0.00170984		0.880635	0.0015136	-0.0189611	-0.000228222		0.874602	0.00754686	-0.0165714	-0.00261788
0.879697	0.00344085	-0.0183292	-0.0016015		0.882067	0.00107015	-0.0201522	0.000221508		0.876074	0.00706328	-0.0178097	-0.00212104
0.880759	0.00328244	-0.019159	-0.00143757		0.883454	0.000587397	-0.0213069	0.000710327		0.877514	0.00652807	-0.0190235	-0.00157303
0.88178	0.00312185	-0.0199544	-0.00127164		0.884799	0.000102936	-0.0224267	0.00120065		0.878912	0.00598985	-0.0202036	-0.00102246
0.882771	0.00297932	-0.0207286	-0.00112396		0.886098	-0.000347564	-0.0235094	0.00165681		0.880266	0.00548435	-0.0213476	-0.000505018
0.883734	0.00286219	-0.0214808	-0.00100186		0.887351	-0.000755374	-0.0245528	0.00207009		0.881576	0.00502023	-0.0224533	-2.93544e-05
0.884675	0.00276887	-0.0222187	-0.000903723		0.888556	-0.00111268	-0.0255551	0.00243269		0.882834	0.00460944	-0.023515	0.000392592
0.885605	0.00269343	-0.0229525	-0.000823624		0.889717	-0.00141808	-0.0265193	0.0027432		0.884039	0.00425921	-0.0245297	0.000753621
0.886526	0.0026177	-0.0236836	-0.000743392		0.890828	-0.00168362	-0.0274407	0.0030137		0.88523	0.00391433	-0.0255359	0.00110894
0.887413	0.00254911	-0.0243867	-0.000670441		0.891884	-0.00192169	-0.0283137	0.00325656		0.886381	0.0035815	-0.026509	0.00145188
0.888289	0.00246694	-0.0250843	-0.000584044		0.892885	-0.0021284	-0.0291363	0.00346791		0.887478	0.00327793	-0.0274336	0.00176525
0.889173	0.00235531	-0.0257951	-0.000468325		0.893828	-0.00229939	-0.0299068	0.0036434		0.888513	0.00301491	-0.0283012	0.00203774
0.890059	0.00222143	-0.0265143	-0.000330484		0.894711	-0.0024303	-0.0306235	0.00377866		0.88948	0.00280125	-0.0291054	0.0022606
0.890948	0.00206917	-0.0272407	-0.000174376		0.895534	-0.00251686	-0.0312845	0.00386945		0.890374	0.00264267	-0.0298432	0.00242809
0.891844	0.0018962	-0.0279791	2.31112e-06		0.896295	-0.00255568	-0.0318892	0.00391236		0.89119	0.00255008	-0.0305061	0.00252931
0.892741	0.00171034	-0.0287244	0.00019179		0.896993	-0.00254155	-0.0324348	0.0039022		0.891938	0.00251382	-0.0311066	0.00257395
0.893641	0.000958023	-0.0294765	0.000947609		0.897626	-0.00302643	-0.0329199	0.00439093		0.892615	0.00198406	-0.0316408	0.00311183
0.894683	-0.00594643	-0.0303747	0.00785546		0.896589	-0.00785261	-0.0317401	0.00922085		0.893215	-0.00447817	-0.0321012	0.00958194

## Sheet: Fig2.d
Fig2 d
T1-weighted anatomy
0	0	0	0	0	0	0	0	0	0	0	0	0	0	0	0	0	0	0	0	0	0	0	0	0	0	0	0	0	0	0	0	0	0	0	0	0	0	0	0	0	0	0	0	0	0	0	0	0	0
0	0	0	0	0	0	0	0	0	0	0	0	0	0	0	0	0	0	0	0	0	0	0	0	0	0	0	0	0	0	0	0	0	0	0	0	0	0	0	0	0	0	0	0	0	0	0	0	0	0
0	0	0	0	0	0	0	0	0	0	0	0	0	0	0	0	0	0	0	0	0	0	0	0	0	0	0	0	0	0	0	0	0	0	0	0	0	0	0	0	0	0	0	0	0	0	0	0	0	0
0	0	0	0	0	0	0	0	0	0	0	0	0	0	0	0	0	0	0	0	0	0	0	0	0	0	0	0	0	0	0	0	0	0	0	0	0	0	0	0	0	0	0	0	0	0	0	0	0	0
0	0	0	0	0	0	0	0	0	0	0	0	0	0	0	0	0	0	0	0	0	0	0	0	0	0	0	0	0	0	0	0	0	0	0	0	0	0	0	0	0	0	0	0	0	0	0	0	0	0
0	0	0	0	0	0	0	0	0	0	0	0	0	0	0	0	0	0	0	0	0	0	0	0	0	0	0	0	0	0	0	0	0	0	0	0	0	0	0	0	0	0	0	0	0	0	0	0	0	0
0	0	0	0	0	0	0	0	0	0	0	0	0	0	0	0	0	0	0	0	0	0	0	0	0	0	0	0	0	0	0	0	0	0	0	0	0	0	0	0	0	0	0	0	0	0	0	0	0	0
0	0	0	0	0	0	0	0	0	0	0	0	0	0	0	0	0	0	0	0	0	0	0	0	0	0	0	0	0	0	0	0	0	0	0	0	0	0	0	0	0	0	0	0	0	0	0	0	0	0
0	0	0	0	0	0	0	0	0	0	0	0	0	0	0	0	0	0	0	0	0	0	0	0	0	0	0	0	0	0	0	0	0	0	0	0	0	0	0	0	0	0	0	0	0	0	0	0	0	0
0	0	0	0	0	0	0	0	0	0	0	0	0	0	0	0	0	0	0	0	0	0	0	0	0	0	0	0	0	0	0	0	0	0	0	0	0	0	0	0	0	0	0	0	0	0	0	0	0	0
0	0	0	0	0	0	0	0	0	0	0	0	0	0	0	0	0	0	0	0	0	0	0	0	0	0	0	0	0	0	0	0	0	0	0	0	0	0	0	0	0	0	0	0	0	0	0	0	0	0
0	0	0	0	0	0	0	0	0	0	0	0	0	0	0	0	0	0	0	0	0	0	0	0	0	0	0	0	0	0	0	0	0	0	0	0	0	0	0	0	0	0	0	0	0	0	0	0	0	0
0	0	0	0	0	0	0	0	0	0	0	0	0	0	0	0	0	0	0	0	0	0	0	0	0	0	0	0	0	0	0	0	0	0	0	0	0	0	0	0	0	0	0	0	0	0	0	0	0	0
0	0	0	0	0	0	0	0	0	0	0	0	0	0	0	0	0	0	0	0	0	0	0	0	0	0	0	0	0	0	0	0	0	0	0	0	0	0	0	0	0	0	0	0	0	0	0	0	0	0
0	0	0	0	0	0	0	0	0	0	0	0	0	0	0	0	0	0	0	0	0	0	0	0	0	0	0	0	0	0	0	0	0	0	0	0	0	0	0	0	0	0	0	0	0	0	0	0	0	0
0	0	0	0	0	0	0	0	0	0	0	0	0	0	0	0	0	0	0	0	0	0	0	0	0	0	0	0	0	0	0	0	0	0	0	0	0	0	0	0	0	0	0	0	0	0	0	0	0	0
0	0	0	0	0	0	0	0	0	0	0	0	0	0	0	0	0	0	0	0	0	0	0	0	0	0	0	0	0	0	0	0	0	0	0	0	0	0	0	0	0	0	0	0	0	0	0	0	0	0
0	0	0	0	0	0	0	0	0	0	0	0	0	0	0	0	0	0	0	0	0	0	0	0	0	0	0	0	0	0	0	0	0	0	0	0	0	0	0	0	0	0	0	0	0	0	0	0	0	0
0	0	0	0	0	0	0	0	0	0	0	0	0	0	0	0	0	0	0	0	0	0	0	0	0	0	0	0	0	0	0	0	0	0	0	0	0	0	0	0	0	0	0	0	0	0	0	0	0	0
0	0	0	0	0	0	0	0	0	0	0	0	0	0	0	0	0	0	0	0	0	0	0	0	0	0	0	0	0	0	0	0	0	0	0	0	0	0	0	0	0	0	0	0	0	0	0	0	0	0
0	0	0	0	0	0	0	0	0	0	0	0	0	0	0	0	0	0	0	0	0	0	0	0	0	0	0	0	0	0	0	0	0	0	0	0	0	0	0	0	0	0	0	0	0	0	0	0	0	0
0	0	0	0	0	0	0	0	0	0	0	0	0	0	0	0	0	0	0	0	0	0	0	0	0	0	0	0	0	0	0	0	0	0.82582	0.764468	0.720565	0.661673	0.590061	0.537466	0.542062	0.583043	0.643834	0.761565	0.795205	0.788943	0.774627	0.781683	0.763225	0.77085	0.826792
0	0	0	0	0	0	0	0	0	0	0	0	0	0	0	0	0	0	0	0	0	0	0	0	0	0.815484	0.82549	0.800391	0.81694	0.842272	0.838536	0.804188	0.811777	0.666958	0.519049	0.389439	0.310887	0.280762	0.206356	0.227918	0.209132	0.165758	0.300587	0.558254	0.730154	0.823073	0.830352	0.80568	0.818739	0.846769
0	0	0	0	0	0	0	0	0	0	0	0	0	0	0	0	0	0	0	0	0	0.808187	0.796414	0.815017	0.808118	0.831275	0.826149	0.837353	0.832022	0.841709	0.831139	0.809623	0.733487	0.385006	0.236066	0.187806	0.187314	0.127296	0.17357	0.325864	0.315443	0.295237	0.27584	0.344838	0.630091	0.80266	0.82664	0.840455	0.864678	0.836134
0	0	0	0	0	0	0	0	0	0	0	0	0	0	0	0	0	0	0.756946	0.771761	0.802122	0.81252	0.800991	0.799289	0.803194	0.819904	0.844403	0.846713	0.843367	0.841343	0.82176	0.806133	0.687015	0.260865	0.12283	0.275694	0.279128	0.268845	0.389723	0.557408	0.652415	0.686865	0.711576	0.544443	0.53349	0.778079	0.847203	0.869117	0.864863	0.848869
0	0	0	0	0	0	0	0	0	0	0	0	0	0	0	0	0	0.764267	0.779487	0.811582	0.785323	0.803202	0.818267	0.832426	0.852828	0.835528	0.846541	0.8466	0.858368	0.873397	0.859195	0.822183	0.773239	0.367335	0.198831	0.291389	0.387498	0.566211	0.707981	0.770513	0.762185	0.736826	0.767368	0.753522	0.568447	0.642714	0.830327	0.853469	0.842827	0.860771
0	0	0	0	0	0	0	0	0	0	0	0	0	0	0	0	0	0.780568	0.774208	0.82418	0.840397	0.845357	0.838595	0.852286	0.851434	0.815901	0.873749	0.852141	0.840911	0.850499	0.83566	0.816414	0.819813	0.705879	0.559005	0.49959	0.662879	0.799712	0.804301	0.774649	0.779365	0.783226	0.783887	0.802164	0.799764	0.594678	0.684722	0.836382	0.860804	0.875401
0	0	0	0	0	0	0	0	0	0	0	0	0	0	0	0	0.726226	0.641057	0.793925	0.805183	0.841157	0.854589	0.842038	0.848227	0.849194	0.83077	0.862435	0.845697	0.837625	0.841208	0.82646	0.813347	0.813326	0.828116	0.834156	0.811968	0.828563	0.81976	0.829894	0.801951	0.766137	0.77603	0.791123	0.830643	0.850138	0.82443	0.650025	0.746462	0.871152	0.887797
0	0	0	0	0	0	0	0	0	0	0	0	0	0	0	0	0.747425	0.709278	0.830595	0.827289	0.843894	0.844768	0.875657	0.863277	0.854168	0.846355	0.852661	0.850426	0.798308	0.828947	0.833441	0.834224	0.832925	0.817542	0.810783	0.824633	0.833919	0.81335	0.82469	0.818423	0.801224	0.807787	0.803029	0.827455	0.830738	0.867205	0.807644	0.651304	0.813031	0.908896
0	0	0	0	0	0	0	0	0	0	0	0	0	0	0	0.823448	0.700595	0.757712	0.831314	0.848444	0.86331	0.819163	0.848788	0.862452	0.857231	0.883935	0.849849	0.840497	0.79752	0.833013	0.83363	0.845581	0.849978	0.856449	0.836352	0.832419	0.8075	0.816965	0.832431	0.805237	0.793595	0.819599	0.824279	0.800138	0.82068	0.841976	0.871913	0.780103	0.70925	0.903164
0	0	0	0	0	0	0	0	0	0	0	0	0	0	0	0.802346	0.78367	0.835217	0.836737	0.846498	0.849223	0.849414	0.853182	0.818296	0.67334	0.694492	0.770124	0.772382	0.68262	0.746817	0.753589	0.760767	0.771343	0.827495	0.833241	0.824823	0.832604	0.832672	0.81376	0.793578	0.790069	0.832319	0.787947	0.792629	0.814822	0.817595	0.845	0.881412	0.846802	0.84867
0	0	0	0	0	0	0	0	0	0	0	0	0	0	0.838413	0.791509	0.772731	0.841056	0.838766	0.842305	0.869476	0.876429	0.86744	0.833982	0.481783	0.292606	0.562065	0.597413	0.494947	0.634343	0.681292	0.610623	0.609428	0.802741	0.837963	0.832621	0.864563	0.866819	0.864431	0.868767	0.86374	0.843884	0.829962	0.850649	0.832554	0.838215	0.82748	0.652959	0.813391	0.826908
0	0	0	0	0	0	0	0	0	0	0	0	0	0	0.853955	0.854828	0.851606	0.854789	0.873617	0.877759	0.873952	0.875699	0.847798	0.853418	0.606913	0.161765	0.124065	0.391924	0.715431	0.811318	0.834031	0.858618	0.857459	0.870627	0.875865	0.852788	0.858347	0.845319	0.842728	0.822589	0.83515	0.835018	0.838131	0.829999	0.833337	0.840063	0.798694	0.725243	0.799866	0.774771
0	0	0	0	0	0	0	0	0	0	0	0	0	0	0.86658	0.843674	0.855247	0.846698	0.862969	0.857126	0.873395	0.882004	0.869915	0.843566	0.79411	0.49945	0.251947	0.500783	0.820279	0.890269	0.887188	0.914811	0.898551	0.901082	0.895645	0.876013	0.86476	0.863147	0.862489	0.846371	0.849685	0.831605	0.839053	0.839393	0.832366	0.803129	0.793132	0.806783	0.800587	0.784624
0	0	0	0	0	0	0	0	0	0	0	0	0	0	0.854982	0.854522	0.87163	0.877312	0.85681	0.849688	0.835567	0.872651	0.864016	0.857533	0.837847	0.742988	0.67717	0.796289	0.873197	0.918328	0.90933	0.913229	0.903577	0.883245	0.873773	0.840038	0.850773	0.88012	0.87531	0.787645	0.792026	0.823023	0.803604	0.814414	0.851668	0.855057	0.848149	0.841514	0.833615	0.815217
0	0	0	0	0	0	0	0	0	0	0	0	0	0	0.878413	0.870528	0.868235	0.864629	0.863302	0.839907	0.841324	0.87042	0.876026	0.862891	0.866268	0.859391	0.884749	0.917586	0.888154	0.885608	0.900527	0.88587	0.889805	0.862805	0.859271	0.860257	0.876708	0.885119	0.875797	0.749482	0.615567	0.563731	0.528796	0.600198	0.607251	0.578791	0.611663	0.627775	0.607829	0.506746
0	0	0	0	0	0	0	0	0	0	0	0	0	0	0.874184	0.879651	0.861352	0.858965	0.840827	0.803207	0.854334	0.874951	0.898381	0.897634	0.891154	0.877355	0.887518	0.882705	0.871916	0.871747	0.90536	0.880845	0.88481	0.862277	0.855612	0.861786	0.863233	0.866068	0.857467	0.81097	0.68585	0.523658	0.377077	0.464664	0.502761	0.47328	0.452388	0.491981	0.520681	0.494407
0	0	0	0	0	0	0	0	0	0	0	0	0	0	0.872678	0.878644	0.861032	0.865853	0.834417	0.852723	0.869028	0.868105	0.888939	0.895067	0.887028	0.884707	0.853257	0.865968	0.881167	0.877243	0.867031	0.857784	0.858437	0.81689	0.812246	0.842374	0.855774	0.871565	0.834505	0.786296	0.716489	0.677921	0.691507	0.727305	0.76329	0.77321	0.763209	0.782535	0.800487	0.819533
0	0	0	0	0	0	0	0	0	0	0	0	0	0	0.874958	0.877855	0.86455	0.833035	0.873418	0.876061	0.887321	0.883336	0.895777	0.892023	0.882042	0.883936	0.854914	0.865459	0.873632	0.889307	0.871276	0.858548	0.85653	0.8391	0.790817	0.840742	0.854473	0.842616	0.786864	0.701716	0.723954	0.769254	0.839611	0.85618	0.857764	0.875364	0.876289	0.854076	0.846699	0.813782
0	0	0	0	0	0	0	0	0	0	0	0	0	0	0.882602	0.88848	0.862458	0.867808	0.886151	0.887621	0.878197	0.881139	0.892929	0.902361	0.875405	0.862366	0.854872	0.866398	0.883644	0.884094	0.875882	0.871545	0.864138	0.864025	0.849897	0.851406	0.869851	0.818086	0.775427	0.760681	0.801689	0.849329	0.861122	0.855197	0.850019	0.844391	0.845933	0.855931	0.842281	0.830994
0	0	0	0	0	0	0	0	0	0	0	0	0	0	0.883828	0.878041	0.862079	0.879258	0.889188	0.885334	0.890031	0.884844	0.889276	0.905253	0.873716	0.875817	0.892993	0.867828	0.87105	0.880471	0.874268	0.891835	0.868764	0.853661	0.869485	0.860525	0.864015	0.799434	0.819793	0.828065	0.850563	0.853106	0.841193	0.837654	0.847538	0.857789	0.849813	0.8508	0.842801	0.839746
0	0	0	0	0	0	0	0	0	0	0	0	0	0	0.883861	0.882471	0.878621	0.895587	0.890039	0.907673	0.913943	0.88777	0.879484	0.877211	0.889768	0.874673	0.854407	0.81645	0.85036	0.883306	0.856847	0.846966	0.884193	0.875671	0.892495	0.890662	0.843861	0.842793	0.873713	0.885103	0.876044	0.857132	0.863072	0.866702	0.874962	0.861176	0.846348	0.85294	0.845834	0.848932
0	0	0	0	0	0	0	0	0	0	0	0	0	0	0	0.884508	0.894542	0.905442	0.9098	0.910633	0.871493	0.876125	0.865592	0.89337	0.884647	0.744072	0.66064	0.752732	0.862532	0.888967	0.854228	0.857358	0.880831	0.888357	0.878791	0.725619	0.718434	0.86417	0.875128	0.881494	0.87439	0.871363	0.864673	0.876337	0.864662	0.851066	0.850891	0.856645	0.851934	0.859211
0	0	0	0	0	0	0	0	0	0	0	0	0	0	0	0.899355	0.908006	0.906848	0.904134	0.862957	0.842979	0.90099	0.913085	0.906168	0.849434	0.81714	0.764377	0.675701	0.771849	0.862978	0.880305	0.868001	0.87041	0.88264	0.85717	0.694831	0.783321	0.880215	0.875023	0.883379	0.877205	0.862469	0.829407	0.837299	0.870488	0.865109	0.84701	0.853018	0.838593	0.849197
0	0	0	0	0	0	0	0	0	0	0	0	0	0	0	0.902203	0.914164	0.910773	0.916561	0.897025	0.909749	0.926767	0.951336	0.912571	0.919734	0.922467	0.891185	0.793683	0.778845	0.905909	0.899243	0.881042	0.895505	0.890257	0.886683	0.90543	0.895919	0.873766	0.88198	0.884472	0.878003	0.874924	0.865218	0.85585	0.860386	0.852388	0.837193	0.835207	0.839905	0.835604
0	0	0	0	0	0	0	0	0	0	0	0	0	0	0	0	0.940105	0.919705	0.940462	0.930942	0.938011	0.92666	0.960426	0.903215	0.901753	0.913026	0.903669	0.898127	0.908053	0.91554	0.89221	0.871251	0.842895	0.883669	0.839898	0.857636	0.88047	0.883627	0.891642	0.881203	0.876993	0.878404	0.87387	0.865575	0.855935	0.847576	0.854523	0.840847	0.838089	0.841327
0	0	0	0	0	0	0	0	0	0	0	0	0	0	0	0	0	0.924185	0.93992	0.95188	0.943079	0.930746	0.884373	0.882035	0.932056	0.923879	0.914163	0.90854	0.91397	0.917264	0.842588	0.839214	0.862457	0.892267	0.871569	0.874535	0.89184	0.889252	0.884278	0.883675	0.875977	0.882296	0.879776	0.868323	0.863317	0.853166	0.849307	0.854382	0.849173	0.836573
0	0	0	0	0	0	0	0	0	0	0	0	0	0	0	0	0	0	0.945416	0.938576	0.922827	0.889424	0.845627	0.934114	0.902233	0.896411	0.907996	0.921696	0.923025	0.920857	0.89963	0.851586	0.895106	0.900094	0.922722	0.912552	0.87058	0.895121	0.887604	0.888308	0.875317	0.88546	0.872581	0.8646	0.861226	0.838858	0.833931	0.825525	0.850792	0.838061
0	0	0	0	0	0	0	0	0	0	0	0	0	0	0	0	0	0	0	0.976273	0.964203	0.94647	0.926847	0.921656	0.909287	0.908654	0.902506	0.926084	0.932461	0.935791	0.92316	0.889842	0.921624	0.916151	0.917976	0.904836	0.891267	0.916576	0.902367	0.90862	0.906193	0.896127	0.889765	0.885191	0.870799	0.86706	0.845343	0.820885	0.861194	0.856176
0	0	0	0	0	0	0	0	0	0	0	0	0	0	0	0	0	0	0	0	0	0	0	0	0	0	0	0	0	0	0	0	0	0	0	0	0	0	0	0	0	0	0	0	0	0	0	0	0	0
0	0	0	0	0	0	0	0	0	0	0	0	0	0	0	0	0	0	0	0	0	0	0	0	0	0	0	0	0	0	0	0	0	0	0	0	0	0	0	0	0	0	0	0	0	0	0	0	0	0
0	0	0	0	0	0	0	0	0	0	0	0	0	0	0	0	0	0	0	0	0	0	0	0	0	0	0	0	0	0	0	0	0	0	0	0	0	0	0	0	0	0	0	0	0	0	0	0	0	0
0	0	0	0	0	0	0	0	0	0	0	0	0	0	0	0	0	0	0	0	0	0	0	0	0	0	0	0	0	0	0	0	0	0	0	0	0	0	0	0	0	0	0	0	0	0	0	0	0	0
0	0	0	0	0	0	0	0	0	0	0	0	0	0	0	0	0	0	0	0	0	0	0	0	0	0	0	0	0	0	0	0	0	0	0	0	0	0	0	0	0	0	0	0	0	0	0	0	0	0
0	0	0	0	0	0	0	0	0	0	0	0	0	0	0	0	0	0	0	0	0	0	0	0	0	0	0	0	0	0	0	0	0	0	0	0	0	0	0	0	0	0	0	0	0	0	0	0	0	0
0	0	0	0	0	0	0	0	0	0	0	0	0	0	0	0	0	0	0	0	0	0	0	0	0	0	0	0	0	0	0	0	0	0	0	0	0	0	0	0	0	0	0	0	0	0	0	0	0	0
0	0	0	0	0	0	0	0	0	0	0	0	0	0	0	0	0	0	0	0	0	0	0	0	0	0	0	0	0	0	0	0	0	0	0	0	0	0	0	0	0	0	0	0	0	0	0	0	0	0
0	0	0	0	0	0	0	0	0	0	0	0	0	0	0	0	0	0	0	0	0	0	0	0	0	0	0	0	0	0	0	0	0	0	0	0	0	0	0	0	0	0	0	0	0	0	0	0	0	0
0	0	0	0	0	0	0	0	0	0	0	0	0	0	0	0	0	0	0	0	0	0	0	0	0	0	0	0	0	0	0	0	0	0	0	0	0	0	0	0	0	0	0	0	0	0	0	0	0	0
0	0	0	0	0	0	0	0	0	0	0	0	0	0	0	0	0	0	0	0	0	0	0	0	0	0	0	0	0	0	0	0	0	0	0	0	0	0	0	0	0	0	0	0	0	0	0	0	0	0
0	0	0	0	0	0	0	0	0	0	0	0	0	0	0	0	0	0	0	0	0	0	0	0	0	0	0	0	0	0	0	0	0	0	0	0	0	0	0	0	0	0	0	0	0	0	0	0	0	0
0	0	0	0	0	0	0	0	0	0	0	0	0	0	0	0	0	0	0	0	0	0	0	0	0	0	0	0	0	0	0	0	0	0	0	0	0	0	0	0	0	0	0	0	0	0	0	0	0	0
0	0	0	0	0	0	0	0	0	0	0	0	0	0	0	0	0	0	0	0	0	0	0	0	0	0	0	0	0	0	0	0	0	0	0	0	0	0	0	0	0	0	0	0	0	0	0	0	0	0
0	0	0	0	0	0	0	0	0	0	0	0	0	0	0	0	0	0	0	0	0	0	0	0	0	0	0	0	0	0	0	0	0	0	0	0	0	0	0	0	0	0	0	0	0	0	0	0	0	0
ROI
0	0	0	0	0	0	0	0	0	0	0	0	0	0	0	0	0	0	0	0	0	0	0	0	0	0	0	0	0	0	0	0	0	0	0	0	0	0	0	0	0	0	0	0	0	0	0	0	0	0
0	0	0	0	0	0	0	0	0	0	0	0	0	0	0	0	0	0	0	0	0	0	0	0	0	0	0	0	0	0	0	0	0	0	0	0	0	0	0	0	0	0	0	0	0	0	0	0	0	0
0	0	0	0	0	0	0	0	0	0	0	0	0	0	0	0	0	0	0	0	0	0	0	0	0	0	0	0	0	0	0	0	0	0	0	0	0	0	0	0	0	0	0	0	0	0	0	0	0	0
0	0	0	0	0	0	0	0	0	0	0	0	0	0	0	0	0	0	0	0	0	0	0	0	0	0	0	0	0	0	0	0	0	0	0	0	0	0	0	0	0	0	0	0	0	0	0	0	0	0
0	0	0	0	0	0	0	0	0	0	0	0	0	0	0	0	0	0	0	0	0	0	0	0	0	0	0	0	0	0	0	0	0	0	0	0	0	0	0	0	0	0	0	0	0	0	0	0	0	0
0	0	0	0	0	0	0	0	0	0	0	0	0	0	0	0	0	0	0	0	0	0	0	0	0	0	0	0	0	0	0	0	0	0	0	0	0	0	0	0	0	0	0	0	0	0	0	0	0	0
0	0	0	0	0	0	0	0	0	0	0	0	0	0	0	0	0	0	0	0	0	0	0	0	0	0	0	0	0	0	0	0	0	0	0	0	0	0	0	0	0	0	0	0	0	0	0	0	0	0
0	0	0	0	0	0	0	0	0	0	0	0	0	0	0	0	0	0	0	0	0	0	0	0	0	0	0	0	0	0	0	0	0	0	0	0	0	0	0	0	0	0	0	0	0	0	0	0	0	0
0	0	0	0	0	0	0	0	0	0	0	0	0	0	0	0	0	0	0	0	0	0	0	0	0	0	0	0	0	0	0	0	0	0	0	0	0	0	0	0	0	0	0	0	0	0	0	0	0	0
0	0	0	0	0	0	0	0	0	0	0	0	0	0	0	0	0	0	0	0	0	0	0	0	0	0	0	0	0	0	0	0	0	0	0	0	0	0	0	0	0	0	0	0	0	0	0	0	0	0
0	0	0	0	0	0	0	0	0	0	0	0	0	0	0	0	0	0	0	0	0	0	0	0	0	0	0	0	0	0	0	0	0	0	0	0	0	0	0	0	0	0	0	0	0	0	0	0	0	0
0	0	0	0	0	0	0	0	0	0	0	0	0	0	0	0	0	0	0	0	0	0	0	0	0	0	0	0	0	0	0	0	0	0	0	0	0	0	0	0	0	0	0	0	0	0	0	0	0	0
0	0	0	0	0	0	0	0	0	0	0	0	0	0	0	0	0	0	0	0	0	0	0	0	0	0	0	0	0	0	0	0	0	0	0	0	0	0	0	0	0	0	0	0	0	0	0	0	0	0
0	0	0	0	0	0	0	0	0	0	0	0	0	0	0	0	0	0	0	0	0	0	0	0	0	0	0	0	0	0	0	0	0	0	0	0	0	0	0	0	0	0	0	0	0	0	0	0	0	0
0	0	0	0	0	0	0	0	0	0	0	0	0	0	0	0	0	0	0	0	0	0	0	0	0	0	0	0	0	0	0	0	0	0	0	0	0	0	0	0	0	0	0	0	0	0	0	0	0	0
0	0	0	0	0	0	0	0	0	0	0	0	0	0	0	0	0	0	0	0	0	0	0	0	0	0	0	0	0	0	0	0	0	0	0	0	0	0	0	0	0	0	0	0	0	0	0	0	0	0
0	0	0	0	0	0	0	0	0	0	0	0	0	0	0	0	0	0	0	0	0	0	0	0	0	0	0	0	0	0	0	0	0	0	0	0	0	0	0	0	0	0	0	0	0	0	0	0	0	0
0	0	0	0	0	0	0	0	0	0	0	0	0	0	0	0	0	0	0	0	0	0	0	0	0	0	0	0	0	0	0	0	0	0	0	0	0	0	0	0	0	0	0	0	0	0	0	0	0	0
0	0	0	0	0	0	0	0	0	0	0	0	0	0	0	0	0	0	0	0	0	0	0	0	0	0	0	0	0	0	0	0	0	0	0	0	0	0	0	0	0	0	0	0	0	0	0	0	0	0
0	0	0	0	0	0	0	0	0	0	0	0	0	0	0	0	0	0	0	0	0	0	0	0	0	0	0	0	0	0	0	0	0	0	0	0	0	0	0	0	0	0	0	0	0	0	0	0	0	0
0	0	0	0	0	0	0	0	0	0	0	0	0	0	0	0	0	0	0	0	0	0	0	0	0	0	0	0	0	0	0	0	0	0	0	0	0	0	0	0	0	0	0	0	0	0	0	0	0	0
0	0	0	0	0	0	0	0	0	0	0	0	0	0	0	0	0	0	0	0	0	0	0	0	0	0	0	0	0	0	0	0	0	0	0	0	0	0	0	0	0	0	0	0	0	0	0	0	0	0
0	0	0	0	0	0	0	0	0	0	0	0	0	0	0	0	0	0	0	0	0	0	0	0	0	0	0	0	0	0	0	0	0	0	0	0	0	0	0	0	0	0	0	0	0	0	0	0	0	0
0	0	0	0	0	0	0	0	0	0	0	0	0	0	0	0	0	0	0	0	0	0	0	0	0	0	0	0	0	0	0	0	0	0	0	0	0	0	0	0	0	0	0	0	0	0	0	0	0	0
0	0	0	0	0	0	0	0	0	0	0	0	0	0	0	0	0	0	0	0	0	0	0	0	0	0	0	0	0	0	0	0	0	0	0	0	0	0	0	0	0	0	0	0	0	0	0	0	0	0
0	0	0	0	0	0	0	0	0	0	0	0	0	0	0	0	0	0	0	0	0	0	0	0	0	0	0	0	0	0	0	0	0	0	0	0	0	0	0	0	0	0	0	0	0	0	0	0	0	0
0	0	0	0	0	0	0	0	0	0	0	0	0	0	0	0	0	0	0	0	0	0	0	0	0	0	0	0	0	0	0	0	0	0	0	0	0	0	0	0	0	0	0	0	0	0	0	0	0	0
0	0	0	0	0	0	0	0	0	0	0	0	0	0	0	0	0	0	0	0	0	0	0	0	0	0	0	0	0	0	0	0	0	0	0	0	0	0	0	0	0	0	0	0	0	0	0	0	0	0
0	0	0	0	0	0	0	0	0	0	0	0	0	0	0	0	0	0	0	0	0	0	0	0	0	0	0	0	0	0	0	0	0	0	0	0	0	0	0	0	0	0	0	0	0	0	0	0	0	0
0	0	0	0	0	0	0	0	0	0	0	0	0	0	0	0	0	0	0	0	0	0	0	0	0	0	0	0	0	0	0	0	0	0	0	0	0	0	0	0	0	0	0	0	0	0	0	0	0	0
0	0	0	0	0	0	0	0	0	0	0	0	0	0	0	0	0	0	0	0	0	0	0	0	0	0	0	0	0	0	0	0	0	0	0	0	0	0	0	0	0	0	0	0	0	0	0	0	0	0
0	0	0	0	0	0	0	0	0	0	0	0	0	0	0	0	0	0	0	0	0	0	0	0	0	0	0	0	0	0	0	0	0	0	0	0	0	0	0	0	0	0	0	0	0	0	0	0	0	0
0	0	0	0	0	0	0	0	0	0	0	0	0	0	0	0	0	0	0	0	0	0	0	0	0	0	0	0	0	0	0	0	0	0	0	0	0	0	0	0	0	0	0	0	0	0	0	0	0	0
0	0	0	0	0	0	0	0	0	0	0	0	0	0	0	0	0	0	0	0	0	0	0	0	0	0	0	0	0	0	0	0	0	0	0	0	0	0	0	0	0	0	0	0	0	0	0	0	0	0
0	0	0	0	0	0	0	0	0	0	0	0	0	0	0	0	0	0	0	0	0	0	0	0	0	0	0	0	0	0	0	0	0	0	0	0	0	0	0	0	0	0	0	0	0	0	0	0	0	0
0	0	0	0	0	0	0	0	0	0	0	0	0	0	0	0	0	0	0	0	0	0	0	0	0	0	0	0	0	0	0	0	0	0	0	0	0	0	0	0	0	0	0	0	0	0	0	0	0	0
0	0	0	0	0	0	0	0	0	0	0	0	0	0	0	0	0	0	0	0	0	0	0	0	0	0	0	0	0	0	0	0	0	0	0	0	0	0	0	0	0	0	0	0	0	0	0	0	0	0
0	0	0	0	0	0	0	0	0	0	0	0	0	0	0	0	0	0	0	0	0	0	0	0	0	0	0	0	0	0	0	0	0	0	0	0	0	0	0	0	0	0	0	0	0	0	0	0	0	0
0	0	0	0	0	0	0	0	0	0	0	0	0	0	0	0	0	0	0	0	0	0	0	0	0	0	0	0	0	0	0	0	0	0	0	0	0	0	0	0	0	0	0	0	0	0	0	0	0	0
0	0	0	0	0	0	0	0	0	0	0	0	0	0	0	0	0	0	0	0	0	0	0	0	0	0	0	0	0	0	0	0	0	0	0	0	0	0	0	0	0	0	0	0	0	0	0	0	0	0
0	0	0	0	0	0	0	0	0	0	0	0	0	0	0	0	0	0	0	0	0	0	0	0	0	0	0	0	0	0	0	0	0	0	0	0	0	0	0	0	0	0	0	0	0	0	0	0	0	0
0	0	0	0	0	0	0	0	0	0	0	0	0	0	0	0	0	0	0	0	0	0	0	0	0	0	0	0	0	0	0	0	0	0	0	0	0	0	0	0	0	0	0	0	0	0	0	0	0	0
0	0	0	0	0	0	0	0	0	0	0	0	0	0	0	0	0	0	0	0	0	0	0	0	0	0	0	0	0	0	0	0	0	0	0	0	0	0	0	0	0	0	0	0	0	0	0	0	0	0
0	0	0	0	0	0	0	0	0	0	0	0	0	0	0	0	0	0	0	0	0	0	0	0	0	0	0	0	0	0	0	0	0	0	0	0	0	0	0	0	0	0	0	0	0	0	0	0	0	0
0	0	0	0	0	0	0	0	0	0	0	0	0	0	0	0	0	0	0	0	0	0	0	0	0	0	0	0	0	0	0	0	0	0	0	0	0	0	0	0	0	0	0	0	0	0	0	0	0	0
0	0	0	0	0	0	0	0	0	0	0	0	0	0	0	0	0	0	0	0	0	0	0	0	0	0	0	0	0	0	0	0	0	0	0	0	0	0	0	0	0	0	0	0	0	0	0	0	0	0
0	0	0	0	0	0	0	0	0	0	0	0	0	0	0	0	0	0	0	0	0	0	0	0	0	0	0	0	0	0	0	0	0	0	0	0	0	0	0	0	0	0	0	0	0	0	0	0	0	0
0	0	0	0	0	0	0	0	0	0	0	0	0	0	0	0	0	0	0	0	0	0	0	0	0	0	0	0	0	0	0	0	0	0	0	0	0	0	0	0	0	0	0	0	0	0	0	0	0	0
0	0	0	0	0	0	0	0	0	0	0	0	0	0	0	0	0	0	0	0	0	0	0	0	0	0	0	0	0	0	0	0	0	0	0	0	0	0	0	0	0	0	0	0	0	0	0	0	0	0
0	0	0	0	0	0	0	0	0	0	0	0	0	0	0	0	0	0	0	0	0	0	0	0	0	0	0	0	0	0	0	0	0	0	0	0	0	0	0	0	0	0	0	0	0	0	0	0	0	0
0	0	0	0	0	0	0	0	0	0	0	0	0	0	0	0	0	0	0	0	0	0	0	0	0	0	0	0	0	0	0	0	0	0	0	0	0	0	0	0	0	0	0	0	0	0	0	0	0	0
0	0	0	0	0	0	0	0	0	0	0	0	0	0	0	0	0	0	0	0	0	0	0	0	0	0	0	0	0	0	0	0	0	0	0	0	0	0	0	0	0	0	0	0	0	0	0	0	0	0
0	0	0	0	0	0	0	0	0	0	0	0	0	0	0	0	0	0	0	0	0	0	0	0	0	0	0	0	0	0	0	0	0	0	0	0	0	0	0	0	0	0	0	0	0	0	0	0	0	0
0	0	0	0	0	0	0	0	0	0	0	0	0	0	0	0	0	0	0	0	0	0	0	0	0	0	0	0	0	0	0	0	0	0	0	0	0	0	0	0	0	0	0	0	0	0	0	0	0	0
0	0	0	0	0	0	0	0	0	0	0	0	0	0	0	0	0	0	0	0	0	0	0	0	0	0	0	0	0	0	0	0	0	0	0	0	0	0	0	0	0	0	0	0	0	0	0	0	0	0
0	0	0	0	0	0	0	0	0	0	0	0	0	0	0	0	0	0	0	0	0	0	0	0	0	0	0	0	0	0	0	0	0	0	0	0	0	0	0	0	0	0	0	0	0	0	0	0	0	0
0	0	0	0	0	0	0	0	0	0	0	0	0	0	0	0	0	0	0	0	0	0	0	0	0	0	0	0	0	0	0	0	0	0	0	0	0	0	0	0	0	0	0	0	0	0	0	0	0	0
0	0	0	0	0	0	0	0	0	0	0	0	0	0	0	0	0	0	0	0	0	0	0	0	0	0	0	0	0	0	0	0	0	0	0	0	0	0	0	0	0	0	0	0	0	0	0	0	0	0
0	0	0	0	0	0	0	0	0	0	0	0	0	0	0	0	0	0	0	0	0	0	0	0	0	0	0	0	0	0	0	0	0	0	0	0	0	0	0	0	0	0	0	0	0	0	0	0	0	0
0	0	0	0	0	0	0	0	0	0	0	0	0	0	0	0	0	0	0	0	0	0	0	0	0	0	0	0	0	0	0	0	0	0	0	0	0	0	0	0	0	0	0	0	0	0	0	0	0	0
0	0	0	0	0	0	0	0	0	0	0	0	0	0	0	0	0	0	0	0	0	0	0	0	0	0	0	0	0	0	0	0	0	0	0	0	0	0	0	0	0	0	0	0	0	0	0	0	0	0
0	0	0	0	0	0	0	0	0	0	0	0	0	0	0	0	0	0	0	0	0	0	0	0	0	0	0	0	0	0	0	0	0	0	0	0	0	0	0	0	0	0	0	0	0	0	0	0	0	0
0	0	0	0	0	0	0	0	0	0	0	0	0	0	0	0	0	0	0	0	0	0	0	0	0	0	0	0	0	0	0	0	0	0	0	0	0	0	0	0	0	0	0	0	0	0	0	0	0	0
0	0	0	0	0	0	0	0	0	0	0	0	0	0	0	0	0	0	0	0	0	0	0	0	0	0	0	0	0	0	0	0	0	0	0	0	0	0	0	0	0	0	0	0	0	0	0	0	0	0
[truncated: 78 more columns]
