# Supplementary material for: Single-breath-hold 3D abdominal metabolic MRI enables label-free diagnosis of liver cancer
Source: Nat Commun. 2026 Mar 31;17:4661. doi: 10.1038/s41467-026-71124-5 (PMC13201843; doi:10.1038/s41467-026-71124-5)
Supplement: Supplementary file 4 — Source Data [file 41467_2026_71124_MOESM4_ESM.zip › Figure3.xlsx]

## Sheet: Fig3.a
Fig 3a: Phantom layout in a x-y slice
0	0	0	0	0	0	0	0	0	0	0	0	0	0	0	0	0	0	0	0	0	0	0	0	0	0	0	0	0	0	0	0	0	0	0	0	0	0	0	0	0	0	0	0	0	0	0	0	0	0
0	0	0	0	0	0	0	0	0	0	0	0	0	0	0	0	0	0	0	0	0	0	0	0	0	0	0	0	0	0	0	0	0	0	0	0	0	0	0	0	0	0	0	0	0	0	0	0	0	0
0	0	0	0	0	0	0	0	0	0	0	0	0	0	0	0	0	0	0	0	0	0	0	0	0	0	0	0	0	0	0	0	0	0	0	0	0	0	0	0	0	0	0	0	0	0	0	0	0	0
0	0	0	0	0	0	0	0	0	0	0	0	0	0	0	0	0	0	0	0	0	0	0	0	0	0	0	0	0	0	0	0	0	0	0	0	0	0	0	0	0	0	0	0	0	0	0	0	0	0
0	0	0	0	0	0	0	0	0	0	0	0	0	0	0	0	0	0	0	0	0	0	0	0	0	0	0	0	0	0	0	0	0	0	0	0	0	0	0	0	0	0	0	0	0	0	0	0	0	0
0	0	0	0	0	0	0	0	0	0	0	0	0	0	0	0	0	0	0	0	0	0	0	0	0	0	0	0	0	0	0	0	0	0	0	0	0	0	0	0	0	0	0	0	0	0	0	0	0	0
0	0	0	0	0	0	0	0	0	0	0	0	0	0	0	0	0	0	0	0	0	0	0	0	0	0	0	0	0	0	0	0	0	0	0	0	0	0	0	0	0	0	0	0	0	0	0	0	0	0
0	0	0	0	0	0	0	0	0	0	0	0	0	0	0	0	0	0	0	0	0	0	0	0	0	0	0	0	0	0	0	0	0	0	0	0	0	0	0	0	0	0	0	0	0	0	0	0	0	0
0	0	0	0	0	0	0	0	0	0	0	0	0	0	0	0	0	0	0	0	0	0	0	0	0	0	0	0	0	0	0	0	0	0	0	0	0	0	0	0	0	0	0	0	0	0	0	0	0	0
0	0	0	0	0	0	0	0	0	0	0	0	0	0	0	0	0	0	0	0	0	0	0	726	727	733	738	0	0	0	0	0	0	0	0	0	0	0	753	758	745	0	0	0	0	0	0	0	0	0
0	0	0	0	0	0	0	0	0	0	0	0	0	0	0	0	0	0	0	0	0	0	731	768	765	771	780	782	767	0	0	0	0	0	0	0	789	797	782	779	776	772	769	0	0	0	0	0	0	0
0	0	0	0	0	0	0	0	0	0	0	0	0	0	0	0	0	0	0	0	0	720	791	774	760	761	777	780	812	792	0	0	0	0	0	791	812	777	758	755	757	756	804	768	0	0	0	0	0	0
0	0	0	0	0	0	0	0	0	0	0	0	0	0	0	0	0	0	0	0	817	753	778	765	769	760	780	780	807	787	0	0	0	0	0	781	811	784	778	767	759	755	780	775	0	0	0	0	0	0
0	0	0	0	0	0	0	0	0	0	0	0	0	0	0	0	0	0	0	0	819	771	788	771	781	773	783	781	803	789	0	0	0	0	0	801	837	812	795	775	774	782	787	785	825	0	0	0	0	790
0	0	0	0	0	0	0	0	0	0	0	0	0	0	0	0	0	0	0	0	808	772	807	802	810	803	807	797	802	790	0	0	0	0	0	821	837	816	795	783	800	808	807	812	837	0	0	0	0	812
0	0	0	0	0	0	0	0	0	0	0	0	0	0	0	0	0	0	0	0	820	794	809	820	829	818	812	799	813	811	0	0	0	0	0	838	836	828	812	810	806	793	816	815	0	0	0	0	0	847
0	0	0	0	0	0	0	0	0	0	0	0	0	0	0	0	0	0	0	0	0	798	819	829	836	832	822	823	817	820	0	0	0	0	0	856	831	849	832	840	833	821	830	804	0	0	0	0	0	0
0	0	0	0	0	0	0	0	0	0	0	0	0	0	0	0	0	0	0	0	0	0	773	813	830	832	830	834	816	0	0	0	0	0	0	0	804	829	840	843	842	845	831	0	0	0	0	0	0	0
0	0	0	0	0	0	0	0	0	0	0	0	0	0	0	0	0	0	0	0	0	0	0	744	772	794	805	806	0	0	0	0	0	0	0	0	0	761	780	795	811	810	0	0	0	0	0	0	0	0
0	0	0	0	0	0	0	0	0	0	0	0	0	0	0	0	0	0	0	0	0	0	0	0	0	0	0	0	0	0	0	0	0	0	0	0	0	0	0	0	0	0	0	0	0	0	0	0	0	0
0	0	0	0	0	0	0	0	0	0	0	0	0	0	0	0	0	0	0	0	0	0	0	0	0	0	0	0	0	0	0	0	0	0	0	0	0	0	0	0	0	0	0	0	0	0	0	0	0	0
0	0	0	0	0	0	0	0	0	0	0	0	0	0	0	0	0	0	0	0	0	0	0	0	0	0	0	0	0	0	0	0	0	0	0	0	0	0	0	0	0	0	0	0	0	0	0	0	0	0
0	0	0	0	0	0	0	0	0	0	0	0	0	0	0	0	0	0	0	0	0	0	0	0	0	0	0	0	0	0	0	0	0	0	0	0	0	0	0	0	0	0	0	0	0	0	0	0	0	0
0	0	0	0	0	0	0	0	0	0	0	0	0	0	0	0	0	0	0	0	0	0	801	803	0	0	0	0	0	0	0	0	0	0	0	0	839	826	0	0	0	0	0	0	0	0	0	0	0	0
0	0	0	0	0	0	0	0	0	0	0	0	0	0	0	0	0	0	0	0	798	809	828	843	833	826	0	0	0	0	0	0	0	0	851	854	852	852	838	825	0	0	0	0	0	0	0	0	0	828
0	0	0	0	0	0	0	0	0	0	0	0	0	0	0	0	0	0	0	790	800	813	824	836	847	861	832	0	0	0	0	0	0	814	850	859	861	864	870	875	839	0	0	0	0	0	0	0	813	834
0	0	0	0	0	0	0	0	0	0	0	0	0	0	0	0	0	0	776	804	784	796	804	813	819	835	839	854	0	0	0	0	859	833	828	829	837	849	854	858	867	866	0	0	0	0	0	879	818	829
0	0	0	0	0	0	0	0	0	0	0	0	0	0	0	0	0	0	779	806	784	792	796	804	816	823	836	821	0	0	0	0	852	850	832	839	839	852	853	852	862	854	0	0	0	0	0	879	825	822
0	0	0	0	0	0	0	0	0	0	0	0	0	0	0	0	0	0	780	804	779	778	785	792	806	815	839	802	0	0	0	0	860	861	844	837	836	847	840	839	853	840	0	0	0	0	0	866	831	823
0	0	0	0	0	0	0	0	0	0	0	0	0	0	0	0	0	0	792	783	778	774	783	794	808	813	841	811	0	0	0	0	862	863	856	841	831	832	833	840	857	843	0	0	0	0	0	855	836	826
0	0	0	0	0	0	0	0	0	0	0	0	0	0	0	0	0	0	791	762	774	773	783	796	811	823	836	0	0	0	0	0	840	844	854	833	822	829	830	845	855	0	0	0	0	0	0	858	833	829
0	0	0	0	0	0	0	0	0	0	0	0	0	0	0	0	0	0	0	738	769	795	799	813	825	822	805	0	0	0	0	0	0	813	827	831	827	836	831	838	809	0	0	0	0	0	0	0	795	813
0	0	0	0	0	0	0	0	0	0	0	0	0	0	0	0	0	0	0	0	766	794	788	799	807	787	0	0	0	0	0	0	0	0	803	819	829	816	808	796	0	0	0	0	0	0	0	0	0	784
0	0	0	0	0	0	0	0	0	0	0	0	0	0	0	0	0	0	0	0	0	0	0	0	0	0	0	0	0	0	0	0	0	0	0	0	0	0	0	0	0	0	0	0	0	0	0	0	0	0
0	0	0	0	0	0	0	0	0	0	0	0	0	0	0	0	0	0	0	0	0	0	0	0	0	0	0	0	0	0	0	0	0	0	0	0	0	0	0	0	0	0	0	0	0	0	0	0	0	0
0	0	0	0	0	0	0	0	0	0	0	0	0	0	0	0	0	0	0	0	0	0	0	0	0	0	0	0	0	0	0	0	0	0	0	0	0	0	0	0	0	0	0	0	0	0	0	0	0	0
0	0	0	0	0	0	0	0	0	0	0	0	0	0	0	0	0	0	0	0	0	0	0	0	0	0	0	0	0	0	0	0	0	0	0	0	0	0	0	0	0	0	0	0	0	0	0	0	0	0
0	0	0	0	0	0	0	0	0	0	0	0	0	0	0	0	0	0	0	0	0	0	0	0	0	0	0	0	0	0	0	0	0	0	0	0	0	0	0	0	0	0	0	0	0	0	0	0	0	0
0	0	0	0	0	0	0	0	0	0	0	0	0	0	0	0	0	0	0	0	0	0	0	0	0	0	0	0	0	0	0	0	0	0	0	0	0	0	0	0	0	0	0	0	0	0	0	0	0	0
0	0	0	0	0	0	0	0	0	0	0	0	0	0	0	0	0	0	0	0	0	0	0	0	0	0	0	0	0	0	0	0	0	0	0	0	0	0	0	0	0	0	0	0	0	0	0	0	0	0
[truncated: 30 more columns]

## Sheet: Fig3.c
Fig3 c: Glycogen NOE (LD at -1.2 ppm) maps for slice #9, 11, 13
subfig1: slice #9
0	0	0	0	0	0	0	0	0	0	0	0	0	0	0	0	0	0	0	0	0	0	0	0	0	0	0	0	0	0	0	0	0	0	0	0	0	0	0	0	0	0	0	0	0	0	0	0	0	0
0	0	0	0	0	0	0	0	0	0	0	0	0	0	0	0	0	0	0	0	0	0	0	0	0	0	0	0	0	0	0	0	0	0	0	0	0	0	0	0	0	0	0	0	0	0	0	0	0	0
0	0	0	0	0	0	0	0	0	0	0	0	0	0	0	0	0	0	0	0	0	0	0	0	0	0	0	0	0	0	0	0	0	0	0	0	0	0	0	0	0	0	0	0	0	0	0	0	0	0
0	0	0	0	0	0	0	0	0	0	0	0	0	0	0	0	0	0	0	0	0	0	0	0	0	0	0	0	0	0	0	0	0	0	0	0	0	0	0	0	0	0	0	0	0	0	0	0	0	0
0	0	0	0	0	0	0	0	0	0	0	0	0	0	0	0	0	0	0	0	0	0	0	0	0	0	0	0	0	0	0	0	0	0	0	0	0	0	0	0	0	0	0	0	0	0	0	0	0	0
0	0	0	0	0	0	0	0	0	0	0	0	0	0	0	0	0	0	0	0	0	0	0	0	0	0	0	0	0	0	0	0	0	0	0	0	0	0	0	0	0	0	0	0	0	0	0	0	0	0
0	0	0	0	0	0	0	0	0	0	0	0	0	0	0	0	0	0	0	0	0	0	0	0	0	0	0	0	0	0	0	0	0	0	0	0	0	0	0	0	0	0	0	0	0	0	0	0	0	0
0	0	0	0	0	0	0	0	0	0	0	0	0	0	0	0	0	0	0	0	0	0	0	0	0	0	0	0	0	0	0	0	0	0	0	0	0	0	0	0	0	0	0	0	0	0	0	0	0	0
0	0	0	0	0	0	0	0	0	0	0	0	0	0	0	0	0	0	0	0	0	0	0	0	0	0	0	0	0	0	0	0	0	0	0	0	0	0	0	0	0	0	0	0	0	0	0	0	0	0
0	0	0	0	0	0	0	0	0	0	0	0	0	0	0	0	0	0	0	0	0	0	0	0.0709011	0.105559	0.0937829	0.0900925	0	0	0	0	0	0	0	0	0	0	0	0.123871	0.112408	0.0977014	0	0	0	0	0	0	0	0	0
0	0	0	0	0	0	0	0	0	0	0	0	0	0	0	0	0	0	0	0	0	0	0.0739728	0.0891955	0.0831593	0.103246	0.104099	0.0883126	0.0916366	0	0	0	0	0	0	0	0.0958162	0.12492	0.116585	0.123892	0.134811	0.118346	0.12299	0	0	0	0	0	0	0
0	0	0	0	0	0	0	0	0	0	0	0	0	0	0	0	0	0	0	0	0	0.0534859	0.0820392	0.0915279	0.0686773	0.0801337	0.0792611	0.0902195	0.0894603	0.083769	0	0	0	0	0	0.0718968	0.0931393	0.0899946	0.108238	0.0994194	0.105102	0.106185	0.0841704	0.10572	0	0	0	0	0	0
0	0	0	0	0	0	0	0	0	0	0	0	0	0	0	0	0	0	0	0	0.0470528	0.0780253	0.0890137	0.0901349	0.0772838	0.0794643	0.0566991	0.0642055	0.0827503	0.0736687	0	0	0	0	0	0.0653228	0.0770254	0.0768434	0.0732116	0.0873077	0.0941555	0.0960808	0.071779	0.0545187	0	0	0	0	0	0
0	0	0	0	0	0	0	0	0	0	0	0	0	0	0	0	0	0	0	0	0.0628275	0.0965268	0.0832031	0.0997186	0.100453	0.106377	0.0785121	0.0789346	0.075102	0.0683968	0	0	0	0	0	0.0755411	0.0827889	0.0759058	0.102682	0.112493	0.0959129	0.0911291	0.070206	0.0541902	0.0695274	0	0	0	0	0.0131402
0	0	0	0	0	0	0	0	0	0	0	0	0	0	0	0	0	0	0	0	0.0742819	0.100746	0.094748	0.0855816	0.0804979	0.0483366	0.0747804	0.0655717	0.0618245	0.0734039	0	0	0	0	0	0.0732304	0.0852639	0.0752084	0.0912332	0.0991601	0.0974465	0.0878756	0.0826303	0.0531127	0.0579115	0	0	0	0	0.034059
0	0	0	0	0	0	0	0	0	0	0	0	0	0	0	0	0	0	0	0	0.0835488	0.095323	0.095966	0.0591434	0.0563271	0.0503479	0.0723832	0.066381	0.0638585	0.0705385	0	0	0	0	0	0.0680746	0.074325	0.0843112	0.0804181	0.0979383	0.0953822	0.0855982	0.0842245	0.0754448	0	0	0	0	0	0.0272902
0	0	0	0	0	0	0	0	0	0	0	0	0	0	0	0	0	0	0	0	0	0.0776628	0.0992191	0.0601319	0.0538155	0.0574241	0.0806059	0.0643181	0.0648993	0.0716664	0	0	0	0	0	0.0662399	0.0562242	0.0744154	0.0763042	0.0798737	0.0839257	0.0748353	0.0936524	0.0826982	0	0	0	0	0	0
0	0	0	0	0	0	0	0	0	0	0	0	0	0	0	0	0	0	0	0	0	0	0.0891135	0.0596025	0.0602527	0.0769302	0.071095	0.0624776	0.0706864	0	0	0	0	0	0	0	0.0734298	0.0569802	0.062394	0.0673565	0.0636271	0.0693714	0.108858	0	0	0	0	0	0	0
0	0	0	0	0	0	0	0	0	0	0	0	0	0	0	0	0	0	0	0	0	0	0	0.0595698	0.0593175	0.0635906	0.0517206	0.056904	0	0	0	0	0	0	0	0	0	0.0500052	0.0546784	0.0587025	0.0583	0.0506195	0	0	0	0	0	0	0	0
0	0	0	0	0	0	0	0	0	0	0	0	0	0	0	0	0	0	0	0	0	0	0	0	0	0	0	0	0	0	0	0	0	0	0	0	0	0	0	0	0	0	0	0	0	0	0	0	0	0
0	0	0	0	0	0	0	0	0	0	0	0	0	0	0	0	0	0	0	0	0	0	0	0	0	0	0	0	0	0	0	0	0	0	0	0	0	0	0	0	0	0	0	0	0	0	0	0	0	0
0	0	0	0	0	0	0	0	0	0	0	0	0	0	0	0	0	0	0	0	0	0	0	0	0	0	0	0	0	0	0	0	0	0	0	0	0	0	0	0	0	0	0	0	0	0	0	0	0	0
0	0	0	0	0	0	0	0	0	0	0	0	0	0	0	0	0	0	0	0	0	0	0	0	0	0	0	0	0	0	0	0	0	0	0	0	0	0	0	0	0	0	0	0	0	0	0	0	0	0
0	0	0	0	0	0	0	0	0	0	0	0	0	0	0	0	0	0	0	0	0	0	0.233477	0.221767	0	0	0	0	0	0	0	0	0	0	0	0	0.0905276	0.106392	0	0	0	0	0	0	0	0	0	0	0	0
0	0	0	0	0	0	0	0	0	0	0	0	0	0	0	0	0	0	0	0	0.224527	0.198835	0.227541	0.233309	0.161795	0.170804	0	0	0	0	0	0	0	0	0.11503	0.111684	0.112637	0.094578	0.0955707	0.106358	0	0	0	0	0	0	0	0	0	0.10097
0	0	0	0	0	0	0	0	0	0	0	0	0	0	0	0	0	0	0	0.199314	0.200346	0.205319	0.219192	0.239832	0.22936	0.175378	0.199728	0	0	0	0	0	0	0.131821	0.131295	0.122656	0.103819	0.109338	0.109179	0.0958432	0.105302	0	0	0	0	0	0	0	0.117396	0.114391
0	0	0	0	0	0	0	0	0	0	0	0	0	0	0	0	0	0	0.217417	0.179076	0.21876	0.219506	0.223701	0.229097	0.233438	0.219437	0.215324	0.219633	0	0	0	0	0.128479	0.121422	0.114508	0.104692	0.102444	0.112354	0.116336	0.102195	0.0957784	0.108751	0	0	0	0	0	0.0929391	0.105124	0.106811
0	0	0	0	0	0	0	0	0	0	0	0	0	0	0	0	0	0	0.18679	0.17928	0.199897	0.197094	0.205661	0.225739	0.221141	0.223512	0.208547	0.211674	0	0	0	0	0.123172	0.125146	0.119081	0.112018	0.11073	0.119413	0.117756	0.107093	0.102754	0.0949661	0	0	0	0	0	0.08939	0.0919414	0.106093
0	0	0	0	0	0	0	0	0	0	0	0	0	0	0	0	0	0	0.174821	0.154455	0.197734	0.20106	0.194851	0.213289	0.225829	0.213717	0.22049	0.251914	0	0	0	0	0.134268	0.113407	0.136315	0.13064	0.12372	0.120344	0.110557	0.111766	0.113272	0.10969	0	0	0	0	0	0.0929129	0.100706	0.0921593
0	0	0	0	0	0	0	0	0	0	0	0	0	0	0	0	0	0	0.173424	0.161845	0.196172	0.203733	0.195341	0.193124	0.218458	0.205213	0.223881	0.265756	0	0	0	0	0.140366	0.126011	0.144943	0.131995	0.118587	0.122577	0.120141	0.121523	0.124297	0.106325	0	0	0	0	0	0.0994682	0.107035	0.114889
0	0	0	0	0	0	0	0	0	0	0	0	0	0	0	0	0	0	0.190486	0.18145	0.205595	0.185988	0.184175	0.198554	0.199381	0.209734	0.229296	0	0	0	0	0	0.153275	0.184424	0.168639	0.150029	0.115704	0.124259	0.125504	0.128855	0.131488	0	0	0	0	0	0	0.106715	0.10377	0.117139
0	0	0	0	0	0	0	0	0	0	0	0	0	0	0	0	0	0	0	0.202387	0.205924	0.197646	0.161034	0.197324	0.210829	0.212406	0.230649	0	0	0	0	0	0	0.183817	0.164265	0.151168	0.155749	0.161853	0.167914	0.171776	0.146859	0	0	0	0	0	0	0	0.115447	0.117795
0	0	0	0	0	0	0	0	0	0	0	0	0	0	0	0	0	0	0	0	0.219913	0.207913	0.19605	0.193273	0.182974	0.198987	0	0	0	0	0	0	0	0	0.118279	0.132133	0.143636	0.137215	0.166828	0.15003	0	0	0	0	0	0	0	0	0	0.130847
0	0	0	0	0	0	0	0	0	0	0	0	0	0	0	0	0	0	0	0	0	0	0	0	0	0	0	0	0	0	0	0	0	0	0	0	0	0	0	0	0	0	0	0	0	0	0	0	0	0
0	0	0	0	0	0	0	0	0	0	0	0	0	0	0	0	0	0	0	0	0	0	0	0	0	0	0	0	0	0	0	0	0	0	0	0	0	0	0	0	0	0	0	0	0	0	0	0	0	0
0	0	0	0	0	0	0	0	0	0	0	0	0	0	0	0	0	0	0	0	0	0	0	0	0	0	0	0	0	0	0	0	0	0	0	0	0	0	0	0	0	0	0	0	0	0	0	0	0	0
0	0	0	0	0	0	0	0	0	0	0	0	0	0	0	0	0	0	0	0	0	0	0	0	0	0	0	0	0	0	0	0	0	0	0	0	0	0	0	0	0	0	0	0	0	0	0	0	0	0
0	0	0	0	0	0	0	0	0	0	0	0	0	0	0	0	0	0	0	0	0	0	0	0	0	0	0	0	0	0	0	0	0	0	0	0	0	0	0	0	0	0	0	0	0	0	0	0	0	0
0	0	0	0	0	0	0	0	0	0	0	0	0	0	0	0	0	0	0	0	0	0	0	0	0	0	0	0	0	0	0	0	0	0	0	0	0	0	0	0	0	0	0	0	0	0	0	0	0	0
0	0	0	0	0	0	0	0	0	0	0	0	0	0	0	0	0	0	0	0	0	0	0	0	0	0	0	0	0	0	0	0	0	0	0	0	0	0	0	0	0	0	0	0	0	0	0	0	0	0
subfig2: slice #11
0	0	0	0	0	0	0	0	0	0	0	0	0	0	0	0	0	0	0	0	0	0	0	0	0	0	0	0	0	0	0	0	0	0	0	0	0	0	0	0	0	0	0	0	0	0	0	0	0	0
0	0	0	0	0	0	0	0	0	0	0	0	0	0	0	0	0	0	0	0	0	0	0	0	0	0	0	0	0	0	0	0	0	0	0	0	0	0	0	0	0	0	0	0	0	0	0	0	0	0
0	0	0	0	0	0	0	0	0	0	0	0	0	0	0	0	0	0	0	0	0	0	0	0	0	0	0	0	0	0	0	0	0	0	0	0	0	0	0	0	0	0	0	0	0	0	0	0	0	0
0	0	0	0	0	0	0	0	0	0	0	0	0	0	0	0	0	0	0	0	0	0	0	0	0	0	0	0	0	0	0	0	0	0	0	0	0	0	0	0	0	0	0	0	0	0	0	0	0	0
0	0	0	0	0	0	0	0	0	0	0	0	0	0	0	0	0	0	0	0	0	0	0	0	0	0	0	0	0	0	0	0	0	0	0	0	0	0	0	0	0	0	0	0	0	0	0	0	0	0
0	0	0	0	0	0	0	0	0	0	0	0	0	0	0	0	0	0	0	0	0	0	0	0	0	0	0	0	0	0	0	0	0	0	0	0	0	0	0	0	0	0	0	0	0	0	0	0	0	0
0	0	0	0	0	0	0	0	0	0	0	0	0	0	0	0	0	0	0	0	0	0	0	0	0	0	0	0	0	0	0	0	0	0	0	0	0	0	0	0	0	0	0	0	0	0	0	0	0	0
0	0	0	0	0	0	0	0	0	0	0	0	0	0	0	0	0	0	0	0	0	0	0	0	0	0	0	0	0	0	0	0	0	0	0	0	0	0	0	0	0	0	0	0	0	0	0	0	0	0
0	0	0	0	0	0	0	0	0	0	0	0	0	0	0	0	0	0	0	0	0	0	0	0	0	0	0	0	0	0	0	0	0	0	0	0	0	0	0	0	0	0	0	0	0	0	0	0	0	0
0	0	0	0	0	0	0	0	0	0	0	0	0	0	0	0	0	0	0	0	0	0	0	0.0395644	0.0637311	0.0597795	0.0677953	0	0	0	0	0	0	0	0	0	0	0	0.106003	0.107768	0.113732	0	0	0	0	0	0	0	0	0
0	0	0	0	0	0	0	0	0	0	0	0	0	0	0	0	0	0	0	0	0	0	0.0712121	0.0550546	0.0395671	0.0595622	0.0731595	0.0800545	0.0916215	0	0	0	0	0	0	0	0.0731613	0.0904109	0.106833	0.111037	0.109634	0.103223	0.0866535	0	0	0	0	0	0	0
0	0	0	0	0	0	0	0	0	0	0	0	0	0	0	0	0	0	0	0	0	0.054109	0.048789	0.0583545	0.0594629	0.0731659	0.0654806	0.0806419	0.108047	0.108243	0	0	0	0	0	0.100842	0.097877	0.0816671	0.0904896	0.102372	0.0921606	0.0889278	0.0913381	0.10906	0	0	0	0	0	0
0	0	0	0	0	0	0	0	0	0	0	0	0	0	0	0	0	0	0	0	0.0698132	0.0588602	0.0582288	0.0591686	0.0648155	0.0905966	0.0865054	0.0881543	0.0806738	0.073875	0	0	0	0	0	0.0853178	0.0833796	0.0859457	0.0899715	0.0890843	0.0855012	0.0840917	0.0766653	0.0748282	0	0	0	0	0	0
0	0	0	0	0	0	0	0	0	0	0	0	0	0	0	0	0	0	0	0	0.0712101	0.0682089	0.0762902	0.0831281	0.077429	0.0767458	0.064366	0.0663976	0.0660463	0.0397412	0	0	0	0	0	0.059146	0.0590959	0.0608078	0.0756982	0.0672721	0.0811437	0.0806899	0.0584316	0.0594204	0.0626025	0	0	0	0	0.0123895
0	0	0	0	0	0	0	0	0	0	0	0	0	0	0	0	0	0	0	0	0.0689563	0.0948461	0.0745919	0.0878197	0.0744822	0.0721273	0.0680048	0.0599778	0.0591264	0.0637984	0	0	0	0	0	0.0419169	0.055502	0.0465479	0.0472036	0.0649522	0.0667782	0.0690483	0.06613	0.052529	0.0470774	0	0	0	0	0.0390132
0	0	0	0	0	0	0	0	0	0	0	0	0	0	0	0	0	0	0	0	0.049727	0.0876087	0.0887232	0.0617823	0.0767165	0.0791687	0.0726769	0.0605746	0.0896463	0.0735181	0	0	0	0	0	0.057191	0.0692552	0.0636849	0.0685665	0.069605	0.0745321	0.0794314	0.0744952	0.0676797	0	0	0	0	0	0.0431872
0	0	0	0	0	0	0	0	0	0	0	0	0	0	0	0	0	0	0	0	0	0.0679504	0.0963189	0.0627639	0.0681913	0.067382	0.0668501	0.0601362	0.0599281	0.0701089	0	0	0	0	0	0.0688202	0.0825103	0.0749867	0.0707455	0.059301	0.0712593	0.0971044	0.0871267	0.0725118	0	0	0	0	0	0
0	0	0	0	0	0	0	0	0	0	0	0	0	0	0	0	0	0	0	0	0	0	0.0903246	0.0587167	0.0589051	0.055113	0.0566743	0.0755933	0.0776164	0	0	0	0	0	0	0	0.0686692	0.0653197	0.0747529	0.0668664	0.0596689	0.0721355	0.0660193	0	0	0	0	0	0	0
0	0	0	0	0	0	0	0	0	0	0	0	0	0	0	0	0	0	0	0	0	0	0	0.0522701	0.0490945	0.0741504	0.0717804	0.0728433	0	0	0	0	0	0	0	0	0	0.0549398	0.0639989	0.0652232	0.0554495	0.0550267	0	0	0	0	0	0	0	0
0	0	0	0	0	0	0	0	0	0	0	0	0	0	0	0	0	0	0	0	0	0	0	0	0	0	0	0	0	0	0	0	0	0	0	0	0	0	0	0	0	0	0	0	0	0	0	0	0	0
0	0	0	0	0	0	0	0	0	0	0	0	0	0	0	0	0	0	0	0	0	0	0	0	0	0	0	0	0	0	0	0	0	0	0	0	0	0	0	0	0	0	0	0	0	0	0	0	0	0
0	0	0	0	0	0	0	0	0	0	0	0	0	0	0	0	0	0	0	0	0	0	0	0	0	0	0	0	0	0	0	0	0	0	0	0	0	0	0	0	0	0	0	0	0	0	0	0	0	0
0	0	0	0	0	0	0	0	0	0	0	0	0	0	0	0	0	0	0	0	0	0	0	0	0	0	0	0	0	0	0	0	0	0	0	0	0	0	0	0	0	0	0	0	0	0	0	0	0	0
0	0	0	0	0	0	0	0	0	0	0	0	0	0	0	0	0	0	0	0	0	0	0.145949	0.179008	0	0	0	0	0	0	0	0	0	0	0	0	0.115203	0.107485	0	0	0	0	0	0	0	0	0	0	0	0
0	0	0	0	0	0	0	0	0	0	0	0	0	0	0	0	0	0	0	0	0.16497	0.18725	0.152879	0.181265	0.184515	0.190047	0	0	0	0	0	0	0	0	0.119065	0.112947	0.0996053	0.0993048	0.111916	0.110099	0	0	0	0	0	0	0	0	0	0.0950804
0	0	0	0	0	0	0	0	0	0	0	0	0	0	0	0	0	0	0	0.15854	0.156965	0.158003	0.183724	0.153011	0.18626	0.188186	0.188905	0	0	0	0	0	0	0.134049	0.118886	0.12725	0.101335	0.0946994	0.109711	0.108625	0.0971489	0	0	0	0	0	0	0	0.0985201	0.0951123
0	0	0	0	0	0	0	0	0	0	0	0	0	0	0	0	0	0	0.166879	0.15711	0.150718	0.177263	0.192079	0.15259	0.170358	0.167815	0.19214	0.180858	0	0	0	0	0.121186	0.127633	0.12842	0.127388	0.114626	0.108374	0.119219	0.114009	0.0848268	0.0819451	0	0	0	0	0	0.0890934	0.105186	0.0802241
0	0	0	0	0	0	0	0	0	0	0	0	0	0	0	0	0	0	0.182794	0.161893	0.155251	0.186105	0.184699	0.2109	0.172223	0.164999	0.186853	0.186074	0	0	0	0	0.132279	0.120442	0.134878	0.132488	0.102737	0.100583	0.124678	0.130242	0.123828	0.0981111	0	0	0	0	0	0.0828555	0.101069	0.0949706
0	0	0	0	0	0	0	0	0	0	0	0	0	0	0	0	0	0	0.150149	0.156463	0.160017	0.183483	0.196867	0.217464	0.216164	0.18653	0.195856	0.19848	0	0	0	0	0.118472	0.127494	0.11229	0.118988	0.110137	0.108988	0.104769	0.104263	0.127951	0.112949	0	0	0	0	0	0.0883169	0.10041	0.0743664
0	0	0	0	0	0	0	0	0	0	0	0	0	0	0	0	0	0	0.131396	0.144219	0.146272	0.161184	0.180783	0.175696	0.171967	0.189209	0.203929	0.21749	0	0	0	0	0.115796	0.118598	0.110449	0.115499	0.110988	0.106383	0.106029	0.100973	0.109486	0.0978564	0	0	0	0	0	0.0597122	0.0792322	0.0738841
0	0	0	0	0	0	0	0	0	0	0	0	0	0	0	0	0	0	0.174129	0.156308	0.178461	0.166686	0.169921	0.172793	0.178692	0.195776	0.201001	0	0	0	0	0	0.0993203	0.120152	0.136082	0.126005	0.104583	0.105443	0.109482	0.11269	0.124427	0	0	0	0	0	0	0.0725666	0.0824085	0.0775179
0	0	0	0	0	0	0	0	0	0	0	0	0	0	0	0	0	0	0	0.187958	0.201696	0.175804	0.173507	0.185902	0.1904	0.204584	0.215844	0	0	0	0	0	0	0.133279	0.124962	0.129779	0.125509	0.117381	0.123986	0.11569	0.128321	0	0	0	0	0	0	0	0.0759913	0.0746798
0	0	0	0	0	0	0	0	0	0	0	0	0	0	0	0	0	0	0	0	0.182433	0.17441	0.189914	0.202488	0.216416	0.208537	0	0	0	0	0	0	0	0	0.132027	0.132993	0.117723	0.131814	0.128548	0.12577	0	0	0	0	0	0	0	0	0	0.103698
0	0	0	0	0	0	0	0	0	0	0	0	0	0	0	0	0	0	0	0	0	0	0	0	0	0	0	0	0	0	0	0	0	0	0	0	0	0	0	0	0	0	0	0	0	0	0	0	0	0
0	0	0	0	0	0	0	0	0	0	0	0	0	0	0	0	0	0	0	0	0	0	0	0	0	0	0	0	0	0	0	0	0	0	0	0	0	0	0	0	0	0	0	0	0	0	0	0	0	0
0	0	0	0	0	0	0	0	0	0	0	0	0	0	0	0	0	0	0	0	0	0	0	0	0	0	0	0	0	0	0	0	0	0	0	0	0	0	0	0	0	0	0	0	0	0	0	0	0	0
0	0	0	0	0	0	0	0	0	0	0	0	0	0	0	0	0	0	0	0	0	0	0	0	0	0	0	0	0	0	0	0	0	0	0	0	0	0	0	0	0	0	0	0	0	0	0	0	0	0
0	0	0	0	0	0	0	0	0	0	0	0	0	0	0	0	0	0	0	0	0	0	0	0	0	0	0	0	0	0	0	0	0	0	0	0	0	0	0	0	0	0	0	0	0	0	0	0	0	0
0	0	0	0	0	0	0	0	0	0	0	0	0	0	0	0	0	0	0	0	0	0	0	0	0	0	0	0	0	0	0	0	0	0	0	0	0	0	0	0	0	0	0	0	0	0	0	0	0	0
0	0	0	0	0	0	0	0	0	0	0	0	0	0	0	0	0	0	0	0	0	0	0	0	0	0	0	0	0	0	0	0	0	0	0	0	0	0	0	0	0	0	0	0	0	0	0	0	0	0
subfig3: slice #13
0	0	0	0	0	0	0	0	0	0	0	0	0	0	0	0	0	0	0	0	0	0	0	0	0	0	0	0	0	0	0	0	0	0	0	0	0	0	0	0	0	0	0	0	0	0	0	0	0	0
0	0	0	0	0	0	0	0	0	0	0	0	0	0	0	0	0	0	0	0	0	0	0	0	0	0	0	0	0	0	0	0	0	0	0	0	0	0	0	0	0	0	0	0	0	0	0	0	0	0
0	0	0	0	0	0	0	0	0	0	0	0	0	0	0	0	0	0	0	0	0	0	0	0	0	0	0	0	0	0	0	0	0	0	0	0	0	0	0	0	0	0	0	0	0	0	0	0	0	0
0	0	0	0	0	0	0	0	0	0	0	0	0	0	0	0	0	0	0	0	0	0	0	0	0	0	0	0	0	0	0	0	0	0	0	0	0	0	0	0	0	0	0	0	0	0	0	0	0	0
0	0	0	0	0	0	0	0	0	0	0	0	0	0	0	0	0	0	0	0	0	0	0	0	0	0	0	0	0	0	0	0	0	0	0	0	0	0	0	0	0	0	0	0	0	0	0	0	0	0
0	0	0	0	0	0	0	0	0	0	0	0	0	0	0	0	0	0	0	0	0	0	0	0	0	0	0	0	0	0	0	0	0	0	0	0	0	0	0	0	0	0	0	0	0	0	0	0	0	0
0	0	0	0	0	0	0	0	0	0	0	0	0	0	0	0	0	0	0	0	0	0	0	0	0	0	0	0	0	0	0	0	0	0	0	0	0	0	0	0	0	0	0	0	0	0	0	0	0	0
0	0	0	0	0	0	0	0	0	0	0	0	0	0	0	0	0	0	0	0	0	0	0	0	0	0	0	0	0	0	0	0	0	0	0	0	0	0	0	0	0	0	0	0	0	0	0	0	0	0
0	0	0	0	0	0	0	0	0	0	0	0	0	0	0	0	0	0	0	0	0	0	0	0	0	0	0	0	0	0	0	0	0	0	0	0	0	0	0	0	0	0	0	0	0	0	0	0	0	0
0	0	0	0	0	0	0	0	0	0	0	0	0	0	0	0	0	0	0	0	0	0	0	0.0503405	0.0762922	0.0688526	0.0695539	0	0	0	0	0	0	0	0	0	0	0	0.0289923	0.0428551	0.0368475	0	0	0	0	0	0	0	0	0
0	0	0	0	0	0	0	0	0	0	0	0	0	0	0	0	0	0	0	0	0	0	0.0552693	0.0681154	0.0721253	0.0811092	0.0741211	0.0736508	0.0679133	0	0	0	0	0	0	0	0.069949	0.0719551	0.0755105	0.0718225	0.0629109	0.0625243	0.0653063	0	0	0	0	0	0	0
0	0	0	0	0	0	0	0	0	0	0	0	0	0	0	0	0	0	0	0	0	0.0651109	0.0642504	0.0616427	0.0631156	0.0587344	0.0585424	0.0578135	0.0688011	0.0781199	0	0	0	0	0	0.0677256	0.0849225	0.0783976	0.0814851	0.0897387	0.0800946	0.0801846	0.0605663	0.05747	0	0	0	0	0	0
0	0	0	0	0	0	0	0	0	0	0	0	0	0	0	0	0	0	0	0	0.0745856	0.0673986	0.0696235	0.063106	0.0599971	0.0566286	0.0493703	0.0500195	0.0472589	0.0772717	0	0	0	0	0	0.0760517	0.0813649	0.0905692	0.0771343	0.0644677	0.0887442	0.0923125	0.0624839	0.0581695	0	0	0	0	0	0
0	0	0	0	0	0	0	0	0	0	0	0	0	0	0	0	0	0	0	0	0.0886093	0.0916906	0.0741167	0.0490947	0.0531585	0.0554895	0.0454265	0.0629911	0.0623487	0.06371	0	0	0	0	0	0.0697089	0.0586806	0.0824295	0.074264	0.0587549	0.0699316	0.0653088	0.0748269	0.0677016	0.0683791	0	0	0	0	0.0103425
0	0	0	0	0	0	0	0	0	0	0	0	0	0	0	0	0	0	0	0	0.0688886	0.0560955	0.0541568	0.0356939	0.0561582	0.0523524	0.0665655	0.0785137	0.0636882	0.0826037	0	0	0	0	0	0.0506389	0.0539132	0.0491266	0.0801924	0.0357784	0.0606331	0.0420737	0.0688895	0.0643571	0.06115	0	0	0	0	0.0259706
0	0	0	0	0	0	0	0	0	0	0	0	0	0	0	0	0	0	0	0	0.0602521	0.0504984	0.0218951	0.0340555	0.0391613	0.0457701	0.0598073	0.0553377	0.0561768	0.0673665	0	0	0	0	0	0.0663036	0.0477751	0.0457054	0.073662	0.064105	0.06869	0.0768241	0.0632711	0.0810197	0	0	0	0	0	0.0247724
0	0	0	0	0	0	0	0	0	0	0	0	0	0	0	0	0	0	0	0	0	0.0667675	0.0500256	0.0382994	0.0358011	0.0353389	0.0365135	0.0481414	0.0416881	0.0504125	0	0	0	0	0	0.068853	0.0675224	0.0530111	0.0788088	0.0633587	0.0862971	0.0704161	0.0695583	0.0636132	0	0	0	0	0	0
0	0	0	0	0	0	0	0	0	0	0	0	0	0	0	0	0	0	0	0	0	0	0.0383193	0.039486	0.0406306	0.0342546	0.0447184	0.0621597	0.048403	0	0	0	0	0	0	0	0.0869794	0.0940007	0.0708811	0.0744312	0.0853127	0.0804108	0.0986829	0	0	0	0	0	0	0
0	0	0	0	0	0	0	0	0	0	0	0	0	0	0	0	0	0	0	0	0	0	0	0.0401138	0.0404229	0.0382001	0.0452988	0.061725	0	0	0	0	0	0	0	0	0	0.0628387	0.0818556	0.0814509	0.086481	0.0871586	0	0	0	0	0	0	0	0
0	0	0	0	0	0	0	0	0	0	0	0	0	0	0	0	0	0	0	0	0	0	0	0	0	0	0	0	0	0	0	0	0	0	0	0	0	0	0	0	0	0	0	0	0	0	0	0	0	0
0	0	0	0	0	0	0	0	0	0	0	0	0	0	0	0	0	0	0	0	0	0	0	0	0	0	0	0	0	0	0	0	0	0	0	0	0	0	0	0	0	0	0	0	0	0	0	0	0	0
0	0	0	0	0	0	0	0	0	0	0	0	0	0	0	0	0	0	0	0	0	0	0	0	0	0	0	0	0	0	0	0	0	0	0	0	0	0	0	0	0	0	0	0	0	0	0	0	0	0
0	0	0	0	0	0	0	0	0	0	0	0	0	0	0	0	0	0	0	0	0	0	0	0	0	0	0	0	0	0	0	0	0	0	0	0	0	0	0	0	0	0	0	0	0	0	0	0	0	0
0	0	0	0	0	0	0	0	0	0	0	0	0	0	0	0	0	0	0	0	0	0	0.194631	0.172381	0	0	0	0	0	0	0	0	0	0	0	0	0.107665	0.0992711	0	0	0	0	0	0	0	0	0	0	0	0
0	0	0	0	0	0	0	0	0	0	0	0	0	0	0	0	0	0	0	0	0.180913	0.193779	0.167253	0.176557	0.213087	0.182201	0	0	0	0	0	0	0	0	0.128666	0.121667	0.108208	0.111516	0.139241	0.10293	0	0	0	0	0	0	0	0	0	0.0757828
0	0	0	0	0	0	0	0	0	0	0	0	0	0	0	0	0	0	0	0.195512	0.164448	0.139898	0.163875	0.190417	0.17022	0.164139	0.170601	0	0	0	0	0	0	0.124248	0.122322	0.108299	0.105956	0.120519	0.109749	0.10533	0.0892257	0	0	0	0	0	0	0	0.0655105	0.0626685
0	0	0	0	0	0	0	0	0	0	0	0	0	0	0	0	0	0	0.230892	0.240997	0.166578	0.15434	0.153344	0.149127	0.155169	0.150773	0.181313	0.191294	0	0	0	0	0.111945	0.105254	0.12258	0.115462	0.117049	0.108011	0.0945916	0.108467	0.0974811	0.0881342	0	0	0	0	0	0.0713204	0.0697784	0.0602008
0	0	0	0	0	0	0	0	0	0	0	0	0	0	0	0	0	0	0.187486	0.209224	0.175413	0.166777	0.166429	0.161567	0.166984	0.190805	0.202978	0.19582	0	0	0	0	0.123112	0.125159	0.143251	0.131694	0.105149	0.105855	0.0995827	0.0903778	0.0890719	0.105445	0	0	0	0	0	0.0698558	0.07234	0.0734728
0	0	0	0	0	0	0	0	0	0	0	0	0	0	0	0	0	0	0.186944	0.178267	0.175838	0.187793	0.185936	0.180901	0.174319	0.19987	0.198046	0.2109	0	0	0	0	0.12223	0.129556	0.12273	0.110391	0.122484	0.102925	0.100757	0.0964561	0.101178	0.102772	0	0	0	0	0	0.0821266	0.0743565	0.0835306
0	0	0	0	0	0	0	0	0	0	0	0	0	0	0	0	0	0	0.178965	0.163448	0.187453	0.200232	0.180505	0.206197	0.184808	0.191482	0.215585	0.215923	0	0	0	0	0.104341	0.118827	0.114368	0.102266	0.0957731	0.0969984	0.0923741	0.0925484	0.103606	0.113762	0	0	0	0	0	0.0810373	0.0792452	0.0874853
0	0	0	0	0	0	0	0	0	0	0	0	0	0	0	0	0	0	0.198954	0.176576	0.195725	0.1995	0.212935	0.216655	0.224872	0.226296	0.237244	0	0	0	0	0	0.102117	0.116641	0.0946388	0.0861974	0.106507	0.104322	0.112438	0.122968	0.120001	0	0	0	0	0	0	0.08608	0.0802807	0.0901952
0	0	0	0	0	0	0	0	0	0	0	0	0	0	0	0	0	0	0	0.205585	0.197878	0.190943	0.20255	0.216582	0.229718	0.226037	0.24176	0	0	0	0	0	0	0.101588	0.108437	0.103683	0.104183	0.102992	0.113916	0.142667	0.127605	0	0	0	0	0	0	0	0.0588373	0.0629834
0	0	0	0	0	0	0	0	0	0	0	0	0	0	0	0	0	0	0	0	0.214526	0.204699	0.193428	0.234874	0.240234	0.242029	0	0	0	0	0	0	0	0	0.144903	0.135715	0.133528	0.131374	0.149889	0.133426	0	0	0	0	0	0	0	0	0	0.0603796
0	0	0	0	0	0	0	0	0	0	0	0	0	0	0	0	0	0	0	0	0	0	0	0	0	0	0	0	0	0	0	0	0	0	0	0	0	0	0	0	0	0	0	0	0	0	0	0	0	0
0	0	0	0	0	0	0	0	0	0	0	0	0	0	0	0	0	0	0	0	0	0	0	0	0	0	0	0	0	0	0	0	0	0	0	0	0	0	0	0	0	0	0	0	0	0	0	0	0	0
0	0	0	0	0	0	0	0	0	0	0	0	0	0	0	0	0	0	0	0	0	0	0	0	0	0	0	0	0	0	0	0	0	0	0	0	0	0	0	0	0	0	0	0	0	0	0	0	0	0
0	0	0	0	0	0	0	0	0	0	0	0	0	0	0	0	0	0	0	0	0	0	0	0	0	0	0	0	0	0	0	0	0	0	0	0	0	0	0	0	0	0	0	0	0	0	0	0	0	0
0	0	0	0	0	0	0	0	0	0	0	0	0	0	0	0	0	0	0	0	0	0	0	0	0	0	0	0	0	0	0	0	0	0	0	0	0	0	0	0	0	0	0	0	0	0	0	0	0	0
0	0	0	0	0	0	0	0	0	0	0	0	0	0	0	0	0	0	0	0	0	0	0	0	0	0	0	0	0	0	0	0	0	0	0	0	0	0	0	0	0	0	0	0	0	0	0	0	0	0
0	0	0	0	0	0	0	0	0	0	0	0	0	0	0	0	0	0	0	0	0	0	0	0	0	0	0	0	0	0	0	0	0	0	0	0	0	0	0	0	0	0	0	0	0	0	0	0	0	0
[truncated: 30 more columns]

## Sheet: Fig3.d
Fig3 d: linear-correlation between Glycogen NOE values and the glycogen concentration
concentration (mM)	slice 1	slice 2	slice 3	slice 4	slice 5	slice 6	slice 7	slice 8	slice 9	slice 10	slice 11	slice 12	slice 13	slice 14	slice 15	slice 16	slice 17	slice 18	slice 19	slice 20	slice 21
0	4.16369	3.84947	2.8991	3.89411	3.66138	3.52062	3.48771	3.11993	3.85523	4.16355	3.09807	2.53457	2.08381	0.883134	0.555877	-0.4128	0.461412	0.662176	0.516433	0.593441	1.72134
12.5	9.16015	9.75129	8.53741	8.55834	8.71307	9.03699	9.32154	9.03303	8.42706	8.49777	7.5857	7.44271	6.94432	6.84671	6.68595	3.42572	3.35912	4.0153	2.90047	5.32156	10.0319
25	5.6127	7.69209	7.54841	6.71022	6.59545	7.5536	6.66435	7.66224	7.63639	7.95426	6.98054	6.22411	5.72485	3.87201	4.01233	3.51618	3.22725	3.69647	2.66998	2.94862	1.84646
50	12.3582	12.0628	11.4152	12.7069	12.5987	11.9738	11.0441	11.875	11.0623	10.1788	8.58642	7.24491	6.89398	6.72456	6.31086	3.10612	3.03783	1.88899	-0.0642958	5.40786	9.93707
100	12.8641	13.9639	13.3703	12.9679	13.6815	14.3978	13.9146	13.6949	12.5007	12.2713	11.569	12.2734	11.1881	8.30677	8.24006	8.36318	7.63972	7.96246	5.85388	4.77875	5.88427
150	23.0169	23.4686	22.6602	21.5921	22.758	20.997	21.9777	23.1525	20.5852	19.9119	17.9068	20.2966	19.2028	14.8536	14.4149	14.6264	12.8045	14.4467	9.83444	8.59857	16.9632

## Sheet: Fig3.e
Fig3 e: Z spectra from SSE-CEST for each tube in slice #11
ω (ppm)	Z spectra						acquired data
	PBS	12.5 mM	25 mM	50 mM	100 mM	150 mM
-6	0.996522	0.999686	1	0.996219	1	1	1
-5.9	0.997389	0.99937	0.999291	0.996538	0.999203	0.998351	0
-5.8	0.998287	0.999026	0.998576	0.996966	0.998526	0.996908	0
-5.7	0.999066	0.998676	0.997854	0.99734	0.997894	0.995618	0
-5.6	0.999665	0.998308	0.997192	0.997668	0.997271	0.994438	0
-5.5	1	0.997965	0.996593	0.997965	0.996595	0.993309	0
-5.4	0.999973	0.997598	0.996061	0.998062	0.995909	0.992211	0
-5.3	0.999449	0.997165	0.995605	0.997898	0.995241	0.991253	0
-5.2	0.998341	0.996642	0.995207	0.997488	0.994474	0.990374	0
-5.1	0.996626	0.995981	0.994913	0.996809	0.993573	0.98945	0
-5	0.994401	0.995329	0.994819	0.995701	0.992528	0.988554	1
-4.9	0.991821	0.994661	0.99489	0.994339	0.991355	0.987543	0
-4.8	0.989188	0.994078	0.994984	0.992612	0.989866	0.986207	0
-4.7	0.986978	0.993652	0.995064	0.990753	0.988176	0.984207	0
-4.6	0.985299	0.993235	0.995099	0.989043	0.986293	0.981645	0
-4.5	0.984282	0.992916	0.995073	0.987512	0.984268	0.978559	1
-4.4	0.983788	0.992558	0.994831	0.985937	0.981961	0.974943	0
-4.3	0.983557	0.992001	0.994091	0.98436	0.979461	0.970975	0
-4.2	0.983428	0.99117	0.992753	0.982683	0.976734	0.966796	0
-4.1	0.983292	0.98997	0.990906	0.980845	0.973854	0.962777	0
-4	0.983035	0.988481	0.988574	0.978747	0.970893	0.959045	1
-3.9	0.982659	0.986556	0.985784	0.976523	0.967846	0.9554	0
-3.8	0.982053	0.984353	0.982674	0.974231	0.96468	0.951814	0
-3.7	0.981212	0.981922	0.979404	0.971672	0.961382	0.948211	0
-3.6	0.980031	0.979205	0.976323	0.968867	0.958034	0.944586	0
-3.5	0.978554	0.976339	0.973519	0.965803	0.954616	0.940924	1
-3.4	0.976777	0.97324	0.970912	0.96271	0.951064	0.937032	0
-3.3	0.97477	0.969991	0.968392	0.9595	0.947349	0.93258	0
-3.2	0.972616	0.966582	0.965842	0.956172	0.943546	0.927647	0
-3.1	0.970195	0.96299	0.963108	0.952974	0.939415	0.922069	0
-3	0.967411	0.959302	0.960044	0.949485	0.934925	0.915644	1
-2.9	0.964095	0.955317	0.956541	0.945804	0.929999	0.908504	0
-2.8	0.960377	0.951023	0.95242	0.941869	0.924644	0.900718	0
-2.7	0.956451	0.946361	0.947923	0.937547	0.918875	0.892454	0
-2.6	0.952469	0.941351	0.943159	0.933148	0.912733	0.883816	0
-2.5	0.948438	0.935895	0.938076	0.928335	0.906117	0.874956	1
-2.4	0.944269	0.930035	0.932634	0.923209	0.898877	0.865565	0
-2.3	0.940256	0.923336	0.926549	0.917314	0.890715	0.855135	0
-2.2	0.936326	0.916041	0.919777	0.910431	0.881755	0.843449	0
-2.1	0.931993	0.907884	0.911832	0.902104	0.871641	0.830293	0
-2	0.926942	0.898661	0.902413	0.892051	0.860088	0.815089	1
-1.9	0.920686	0.887999	0.891137	0.879971	0.84681	0.797498	0
-1.8	0.912839	0.875952	0.877989	0.865928	0.83202	0.777851	0
-1.7	0.903151	0.862399	0.863188	0.850277	0.815877	0.75653	0
-1.6	0.891613	0.847425	0.847246	0.833767	0.798635	0.734195	0
-1.5	0.878273	0.831129	0.830699	0.816583	0.780633	0.711324	1
-1.4	0.862656	0.813337	0.813465	0.798592	0.761401	0.687821	0
-1.3	0.843239	0.792718	0.793499	0.777534	0.738867	0.662327	0
-1.2	0.818596	0.767764	0.768958	0.751125	0.711398	0.632943	0
-1.1	0.787155	0.738	0.737848	0.717434	0.677714	0.598164	0
-1	0.746093	0.70133	0.697144	0.673317	0.634557	0.555638	1
-0.9	0.691707	0.652568	0.64201	0.614444	0.578136	0.500525	0
-0.8	0.623988	0.591972	0.573563	0.542713	0.510241	0.433779	0
-0.7	0.54309	0.51895	0.492887	0.460439	0.432531	0.358445	0
-0.6	0.450959	0.433691	0.402805	0.370844	0.346964	0.278016	0
-0.5	0.350749	0.339314	0.307865	0.279795	0.25955	0.197552	1
-0.4	0.249579	0.243121	0.216623	0.19467	0.178877	0.127784	0
-0.3	0.154048	0.151397	0.132915	0.118976	0.10835	0.0732273	0
-0.2	0.0738454	0.0737897	0.0643373	0.0580654	0.0518359	0.0341697	0
-0.1	0.0195596	0.0187173	0.0172843	0.0154758	0.0125291	0.00921741	0
0	0	0	0	0	0	0	1
0.1	0.0163601	0.0197596	0.0147493	0.0134658	0.0154036	0.0117674	0
0.2	0.0620547	0.0681232	0.0526403	0.0480692	0.0497708	0.0359099	0
0.3	0.132971	0.13923	0.112154	0.102256	0.101936	0.0701119	0
0.4	0.222449	0.224563	0.188017	0.172073	0.168084	0.11497	0
0.5	0.321851	0.315547	0.274773	0.253175	0.243381	0.169069	1
0.6	0.421158	0.402801	0.36407	0.337837	0.320645	0.230241	0
0.7	0.515042	0.481923	0.451127	0.42091	0.39589	0.294301	0
0.8	0.598427	0.551823	0.532082	0.499097	0.466943	0.359007	0
0.9	0.666175	0.610312	0.602044	0.567483	0.529633	0.420905	0
1	0.716889	0.658004	0.658344	0.622747	0.582458	0.477474	1
1.1	0.753123	0.696683	0.701492	0.66608	0.626307	0.527614	0
1.2	0.780103	0.728161	0.735464	0.700637	0.66297	0.571514	0
1.3	0.800521	0.754154	0.761441	0.727658	0.69257	0.609011	0
1.4	0.818609	0.777324	0.783055	0.750589	0.718269	0.641033	0
1.5	0.836481	0.798864	0.802364	0.771557	0.742007	0.669828	1
1.6	0.854686	0.819245	0.820423	0.791653	0.764523	0.69647	0
1.7	0.872361	0.838265	0.837415	0.811012	0.785663	0.721314	0
1.8	0.888514	0.855791	0.85315	0.829454	0.805382	0.744567	0
1.9	0.902565	0.871295	0.867573	0.846283	0.823385	0.766415	0
2	0.914065	0.884389	0.880411	0.861235	0.839312	0.786633	1
2.1	0.923253	0.895573	0.891783	0.87449	0.853295	0.804845	0
2.2	0.930333	0.90467	0.901851	0.886139	0.865473	0.821283	0
2.3	0.935919	0.912206	0.910749	0.896334	0.876047	0.836149	0
2.4	0.940371	0.918507	0.918667	0.90524	0.885385	0.849695	0
2.5	0.943753	0.92405	0.925659	0.912946	0.893797	0.86241	1
2.6	0.94638	0.929041	0.931942	0.919648	0.901505	0.874342	0
2.7	0.948641	0.933797	0.937616	0.925678	0.908722	0.885663	0
2.8	0.950799	0.938416	0.942722	0.931148	0.915188	0.896152	0
2.9	0.953053	0.943103	0.94721	0.936035	0.92094	0.905232	0
3	0.955731	0.947888	0.951368	0.940645	0.926261	0.912865	1
3.1	0.959019	0.952904	0.955325	0.945205	0.931273	0.919539	0
3.2	0.962969	0.958116	0.959103	0.949665	0.935867	0.92497	0
3.3	0.967331	0.963184	0.962712	0.954238	0.940171	0.929314	0
3.4	0.971912	0.967905	0.966062	0.958915	0.944165	0.933016	0
3.5	0.976402	0.971974	0.969221	0.963579	0.948154	0.936657	1
3.6	0.98035	0.975492	0.971907	0.968073	0.951987	0.940511	0
3.7	0.983636	0.978338	0.974056	0.972034	0.955836	0.944615	0
3.8	0.986312	0.980763	0.975925	0.975461	0.959725	0.949196	0
3.9	0.988382	0.982858	0.977505	0.978249	0.963572	0.95396	0
4	0.989666	0.984684	0.978859	0.98032	0.967036	0.958453	1
4.1	0.99027	0.986111	0.979995	0.98185	0.970156	0.962459	0
4.2	0.990511	0.987292	0.981027	0.982965	0.973029	0.966129	0
4.3	0.990766	0.988388	0.982328	0.983937	0.975774	0.969543	0
4.4	0.991381	0.989494	0.984031	0.985049	0.978367	0.972592	0
4.5	0.992362	0.990711	0.986077	0.986363	0.980698	0.975064	1
4.6	0.993584	0.991889	0.988252	0.987758	0.98289	0.977102	0
4.7	0.994937	0.992993	0.990378	0.989062	0.984902	0.97906	0
4.8	0.996277	0.994017	0.992331	0.990272	0.98672	0.980892	0
4.9	0.997475	0.99493	0.993954	0.991435	0.988316	0.982585	0
5	0.998434	0.995743	0.995234	0.992612	0.989664	0.984086	1
5.1	0.999188	0.996465	0.996015	0.993626	0.99075	0.985408	0
5.2	0.99962	0.997056	0.996446	0.994596	0.991582	0.986651	0
5.3	0.999839	0.997586	0.996597	0.995497	0.992196	0.987753	0
5.4	0.999919	0.99804	0.996582	0.996266	0.992637	0.988765	0
5.5	0.999972	0.998441	0.996441	0.997044	0.993038	0.989704	0
5.6	0.999988	0.998873	0.996165	0.997843	0.993382	0.990609	0
5.7	0.999909	0.999182	0.995824	0.998536	0.99362	0.991498	0
5.8	0.999799	0.999423	0.995561	0.999045	0.993805	0.992486	0
5.9	0.999739	0.999712	0.995528	0.99957	0.994104	0.993517	0
6	0.999702	1	0.995626	1	0.99446	0.99467	1

## Sheet: Fig3.f
Fig3 f: Scattering plots of glycogen NOE values, comparing between SSE-CEST and conventional CEST
SSE-CEST	conventional CEST
4.16369	5.57333
9.16015	9.66346
5.6127	7.23191
12.3582	10.7195
12.8641	13.4228
23.0169	20.6528
3.84947	6.59005
9.75129	9.30279
7.69209	7.20994
12.0628	10.4544
13.9639	13.9329
23.4686	20.6679
2.8991	5.65766
8.53741	9.61739
7.54841	7.70178
11.4152	10.1157
13.3703	13.7771
22.6602	20.8501
3.89411	5.33395
8.55834	10.0652
6.71022	7.97856
12.7069	9.86404
12.9679	13.6415
21.5921	20.6217
3.66138	6.85948
8.71307	8.8742
6.59545	7.76713
12.5987	9.57146
13.6815	13.9235
22.758	20.8592
3.52062	7.16756
9.03699	8.38956
7.5536	7.51334
11.9738	9.5963
14.3978	13.5004
20.997	20.8651
3.48771	6.10283
9.32154	9.02254
6.66435	7.27357
11.0441	9.83392
13.9146	13.2459
21.9777	20.6059
3.11993	5.2481
9.03303	8.29293
7.66224	7.48782
11.875	9.99589
13.6949	12.8539
23.1525	20.5281
3.85523	4.98652
8.42706	8.60417
7.63639	7.35245
11.0623	9.64555
12.5007	12.7767
20.5852	20.3312
4.16355	4.40071
8.49777	8.47309
7.95426	6.44351
10.1788	8.86005
12.2713	11.8733
19.9119	19.9449
3.09807	2.26903
7.5857	7.66401
6.98054	6.22375
8.58642	8.21562
11.569	11.7582
17.9068	19.6989
2.53457	1.46086
7.44271	6.67889
6.22411	6.37671
7.24491	7.85154
12.2734	11.8222
20.2966	19.4342
2.08381	1.43231
6.94432	6.85826
5.72485	6.79795
6.89398	6.77966
11.1881	11.2501
19.2028	18.0359
0.883134	1.92742
6.84671	6.13975
3.87201	6.63837
6.72456	5.86503
8.30677	10.8403
14.8536	18.1873
0.555877	2.10906
6.68595	5.11938
4.01233	6.53336
6.31086	4.11823
8.24006	10.2763
14.4149	17.4973
-0.4128	1.11292
3.42572	3.29352
3.51618	6.15999
3.10612	3.08161
8.36318	9.92277
14.6264	16.6598
0.461412	1.1112
3.35912	2.46345
3.22725	5.66208
3.03783	2.26391
7.63972	9.88401
12.8045	15.7146
0.662176	1.34583
4.0153	2.4461
3.69647	3.8003
1.88899	1.29592
7.96246	9.33098
14.4467	12.6215
0.516433	1.24682
2.90047	2.90005
2.66998	3.4526
-0.0642958	0.11189
5.85388	8.29142
9.83444	10.8834
0.593441	0.612043
5.32156	4.83118
2.94862	2.94697
5.40786	7.54886
4.77875	6.75879
8.59857	10.224
1.72134	1.16099
10.0319	13.7348
1.84646	1.80574
9.93707	13.7346
5.88427	5.53517
16.9632	17.5476

## Sheet: Fig3.g
Fig3 g: LD spectra from SSE-CEST for each tube in slice #11
ω (ppm)	Z spectra
	PBS	12.5 mM	25 mM	50 mM	100 mM	150 mM
-6	0.00817746	0.00783334	0.00574682	0.0110207	0.00739106	0.00365642
-5.9	0.00731708	0.00789027	0.00610743	0.0105743	0.00781919	0.00478915
-5.8	0.00642366	0.0079589	0.00646342	0.0100313	0.00814368	0.00574504
-5.7	0.00561086	0.00802241	0.00681366	0.00952078	0.00842252	0.00656555
-5.6	0.00492621	0.00808759	0.00710558	0.00903466	0.00868172	0.00728491
-5.5	0.00443326	0.00812037	0.00733587	0.00856043	0.00897095	0.00795022
-5.4	0.00420709	0.00815913	0.00750094	0.00822937	0.00925478	0.00857719
-5.3	0.00435093	0.00823599	0.00759197	0.00809068	0.00950976	0.00907511
-5.2	0.00493131	0.00837094	0.00762204	0.00812883	0.00982682	0.00949449
-5.1	0.00596418	0.00860201	0.00755541	0.00836228	0.0102325	0.00993227
-5	0.0073738	0.0088068	0.00731426	0.00891557	0.0107326	0.0103288
-4.9	0.00903846	0.00900422	0.00692469	0.00964873	0.0113131	0.0107984
-4.8	0.0107238	0.00911145	0.00649636	0.0106486	0.0121203	0.0115096
-4.7	0.0120599	0.00906678	0.00605664	0.0117292	0.0130613	0.012734
-4.6	0.0129617	0.00898951	0.00562732	0.0126674	0.0141283	0.014389
-4.5	0.0133261	0.00880408	0.00521919	0.0134381	0.0152796	0.0164395
-4.4	0.0132584	0.00862092	0.00495129	0.0142145	0.0166228	0.0188887
-4.3	0.0129555	0.00856703	0.00504021	0.0149604	0.0180836	0.0215897
-4.2	0.0125396	0.00870047	0.00556262	0.0157493	0.0196883	0.0244252
-4.1	0.012092	0.00909537	0.00644446	0.0166264	0.0213732	0.0270921
-4	0.0116964	0.00968257	0.00766364	0.017666	0.0230798	0.0294821
-3.9	0.0113478	0.0105775	0.00919494	0.0187572	0.0248072	0.0317546
-3.8	0.011127	0.0116456	0.0109259	0.0198516	0.0265766	0.0339256
-3.7	0.0110327	0.0128415	0.0127255	0.0210984	0.0283924	0.0360516
-3.6	0.0111392	0.0142063	0.0143152	0.0224763	0.0301849	0.0381303
-3.5	0.0114066	0.0156203	0.0156192	0.0239874	0.0319622	0.0401671
-3.4	0.0118293	0.0171438	0.0166911	0.0254431	0.0337663	0.0423091
-3.3	0.012345	0.0186998	0.017609	0.0269033	0.0356106	0.0448142
-3.2	0.0128781	0.0202855	0.0184535	0.0283587	0.0374266	0.047607
-3.1	0.0135108	0.0219073	0.0193324	0.0296006	0.039389	0.0508086
-3	0.0143022	0.0234792	0.0203458	0.0309461	0.0415081	0.0545662
-2.9	0.0153671	0.0251476	0.0215622	0.0323018	0.0438268	0.0587563
-2.8	0.016586	0.0269026	0.0231029	0.0336964	0.0463201	0.0633037
-2.7	0.0177865	0.0287684	0.0247555	0.0352107	0.0489547	0.0680473
-2.6	0.0188249	0.0307012	0.0264083	0.0365743	0.0516701	0.0728761
-2.5	0.0196643	0.0327473	0.0280689	0.0380203	0.0545143	0.0776329
-2.4	0.0203361	0.0348338	0.0297313	0.0394293	0.0575656	0.0825284
-2.3	0.020567	0.0372658	0.031572	0.0411155	0.0610101	0.0879262
-2.2	0.0203599	0.0397889	0.0335686	0.0431927	0.064696	0.093942
-2.1	0.0200226	0.042549	0.0360344	0.045953	0.0688319	0.10068
-2	0.0197174	0.0456257	0.03912	0.049532	0.0735578	0.108521
-1.9	0.0197192	0.0492173	0.0430234	0.0540633	0.0789939	0.117631
-1.8	0.0201989	0.0531452	0.0476273	0.0593672	0.084844	0.12761
-1.7	0.0211926	0.0573406	0.0525986	0.0650006	0.0908215	0.137977
-1.6	0.0225046	0.0615225	0.0573343	0.0701676	0.0965239	0.147988
-1.5	0.0238422	0.0653393	0.0611515	0.0744582	0.101422	0.15698
-1.4	0.0252391	0.0685801	0.0637792	0.0776356	0.105545	0.164682
-1.3	0.0274403	0.0718762	0.0663755	0.081033	0.110069	0.171732
-1.2	0.0309807	0.075857	0.0698054	0.0858642	0.11569	0.179068
-1.1	0.0363258	0.0801194	0.074865	0.0928756	0.122644	0.18711
-1	0.0446621	0.0853216	0.0829102	0.10352	0.13246	0.196709
-0.9	0.0575351	0.0943046	0.0963832	0.119847	0.146754	0.210386
-0.8	0.0732289	0.105037	0.112659	0.138595	0.162367	0.225539
-0.7	0.0894382	0.115694	0.128669	0.155693	0.17577	0.237385
-0.6	0.102082	0.1234	0.139585	0.165955	0.182799	0.24036
-0.5	0.1062	0.122945	0.139284	0.162168	0.176176	0.22769
-0.4	0.0951294	0.107152	0.119898	0.137335	0.148006	0.189455
-0.3	0.0668701	0.0741648	0.0815782	0.0918855	0.0987952	0.125291
-0.2	0.0257631	0.0286064	0.0304065	0.0337731	0.0376085	0.047514
-0.1	-0.0131676	-0.0118845	-0.0150238	-0.0159148	-0.0143336	-0.0181189
0	-0.0293264	-0.0296426	-0.0333013	-0.0359079	-0.0365036	-0.0438457
0.1	-0.0106956	-0.0127345	-0.013042	-0.0143337	-0.0165794	-0.0201829
0.2	0.0348728	0.0332267	0.0395512	0.0416362	0.039222	0.0461054
0.3	0.0831548	0.0840856	0.0978086	0.105038	0.103807	0.127813
0.4	0.11609	0.122284	0.142262	0.15511	0.156439	0.199827
0.5	0.128527	0.142324	0.165155	0.183107	0.188809	0.250744
0.6	0.125108	0.148587	0.169868	0.191918	0.203362	0.27903
0.7	0.111108	0.145884	0.161317	0.186786	0.204399	0.289304
0.8	0.0929775	0.137773	0.145089	0.172904	0.196196	0.286061
0.9	0.0772614	0.128758	0.127628	0.156788	0.184649	0.274831
1	0.0672261	0.120649	0.113244	0.143298	0.173165	0.259977
1.1	0.0626197	0.113807	0.103289	0.133271	0.162809	0.244215
1.2	0.0607217	0.108148	0.0959906	0.125578	0.153528	0.228789
1.3	0.0604454	0.10332	0.0914384	0.120266	0.146241	0.214887
1.4	0.0592708	0.0979444	0.0875534	0.115395	0.139244	0.202553
1.5	0.0561315	0.0916471	0.0833038	0.109876	0.131601	0.190569
1.6	0.0510351	0.0844995	0.0783041	0.103295	0.123176	0.178523
1.7	0.044981	0.0770191	0.0727484	0.0958866	0.114428	0.166482
1.8	0.0389932	0.0695833	0.0670457	0.0880582	0.105656	0.15455
1.9	0.0337195	0.0628368	0.0614457	0.0805626	0.097296	0.142791
2	0.0296664	0.057263	0.0563212	0.073772	0.0897903	0.131554
2.1	0.0267758	0.0525867	0.0517088	0.067674	0.0831659	0.121279
2.2	0.0249901	0.0490604	0.047583	0.062301	0.0774174	0.111884
2.3	0.0239183	0.0463412	0.0439243	0.0576186	0.0724705	0.103294
2.4	0.0233477	0.0442328	0.0406513	0.0535639	0.0681073	0.0953744
2.5	0.0232839	0.0424053	0.0377766	0.0501251	0.0641406	0.0877885
2.6	0.0235292	0.0407383	0.0351776	0.0471939	0.0604431	0.0805452
2.7	0.0238211	0.0390123	0.0328133	0.0445466	0.0568877	0.0735446
2.8	0.0239862	0.0371819	0.0306846	0.0421296	0.0537087	0.0669995
2.9	0.0238983	0.035106	0.0288574	0.0399866	0.0509046	0.0614045
3	0.0233263	0.0327851	0.0271283	0.0378997	0.0482769	0.0568153
3.1	0.0221455	0.0301311	0.0254173	0.0357118	0.0457507	0.0528562
3.2	0.020332	0.0271891	0.0237217	0.0334771	0.0434263	0.0497739
3.3	0.018092	0.0242505	0.0220496	0.0310426	0.0412188	0.0474574
3.4	0.0155882	0.021494	0.0204828	0.028428	0.0391568	0.0455601
3.5	0.0130692	0.0191795	0.0189789	0.0257368	0.0370105	0.0436211
3.6	0.0108926	0.0172333	0.0177679	0.0231006	0.0349096	0.0414295
3.7	0.00915973	0.0157638	0.0169068	0.0208142	0.0327257	0.0389625
3.8	0.00783616	0.0145732	0.0162025	0.018884	0.030448	0.0360447
3.9	0.00692666	0.0135924	0.0156682	0.0174003	0.0281461	0.0329201
4	0.00657328	0.0127785	0.0152591	0.0164287	0.0260929	0.029961
4.1	0.00670042	0.0122419	0.0149745	0.0158355	0.0242622	0.0273493
4.2	0.00706699	0.0118624	0.0147297	0.0155271	0.0225826	0.0249648
4.3	0.00738557	0.0115128	0.0142362	0.0152929	0.0209647	0.0227484
4.4	0.00739175	0.0111191	0.0133946	0.014913	0.0194309	0.0207913
4.5	0.00708372	0.0106023	0.0122519	0.0143426	0.0180691	0.0192685
4.6	0.00656077	0.0100864	0.0109802	0.0136782	0.0167875	0.018066
4.7	0.00591097	0.00960418	0.00971963	0.013059	0.0156194	0.0169007
4.8	0.00524656	0.00916081	0.00857025	0.0124892	0.0145779	0.0158111
4.9	0.00467029	0.00878486	0.0076564	0.0119331	0.0136879	0.0148113
5	0.00425739	0.00846901	0.00698987	0.0113454	0.0129705	0.0139455
5.1	0.00398425	0.00820733	0.00669359	0.0108665	0.0124379	0.013204
5.2	0.00394277	0.00803381	0.00665339	0.0104036	0.0120863	0.0125075
5.3	0.00405	0.00789292	0.00681597	0.00997908	0.0118888	0.0119082
5.4	0.00424904	0.0077982	0.00709346	0.00964237	0.0118113	0.0113667
5.5	0.00445451	0.00773254	0.00745434	0.00928421	0.0117499	0.0108686
5.6	0.00467649	0.00762721	0.00790812	0.00889696	0.0117209	0.0103845
5.7	0.00495922	0.00760954	0.00840086	0.00858025	0.0117612	0.00990029
5.8	0.00525517	0.00763575	0.00882012	0.00839622	0.0118319	0.00932388
5.9	0.0055019	0.00761136	0.00904936	0.00818957	0.0118033	0.00870196
6	0.0057206	0.00757728	0.00916602	0.00804673	0.0117195	0.00797087

## Sheet: Fig3.h
Fig3 h: Bland-Altman plots of glycogen NOE values, comparing between SSE-CEST and conventional CEST
SSE-CEST	conventional CEST
4.16369	5.57333
9.16015	9.66346
5.6127	7.23191
12.3582	10.7195
12.8641	13.4228
23.0169	20.6528
3.84947	6.59005
9.75129	9.30279
7.69209	7.20994
12.0628	10.4544
13.9639	13.9329
23.4686	20.6679
2.8991	5.65766
8.53741	9.61739
7.54841	7.70178
11.4152	10.1157
13.3703	13.7771
22.6602	20.8501
3.89411	5.33395
8.55834	10.0652
6.71022	7.97856
12.7069	9.86404
12.9679	13.6415
21.5921	20.6217
3.66138	6.85948
8.71307	8.8742
6.59545	7.76713
12.5987	9.57146
13.6815	13.9235
22.758	20.8592
3.52062	7.16756
9.03699	8.38956
7.5536	7.51334
11.9738	9.5963
14.3978	13.5004
20.997	20.8651
3.48771	6.10283
9.32154	9.02254
6.66435	7.27357
11.0441	9.83392
13.9146	13.2459
21.9777	20.6059
3.11993	5.2481
9.03303	8.29293
7.66224	7.48782
11.875	9.99589
13.6949	12.8539
23.1525	20.5281
3.85523	4.98652
8.42706	8.60417
7.63639	7.35245
11.0623	9.64555
12.5007	12.7767
20.5852	20.3312
4.16355	4.40071
8.49777	8.47309
7.95426	6.44351
10.1788	8.86005
12.2713	11.8733
19.9119	19.9449
3.09807	2.26903
7.5857	7.66401
6.98054	6.22375
8.58642	8.21562
11.569	11.7582
17.9068	19.6989
2.53457	1.46086
7.44271	6.67889
6.22411	6.37671
7.24491	7.85154
12.2734	11.8222
20.2966	19.4342
2.08381	1.43231
6.94432	6.85826
5.72485	6.79795
6.89398	6.77966
11.1881	11.2501
19.2028	18.0359
0.883134	1.92742
6.84671	6.13975
3.87201	6.63837
6.72456	5.86503
8.30677	10.8403
14.8536	18.1873
0.555877	2.10906
6.68595	5.11938
4.01233	6.53336
6.31086	4.11823
8.24006	10.2763
14.4149	17.4973
-0.4128	1.11292
3.42572	3.29352
3.51618	6.15999
3.10612	3.08161
8.36318	9.92277
14.6264	16.6598
0.461412	1.1112
3.35912	2.46345
3.22725	5.66208
3.03783	2.26391
7.63972	9.88401
12.8045	15.7146
0.662176	1.34583
4.0153	2.4461
3.69647	3.8003
1.88899	1.29592
7.96246	9.33098
14.4467	12.6215
0.516433	1.24682
2.90047	2.90005
2.66998	3.4526
-0.0642958	0.11189
5.85388	8.29142
9.83444	10.8834
0.593441	0.612043
5.32156	4.83118
2.94862	2.94697
5.40786	7.54886
4.77875	6.75879
8.59857	10.224
1.72134	1.16099
10.0319	13.7348
1.84646	1.80574
9.93707	13.7346
5.88427	5.53517
16.9632	17.5476
