# Supplementary material for: Single-breath-hold 3D abdominal metabolic MRI enables label-free diagnosis of liver cancer
Source: Nat Commun. 2026 Mar 31;17:4661. doi: 10.1038/s41467-026-71124-5 (PMC13201843; doi:10.1038/s41467-026-71124-5)
Supplement: Supplementary file 4 — Source Data [file 41467_2026_71124_MOESM4_ESM.zip › Figure4.xlsx]

## Sheet: Figure4d
0	0	0	0	0	0	0	0	0	0	0	0	0	0	0	0	0	0	0	0	0	0	0	0	0	0	0	0	0	0	0	0	0	0	0	0	0	0	0	0	0	0	0	0	0	0	0	0	0	0
0	0	0	0	0	0	0	0	0	0	0	0	0	0	0	0	0	0	0	0	0	0	0	0	0	0	0	0	0	0	0	0	0	0	0	0	0	0	0	0	0	0	0	0	0	0	0	0	0	0
0	0	0	0	0	0	0	0	0	0	0	0	0	0	0	0	0	0	0	0	0	0	0	0	0	0	0	0	0	0	0	0	0	0	0	0	0	0	0	0	0	0	0	0	0	0	0	0	0	0
0	0	0	0	0	0	0	0	0	0	0	0	0	0	0	0	0	0	0	0	0	0	0	0	0	0	0	0	0	0	0	0	0	0	0	0	0	0	0	0	0	0	0	0	0	0	0	0	0	0
0	0	0	0	0	0	0	0	0	0	0	0	0	0	0	0	0	0	0	0	0	0	0	0	0	0	0	0	0	0	0	0	0	0	0	0	0	0	0	0	0	0	0	0	0	0	0	0	0	0
0	0	0	0	0	0	0	0	0	0	0	0	0	0	0	0	0	0	0	0	0	0	0	0	0	0	0	0	0	0	0	0	0	0	0	0	0	0	0	0	0	0	0	0	0	0	0	0	0	0
0	0	0	0	0	0	0	0	0	0	0	0	0	0	0	0	0	0	0	0	0	0	0	0	0	0	0	0	0	0	0	0	0	0	0	0	0	0	0	0	0	0	0	0	0	0	0	0	0	0
0	0	0	0	0	0	0	0	0	0	0	0	0	0	0	0	0	0	0	0	0	0	0	0	0	0	0	0	0	0	0	0	0	0	0	0	0	0	0	0	0	0	0	0	0	0	0	0	0	0
0	0	0	0	0	0	0	0	0	0	0	0	0	0	0	0	0	0	0	0	0	0	0	0	0	0	0	0	0	0	0	0	0	0	0	0	0	0	0	0	0	0	0	0	0	0	0	0	0	0
0	0	0	0	0	0	0	0	0	0	0	0	0	0	0	0	0	0	0	0	0	0	0	0	0	0	0	0	0	0	0	0	0	0	0	0	0	0	0	0	0	0	0	0	0	0	0	0	0	0
0	0	0	0	0	0	0	0	0	0	0	0	0	0	0	0	0	0	0	0	0	0	0	0	0	0	0	0	0	0	0	0	0	0	0	0	0	0	0	0	0	0	0	0	0	0	0	0	0	0
0	0	0	0	0	0	0	0	0	0	0	0	0	0	0	0	0	0	0	0	0	0	0	0	0	0	0	0	0	0	0	0	0	0	0	0	0	0	0	0	0	0	0	0	0	0	0	0	0	0
0	0	0	0	0	0	0	0	0	0	0	0	0	0	0	0	0	0	0	0	0	0	0	0	0	0	0	0	0	0	0	0	0	0	0	0	0	0	0	0	0	0	0	0	0	0	0	0	0	0
0	0	0	0	0	0	0	0	0	0	0	0	0	0	0	0	0	0	0	0	0	0	0	0	0	0	0	0	0	0	0	0	0	0	0	0	0	0	0	0	0	0	0	0	0	0	0	0	0	0
0	0	0	0	0	0	0	0	0	0	0	0	0	0	0	0	0	0	0	0	0	0	0	0	0	0	0	0	0	0	0	0	0	0	0	0	0	0	0	0	0	0	0	0	0	0	0	0	0	0
0	0	0	0	0	0	0	0	0	0	0	0	0	0	0	0	0	0	0	0	0	0	0	0	0	0	0	0	0	0	0	0	0	0	0	0	0	0	0	0	0	0	0	0	0	0	0	0	0	0
0	0	0	0	0	0	0	0	0	0	0	0	0	0	0	0	0	0	0	0	0	0	0	0	0	0	0	0	0	0	0	0	0	0	0	0	0	0	0	0	0	0	0	0	0	0	0	0	0	0
0	0	0	0	0	0	0	0	0	0	0	0	0	0	0	0	0	0	0	0	0	0	0	0	0	0	0	0	0	0	0	0	0	0	0	0	0	0	0	0	0	0	0	0	0	0	0	0	0	0
0	0	0	0	0	0	0	0	0	0	0	0	0	0	0	0	0	0	0	0	0	0	0	0	0	0	0	0	0	0	0	0	0	0	0	0	0	0	0	0	0	0	0	0	0	0	0	0	0	0
0	0	0	0	0	0	0	0	0	0	0	0	0	0	0	0	0	0	0	0	0	0	0	0	0	0	0	0	0	0	0	0	0	0	0	0	0	0	0	0	0	0	0	0	0	0	0	0	0	0
0	0	0	0	0	0	0	0	0	0	0	0	0	0	0	0	0	0	0	0	0	0	0	0	0	0	0	0	0	0	0	0	0	0	0	0	0	0	0	0	0	0	0	0	0	0	0	0	0	0
0	0	0	0	0	0	0	0	0	0	0	0	0	0	0	0	0	0	0	0	0	0	0	0	0	0	0	0	0	0	0	0	0	0	0	0	0	0	0	0	0	0	0	0	0	0	0	0	0	0
0	0	0	0	0	0	0	0	0	0	0	0	0	0	0	0	0	0	0	0	0	0	0	0	0	0	0	0	0	0	0	0	0	0	0	0	0	0	0	0	0	0	0	0	0	0	0	0	0	0
0	0	0	0	0	0	0	0	0	0	0	0	0	0	0	0	0	0	0	0	0	0	0	0	0	0	0	0	0	0	0	0	0	0	0	0	0	0	0	0	0	0	0	0	0	0	0	0	0	0
0	0	0	0	0	0	0	0	0	0	0	0	0	0	0	0	0	0	0	0	0	0	0	0	0	0	0	0	0	0	0	0	0	0	0	0	0	0	0	0	0	0	0	0	0	0	0	0	0	0
0	0	0	0	0	0	0	0	0	0	0	0	0	0	0	0	0	0	0	0	0	0	0	0	0	0	0	0	0	0	0	0	0	0	0	0	0	0	0	0	0	0	0	0	0	0	0	0	0	0
0	0	0	0	0	0	0	0	0	0	0	0	0	0	0	0	0	0	0	0	0	0	0	0	0	0	0	0	0	0	0	0	0	0	0	0	0	0	0	0	0	0	0	0	0	0	0	0	0	0
0	0	0	0	0	0	0	0	0	0	0	0	0	0	0	0	0	0	0	0	0	0	0	0	0	0	0	0	0	0	0	0	0	0	0	0	0	0	0	0	0	0	0	0	0	0	0	0	0	0
0	0	0	0	0	0	0	0	0	0	0	0	0	0	0	0	0	0	0	0	0	0	0	0	0	0	0	0	0	0	0	0	0	0	0	0	0	0	0	0	0	0	0	0	0	0	0	0	0	0
0	0	0	0	0	0	0	0	0	0	0	0	0	0	0	0	0	0	0	0	0	0	0	0	0	0	0	0	0	0	0	0	0	0	0	0	0	0	0	0	0	0	0	0	0	0	0	0	0	0
0	0	0	0	0	0	0	0	0	0	0	0	0	0	0	0	0	0	0	0	0	0	0	0	0	0	0	0	0	0	0	0	0	0	0	0	0	0	0	0	0	0	0	0	0	0	0	0	0	0
0	0	0	0	0	0	0	0	0	0	0	0	0	0	0	0	0	0	0	0	0	0	0	0	0	0	0	0	0	0	0	0	0	0	0	0	0	0	0	0	0	0	0	0	0	0	0	0	0	0
0	0	0	0	0	0	0	0	0	0	0	0	0	0	0	0	0	0	0	0	0	0	0	0	0	0	0	0	0	0	0	0	0	0	0	0	0	0	0	0	0	0	0	0	0	0	0	0	0	0
0	0	0	0	0	0	0	0	0	0	0	0	0	0	0	0	0	0	0	0	0	0	0	0	0	0	0	0	0	0	0	0	0	0	0	0	0	0	0	0	0	0	0	0	0	0	0	0	0	0
0	0	0	0	0	0	0	0	0	0	0	0	0	0	0	0	0	0	0	0	0	0	0	0	0	0	0	0	0	0	0	0	0	0	0	0	0	0	0	0	0	0	0	0	0	0	0	0	0	0
0	0	0	0	0	0	0	0	0	0	0	0	0	0	0	0	0	0	0	0	0	0	0	0	0	0	0	0	0	0	0	0	0	0	0	0	0	0	0	0	0	0	0	0	0	0	0	0	0	0.000396825
0	0	0	0	0	0	0	0	0	0	0	0	0	0	0	0	0	0	0	0	0	0	0	0	0	0	0	0	0	0	0	0	0	0	0	0	0	0	0	0	0	0	0	0	0	0	0	0	0	-0.00642857
0	0	0	0	0	0	0	0	0	0	0	0	0	0	0	0	0	0	0	0	0	0	0	0	0	0	0	0	0	0	0	0	0	0	0	0	0	0	0	0	0	0	0	0	0	0	-2.30435e-08	2.66077e-07	0.000491354	-0.00623181
0	0	0	0	0	0	0	0	0	0	0	0	0	0	0	0	0	0	0	0	0	0	0	0	0	0	0	0	0	0	0	0	0	0	0	0	0	0	0	0	0	0	0	0.00275618	-0.024374	-0.0425766	0.00433713	6.25943e-05	-0.00273218	0.0358726
0	0	0	0	0	0	0	0	0	0	0	0	0	0	0	0	0	0	0	0	0	0	0	0	0	0	0	0	0	0	0	0	0	0	0	0	0	0	0	0	0	-1.09234e-05	9.74854e-05	-0.0298304	0.266576	0.465444	-0.0427629	-0.0508339	-0.0923309	0.548602
0	0	0	0	0	0	0	0	0	0	0	0	0	0	0	0	0	0	0	0	0	0	0	0	0	0	0	0	0	0	0	0	0	0	0	0	6.29387e-09	-9.58322e-08	-4.75402e-06	-4.83814e-06	0.00414161	-0.0659949	-0.0321411	-0.031225	0.265126	0.465012	-0.107724	0.649445	0.263903	0.340746
0	0	0	0	0	0	0	0	0	0	0	0	0	0	0	0	0	0	0	0	0	0	0	0	0	0	0	0	0	0	0	0	0	0	0	0	0.00042762	-0.00383522	-0.000622132	-0.0352495	-0.0789709	0.772081	0.464873	-0.0454209	-0.0213258	-0.0231467	-0.0423057	0.523808	0.999397	0.765147
0	0	0	0	0	0	0	0	0	0	0	0	0	0	0	0	0	0	0	0	0	0	0	0	0	0	0	0	0	0	0	0	0	0	0	0.000762805	-0.00644566	-0.0604546	-0.0177092	0.352235	0.0973735	1.29884	1.67459	0.515542	0.106725	0.817892	0.241977	-0.160739	0.310047	1.5468
0	0	0	0	0	0	0	0	0	0	0	0	0	0	0	0	0	0	0	0	0	0	0	0	0	0	0	0	0	0	0	0	0	0	0	-0.00554434	-0.0537734	1.42989	0.651374	0.045555	0.49654	2.56718	3.03099	0.74486	0.994321	0.565469	0.529128	0.367474	0.271853	1.23983
0	0	0	0	0	0	0	0	0	0	0	0	0	0	0	0	0	0	0	0	0	0	0	0	0	0	0	0	0	0	0	0	0	0	2.40599e-05	-0.0370419	0.372804	1.33681	0.681624	0.575831	1.18735	2.32173	2.61483	1.37654	0.941545	1.38119	2.2934	1.67138	1.21318	2.8801
0	0	0	0	0	0	0	0	0	0	0	0	0	0	0	0	0	0	0	0	0	0	0	0	0	0	0	0	0	0	0	0	9.94675e-06	-0.0002307	-0.007354	-0.0181396	0.417247	-0.0620049	0.012092	1.10259	1.19572	2.21248	1.31967	0.998742	1.47693	1.63402	1.33272	2.34416	2.46501	2.4563
0	0	0	0	0	0	0	0	0	0	0	0	0	0	0	0	0	0	0	0	0	0	0	0	0	0	0	0	0	0	0	0	-0.000113393	0.00331771	0.0597715	-0.00290768	0.852579	0.622351	0.442846	1.35034	0.920166	1.42485	0.987526	0.897266	1.48495	1.69902	2.85228	3.31207	2.69453	4.31526
0	0	0	0	0	0	0	0	0	0	0	0	0	0	0	0	0	0	0	0	0	0	0	0	0	0	0	0	0	0	0	0	-0.000803051	0.0115172	0.561683	1.25824	1.42519	-0.0124639	0.350951	1.10254	0.746168	1.54167	0.919882	0.408387	1.10212	1.86529	1.89755	3.89401	2.55287	3.07601
0	0	0	0	0	0	0	0	0	0	0	0	0	0	0	0	0	0	0	0	0	0	0	0	0	0	0	0	0	0	0	8.55729e-06	-2.59964e-05	-0.0154587	0.00362353	2.43776	1.95127	-0.0727325	0.662777	1.07015	0.31188	0.259503	0.518797	1.19369	0.752843	1.88904	1.40763	1.64694	3.69694	4.75025
0	0	0	0	0	0	0	0	0	0	0	0	0	0	0	0	0	0	0	0	0	0	0	0	0	0	0	0	0	0	0	-7.72684e-05	0.000683683	0.00117697	0.00428927	0.00485696	-0.152064	0.330738	0.136924	0.299801	0.33914	0.585857	1.2796	2.61909	1.22787	1.98615	2.34609	2.49613	3.09055	2.94807
0	0	0	0	0	0	0	0	0	0	0	0	0	0	0	0	0	0	0	0	0	0	0	0	0	0	0	0	0	0	0	-7.72684e-05	0.000681768	0.00141359	0.00353746	-0.0142869	-0.00962371	0.328016	0.0477292	0.308841	-0.0789495	-0.0621196	1.0285	2.34727	0.859971	1.25436	3.85384	2.18629	3.03048	3.06157
0	0	0	0	0	0	0	0	0	0	0	0	0	0	0	0	0	0	0	0	0	0	0	0	0	0	0	0	0	0	0	8.55729e-06	-7.55211e-05	-6.78955e-05	-0.00111622	-0.00505069	0.00351623	-0.0361402	-0.00929763	-0.0948475	0.17933	1.39865	0.723631	1.72932	2.29384	3.098	2.37669	2.68357	2.86633	3.94791
0	0	0	0	0	0	0	0	0	0	0	0	0	0	0	0	0	0	0	0	0	0	0	0	0	0	0	0	0	0	0	-1.0122e-05	0.000163977	2.82553e-05	-5.4725e-05	0.00135243	-0.0160477	-0.0366514	0.0705979	0.509672	-0.0995169	1.25221	1.04986	1.79368	2.84276	2.86534	1.59962	1.56697	2.8536	8.67247
0	0	0	0	0	0	0	0	0	0	0	0	0	0	0	0	0	0	0	0	0	0	0	0	0	0	0	0	0	0	0	9.13972e-05	-0.00148063	-0.000209978	0.000607869	-0.0212058	0.125382	0.208413	-0.0420654	-0.0151594	1.00108	1.91329	1.5419	1.89321	2.87096	3.61668	4.43193	5.06152	6.06481	9.99885
0	0	0	0	0	0	0	0	0	0	0	0	0	0	0	0	0	0	0	0	0	0	0	0	0	0	0	0	0	0	0	9.13972e-05	-0.000419532	-0.00893585	-0.0406244	0.0133523	0.0776169	2.61719	0.630242	0.00207187	1.71993	1.58037	1.26656	1.47953	3.52979	5.31125	5.2412	5.68659	6.78446	6.5285
0	0	0	0	0	0	0	0	0	0	0	0	0	0	0	0	0	0	0	0	0	0	0	0	0	0	0	0	0	0	0	-1.0122e-05	-0.00973425	0.0814163	0.28665	0.732225	0.977455	1.32791	1.15377	0.702095	1.70702	1.70553	2.84351	2.98016	2.97008	5.65338	12.0806	6.7109	3.03721	6.57314
0	0	0	0	0	0	0	0	0	0	0	0	0	0	0	0	0	0	0	0	0	0	0	0	0	0	0	0	0	0	-2.89228e-09	3.33964e-08	-0.0320335	0.264089	1.08855	0.550305	0.313556	1.4096	1.85928	2.90786	2.56204	2.30488	3.29593	4.63897	6.31805	8.07819	18.812	12.1386	6.93749	9.78875
0	0	0	0	0	0	0	0	-8.05176e-07	3.23603e-05	1.09852e-06	-4.73633e-08	0	0	0	0	0	0	0	0	0	0	0	0	0	0	0	0	0	0	4.40387e-08	-5.08503e-07	0.00273399	-0.026548	-0.151013	1.31865	1.99125	1.84963	2.48784	2.51627	2.24454	5.04831	5.69883	5.29176	8.43204	9.42168	10.0426	9.45752	9.49421	11.3695
0	0	0	0	0	0	0	-1.30147e-05	0.000117305	0.000112206	-2.35214e-05	1.2946e-07	0	0	0	0	0	0	0	0	0	0	0	0	0	0	0	0	0	0	2.23881e-06	0.000733374	-0.00670278	-0.0226746	0.0135814	1.7931	1.7913	1.74447	2.33547	2.78808	3.75068	3.71553	4.6047	5.84472	5.90678	5.28667	5.98307	8.17924	11.6317	23.3758
0	0	0	0	0	0	-4.52737e-06	0.0001845	-0.000980069	-0.00788439	3.1544e-05	8.31181e-06	0	0	0	0	0	0	0	0	0	0	0	0	0	0	0	0	0	0	1.81125e-06	-0.007111	0.0632451	0.0852476	0.0181759	1.01205	2.429	1.72314	3.13593	5.93702	5.75439	4.79211	3.26304	10.6698	13.0524	8.75801	4.93541	8.81727	14.1514	17.2212
0	0	3.13869e-07	-3.1747e-06	-6.83615e-06	-7.7701e-06	7.53822e-05	-0.000553177	-0.00323991	-0.0048821	0.000123989	4.24497e-06	0	0	0	0	0	0	0	0	0	0	0	0	0	0	0	0	0	9.99411e-06	-2.22554e-05	-0.0245042	0.195723	0.539382	1.0369	1.14296	2.79652	4.50566	2.73673	4.64127	7.43101	8.15287	8.96548	6.57516	10.9017	14.2836	7.52704	8.2014	9.07215	11.8431
0	0	-1.24535e-06	0.00201694	-0.0176891	-0.0310036	0.00352367	-0.00581997	-0.00322654	0.00036895	5.42451e-06	-3.74056e-07	0	0	0	0	0	0	0	0	0	0	0	0	0	-2.36755e-06	2.41146e-05	-9.38022e-06	0.000252788	-0.000619233	-0.0417115	-0.116113	-0.163016	1.4413	1.13212	0.524358	4.88226	7.34259	2.64922	2.22695	8.82519	8.61602	8.1849	10.2017	10.997	9.92898	15.5677	16.8826	23.3398	40.0277
0.000409018	-0.0145423	-0.0188237	-0.0932273	0.120534	0.211906	-0.111151	0.0178281	0.00758053	-0.0230661	-0.00052282	3.07032e-05	-4.41695e-08	0	0	0	0	0	0	0	0	0	0	0	0	2.69901e-05	0.00139025	-0.0164223	-0.0394415	-0.0564696	0.358096	2.62238	2.60506	2.20784	2.08438	2.44286	4.42022	4.7241	6.23005	6.56589	6.6199	5.75762	7.89583	12.4848	8.65224	13.9835	14.8636	25.1443	40.8966	54.6071
-0.0421315	0.10185	0.133806	0.753665	0.683089	1.23191	0.704199	0.824536	0.214601	0.0879743	0.00204428	-0.000132986	-0.000127947	-1.81247e-05	1.58988e-06	0	0	0	0	0	0	0	0	0	1.07165e-05	0.00081774	-0.0183545	0.025394	0.105271	0.433355	1.31833	2.1843	3.08137	3.06989	1.92179	3.11209	6.03213	5.88451	9.05273	8.51641	8.96771	10.2717	7.68563	9.71322	9.23158	13.4078	27.9499	42.3988	80.7209	428.415
0.271216	0.732488	1.10215	1.69878	1.39466	1.4814	1.50963	2.68177	1.30547	1.35956	0.00668862	0.00038123	0.00111729	0.00016235	-1.40612e-05	0	0	0	0	0	0	0	6.77325e-05	-3.59707e-05	-0.00738948	-0.0191635	-0.0414013	2.11439	4.20816	1.87389	2.22497	2.25837	1.74793	2.80118	3.17906	5.31675	6.10223	10.2319	18.0482	12.0469	13.6802	12.9859	8.81913	6.67896	9.78352	17.9436	37.0251	90.7257	486.259	870.732
1.54364	0.520293	0.622354	1.11659	1.22782	1.11933	1.61308	1.77787	1.48456	1.07014	0.136352	-0.0167767	0.00274992	0.000196963	-2.45125e-05	0	0	0	0	0	0.000428571	-0.0038698	-0.00486204	-0.0143031	0.247637	0.326567	-0.171466	1.98358	2.96411	2.01263	3.24893	1.54348	2.20122	3.62696	5.60241	8.37	11.2598	9.69759	14.6597	14.9348	11.6412	13.091	15.0257	17.0292	25.992	28.1413	96.871	547.02	869.063	647.481
1.04756	0.713608	1.56992	1.81474	1.06019	2.98401	3.61518	2.25007	1.97948	2.01003	1.10967	-0.0962415	-0.000174205	-3.1375e-05	2.50659e-06	0	0	0	0	0	0.00031655	-0.0488054	-0.0400946	0.501629	0.883477	1.66451	1.03744	2.44117	2.97632	3.34666	2.14446	1.20011	2.72478	7.44713	9.6826	11.1044	14.785	11.0373	8.24434	4.68545	10.8203	16.1489	16.7644	20.9463	27.6019	113.279	588.7	908.242	651.572	339.085
1.17522	1.14249	1.48544	0.505597	1.31282	2.63305	3.06163	1.96789	1.65534	1.87566	1.36896	-0.096138	9.25086e-06	1.20719e-07	0	0	0	0	-3.61519e-06	3.37607e-05	-0.0913355	1.32738	0.636054	0.337391	0.372005	2.69915	3.17781	1.53341	2.24842	4.97747	6.02765	4.54848	3.65247	9.35311	12.5053	11.8125	12.5708	10.6533	9.08112	11.9147	15.7262	8.08955	14.6802	30.5501	140.936	613.629	874.528	603.424	359.399	252.758
0.597087	1.0548	1.87083	0.959162	1.3702	1.89497	2.07411	1.34818	0.984496	1.07828	0.715732	-0.0210767	-0.000159339	0	0	0	0	0	3.19733e-05	-0.000298585	-0.0559943	1.00558	0.61376	-0.138729	0.318	2.94046	3.10358	2.58076	2.63799	4.09345	7.44787	5.95031	7.61568	10.9311	10.1744	18.3989	29.8659	16.0823	17.7936	21.1159	16.5211	7.94978	30.969	132.349	623.412	883.412	555.857	292.696	267.27	244.888
1.60278	2.80164	2.35714	1.61848	1.60436	1.43383	0.690566	0.150568	0.323917	0.0765308	0.0524907	-0.000216717	-2.24887e-05	0	9.61797e-07	-8.98181e-06	-2.88745e-05	2.50067e-06	5.57382e-05	-0.000520516	0.00291072	-0.0754769	0.345954	-0.00225017	0.529282	1.14014	2.47844	2.7291	5.46698	3.96215	5.39703	6.75759	11.2439	14.8632	13.1767	15.2886	22.217	16.299	18.2122	17.9873	24.1119	18.5241	121.517	603.932	865.222	555.437	282.537	243.735	249.107	249.428
2.67571	2.2679	1.86903	1.05408	1.11101	0.935909	1.7241	0.151873	-0.0651667	-0.0125792	-0.00655662	0.000147678	1.9727e-06	0	-1.09645e-05	0.000102393	0.00032917	-2.85077e-05	-5.69966e-06	5.32267e-05	0.000233816	-0.0321209	0.202154	0.684409	1.57691	1.32609	2.76771	4.85448	6.11215	3.32315	5.96858	14.6874	13.4901	11.9453	19.5683	13.194	12.7475	17.0812	20.5504	27.4854	26.7443	113.767	603.249	874.242	557.72	277.727	221.002	222.978	236.82	252.966
2.26239	2.68036	2.82795	1.47475	1.21157	0.748776	0.469737	-0.0389257	0.000890122	-8.46244e-05	2.09634e-06	-9.85959e-10	0	0	-7.76507e-05	0.000725147	0.00233119	-0.000201892	0	0	3.977e-05	-0.0181759	0.112867	0.324968	0.843503	1.83057	2.73495	3.65676	5.83696	3.16373	8.88646	14.5307	16.2318	17.3326	22.3782	25.6402	21.2338	12.5102	17.9472	29.9708	99.4466	577.973	875.621	558.693	276.267	233.78	221.077	214.694	251.11	259.598
3.46504	2.76762	2.26764	1.50573	1.74224	1.46406	-0.143476	-0.0606007	0.00637169	-0.000128723	4.86287e-07	0	0	0	4.66922e-06	-4.333e-05	-0.00014346	9.1379e-06	2.76464e-06	1.54409e-06	-0.000297609	0.0101133	0.0780131	1.08845	2.52407	3.37952	2.15305	3.65718	3.32108	5.69315	11.1723	8.53844	13.6832	16.8109	22.2248	29.9807	19.3868	24.2248	27.3922	88.1823	525.642	862.702	583.674	272.177	229.036	232.724	223.69	242.024	262.873	274.48
4.06466	2.44077	1.98219	1.16566	1.7113	1.75366	1.02521	1.21006	-0.0958773	-5.02645e-05	-5.56064e-08	0	0	-1.68017e-07	8.79737e-06	-6.84333e-05	-0.000164023	-0.000268195	-0.000360884	0.000229776	-0.00216693	-0.11054	1.37839	2.00592	3.79425	6.02648	4.2248	6.69149	6.91134	7.24773	9.33088	14.8845	12.6205	9.70828	21.7616	23.7368	31.286	34.4912	66.0888	499.875	876.451	593.889	278.287	241.37	217.626	202.896	242.603	272.543	291.193	308.018
1.19004	1.94339	2.09685	0.895677	0.575816	0.0382535	0.288216	0.476472	-0.0370043	6.03438e-06	0	0	0	1.67165e-06	-7.42802e-05	0.00472892	-0.0609197	-0.0131517	0.0104969	-0.0622016	-0.0498375	0.442084	1.92999	2.69198	6.48201	4.84953	4.86908	10.584	8.07318	10.2895	15.0207	14.9712	12.0497	10.8289	15.394	19.8357	22.8121	61.0659	428.324	833.971	646.188	291.665	228.677	248.46	208.902	228.902	270.827	292.402	316.276	304.998
1.61991	1.66567	1.61363	0.653508	0.457337	0.583546	-0.00626481	-0.0522184	0.00395066	0	0	0	-1.18003e-07	1.8998e-05	-0.000198864	-0.0445866	0.672057	0.202316	-0.0699563	0.629716	0.86837	2.68347	1.7429	2.45163	5.30666	5.15151	6.64392	12.632	14.6198	14.7554	16.0593	12.602	9.93815	9.59365	10.3436	21.2172	45.0064	390.638	823.209	635.941	310.539	226.792	224.263	226.665	243.752	257.596	274.824	294.189	311.928	430.925
1.00467	0.658888	0.658124	0.320794	0.516448	0.604956	0.0221303	-0.00099045	0	0	0	0	1.18268e-06	-0.000241843	0.00208666	-0.0584681	0.809398	0.438296	-0.0900845	0.54667	0.477605	2.19687	2.19592	2.33921	3.99642	7.95347	7.62629	11.0693	14.6083	10.6144	12.2728	14.3881	14.0352	11.2748	17.9787	36.1234	315.788	797.787	686.666	309.341	216.931	220.046	232.155	243.862	253.262	264.955	292.853	292.441	407.637	588.064
0.714146	-0.0460468	-0.062077	-0.0181374	-0.0402944	-0.0535335	-0.00224339	9.21062e-05	0	0	0	0	1.74589e-05	-0.000248011	0.00195581	0.00420675	-0.14175	-0.0718446	-0.0307508	-0.0837607	1.35081	2.0304	4.00143	6.51973	6.60556	14.1225	15.8302	15.1734	23.7894	20.5362	14.5444	16.8576	26.339	28.9459	28.7671	251.306	742.942	717.862	347.747	217.867	197.025	209.598	251.189	234.642	263.446	289.745	303.966	395.402	531.03	470.958
1.30563	-0.0300766	-0.00534066	0.00574184	0.00118452	1.49126e-05	-1.18333e-06	0	0	0	0	0	-0.000131046	0.00098578	-0.00875271	0.0373919	1.46113	0.316055	0.847844	1.95253	3.03339	3.51206	5.50376	6.64233	14.1159	23.4612	12.4326	15.3834	15.8358	27.7028	22.3241	16.6866	28.455	35.7245	190.883	682.373	744.028	362.646	221.408	218.776	218.577	251.891	238.232	252.252	290.57	286.219	377.991	479.25	434.712	298.258
1.53642	0.223609	0.0777173	-0.00942136	-0.000272304	-1.92944e-05	3.4067e-06	-3.12607e-08	-3.12607e-08	1.25638e-06	4.26498e-08	-6.01417e-08	-7.52755e-05	0.000397145	-0.00353916	0.0197772	0.696183	0.757817	1.73007	2.1605	2.34931	4.39509	6.74008	6.29013	11.1464	14.464	8.72778	11.5298	23.2323	24.1823	16.3611	24.4327	31.0425	131.417	617.269	778.739	438.892	242.551	226.029	234.271	243.629	228.673	251.22	297.634	284.627	378.714	483.404	388.595	312.075	280.879
0.726989	0.753896	0.231614	-0.0313708	7.93968e-06	-3.77201e-07	-1.11116e-05	2.76474e-07	2.59713e-07	-1.0438e-05	-3.54333e-07	5.30916e-07	3.99689e-06	-6.27697e-05	0.000419091	-0.0109348	0.0011196	-0.0358716	1.1484	1.53305	4.08441	5.21956	9.94363	20.4281	16.378	6.58967	14.0676	19.9492	15.7982	13.3803	25.9154	24.0585	86.268	490.935	791.801	481.934	226.075	221.976	244.043	264.875	215.679	224.353	291.909	266.472	350.164	506.951	464.533	355.16	292.262	328.636
0.217258	0.210982	-0.0477227	0.00258735	2.83512e-08	-6.57565e-07	-1.93706e-05	4.81971e-07	1.15561e-06	-4.60449e-05	-6.13111e-06	-3.1288e-05	-5.95897e-06	6.53891e-05	-0.000700401	-0.00525134	-0.159854	1.55724	3.03066	2.87789	3.01532	8.37493	10.4452	20.8497	14.6929	7.99203	29.4687	24.8724	14.8054	15.2695	26.9348	44.0349	387.416	787.705	597.829	255.77	187.397	190.811	234.438	236.715	213.47	284.681	258.555	298.367	491.868	495.797	403.386	359.259	309.247	372.908
0.134577	0.269113	-0.0265157	-0.000102379	-2.89913e-09	6.7241e-08	1.98079e-06	0.00248757	-0.0402717	-0.00573738	0.00172719	-0.0136929	-0.00429429	-0.000320033	-0.0133673	-0.0465838	0.556078	2.78762	3.60702	4.7006	7.58727	10.0993	11.5883	10.2627	15.7528	13.8223	23.3501	22.9329	18.2609	19.2354	31.8251	279.505	709.595	670.108	390.787	200.404	181.261	216.501	231.713	243.708	301.695	280.618	249.74	454.983	543.438	448.298	394.798	343.308	338.97	320.128
0.0809022	0.171339	-0.0175888	1.14671e-05	0	0	-3.52702e-08	-0.0287322	0.465258	0.0654536	-0.0466214	0.088435	-0.0330589	-0.053081	0.105444	1.3499	2.14435	2.66676	3.48152	6.13229	10.1848	8.48067	16.4324	14.0944	17.5689	14.7587	14.7363	23.0742	22.2098	15.0118	178.911	677.532	710.984	372.252	229.89	162.761	219.882	261.635	222.522	313.162	324.564	233.403	355.629	557.274	488.429	430.565	409.851	390.14	354.538	287.836
-0.0139658	-0.0191572	0.00198872	0	0	6.27066e-05	-0.000613211	-0.00916769	0.141644	0.0221764	0.20472	1.11049	0.923368	0.255897	2.31014	2.14553	1.8724	3.08019	7.19546	10.9779	6.42619	9.85909	12.6286	20.3925	13.7016	11.0005	12.5021	24.9154	25.1046	99.6116	554.419	790.819	462.205	233.424	192.45	212.443	260.848	197.19	240.377	333.596	231.7	267.357	469.283	511.105	437.513	437.485	419.98	394.891	383.714	382.404
0.000378706	-1.79872e-05	-9.08446e-07	0	0	-0.00145675	0.015646	-0.00109531	-0.102082	0.0396097	1.39512	0.738132	2.03722	1.76832	3.57132	3.29923	3.0155	5.00659	7.91265	8.48967	8.81929	14.8732	16.8882	21.8368	14.0459	23.4018	16.4426	34.3938	43.681	387.987	802.038	574.462	254.185	202.115	221.312	264.336	208.045	177.308	329.977	246.145	189.441	422.977	511.199	460.708	448.545	470.271	422.782	374.434	431.695	330.885
0	0	0	0	0	-0.0428202	0.405025	0.341754	0.705346	1.11209	1.3253	0.384956	2.23366	2.61403	2.25689	5.26351	5.61823	8.96446	10.9418	9.90797	10.1948	9.1271	11.5495	19.405	29.3137	23.3175	20.6578	28.1052	204.258	711.483	701.786	325.92	193.248	237.218	287.283	219.836	176.192	308.839	313.137	147.263	314.621	546.559	485.732	463.015	504.871	508.884	414.894	436.658	373.65	223.607
0	0	0	0	0	0.00107929	-0.0295255	0.152011	0.82033	0.190147	0.445529	0.778751	1.05585	1.9965	2.69067	3.54532	5.09966	11.0395	11.3214	18.4818	22.8927	9.58626	16.4343	35.0572	37.4538	20.0235	24.5417	123.142	582.812	768.251	451.247	235.974	216.995	250.642	249.395	206.943	288.053	327.901	169.602	191.721	472.556	521.366	431.312	488.963	546.022	498.724	491.267	423.975	247.204	208.518
0	0	0	0	-1.01061e-07	0.000431128	-0.0491069	0.457946	0.424251	0.442687	-0.0614392	1.27866	2.21139	2.84021	3.24605	2.79543	6.95877	17.1062	16.4707	24.2866	20.8466	13.4925	13.3544	23.2893	21.4586	21.2835	30.7237	367.216	797.127	548.145	258.512	215.156	246.322	184.065	161.09	306.771	354.16	201.727	135.001	344.429	502.657	478.514	448.834	521.645	538.041	521.711	544.613	319.974	219.84	244.708
0	0	-8.86289e-09	8.27668e-08	-2.4417e-06	-0.00326175	0.0130632	0.447281	1.6786	0.303124	0.443005	0.772051	2.80929	3.01367	3.65278	5.89964	11.0506	11.9874	24.8856	28.6734	27.982	23.9472	12.1808	17.377	14.9566	16.1562	200.524	667.081	672.711	307.059	214.754	234.978	247.778	167.093	225.758	353.807	235.331	145.696	223.88	410.849	516.741	541.789	503.825	524.108	554.422	584.436	402.81	272.676	224.134	382.841
0	0	2.42252e-08	-2.26229e-07	0.00114947	-0.0216227	0.0581383	0.847096	0.95119	0.532167	-0.157184	0.868274	2.58452	1.55309	2.48717	10.4918	15.8666	14.7015	25.55	31.0431	25.4402	27.8374	20.8806	22.3093	13.8085	82.0213	550.514	814.19	397.405	179.461	240.419	270.022	249.767	242.175	334.336	278.322	146.118	183.373	352.747	468.211	576.664	578.271	534.754	560.027	610.184	490.843	288.584	255.468	320.023	583.52
0	0	1.55535e-06	-1.45978e-05	-0.00751788	0.0530725	0.171677	0.565213	0.763968	0.527102	0.0440431	1.01355	1.94565	2.00685	6.41337	10.021	9.23544	14.693	28.1821	33.6031	28.4591	18.4167	15.0665	7.9653	23.8048	283.161	774.54	627.861	220.456	187.065	236.027	244.978	252.014	341.388	339.512	214.111	183.434	348.527	480.147	574.214	595.927	540.232	580.245	618.969	569.034	323.33	257.408	295.889	513.432	749.323
-9.85959e-10	3.9626e-08	9.16591e-07	-4.30946e-06	-0.06557	0.554718	0.867707	0.443003	0.453624	1.13098	0.124023	1.38581	1.717	2.47768	6.98907	10.4332	17.6144	13.8873	25.5024	23.7627	18.0275	23.1396	23.6101	12.7864	134.889	599.502	726.567	331.175	194.584	231.129	240.346	248.127	249.73	294.838	264.177	221.558	366.086	562.761	590.481	634.262	582.723	555.093	620.929	630.628	408.323	235.654	261.265	442.251	691.966	840.673
1.99687e-08	-8.51825e-07	6.03925e-06	-0.000168035	-0.00218697	0.0470251	0.369008	0.29944	0.157129	1.61407	1.3964	2.58686	3.36254	2.71316	7.38958	16.7128	14.7799	22.6878	19.5259	28.5858	22.8337	30.2823	42.9075	59.1319	406.048	757.078	466.6	204.671	245.478	252.322	248.395	268.928	245.852	246.932	271.861	356.627	576.816	649.364	647.944	655.152	595.55	612.438	672.873	542.654	208.484	188.924	348.263	603.011	787.007	881.142
6.83082e-07	0.000473926	-0.00587337	-0.0385682	-0.0146942	0.656929	0.334249	1.93569	1.77337	3.04869	2.37354	2.56362	3.2919	7.27474	8.7272	14.4989	17.183	27.3699	22.2021	37.6965	32.1236	22.6168	27.9773	186.445	678.039	692.391	303.922	230.628	272.678	265.49	264.475	251.481	237.691	297.525	414.959	567.485	671.361	632.73	658.421	649.575	605.112	629.152	646.104	375.012	134.933	265.887	519.131	737.008	855.169	903.23
1.53238e-06	-0.00536973	0.06175	0.42495	-0.0268905	0.537332	0.306425	3.08022	3.03697	3.44997	5.66784	4.25097	3.81749	8.12689	8.23929	17.6307	17.6059	21.6639	21.7455	43.2991	23.5837	15.3938	42.8529	431.485	779.26	484.552	259.186	257.896	237.973	274.146	287.251	209.34	244.165	407.871	576.908	680.563	658.924	649.857	669.596	634.735	612.873	608.593	489.011	244.174	221.36	413.212	656.005	837.726	926.945	916.887
-0.000102512	-0.00854146	0.0908752	0.671085	0.631192	0.760583	1.456	2.49349	1.6628	3.38956	5.41639	5.63104	7.14606	8.89097	17.1784	15.8702	13.1125	18.9415	24.4404	20.2278	22.6778	20.221	167.759	683.433	675.225	300.692	231.432	232.345	246.977	300.931	267.306	213.181	354.245	560.332	653.617	654.343	646.662	672.091	655.227	636.641	627.39	571.94	351.925	250.184	347.037	532.731	762.674	904.716	946.744	904.227
0.00324595	-0.00150341	-0.0413043	0.589062	1.26956	1.23872	1.12499	1.38059	2.40485	2.48692	2.93361	6.81744	10.4305	15.8031	19.5992	25.5723	20.4886	21.0331	21.6871	17.7918	30.3401	56.3087	472.024	784.254	446.175	208.97	200.479	228.978	294.774	279.713	228.714	332.115	557.983	656.034	668.52	641.171	651.347	637.527	609.677	602.48	602.106	472.771	268.097	303.134	461.735	695.177	864.402	931.054	935.541	899.627
0.000248427	-0.00265966	-0.0746899	0.799338	0.809428	1.01107	0.967531	0.28189	2.66522	1.84753	2.77032	9.25831	13.5625	22.036	20.074	18.5635	26.6796	25.0928	29.7757	38.5057	33.5139	182.72	715.266	711.533	316.496	189.637	198.47	263.999	293.108	247.797	269.01	505.074	673.576	677.351	687.603	642.223	607.154	587.671	607.367	589.588	543.034	362.937	251.944	364.108	585.536	800.596	900.12	922.513	909.803	873.548
-0.000527282	1.98771e-05	-0.0283335	0.159909	0.989618	1.63613	1.28814	1.47708	2.78448	2.68515	3.63503	7.36164	17.2257	19.8371	13.7826	15.6804	32.2774	24.8605	32.4925	28.4539	36.6118	408.527	779.265	506.136	220.009	208.631	254.906	256.426	260.18	274.067	406.722	648.513	690.445	707.233	691.289	578.256	551.409	577.951	601.175	574.06	442.241	263.016	296.742	503.609	726.914	836.395	917.279	929.673	878.55	851.015
-0.00300764	-0.000404935	-0.017828	0.083642	0.489499	1.49479	3.04666	1.25161	2.01667	2.15795	2.53448	7.30711	18.789	20.9964	29.5022	28.8745	28.8054	22.0933	32.2581	24.5727	154.236	653.365	709.132	307.907	138.679	219.508	261.242	208.657	254.726	339.655	561.651	698.116	672.274	721.08	643.021	531.996	527.622	559.699	533.435	474.77	296.91	228.019	415.88	675.858	845.033	895.111	941.613	931.858	860.054	872.873
-0.00203248	0.00114522	-0.0178883	0.0776928	0.765145	3.32372	5.33327	2.64728	2.71575	3.77909	4.84286	16.1868	20.1058	19.375	35.6511	30.4165	21.0976	25.7512	38.1031	49.9112	414.034	790.094	498.259	216.899	182.673	268.169	227.88	206.703	299.001	476.43	689.761	671.374	687.252	691.152	553.683	487.802	485.966	485.151	475.793	378.167	214.276	309.522	552.496	781.003	884.036	898.523	915.903	897.024	867.668	883.02
-0.00124885	-0.000141887	0.000213959	-0.041016	0.165045	2.14546	2.99724	3.18454	5.24767	5.26251	11.9307	17.0069	18.4941	31.4648	23.7672	25.0711	23.8567	38.2077	35.5973	139.127	656.772	709.538	301.697	181.603	243.16	303.878	217.382	234.331	368.637	623.781	706.215	649.52	702.345	609.106	496.422	422.531	413.478	420.328	426.435	272.203	228.85	421.519	674.681	833.371	883.545	892.157	911.029	891.922	870.057	864.956
-0.0471899	-0.0370271	-0.0410131	-0.000437052	0.948425	2.27677	2.61125	2.96776	3.72328	7.80884	20.0453	15.765	17.1668	30.5287	36.4688	33.4947	24.16	48.948	42.7552	302.821	747.729	512.993	216.039	189.898	243.149	249.874	211.732	267.413	483.618	712.147	650.875	678.014	654.449	467.671	402.634	328.376	320.23	373.625	316.908	181.87	304.667	530.414	784.516	889.35	903.849	904.122	909.331	891.786	845.538	837.532
0.394654	0.443987	0.158516	0.616069	0.729338	2.02172	1.92991	4.20092	6.58624	10.0812	17.0846	32.7409	33.469	38.0034	36.3751	31.9386	20.9027	56.5816	105.75	548.78	722.198	360.357	213.942	241.518	228.013	192.899	214.534	336.326	621.516	732.684	639.281	716.024	552.372	389.128	338.235	241.668	219.243	282.641	189.877	218.896	421.384	669.143	860.773	932.16	926.05	911.807	890.113	872.531	849.788	849.669
1.56934	0.693886	1.55693	3.22447	1.66336	2.5326	2.29417	3.82146	8.87604	16.4842	18.0503	36.7478	38.183	28.5047	32.6276	33.5765	20.9853	32.0281	236.036	751.434	604.009	225.691	190.356	288.282	231.338	218.025	254.165	406.375	690.855	662.59	651.941	670.339	443.926	375.205	345.419	198.517	121.72	160.197	166.648	320.588	546.106	761.669	883.44	940.014	936.446	927.933	881.585	856.515	837.713	819.654
2.22935	1.509	0.522154	1.67519	2.03249	2.8053	2.62951	4.19765	14.34	21.5147	16.3844	23.3655	30.4619	33.6138	36.643	42.4771	24.1313	39.3573	415.84	756.294	427.899	164.765	174.47	271.345	207.475	255.945	295.377	511.303	702.976	600.306	667.177	560.747	394.707	360.316	343.323	164.739	104.464	110.285	234.856	409.072	635.48	786.744	864.203	937.397	916.945	891.424	859.669	860.715	824.953	787.446
2.49214	2.13662	1.32255	0.952168	1.31542	1.93451	4.19204	7.99358	13.3701	18.2752	23.0229	29.7218	24.4278	26.5911	39.6209	51.1222	26.35	157.636	665.811	650.058	275.419	189.356	209.733	269.273	260.935	258.994	348.201	662.276	678.737	599.793	662.677	468.536	384.58	335.999	299.392	124.785	121.544	122.659	304.373	476.278	682.473	819.778	870.156	929.897	878.438	845.982	849.219	869.972	856.424	871.738
1.93329	2.04152	2.16768	4.25055	4.43484	2.44088	3.88169	10.1406	9.92717	15.5103	22.717	24.4389	28.2212	47.8069	39.9477	58.2688	48.9384	346.819	781.341	507.24	237.934	229.029	226.53	279.504	306.848	248.089	479.27	752.631	629.469	636.194	637.288	394.045	339.316	323.708	243.431	104.937	123.966	165.26	361.783	546.702	740.904	857.174	884.986	936.613	927.453	892.334	876.355	879.491	890.859	927.123
1.70898	1.87938	3.12301	2.83056	3.10974	2.25421	4.43211	11.4005	11.3185	25.5109	26.1955	26.7229	29.9202	44.7213	63.2282	43.1932	109.089	539.523	705.307	345.514	237.574	265.379	221.3	307.078	247.763	273.607	655.647	738.281	657.897	709.061	581.317	310.001	283.417	323.953	227.813	77.2428	95.0724	236.699	448.76	607.458	803.667	890.398	898.516	917.351	934.486	925.958	900.304	901.708	903.731	902.826
2.01787	2.33295	3.00236	2.68166	2.12335	2.66559	7.85525	6.59074	11.6318	22.9463	32.0301	24.1947	40.6058	62.08	74.159	28.8229	263.614	696.835	601.73	264.985	205.953	258.684	226.184	331.179	204.602	344.278	734.641	732.497	708.153	725.434	535.233	258.976	268.861	287.286	189.39	65.1342	110.593	277.279	533.365	668.143	821.096	917.22	939.23	888.034	878.659	894.302	886.319	896.151	892.694	903.851
2.8304	2.28225	3.4081	2.82776	2.26887	3.55355	7.14143	6.29912	15.9904	29.4265	29.399	12.9675	27.1682	56.7558	61.7818	61.0237	424.442	754.087	470.656	263.63	238.666	247.593	259.371	302.295	227.557	459.156	729.824	735.178	696.43	686.587	526.793	242.527	261.53	268.222	148.222	75.1886	163.467	299.934	553.719	710.438	853.59	926.607	932.757	884.485	877.568	886.408	884.819	896.561	907.099	933.774
3.0799	2.5247	3.60761	4.75871	3.7173	3.6485	6.58504	13.3586	23.7189	31.7265	24.7148	17.9788	39.5527	58.3051	36.3737	123.934	585.718	727.831	323.477	224.08	238.741	216.534	306.653	282.683	261.222	555.317	730.033	719.626	687.844	675.696	505.522	252.724	262.545	266.094	134.512	72.1817	163.718	342.528	572.202	739.101	881.999	916.922	894.818	880.737	883.986	889.922	885.976	889.281	898.706	910.786
3.0029	2.93223	2.41295	3.39908	2.00787	4.99763	6.72968	14.7295	20.8076	28.8352	36.6049	32.4736	27.8125	35.3806	53.0481	247.58	735.85	614.652	238.236	214.81	201.375	214.812	315.16	238.213	295.406	586.982	734.924	725.16	680.718	683.041	492.185	293.821	284.03	244.015	121.227	80.6423	177.634	384.492	641.039	800.642	889.975	895.395	882.835	899.361	905.356	888.604	892.028	885.76	883.088	907.475
2.55647	2.01112	2.1405	3.12673	2.10295	5.15951	10.7765	14.8675	21.4891	24.7712	24.9295	23.2218	30.4801	42.8289	84.8301	418.809	791.981	483.004	205.445	238.125	215.983	265.387	309.432	209.673	374	613.895	713.653	727.24	668.633	667.824	496.055	323.145	286.067	232.428	87.8287	99.5236	219.081	401.654	674.713	831.601	888.5	903.087	892.413	896.79	907.858	879.934	884.641	891.631	904.442	934.257
2.87155	1.9166	2.6264	2.91017	4.55466	8.45586	9.76627	20.4993	27.7757	29.6331	35.5221	35.3979	36.7137	28.5536	141.967	591.623	716.488	354.884	163.458	177.622	229.213	299.775	311.475	246.853	397.752	631.768	711.548	709.274	686.808	657.885	493.922	318.679	259.535	247.153	122.003	127.271	267.901	468.03	708.476	863.059	904.839	923.834	924.505	905.119	882.841	895.989	886.358	878.564	925.439	933.778
2.47929	3.2106	6.70545	5.03623	5.41579	10.3357	12.5388	16.712	20.2012	44.563	50.6962	35.6812	54.0607	23.3123	256.494	710.555	566.255	249.994	200.784	163.256	241.744	296.564	289.05	287.052	369.58	628.567	748.016	704.591	693.857	672.133	528.039	354.173	276.371	284.477	206.393	133.722	277.138	539.223	757.402	919.79	967.955	949.463	944.088	917.923	875.103	905.878	902.698	895.166	946.03	954.276
2.54474	4.99888	7.48185	4.17295	5.99751	11.8029	12.0113	18.3759	28.1349	31.913	36.4222	32.5177	70.7174	59.6203	393.496	747.004	480.913	235.171	229.92	196.377	253.33	281.311	267.578	297.72	394.945	646.852	729.916	695.595	678.221	656.594	569.174	409.403	301.305	311.61	197.314	148.684	269.142	569.443	831.951	932.622	965.952	949.494	914.126	888.457	891.82	881.381	906.756	939.009	912.024	929.111
2.49381	4.05634	10.5862	8.26178	15.2894	10.7249	16.8846	25.9964	42.2249	29.0628	22.5521	33.0539	66.5987	108.899	574.419	766.781	455.461	230.424	167.046	190.552	277.127	294.328	273.074	283.06	452.992	687.155	687.852	675.248	655.677	634.507	589.918	444.114	302.699	316.073	179.26	196.712	309.258	591.668	868.994	922.517	930.831	942.984	920.992	900.89	911.335	880.756	910.09	933.495	870.999	879.49
3.15469	2.93634	6.84495	7.33502	18.0453	21.7799	25.3104	31.6429	42.2801	38.0143	31.4792	33.5459	42.3869	196.065	686.228	695.778	382.245	213.211	174.384	212.834	276.72	305.903	238.007	261.094	503.779	654.086	679.45	680.018	649.036	651.257	608.387	512.678	348.918	322.174	213.3	194.83	326.069	603.127	847.85	917.709	977.719	973.806	941.659	927.638	898.154	884.531	893.582	891.97	892.166	894.824
4.55508	6.39658	6.96874	9.80306	12.6432	18.2943	37.8673	54.5936	28.5237	42.3491	47.9581	46.7143	49.216	328.762	749.424	590.438	298.16	193.251	204.639	232.081	244.574	315.718	217.522	265.947	533.588	609.915	674.326	669.094	659.727	667.427	578.267	522.352	387.23	332.688	218.628	169.318	329.419	640.919	860.589	922.623	1008.15	981.673	906.975	907.079	887.836	896.332	877.246	866.109	913.199	937.397
3.50524	6.1854	6.88596	13.4923	18.4121	17.8653	31.0808	26.5124	20.3522	21.9961	27.3315	71.3528	85.7217	450.152	754.559	516.603	279.676	187.54	190.613	237.187	251.525	313.956	231.461	258.451	529.967	632.968	671.295	678.3	655.976	642.558	557.421	476.742	433.494	410.375	208.349	149.902	343.863	653.791	859.146	942.018	977.343	948.755	932.977	933.501	912.373	928.868	883.638	848.863	923.55	996.595
6.25579	7.22697	11.5482	17.3668	20.5088	34.5543	31.738	20.3793	19.6586	18.9465	34.2587	66.1736	141.515	581.376	693.328	403.783	252.822	187.305	188.343	250.326	268.542	276.78	200.377	236.377	539.024	649.993	644.389	681.112	637.947	621.663	582.57	467.919	443.983	449.934	222.728	140.702	341.555	659.553	843.501	943.48	963.882	937.375	980.007	972.519	935.386	935.804	929.335	882.721	919.45	967.92
5.59924	5.29506	8.92386	14.0227	22.5405	32.9524	40.0387	16.4351	31.1122	30.4674	33.9768	41.5898	244.417	723.951	630.377	304.263	228.644	180.669	213.355	271.82	283.587	258.096	174.75	260.063	554.216	631.188	629.233	656.436	605.601	592.265	594.949	503.876	428.522	429.542	222.415	154.091	358.023	670.104	849.146	951.561	971.263	969.208	967.721	924.726	937.691	936.206	930.445	887.796	891.182	912.64
6.56528	8.66918	19.3804	18.3606	20.4351	23.4542	34.3064	26.3714	22.8478	29.2487	33.2446	42.1203	351.313	794.044	556.216	258.277	246.602	189.555	214.922	288.786	300.027	233.872	162.368	339.775	573.16	593.655	647.795	661.234	583.016	568.46	569.857	546.457	487.302	456.269	227.049	150.477	383.118	660.41	851.093	955.982	963.868	977.889	974.012	932.09	931.137	931.236	897.956	873.243	885.168	923.629
4.98913	8.37533	23.844	19.9653	20.0336	26.5022	22.8411	28.59	18.7446	34.8259	39.4024	69.5289	459.366	793.32	503.365	246.171	212.707	205.936	234.158	306.937	307.227	211.168	166.778	396.318	630.648	632.422	645.548	641.034	571.343	543.737	529.064	552.841	560.551	506.347	227.875	131.637	399.096	689.59	872.699	959.043	980.936	970.144	981.942	965.254	916.887	912.873	896.027	892.65	894.584	962.975
5.82462	11.0727	18.0651	24.7551	28.3732	25.8742	31.7472	28.7967	27.6642	29.9701	35.7394	129.17	600.456	748.394	413.632	232.902	168.935	204.5	250.88	304.83	311.323	233.56	185.039	409.63	681.099	691.481	639.573	654.598	576.318	468.397	539.133	578.909	569.928	543.229	206.255	133.711	396.819	701.46	887.986	969.79	1028.8	1006.39	992.335	934.464	904.395	918.113	895.663	880.128	867.327	920.712
8.08225	9.11002	15.744	18.7611	27.0256	35.4237	36.4192	27.2203	35.232	42.1398	38.105	223.192	702.354	673.996	311.953	221.114	197.363	190.351	218.857	300.82	259.631	199.753	225.257	464.132	687.702	660.69	624.686	680.029	600.782	427.754	607.426	650.854	546.17	527.004	195.848	131.944	370.578	666.961	866.335	971.822	1041.72	996.465	985.493	927.899	881.016	895.143	913.621	911.559	911.811	886.204
11.0396	10.5893	8.83102	16.9749	27.3576	43.8431	29.2331	37.5783	29.2529	51.3305	59.1643	306.832	750.595	601.473	249.753	163.576	183.522	179.838	228.123	328.847	215.169	193.407	306.307	541.174	676.592	628.22	606.471	658.629	622.779	441.604	597.457	692.033	598.535	539.865	204.683	130.974	381.146	641.01	845.587	995.69	1047.32	1009.44	971.404	959.176	921.397	881.713	910.644	952.703	950.73	895.326
9.25242	9.34573	14.6478	11.9569	31.45	62.2359	33.4939	32.7343	37.6346	45.0045	60.3307	399.03	800.661	550.685	247.015	155.519	150.74	195.481	303.899	322.103	171.203	223.276	400.725	565.23	666.862	627.371	643.917	678.146	645.634	530.32	557.266	654.874	626.68	560.444	256.34	134.113	379.787	613.5	837.789	986.024	1024.76	1010.45	955.157	965.974	935.112	897.748	897.773	940.732	937.606	901.338
7.96244	14.3321	12.4134	13.4293	24.645	40.525	33.1818	32.1149	30.5571	18.1157	79.605	522.322	792.57	490.291	254.473	209.933	184.94	223.932	325.831	285.058	162.168	267.504	512.467	595.101	686.586	652.769	655.334	688.608	631.471	621.973	588.934	602.665	576.223	508.831	277.994	130.112	348.764	577.999	826.706	950.559	999.131	982.668	952.216	953.629	904.904	899.71	885.771	951.426	975.193	962.3
8.70047	15.0567	23.7848	25.8372	18.7441	27.2791	32.6951	39.9726	43.2301	21.4467	138.524	634.119	758.709	391.052	241.784	252.165	223.355	236.883	291.669	263.207	186.405	332.539	652.987	668.044	674.673	678.451	636.692	674.882	645.652	629.479	602.037	575.987	544.89	497.36	272.992	144.144	321.52	533.565	780.766	935.405	1018.6	1015.56	974.04	940.568	915.509	910.88	892.487	924.353	940.616	991.045
9.27308	10.2744	21.3376	26.8441	20.7302	28.5382	26.2051	43.3398	48.9037	40.6961	196.793	684.764	741.138	328.9	205.616	234.149	203.284	254.848	319.941	238.942	151.541	442.194	733.421	691.216	649.285	653.429	678.086	673.134	658.634	669.652	601.748	546.955	466.191	469.621	334.27	141.637	260.226	460.515	698.732	912.618	1006.73	996.543	1001.56	975.029	945.867	942.863	958.167	930.213	923.741	975.555
5.99507	7.52552	14.6198	12.3941	20.1521	25.3618	21.9899	56.8041	64.61	51.2764	264.471	732.449	683.523	287.726	171.71	201.88	181.949	263.07	364.195	223.631	156.49	549.742	726.215	685.851	689.122	641.067	684.567	651.371	619.477	689.624	601.664	517.64	362.249	382.509	367.484	129.335	166.369	381.782	655.886	893.1	995.137	996.952	1033.85	1027.53	946.191	942.913	997.809	991.401	978.851	979.422
8.53824	10.1348	16.4566	10.248	20.5865	30.9724	33.0777	36.6589	38.2465	47.287	333.942	787.486	599.224	223.748	182.836	208.302	173.767	282.65	343.263	187.174	210.134	610.093	695.701	692.735	704.198	656.774	656.617	669.03	680.982	667.18	551.428	456.262	295.84	307.164	353.706	145.107	115.126	311.842	623.284	856.964	1017.98	1061.15	1020.18	1019.68	972.692	965.034	962.421	951.157	988.799	1034.48
11.8667	11.778	17.4482	19.6759	30.082	26.6804	38.3509	37.0906	47.2331	58.0374	403.767	788.659	526.687	194.892	217.504	198.685	159.272	281.466	282.561	172.724	265.748	649.699	683.053	699.743	692.655	655.737	700.769	694.381	713.327	675.679	494.37	353.266	255.943	234.792	339.641	179.463	108.523	271.292	584.598	823.367	1013.5	1065.79	1001.85	1001.41	1003.29	977.041	917.478	929.489	1014.3	1043.66
10.9216	13.4512	12.7519	19.904	35.5923	36.3211	39.792	49.9262	47.0359	57.4623	481.874	802.745	450.72	168.662	210.817	190.946	204.312	289.532	254.73	179.191	311.775	671.029	685.49	714.943	731.204	673.699	742.057	657.638	673.967	685.124	477.72	325.777	263.133	170.334	267.358	183.714	106.449	244.506	547.192	798.884	958.759	1036.78	1012.94	982.219	963.135	953.839	945.514	972.287	1021.1	980.336
14.0473	9.01247	14.2124	24.983	40.5219	38.3165	23.2254	44.9808	44.5957	77.3681	547.914	796.346	424.336	169.08	160.984	182.513	237.774	301.135	272.754	189.563	390.369	695.591	636.594	700.068	729.898	663.54	703.512	655.679	699.446	684.458	449.226	319.205	267.214	129.408	202.665	205.213	129.129	204.867	488.774	772.496	901.566	1028.71	1050.95	984.895	948.458	995.153	999.89	985.77	971.483	949.695
11.5621	8.42417	16.7676	23.1844	24.7419	46.9474	37.9974	34.1805	36.2633	124.129	614.633	741.902	439.662	197.162	145.06	166.083	202.57	289.727	268.708	202.871	482.735	692.307	576.774	690.981	716.024	668.717	678.243	689.747	706.648	675.933	434.108	257.875	265.052	134.54	170.231	240.125	162.528	169.219	428.234	774.586	908.524	1022.37	1089.87	1051.84	1018.92	1026.66	1015.15	1016.52	975.155	974.216
12.4695	18.5346	23.2615	24.7944	23.0033	31.1945	37.8874	26.3407	31.2939	154.933	668.996	722.664	423.366	217.447	192.682	169.935	203.224	308.754	236.646	203.097	511.827	667.63	596.477	702.494	740.419	687.653	666.438	697.029	703.598	693.686	467.308	241.868	295.302	207.621	130.742	245.2	179.891	140.798	337.652	737.2	928.629	1029.31	1087.34	1093.65	1054.26	1006.18	1010.23	968.842	973.822	1040.63
11.0875	18.7316	19.8212	23.1852	25.1957	34.1228	65.0843	39.8884	14.1755	184.996	701.107	739.178	402.54	255.413	261.368	250.582	236.533	331.238	307.245	275.074	533.804	658.476	609.949	703.929	743.443	677.789	670.622	712.935	744.799	736.857	501.767	251.309	298.661	278.508	104.527	178.151	183.958	139.175	273.258	675.942	883.211	1006.16	1080.74	1071.77	1049.98	1001.96	1015.34	964.637	990.973	1040.53
9.58445	16.2377	23.2131	25.9722	21.2088	46.2757	58.758	35.4355	27.4107	228.396	757.829	749.31	345.504	236.906	306.621	337.037	280.712	362.705	398.576	338.769	567.714	695.259	586.825	668.124	739.853	724.282	730.994	740.566	720.97	741.461	543.159	256.679	282.319	303.403	107.221	92.4456	165.575	155.547	265.692	623.552	858.144	975.051	1098.63	1077.02	1079.43	1044.04	1020.16	1009.15	1012.13	1014.51
10.4252	20.9708	22.7928	21.106	19.4926	31.1103	55.3858	44.667	62.7475	255.298	788.774	721.765	273.694	178.062	281.12	311.732	301.343	377.768	294.363	273.462	604.957	708.661	525.82	590.121	715.352	731.918	716.88	712.458	671.991	725.194	598.025	291.439	261.92	311.519	159.54	100.754	165.698	170.475	279.328	560.43	857.331	964.987	1089	1110.91	1101.32	1067.7	1021.39	959.992	981.12	1029.78
14.1285	18.7951	25.1524	16.3736	16.2035	28.8008	58.8175	38.1913	55.911	303.865	796.827	685.24	274.669	184.787	236.626	255.724	274.677	346.246	220.55	221.668	623.229	712.008	479.339	527.186	713.864	710.781	666.214	704.583	702.672	707.574	649.917	371.361	259.467	318.713	249.358	161.178	134.474	141.169	261.848	490.277	816.035	944.789	1059.49	1121.04	1080.9	1048.91	1043.59	953.877	991.602	1043.23
11.5453	15.9049	21.4744	22.3423	24.0364	41.2649	39.9284	34.6521	43.0962	348.627	826.822	664.06	291.118	215.08	183.215	213.502	278.938	333.059	230.157	217.954	604.319	743.933	480.374	498.513	734.815	732.64	675.007	692.055	715.595	708.754	703.649	441.373	267.193	307.23	288.686	240.07	133.671	96.962	207.333	417.779	737.818	915.753	1034.9	1084.76	1086.58	1070.74	1046.09	1003.1	1012.09	993.787
12.8972	21.5245	21.4063	24.3244	30.2873	56.4021	35.4457	35.7386	63.6637	373.191	817.72	659.188	313.319	202.861	155.132	181.546	294.962	366.762	239.799	231.137	580.941	732.618	470.7	489.419	738.241	737.086	695.89	671.825	699.531	740.153	742.175	499.585	294.29	314.959	266.228	283.205	259.62	118.233	138.459	361.296	671.763	867.729	1000.38	1061.45	1112.51	1123.84	1060.8	1016.96	989.005	951.382
14.2439	13.9197	19.6154	28.4877	31.9445	54.7196	37.4432	37.7814	61.7686	402.779	828.084	680.426	343.606	180.604	174.948	143.847	243.282	378.953	233.458	257.903	585.783	715.798	466.863	456.476	723.805	742.824	730.919	721.581	680.933	721.192	748.721	618.085	365.864	355.085	316.255	317.101	409.97	184.186	105.289	305.569	615.949	825.74	959.684	1076.53	1096.82	1102.22	1098.91	1035.44	973.962	955.067
14.3447	14.5133	17.7313	22.2071	23.4366	31.3029	33.8254	43.2491	52.6838	391.042	830.881	654.875	325.578	203.755	210.789	143.147	203.249	360.993	212.815	292.37	638.096	704.073	468.115	435.975	723.487	754.397	741.304	746.318	666.204	720.653	743.704	699.159	433.067	360.501	396.503	388.243	503.249	255.621	98.1082	233.112	529.605	786.616	913.71	1062.39	1104.23	1079.99	1087.6	1076.86	989.725	967.705
13.5831	21.07	25.8742	21.4495	50.4629	39.2621	31.0677	28.4529	48.8059	384.626	811.138	630.833	318.103	221.048	211.397	154.349	169.826	356.303	228.503	305.009	699.045	708.294	461.366	446.075	707.582	721.404	694.686	719.939	709.561	747.517	722.626	718.192	517.438	372.046	428.069	436.534	571.862	414.53	92.4282	183.085	421.175	708.136	834.764	1006.63	1120.01	1110.97	1071.3	1070.15	994.642	1008.74
16.8444	20.0613	34.5738	27.1206	30.2033	26.8117	27.7302	23.2774	53.8649	363.26	818.477	662.515	321.676	207.411	172.686	134.059	169.314	361.709	274.681	325.581	718.696	747.802	494.959	469.41	686.032	688.989	677.198	693.494	731.723	752.198	713.431	730.602	645.458	474.04	481.801	486.017	613.663	550.831	125.302	149.519	325.732	635.665	778.875	946.729	1072.66	1088.39	1101.45	1107.16	1062.42	1053.63
18.4441	25.5438	23.7128	19.1148	11.677	22.3506	22.8224	22.0451	49.2431	326.293	825.38	712.03	339.523	191.848	174.755	153.406	174.435	337.283	308.742	382.719	705.328	775.356	567.883	509.161	731.274	723.636	706.166	681.072	716.514	767.74	751.744	745.935	710.18	590.325	550.852	582.718	636.265	629.663	220.979	99.2002	266.871	534.176	710.636	907.217	1079.99	1086.76	1105.06	1114.07	1132.58	1085.89
17.9733	22.5465	19.1826	16.7176	29.3898	26.0112	25.2174	22.509	49.3214	325.356	825.655	726.56	366.338	188.048	213.571	190.102	129.09	313.005	342.754	433.903	677.198	770.728	645.351	551.092	776.025	760.489	718.95	719.074	736.699	759.37	763.367	777.657	679.184	614.325	603.165	640.761	671.561	730.379	413.235	83.351	211.709	416.744	632.694	863.012	1082.93	1134.76	1139.6	1119.62	1156.55	1133.98
14.4475	12.5764	18.9405	25.0916	39.2376	32.6109	36.1569	30.4364	52.0116	292.35	799.145	734.734	404.619	201.552	226.484	188.202	147.14	345.558	360.287	427.599	684.765	787.202	688.705	558.801	751.224	808.202	743.558	742.578	734.717	771.45	778.451	771.078	643.018	644.866	683.717	693.384	738.519	762.332	512.755	129.689	174.74	351.76	584.259	790.507	985.321	1077.13	1155.62	1186.38	1196.85	1149.94
15.5093	16.717	19.0165	31.578	17.3523	24.5999	42.7984	24.2861	36.9421	265.523	791.101	801.183	470.529	222.017	195.576	170.328	181.649	355.822	356.099	406.972	727.777	813.569	709.778	580.413	667.567	825.389	791.6	745.168	713.969	770.708	772.757	750.72	707.141	735.909	754.452	760.487	795.009	734.266	568.657	205.295	151.17	270.842	505.7	692.973	871.527	996.084	1101.42	1174.64	1178.7	1118.01
16.6931	14.7199	25.2266	21.9909	25.6168	27.103	19.2824	11.7137	21.0335	249.666	787.591	846.945	528.16	245.696	171.285	173.061	173.989	335.612	358.204	380.138	704.679	807.497	727.786	622.206	585.685	781.861	827.62	772.224	749.815	784.155	797.917	788.561	774.686	730.078	735.859	786.613	833.046	773.822	599.294	271.971	126.553	187.718	400.121	622.065	800.598	982.704	1075.73	1156.81	1160.92	1149.63
9.20837	20.1226	24.8937	16.9861	31.3041	30.2616	23.9045	23.0666	28.1986	169.678	687.217	857.837	587.372	271.387	199.828	199.094	153.533	286.275	344.871	378.321	649.263	775.484	750.947	713.061	572.371	686.112	837.382	813.323	753.089	782.717	818.663	793.074	791.927	719.191	717.901	774.153	825.721	860.521	646.279	308.902	113.809	117.6	271.674	518.829	719.161	933.254	1036.02	1130.22	1164.87	1154.45
11.9832	13.1639	13.6531	17.5426	20.4678	26.1478	33.7407	31.1084	39.8604	106.738	580.959	875.949	644.262	320.179	209.809	198.875	137.476	211.206	338.746	403.33	612.996	737.294	730.44	810.93	678.876	586.157	743.351	826.583	752.204	760.053	781.943	747.437	794.019	795.483	770.653	780.586	777.593	865.232	729.908	354.84	113.011	105.258	170.036	375.842	572.586	803.199	978.185	1087.83	1167.78	1143.85
7.04617	6.76298	11.3785	23.4443	31.7418	34.4067	34.6977	28.0741	31.9003	84.6106	526.951	894.409	690.122	386.459	209.318	202.519	149.913	179.66	346.807	380.535	566.544	754.045	722.362	762.9	783.617	632.833	588.417	759.972	800.602	748.409	781.892	743.541	718.208	792.625	781.722	770.911	753.238	807.707	788.155	453.429	118.275	86.8728	132.358	259.753	414.903	635.455	841.176	1005.31	1138.11	1145.61
9.91458	9.83169	14.2086	22.5028	21.6799	28.3837	27.4525	31.5742	38.4545	58.1639	443.653	886.908	769.907	437.329	210.498	178.508	183.627	173.731	291.975	363.199	559.986	782.32	753.98	716.538	822.068	758.694	519.444	598.268	816.957	755.077	774.232	788.46	649.361	693.381	751.997	735.361	713.318	731.928	792.999	536.358	134.708	71.8692	108.471	170.045	270.33	491.979	710.565	903.128	1052.09	1136.96
8.78189	8.6939	14.1226	13.4475	21.3969	38.906	26.1333	25.5848	30.0122	37.475	314.715	824.253	863.286	503.329	227.927	172.347	217.543	172.427	220.368	347.684	523.738	779.484	808.852	729.469	827.94	871.747	566.829	437.701	757.895	822.661	765.613	837.211	694.505	581.621	677.947	711.017	683.845	628.083	693.373	606.904	194.466	82.4905	127.769	120.825	214.573	412.129	615.008	786.527	936.38	1104.5
4.43532	10.189	12.3625	14.9577	22.2932	33.3513	25.1875	14.3809	14.4249	28.8061	198.777	750.748	918.198	589.158	308.519	208.771	201.35	148.291	159.559	295.333	441.052	735.975	855.672	712.388	699.771	855.579	706.991	405.392	601.991	825.276	759.425	816.87	788.667	569.247	534.833	633.214	653.846	536.329	519.398	600.923	353.032	83.7055	130.338	88.9079	124.901	251.9	438.849	611.78	803.864	1002.85
3.73933	7.79271	17.2126	30.7016	29.6198	27.5381	21.5934	16.5962	27.2838	34.1533	111.174	628.006	956.234	692.977	386.28	223.407	166.034	154.422	158.447	270.169	396.86	642.894	830.272	717.19	557.417	665.973	859.921	549.625	421.599	784.314	815.702	769.293	864.556	725.903	488.105	498.894	586.831	489.956	403.054	472.792	499.919	161.394	121.109	146.717	63.2592	101.519	292.801	470.004	636.393	863.56
1.80534	5.54523	14.1161	18.2636	23.5923	25.1627	20.1224	27.9609	36.8383	30.8023	56.6247	477.291	941.345	792.059	440.535	210.904	191.739	226.61	169.588	240.373	375.513	552.599	770.828	747.689	612.781	603.611	813.182	689.627	449.405	721.949	879.288	802.188	870.28	876.622	621.488	398.697	451.314	470.885	414.077	354.814	487.293	367.657	94.3488	149.606	144.196	63.5687	130.019	321.853	482.739	691.484
2.28758	6.24325	11.4597	8.90976	16.0244	30.7029	23.7042	32.2243	26.104	25.0761	42.9272	344.212	854.638	845.835	531.97	259.83	233.998	268.651	165.962	192.542	364.904	473.646	650.371	769.292	729.194	709.284	768.485	771.448	599.548	584.516	804.107	865.662	822.753	891.147	829.4	520.319	322.592	398.656	470.626	390.981	342.088	505.345	250.435	91.3309	194.082	91.5885	65.9428	130.207	314.481	488.776
2.99812	5.50946	7.46787	15.3465	29.3815	34.0478	30.2895	20.8085	24.4978	27.7664	49.8042	207.715	745.949	926.121	657.044	357.536	248.048	263.124	227.348	175.977	309.284	411.784	530.624	759.446	787.107	778.112	823.913	818.404	698.361	553.221	652.095	856.894	843.471	847.974	902.966	823.65	445.33	264.439	407.221	483.526	310.075	379.032	554.029	181.836	148.246	169.21	86.4447	93.0623	111.292	311.822
2.19037	4.59561	12.6328	21.0597	21.8785	25.6589	21.9272	17.966	16.8325	28.2586	48.5696	108.365	603.966	988.76	799.346	446.295	280.303	235.851	247.989	181.442	229.189	379.949	502.017	726.938	845.196	804.705	798.148	811.507	742.009	626.421	595.309	811.031	887.612	832.182	833.154	969.819	800.486	275.451	275.595	446.983	426.005	255.919	505.991	428.072	122.124	168.713	116.921	66.3676	47.1382	122.361
3.72726	4.98332	11.3641	32.2758	20.0473	20.7801	35.2623	33.6921	30.5691	21.1655	33.7735	58.0187	419.685	952.226	941.398	568.617	335.693	233.448	244.259	218.88	202.763	330.707	473.041	669.413	824.712	785.054	749.578	793.924	813.957	781.105	674.219	766.418	889.731	856.508	817.64	868.346	994.655	543.007	229.399	406.623	473.912	404.602	302.634	568.478	338.715	104.523	156.769	83.5224	78.617	61.8932
6.01859	7.74171	13.4407	14.5746	23.1235	21.1221	30.492	25.2298	28.3701	24.3385	25.7691	52.478	244.332	810.119	1006.54	737.24	388.861	238.091	279.938	243.741	186.912	259.034	418.306	595.081	725.579	771.461	757.852	764.798	823.501	881.933	810.835	749.441	843.188	838.573	855.835	816.542	928.145	841.18	234.64	297.298	460.096	462.823	372.599	418.627	659.039	267.208	65.9065	106.213	86.0843	87.7511
2.31856	6.0253	10.0556	11.4673	19.0789	29.1917	18.9208	11.0075	21.5053	37.2952	35.6102	58.54	125.273	579.571	956.125	882.983	498.734	282.469	276.84	225.82	181.142	216.089	331.515	488.815	642.91	785.249	844.984	779.03	752.281	791.076	846.861	796.319	750.393	792.695	855.195	844.448	875.025	939.738	325.524	101.319	451.357	430.666	464.527	408.734	572.178	651.752	217.349	59.0116	107.64	100.743
1.89711	4.94801	10.7769	10.0284	12.0044	23.9115	21.9902	19.9409	20.0383	26.4709	55.0046	48.5194	59.5955	382.494	878.18	941.64	658.798	383.601	253.124	229.989	211.069	189.064	238	345.466	523.6	696.765	851.778	846.84	787.472	803.29	825.034	839.332	755.881	750.31	748.245	778.067	908.694	942.501	576.547	166.781	368.084	485.775	442.719	513.706	482.838	654.495	626.742	220.045	78.4408	135.938
0.885388	3.94411	8.38566	12.2791	17.3543	19.2892	17.061	18.0799	33.5195	25.5108	42.1198	42.2754	41.6338	227.042	762.484	983.912	823.663	491.117	275.153	247.986	236.204	194.726	180.667	220.384	372.404	554.691	722.576	881.467	858.898	831.22	850.773	868.473	857.778	794.296	647.436	599.418	804.184	890.112	698.551	474.667	340.778	478.258	491.715	483.899	564.729	590.894	713.802	672.658	266.802	110.189
2.23979	3.9492	10.1032	12.4747	17.7232	14.3508	13.9319	23.4186	31.4169	29.4715	29.1998	24.9155	52.697	96.8277	539.882	991.346	943.399	644.456	369.822	252.561	238.692	225.679	153.983	166.509	274.092	437.457	525.401	737.216	933.684	839.015	803.977	867.315	868.234	849.618	719.105	535.637	644.515	711.269	553.46	716.628	553.095	375.751	560.009	461.083	489.308	641.367	670.687	770.622	715.032	304.005
3.1788	6.82307	7.21747	10.8476	15.2503	17.5449	14.6182	25.0902	30.5687	31.1447	25.9356	19.755	57.3673	78.4693	293.245	841.261	982.701	822.53	511.182	256.183	240.272	268.229	171.302	188.042	249.5	377.221	437.383	394.866	691.598	936.426	849.06	838.699	881.955	922.679	904.172	671.005	546.027	489.902	382.493	686.981	759.221	361.362	509.521	547.448	374.473	555.603	711.236	735.163	799.516	773.405
2.56299	4.55994	4.38317	6.36891	9.73437	18.6081	19.6233	19.1235	17.5838	24.7173	17.8851	22.4039	31.897	47.1114	131.436	629.077	976.234	934.332	668.293	330.778	250.95	317.18	204.691	194.103	228.916	293.242	430.603	379.428	344.009	723.592	938.826	832.585	838.89	870.551	939.827	905.467	660.646	435.932	312.848	409.018	591.598	395.422	451.827	653.838	500.007	559.341	689.543	789.08	827.003	839.05
1.59914	2.78003	9.56244	6.75707	6.00882	15.7965	21.3447	13.8859	11.0315	17.8941	30.9675	37.0399	28.1476	40.3762	62.684	365.978	893.96	1004.43	839.146	517.025	274.946	346.42	266.915	185.182	215.87	234.882	308.001	482.991	420.145	405.988	761.11	912.432	827.585	669.415	642.841	851.502	903.37	720.064	440.969	239.868	239.78	425.647	562.456	704.977	671.277	634.859	672.909	761.909	881.557	842.363
2.30741	3.2805	5.12165	5.00971	3.79383	8.27915	13.344	11.5924	16.9774	17.4301	32.7148	43.5592	37.0239	36.5319	50.6739	129.703	648.033	999.844	948.791	711.662	331.872	262.246	342.354	298.758	246.552	212.601	206.795	377.446	543.567	391.251	410.446	775.609	937.953	816.247	644.866	639.407	785.616	897.379	757.489	436.267	220.812	352.925	652.681	745.918	718.401	668.129	678.864	802.766	853.786	877.261
2.51062	2.28568	3.95167	3.93096	2.86734	7.06519	11.447	21.4213	23.497	21.4761	41.3191	26.307	16.874	38.5203	47.9359	66.5299	334.668	867.46	1005.16	878.805	538.949	233.922	282.686	354.501	284.054	224.113	195.425	261.218	462.256	543.464	325.268	368.436	706.192	907.471	901.408	805.699	773.159	828.453	881.042	772.258	525.299	359.731	601.718	718.752	627.465	677.038	656.191	789.906	889.633	886.827
1.34421	2.71921	4.16183	3.73732	5.44114	8.72946	12.2514	19.4217	18.2839	17.6299	25.6006	32.7175	25.0783	30.7291	31.1691	55.8165	113.33	607.051	1015.12	969.779	787.09	490.733	250.948	233.966	319.622	281.569	216.233	215.404	290.25	512.26	527.279	310.822	340.42	654.579	877.369	896.271	897.482	849.465	802.043	823.684	737.143	544.909	547.368	489.192	367.789	567.39	703.052	749.518	843.728	928.988
1.2562	2.11457	2.54166	1.94099	4.49406	8.10336	6.98238	9.32003	15.1949	16.2995	19.1261	35.3694	39.4482	22.1087	25.046	33.9293	38.7501	292.267	883.965	1035.77	886.84	723	367.278	192.358	308.571	298.307	248.424	220.727	211.193	285.503	492.21	507.521	307.184	324.734	601.765	819.321	874.362	840.838	765.577	754.626	762.043	712.522	614.168	494.163	386.621	403.859	605.566	827.331	836.613	842.358
1.21147	1.79977	0.831109	2.29583	3.92333	10.737	5.52111	8.19105	12.2334	17.3311	20.9216	26.9828	36.8797	31.3493	26.0743	37.3748	32.2153	105.948	597.159	1026.28	997.928	775.163	466.869	241.074	228.165	264.387	322.202	256.659	186.33	205.897	283.435	476.113	486.409	327.34	298.052	544.601	841.082	894.608	816.885	754.848	755.88	806.206	818.884	779.047	752.367	650.466	514.353	683.802	908.105	854.24
0.904815	2.30571	2.04183	2.88056	3.40385	6.54161	4.61415	9.23496	10.5883	15.8555	33.1647	40.7073	27.5571	28.8877	31.9156	65.6686	45.4209	39.9265	286.777	827.878	1078.47	887.785	629.06	350.493	202.926	245.307	329.149	291.799	205.482	221.316	223.805	296.739	480.366	494.083	341.887	266.903	499.445	781.847	882.176	869.161	831.268	813.206	870.934	890.6	866.421	898.127	781.136	622.309	718.668	891.843
0.714986	1.81898	2.62452	3.30508	2.45739	2.62365	6.80661	10.2103	15.2526	15.4281	30.7901	46.833	24.7214	15.4695	23.6182	36.7487	40.3651	45.9622	76.8766	513.942	1000.15	1024.63	850.723	519.471	257.639	222.78	265.345	312.912	254.707	229.97	242.374	204.968	300.713	457.444	470.755	342.9	287.143	400.395	674.171	867.823	902.307	901.183	860.397	851.941	828.518	816.669	852.701	834.855	715.396	760.591
1.32061	1.87757	1.60314	2.24882	2.44257	3.44335	5.03845	5.87168	12.8942	14.7802	12.9694	16.9969	28.222	23.0075	23.2935	18.1833	18.3099	36.1077	62.9225	217.461	755.487	1069.7	995.364	718.116	424.144	219.021	235.254	331.448	302.354	255.858	253.136	198.7	204.436	320.232	458.631	453.508	375.739	329.178	328.789	443.282	648.201	847.722	898.074	877.239	817.356	783.358	779.469	844.435	844.395	756.306
1.02114	1.1968	1.44254	1.63537	2.44387	5.37013	5.77581	5.9232	6.47053	12.1772	11.5249	14.8482	21.0856	15.5962	18.1989	20.2114	39.3853	28.4556	69.4773	66.4705	420.222	938.282	1073.24	872.434	624.458	318.746	221.144	263.201	318.85	294.05	264.959	246.811	193.453	188.17	312.557	443.346	424.639	436.127	354.5	248.557	307.747	451.366	614.274	793.442	844.314	809.295	764.458	772.411	795.966	817.823
1.1027	0.178238	1.08642	1.03769	1.57891	2.97913	2.32069	2.03618	3.72775	3.5482	10.7498	17.7691	15.6934	16.7738	18.8967	22.972	48.1449	34.2107	42.519	46.4489	142.098	633.852	1034.62	1009.78	780.372	484.278	268.439	171.129	251.442	306.448	283.588	283.702	217.403	181.794	182.071	272.293	376.543	409.893	423.364	393.895	296.272	222.289	274.45	422.647	633.493	805.411	795.694	744.669	729.094	769.788
-0.00283501	0.309029	0.167083	0.863743	0.867693	1.25243	2.37947	2.90527	3.60008	5.86031	12.3105	12.8983	19.6655	13.2946	25.7902	20.934	32.1463	36.6933	20.7727	47.1927	52.9885	291.332	806.788	1065.42	981.174	704.03	418.317	243.744	209.904	269.954	291.85	272.827	216.602	209.557	184.194	150.931	233.152	302.114	365.447	408.126	386.727	285.443	230.592	256.419	299.4	497.051	780.166	853.525	776.795	680.732
-0.0519462	0.266932	0.0627071	0.396008	0.223764	1.36182	1.59203	3.07798	3.99707	6.31052	12.9927	12.2142	15.449	23.5852	33.3513	15.2178	20.4461	25.94	26.8217	23.3257	57.1702	93.0974	523.409	950.587	1086.08	934.507	615.106	389.201	253.935	197.614	279.52	304.624	240.346	173.466	175.606	172.586	161.444	184.139	317.639	391.443	383.89	369.42	312.61	271.348	240.805	244.262	427.108	716.893	891.754	831.808
0.420425	0.509532	0.107131	0.787868	-0.0152803	1.58808	2.07487	2.88779	3.792	4.46493	6.91081	11.3336	15.4032	19.9769	24.6731	11.3162	15.0598	17.3295	27.0615	21.0475	46.249	51.0263	230.047	707.441	1017.69	1050.55	830.449	542.593	324.536	197.284	227.312	305.175	330.289	252.608	192.23	191.608	230.404	205.064	197.882	295.358	364.536	371.956	343.089	320.852	313.256	265.409	226.873	302.214	580.989	887.906
0.131038	0.174673	-0.0216224	0.0478031	0.329119	0.412056	1.53005	2.91429	2.76127	5.49189	7.57197	13.8721	17.773	18.2521	13.4466	17.6609	17.8013	17.1787	26.4685	31.6234	33.531	60.9944	56.7297	334.927	790.575	1042.53	1006.92	775.316	517.337	307.925	195.214	209.833	313.583	333.77	284.2	253.112	276.574	232.421	172.577	170.72	230.827	353.265	400.525	356.259	362.591	356.528	286.646	244.394	255.896	442.593
-0.0140146	-0.0185906	-0.0245228	0.232055	0.723719	0.125409	0.754494	2.22935	2.94125	4.55666	5.63765	8.48458	9.59884	13.1853	10.9032	10.5812	19.251	12.3219	20.2546	28.1921	37.6621	31.0757	51.4872	78.3035	439.128	893.419	1079.36	962.961	749.992	522.181	289.128	186.934	226.625	280.987	313.972	299.821	274.818	212.206	170.048	189.006	192.684	234.594	359.747	407.813	391.199	399.976	378.579	318.175	272.583	229.301
-1.98151e-08	-2.36486e-05	-0.00960624	0.0675513	0.506433	0.578047	0.163116	1.70072	2.87956	2.75988	5.46715	7.72864	10.769	8.29866	8.8307	10.0011	17.8655	17.1997	17.325	20.0348	33.9372	29.7739	29.7555	32.408	124.961	539.164	954.819	1066.52	919.992	753.737	540.328	326.965	226.851	208.925	267.467	269.632	264.669	290.812	251.24	263.03	265.23	210.376	200.959	246.922	327.822	379.837	421.906	405.944	325.162	280.834
0	2.20047e-06	0.00103072	-0.0165202	0.00539817	0.397207	1.01882	2.95821	2.19588	3.28494	5.42882	6.96151	11.7807	14.1168	13.9973	18.6827	18.1579	13.3841	21.8205	22.8124	25.1226	18.6381	20.4363	30.0218	37.2238	153.037	583.305	978.165	1053.34	934.746	781.47	595.446	370.073	221.972	222.412	259.586	265.519	300.767	304.311	283.226	257.237	233.77	209.049	165.806	186.008	269.41	361.143	446.01	415.492	312.818
0	0	0	-0.0230166	0.192051	0.843384	0.471312	1.28759	1.70199	2.82516	3.68206	5.274	7.76983	11.041	10.2244	13.0539	18.8601	17.6708	24.3835	17.0776	18.3964	18.2874	23.6105	41.7727	48.3888	50.2254	166.135	590.169	976.078	1071.1	948.924	818.764	644.015	426.574	262.816	225.317	250.019	250.229	239.315	243.776	258.011	265.31	204.182	172.861	179.519	196.889	260.487	322.299	428.704	438.199
0	0	0	0.00199334	-0.0167055	-0.0794742	-0.0752025	1.64586	1.21896	2.78236	6.34287	4.42902	5.09525	6.41593	7.96702	6.17014	13.6206	18.2635	25.8082	14.2891	22.6836	17.4375	21.0034	35.7247	40.2316	54.2032	52.7729	145.698	540.143	937.218	1056.21	971.249	843.166	713.363	521.925	308.024	240.648	245.26	212.224	251.234	280.896	307.786	268.266	206.289	223.3	224.554	227.137	232.185	269.719	407.104
0	0	0	0	-4.36057e-06	-0.000193886	-0.0751235	0.791179	1.66819	2.59962	3.63084	3.52702	3.6495	4.22553	5.21131	12.4729	19.8558	20.8068	9.31971	13.259	17.0505	12.9521	19.1565	28.1815	28.7729	47.2922	49.0703	52.772	95.9218	411.704	868.735	1064.24	1013.14	915.105	811.082	614.692	405.529	301.454	206.954	233.653	266.355	285.748	311.766	296.049	317.982	299.931	226.801	223.753	217.246	236.175
0	0	0	0	1.74208e-06	-3.79435e-05	-0.00340574	-0.0473157	1.08392	1.20579	4.87771	4.48044	4.32408	5.44763	3.95599	8.56759	12.472	10.479	10.1384	13.489	15.2376	12.6877	13.2507	16.804	20.8333	31.8343	38.3792	43.5555	65.3579	72.9821	331.519	744.172	985.756	1037.42	974.232	859.699	708.238	541.011	326.382	267.239	306.497	254.035	282.289	291.063	300.416	324.448	306.807	297.773	298.086	255.083
0	0	0	0	4.43176e-07	-3.52036e-08	0.000419347	-0.0279385	0.33548	0.746183	1.57362	4.1896	3.01287	4.51112	5.2015	3.57931	10.5345	6.68356	8.77817	10.748	11.8926	16.3805	11.7128	18.1308	16.6009	16.1694	25.6828	32.0177	37.4297	53.2348	56.9238	198.186	548.639	900.947	1048.05	1012.27	917.821	830.4	616.114	511.126	563.488	301.633	202.333	239.28	262.842	292.848	317.989	329.003	326.524	345.006
0	0	0	0	-4.7703e-08	3.19266e-07	1.65355e-05	0.00237378	-0.0455408	-0.129088	1.46818	6.55129	3.56463	2.42958	4.77815	4.65938	11.1197	11.029	10.3851	8.56359	10.5174	13.3819	14.6756	14.5532	17.3731	21.6258	30.4774	23.7015	33.7352	31.2194	48.2347	56.2733	110.833	395.039	780.074	1003.3	1044.14	997.637	861.287	782.616	818.309	551.642	268.172	210.964	247.205	266.693	265.041	274.251	285.294	345.001
0	0	0	0	0	-3.68151e-09	7.71676e-07	-9.60462e-05	-0.000160729	-0.0938258	1.98605	3.93421	4.25035	2.6007	2.40876	4.46859	8.19682	9.2128	8.49365	11.4246	10.0923	14.2851	11.9936	29.1211	24.5569	16.6413	23.8904	27.6074	26.6854	30.0586	41.1859	36.656	54.1578	76.238	246.521	567.428	884.15	1051.84	1022.32	948.829	903.785	834.435	638.702	448.498	359.273	271.842	220.44	248.732	293.257	298.215
0	0	0	0	0	0	0	8.45854e-06	8.41498e-06	-0.0643222	0.492528	1.73635	2.51936	1.9784	3.53273	6.26602	8.2733	5.87211	8.01027	10.1365	12.6492	14.3533	6.25029	17.0515	29.7288	24.935	18.3381	22.6236	23.784	26.5749	30.824	37.1405	34.0548	56.6871	64.2111	101.88	315.243	658.986	923.664	1031.45	1036.09	977.321	896.001	785.226	691.405	476.477	258.279	236.353	281.277	281.503
0	0	0	0	0	0	0	0	-1.01079e-06	0.00520359	-0.0928683	0.222978	2.16569	3.37281	6.00812	4.3707	3.70976	3.05238	5.81314	11.7844	13.1382	12.7482	10.1659	8.04145	13.6063	17.6426	23.6797	24.8031	13.857	14.9626	23.6792	21.6004	38.3297	48.1191	48.8192	54.8136	59.149	130.564	375.494	695.18	954.276	1050.1	1034.72	951.954	872.378	748.557	547.784	441.479	355.539	263.748
0	0	0	0	0	0	0	0	1.20719e-07	2.57581e-06	0.000262235	-0.090097	1.15479	1.87995	4.22405	2.74065	2.82463	5.28887	6.55141	7.54233	8.80519	6.75577	11.3171	12.0879	10.8526	8.16517	18.8902	20.2553	17.8435	14.4096	15.0933	27.7561	23.2213	35.6014	52.6971	43.2911	50.9804	69.4758	57.8823	175.565	480.168	794.455	1003.09	1057.45	993.955	942.201	899.482	783.626	624.387	417.648
0	0	0	0	0	0	0	0	0	-1.60981e-07	7.83912e-05	0.00323461	-0.0664614	0.335509	2.41112	2.71061	3.03957	7.2805	5.60485	7.4168	8.7202	7.43539	6.26153	10.4289	10.3197	9.02212	12.3434	13.1986	12.5798	14.0013	10.4812	22.206	17.6331	31.188	34.7728	46.2711	37.2464	28.5435	59.1529	53.8674	90.7722	303.002	595.5	879.3	1054.98	1095.93	1064.03	943.838	856.189	762.796
0	0	0	0	0	0	0	0	0	-4.62081e-10	1.35854e-05	-0.000147281	-0.126719	1.49375	2.26695	2.09511	2.83027	6.38507	5.45685	11.0978	8.29461	6.03572	5.57572	7.47621	5.09205	4.58391	5.39233	8.99713	11.9901	22.6796	18.2551	15.7512	15.0846	32.2716	31.6457	19.7426	23.7632	20.0232	27.993	59.9647	67.9842	51.8737	136.456	381.722	720.761	994.175	1118.2	1076.5	1012.04	971.6
0	0	0	0	0	0	0	0	0	0	0	6.32699e-06	-0.00395264	0.0102117	-0.0874431	0.386895	2.91582	3.21215	2.54666	4.84876	6.55042	8.20741	7.294	9.02837	4.88321	4.24267	6.90639	9.60061	12.6227	23.964	21.5057	15.7515	11.6603	12.9619	22.9577	19.0727	24.8364	26.297	36.6054	33.126	44.1725	58.5153	63.8056	64.2165	181.373	441.51	740.48	979.25	1117.26	1153.99
0	0	0	0	0	0	0	0	0	0	0	0	0.00105085	-0.00929448	-0.0230551	0.0132478	1.07702	2.78612	2.29772	1.59061	2.28246	4.26861	4.36144	4.7453	4.88747	6.9104	6.29948	12.0337	17.3445	17.8111	11.2204	11.6013	13.8989	14.311	22.008	17.0511	17.3666	25.3517	38.354	30.8788	29.2762	26.486	31.6182	50.668	51.9521	51.2484	141.181	350.998	613.643	889.602
0	0	0	0	0	0	0	0	0	0	0	0	1.34517e-09	-1.32591e-08	0.00140897	-0.0621597	0.496789	2.37884	3.0284	2.64358	4.08963	5.69857	3.15519	2.51951	4.20696	3.72151	4.08829	8.6903	14.7179	9.2549	7.72717	9.7341	10.6361	11.0513	13.9794	16.1366	15.6403	18.0584	20.3356	20.8354	19.7519	22.961	26.3561	23.4033	26.8195	35.9359	46.2447	42.3998	85.0519	195.686
0	0	0	0	0	0	0	0	0	0	0	0	-5.79976e-11	-1.8932e-08	-2.85653e-08	-0.0101982	0.0342632	0.73933	0.930616	2.09499	5.21944	5.70247	3.03961	5.44564	4.03942	4.53466	4.47705	8.86607	12.115	5.59721	8.54497	14.3444	6.80867	12.1762	16.4592	12.142	17.8982	17.9468	20.9712	15.2054	15.168	20.9744	24.956	33.444	35.8888	30.9311	29.4449	54.7024	54.9796	41.3341
0	0	0	0	0	0	0	0	0	0	0	2.49904e-07	-4.04844e-06	-5.7165e-07	5.01448e-08	0.0012545	-0.041815	0.201902	1.07669	1.92738	2.88123	2.5444	2.49895	2.82154	3.27919	4.16623	7.30638	6.11694	6.86739	7.9199	9.49579	10.8166	14.1521	18.3086	13.647	19.5835	10.3478	13.6799	23.6914	22.6286	12.9827	18.7401	30.7784	35.2274	40.7371	36.195	26.7789	31.3459	28.7908	31.1459
0	0	0	0	0	0	0	0	0	0	0.000507894	-0.00585823	-0.00187149	0.000251179	-1.96806e-06	5.76469e-05	-0.00481579	0.0378709	-0.00272643	0.388608	1.98298	2.16143	2.81382	3.8057	7.58337	4.90786	4.11855	6.22213	6.82195	7.81463	12.2886	8.94794	9.37058	11.1921	11.6325	12.6682	9.81039	8.05243	14.0321	19.8771	20.7667	22.9281	17.208	20.7128	20.9719	29.8978	26.2935	26.4178	40.3493	24.7427
0	0	0	0	0	0	0	0	0	0	-0.00264496	0.0302445	0.0137	-0.000942952	0.00305376	-0.0369054	-0.0110789	-0.00297266	0.00634271	-0.0490865	0.951215	1.53445	2.92574	2.68769	4.04748	3.81002	5.46352	8.9806	6.35445	10.6424	8.77151	5.74189	6.58444	7.33252	7.97873	9.43932	9.13013	8.41312	12.7406	11.876	11.5597	18.9269	10.8618	22.7445	19.9459	18.8568	28.2773	22.5763	22.3308	17.4285
0	0	0	0	0	0	0	0	0	0	-0.0767533	0.886388	0.274066	-0.0336612	-0.0357348	0.415473	0.106269	-0.0252457	0.0619709	0.635753	0.128778	0.603615	2.37814	2.59255	1.31314	3.74305	7.17171	9.748	6.32538	5.47251	6.06174	5.80429	5.26863	5.36348	5.65055	5.65502	6.41101	8.06127	9.82539	10.2001	10.2792	11.3881	13.2337	16.3861	10.7176	11.8144	19.6814	21.4711	24.859	13.7708
0	0	0	0	0	0	0	0	0	0	-0.00875614	0.101141	0.0311394	-0.00374618	-0.00660286	0.10884	0.1965	0.0147437	-0.0525252	0.375635	0.130949	1.15269	1.45153	2.43675	1.61161	3.30065	6.50477	6.29313	4.20992	4.21906	3.30971	4.05834	3.62826	3.87056	6.71619	6.66624	7.67291	7.47211	13.4769	8.40172	6.36028	8.45515	13.0146	11.3803	10.7903	9.45277	11.0358	12.652	23.6116	17.1102
0	0	0	0	0	0	0	0	0	0	0.00120586	-0.0139274	-0.00429907	0.000168009	-0.00392892	0.0272581	0.900288	0.39677	0.343708	-0.0896705	0.129211	0.645158	0.197417	0.414647	1.4134	2.47518	3.57897	3.4771	2.5688	3.68712	2.85392	3.49741	3.98	2.83147	5.92254	9.3574	6.83583	7.51458	9.22257	8.03124	4.83957	12.0699	8.13063	7.83212	11.7385	7.98665	15.9027	12.1742	12.2074	13.6227
0	0	0	0	0	0	0	0	0	0	0	0	-1.89555e-08	8.18126e-06	-0.0374984	0.273444	2.32165	0.142971	0.610809	-0.0693381	-0.0485816	-0.0682295	-0.0172614	0.11138	0.285091	0.969117	1.56993	2.10835	1.336	2.83152	2.91168	4.55285	6.39226	2.83501	3.0557	3.74735	6.24208	8.46114	5.65105	8.75329	9.91575	7.04378	5.12781	8.45382	16.8251	10.9569	8.73778	12.0334	11.8257	15.9029
0	0	0	0	0	0	0	0	0	0	0	0	0	1.90291e-07	-0.00527714	-0.0159325	0.969901	1.35776	0.40464	0.548515	0.38686	-0.112164	0.729257	0.591542	0.404188	0.46171	0.0782964	0.744954	0.392549	0.294743	1.89034	3.12203	3.02855	2.52588	4.24177	4.39039	9.71941	5.98552	3.90132	5.60874	9.59185	8.12591	10.1159	9.12576	8.49608	13.92	10.6302	6.9271	9.52855	19.7308
0	0	0	0	0	0	0	0	0	0	0	0	0	0	0.000759225	-0.0128605	0.0496462	0.406626	0.282083	0.155513	0.120529	-0.0198702	0.0521314	0.428248	0.0796313	-0.0534363	-0.0413848	0.0740182	0.393406	0.198568	0.940691	1.85665	1.75013	3.4228	4.41163	3.57788	7.95382	6.49666	6.38759	3.87323	7.40742	7.06167	9.64645	8.31858	9.12782	9.89602	11.1633	4.74646	6.95952	8.20387
0	0	0	0	0	0	0	0	0	0	0	0	0	0	0	0.00095532	-0.0123846	-0.0421585	-0.0312124	-0.022291	-0.0124438	0.00254779	-0.0342468	0.235812	0.0752738	-0.0109394	-0.00353184	0.020848	0.0609419	0.0080969	0.252698	0.386915	0.877948	2.42478	2.21106	2.90043	2.63612	3.64233	3.57587	4.67892	7.88191	6.35539	6.65602	8.61395	7.12262	8.64772	6.19376	4.55746	4.12442	5.9663
0	0	0	0	0	0	0	0	0	0	0	0	0	0	0	0	0	0.0001082	-0.00105989	-0.000689492	7.34068e-05	-1.48542e-05	-0.0239723	0.279002	0.0810403	-0.0112826	-0.0189033	-0.003138	-0.00521386	-0.000133474	-0.028152	-0.073142	0.100961	0.822472	0.718713	2.67422	3.08461	1.84111	2.102	4.58357	6.8103	2.40909	7.05508	7.02181	5.43353	4.14508	4.90845	7.20675	5.58804	6.35689
0	0	0	0	0	0	0	0	0	0	0	0	0	0	0	0	0	-1.30875e-05	0.000128062	7.69748e-05	-8.50715e-06	0	0.00284862	-0.0323156	-0.0180914	0.00429412	0.147772	-0.00443735	5.69211e-05	-2.46701e-06	-7.15179e-05	0.00174193	-0.0209037	0.157149	0.137414	0.727492	2.7667	2.52534	1.14117	2.3777	3.18154	2.73691	4.47785	4.51768	5.32675	4.53637	7.46388	5.09782	6.7766	5.87673
0	0	0	0	0	0	0	0	0	0	0	0	0	0	0	0	0	0	0	0	0	0	1.22809e-05	-0.000131542	0.00173386	-0.00421116	0.4064	-0.0266276	0.00188963	0	-1.35872e-07	1.47134e-06	0.000677606	-0.024865	-0.0197294	-0.112987	0.175462	1.40794	1.2199	2.48055	2.86465	3.51083	4.02654	2.64448	3.39137	2.74316	3.76569	4.29953	4.35079	7.66525
0	0	0	0	0	0	0	0	0	0	0	0	0	0	0	0	0	0	0	0	0	0	-2.187e-06	2.04235e-05	-0.0224755	0.184207	0.760054	0.114234	-0.0163007	-2.30435e-08	0	0	-1.11242e-09	-6.10555e-09	-4.83895e-06	0.00378387	-0.0459561	0.0252365	0.79975	1.41156	1.42457	2.54377	1.13356	1.42347	2.79687	1.95111	2.09274	3.00565	2.48148	3.49611
0	0	0	0	0	0	0	0	0	0	0	0	0	0	0	0	0	0	0	0	0	0	0	0	-0.0589237	0.483951	2.09375	0.296149	-0.0425768	6.15284e-06	-5.90116e-05	-3.3851e-05	3.8275e-06	0	0	0	0.000678227	-0.00828515	-0.0855646	-0.104478	0.0748721	0.575522	-0.098886	0.91804	1.13465	2.44249	3.14156	3.12542	3.59533	3.42163
0	0	0	0	0	0	0	0	0	0	0	0	0	0	0	0	0	0	0	0	0	0	0	0	0.00329629	-0.0270731	-0.117126	-0.0165781	0.00234092	-5.28267e-05	0.000551084	0.00031612	-3.57434e-05	0	0	0	1.66348e-07	-2.06334e-06	-0.000198236	0.00165007	-0.0259407	0.48446	0.0553224	0.897065	0.313298	1.67221	2.44601	2.60394	3.95468	3.28056
0	0	0	0	0	0	0	0	0	0	0	0	0	0	0	0	0	0	0	0	0	0	0	0	0	0	1.55084e-07	-1.44826e-06	-4.65585e-06	-0.000180758	0.00177161	0.00101626	-0.000114907	0	0	0	0	0	4.75798e-06	-3.66407e-05	0.000434294	-0.0319099	-0.000843626	-0.0571744	-0.0246143	-0.136196	0.115533	0.426039	1.82553	2.27972
0	0	0	0	0	0	0	0	0	0	0	0	0	0	0	0	0	0	0	0	0	0	0	0	0	0	-2.13366e-08	1.99253e-07	6.40556e-07	1.56339e-05	-0.00015343	-8.80126e-05	9.9515e-06	0	1.56894e-05	-0.000181161	-5.63526e-05	6.03438e-06	0	0	-0.00022286	0.00201082	0.00194245	-0.000377704	-0.000509064	0.00437667	-0.0280091	-0.0425788	0.0603431	1.35174
0	0	0	0	0	0	0	0	0	0	0	0	0	0	0	0	0	0	0	0	0	0	0	0	0	0	0	0	0	0	0	0	0	0	-0.00015343	0.00177161	0.000551084	-5.90116e-05	0	0	-9.10145e-05	0.000821796	0.000821874	-8.59794e-05	-4.46594e-06	-0.000191885	0.000194406	-0.0169094	0.121736	0.556282
0	0	0	0	0	0	0	0	0	0	0	0	0	0	0	0	0	0	0	0	0	0	0	0	0	0	0	0	0	0	0	0	0	0	-8.80126e-05	0.00101626	0.00031612	-3.3851e-05	0	0	1.15738e-05	-0.000104506	-0.000104506	1.20894e-05	-4.2905e-06	-1.039e-05	-1.47791e-06	0.00170482	-0.0141526	-0.0638825
0	0	0	0	0	0	0	0	0	0	0	0	0	0	0	0	0	0	0	0	0	0	0	0	0	0	0	0	0	0	0	0	0	0	9.9515e-06	-0.000114907	-3.57434e-05	3.8275e-06	0	0	0	0	0	-5.83028e-08	5.15639e-07	8.989e-07	-9.19194e-08	0	0	0
0	0	0	0	0	0	0	0	0	0	0	0	0	0	0	0	0	0	0	0	0	0	0	0	0	0	0	0	0	0	0	0	0	0	0	0	0	0	0	0	0	0	0	0	0	0	0	0	0	0
0	0	0	0	0	0	0	0	0	0	0	0	0	0	0	0	0	0	0	0	0	0	0	0	0	0	0	0	0	0	0	0	0	0	0	0	0	0	0	0	0	0	0	0	0	0	0	0	0	0
0	0	0	0	0	0	0	0	0	0	0	0	0	0	0	0	0	0	0	0	0	0	0	0	0	0	0	0	0	0	0	0	0	0	0	0	0	0	0	0	0	0	0	0	0	0	0	0	0	0
0	0	0	0	0	0	0	0	0	0	0	0	0	0	0	0	0	0	0	0	0	0	0	0	0	0	0	0	0	0	0	0	0	0	0	0	0	0	0	0	0	0	0	0	0	0	0	0	0	0
0	0	0	0	0	0	0	0	0	0	0	0	0	0	0	0	0	0	0	0	0	0	0	0	0	0	0	0	0	0	0	0	0	0	0	0	0	0	0	0	0	0	0	0	0	0	0	0	0	0
0	0	0	0	0	0	0	0	0	0	0	0	0	0	0	0	0	0	0	0	0	0	0	0	0	0	0	0	0	0	0	0	0	0	0	0	0	0	0	0	0	0	0	0	0	0	0	0	0	0
0	0	0	0	0	0	0	0	0	0	0	0	0	0	0	0	0	0	0	0	0	0	0	0	0	0	0	0	0	0	0	0	0	0	0	0	0	0	0	0	0	0	0	0	0	0	0	0	0	0
0	0	0	0	0	0	0	0	0	0	0	0	0	0	0	0	0	0	0	0	0	0	0	0	0	0	0	0	0	0	0	0	0	0	0	0	0	0	0	0	0	0	0	0	0	0	0	0	0	0
0	0	0	0	0	0	0	0	0	0	0	0	0	0	0	0	0	0	0	0	0	0	0	0	0	0	0	0	0	0	0	0	0	0	0	0	0	0	0	0	0	0	0	0	0	0	0	0	0	0
0	0	0	0	0	0	0	0	0	0	0	0	0	0	0	0	0	0	0	0	0	0	0	0	0	0	0	0	0	0	0	0	0	0	0	0	0	0	0	0	0	0	0	0	0	0	0	0	0	0
0	0	0	0	0	0	0	0	0	0	0	0	0	0	0	0	0	0	0	0	0	0	0	0	0	0	0	0	0	0	0	0	0	0	0	0	0	0	0	0	0	0	0	0	0	0	0	0	0	0
0	0	0	0	0	0	0	0	0	0	0	0	0	0	0	0	0	0	0	0	0	0	0	0	0	0	0	0	0	0	0	0	0	0	0	0	0	0	0	0	0	0	0	0	0	0	0	0	0	0
0	0	0	0	0	0	0	0	0	0	0	0	0	0	0	0	0	0	0	0	0	0	0	0	0	0	0	0	0	0	0	0	0	0	0	0	0	0	0	0	0	0	0	0	0	0	0	0	0	0
0	0	0	0	0	0	0	0	0	0	0	0	0	0	0	0	0	0	0	0	0	0	0	0	0	0	0	0	0	0	0	0	0	0	0	0	0	0	0	0	0	0	0	0	0	0	0	0	0	0
0	0	0	0	0	0	0	0	0	0	0	0	0	0	0	0	0	0	0	0	0	0	0	0	0	0	0	0	0	0	0	0	0	0	0	0	0	0	0	0	0	0	0	0	0	0	0	0	0	0
0	0	0	0	0	0	0	0	0	0	0	0	0	0	0	0	0	0	0	0	0	0	0	0	0	0	0	0	0	0	0	0	0	0	0	0	0	0	0	0	0	0	0	0	0	0	0	0	0	0
0	0	0	0	0	0	0	0	0	0	0	0	0	0	0	0	0	0	0	0	0	0	0	0	0	0	0	0	0	0	0	0	0	0	0	0	0	0	0	0	0	0	0	0	0	0	0	0	0	0
0	0	0	0	0	0	0	0	0	0	0	0	0	0	0	0	0	0	0	0	0	0	0	0	0	0	0	0	0	0	0	0	0	0	0	0	0	0	0	0	0	0	0	0	0	0	0	0	0	0
0	0	0	0	0	0	0	0	0	0	0	0	0	0	0	0	0	0	0	0	0	0	0	0	0	0	0	0	0	0	0	0	0	0	0	0	0	0	0	0	0	0	0	0	0	0	0	0	0	0
0	0	0	0	0	0	0	0	0	0	0	0	0	0	0	0	0	0	0	0	0	0	0	0	0	0	0	0	0	0	0	0	0	0	0	0	0	0	0	0	0	0	0	0	0	0	0	0	0	0
0	0	0	0	0	0	0	0	0	0	0	0	0	0	0	0	0	0	0	0	0	0	0	0	0	0	0	0	0	0	0	0	0	0	0	0	0	0	0	0	0	0	0	0	0	0	0	0	0	0
0	0	0	0	0	0	0	0	0	0	0	0	0	0	0	0	0	0	0	0	0	0	0	0	0	0	0	0	0	0	0	0	0	0	0	0	0	0	0	0	0	0	0	0	0	0	0	0	0	0
0	0	0	0	0	0	0	0	0	0	0	0	0	0	0	0	0	0	0	0	0	0	0	0	0	0	0	0	0	0	0	0	0	0	0	0	0	0	0	0	0	0	0	0	0	0	0	0	0	0
0	0	0	0	0	0	0	0	0	0	0	0	0	0	0	0	0	0	0	0	0	0	0	0	0	0	0	0	0	0	0	0	0	0	0	0	0	0	0	0	0	0	0	0	0	0	0	0	0	0
0	0	0	0	0	0	0	0	0	0	0	0	0	0	0	0	0	0	0	0	0	0	0	0	0	0	0	0	0	0	0	0	0	0	0	0	0	0	0	0	0	0	0	0	0	0	0	0	0	0
0	0	0	0	0	0	0	0	0	0	0	0	0	0	0	0	0	0	0	0	0	0	0	0	0	0	0	0	0	0	0	0	0	0	0	0	0	0	0	0	0	0	0	0	0	0	0	0	0	0
0	0	0	0	0	0	0	0	0	0	0	0	0	0	0	0	0	0	0	0	0	0	0	0	0	0	0	0	0	0	0	0	0	0	0	0	0	0	0	0	0	0	0	0	0	0	0	0	0	0
7.88535	6.14224	9.29863	10.3569	19.862	18.7358	23.3126	25.9016	14.6588	24.7203	343.005	706.542	490.536	185.444	209.051	244.946	204.267	205.431	202.762	174.635	192.745	231.113	254.551	224.056	232.08	241.31	238.959	227.496	220.273	240.553	217.873	250.171	273.347	295.111	418.792	692.325	833.268	779.445	700.045	655.713	742.198	784.562	644.656	642.585	730.789	675.15	583.4	452.126	265.507	106.306
7.86333	5.92534	9.17068	10.3323	19.2779	19.0367	22.9423	25.3004	16.1364	25.0809	343.834	706.607	488.435	185.64	209.34	241.971	201.576	204.639	203.438	174.92	191.477	229.356	252.86	226.449	230.771	240.733	241.182	228.312	217.077	236.371	214.375	243.47	267.67	291.161	425.156	695.444	826.069	771.778	698.955	655.857	732.856	770.822	633.906	631.933	719.333	662.425	564.517	431.326	249.282	99.3296
7.76564	5.24106	8.80595	10.2352	17.7428	19.9521	21.8443	23.5891	20.0417	25.9893	346.781	706.562	483.155	186.073	210.356	234.807	194.951	202.877	205.281	174.97	187.997	225.211	249.762	233.323	227.063	240.072	247.62	230.202	208.542	225.555	205.274	226.934	254.274	281.562	440.578	702.906	809.404	754.353	697.154	656.807	711.794	740.002	609.857	609.892	696.387	636.264	522.049	382.569	208.907	81.1151
7.58722	4.06586	8.1942	10.0611	15.2225	21.5114	19.9849	20.7198	26.4642	27.4632	351.967	706.392	474.592	186.748	212.14	223.341	184.277	200.127	208.337	174.737	182.214	218.622	245.284	244.875	220.853	239.374	258.46	233.194	194.466	207.875	190.373	200.268	232.968	266.156	465.311	714.825	783.062	726.972	694.677	658.627	678.787	691.788	572.272	576.391	661.946	596.601	455.553	305.182	143.637	51.2618
7.51627	3.27819	7.71714	9.97802	13.0029	22.6152	18.6177	18.4774	32.0711	28.8458	354.869	706.707	466.534	187.519	213.157	211.827	173.908	197.019	210.887	176.043	177.444	211.791	238.432	253.78	215.965	236.906	266.715	236.371	182.366	191.929	177.054	174.467	210.909	250.896	489.906	726.911	754.988	696.975	690.198	658.989	642.182	637.893	530.084	534.02	616.136	545.929	381.522	224.265	81.2638	24.7175
7.75554	3.77544	7.76775	10.1875	12.3707	22.1702	19.0697	18.6607	33.5761	29.499	350.549	708.434	462.781	188.22	211.697	204.295	167.876	193.863	211.217	180.923	176.876	206.598	227.539	252.666	216.316	230.662	265.669	239.153	179.655	185.861	172.239	159.593	194.258	241.097	505.312	735.443	732.475	670.685	682.348	656.311	610.097	589.121	491.403	484.022	558.045	485.518	314.218	162.401	48.3775	16.332
8.4018	5.77036	8.45331	10.8755	13.5045	20.0566	21.8697	21.5842	30.7478	29.4259	336.374	713.21	463.917	188.713	206.71	200.23	165.176	189.186	209.104	190.675	180.365	201.752	209.176	240.291	222.895	219.075	255.685	243.043	186.863	188.647	174.675	152.604	179.146	234.471	512.178	742.62	713.422	644.164	670.743	653.892	582.557	542.65	453.438	420.21	482.647	409.767	245.045	110.782	42.9493	27.6747
9.14171	8.25219	9.30655	11.574	15.1757	17.2628	25.1493	25.4172	26.3324	29.0761	320.457	717.52	466.213	189.357	201.247	197.658	164.687	185.337	206.16	201.586	185.891	198.164	190.514	224.075	231.185	206.308	240.916	245.833	197.782	196.269	181.614	151.634	167.931	231.222	515.823	747.259	696.296	619.775	657.029	647.104	553.732	495.702	415.278	352.491	399.361	327.543	178.834	68.677	49.566	45.4235
9.60843	10.0966	9.80233	11.7102	16.065	14.8359	26.7498	28.1657	23.1794	28.8921	312.37	716.922	465.645	190.587	198.945	194.937	165.895	185.509	204.107	209.222	191.541	197.495	180.659	212.083	236.144	197.401	225.25	244.45	205.969	205.371	191.082	156.641	165.232	232.902	521.113	746.892	680.825	602.178	643.062	629.423	517.848	447.198	377.676	294.316	320.465	250.918	125.444	40.5749	54.2023	55.489
9.48775	10.9073	9.46428	10.6742	15.6129	12.7475	25.5391	29.3434	22.1748	29.2688	317.12	707.794	461.496	192.528	201.926	190.729	169.23	192.244	203.373	211.951	197.631	202.012	184.204	204.505	235.067	195.275	207.473	236.549	210.447	218.357	205.025	170.87	174.409	241.228	530.933	740.006	667.801	594.253	627.646	593.497	468.963	392.029	338.156	249.988	244.747	177.496	88.1921	32.9761	54.6822	51.9455
9.08465	11.2112	8.74812	9.0281	14.5057	10.7929	22.7961	29.729	22.0682	29.8269	329.045	693.699	455.147	194.996	207.882	186.35	174.493	203.027	203.28	211.9	204.345	209.726	195.886	199.47	230.985	196.745	187.622	224.477	213.305	234.219	222.467	191.994	192.052	254.63	542.16	728.221	656.712	592.925	611.242	546.019	412.594	334.104	298.338	213.517	170.44	106.404	62.5711	40.2376	55.5876	42.0871
8.95133	11.3146	8.50928	7.92577	13.3335	9.65987	20.0163	29.3355	22.3744	29.8617	341.551	680.876	445.975	197.941	213.765	184.1	180.331	213.518	203.798	210.449	209.787	216.071	209.848	201.27	227.533	197.633	170.961	212.161	213.126	245.086	237.486	212.045	212.66	269.832	550.616	713.78	645.459	593.907	597.869	501.127	359.863	285.285	264.721	182.311	107.749	50.6292	46.2896	49.1062	53.9657	32.095
9.64176	11.3625	9.67007	8.34753	12.4855	10.0241	18.2467	28.0466	22.8573	28.4174	349.783	673.94	432.502	201.581	217.119	186.416	185.763	220.74	205.198	208.44	212.257	217.354	222.995	215.112	227.424	194.616	161.767	202.098	207.97	243.967	245.285	224.709	232.01	283.536	552.887	698.068	632.091	594.448	591.588	468.936	317.704	254.554	241.354	153.853	65.521	22.9104	39.8511	49.6236	46.5459	26.5784
11.1167	11.1157	12.2555	9.97421	11.6485	11.8174	16.7747	25.6891	23.8869	25.2105	356.57	670.25	413.634	206.279	218.967	193.305	191.391	226.838	207.883	205.052	212.163	215.082	239.461	241.899	229.152	189.148	158.323	192.086	197.243	232.628	247.818	232.803	252.22	295.964	550.31	679.769	616.96	596.928	592.155	443	279.679	237.161	224.464	128.442	41.1673	21.9367	47.1664	47.1962	33.1263	22.9677
12.5986	10.9686	14.735	12.0821	11.0222	14.1445	15.7984	22.9002	24.8718	22.4997	362.236	669.374	394.578	210.739	220.542	200.877	197.202	230.939	210.369	201.092	211.14	211.185	253.365	270.999	232.342	182.709	158.317	183.907	185.58	217.561	247.604	238.999	274.466	311.776	544.816	660.122	602.244	599.5	593.755	424.084	251.589	231.245	217.471	109.295	27.3964	30.8948	57.2208	43.5227	19.4298	20.6522
13.2967	11.3896	15.4982	14.0104	10.8514	16.1121	15.6728	20.3395	25.1062	22.7008	366.61	671.452	380.781	213.512	222.912	205.104	203.132	231.725	211.07	197.448	210.78	207.284	257.827	291.504	237.008	176.493	159.742	179.829	177.766	204.87	246.574	245.233	299.627	335.79	537.918	640.499	590.085	599.829	590.387	414.285	240.644	235.838	224.798	99.7272	17.3624	32.8355	57.902	39.3313	11.3944	19.4836
13.1694	12.7845	13.8515	16.1572	10.9106	17.8847	16.8905	17.6466	23.9706	26.7727	369.477	678.583	371.164	213.578	225.794	205.231	210.112	228.317	209.996	192.837	210.861	201.904	250.311	305.314	245.377	169.476	163.603	180.891	172.898	190.826	239.584	246.359	328.377	369.595	525.787	618.898	580.128	597.289	580.479	416.998	249.659	252.82	251.007	101.062	13.7317	27.9634	46.2733	33.3936	9.89364	20.0018
12.5516	14.4779	11.2389	18.2607	11.3944	19.5758	18.7081	15.0367	22.4928	32.6511	371.167	688.091	365.13	212.731	229.161	203.644	217.001	222.288	207.702	188.547	211.09	196.312	236.451	313.951	254.656	162.513	169.36	184.98	170.395	177.914	232.382	248.126	359.557	409.48	512.674	597.334	572.051	593.498	568.145	427.223	272.533	280.186	288.805	110.458	15.6156	22.0845	30.3424	26.9865	11.7103	21.5841
11.6549	15.5231	9.40401	19.5647	12.7517	20.9683	20.0087	13.1849	22.1174	37.8957	372.176	695.431	364.165	213.395	233.46	202.598	221.804	215.734	204.409	187.211	211.697	193.44	222.773	315.003	260.045	157.63	175.156	189.504	171.468	173.234	235.756	261.333	391.576	451.277	506.605	579.912	566.288	590.168	557.707	437.314	302.088	314.031	327.67	124.554	18.3224	17.3745	18.3101	22.6458	14.0443	23.0893
10.4201	15.252	9.52955	19.3439	15.6792	21.742	19.9128	12.7099	24.3408	41.6069	373.522	698.064	370.511	217.338	240.03	202.824	222.715	208.95	199.606	191.071	212.601	196.006	211.803	304.999	258.383	155.773	180.076	194.104	177.763	181.146	257.132	293.943	423.944	495.86	513.444	568.644	563.903	589.617	551.443	441.839	336.988	355.397	365.109	144.552	19.5732	15.3633	15.5112	22.5227	15.9276	24.1673
8.76061	14.1121	10.7946	17.9675	19.9412	22.0101	18.9538	13.2838	28.4503	44.886	374.931	698.095	383.392	223.412	248.594	203.309	220.701	201.018	193.232	198.859	213.71	202.585	200.589	285.192	251.924	156.016	184.973	199.915	188.66	198.338	291.424	340.831	457.372	544.956	529.388	561.645	564.643	590.967	547.36	444.412	380.387	405.89	405.783	171.816	21.5199	15.0233	18.0991	25.3965	18.6198	25.3287
7.22253	12.7369	12.189	16.5762	23.9806	22.4693	18.1824	13.9842	31.9031	46.6508	373.855	696.367	397.863	229.799	255.481	205.391	218.42	194.456	187.336	207.538	215.668	209.067	191.626	263.031	243.135	158.599	189.781	203.806	200.728	222.196	332.027	393.635	490.836	588.764	548.392	559.088	565.717	589.398	545.108	450.279	424.785	455.587	440.446	196.79	23.8966	14.9145	22.0747	28.3726	20.6671	25.8343
6.30411	11.6061	12.7925	16.1917	26.361	23.894	18.5516	13.8997	32.2967	45.7448	367.883	693.545	409.596	234.977	257.38	210.714	218.29	191.701	183.616	214.572	219.293	211.709	187.563	244.918	233.868	163.994	194.431	202.586	210.758	250.911	373.924	446.333	524.127	618.382	565.885	561.947	564.959	580.457	545.32	465.248	464.163	496.591	461	211.247	26.5627	13.6727	23.9771	28.6985	20.5066	24.8286
5.87708	10.2425	12.727	16.5385	27.3238	26.7051	19.878	12.9059	29.756	41.8539	357.166	689.281	420.299	239.744	255.19	220.576	219.816	192.66	180.929	221.412	225.34	211.242	189.006	227.82	222.264	173.053	199.024	195.713	219.077	286.938	421.966	506.562	560.471	636.297	586.509	573.247	564.456	564.853	551.653	492.738	503.849	535.879	471.362	219.378	30.2471	11.2784	24.9497	26.3954	17.6536	21.8028
5.77718	9.14286	12.5089	17.3028	27.5805	29.4988	21.7327	11.9682	25.9872	36.4923	343.369	683.683	430.299	243.849	249.917	231.249	221.964	195.539	180.022	227.416	231.751	209.332	192.696	212.191	210.271	183.819	203.429	186.765	227.668	327.191	471.217	565.037	594.063	645.083	605.356	586.601	562.09	544.863	556.824	521.734	538.832	566.901	470.81	220.056	33.7135	8.86794	25.6664	23.6437	14.2662	18.389
5.90172	9.04918	12.6024	18.3032	27.7331	30.6396	23.7719	12.129	22.6586	31.3484	328.108	677.035	439.079	246.639	242.128	238.308	223.933	198.567	182.219	231.21	236.06	207.305	195.023	199.996	200.787	193.893	207.465	179.636	238.376	367.328	514.272	608.556	617.421	646.114	615.151	594.039	554.684	522.445	551.629	539.377	561.399	579.556	456.668	210.055	35.3439	7.60415	26.2464	22.6487	12.7776	16.4969
6.42753	10.842	13.3946	19.8328	27.7555	28.8298	26.1798	14.0263	19.6716	25.776	311.741	668.866	444.593	247.028	229.403	240.53	226.003	202.59	189.575	231.104	237.415	205.167	195.132	192.347	194.442	203.407	211.567	173.302	249.677	407.543	550.522	632.374	627.809	636.115	612.003	595.315	542.76	495.923	531.628	547.027	571.536	569.972	425.255	183.452	33.7664	7.86443	26.8182	24.8938	14.7792	17.0358
7.23346	13.6484	14.472	21.6932	27.5393	25.4725	28.8813	16.919	16.7471	19.9352	293.63	659.495	448.61	246.037	213.58	239.858	228.12	207.304	200.141	228.763	237.037	202.628	194.493	187.92	190.102	212.769	215.423	167.755	262.409	448.614	582.053	643.175	629.054	617.444	600.63	592.343	526.578	466.234	502.397	546.349	570.915	543.458	380.129	145.738	30.4404	9.09286	27.252	28.7029	18.4583	18.8583
7.85852	15.7302	15.1325	23.1157	27.414	22.8881	31.29	19.7722	14.8585	16.0953	273.652	650.154	455.705	245.918	200.601	237.197	229.269	209.936	209.685	227.543	235.826	200.269	193.512	184.977	187.577	220.6	217.929	167.136	280.974	488.151	607.009	646.236	624.248	598.401	586.929	582.158	503.5	438.179	470.27	528.433	556.139	504.62	328.745	109.388	27.8688	10.9204	27.2996	31.5729	21.1601	20.6776
7.92431	15.5624	14.6338	23.5347	27.7694	23.1288	33.1195	21.8654	14.9261	16.454	250.66	641.522	469.508	248.445	194.677	232.281	228.701	207.778	215.443	230.404	234.047	198.278	192.439	182.389	187.092	225.938	218.19	174.822	309.175	524.802	623.561	643.765	613.791	584.527	574.404	561.354	470.059	415.771	438.804	482.681	522.979	454.039	273.592	83.0622	28.3465	13.2299	26.6297	31.3999	20.5591	21.3937
7.57848	13.5988	13.0272	23.2649	28.6248	25.6065	34.7614	23.6651	16.7649	20.636	223.601	632.86	488.426	252.816	193.211	223.769	226.83	201.263	219.516	236.488	230.916	196.163	191.058	181.028	189.109	229.41	216.566	189.464	345.801	559.969	631.988	631.856	594.448	571.832	559.762	529.866	425.742	397.551	404.254	408.511	471.016	386.897	208.481	61.1135	31.3237	16.3338	25.1887	28.9341	17.3526	21.3726
7.09039	11.3188	11.5059	22.4469	29.2247	28.2673	35.6391	25.1671	19.2341	25.7318	197.477	625.006	510.367	258.074	195.867	215.881	223.85	194.058	221.022	242.861	228.142	194.957	189.522	180.496	191.934	230.998	213.666	208.748	387.385	592.177	634.806	617.431	574.525	561.473	545.882	494.006	378.222	380.367	370.661	326.625	409.034	315.587	146.197	43.7043	34.2026	19.5712	23.7226	25.8705	13.7819	21.5736
6.70198	10.1662	11.316	21.1473	28.7791	29.0851	35.0892	26.3105	21.211	28.8592	177.692	619.129	533.469	263.226	202.925	213.118	219.846	189.794	218.578	246.811	227.705	195.737	187.972	180.28	193.814	230.575	209.868	230.653	431.012	619.873	634.387	608.013	562.884	555.25	536.174	459.887	335.002	361.097	342.673	257.496	345.271	252.976	100.572	31.898	34.2805	22.2186	22.9783	23.7886	12.0162	22.962
6.28249	10.2511	13.0327	18.9592	27.0066	27.6971	32.7902	27.2072	22.7879	30.1756	166.704	617.967	558.214	266.554	217.653	215.928	214.113	188.156	209.608	250.144	231.391	198.069	185.858	180.517	195.103	227.822	202.73	256.901	482.186	644.772	628.911	603.111	559.504	554.07	531.046	423.846	291.731	338.004	320.728	193.787	270.563	194.478	71.8111	27.0928	29.6662	24.14	22.7464	22.2789	12.0105	26.1098
5.90813	10.8415	15.3843	16.3979	24.6026	25.4081	29.4394	27.7329	24.2968	30.6395	159.047	617.396	584.714	270.749	235.582	221.889	207.556	188.092	198.106	251.553	236.017	202.096	183.855	181.233	196.04	223.215	195.353	286.016	534.753	665.219	619.843	600.33	560.821	555.996	528.572	388.286	251.166	314.669	302.359	136.979	193.784	140.99	54.0344	26.9941	23.9758	25.8098	23.0034	21.2471	12.9456	29.8634
5.80129	11.3384	16.8158	14.3273	22.3725	23.5084	25.8971	27.6606	25.8188	30.6301	148.059	611.2	612.397	279.777	249.576	228.905	201.674	189.375	189.983	247.809	237.225	208.485	183.12	182.263	196.298	217.476	192.918	314.78	577.542	677.894	610.522	598.846	564.671	558.614	527.019	359.601	220.843	295.63	285.457	97.8251	132.696	99.2123	43.3427	28.3123	21.9746	27.7027	24.0154	21.1847	14.3773	32.7449
6.24142	11.5481	16.1078	13.0246	20.3729	22.4188	21.8725	26.7338	27.6115	29.8714	128.663	596.613	643.3	295.912	256.154	237.824	196.688	193.236	188.873	235.335	233.277	218.986	184.406	183.825	195.499	210.098	197.166	341.225	604.627	680.272	602.18	599.251	572.401	561.795	526.187	340.248	204.16	282.352	267.521	83.6783	95.0476	74.5563	40.6454	30.0115	27.9023	30.4364	26.5448	22.5876	16.5387	33.8619
7.09115	11.7255	14.0696	12.1226	18.3031	21.5897	17.1168	25.0865	29.5927	28.2841	104.295	576.436	677.209	317.264	258.594	249.222	192.013	199.504	191.907	216.027	226.094	232.999	187.144	185.934	193.838	200.926	205.877	366.913	621.237	674.066	593.363	601.718	584.508	566.432	526.74	327.426	197.713	272.905	249.823	89.1652	72.8699	63.5023	47.1543	33.4854	39.1756	33.7132	30.339	25.1772	19.5413	33.9287
7.79885	11.6136	12.2679	11.9978	17.1439	21.5624	13.7717	23.1935	31.0759	27.2729	81.2139	550.362	706.948	342.43	257.494	257.454	189.122	204.013	196.246	196.397	214.838	246.035	190.641	187.668	192.02	192.577	221.075	393.349	629.8	662.376	585.037	603.222	593.69	569.462	526.81	322.66	201.731	269.236	237.127	106.809	67.5151	58.8092	54.4363	37.2396	49.423	36.29	33.4047	28.1141	22.0206	33.6043
7.82664	10.8937	12.2214	13.1581	17.9335	22.9891	14.0082	21.3625	31.3297	28.3606	64.959	517.712	726.365	370.439	252.458	257.261	189.345	202.797	200.042	181.918	197.476	254.356	194.642	188.106	190.654	187.056	244.968	422.01	631.49	646.805	577.922	600.847	592.941	567.901	524.538	327.827	216.969	273.549	233.304	130.339	81.815	54.2768	54.8767	40.1136	52.9765	36.9247	33.7492	30.7419	22.5896	33.5003
7.14539	9.345	14.0101	16.0621	20.9601	26.2666	18.1639	19.1035	30.1165	32.1029	54.0999	477.39	738.006	402.433	240.474	249.298	192.343	196.001	206.063	170.028	170.066	259.877	200.468	187.143	189.528	182.634	278.276	453.083	622.769	622.847	571.221	594.611	582.416	561.701	519.779	344.088	244.97	286.814	236.032	162.517	120.331	52.2756	50.2747	43.1322	51.2468	35.4543	31.12	33.5522	21.0174	33.5842
6.30295	7.69231	16.0916	19.3446	24.71	30.0197	23.5948	17.0995	28.5707	36.0181	46.398	432.171	742.474	437.051	227.828	237.074	197.568	186.956	210.551	160.775	142.215	262.242	205.752	185.826	188.503	180.883	317.569	484.854	609.524	597.902	565.844	587.138	568.2	553.677	514.516	367.447	282.01	305.113	246.347	203.628	171.509	53.7983	44.0364	45.3383	46.6286	33.3323	27.8312	36.1768	19.0231	33.3621
5.877	6.77639	16.8387	21.4061	27.504	32.6647	27.4359	16.2611	27.9623	37.3084	40.1359	385.343	739.34	472.429	222.244	223.919	204.608	179.017	208.461	155.277	125.46	260.271	207.502	185.269	187.524	184.138	359.04	515.496	599.279	581.457	563.055	581.127	556.483	546.747	510.864	393.344	323.67	324.014	266.303	252.886	221.617	58.9184	38.9259	45.3145	40.9966	32.1222	26.3762	38.0353	18.4762	32.334
6.08117	7.07782	15.4691	21.5615	29.1131	33.6031	29.1469	17.288	28.888	34.2133	35.1119	335.175	728.394	509.49	225.211	208.292	215.006	171.148	194.98	155.468	123.03	251.417	204.5	184.903	186.217	192.761	404.776	546.23	592.647	575.519	562.704	576.558	546.356	540.789	510.093	425.203	375.543	343.501	300.06	316.864	274.801	70.7812	34.734	41.8202	33.2275	31.867	27.5741	39.2011	20.0001	29.9382
6.59453	7.9777	13.0483	20.783	30.1196	33.7262	29.855	19.3496	30.5285	28.9365	31.8923	282.478	709.92	547.827	233.662	190.825	227.473	163.522	175.547	159.367	129.444	238.224	198.507	184.988	184.929	205.904	453.765	576.373	587.389	576.161	564.641	572.842	537.242	535.256	510.591	460.985	433.616	364.585	343.434	389.857	330.435	86.556	31.0268	36.284	23.9051	32.177	30.1317	39.7389	22.6171	26.7896
7.11366	8.64826	10.8427	20.1242	30.5136	33.8951	29.8837	21.1414	31.9283	24.6	30.3923	232.234	684.265	584.754	246.653	176.079	238.37	159.564	159.523	162.927	141.001	226.121	191.353	187.174	184.492	223.483	500.051	602.564	584.489	581.821	569.607	570.871	533.169	531.349	510.144	491.454	483.762	385.902	387.613	456.65	374.735	99.107	29.155	31.0813	16.1796	33.4492	32.9736	39.2986	25.4995	24.0082
7.42204	8.36005	9.74714	20.4401	30.098	34.9013	29.1451	21.6719	32.373	23.7323	31.2053	186.896	650.751	619.178	263.397	166.727	245.236	162.432	153.178	162.735	157.097	218.998	183.135	192.922	185.328	245.716	540.071	622.755	584.99	593.352	579.179	571.554	538.731	531.284	508.229	510.967	518.046	408.01	428.462	510.091	398.195	102.974	30.7444	27.7948	12.3671	36.6114	35.8045	37.0907	28.134	22.3215
7.6467	7.35	9.22471	21.3713	28.7264	36.5243	27.2515	21.4393	32.2375	25.2637	34.8838	143.502	608.505	652.88	284.199	160.395	249.705	171.261	152.269	160.073	180.892	214.597	172.136	201.762	186.953	272.857	576.86	638.629	588.75	612.961	593.876	574.732	553.601	535.629	506.61	524.143	544.083	432.691	471.371	559.483	406.851	100.854	35.7533	25.3409	11.2026	42.0069	39.4482	32.8354	30.9282	21.2038
7.85105	6.40116	9.04891	22.2433	27.2378	37.8053	25.5381	20.983	31.8629	27.2202	38.5694	105.872	561.514	682.783	309.758	158.702	251.93	182.181	156.644	158.089	204.198	211.706	163.274	212.113	189.949	303.704	608.644	649.348	594.062	632.326	608.933	579.022	569.372	538.164	501.098	528.737	555.372	453.495	508.714	591.699	402.118	95.8554	40.9866	23.7186	11.7279	46.718	42.0519	28.9786	33.7153	20.7368
8.08399	6.28262	9.06503	22.4227	26.4946	37.7689	25.4387	20.7887	31.5513	27.7213	39.2552	78.2359	513.773	705.944	340.794	163.48	251.787	191.646	167.006	159.779	218.521	209.434	161.678	222.573	195.04	337.258	633.201	653.784	599.295	642.955	619.676	583.224	578.132	532.787	487.167	521.62	544.074	463.988	532.406	592.211	384.339	90.7496	43.2115	23.0376	13.2064	47.7178	41.5285	28.0332	36.3152	21.0607
8.34087	7.09954	9.39676	21.9373	26.5496	36.0282	27.4759	20.866	31.3232	26.5563	36.1394	61.2824	464.303	725.787	377.836	174.209	248.344	202.077	187.14	164.95	224.515	208.495	167.417	234.425	203.094	375.865	649.511	650.911	605.098	645.839	627.737	589.009	584.682	521.51	463.509	499.115	505.473	466.545	544.108	557.724	349.493	85.0719	42.0863	23.1923	16.4708	44.3711	36.4974	30.2958	39.0548	22.1736
8.60579	8.34927	9.94002	21.0391	26.9314	33.5799	30.2501	20.978	31.0106	24.8885	31.7405	52.0898	412.654	738.814	419.803	190.784	242.979	211.676	211.36	172.497	225.158	208.288	178.034	246.496	212.548	416.662	660.041	642.701	611.302	643.48	632.955	594.56	585.857	504.288	434.059	467.87	449.855	460.761	545.185	499.585	303.12	78.2062	39.5818	24.2819	20.6801	38.9696	29.8742	34.1908	41.5538	24.0138
8.872	9.53688	10.4787	19.8859	27.2276	31.6043	32.127	20.9363	30.4647	23.8267	28.8447	47.6926	359.58	738.581	465.289	213.703	237.767	216.389	231.172	181.804	221.96	207.561	191.61	256.47	221.259	454.88	667.786	631.78	617.052	636.653	633.392	596.648	573.922	478.839	403.237	436.983	390.21	443.684	534.811	429.993	253.87	70.2072	37.5598	26.4992	24.2739	33.9439	25.3892	38.2033	43.1619	26.5369
9.25647	10.5381	11.0611	18.4477	27.3978	30.6504	32.2952	20.7196	29.5224	23.7503	29.343	49.0643	302.721	721.877	517.242	244.236	233.961	213.294	243.257	193.881	213.039	205.032	209.709	263.875	228.771	490.225	673.122	617.359	622.073	623.1	626.617	593.139	541.214	440.093	370.585	409.287	326.123	409.985	511.299	342.046	199.767	60.4475	37.1389	30.4914	25.7599	29.6761	25.5445	42.7297	43.424	30.3895
9.72186	11.5456	11.7367	16.6865	27.5813	30.1735	31.5259	20.3925	28.2841	24.1937	31.7494	56.7804	242.642	691.748	575.098	281.804	230.507	204.61	251.322	208.575	198.569	201.513	232.389	269.575	235.89	524.248	675.01	598.905	626.719	603.344	614.04	585.736	492.67	390.453	334.91	381.056	253.775	362.359	475.469	234.353	138.842	49.1219	37.3749	35.9818	26.1163	25.297	28.3608	48.0979	42.6913	35.3672
9.9153	12.3186	12.0984	14.8848	27.3908	30.0041	30.2054	19.7864	27.0468	25.3989	33.9102	64.3387	187.222	649.745	628.45	323.278	226.261	193.982	254.723	222.155	185.94	199.255	252.69	272.12	241.335	551.979	676.012	581.956	630.752	584.994	600.445	576.765	441.382	342.06	302.981	355.098	190.314	312.884	431.275	142.188	87.5152	38.1449	37.2566	41.3003	27.8248	22.6599	31.0408	51.2841	41.5081	39.5113
9.47341	12.6918	11.7364	13.2501	26.4946	30.1187	28.4832	18.6572	26.1301	27.8588	33.9302	66.1564	143.235	595.96	669.448	366.251	219.471	184.149	252.188	231.585	181.76	200.21	264.933	269.895	243.749	569.317	678.423	570.973	634.118	574.398	589.376	567.749	396.607	303.949	280.27	333.784	150.455	270.451	380.319	98.5821	61.6201	28.8394	35.8311	45.1505	33.4325	23.5801	30.9326	48.9201	40.1141	40.6741
8.3344	12.858	10.609	11.5996	25.0157	30.8869	25.7672	16.7834	25.625	32.271	32.2825	64.2012	108.357	526.605	704.186	412.407	208.318	173.016	242.032	238.444	184.548	203.794	272.03	262.346	242.833	578.264	681.711	563.466	637.306	568.784	577.902	556.726	349.107	268.737	263.775	316.051	128.906	227.435	316.505	100.47	60.9417	19.7518	33.1388	48.4028	43.3737	28.0915	28.1225	39.7975	37.7309	38.1537
7.00217	12.5846	9.22592	10.1016	23.0388	31.5601	23.1413	14.8798	25.0116	36.6688	29.9324	60.1159	80.4631	449.505	728.018	460.708	198.412	162.14	229.088	242.561	190.586	209.215	273.749	252.297	240.61	578.862	684.623	560.04	639.348	567.402	568.498	546.228	308.65	242.542	254.129	301.678	121.556	190.608	250.927	120.2	69.6027	12.5571	30.0779	50.5743	54.114	34.2513	25.1646	29.916	35.7386	35.6321
6.01881	11.5534	8.12867	8.99365	20.5998	31.2262	21.9416	13.7654	23.7061	38.7618	27.7155	54.907	58.1533	373.978	733.995	509.556	196.159	153.836	218.933	243.201	196.564	215.889	268.788	242.841	239.278	570.414	686.053	562.211	639.059	570.469	564.777	539.56	288.598	234.338	253.085	290.791	126.004	169.654	197.187	130.12	71.1597	9.51847	27.5622	50.8542	61.8305	40.0387	24.6992	25.941	35.8385	37.2199
5.31174	9.05674	7.24885	8.28147	17.0947	29.2879	22.8204	13.5945	20.8262	37.6488	25.4398	47.1839	42.0558	294.807	718.925	562.389	200.056	147.029	211.278	239.217	204.622	225.784	253.245	232.508	238.689	549.505	686.272	572.515	635.538	580.743	569.488	537.388	293.671	250.838	264.786	282.598	145.606	168.274	156.438	127.444	61.5078	12.5608	25.4389	48.4705	65.7357	45.674	28.1965	30.0802	38.347	46.3914
4.82047	5.8622	6.52203	7.90188	13.1041	26.5489	24.8176	14.0181	17.3741	34.764	23.0903	38.0596	31.8969	214.825	687.606	616.24	210.019	142.206	205.054	231.906	213.474	237.12	231.243	221.983	238.455	519.635	685.284	588.111	629.951	595.481	579.074	538.262	316.027	283.318	284.765	277.842	177.668	180.511	124.261	121.59	48.6354	19.2577	23.6358	44.3729	67.5241	51.4318	33.5824	38.565	42.5432	58.761
4.815	3.4802	6.20875	7.88933	9.97828	24.1547	26.7504	14.8568	15.1947	31.6521	21.2607	30.8284	26.001	147.495	645.742	663.147	230.67	142.22	202.024	223.669	217.696	245.401	211.2	215.155	239.344	488.259	682.26	603.664	624.063	608.585	588.145	541.359	347.841	318.642	304.154	278.309	214.247	200.073	100.816	113.215	38.3763	25.7823	22.6764	40.1158	68.1805	56.4175	38.1166	47.8213	48.0641	67.4259
5.62942	3.13165	6.61662	8.41543	8.82568	22.9279	27.8776	16.2559	15.7934	28.7018	20.2496	27.7947	23.9732	103.409	595.587	699.764	267.119	149.214	204.234	215.628	212.409	247.314	197.989	214.925	242.622	459.501	676.12	616.435	619.039	616.333	593.912	546.262	386.857	349.621	316.21	284.655	251.226	224.089	87.4281	101.999	35.4146	29.5555	22.7041	35.7496	67.5588	60.261	39.9437	56.6228	54.1798	62.5394
7.23121	4.26945	7.70593	9.54872	9.16662	22.3953	28.7489	18.4438	18.5097	24.8691	19.7393	27.5635	26.9611	77.522	533.746	730.716	318.459	162.061	211.397	206.457	199.297	244.673	187.472	219.747	248.373	429.592	666.928	629.246	614.092	621.611	599.212	553.409	438.203	382.942	324.383	295.792	292.782	256.088	84.7131	87.2218	37.619	32.254	23.3716	30.0315	64.771	63.4853	40.2593	67.2011	60.7762	44.197
8.95003	5.8072	8.89056	10.6735	9.96064	22.1578	29.3313	20.3569	21.959	22.5773	20.0497	29.2379	32.2258	61.3596	465.806	749.03	375.741	179.382	219.69	197.78	184.302	239.377	181.534	227.822	253.399	400.977	656.983	639.459	609.029	623.855	601.473	562.373	490.782	413.969	333.31	313.667	335.151	291.489	87.6431	71.9177	40.9243	34.5142	25.4523	26.8012	62.9827	65.2827	39.5549	75.2926	69.9073	34.9034
10.1575	6.74486	9.61443	11.1784	10.2439	21.9111	29.5512	20.9005	24.9269	24.5898	21.5896	32.1668	37.1338	47.3019	396.795	747.25	430.769	199.757	225.387	191.351	172.883	232.894	182.618	237.722	254.561	376.432	648.428	643.979	603.565	621.95	597.667	572.805	533.506	437.314	346.924	340.577	374.298	325.623	91.2662	58.9783	41.3622	36.6046	29.7984	30.3362	65.8468	64.3264	37.164	74.9019	82.4228	56.7182
11.1263	7.3234	10.055	11.1082	10.2297	22.0567	29.467	19.9212	28.2299	33.053	24.8686	37.2847	43.1741	38.1469	320.195	724.307	488.419	221.982	228.844	187.353	162.673	223.139	192.42	251.226	252.148	356.129	640.224	640.963	596.397	613.496	586.011	585.623	569.377	451.401	362.28	378.673	410.767	359.967	96.3156	46.9425	37.9562	36.7863	36.8447	43.5215	76.8532	56.7573	24.6376	53.3993	88.672	107.519
11.7741	7.70201	10.2354	10.7144	10.1	22.1493	29.0292	18.2209	31.2733	43.2966	28.9068	43.5254	49.4805	33.6605	243.188	685.699	545.631	248.608	231.47	184.596	154.384	212.482	207.115	266.403	247.362	338.361	632.817	634.798	589.634	602.685	570.767	599.629	599.663	461.413	381.757	423.521	445.845	394.734	104.272	36.4997	34.2453	37.5349	45.4925	59.7862	88.8468	49.0724	15.0326	32.9103	102.729	178.991
11.7771	7.7922	10.0105	10.1692	9.81131	21.4384	28.1413	16.6233	32.7941	49.361	32.3986	49.1157	53.9346	31.0456	177.93	637.084	595.283	282.919	234.132	181.895	150.813	204.87	221.883	279.958	240.95	321.527	627.552	630.918	586.279	595.312	557.217	612.952	622.658	473.216	410.109	469.361	480.118	428.735	115.711	29.5916	34.1423	42.5677	54.4052	70.8701	92.5098	50.3732	27.2838	43.9552	145.508	266.043
10.7723	7.38489	9.13892	9.44143	9.21363	19.2947	26.6606	15.2642	31.8076	47.4757	34.7625	54.001	55.6163	29.9046	129.226	576.874	636.786	327.406	235.257	178.136	154.194	203.091	236.234	291.631	231.877	303.986	625.7	631.532	588.064	593.393	544.529	624.662	637.636	490.503	455.766	519.878	515.71	465.014	134.919	28.0923	40.1752	56.8634	64.695	68.6044	70.7761	58.8162	71.4004	105.767	235.921	377.382
9.01126	6.59903	7.76928	8.49985	8.38703	16.2042	24.6779	13.8639	29.0977	40.9386	36.6092	58.6745	55.5059	31.1579	91.6683	504.3	672.29	380.064	235.335	174.141	162.765	204.827	251.665	302.411	220.418	286.914	626.325	634.193	593.403	594.475	531.69	635.679	645.379	510.038	513.618	574.909	551.495	502.493	159.785	30.6321	50.1547	77.1639	76.2064	58.9055	33.9094	72.8402	137.805	201.491	359.798	510.371
7.17302	5.9264	6.42516	7.6084	7.70474	13.1475	22.4912	12.8921	26.1083	34.1247	38.2156	61.4627	53.987	33.0349	64.3809	429.615	696.105	437.322	239.644	171.798	173.182	206.375	264.58	309.633	210.236	273.22	627.272	638.349	600.564	598.906	526.447	646.67	646.155	527.566	565.064	618.247	582.157	531.46	178.955	33.9864	61.0621	93.4178	84.4627	56.0409	19.8893	106.955	218.09	308.936	485.953	635.494
5.79459	5.84782	5.54046	6.99749	7.53738	10.9375	20.3174	12.8639	23.9405	30.6004	39.9486	60.7099	51.0074	34.231	47.9044	359.976	703.548	497.98	252.404	172.473	183.04	204.666	271.902	310.572	204.645	265.531	626.758	643.971	608.909	607.874	536.461	658.887	640.015	540.514	595.697	636.766	604.23	543.751	182.177	35.186	70.768	94.488	81.588	70.0299	63.2698	176.446	308.056	412.559	590.383	728.686
4.59085	6.36494	4.9402	6.60403	7.89897	9.24971	17.988	13.9037	21.8993	28.7944	42.0343	56.3772	45.6091	35.7254	45.3424	288.871	696.639	567.205	271.493	175.077	194.282	200.923	274.657	304.972	203.044	263.353	625.508	652.193	620.814	623.269	561.922	673.704	626.496	552.433	614.022	636.636	621.635	542.373	171.347	34.6305	81.1101	77.36	59.6389	92.0291	158.333	283.796	416.703	526.113	687.632	800.791
3.57009	6.91348	4.50775	6.29973	8.32618	7.85835	15.6249	15.1343	20.2471	28.0444	43.542	50.4814	39.9844	36.8605	49.1597	222.442	676.343	634.899	296.713	180.439	205.387	196.003	274.151	296.582	202.907	264.721	623.989	660.526	631.734	639.5	593.476	686.602	606.568	558.422	617.915	619.435	629.691	530.154	154.2	34.8929	90.4823	61.7263	45.4714	130.032	277.511	405.66	528.902	637.121	773.327	855.741
2.82313	6.90101	4.17302	5.96991	8.33036	6.62105	13.397	15.6064	19.4706	28.1335	43.4269	45.1182	36.6965	36.6405	50.6494	168.976	642.961	689.166	328.53	189.769	214.22	190.397	271.421	289.348	201.764	267.768	622.441	666.033	636.228	650.199	621.472	692.598	581.331	552.313	602.591	584.863	622.414	509.146	138.108	38.4132	96.3071	68.8255	69.4834	195.19	394.047	517.245	626.457	728.729	838.707	894.39
2.40539	6.06138	3.98673	5.63312	7.744	5.52344	11.102	15.133	20.2506	30.0379	41.0572	40.0506	36.4635	33.6566	49.2669	131.327	591.5	731.446	369.776	204.828	220.506	181.924	265.215	282.551	198.688	273.654	619.357	667.376	632.178	654.015	649.83	695.198	549.436	530.899	561.304	525.643	599.125	478.367	118.655	40.7453	83.3701	97.3129	143.357	301.442	515.962	623.202	711.132	800.331	879.577	910.935
2.23418	4.83346	3.91409	5.30041	6.87422	4.6187	8.90815	14.1649	21.7391	32.7859	37.3782	34.9691	37.8437	29.6605	47.9112	104.272	527.146	763.397	417.34	223.436	225.106	172.752	256.577	275.895	195.317	281.653	616.263	666.751	623.271	654.074	676.991	692.033	512.013	499.209	502.446	449.53	562.139	438.305	98.5303	45.927	68.4058	142.937	246.656	431.111	641.94	725.245	785.924	857.067	902.7	911.268
2.19663	3.74452	3.83762	4.92051	6.04208	3.92504	7.27366	13.023	22.4912	34.2226	33.6747	30.5865	39.5038	27.6422	46.9651	82.3387	460.847	780.758	465.077	241.857	228.419	167.695	248.338	271.319	193.448	289.053	616.478	666.81	613.629	652.738	693.479	674.97	472.119	463.679	440.332	372.423	512.386	391.3	88.0747	63.9124	84.4597	210.611	356.645	554.735	751.949	810.899	845.284	898.695	916.437	908.17
2.28628	3.14858	3.67186	4.41886	5.44946	3.50887	6.67493	11.7267	21.3552	32.4029	30.5264	27.2903	41.02	30.2865	46.4934	62.0465	397.459	779.475	510.359	257.714	230.313	169.978	242.22	270.076	193.924	294.819	623.532	668.52	603.737	649.722	690.879	635.171	428.909	424.866	379.469	300.783	444.909	331.901	91.7934	100.949	161.111	311.994	464.581	656.988	833.876	871.414	883.703	922.415	923.982	908.915
2.57746	2.81511	3.46577	3.80338	4.95108	3.38178	6.9725	10.0653	18.8969	28.0892	27.2695	24.7362	43.1454	36.5307	46.2596	45.8581	331.295	760.977	556.415	272.687	230.469	177.492	236.919	271.302	195.826	300.426	636.447	670.425	590.97	643.319	672.594	574.972	380.001	378.599	311.757	226.14	357.289	256.554	104.286	152.526	286.58	447.953	582.757	752.356	896.963	912.111	902.963	927.377	920.808	907.443
2.83488	2.59645	3.27767	3.24305	4.50967	3.32997	7.38826	8.70306	16.2214	23.8036	24.6338	23.075	44.4375	42.9287	46.8963	34.5587	268.897	731.065	599.188	287.319	230.321	188.921	232.338	274.636	200.059	303.588	649.269	674.926	582.967	640.072	649.18	509.659	335.699	337.569	252.842	160.264	270.759	191.643	132.046	217.538	423.142	584.92	692.422	831.941	941.667	937.916	911.487	923.822	913.89	905.208
2.81893	2.36778	3.16501	2.9098	4.10006	3.14109	7.16708	8.3382	14.2964	21.896	23.4227	22.5264	43.3491	46.2928	49.2361	29.0702	216.853	694.503	634.64	301.85	231.183	203.605	228.622	280.083	207.728	301.754	656.678	685.006	587.684	646.657	629.876	452.586	306.139	314.723	219.034	114.838	204.216	162.633	183.07	296.868	536.648	691.311	774.793	885.598	966.923	952.593	916.826	921.379	910.324	904.118
2.50759	2.15983	3.15053	2.84578	3.73255	2.8055	6.3092	9.17334	12.6016	21.8651	23.9074	23.4049	39.3633	47.447	54.5554	31.4685	173.694	645.811	663.856	315.079	232.287	224.789	226.776	289.593	219.827	293.548	661.692	704.077	606.889	663.914	608.749	393.91	290.351	311.347	212.889	86.8816	143.722	164.958	265.536	401.446	640.987	776.675	832.935	910.579	966.904	951.46	915.03	916.844	909.682	904.628
2.0777	1.99736	3.16396	2.88203	3.40558	2.46416	5.26082	10.4722	11.3954	23.1215	25.18	25.0787	34.2201	46.9611	60.3245	37.8948	137.869	590.919	687.491	328.78	234.082	247.684	225.112	300.05	234.116	282.676	662.64	724.928	633.056	686.554	589.804	341.444	283.89	317.732	220.681	74.2417	100.349	190.848	361.662	513.304	734.184	844.449	873.063	917.27	951.542	939.765	907.94	909.637	908.45	904.884
1.70898	1.87938	3.12301	2.83056	3.10974	2.25421	4.43211	11.4005	11.3185	25.5109	26.1955	26.7229	29.9202	44.7213	63.2282	43.1932	109.089	539.523	705.307	345.514	237.574	265.379	221.3	307.078	247.763	273.607	655.647	738.281	657.897	709.061	581.317	310.001	283.417	323.953	227.813	77.2428	95.0724	236.699	448.76	607.458	803.667	890.398	898.516	917.351	934.486	925.958	900.304	901.708	903.731	902.826
1.44981	1.81483	2.96324	2.56133	2.82623	2.28446	3.99525	11.7571	13.187	30.0356	26.4877	28.2639	26.8041	39.3823	61.416	46.0202	89.2896	495.466	716.307	364.679	243.008	275.841	212.959	309.448	261.266	268.558	638.217	743.187	685.017	734.789	591.486	309.343	288.73	327.295	230.236	101.553	149.523	312.078	517.835	672.05	839.055	906.136	904.777	910.152	916.883	910.829	892.627	892.813	893.136	895.977
1.23029	1.79887	2.74069	2.1926	2.56794	2.46073	3.7556	11.8531	16.386	36.1624	26.568	29.9382	24.2063	31.7355	56.7217	48.3558	77.4385	454.275	721.113	386.013	250.007	281.856	201.992	308.892	275.009	265.214	612.682	742.374	714.324	763.134	613.698	330.428	300.733	331.643	233.696	143.876	246.459	412.4	579.351	719.713	849.213	897.429	893.625	893.298	894.861	891.935	883.501	882.632	878.706	886.232
1.07449	1.80702	2.55609	1.909	2.37661	2.61135	3.60501	11.5157	19.3009	41.1138	26.7855	31.2436	22.918	25.2383	51.2328	49.3921	68.1792	413.995	722.159	413.271	258.774	282.948	192.721	304.956	285.286	261.501	582.369	730.51	729.285	780.572	633.29	359.976	317.139	335.78	236.551	189.509	346.461	509.339	637.902	760.658	850.945	882.852	879.814	878.434	876.925	874.334	875.611	873.452	864.297	878.396
1.02326	1.82613	2.50118	1.89064	2.31356	2.57849	3.45027	10.4841	20.5946	42.5969	27.5062	31.8311	23.9605	22.7668	46.5062	48.2831	56.9886	373.093	721.873	450.396	269.464	278.106	188.714	296.695	288.873	255.519	548.782	701.704	715.486	775.096	638.212	389.017	336.027	336.766	234.339	225.862	418.747	580.116	697.839	803.019	856.474	876.317	874.821	875.073	870.127	861.593	870.903	866.908	852.208	876.32
1.1077	1.87699	2.55987	2.13038	2.41537	2.38669	3.31811	8.59475	20.7724	41.497	28.7646	31.9827	27.7614	23.2604	41.5722	44.9593	45.386	332.335	720.256	497.751	281.988	266.345	188.588	283.189	286.651	247.571	508.564	654.897	676.774	749.451	633.228	425.462	358.059	331.403	221.833	256.766	479.103	634.877	758.761	843.035	857.405	869.275	872.647	879.309	871.799	850.965	868.021	861.795	839.573	878.258
1.20023	1.92767	2.64929	2.40761	2.51443	2.18595	3.26811	6.57924	20.4	38.7399	29.996	31.4903	31.9601	25.4398	36.676	40.7012	35.7359	291.927	714.102	549.277	296.352	251.335	190.914	267.863	280.782	239.442	467.689	600.367	623.04	712.966	622.937	462.389	384.199	331.149	217.31	289.745	530.71	679.616	815.88	878.893	857.514	863.643	872.375	887.853	878.964	844.259	867.613	858.814	830.154	883.271
1.15906	1.94171	2.69033	2.49525	2.42637	2.12876	3.36039	5.23835	19.938	35.024	30.6142	30.0486	33.9917	28.2662	32.2712	36.8251	30.1771	251.822	700.058	598.753	312.574	237.001	194.566	254.478	273.268	232.928	433.114	548.803	563.191	674.355	610.857	490.802	415.426	348.799	241.253	331.847	573.089	718.094	864.379	909.688	862.784	863.486	874.531	898.352	889.305	844.078	870.74	859.014	828.636	890.973
0.912399	1.95735	2.7572	2.37133	2.08138	2.30093	3.72268	4.75176	19.238	28.9828	30.7625	27.013	33.1695	32.6708	27.6559	32.7293	30.0525	209.948	677.119	649.428	330.353	220.772	200.314	243.286	263.497	228.758	404.854	495.626	486.182	626.015	593.835	510.881	455.458	389.894	303.712	387.681	604.21	748.665	905.184	937.773	876.436	871.165	881.15	914.306	906.546	852.839	879.337	863.66	838.373	906.084
0.583904	1.94215	2.78943	2.1285	1.61356	2.55974	4.19231	4.67693	18.3307	21.9562	30.4534	23.2048	31.0369	37.9085	23.49	28.7027	33.2024	168.667	647.424	699.477	350.024	204.389	207.621	232.88	251.564	225.569	380.815	442.834	401.868	573.96	574.394	525.106	499.79	444.338	387.189	449.923	626.516	772.072	938.682	960.753	893.036	882.792	889.77	932.45	927.16	867.028	890.894	871.006	854.167	923.371
0.330309	1.81366	2.62696	1.81633	1.17569	2.71802	4.49214	4.61783	17.5331	16.8979	29.3815	20.0225	29.103	41.9708	21.29	26.0372	36.7004	132.47	613.178	741.918	372.24	193.388	214.826	222.679	238.776	221.77	360.904	400.255	334.096	534.579	559.331	533.167	540.361	500.018	469.739	508.53	644.414	791.843	962.906	973.541	905.556	893.218	895.986	945.223	943.102	881.391	901.211	878.31	868.713	932.618
0.260832	1.45032	2.06037	1.39564	0.789083	2.60451	4.4125	4.29748	17.1072	16.2905	27.1572	18.292	28.2476	43.7583	22.7602	26.0223	39.4506	104.128	574.207	773.009	398.292	192.123	221.892	211.638	224.937	215.856	346.828	374.484	295.132	518.471	552.526	532.5	573.886	553.334	542.014	559.218	659.844	809.241	974.602	970.224	908.816	899.187	896.633	947.33	949.23	893.651	907.834	884.462	879.062	926.992
0.306556	0.876966	1.14259	0.831503	0.371401	2.29422	4.07233	3.88986	16.9207	18.9106	23.8836	17.3719	27.7767	44.2073	27.3492	28.1594	42.9081	81.6029	529.235	796.022	428.045	198.249	229.751	199.897	209.276	208.458	338.945	361.154	273.716	518.284	550.838	522.821	604.327	610.476	614.721	606.885	670.668	822.504	974.3	952.614	905.856	903.026	893.631	942.093	949.166	906.365	912.697	890.812	888.806	911.036
0.391037	0.365551	0.305645	0.366228	0.155921	2.02612	3.66651	3.59168	16.6714	21.7841	20.3478	17.117	27.575	43.2131	31.9756	30.4105	45.0888	64.0008	483.377	810.294	458.145	207.266	235.154	190.064	195.15	201.774	330.886	356.388	273.944	528.995	554.047	512.776	627.176	659.842	677.079	646.624	678.82	834.229	969.765	931.766	901.128	906.033	889.472	933.283	945.152	917.091	916.125	895.798	893.77	888.7
0.445112	0.190065	-0.0234266	0.252623	0.415248	2.04282	3.36768	3.61139	16.0905	22.1269	17.2077	17.5146	27.637	40.4694	33.7326	30.8466	43.7609	50.8295	441.296	814.351	485.509	215.356	234.678	184.706	185.783	197.641	316.307	357.246	301.826	547.222	562.382	510.051	637.121	689.57	717.831	673.125	686.275	847.082	968.017	917.629	898.408	909.277	886.236	923.883	938.765	923.319	918.333	897.848	889.209	862.309
0.478516	0.405801	0.202776	0.571078	1.37014	2.41745	3.11587	4.08653	15.2796	20.2174	13.9081	19.081	28.345	35.1384	32.9813	29.6354	37.7167	43.5586	400.934	804.632	511.074	224.925	227.184	184.017	180.729	194.605	294.554	367.027	365.136	579.044	577.382	510.626	630.298	698.349	735.84	684.874	692.948	861.312	966.28	906.283	895.515	912.339	882.58	911.076	927.731	925.037	919.296	897.072	872.472	824.928
0.521093	0.735573	0.617911	1.01609	2.46412	2.86364	2.89699	4.64453	14.2467	17.4493	10.9486	20.9502	29.0553	28.8441	31.0574	27.7851	30.4966	40.0292	362.651	788.156	535.319	234.455	216.893	185.95	178.584	193.898	270.985	382.113	446.683	616.431	596.289	516.161	616.809	696.346	740.573	687.994	697.66	874.713	964.553	897.701	893.614	915.213	879.385	897.633	914.845	923.948	918.912	894.338	851.227	786.746
0.595464	0.874956	0.836249	1.23956	3.01501	3.05653	2.73617	4.83527	12.9343	14.9935	9.17323	21.949	28.8967	23.7027	29.0221	26.1647	26.3134	37.1985	328.13	774.029	558.102	240.921	208.635	188.392	178.274	197.658	251.217	396.865	524.776	647.671	615.436	530.866	608.947	694.267	741.944	689.398	699.323	884.989	964.628	894.399	895.247	918.166	878.379	888.058	904.284	921.71	917.1	890.421	834.621	762.123
0.764637	0.652037	0.676043	1.06162	2.62407	2.84493	2.71836	4.33596	11.0045	13.1449	9.27694	21.4636	27.1711	20.151	26.6207	24.9015	27.442	34.2861	296.463	763.335	580.587	242.881	202.896	190.542	179.675	208.648	235.773	409.937	599.251	669.959	634.883	559.772	610.256	694.395	742.592	689.136	696.207	892.3	967.914	898.972	902.151	921.487	880.463	883.278	896.331	917.234	912.692	884.055	823.767	755.763
0.981361	0.248933	0.343831	0.679288	1.70846	2.40152	2.78102	3.46191	8.6968	11.449	10.6083	20.1632	24.5381	17.4319	23.7915	23.7195	31.4319	32.4829	267.89	753.351	602.024	241.966	198.292	193.401	183.106	224.546	223.071	423.469	674.972	687.745	655.393	598.58	615.662	692.851	738.573	685.66	689.713	897.041	973.072	909.127	912.602	924.923	884.654	881.683	889.882	910.888	906.49	875.919	815.914	761.362
1.10287	-0.107734	0.0363148	0.309819	0.809841	1.88728	2.72813	2.72026	6.81898	9.95245	11.9911	18.7987	22.1632	15.8704	21.8856	22.8832	35.4083	31.7018	245.809	747.473	619.402	239.757	196.842	197.562	188.152	239.854	215.574	437.046	737.79	700.193	674.352	637.501	624.532	691.098	729.918	683.485	683.44	897.273	977.772	920.038	923.958	927.927	889.851	883.971	887.03	906.513	901.363	869.712	814.411	776.767
0.973993	-0.249641	-0.0965414	0.10848	0.346139	1.37892	2.32799	2.5464	6.07909	8.67738	12.4532	17.8543	20.9222	15.974	22.2163	22.6589	37.1983	32.1238	233.142	748.923	630.448	237.268	200.75	203.825	195.045	250.558	215.392	450.51	776.014	705.682	690.237	670.891	638.122	691.342	717.31	686.933	679.727	891.076	980.166	928.054	934.582	929.878	895.33	891.589	890.37	907.602	899.87	868.776	823.364	803.174
0.582924	-0.274908	-0.134116	-0.02791	0.106268	0.742513	1.53647	2.80871	6.28906	7.58494	12.3559	16.8942	20.3252	18.0011	24.6628	23.0378	37.9908	34.1541	229.011	757.287	636.413	233.573	210.196	212.468	204.777	259.144	221.88	464.256	793.993	703.072	704.808	705.422	659.297	694.623	701.724	695.499	676.508	878.576	981.089	935.164	946.109	930.687	901.713	905.634	900.553	913.448	901.41	872.4	843.743	845.7
0.191143	-0.186747	-0.0995963	-0.070287	-1.0477e-05	0.202131	0.811002	3.18999	6.86746	6.74028	12.237	16.2973	20.3034	20.5406	27.5699	23.6446	38.0238	36.4983	231.273	768.804	637.529	229.5	221.435	221.594	214.496	265.321	233.518	477.52	798.183	697.666	715.889	732.651	678.939	695.019	679.676	704.008	675.515	862.319	981.188	941.791	956.851	931.503	908.511	921.172	912.063	920.625	903.683	877.391	866.966	889.625
0.076508	0.0387295	0.00264388	0.0382663	-0.0221936	0.0188569	0.641907	3.38662	7.25351	6.21888	12.5775	16.5674	20.9051	22.0896	29.2607	24.0905	37.2585	37.7294	237.979	779.802	633.728	226.067	230.669	229.258	221.089	268.284	249.082	489.548	794.141	695.169	720.97	742.595	687.251	686.223	647.216	707.443	679.05	844.755	980.967	947.956	964.764	933.524	915.122	932.973	919.13	925.747	904.411	880.593	884.088	918.889
0.377228	0.562974	0.25392	0.438676	0.0920265	0.297168	1.26562	3.33693	7.44725	6.0431	13.3463	18.3128	22.6154	22.5517	29.7149	24.2747	34.6229	37.4439	250.782	792.34	623.624	223.119	239.408	236.603	224.56	267.335	272.669	502.445	777.369	696.494	721.115	734.608	686.439	667.661	600.785	709.625	689.593	823.226	980.412	952.971	969.884	936.86	921.878	941.833	922	928.72	903.019	881.704	896.127	934.064
0.832385	1.18231	0.557169	0.941034	0.295912	0.822662	2.23074	3.21775	7.63723	6.16046	14.4193	20.6269	24.8302	22.5491	29.5211	24.45	31.4291	36.6106	268.336	805.158	608.918	220.503	247.1	242.899	225.951	263.59	299.726	513.915	751.449	698.617	715.879	712.831	677.124	642.149	546.024	707.611	703.364	800.128	979.37	957.662	972.855	940.975	928.58	948.546	922.316	930.796	900.97	882.152	904.858	939.858
1.1144	1.54606	0.737511	1.2354	0.481931	1.34228	2.9753	3.19438	7.88297	6.51475	15.8123	22.1444	26.498	22.4491	28.9007	24.875	29.9929	36.2512	287.285	814.204	592.604	218.448	250.892	245.883	225.588	258.634	321.556	519.497	725.49	698.969	703.234	679.717	655.6	611.595	491.033	693.692	714.768	780.938	977.814	963.513	973.818	945.506	934.575	951.951	920.162	932.535	899.748	882.922	909.033	936.75
0.977194	1.36498	0.653561	1.06439	0.548376	1.73558	3.11891	3.29583	8.08542	7.06553	17.7106	21.8237	26.9481	22.0581	27.6892	25.6984	32.4314	37.0989	305.958	816.505	575.573	216.934	248.323	243.848	223.027	252.419	333.677	515.844	703.806	696.764	679.66	631.484	616.289	574.171	436.455	662.22	722.724	769.276	976.786	972.199	972.423	950.705	939.542	950.187	914.364	934.029	899.881	883.761	906.182	922.345
0.571009	0.799577	0.385384	0.56981	0.54428	2.11956	2.91988	3.44501	8.21532	7.8386	20.1093	20.2909	26.6644	21.2011	25.7804	26.8011	37.6877	38.6847	325.902	813.918	556.433	215.853	240.697	237.829	218.109	244.2	340.103	505	682.185	693.198	646.06	566.93	560.855	528.959	378.503	616.731	729.838	762.626	976.311	983.049	968.597	956.747	943.782	943.773	904.866	935.015	900.68	884.203	896.857	896.388
0.150048	0.209729	0.102787	0.0757631	0.624311	2.45361	2.67216	3.83741	8.71571	8.87152	22.4058	18.6593	26.0575	21.1915	24.129	28.1367	42.6797	40.3319	346.844	809.354	537.482	215.684	231.31	229.617	212.924	236.968	340.609	490.424	662.164	686.363	610.805	503.296	501.67	485.57	329.4	562.726	729.837	758.406	972.804	992.999	963.79	962.127	947.232	936.977	895.816	936.184	902.991	886.865	887.241	867.871
-0.0538498	-0.0747698	-0.0394208	-0.116127	0.962521	2.69576	2.64125	4.70844	10.1091	10.2719	24.1115	17.9291	25.4258	23.4432	23.6843	29.7895	44.4544	41.2192	368.53	805.25	520.896	216.921	222.777	220.323	209.256	233.604	334.107	474.665	645.203	673.767	580.426	455.282	448.543	452.555	300.877	503.968	716.595	754.673	962.956	999.312	959.077	965.455	949.813	933.517	890.77	938.25	907.866	894.472	883.06	844.679
-0.0792019	-0.109946	-0.0704807	-0.0362569	1.67456	2.85312	2.78464	6.24985	12.805	12.3593	25.6463	17.8593	24.4089	28.5606	24.5425	32.3128	42.9722	40.5351	391.269	800.238	506.25	219.688	212.77	207.373	206.016	233.93	317.422	454.508	630.501	652.734	548.114	413.898	392.184	426.438	291.888	434.132	690.285	753.478	947.505	1002.88	952.978	967.044	951.472	931.65	887.696	941.386	916.229	907.813	883.256	823.147
-0.0325701	-0.0451614	-0.05522	0.141304	2.42062	2.94474	2.9774	7.93853	15.6713	14.4778	26.6262	18.1246	23.4282	34.3855	25.8109	34.6484	40.5432	40.3607	414.7	794.928	492.659	223.388	203.491	194.549	203.808	236.08	297.085	433.798	618.392	629.962	521.155	384.155	341.853	406.983	295.418	361.732	655.239	752.607	927.635	1004.17	947.337	967.387	952.364	931.69	887.551	944.739	925.623	923.403	885.389	803.883
0	7.96218e-05	-0.0428414	0.25841	2.79712	2.9858	3.11717	9.14627	17.3504	15.7965	26.4379	18.5296	23.1015	38.4264	26.5424	35.4346	39.506	43.2222	438.292	790.674	479.468	227.353	198.404	187.04	203.826	238.282	281.362	418.128	609.645	613.607	510.538	375.945	311.865	395.831	304.998	298.714	615.698	748.726	904.136	1003.19	944.8	966.809	952.672	934.901	892.397	947.36	933.087	937.326	887.587	789.478
0	6.20028e-05	-0.04198	0.274167	2.54	2.94928	3.15341	9.7918	17.1959	15.7331	24.2206	19.0901	23.9824	40.0785	26.2465	33.5106	40.6437	50.036	461.438	789.04	467.663	232.127	199.362	187.001	207.213	240.504	271.398	408.769	604.041	603.93	522.374	396.992	307.392	395.098	322.808	244.203	567.726	740.45	874.863	999.393	946.217	965.113	952.769	943.029	904.644	949.16	938.036	950.492	891.406	781.031
0	2.81455e-05	-0.0355034	0.253704	1.93775	2.85262	3.14669	10.0717	15.993	14.9111	20.7646	19.8358	25.515	40.3376	25.5012	30.0565	42.8566	59.5602	484.716	788.538	456.628	237.436	204.207	191.672	212.839	243.15	264.55	403.552	601.583	598.988	549.635	439.266	321.414	402.814	348.562	196.316	513.431	729.552	841.289	993.201	950.37	962.38	952.331	954.467	922.006	950.409	941.55	963.04	896.055	777.146
0	2.50763e-06	-0.0280758	0.213478	1.4147	2.76839	3.16529	9.85694	14.5902	14.2963	17.8154	20.6279	26.692	39.3689	24.9928	27.15	45.474	70.9018	509.313	786.123	443.666	241.635	210.286	198.563	218.582	245.374	262.333	402.315	603.191	602.359	583.353	489.374	348.92	414.758	373.711	163.303	464.416	717.633	808.954	985.877	956.595	959.246	950.557	965.679	939.779	950.83	943.505	970.772	896.848	776.528
1.55276e-05	2.7632e-05	-0.0231801	0.144594	1.31752	2.75326	3.29366	8.90844	13.5637	14.7091	16.8469	21.506	26.7428	36.9549	25.2756	26.457	48.4578	82.7932	536.234	779.946	426.53	243.701	216.395	206.968	223.251	246.46	266.932	406.19	610.204	618.335	619.555	540.203	388.969	427.908	391.429	152.086	428.431	705.458	781.652	978.476	965.317	956.18	946.436	974.675	955.372	949.914	943.289	970.254	889.411	777.968
6.50203e-05	0.000122455	-0.0189301	0.0152374	1.50997	2.78083	3.54398	7.10857	12.502	15.8764	17.3553	22.696	26.0522	32.624	26.1223	27.2731	52.6285	94.8824	565.138	771.747	406.042	244.542	224.52	219.27	228.168	246.645	278.984	416.729	623.024	647.386	665.106	600.598	446.911	444.121	404.655	160.229	399.691	691.873	756.733	970.617	977.905	952.915	939.801	983.66	971.785	947.42	940.342	962.836	874.6	781.701
7.2456e-05	0.000163926	-0.0145275	-0.073677	1.77358	2.82652	3.74056	5.1792	11.5413	17.148	18.2081	23.521	24.8847	28.0166	27.209	28.6828	55.8356	110.263	595.247	759.957	383.783	243.435	231.336	230.233	231.779	246.502	293.076	427.828	638.302	680.986	708.195	658.714	509.897	463.495	417	182.606	380.706	678.702	734.932	961.545	989.944	949.378	932.812	990.049	985.303	944.858	937.21	950.68	857.501	789.136
-4.97867e-05	1.5366e-05	-0.00934693	-0.00785341	1.90658	2.87028	3.68747	3.86551	10.8998	17.9166	18.3207	23.2161	23.4118	24.8428	28.2619	29.88	55.6358	132.196	625.989	742.687	361.123	239.426	233.12	234.159	232.252	246.606	303.762	433.04	652.748	710.655	735.688	701.112	564.272	485.911	431.533	214.701	375.085	667.963	717.48	950.558	996.688	945.453	927.65	990.735	991.567	943.795	936.608	935.513	842.915	801.761
-0.000408907	-0.000446658	-0.00184301	0.309141	1.89949	2.92419	3.16335	3.05546	10.7999	18.3584	17.5406	21.1837	21.0887	22.6291	29.5759	31.0898	50.1905	161.53	659.839	719.611	336.454	231.421	229.513	231.077	228.962	247.338	313.379	432.433	668.93	740.299	746.939	727.645	613.792	512.428	446.074	261.187	385.077	659.37	705.46	937.754	997.501	939.94	923.639	983.739	988.921	944.102	938.989	913.496	827.363	820.843
-0.00083306	-0.00101065	0.00574971	0.709216	1.84137	2.98027	2.52875	2.61013	10.8711	18.477	16.4776	18.4869	18.5541	21.3362	30.8741	32.3282	42.805	195.927	693.818	691.87	311.331	221.195	222.397	223.12	223.413	247.987	320.981	428.373	684.783	768.099	747.783	743.619	658.803	541.723	462.271	317.747	406.403	652.525	697.005	923.274	995.011	934.434	920.823	972.8	981.165	945.348	942.734	888.93	813.513	844.177
-0.00107321	-0.00138264	0.00996995	0.961174	1.79342	3.01651	2.30099	2.62077	10.5896	18.0153	15.6803	16.5692	16.949	21.6402	31.5751	33.2719	37.9408	232.899	722.704	660.55	288.949	211.305	213.299	211.379	217.326	247.619	322.624	422.02	695.431	787.336	742.274	752.067	693.959	571.534	484.206	375.214	433.484	647.638	689.528	907.048	991.544	931.546	920.218	962.82	972.751	947.498	946.31	869.754	807.904	868.73
-0.00722869	-0.0097845	0.00932023	0.886237	1.79839	3.03897	2.92365	3.3346	9.45578	16.5588	15.5129	16.321	16.802	24.3139	31.0948	33.2555	38.1729	272.905	744.269	624.578	270.695	203.023	202.164	194.057	211.093	245.801	314.659	413.042	698.203	793.212	728.943	751.682	715.679	602.828	516.535	431.698	466.066	644.975	681.716	888.255	987.844	932.767	922.442	955.484	965.007	951.603	949.499	859.793	815.69	895.384
-0.0185664	-0.0252117	0.00535936	0.599251	1.82648	3.05547	4.13384	4.68225	7.74279	14.2649	15.7111	17.056	17.5944	28.9875	29.7402	32.4961	41.4045	316.855	760.86	583.675	255.13	195.176	188.399	170.971	203.989	242.959	299.126	401.029	695.373	789.01	706.402	741.456	726.545	636.361	557.027	491.046	506.37	644.418	674.76	867.033	982.897	936.871	927.014	948.646	956.01	957.534	952.93	855.418	833.611	925.209
-0.0151367	-0.0208367	-0.0024617	0.316151	1.83528	3.01242	5.30861	6.01178	6.24261	12.0645	15.9545	18.1502	19.396	34.2271	28.486	32.6284	46.2739	359.434	771.548	542.965	242.741	187.629	174.552	149.576	197.409	239.03	281.637	388.841	687.966	779.732	685.633	730.267	729.768	665.524	597.057	545.139	546.574	645.44	668.874	845.91	977.922	943.119	933.523	944.471	948.386	961.859	954.939	856.635	855.245	950.671
0.0274826	0.0359626	-0.0191156	0.236237	1.77584	2.84269	5.91551	6.73998	5.65721	10.7472	15.938	19.0782	22.562	39.0631	28.2233	35.4078	51.716	395.951	775.007	506.564	233.904	180.145	162.621	136.365	192.581	233.845	266.856	379.068	676.544	769.059	676.527	726.145	727.352	684.259	629.285	586.494	579.86	647.531	664.161	827.269	974.344	951.325	942.038	945.49	944.882	961.224	953.634	864.162	875.796	964.978
0.128327	0.169982	-0.0607236	0.337179	1.61606	2.49041	6.18064	7.02717	5.78529	9.92894	15.6525	20.0577	28.0993	44.9746	28.8001	41.5097	58.4472	428.089	769.879	471.427	228.142	172.225	150.892	128.767	188.996	227.053	252.234	371.068	659.728	753.115	676.398	727.038	715.526	693.779	657.08	616.728	609.091	650.682	660.35	810.924	972.991	963.292	954.212	953.116	946.106	955.463	948.023	880.275	900.079	969.959
0.230128	0.305928	-0.0922588	0.490654	1.45917	2.11977	6.12923	7.06763	6.40892	9.66539	15.3772	21.1238	33.7819	49.9707	29.742	48.1398	66.0139	456.661	759.893	439.835	226.042	165.024	140.921	126.119	186.572	219.469	238.637	363.844	639.667	736.14	681.888	729.975	699.766	696.965	680.308	639.175	634.652	655.348	657.872	795.186	971.06	975.737	966.832	962.482	948.543	947.771	941.622	900.015	923.021	967.951
0.265429	0.355167	-0.0705612	0.574982	1.42554	1.92439	5.68313	6.98665	7.39653	10.1876	15.4024	22.2137	36.8725	51.3348	30.6338	52.1312	73.6267	481.735	749.473	415.507	228.432	159.947	135.08	128.912	185.459	212.077	228.105	356.664	619.182	724.233	690.785	732.845	687.371	696.206	697.301	656.505	655.643	662.006	657.293	778.407	965.306	984.487	975.867	967.96	948.317	941.493	938.476	917.285	937.244	960.499
0.180896	0.237738	0.0158943	0.503197	1.57084	1.99064	4.47254	6.57108	8.85504	11.6828	15.7754	23.2011	36.1357	46.6925	31.7572	52.757	80.8071	502.053	737.828	400.62	237.869	157.404	133.963	139.442	186.006	203.949	221.899	349.519	598.152	720.162	705.834	736.36	678.416	689.135	705.798	667.19	670.81	671.48	658.957	759.547	955.594	989.178	980.326	968.022	943.989	936.678	939.148	931.956	938.603	943.562
0.036784	0.0412437	0.147832	0.376109	1.82124	2.20247	2.83	5.97531	10.722	13.9407	16.3923	24.2075	33.2242	38.6635	32.9627	51.3303	88.1361	518.674	724.666	392.504	251.99	156.738	136.544	155.642	187.883	195.662	218.497	342.577	576.063	720.232	725.179	740.376	671.24	677.247	708.093	671.95	681.419	682.962	662.446	739.854	942.75	991.034	981.937	965.203	937.635	932.552	942.273	945.473	932.249	920.248
-0.0692817	-0.0832178	0.314983	0.348476	2.09377	2.43374	1.57997	5.73913	12.7008	16.6166	17.2537	25.5	29.9543	31.7029	33.4423	48.3301	96.4191	534.524	713.489	387.543	265.203	157.539	142.344	172.401	190.334	189.73	215.766	335.585	554.262	720.358	741.64	742.445	668.435	666.914	708.774	675.328	690.029	694.73	667.183	721.104	925.857	989.314	981.456	960.906	931.113	930.269	948.079	955.818	924.953	900.476
-0.0808877	-0.00153354	0.532444	0.570128	2.34395	2.6114	1.41961	6.28679	14.6939	19.7345	18.4854	27.5431	27.295	29.1319	32.4082	43.3568	106.48	551.606	706.898	384.171	274.138	159.751	152.227	186.913	193.075	188.253	211.995	328.298	533.781	717.978	749.837	740.662	672.299	662.31	710.887	680.472	698.57	706.658	673.469	703.866	903.01	982.961	978.611	955.357	925.343	930.822	958.05	961.352	920.718	891.363
-0.0515709	0.246248	0.825085	1.01146	2.62042	2.80447	2.0987	7.42505	16.9322	23.6878	20.2023	30.4741	24.1768	29.1911	30.0098	35.5289	118.205	568.6	703.498	384.847	281.74	163.764	167.498	202.124	196.662	190.442	207.921	320.759	514.112	715.148	752.581	735.919	682.14	660.391	712.278	685.371	706.054	720.487	682.205	686.749	873.449	971.801	972.335	947.253	919.17	933.872	973.297	962.745	915.911	888.741
0.0649047	0.518515	1.09225	1.47062	2.86818	2.95397	3.00231	8.89781	18.9369	27.2962	21.8321	33.0068	21.8259	30.5872	27.3264	28.1544	130.343	585.473	702.328	385.482	285.976	168.559	182.74	214.919	200.034	194.547	204.698	313.313	494.739	710.851	752.083	729.296	695.548	661.933	713.32	689.788	711.631	731.435	690.214	672.672	843.017	958.362	966.228	939.92	914.163	938.493	987.771	961.207	913.336	890.985
0.329734	0.672264	1.22371	1.74545	3.02442	2.97851	3.52982	10.4945	20.1829	29.3148	22.7639	33.7938	21.7178	32.3484	25.4337	24.6719	141.72	602.424	702.698	381.645	284.321	173.141	192.361	221.685	202.091	199.014	203.345	306.241	475.214	703.858	750.039	721.626	710.462	668.257	714.707	693.824	714.726	734.555	694.206	664.767	817.619	945.207	964.162	936.893	911.992	943.901	995.275	957.813	916.526	897.374
0.83212	0.647587	1.15541	1.80834	3.07398	2.72773	3.54317	12.4789	20.5174	29.6672	22.7737	32.4452	25.051	35.7323	24.4081	25.0235	153.148	620.219	705.773	373.284	275.553	178.417	196.714	221.234	203.265	205.116	203.275	298.852	455.655	694.782	744.421	711.241	730.031	681.155	716.99	698.473	717.133	730.879	694.437	663.242	796.417	932.273	967.4	938.381	912.048	951.36	996.244	951.877	928.269	912.372
1.42305	0.588554	1.02297	1.78452	3.06481	2.44342	3.49138	14.5794	20.3771	28.9957	22.4332	30.0786	29.5412	39.43	23.6803	27.8042	164.017	637.718	710.251	362.383	262.441	183.57	197.728	216.76	203.436	211.774	204.854	291.974	436.094	683.31	737.285	700.074	750.816	697.594	719.113	702.324	716.636	721.124	691.974	666.458	778.015	918.54	972.535	942.572	914.447	959.473	992.755	943.877	943.208	930.155
1.89075	0.667698	0.99817	1.79406	3.04841	2.47604	3.85273	16.2863	20.2501	27.8361	22.41	27.9408	32.1488	41.0019	22.7648	32.1166	172.917	653.198	713.81	350.367	248.385	186.929	196.302	211.919	201.992	216.689	209.053	287.023	416.406	668.48	732.526	691.495	766.596	713.297	719.673	703.193	709.514	704.528	687.239	673.034	762.478	903.375	975.677	947.962	920.017	965.732	985.709	934.98	954.237	941.257
2.16947	1.09039	1.2397	1.91443	2.98969	3.04118	5.12144	17.4315	20.3239	26.0654	23.0711	26.0586	30.6054	38.3585	20.9759	38.5173	178.709	665.572	716.48	337.363	233.269	186.559	191.771	207.968	198.211	218.711	217.868	285.513	395.941	649.677	733.169	686.773	774.2	727.737	717.545	700.099	693.36	679.1	680.824	685.726	751.87	887.745	978.094	955.838	930.236	968.203	973.031	924.783	958.425	939.9
2.34703	1.74366	1.64756	2.08489	2.88124	3.96437	7.00483	18.2292	20.3864	23.5403	24.0961	24.0132	26.5329	32.8751	18.6608	47.1505	182.17	675.706	719.021	322.867	216.002	183.541	184.021	203.357	192.492	218.912	230.434	286.565	374.916	627.387	737.102	684.451	776.546	742.469	713.498	694.03	670.06	645.635	672.427	704.238	745.607	871.594	980.725	966.345	944.428	968.241	954.99	913.012	958.915	930.785
2.34115	2.23474	1.96941	2.23033	2.89784	5.05838	8.64151	18.5105	20.5181	21.3452	25.2605	23.3812	22.7623	27.6382	17.2517	55.1372	184.87	684.599	718.251	308.39	201.457	181.505	176.255	199.144	186.212	217.721	241.995	287.467	355.143	602.183	740.346	685.162	774.968	753.402	709.081	685.052	641.956	609.148	660.816	718.38	737.525	851.157	974.554	973.585	959.211	968.378	939.068	902.437	955.149	918.824
2.03936	2.17568	1.95861	2.28424	3.22046	6.24153	9.26265	18.0055	20.847	20.4169	26.3767	25.7652	21.6725	25.4082	18.0782	60.0166	188.011	693.041	711.031	295.009	194.032	183.785	171.261	196.363	180.204	215.306	248.587	285.987	338.324	574.315	739.688	689.661	770.18	756.54	705.253	672.604	609.875	573.132	644.761	719.347	722.02	822.675	950.955	972.703	972.626	971.055	931.683	895.175	945.68	907.234
1.34564	1.53418	1.60127	2.26181	3.88581	7.80556	9.04393	16.3997	21.5149	20.4158	27.5172	31.3902	22.2694	25.5879	20.9975	62.7579	190.675	700.553	697.172	281.54	192.753	189.903	168.101	194.977	172.972	210.973	252.073	283.248	324.341	542.885	736.925	698.311	760.589	751.805	700.432	654.835	569.552	533.554	624.135	710.247	700.105	785.759	910.197	966.243	988.601	976.341	930.417	889.527	927.911	891.61
0.56374	0.751944	1.16475	2.19676	4.64397	9.23816	8.37473	14.5925	22.1103	21.1218	28.7168	38.2457	24.2618	26.7114	25.0096	63.7823	193.558	707.341	680.101	269.339	195.329	197.594	165.973	194.058	166.742	205.966	252.521	279.138	311.783	509.47	731.528	709.645	748.733	743.229	696.896	636.042	528.831	495.206	600.389	693.316	675.161	744.841	860.1	953.757	1001.07	981.73	933.949	886.886	908.51	877.763
0.0445863	0.2996	0.93184	2.11836	5.22371	9.89663	7.58869	13.6377	22.1528	22.4424	29.9892	44.1716	27.7271	27.4815	29.1443	63.1497	197.715	713.793	663.424	260.258	199.778	204.698	164.4	192.656	164.382	201.83	249.28	273.106	299.222	476.01	722.278	722.035	737.831	734.991	697.606	621.353	497.427	464.56	575.02	669.62	650.255	704.583	808.564	933.772	1002.27	984.633	941.876	889.355	895.358	873.4
-0.136142	0.340923	1.00459	2.03646	5.69965	9.46996	6.44499	14.0505	21.494	25.0414	31.7871	49.4032	33.1296	27.4109	34.248	59.8632	202.404	719.407	646.481	255.278	207.582	211.56	163.523	190.413	166.843	198.652	240.3	263.985	285.332	439.759	709.178	737.541	727.508	725.818	703.639	610.312	476.339	441.924	543.775	632.974	621.649	659.856	748.849	901.762	989.293	987.068	958.856	898.83	889.376	882.861
-0.130844	0.613261	1.22177	1.93503	6.06504	8.39855	5.09136	15.1039	20.3845	28.3193	33.6839	54.2225	40.017	27.2573	39.7544	54.8416	208.074	724.564	629.05	253.052	217.816	218.359	163.321	187.885	172.57	195.992	227.65	252.996	271.686	402.835	692.508	754.614	717.366	715.929	713.3	602.153	462.373	425.505	510.285	588.917	592.127	614.374	685.423	862.304	966.663	987.75	980.624	913.049	887.869	900.293
-0.0194152	0.869498	1.42676	1.79947	6.08244	7.21617	4.15484	15.9107	19.0343	30.7601	34.6656	57.5462	47.3659	27.7826	43.5122	50.3408	216.664	730.49	613.542	251.852	226.634	223.761	163.357	185.632	180.166	194.05	215.77	242.618	260.898	371.902	671.943	768.21	709.077	709.255	724.925	599.224	455.783	416.276	484.49	551.624	570.879	580.864	635.469	825.198	938.868	981.48	996.61	928.288	890.788	917.923
0.198874	0.948782	1.53654	1.61297	5.46657	6.22351	4.21819	15.7998	17.2669	31.2565	33.8889	58.6579	55.2466	29.6583	43.5487	48.1025	230.971	738.596	601.153	250.446	231.514	226.776	163.127	183.742	189.495	192.931	207.138	234.656	255.279	352.634	647.298	775.83	703.728	708.952	738.656	603.979	457.47	414.678	472.48	529.902	564.43	568.322	610.934	796.152	907.494	964.856	1001.07	944.16	900.83	934.197
0.596167	0.96434	1.63562	1.37727	4.23813	5.1445	5.11172	15.1147	14.7753	30.4218	31.6943	58.0465	64.624	32.6535	40.464	47.2777	251.142	748.73	590.526	249.551	234.201	227.935	162.683	181.771	201.719	192.524	199.438	228.104	254.039	342.877	618.741	780.317	700.553	713.623	756.076	615.97	467.811	420.133	469.445	516.975	568.933	571.401	604.456	770.225	869.582	940.248	999.634	963.743	919.855	955.038
0.948615	0.917135	1.64416	1.12354	2.95371	4.17575	6.09089	14.2569	12.889	28.7745	28.8667	55.7633	72.3725	36.0196	36.699	46.6945	270.643	758.292	583.24	249.638	234.805	227.754	162.962	180.894	213.556	192.944	194.413	222.14	254.585	336.928	586.157	778.348	699.547	720.711	771.998	631.241	483.684	433.46	476.962	514.57	582.051	587.01	612.733	750.228	830.798	907.755	987.463	978.398	936.267	965.576
1.0175	0.790688	1.46402	0.871553	2.15256	3.54364	6.41357	13.5464	13.0238	26.6918	26.0883	51.6708	75.2388	39.0697	34.6005	45.2089	282.968	764.606	581.193	251.151	233.118	226.684	164.91	182.38	221.719	194.346	194.245	216.07	254.591	329.557	549.138	766.259	700.905	728.079	781.249	646.092	502.11	455.901	497.77	525.665	602.423	613.523	634.149	739.717	797.033	867.136	959.231	979.847	939.062	950.558
0.728422	0.529376	1.00418	0.521499	1.71031	3.27373	5.93316	12.5694	15.7124	23.4643	22.7595	44.5133	72.8662	42.1344	33.92	42.2827	288.36	766.79	586.099	254.476	227.841	224.623	168.661	186.745	227.094	197.005	200.894	210.092	255.672	323.002	505.194	743.452	705.772	738.215	785.276	662.314	524.642	490.787	538.07	555.452	635.347	659.22	677.214	741.035	767.809	817.429	915.294	973.834	934.958	911.516
0.306925	0.222479	0.445584	0.209407	1.5444	3.21782	5.22719	11.7734	19.4835	19.943	19.4215	36.1914	67.369	45.0675	33.8709	39.2619	289.651	767.442	594.526	258.832	220.972	221.5	173.557	192.614	229.997	200.444	210.429	204.257	256.61	316.558	458.161	712.595	712.382	748.534	784.501	679.105	550.472	532.646	587.468	594.893	673.755	712.809	730.295	749.02	740.939	760.157	857.742	956.028	919.538	853.685
0.0101076	-0.00160291	0.026357	0.146218	1.71497	3.23069	4.90931	11.9399	22.6118	17.534	17.1198	29.5118	60.8111	47.4156	34.0735	37.7766	288.876	769.549	601.967	263.2	215.435	217.36	178.931	198.36	229.778	203.998	217.694	198.401	254.781	307.376	413.663	676.445	718.153	754.425	777.79	693.996	577.37	573.688	631.297	631.437	706.569	756.777	775.375	757.137	715.154	697.526	787.896	917.101	882.416	779.717
-0.0279054	-0.111765	-0.186935	0.503484	2.35442	3.21377	5.431	14.0181	24.6747	17.1725	16.5572	25.7183	52.7296	48.6978	34.1616	38.3983	284.984	774.945	607.312	267.436	212.623	212.039	185.585	204.551	225.034	207.898	221.419	191.966	248.062	292.695	372.209	633.48	722.847	752.378	761.434	705.863	605.581	613.459	665.584	662.027	731.374	786.418	808.431	765.628	690.125	627.516	701.908	849.199	814.749	681.741
0.0667623	-0.156704	-0.288142	1.15323	3.39302	3.24738	6.4389	17.409	26.3285	18.0884	17.1581	23.5218	42.7252	49.2338	34.3884	40.4384	277.819	782.056	612.278	271.887	211.154	205.59	193.387	211.42	216.507	212.241	223.567	185.221	238.039	274.419	332.007	583.527	727.289	745.094	737.229	715.851	635.637	654.343	696.06	691.429	752.263	808.558	836.16	776.245	666.342	550.308	600.939	758.089	722.997	562.142
0.199407	-0.0809379	-0.199808	1.84154	4.51909	3.4504	7.33077	20.2731	26.8403	19.1863	18.0868	22.5191	34.4481	49.8903	35.3757	44.0957	272.678	788.99	614.966	275.812	210.333	198.534	199.295	215.506	207.487	215.612	221.977	179.581	227.846	257.259	297.927	534.05	729.255	737.441	714.535	724.404	664.33	688.864	717.586	714.271	763.689	816.963	849.8	780.936	643.317	474.171	497.489	655.766	620.799	446.455
0.272209	0.189532	0.170761	2.36752	5.51159	3.95973	7.56689	20.9145	25.3214	19.503	18.5714	22.5459	31.3369	51.5195	37.699	49.7355	274.163	794.33	613.639	278.689	209.703	190.999	200.623	213.485	200.376	216.962	214.201	176.171	219.966	244.881	274.317	491.001	726.761	732.841	700.864	731.874	689.5	710.476	724.701	725.28	759.495	804.14	839.985	771.942	621.185	405.153	399.361	548.815	516.025	354.985
0.268037	0.703979	0.86529	2.843	6.57367	4.83057	7.25353	19.5496	21.3439	19.2748	18.7005	24.1465	33.1136	54.1537	41.2927	57.7744	280.898	799.086	608.604	281.021	209.773	182.033	198.045	205.459	193.198	217.109	199.414	174.372	213.036	235.048	260.178	451.129	720.27	728.081	692.304	738.086	713.567	721.032	716.346	724.432	737.839	766.633	804.722	749.456	601.477	338.295	295.704	424.661	395.346	276.515
0.33109	1.27501	1.69216	3.24709	7.50961	5.79378	6.75329	17.5713	16.8051	19.0481	19.1294	26.3273	36.6072	56.7887	45.6674	66.9135	290.804	802.634	601.102	282.297	209.945	173.549	193.05	194.85	187.578	215.439	182.08	174.285	207.273	228.563	252.898	414.92	710.96	726.339	689.057	743.031	733.682	723.714	700.794	717.561	709.444	720.109	758.581	721.57	580.742	277.661	201.363	303.2	278.877	212.972
0.619505	1.69052	2.43874	3.52241	8.05069	6.55274	6.41	16.3675	13.8158	19.3191	20.5213	27.8836	38.6129	58.3697	50.3583	75.7038	302.173	803.998	592.348	281.861	209.425	167.822	186.934	185.137	185.845	211.013	167.049	176.216	203.343	227.023	250.123	383.886	699.907	732.005	692.616	746.747	746.089	721.161	686.904	710.677	685.924	681.819	717.176	696.592	554.835	228.906	135.138	208.987	191.681	169.981
1.29082	1.83412	3.06027	3.62847	8.07427	7.0933	6.26584	16.4498	12.829	20.238	23.4397	28.5638	39.031	58.7493	56.4271	85.492	316.025	802.577	583.482	281.141	207.636	164.515	177.732	174.571	189.331	201.554	152.509	180.646	201.859	233.762	253.967	357.961	686.967	749.737	706.214	749.015	748.597	709.127	672.143	701.2	663.537	648.097	674.762	673.316	519.743	186.857	98.2253	142.262	136.102	153.996
2.14495	1.8778	3.65614	3.62094	7.77305	7.50509	6.19074	16.9466	12.8491	21.5264	27.1441	28.9291	38.7759	58.3448	62.9138	95.2784	331.759	799.229	573.038	278.854	205.365	163.392	167.11	164.044	196.092	189.612	139.069	187.008	202.029	244.99	262.881	336.829	672.014	773.693	726.19	750.049	744.384	691.253	656.836	690.225	643.136	618.288	633.211	650.857	480.593	155.332	84.64	96.5507	103.401	157.036
2.85775	2.0472	4.29396	3.58076	7.37813	7.77604	6.1418	16.9323	13.1847	22.9254	30.4899	29.3581	37.6005	57.3274	67.4108	101.884	346.878	795.141	558.676	271.763	203.771	165.535	159.582	157.919	203.531	180.065	131.426	194.287	202.6	253.59	271.863	320.858	655.525	794.25	745.641	750.332	737.738	677.279	647.857	684.31	634.659	602.978	607.464	633.087	445.628	146.556	94.4861	74.9013	92.0611	165.695
3.20614	2.56123	5.08958	3.54043	6.981	7.88294	6.07525	15.5451	13.4718	24.4014	32.9716	30.2956	34.9183	55.8525	68.0768	102.83	359.529	791.02	538.371	256.178	203.429	172.524	158.307	160.317	210.92	176.221	133.688	202.34	203.546	255.107	277.923	311.839	639.189	806.639	760.23	749.264	730.136	673.806	650.806	687.961	646.287	609.71	608.163	621.123	416.293	172.259	132.657	81.7179	104.815	171.127
3.3293	3.35224	6.04581	3.45458	6.45145	7.82412	6.00293	13.0791	14.0588	26.1318	35.2106	31.6638	30.6444	53.8641	65.861	99.3492	370.718	786.307	512.941	232.815	203.74	184.283	161.371	169.884	219.865	175.963	144.242	211.861	205.791	252.798	283.418	310.319	623.426	815.839	773.111	746.203	719.058	676.602	663.133	698.358	674.371	634.055	629.055	612.594	387.107	228.714	201.324	116.75	144.048	179.259
3.31996	4.10257	6.86756	3.39222	5.99191	7.66234	5.99388	10.6934	14.6982	27.6164	36.4105	32.6214	26.5051	51.1629	62.1854	93.5051	381.711	781.095	484.695	208.421	205.253	197.163	167.277	180.905	226.88	178.091	158.26	220.92	206.361	246.947	287.977	310.082	602.689	817.246	784.613	744.74	709.142	683.295	679.407	713.657	710.727	671.966	664.442	612.538	372.528	299.233	281.276	169.957	195.173	192.425
3.24599	4.50242	7.26509	3.42648	5.83618	7.45642	6.11565	9.49095	15.0644	28.3528	35.6342	32.223	24.1628	47.4455	58.2333	86.8855	393.465	775.451	455.533	189.308	208.824	207.947	175.036	188.011	228.367	181.862	171.437	227.701	202.105	237.197	291.116	305.013	570.969	805.515	794.803	748.472	705.103	692.251	694.845	733.009	748.58	721.155	710.687	626.556	388.183	369.154	354.575	232.973	244.257	212.189
3.01348	4.5417	7.25149	3.56773	6.15694	7.18262	6.37041	9.33739	14.7637	28.3756	32.1363	29.5887	23.2643	41.9058	52.9372	76.9107	404.427	768.886	423.131	173.375	216.409	219.374	187.108	192.404	224.078	189.263	186.196	233.221	191.994	220.781	293.296	295.585	524.65	777.629	803.579	757.45	706.494	706.233	712.201	761.857	795.329	791.517	778.711	657.84	440.776	449.538	429.894	316.882	296.035	236.519
2.73025	4.40812	6.96741	3.75927	6.55674	6.84506	6.71728	9.82829	14.5871	27.9101	27.5924	26.6071	23.4334	35.9614	47.2942	66.6963	416.472	762.12	390.035	160.372	224.502	228.986	200.231	195.204	216.395	197.627	201.174	236.913	179.373	202.186	294.071	284.462	472.672	741.232	811.06	769.596	711.388	721.867	729.864	792.237	843.272	868.987	853.609	698.331	511.238	531.388	503.759	409.156	350.907	267.693
2.5716	4.27683	6.5266	3.94199	6.53645	6.46754	7.11813	10.7187	15.5705	27.127	24.1211	25.6997	24.6357	31.5543	43.0943	61.1945	432.584	756.209	360.474	151.857	228.335	232.283	209.429	196.386	207.642	202.903	213.109	237.408	168.088	187.743	292.654	273.607	426.032	705.665	817.438	783.026	718.447	733.818	744.065	812.464	879.296	932.695	912.891	738.167	576.959	597.342	565.734	489.278	405.213	309.456
2.60992	4.16658	5.86477	4.08742	5.66181	5.94192	7.5313	11.9958	18.9957	26.0211	22.452	28.6905	27.4984	29.8627	41.4336	63.6952	456.062	750.609	335.128	149.677	225.201	226.199	211.63	195.259	198.12	202.632	220.459	233.025	157.873	179.876	287.217	261.669	387.285	673.974	824.325	797.752	727.419	738.508	753.447	816.591	897.73	978.383	949.58	777.793	633.53	638.587	611.068	549.386	459.043	368.655
2.76444	4.02422	4.9867	4.22488	4.28002	5.31785	7.98769	13.7272	23.9466	24.5525	21.6837	34.0404	31.7078	29.7986	41.3042	71.277	484.47	745.337	312.596	152.495	217.676	213.429	209.651	192.185	187.096	199.087	224.826	224.968	147.908	175.767	278.893	248.854	352.385	642.271	830.845	814.236	738.765	739.101	759.644	810.579	904.747	1013.43	972.85	819.431	688.837	663.966	644.797	598.619	513.26	440.839
3.00282	3.96272	4.17321	4.37625	3.10222	4.91101	8.5646	15.718	27.9144	22.8949	21.8197	39.0671	35.5295	29.9821	41.4068	79.6481	511.644	742.852	294.994	156.762	208.643	198.071	207.165	189.018	175.927	195.139	227.343	216.517	142.509	174.759	271.909	240.667	324.69	611.035	832.8	830.676	751.924	740.314	762.813	799.626	903.467	1029.84	980.583	852.648	733.677	681.144	670.043	639.115	564.19	510.938
3.34898	4.12966	3.65234	4.58608	2.77962	5.07655	9.44445	18.113	28.6985	21.0949	23.1445	41.5222	37.3778	29.316	40.5195	85.2282	532.234	745.909	284.907	159.483	200.014	182.28	207.017	187.077	164.899	192.938	228.912	210.027	145.781	176.501	269.564	242.336	307.837	580.742	826.436	846.075	766.471	745.774	761.944	786.23	895.31	1018.02	968.256	868.054	758.661	694.99	687.988	671.779	609.359	566.706
3.91707	4.59898	3.32364	4.9018	3.21159	5.90498	10.8455	21.604	26.855	18.8965	26.2285	42.2109	37.5071	28.3338	38.7565	89.3382	547.714	755.189	283.35	161.682	189.901	162.192	207.628	185.324	151.852	191.096	229.101	203.702	157.411	181.577	270.08	253.451	302.477	551.376	812.536	862.041	782.67	753.403	754.651	765.019	876.916	974.487	930.932	867.505	763.188	700.029	694.761	694.195	651.145	613.498
4.41534	5.01793	3.13498	5.15927	3.82169	6.74812	12.0404	24.4231	23.8358	16.8295	29.4093	42.0724	37.2996	27.1712	37.3708	93.3847	561.332	765.71	284.789	164.722	180.268	144.007	209.096	184.509	141.391	190.137	227.784	198.747	173.025	189.081	273.447	268.469	302.607	522.383	793.956	876.119	800.441	763.475	747.664	745.231	854.238	919.148	885.555	858.382	760.279	702.793	697.785	710.787	687.156	654.205
4.50522	4.98765	3.05649	5.16927	4.02719	6.89673	12.1952	24.5089	20.9873	15.5184	30.799	41.8817	38.1594	25.8058	37.6229	98.4709	576.164	772.125	283.102	169.782	173.612	135.222	211.981	185.668	138.951	190.998	224.902	196.917	188.241	197.965	280.196	281.807	301.894	493.151	773.451	885.363	819.646	776.798	748.58	737.928	834.206	873.372	850.925	847.725	763.581	711.48	705.743	726.75	714.215	690.475
3.96201	4.04387	3.03347	4.70768	3.45649	5.88265	10.5291	20.19	17.88	15.2866	29.778	41.9616	41.2932	23.4201	39.2825	104.179	595.051	773.962	274.203	177.874	169.139	138.427	217.9	188.39	148.023	194.697	219.126	199.45	205.239	209.563	292.991	295.262	301.89	462.398	751.038	890.175	840.78	793.018	757.962	746.799	813.558	832.252	826.479	831.682	773.483	726.98	718.579	741.867	729.389	723.354
3.12693	2.80686	3.13417	4.073	2.68032	4.4179	8.13123	13.8758	14.6042	15.6044	27.5562	41.7405	44.9852	20.9146	42.2462	110.656	614.018	773.245	264.289	187.559	167.014	148.676	224.925	192.832	163.256	199.856	211.926	204.497	222.87	222.712	308.768	308.442	302.682	431.699	725.922	890.947	863.34	812.294	773.054	764.691	793.908	795.134	807.534	812.483	785.713	746.009	733.907	754.911	736.782	751.235
2.47476	2.26989	3.47632	3.74486	2.48282	3.49137	6.66478	9.11605	12.1506	15.794	25.4029	40.5489	46.6689	20.0663	47.068	118.854	627.007	770.775	261.993	196.685	169.067	160.645	229.566	199.932	177.278	204.298	206.187	209.435	236.212	234.467	321.753	317.206	300.626	403.82	698.185	886.682	886.25	835.433	792.946	784.04	782.633	773.578	796.1	798.799	799.988	766.969	752.203	766.57	742.641	771.91
2.27429	3.33352	4.24988	4.08709	3.6611	3.89445	7.59079	8.55922	11.2531	15.4034	24.2363	37.668	43.9445	22.4684	55.2192	131.538	629.921	764.685	274.829	204.191	177.511	172.265	228.503	212.207	186.131	206.186	203.674	213.147	241.652	242.71	327.754	318.178	292.384	380.55	668.153	876.544	910.128	864.371	819.499	800.953	785.477	778.806	795.378	798.136	818.939	789.971	774.675	776.229	750.743	783.473
2.30349	5.62353	5.43271	4.90002	5.94274	5.22646	10.2701	10.7156	11.4947	14.7309	23.5162	33.3204	37.7597	27.4465	66.7502	148.856	625.411	753.977	299.457	211.121	191.804	186.279	223.012	229.751	193.321	206.379	203.069	216.958	241.273	248.698	329.228	313.021	279.32	360.658	635.863	860.924	935.808	899.127	853.771	819.07	799.405	806.66	804.977	807.134	843.445	816.031	801.349	783.3	758.229	786.779
2.58779	7.93155	6.57116	5.86514	8.0524	6.67684	12.8545	13.3935	12.2829	13.9964	22.5657	28.7366	31.5077	32.9058	77.3709	162.562	615.655	747.366	326.558	216.787	207.653	198.875	217.906	245.198	197.644	207.008	204.049	219.355	237.89	253.957	329.299	305.356	265.994	343.452	600.27	840.792	958.641	934.222	886.86	836.54	818.975	840.319	817.316	816.567	863.074	841.281	828.76	791.559	764.54	784.169
3.22111	9.13297	7.2507	6.7429	8.75189	7.51479	13.5665	14.5661	13.1446	13.3653	20.6703	25.0013	28.4383	37.0242	83.069	164.269	601.528	753.929	347.951	220.497	221.293	205.967	217.82	251.506	197.341	210.208	206.749	218.861	233.781	259.765	330.768	298.16	256.486	328.681	559.768	816.728	973.945	964.544	909.908	851.214	839.886	864.39	825.348	818.088	867.323	862.013	853.727	804.85	769.091	777.024
4.5346	9.43739	7.63671	7.88988	8.00174	7.96836	12.3638	14.4067	14.5639	12.6498	17.332	21.4886	28.4707	40.9109	84.9547	152.139	576.535	776.568	368.036	222.52	235.105	206.374	222.781	249.673	190.206	216.569	213.383	215.976	226.858	265.28	332.979	288.647	249.023	318.405	510.923	786.685	981.204	991.573	922.415	862.366	867.145	883.707	831.104	814.536	854.726	879.031	877.492	823.858	770.67	760.251
5.92468	9.20811	7.71822	8.87059	6.64625	8.12261	10.4349	13.9064	16.0428	12.0546	13.8193	18.5448	29.6921	43.8892	83.7285	134.474	550.804	804.798	384.728	222.848	247.544	204.609	229.829	242.491	180.974	223.777	220.226	210.807	219.12	271.084	335.247	279.524	243.952	309.395	460.39	753.664	984.214	1016.09	930.78	872.543	895.226	900.013	835.68	806.498	834.305	893.346	900.015	845.037	771.638	741.353
6.5856	8.64069	7.36777	9.0204	5.51255	7.8967	8.93494	13.8806	16.7673	11.9062	11.6853	16.9407	30.3489	44.5339	79.2679	120.431	538.517	826.639	392.944	221.283	255.459	205.777	236.143	231.899	175.688	229.226	222.184	203.101	213.937	278.325	337.392	275.323	242.856	297.136	416.897	721.949	986.933	1037.8	941.412	884.673	915.355	911.54	838.672	792.524	815.636	905.342	920.381	864.552	775.09	731.037
5.93553	7.55966	6.2766	7.68611	4.84048	7.04512	8.30061	14.9523	16.012	12.3133	11.647	17.3204	29.7757	40.9107	68.8047	112.442	551.876	839.73	384.89	215.891	256.887	212.414	242.221	215.263	176.805	232.9	215.647	190.442	213.202	289.091	338.019	277.815	248.096	276.172	383.158	691.573	990.135	1055.23	955.033	900.17	921.706	913.621	838.547	767.543	798.677	913.654	937.969	880.31	780.393	734.813
4.51787	6.0297	4.66518	5.42351	4.29408	5.73856	7.99957	16.5503	14.4112	13.1345	12.9081	19.1099	28.7822	34.5426	54.0849	106.926	580.1	848.247	366.553	207.918	253.759	221.792	248.392	193.78	181.432	235.398	204.009	174.388	214.977	301.827	338.036	284.876	257.849	250.912	355.515	661.546	992.444	1069.37	969.745	917.494	919.879	909.553	836.349	735.031	781.287	919.042	953.37	894.478	787.239	746.84
3.2199	4.6503	3.23156	3.41024	3.88222	4.54744	7.78216	17.6894	13.2156	14.3376	14.7992	21.2346	27.7535	29.328	42.1386	104.559	602.526	849.194	354.137	202.184	248.742	231.245	251.243	175.692	187.826	234.79	192.7	160.961	216.949	312.031	340.886	295.376	267.233	231.976	333.59	635.035	994.865	1083.72	988.547	935.217	918.229	910.007	835.716	706.932	770.831	925.312	967.493	909.534	799.602	761.04
2.78362	3.9193	2.56333	2.64192	3.62946	3.94355	7.44487	17.4498	13.5581	16.0425	16.9822	22.9416	26.9695	28.7079	39.2394	106.627	600.778	838.096	362.618	203.179	243.447	238.892	247.101	168.22	195.202	228.593	186.017	155.465	217.252	315.599	350.387	309.66	272.333	229.348	317.58	614.548	998.395	1101.96	1015.87	952.957	923.946	925.37	840.165	693.501	774.995	936.244	981.392	928.482	822.841	773.32
2.94835	3.65457	2.46171	2.79039	3.56156	3.75036	7.06959	15.9612	15.2164	18.5047	20.0246	24.7896	26.2472	31.838	43.9794	114.131	579.096	812.546	389.623	210.255	236.056	246.094	235.604	169.486	205.194	215.921	181.953	156.574	216.682	313.292	367.092	330.213	274.865	241.746	308.456	598.918	1003	1124.32	1054.03	972.494	934.92	954.954	849.416	691.664	794.16	951.714	995.301	952.153	859.193	787.114
3.3111	3.60341	2.58884	3.26199	3.581	3.738	6.74141	14.1966	17.1449	20.9306	23.0119	26.4674	25.6419	35.9571	51.0027	122.815	552.885	784.714	419.95	218.699	228.759	252.16	222.793	173.957	214.903	202.425	179.39	160.093	215.908	309.005	384.293	350.47	276.122	258.302	303.566	587.484	1007.37	1145.07	1091.14	990.009	946.227	985.87	859.221	694.555	816.608	966.722	1007.17	974.3	895.666	799.762
3.51234	3.54429	2.63908	3.51525	3.58203	3.70728	6.53055	13.1302	18.3144	22.4496	24.8837	27.5364	25.2491	38.4026	55.0964	128.086	537.099	767.63	438.458	223.796	224.191	256.091	214.963	176.34	221	194.105	177.6	161.982	215.451	306.581	394.967	363.153	277.069	268.107	299.974	579.812	1010.12	1158.23	1114.43	1001.2	953.242	1005	865.271	695.758	830.204	976.15	1014.84	988.319	918.418	807.803
3.56169	3.48314	2.62063	3.56468	3.56746	3.66351	6.43513	12.7359	18.7524	23.0849	25.6684	28.0084	25.0663	39.2457	56.3999	130.066	531.338	760.946	445.554	225.672	222.284	257.914	211.945	176.777	223.574	190.801	176.6	162.352	215.296	305.917	399.303	368.457	277.68	271.455	297.76	575.915	1011.3	1163.95	1124.26	1006.18	956.091	1012.69	867.682	695.445	835.271	980.134	1018.36	994.386	927.821	811.33
0	0	0	0	0	0	0	0	0	0	0	0	0	0	0	0	0	0	0	0	0	0	0	0	0	0	0	0	0	0	0	0	-0.0301659	1.13481	1.90984	1.45794	2.29447	3.94107	5.16045	2.48602	5.26922	6.36832	3.43827	3.14977	5.95293	9.68991	11.4698	13.5205	22.8762	31.9429
0	0	0	0	0	0	0	0	0	0	0	0	0	0	0	0	0	0	0	0	0	0	0	0	0	0	0	0	0	0	0	0	-0.0278147	1.04636	1.7589	1.3523	2.31421	3.88222	5.18041	2.8455	5.26961	6.11674	3.77786	3.5493	6.19155	9.91714	12.2386	14.0664	22.8825	31.7995
0	0	0	0	0	0	0	0	0	0	0	0	0	0	0	0	0	0	0	0	0	0	0	0	0	0	0	0.00058124	-0.00426024	-0.0154064	-0.0292234	-0.0449975	-0.0685731	0.80467	1.35201	1.07148	2.39358	3.74463	5.28779	3.76942	5.26576	5.43456	4.61751	4.52648	6.85795	10.5055	14.2246	15.5947	22.8676	31.6494
0	0	0	0	0	0	0	0	0	0	0	0	0	0	0	0	0	0	0	0	0	0	0	0	0	0	0	0.0017983	-0.0131808	-0.047666	-0.0904146	-0.139218	-0.15671	0.403654	0.679294	0.608931	2.53633	3.52641	5.48895	5.27702	5.25725	4.30497	5.97231	6.09803	7.96992	11.4675	17.4699	18.1464	22.8288	31.5055
0	0	0	0	0	0	0	0	0	0	0	0	0	0	0	0	0	0	0	0	0	0	0	0	0	0	0	0.00161288	-0.0118217	-0.042751	-0.0810917	-0.124863	-0.132802	0.0705206	0.109057	0.208561	2.60254	3.29739	5.54725	6.64955	5.26027	3.35574	7.27948	7.63932	8.86404	12.3337	20.4023	20.1907	22.8627	30.8881
0	0	0	0	0	0	0	0	0	0	0	0	0	0	0	0	0	0	0	0	0	0	0	0	0	0	0	-0.00224257	0.0165887	0.0583477	0.103581	0.169198	0.175246	0.026207	0.00413382	0.110961	2.43346	3.11936	5.19848	7.19827	5.28633	3.21181	8.01776	8.55036	8.84947	12.6082	21.4958	20.0959	23.0597	29.1222
0	0	0	0	0	0	0	0	0	0	0	0	0	0	0	0	0	0	0	0	0	0	0	0	0	0	0	-0.0111627	0.0830109	0.287272	0.489092	0.829455	0.850933	0.271293	0.388379	0.333477	1.91847	2.96284	4.276	6.97091	5.31459	3.9455	8.31219	8.86561	7.70172	12.0986	20.7607	17.1612	23.4019	25.1921
0	0	0	0	0	0	0	0	0	0	0	0	0	0	0	0	0	0	0	0	0	0	0	0	0	0	0	-0.0210983	0.15637	0.546763	0.956255	1.58305	1.62593	0.647294	0.961566	0.674364	1.3637	2.83521	3.25884	6.37509	5.37319	4.98522	8.31617	8.9526	6.30482	11.4938	19.2667	13.772	23.856	21.3509
0	0	0	0	0	0	0	0	0	0	0	0	0	0	0	0	0	0	0	0	0	0	0	0	0	0	0	-0.0272243	0.199484	0.722029	1.37228	2.10928	2.18578	0.997326	1.41302	0.924058	1.13705	2.7612	2.71877	5.78521	5.50226	5.72353	8.10722	9.15402	5.6649	11.5886	18.0649	12.7001	24.4	20.4249
0	0	0	0	0	0	0	0	0	0	0	0	0	0	0	0	0	0	0	0	0	0	0	0	0	0	0	-0.0275767	0.195333	0.781619	1.75251	2.28954	2.39172	1.32307	1.69528	0.989791	1.47534	2.71353	2.93545	5.22333	5.75393	5.92166	7.52985	9.58619	6.33859	13.1671	17.609	16.0731	25.2919	23.9034
0	0	0	0	0	0	0	0	0	0	0	0	0	0	0	0	0	0	0	0	0	0	0	0	0	0	0	-0.0246064	0.16416	0.772851	2.11446	2.27815	2.41123	1.65706	1.90931	0.983386	2.12905	2.70651	3.58467	4.59307	6.08206	5.88206	6.67927	10.0917	7.70897	15.4942	17.3464	21.7638	26.3508	30.1069
0	0	0	0	0	0	0	0	0	0	0	0	0	0	0	0	0	0	0	0	0	0	0	0	0	0	0	-0.0202703	0.125659	0.704921	2.34222	2.17599	2.39813	1.90259	1.98791	1.00812	2.73591	2.82141	4.31975	4.06139	6.38277	5.83035	5.98164	10.5882	9.00815	17.1197	16.7871	26.203	26.9327	37.0607
0	0	0	0	0	0	0	0	0	0	0	0	0	0	0	0	0	0	0	0	0	0	0	0	0	0	0	-0.0156198	0.0926578	0.564003	2.32811	2.03954	2.48241	1.95682	1.8309	1.15162	3.01207	3.18449	4.95589	3.79566	6.59161	5.93527	5.77438	11.1327	9.65245	16.6768	15.2781	26.155	25.7985	43.7662
0	0	0	0	0	0	0	0	0	0	0	0	0	0	0	0	0	0	0	0	0	0	0	0	0	0	0	-0.00929612	0.0544852	0.31861	2.09185	1.80175	2.62056	1.81886	1.39927	1.38518	3.08973	3.84984	5.73585	3.78386	6.76919	6.10371	5.90667	11.9178	9.94619	14.3861	12.6387	22.335	22.2006	51.6781
0	0	0	0	0	0	0	0	0	0	0	0	0	0	0	0	0	0	0	0	0	0	0	0	0	0	0	-0.00317786	0.0186349	0.0729494	1.753	1.54804	2.71974	1.65442	0.954075	1.64457	3.07452	4.4756	6.31913	3.79153	6.8596	6.31081	6.2364	12.3499	10.0217	11.8429	10.3782	18.0151	20.0601	58.5834
0	0	0	0	0	0	0	0	0	0	0	0	0	0	0	0	0	0	0	0	0	0	0	0	0	0	0	0.000549233	-0.00521055	-0.0597987	1.42564	1.37922	2.69048	1.63532	0.774433	1.87188	3.05203	4.69533	6.29924	3.57223	6.79008	6.55186	6.64933	11.7539	9.94511	10.6538	10.1081	16.4139	23.7436	61.8817
0	0	0	0	0	0	0	0	0	0	0	0	0	0	0	0	0	0	0	0	0	0	0	0	0	0	0	0.00137633	-0.0140913	-0.0594887	1.03104	1.32696	2.49881	1.79932	0.951333	2.11378	3.03036	4.38244	5.40196	2.97915	6.47556	6.90347	7.22854	9.54138	9.43758	11.0518	12.4472	17.4871	37.0589	60.1245
0	0	0	0	0	0	0	0	0	0	0	0	0	0	0	0	0	0	0	0	0	0	0	0	0	0	0	0.000722054	-0.015175	0.00818457	0.626933	1.31557	2.21926	2.0377	1.27106	2.33256	2.96876	3.82644	4.11589	2.28418	6.04855	7.27143	7.91091	6.69025	8.82437	12.1707	16.0447	20.1389	53.6785	56.0547
0	0	0	0	0	0	0	0	0	0	0	0	0	0	0	0	0	0	0	0	0	0	0	0	0	0	0	2.07482e-05	-0.0163376	0.0823199	0.365422	1.2612	1.9389	2.24255	1.49438	2.43655	2.83661	3.3568	3.09498	1.84187	5.7037	7.49127	8.53498	4.57332	8.69614	13.2602	19.3178	23.968	64.7196	53.1969
0	0	0	0	0	0	0	0	0	0	0	0	0	0	0	0	0	0	0	0	0	0	0	0	0	0	0	-4.53766e-05	-0.0216359	0.138736	0.368686	1.06672	1.65582	2.37859	1.43094	2.30857	2.55137	3.10478	2.70747	1.87694	5.53673	7.44475	9.10308	3.99008	9.59508	13.9121	21.3804	29.3656	62.7732	48.9612
0	0	0	0	0	0	0	0	0	0	0	0	0	0	0	0	0	0	0	0	0	0	0	0	0	0	0	-0.000133268	-0.0274431	0.205023	0.563915	0.774157	1.33286	2.49423	1.19515	1.99525	2.13137	2.92108	2.65025	2.22347	5.4583	7.20972	9.68417	4.30256	11.2342	14.4733	22.9657	36.4788	52.1085	42.0025
0	0	0	0	0	0	0	0	0	0	0	0	0	0	0	0	0	0	0	0	0	0	0	0	0	0	0	-0.000113799	-0.0334409	0.259898	0.80021	0.564986	1.12103	2.52675	1.01831	1.73131	1.79827	2.91943	2.79321	2.72811	5.47556	6.90356	10.0024	5.15014	12.8037	15.0456	24.3719	43.3489	42.4431	46.7282
0	0	0	0	0	0	0	0	0	0	0	0	0	0	0	0	0	0	0	0	0	0	0	0	0	0	0	0.000190281	-0.0395774	0.279288	0.944228	0.628642	1.18361	2.39411	1.12236	1.74241	1.76493	3.20539	3.03995	3.25019	5.59578	6.61145	9.74627	6.24859	13.5365	15.7121	25.8091	48.2933	41.891	77.7304
0	0	0	0	0	0	0	0	0	0	0	0	0	0	0	0	0	0	0	0	0	0	0	0	0	0	0	0.000910127	-0.0464361	0.252413	1.03688	1.02733	1.58632	2.01601	1.51544	2.03018	2.02872	3.74368	3.47102	3.79928	5.80933	6.22963	8.74213	7.7774	13.4569	16.4561	27.0547	52.1705	45.8639	137.577
0	0	0	0	0	0	0	0	0	0	0	0	0	0	0	0	0	0	0	0	0	0	0	0	0	0	0	0.00165993	-0.0529783	0.218648	1.10994	1.49309	2.07579	1.6073	2.00348	2.40961	2.42285	4.51451	4.01501	4.4711	6.12818	5.88155	7.56269	9.63342	13.1384	17.2416	28.3513	54.7478	56.3144	209.745
0	0	0	0	0	0	0	0	0	0	0	0	0	0	0	0	0	0	0	0	0	0	0	0	0	0	0	0.00198433	-0.0578792	0.223322	1.17562	1.72295	2.3622	1.42596	2.38541	2.6917	2.77944	5.516	4.55945	5.35893	6.56961	5.74371	6.87501	11.6245	13.1506	18.0409	30.0571	55.3571	77.494	276.203
0	0	0	0	0	0	0	0	0	0	0	0	0	0	0	0	0	0	0	0	0	0	0	0	0	0	0	0.0020811	-0.0663089	0.29095	1.28133	1.54367	2.30192	1.6136	2.5798	2.71714	3.08832	6.99905	5.02008	6.74151	7.24299	5.8356	6.8669	14.1032	13.4891	19.0102	32.9561	51.3469	111.205	334.67
0	0	0	0	0	0	0	0	0	0	0	0	0	0	0	0	0	0	0	0	0	0	0	0	0	0	0	0.001888	-0.0743641	0.39192	1.38604	1.16078	2.07366	2.00001	2.69586	2.65566	3.39386	8.76081	5.48936	8.37297	8.05599	6.10346	7.2427	16.8252	14.0349	20.0289	36.3361	45.0089	155.072	390.874
0	0	0	0	0	0	0	0	0	0	0	0	0	0	0	0	0	0	0	0	0	0	0	0	0	0	0	0.000737958	-0.0693131	0.488818	1.38379	0.84635	1.88588	2.36729	2.8354	2.79737	3.64527	10.2113	6.11517	9.6401	8.75945	6.58001	7.858	18.8774	15.0518	20.7184	38.5154	42.2734	206.754	442.149
0	0	0	0	0	0	0	0	0	0	0	0	0	0	0	0	0	0	0	0	0	0	0	0	0	0	0	-0.000920026	-0.0516177	0.524778	1.12123	0.818743	1.89758	2.55096	3.07781	3.38553	3.7502	10.8584	7.02112	9.93686	9.18337	7.35251	8.64952	19.4985	16.9368	20.7513	37.6819	48.1307	266.7	486.316
0	0	0	0	0	0	0	0	0	0	0	0	0	0	0	0	0	0	0	0	0	0	0	0	0	0	0	-0.00182912	-0.0367786	0.484404	0.562801	0.985638	2.02937	2.63582	3.38616	4.33254	3.67186	10.8833	8.16221	9.35208	9.44369	8.47367	9.72133	18.9686	19.7949	20.2313	33.9225	60.8095	338.139	524.24
0	0	0	0	0	0	0	0	0	0	0	0	0	0	0	0	0	0	0	0	0	0	0	0	0	0	0	-0.00630387	0.0192786	0.513022	0.083785	1.21147	2.21649	2.68142	3.72055	5.44484	3.67913	10.6667	9.44148	8.72899	9.52299	9.63935	10.897	17.877	22.6186	19.4584	30.2572	76.2674	411.255	557.432
0	0	0	0	0	0	0	0	0	0	0	0	0	0	0	0	0	0	0	0	0	0	0	0	0	6.39064e-07	0.000101945	-0.0206715	0.167892	0.772577	0.0871231	1.37084	2.40778	2.73604	4.0516	6.5551	4.06014	10.5562	10.7757	8.90975	9.34805	10.528	11.9963	16.7621	24.3674	18.6947	29.7466	90.9059	476.202	587.353
0	0	0	0	0	0	0	0	0	0	0	0	0	0	0	0	0	0	0	0	0	0	0	0	0	1.00739e-05	0.001607	-0.0676719	0.466908	1.42393	0.801045	1.45111	2.64568	2.79763	4.45464	7.87386	4.95087	10.3872	12.2759	9.90171	8.41627	11.0603	13.1828	15.3784	24.9679	17.5961	32.5683	107.894	539.997	614.625
0	0	0	0	0	0	0	0	0	0	0	0	0	0	0	0	0	0	0	0	0	0	0	0	0	1.71743e-05	0.00273968	-0.114433	0.818421	2.18705	1.75804	1.51996	2.89437	2.84934	4.84118	9.18834	6.05329	10.2381	13.8278	11.3537	7.42718	11.4723	14.3115	13.8349	24.9398	16.515	37.2451	124.467	597.279	637.826
0	0	0	0	0	0	0	0	0	0	0	0	0	0	0	0	0	0	0	0	0	0	0	0	0	4.14063e-06	0.000660523	-0.110196	1.08451	2.67359	2.3639	1.63605	3.0749	2.88356	5.05574	10.085	7.00134	10.3779	15.2123	13.0396	7.48599	12.0155	15.0732	12.5282	24.7018	16.1302	42.6286	134.67	635.33	655.247
0	0	0	0	0	0	0	0	0	0	0	0	0	0	0	0	0	0	0	0	0	0	0	0	0	-5.42428e-05	-0.00865293	0.00508187	1.2017	2.61464	2.1957	1.86091	3.12939	2.89024	4.99455	10.2896	7.66757	11.1565	16.4552	15.2103	9.66974	13.0543	15.206	11.6674	24.3709	16.8716	48.9607	134.267	647.401	664.897
0	0	0	0	0	0	0	0	0	0	0	0	0	0	0	0	0	0	0	0	0	0	0	0	0	-0.000146393	-0.023353	0.200815	1.23258	2.20494	1.55382	2.16083	3.09812	2.87419	4.7348	10.007	8.20962	12.4054	17.6296	17.8953	13.3599	14.4232	14.8747	11.0671	23.7727	18.407	56.6037	126.268	639.446	667.802
0	0	0	0	0	0	0	0	0	0	0	0	0	0	0	0	0	0	0	0	0	0	0	0	0	-0.000219285	-0.0349809	0.362768	1.17687	1.725	0.903	2.42821	3.048	2.85573	4.37652	9.49795	8.49899	13.4199	18.3411	19.9876	16.787	15.3484	14.4523	10.6447	23.1444	20.3712	63.1546	115.322	614.237	667.703
0	0	0	0	0	0	0	0	0	0	0	0	0	0	0	0	0	0	0	0	0	0	0	0	0	-0.000221432	-0.0353234	0.381491	1.01733	1.41884	0.668209	2.571	3.04316	2.8577	3.98755	8.97263	8.39338	13.5464	18.1952	20.4464	18.3782	15.0244	14.2506	10.2752	22.6224	22.4832	66.4672	104.989	571.903	667.403
0	0	0	0	0	0	0	0	0	0	0	0	0	0	0	0	0	0	0	0	0	0	0	0	0	-0.000150865	-0.0240664	0.257271	0.701446	1.21144	0.792252	2.62597	3.08492	2.89119	3.47769	8.30822	7.84177	12.86	17.149	19.3622	18.5367	13.2432	14.1214	9.79518	21.8877	24.958	67.1335	92.4093	504.369	664.277
0	0	0	0	0	0	0	0	0	0	0	0	0	0	0	0	0	0	0	0	0	0	0	0	0	-5.84132e-05	-0.0093182	0.0893654	0.348224	1.0278	1.00004	2.60476	3.11221	2.91356	2.96247	7.55453	7.07428	11.8091	15.6465	17.5063	17.9038	11.1487	14.0718	9.63988	21.4432	27.6292	65.9466	79.961	427.398	660.931
0	0	0	0	0	0	0	0	0	0	0	0	0	0	0	0	0	0	0	0	0	0	0	0	0	2.66651e-06	0.000425368	-0.0199305	0.10214	0.821294	1.03091	2.50419	3.06168	2.87634	2.59867	6.8134	6.34835	10.8241	14.1613	15.633	16.9724	10.0074	14.1706	10.3293	21.9432	30.2376	63.4713	71.2881	360.546	661.158
0	0	0	0	0	0	0	0	0	0	0	0	0	0	0	0	0	0	0	0	0	0	0	0	0	1.71496e-05	0.00273574	-0.0414951	0.00915879	0.551557	0.761856	2.31453	2.93735	2.77813	2.47555	6.08842	5.61395	9.86755	12.5572	13.4931	15.5614	10.2479	14.4647	12.4701	24.0499	32.8266	58.7308	68.5327	304.899	669.182
0	0	0	0	0	0	0	0	0	0	0	0	0	0	0	0	0	0	0	0	0	0	0	0	0	1.06232e-05	0.00169463	-0.0243675	-0.00430644	0.26518	0.361498	2.04521	2.74986	2.63107	2.47801	5.3535	4.85801	8.87625	10.8496	11.1402	13.722	11.2022	14.8966	15.4025	27.0238	35.4156	52.4722	68.9594	255.091	680.371
0	0	0	0	0	0	0	0	0	0	0	0	0	0	0	0	0	0	0	0	0	0	0	0	0	8.87025e-07	0.0001415	-0.00246188	0.00283637	0.0392533	0.0273512	1.71733	2.46998	2.42298	2.4525	4.63273	4.27585	8.07095	9.49802	9.38016	12.0221	12.2962	15.3814	17.9108	29.5648	37.8235	47.0969	68.8452	214.838	686.312
0	0	0	0	0	0	0	0	0	0	0	0	0	0	0	0	0	0	0	0	0	0	0	0	0	0	0	0.000992881	-0.00743861	-0.059749	-0.0847976	1.31072	2.038	2.13174	2.26377	3.89594	4.04187	7.6198	8.90277	8.98385	10.8265	13.2257	15.9651	19.1282	30.8258	40.1574	44.7368	65.2376	187.931	679.853
0	0	0	0	0	0	0	0	0	0	0	0	0	0	0	0	0	0	0	0	0	0	0	0	0	0	0	0.000967351	-0.00729205	-0.0550488	-0.0459232	0.788649	1.43541	1.75183	1.95581	3.09562	4.10191	7.43873	8.92878	9.76852	9.86527	14.3145	16.7673	19.5648	31.4147	42.6799	44.7169	59.4622	173.714	663.612
0	0	0	0	0	0	0	0	0	0	0	0	0	0	0	0	0	0	0	0	0	0	0	0	0	0	0	0.000263306	-0.0020707	-0.0131434	0.0374697	0.301802	0.839285	1.34485	1.6736	2.43498	4.26134	7.43504	9.16129	10.7051	9.19813	15.2187	17.3373	19.4698	31.2488	44.3895	44.6966	53.5957	166.404	644.387
0	0	0	0	0	0	0	0	0	0	0	0	0	0	0	0	0	0	0	0	0	0	0	0	0	0	0	0	-0.000111917	0.00283637	0.0672556	0.0077919	0.42939	0.962961	1.56203	2.12966	4.33566	7.54908	9.1942	10.7463	8.91053	15.5223	17.1557	18.9748	30.0735	44.1274	42.2459	49.4636	160.11	628.198
0	0	0	0	0	0	0	0	0	0	0	0	0	0	0	0	0	0	0	0	0	0	0	0	0	0	0	0	-8.19655e-05	0.00238541	0.0507473	-0.068952	0.207716	0.503337	1.66576	2.24581	4.3714	8.02088	8.97353	9.5299	8.95726	14.8745	15.6809	17.465	26.8456	40.6306	35.7713	45.975	153.174	609.989
0	0	0	0	0	0	0	0	0	0	0	0	0	0	0	0	0	0	0	0	0	0	0	0	0	0	0	0	-3.65238e-05	0.00108229	0.0227066	-0.0355146	0.0887763	0.0876587	1.8549	2.59054	4.38749	8.53782	8.76249	8.05062	9.36307	13.9636	13.9192	15.7509	23.16	36.2212	28.6478	43.836	150.655	594.155
0	0	0	0	0	0	0	0	0	0	0	0	0	0	0	0	0	0	0	0	0	0	0	0	0	0	0	0	-1.83891e-06	4.53585e-05	0.00109905	0.000402498	0.00611977	-0.0780063	1.98204	2.94513	4.34623	8.59739	8.81902	7.45958	10.197	13.6983	13.2304	15.1274	21.378	34.0522	25.1882	44.7936	158.203	589.638
0	0	0	0	0	0	0	0	0	0	0	0	0	0	0	0	0	0	0	0	0	0	0	0	0	0	0	0	8.16317e-06	-1.72738e-05	-0.00544242	-0.0315098	-0.0870948	0.208999	1.93863	3.21304	4.15667	7.71481	9.273	8.5972	11.8603	14.8642	14.7608	16.8479	23.6151	37.1966	29.0324	51.3178	180.038	604.813
0	0	0	0	0	0	0	0	0	0	0	0	0	0	0	0	0	0	0	0	0	0	0	0	0	0	0	0	6.17092e-06	0.000315086	-0.00530001	-0.0747497	-0.15484	0.817616	1.80615	3.49344	3.86092	6.20649	10.0021	10.8296	14.1968	16.9197	17.71	20.0956	28.4391	43.6584	37.6401	62.0442	213.018	634.135
0	0	0	0	0	0	0	0	0	0	0	0	0	0	0	0	0	0	0	0	0	0	0	0	0	0	0	0	1.02335e-06	0.000327968	-0.00187529	-0.0542762	-0.140625	1.4036	1.72365	3.80247	3.68074	4.88426	10.94	13.0929	16.1092	18.6652	20.3692	22.7664	32.5142	48.2522	45.5785	71.84	251.636	663.896
0	0	0	0	0	0	0	0	0	0	0	0	0	0	0	0	0	0	0	0	0	0	0	0	0	0	0	0	-4.08713e-06	-0.00072447	0.00287432	0.121907	0.0246627	1.66381	1.82603	4.1623	3.83508	4.49152	12.1761	14.5502	16.5842	18.9953	21.1858	22.8448	32.7781	45.8876	47.9582	75.9203	291.743	682.636
0	0	0	0	0	0	0	0	0	0	0	0	0	0	0	0	0	0	0	0	0	0	0	0	0	0	0	0	-2.3521e-05	-0.00301109	0.0123561	0.509033	0.381996	1.67652	2.11696	4.59421	4.33751	4.92266	14.1292	15.7121	15.7503	18.0457	20.4111	20.3601	29.6401	36.2995	45.7079	74.7401	336.482	695.153
0	0	0	0	0	0	0	0	0	0	0	0	0	0	0	0	0	0	0	0	0	0	0	0	0	0	0	0	-3.05463e-05	-0.00540976	0.0214648	0.896762	0.774445	1.59068	2.44967	5.03085	4.93389	5.63192	15.8316	16.3741	14.3838	16.6726	19.1208	17.3294	25.4022	25.2912	41.9278	72.2824	383.561	703.234
0	0	0	0	0	0	0	0	0	0	0	0	0	0	0	0	0	0	0	0	0	0	0	0	0	0	0	0	7.96679e-06	-0.0066913	0.0237476	1.04549	1.02328	1.53327	2.66973	5.39487	5.3549	6.08421	16.1201	16.1384	13.2407	15.7174	18.3481	15.8429	22.308	18.9972	39.5369	72.5421	429.58	707.048
0	0	0	0	0	0	0	0	0	0	0	0	0	0	0	0	0	0	0	0	0	0	0	0	0	0	0	0	0.000124603	-0.0063106	0.0193516	0.781447	0.996538	1.46461	2.70634	5.66742	5.51641	5.92338	13.898	14.2932	12.0125	15.2297	18.3494	16.5491	20.2678	19.322	40.0491	77.0006	477.793	703.947
0	0	0	0	0	0	0	0	0	0	0	0	0	0	0	0	0	0	0	0	0	0	0	0	0	0	0	0	0.000279543	-0.00509728	0.00969639	0.332224	0.86627	1.39265	2.666	5.88563	5.56574	5.62655	10.5171	11.6294	10.8171	14.9573	18.6243	18.3089	18.8258	22.9213	41.2802	83.2449	525.849	696.474
0	0	0	0	0	0	0	0	0	0	0	0	0	0	0	0	0	0	0	0	0	0	0	0	0	0	0	0	0.000406969	-0.00401723	-0.00683739	0.0362045	0.890139	1.43109	2.67523	6.07592	5.63603	5.87853	8.18294	9.64998	10.4913	14.959	18.8089	20.0993	18.6307	26.7888	40.4483	88.7813	565.83	690.552
0	0	0	0	0	0	0	0	0	0	0	0	0	0	0	0	0	0	0	0	0	0	0	0	0	0	0.000816497	-0.00892704	-0.0084625	-0.00289113	-0.0378647	0.184425	1.32848	1.68693	2.81246	6.27467	5.87844	7.42543	8.78423	9.56867	11.9351	15.4708	18.7129	21.2182	20.5963	29.016	34.0979	92.0761	594.434	691.469
0	0	0	0	0	0	0	0	0	0	0	0	0	0	0	0	0	0	0	0	0	0	0	0	0	0	0.00290965	-0.0318122	-0.0313299	-0.000827985	-0.0863527	0.664169	2.11731	2.12748	3.01842	6.4808	6.2693	10.1277	11.5816	10.8402	14.9716	16.5774	18.5264	22.1068	24.7067	30.9858	22.5565	94.3044	616.275	697.363
0	0	0	0	0	0	0	0	0	0	0	0	0	0	0	0	0	0	0	0	0	0	0	0	0	0	0.00292322	-0.0319606	-0.0314979	-0.00107965	-0.125216	1.16012	2.8573	2.60897	3.30012	6.61351	6.53381	12.7013	14.5539	12.3891	18.0793	17.4624	18.0851	22.9867	28.896	32.7163	12.7857	95.2781	624.314	701.913
0	0	0	0	0	0	0	0	0	0	0	0	0	0	0	0	0	0	0	0	0	0	0	0	0	0	-0.00298407	0.0326178	0.033109	-0.00719838	-0.125711	1.37031	3.1527	2.99889	3.68001	6.58547	6.37488	13.8912	15.7744	13.1989	19.7598	17.2686	17.155	24.0683	31.1206	34.0618	11.8975	94.5037	610.194	698.562
0	0	0	0	0	0	0	0	0	0	0	0	0	0	0	0	0	0	0	0	0	0	0	0	0	0	-0.0186003	0.203275	0.204529	-0.0211743	-0.0748959	1.30294	2.96217	3.35602	4.24098	6.33801	5.57902	13.7508	15.3567	13.29	19.9801	15.6763	15.3014	25.5869	31.4217	34.6827	21.7643	90.3403	566.158	683.707
0	0	0	0	0	0	0	0	0	0	0	0	0	0	0	0	0	0	0	0	0	0	0	0	0	0	-0.0362236	0.395904	0.397578	-0.0381607	-0.00723124	1.1032	2.55433	3.66107	4.84663	6.00494	4.62233	12.8544	14.1349	13.1619	19.5716	13.6136	13.3003	27.0788	30.8035	35.1658	35.8596	85.5136	508.233	666.189
0	0	0	0	0	0	0	0	0	0	0	0	0	0	0	0	0	0	0	0	0	0	0	0	0	0	-0.0457946	0.500671	0.500871	-0.0521934	0.0359998	0.886784	2.19569	3.84313	5.30411	5.75436	4.1074	11.6402	12.7125	13.2193	19.271	12.1654	12.2147	27.9321	30.0804	36.3252	46.901	83.863	457.24	656.864
0	0	0	0	0	0	0	0	0	0	0	0	0	0	0	0	0	0	-5.26748e-06	-8.47587e-05	0.00193986	0.000463798	-0.000120588	7.99473e-07	0	0	-0.0403564	0.441724	0.436255	-0.0627281	0.030908	0.651998	1.94569	3.8627	5.53318	5.62671	4.31929	9.90505	11.0606	13.6992	19.4842	11.8039	12.6732	27.668	29.34	39.4136	51.7051	89.2514	418.501	663.934
0	0	0	0	0	0	0	0	0	0	0	0	0	0	0	0	0	0	-1.33942e-05	-0.000215525	0.00493268	0.00117935	-0.000306632	2.0329e-06	0	0	-0.0257465	0.282753	0.268883	-0.071589	-0.000680501	0.369058	1.70676	3.75657	5.62147	5.55911	4.96849	7.62611	9.03289	14.3864	19.831	12.0267	14.1076	26.6672	28.327	43.6433	53.6508	98.8987	384.084	680.782
0	0	0	0	0	0	0	0	0	0	0	0	0	0	0	0	0	0	-9.69674e-06	-0.00015603	0.00357102	0.000853791	-0.000221987	1.47173e-06	0	0	-0.0110019	0.122121	0.101928	-0.0741524	-0.0346758	0.161824	1.58762	3.56183	5.59412	5.61191	5.88084	5.82054	7.33106	15.037	19.9391	12.6348	15.86	25.6334	27.6369	46.3603	54.1146	105.989	360.58	695.724
0	0	0	0	0	0	0	0	0	0	0	0	0	0	0	0	0	0	2.38639e-05	0.000383992	-0.00878836	-0.0021012	0.000546314	-3.62194e-06	0	0	-0.00370044	0.0422622	0.0224039	-0.0638954	-0.0663331	0.125961	1.70634	3.27508	5.46961	5.8837	7.0315	5.44105	6.57482	15.5169	19.4944	13.5852	17.5452	25.2463	27.7671	44.7834	53.9412	102.79	354.879	701.204
0	0	0	0	0	0	0	0	0	0	0	0	0	0	0	0	0	0	9.56788e-05	0.00153956	-0.0352357	-0.00842445	0.00219037	-1.45217e-05	0	0	-0.00106188	0.012806	-0.000333541	-0.0362952	-0.138063	0.203416	2.08856	2.80682	5.23523	6.46348	8.7471	6.39279	6.61249	16.0593	18.6054	15.2148	19.7418	25.491	28.5225	38.4795	52.0343	86.8443	367.9	705.906
0	0	0	0	0	0	0	0	0	0	0	0	0	0	0	0	0	0	0.000166046	0.00267184	-0.0611499	-0.0146202	0.00380128	-2.52017e-05	0	0	-0.000436277	0.0052064	0.000439296	-0.00901973	-0.16104	0.411807	2.53957	2.36015	4.89771	7.03828	10.3299	7.77594	7.0589	16.3017	17.3969	16.8243	21.6116	25.6081	29.7572	31.655	49.8479	72.636	389.563	699.319
0	0	0	0	0	0	0	0	0	0	0	0	0	0	0	0	0	0	0.000190853	0.00307101	-0.0702856	-0.0168045	0.00436919	-2.89668e-05	0	0	0.00013264	-0.00148826	-0.00105971	-0.00217661	-0.0277208	0.789971	2.84829	2.17203	4.45949	7.25223	10.9515	8.67867	7.55732	15.7859	15.9577	17.5848	22.0978	24.795	31.3815	28.8517	49.1673	75.8862	409.148	667.695
0	0	0	0	0	0	0	0	0	0	0	0	0	0	0	0	0	0	0.000148043	0.00238215	-0.0545197	-0.013035	0.00338913	-2.24692e-05	0	0	0.000493901	-0.00554174	-0.00319051	-0.0354483	0.395106	1.49803	2.94065	2.2809	3.60296	6.86711	10.1309	8.88283	8.09628	13.882	13.9275	17.1726	20.2793	22.2817	33.6524	32.2923	48.7316	96.7701	426.363	595.857
0	0	0	0	0	0	0	0	0	0	0	0	0	0	0	0	0	0	7.26554e-05	0.0011691	-0.0267569	-0.00639726	0.0016633	-1.10273e-05	0	0	0.000284445	-0.00319158	-0.000799553	-0.0827075	0.938232	2.35675	2.95113	2.58296	2.66245	6.22917	8.59656	8.86194	8.78311	11.3767	11.6627	16.1504	17.4098	19.0945	36.3227	38.4198	49.394	130.906	444.377	503.481
0	0	0	0	0	0	0	0	0	0	0	0	0	0	0	0	0	0	8.85111e-06	0.000142423	-0.0032596	-0.000779334	0.000202628	-1.34338e-06	0	0	1.62399e-05	-0.000182218	0.000130536	-0.102762	1.32021	3.01939	3.02219	3.01604	2.33297	5.8265	7.32404	9.00857	9.60978	9.60564	9.95997	15.1494	15.4059	16.8434	38.8218	42.7932	54.0789	179.371	462.836	422.498
0	0	0	0	0	0	0	0	0	0	0	0	0	0	0	0	0	0	-1.28876e-05	-0.000207373	0.00474612	0.00113474	-0.000295035	1.95602e-06	0	0	0	0	-0.00499961	-0.0578858	1.2725	3.22839	3.28155	3.59302	3.27224	6.02611	6.99713	9.66069	10.5651	9.57148	9.333	14.4477	15.8064	16.6802	40.7487	41.7468	61.8942	248.862	484.874	373.516
0	0	0	0	0	0	0	0	0	0	0	0	0	0	0	0	0	0	-1.1565e-05	-0.000186092	0.00425905	0.00101829	-0.000264757	1.75528e-06	0	0	0	0	-0.0137847	0.0375426	0.889429	3.12637	3.67851	4.36074	5.24532	6.62882	7.19974	10.6735	11.6506	10.7286	9.42567	13.7168	17.864	17.9265	42.3465	36.9756	70.5313	341.064	511.865	342.278
0	0	0	0	0	0	0	0	0	0	0	0	0	0	0	0	0	0	-2.76185e-06	-4.44408e-05	0.00101711	0.000243179	-6.32269e-05	4.19181e-07	0	0	0	0	-0.0223054	0.133215	0.55631	2.90595	4.04961	5.12642	7.32175	7.34646	7.54768	11.6506	12.8906	12.2948	10.0974	13.341	20.0725	19.8588	43.8436	32.3565	90.1686	432.668	530.915	323.031
0	0	0	0	0	0	0	0	0	0	0	0	0	0	0	0	0	0	0	0	0	0	0	0	0	0	0	0	-0.026777	0.179777	0.665693	2.7373	4.24152	5.71755	8.63068	7.93876	7.68984	12.2103	14.3661	13.6205	11.2864	13.7236	21.0074	21.8685	45.5075	31.3793	131.701	501.475	529.007	312.147
0	0	0	0	0	0	0	0	0	0	0	0	0	0	0	0	0	0	0	0	0	0	0	0	0	0	0	0	-0.0265694	0.171374	1.35053	2.55829	4.27942	6.26554	9.35219	8.59775	7.61469	12.3391	16.4501	15.242	13.3349	14.889	20.6995	24.3226	47.7285	32.7053	199.946	552.842	504.477	316.566
0	0	0	0	0	0	0	0	0	0	0	0	0	0	0	0	0	0	0	0	0	0	0	0	0	0	0	0	-0.0249266	0.146538	2.16645	2.36745	4.21378	6.66265	9.71383	9.159	7.54828	12.2843	18.4993	16.6876	15.7331	16.5597	19.9421	26.9951	49.7255	36.4076	280.77	591.347	467.68	327.357
0	0	0	0	0	0	0	0	0	0	0	0	0	0	0	0	0	0	0	0	0	0	0	0	0	0	0	0	-0.0253197	0.145238	2.60185	2.21156	4.07148	6.70801	9.78545	9.32254	7.70741	12.2835	19.6335	17.1081	17.7474	18.4622	19.4404	29.3934	50.4781	43.5904	357.445	617.052	429.425	330.933
0	0	0	0	0	0	0	0	0	0	0	0	0	0	0	0	0	0	0	0	0	0	0	0	0	0	0	0	-0.0313049	0.203377	2.35792	2.09122	3.80627	6.13272	9.39865	8.81152	8.32759	12.4773	19.2326	15.5642	19.1718	20.7381	19.255	31.3722	48.9193	56.8757	428.955	625.378	387.306	319.711
0	0	0	0	0	0	0	0	0	0	0	0	0	0	0	0	0	0	0	0	0	0	0	0	0	0	0	0	-0.0400422	0.291121	1.72517	1.99505	3.43808	5.13699	8.63264	7.85405	9.22384	12.7297	17.8567	12.7901	20.2964	23.3714	19.1852	33.1303	45.8961	74.513	499.824	618.913	340.14	301.206
0	0	0	0	0	0	0	0	0	0	0	0	0	0	0	0	0	0	0	0	0	0	0	0	0	0	0	0	-0.04507	0.347393	1.06071	1.96097	3.11187	4.26148	7.9913	6.92806	9.95718	12.8703	16.4002	10.55	21.0452	25.7565	19.667	34.6354	43.3653	90.5083	558.598	609.804	303.42	283.97
0	0	0	0	0	0	0	0	0	0	0	0	0	0	0	0	0	0	0	0	0	0	0	0	0	0	0	0	-0.0400211	0.313213	0.643061	2.04049	2.92935	3.92666	7.88762	6.42392	10.1713	12.7617	15.6	10.4784	21.3786	27.4503	21.1342	35.925	42.9776	100.346	596.601	607.912	292.125	275.451
0	0	0	0	0	0	0	0	0	0	0	0	0	0	0	0	0	0	0	0	0	0	0	0	0	0	0	0	-0.0250329	0.192109	0.328939	2.25894	2.81103	3.91256	8.1556	6.18203	10.0168	12.4643	15.17	12.3448	21.3649	28.7517	23.584	37.1293	44.1768	106.738	618.95	609.053	305.368	273.656
0	0	0	0	0	0	0	0	0	0	0	0	0	0	0	0	0	0	0	0	0	0	0	0	0	0	0	0	-0.00817712	0.0535058	0.0906316	2.48835	2.81116	4.18602	8.64404	6.06585	9.60655	12.0162	14.8166	14.5398	20.8945	29.5365	26.4511	37.8902	46.1039	109.213	624.96	610.14	325.496	273.484
0	0	0	0	0	0	0	0	0	0	0	0	0	0	0	0	0	0	0	0	0	0	0	0	0	0	0	0	0.00218005	-0.0312264	-0.0656973	2.59072	3.01235	4.77747	9.24474	5.97365	9.01635	11.4376	14.2979	15.4287	19.8106	29.5862	29.1622	37.7867	48.021	106.554	612.603	609.06	334.187	270.068
0	0	0	0	0	0	0	0	0	0	0	0	0	0	0	0	0	0	0	0	0	0	0	0	0	0	0	0	0.00448807	-0.0498963	-0.104903	2.56898	3.62706	6.0401	10.202	5.96082	8.10574	10.5958	13.4714	14.3282	17.3678	28.3601	31.9777	36.2612	50.4534	96.0988	578.399	608.441	323.735	261.874
0	0	0	0	0	0	0	0	0	0	0	0	0	0	0	0	0	0	0	0	0	0	0	0	0	0	0	0	0.00300023	-0.037614	-0.068644	2.46099	4.38993	7.56467	11.2713	5.99496	7.01123	9.63525	12.5707	12.5002	14.4574	26.5361	34.7735	34.0711	53.026	81.2266	526.896	605.936	308.338	252.094
0	0	0	0	0	0	0	0	0	0	0	0	0	0	0	0	0	0	0	0	0	0	0	0	0	0	0	0	0.00114703	-0.0214001	-0.033091	2.26159	4.84009	8.5859	11.9245	5.95699	6.0364	8.84339	11.9067	11.4384	12.6951	25.2866	36.9909	32.4277	54.6076	67.712	465.646	595.87	304.84	244.091
0	0	0	0	0	0	0	0	0	0	0	0	0	0	0	0	0	0	0	0	0	0	0	0	0	0	0	0	0.000837686	-0.0157051	-0.046421	1.93239	4.60373	8.52676	11.7559	5.68853	5.29501	8.34368	11.6424	12.1678	13.2593	25.4462	38.2704	32.1911	54.6503	58.7812	394.077	575.699	326.011	237.524
0	0	0	0	0	0	0	0	0	0	0	0	0	0	0	0	0	0	0	0	0	0	0	0	0	0	0	0	0.000478044	-0.00786766	-0.0742683	1.46946	3.87411	7.71592	10.9912	5.2285	4.63615	7.99599	11.6316	14.0287	15.4491	26.5025	38.8631	32.8316	53.6948	51.7527	307.827	548.172	364.63	230.434
0	0	0	0	0	0	0	0	0	0	0	0	0	0	0	0	0	0	0	0	0	0	0	0	0	0	0	0	0.000134973	-0.000539646	-0.0972031	1.00111	3.06643	6.68497	10.0234	4.90758	4.26531	7.93823	11.9167	16.3501	18.286	27.8203	38.9328	33.7001	51.4221	46.695	224.316	510.951	408.745	230.899
0	0	0	0	0	0	0	0	0	0	0	0	0	0	0	0	0	0	0	0	0	0	0	0	0	0	0	0	-4.67569e-05	0.0030571	-0.0975518	0.646494	2.56147	5.89256	9.18339	5.06795	4.43938	8.36583	12.5945	18.609	20.96	28.8525	38.6025	34.1748	47.3024	44.0898	159.567	460.241	448.325	246.843
0	0	0	0	0	0	0	0	0	0	0	0	0	0	0	0	0	0	0	0	0	0	0	0	0	0	0	0	-7.35988e-05	0.00294187	-0.0727024	0.373117	2.28474	5.11063	8.2548	5.82762	5.42123	9.56809	13.9205	21.3257	24.0483	29.8436	37.7466	34.1711	40.305	45.4353	107.306	388.655	490.04	278.036
0	0	0	0	0	0	0	0	0	0	0	0	0	0	0	0	0	0	0	0	0	0	0	0	0	0	0	0	-3.16042e-05	0.00124028	-0.038918	0.156188	2.10732	4.41816	7.38239	6.75751	6.5936	10.9241	15.3971	23.9693	27.1161	30.7459	36.4954	34.2489	32.5304	47.8716	67.4245	311.247	529.314	319.561
0	0	0	0	0	0	0	0	0	0	0	0	0	0	0	0	0	0	0	0	0	0	0	0	0	0	0	0	0	0	-0.0136507	-0.0073019	1.9525	4.03928	6.84642	7.36543	7.18812	11.6451	16.3763	25.6884	29.3686	31.355	35.0567	35.006	26.6809	47.6577	43.8782	247.388	557.391	366.799
0	0	0	0	0	0	0	0	0	0	0	0	0	0	0	0	0	0	0	0	0	0	0	0	0	0	0	0	0	-0.000162705	-0.00322738	-0.104885	1.8028	4.16849	6.97533	7.52441	6.85986	11.364	16.626	26.0701	30.5162	31.4628	33.1927	36.6997	23.0908	42.0623	45.1238	203.898	569.957	426.274
0	0	0	0	0	0	0	0	0	0	0	0	0	0	0	0	0	0	0	0	0	0	0	0	0	0	0	0	0	-0.000110297	0.000423877	-0.14427	1.68676	4.62612	7.48723	7.42755	6.00877	10.5001	16.444	25.5782	30.9273	31.2537	31.0174	39.0262	20.9434	33.7386	64.6179	171.953	571.827	494.618
0	0	0	0	0	0	0	0	0	0	0	0	0	0	0	0	0	0	0	0	0	0	0	0	0	0	0	0	0	-1.31898e-05	0.00144843	-0.158732	1.59667	5.07495	7.74692	7.06279	4.9838	9.44357	15.9772	24.6763	30.7954	31.1123	29.266	41.742	21.2149	27.0225	83.8138	147.461	567.94	552.386
0	0	0	0	0	0	0	0	0	0	0	0	0	0	0	0	0	0	0	0	0	0	0	0	0	0	0	0	0	0	0.00270953	-0.170445	1.52479	5.28209	7.17914	6.295	3.91363	8.36933	15.2399	23.5762	30.0703	31.3051	28.5366	44.887	25.3013	25.5992	88.1686	127.568	560.291	584.065
0	0	0	0	0	0	0	0	0	0	0	0	0	0	0	0	0	0	0	0	0	0	0	0	0	0	0	0	0	0	0.00208919	-0.161193	1.47144	5.41983	5.90399	4.94049	2.4516	6.93591	14.026	21.8785	28.3782	31.6366	28.5894	48.8972	33.785	28.2872	84.5624	114.333	544.228	596.479
0	0	0	0	0	0	0	0	0	0	0	0	0	0	0	0	0	0	0	0	0	0	0	0	0	0	0	0	0	0	0.000667681	-0.143926	1.44737	5.40025	4.47659	3.66538	1.28203	5.74554	12.8352	20.2768	26.7388	32.203	29.1376	52.6106	43.1098	32.5721	77.3108	106.811	528.533	595.534
0	0	0	0	0	0	0	0	0	0	0	0	0	0	0	0	0	0	0	0	0	0	0	0	0	0	0	0	0	0	-3.49182e-06	-0.135742	1.46348	5.08776	3.43952	3.19094	1.18526	5.49145	12.2225	19.5579	26.2845	33.1534	29.9242	54.7463	49.5423	36.161	69.4286	103.63	523.197	585.736
0	0	0	0	0	0	0	0	0	0	0	0	0	0	0	0	0	0	0	0	0	0	0	0	0	0	0	0	0	0	0.000790535	-0.142807	1.51866	4.2449	2.71143	3.56141	2.38333	6.35963	12.2445	19.6885	27.2853	34.7441	30.7856	55.2197	53.6314	40.2461	59.0327	104.609	529.865	562.296
0	0	0	0	0	0	0	0	0	0	0	0	0	0	0	0	0	0	0	0	0	0	0	0	0	0	0	0	0	0	0.00166176	-0.151898	1.61059	3.20501	2.20843	4.48062	4.34475	7.89158	12.6459	20.4443	29.0331	36.6144	32.0065	54.5641	55.9674	44.154	47.3909	110.429	543.184	529.502
0	0	0	0	0	0	0	0	0	0	0	0	0	0	0	0	0	0	0	0	0	0	0	0	0	0	0	0	0	0	0.000903674	-0.147904	1.74055	2.49451	2.04825	5.77646	6.50779	9.61255	13.2461	21.813	30.8248	38.1956	33.9671	53.0978	55.7643	45.5576	38.2432	121.627	558.543	497.2
0	0	0	0	0	0	0	0	0	0	0	0	0	0	0	0	0	0	0	0	0	0	0	0	0	0	0	0	0	-1.10561e-05	-0.00290414	-0.116386	1.92328	2.45566	2.36103	7.53813	8.74957	11.4659	14.1101	24.2081	32.7224	39.3538	37.3581	50.7157	51.8354	42.0876	34.1621	140.14	574.96	470.378
0	0	0	0	0	0	0	0	0	0	0	0	0	0	0	0	0	0	0	0	0	0	0	0	0	0	0	0	0	-3.3318e-05	-0.00898093	-0.0642309	2.15838	2.84631	3.09335	9.8475	11.3318	13.6733	15.3235	27.6411	35.0562	40.3538	42.0106	47.2671	44.5332	34.8027	33.4293	165.74	594.583	444.487
0	0	0	0	0	0	0	0	0	0	0	0	0	0	0	0	0	0	0	0	0	0	0	0	0	0	0	0	0	-2.91667e-05	-0.015531	-0.0136715	2.39794	3.43891	4.01193	12.0948	13.6726	15.5827	16.3431	30.6826	36.3643	40.639	46.2513	43.6766	36.4956	27.6234	33.9475	192.804	612.551	420.087
0	0	0	0	0	0	0	0	0	0	0	0	0	0	0	0	0	0	0	0	0	0	0	0	0	0	0	0	0	0.000258728	-0.023159	0.0121717	2.61027	4.07694	4.9318	13.7563	15.2501	16.5785	16.6512	32.0077	35.1032	39.6284	48.6024	40.8094	29.9802	24.1186	33.9124	215.869	624.229	397.803
0	0	0	0	0	0	0	0	0	0	0	0	0	0	0	0	0	0	0	0	0	0	0	0	0	0	0	0	0	0.00180753	-0.0421	0.0050882	2.86035	5.00323	6.02477	15.1385	16.2879	16.7664	16.2962	31.8769	30.7571	37.1779	49.664	38.5106	23.7372	23.4623	34.0457	234.827	630.282	377.252
0	0	0	0	0	0	0	0	0	0	0	0	0	0	0	0	0	0	0	0	0	0	0	0	0	0	0	0	0	0.00266598	-0.0535011	-0.00263537	3.05543	5.90005	7.12232	16.0875	16.7798	16.4232	15.5834	30.8267	25.4232	33.9871	49.4782	36.4026	18.3009	24.433	34.4185	254.016	633.03	358.648
0	0	0	0	0	0	0	0	0	0	0	0	0	0	0	0	0	0	0	0	0	0	0	0	0	0	0	0	0	0.000344882	-0.0328784	0.0258211	3.06722	6.31727	7.96269	16.2832	16.5983	15.7691	14.7927	29.2542	21.4841	30.8352	47.7613	34.1899	14.8833	26.2543	34.7108	277.849	634.442	342.412
0	0	0	0	0	0	0	0	0	0	0	0	0	0	0	0	0	0	0	0	0	0	0	0	0	0	0	0	0	-0.00852981	0.0552657	0.100235	2.77718	5.98803	8.59928	15.4827	15.4827	14.7046	13.9491	26.9874	19.8278	27.775	43.5507	31.4929	14.4158	29.6922	34.2069	309.782	635.291	329.117
0	0	0	0	0	0	0	0	0	0	0	0	0	0	0	0	0	0	0	0	0	0	0	0	0	0	0	0	0	-0.0208422	0.178514	0.205246	2.3035	5.21292	9.04717	13.9404	13.6598	13.2588	12.9736	24.0731	19.2649	24.5995	37.6441	28.6655	15.926	34.3262	33.5232	346.225	634.564	318.234
0	0	0	0	0	0	0	0	0	0	0	0	0	0	0	0	0	0	0	0	0	0	0	0	0	0	0	0	0	-0.029797	0.264497	0.33641	1.86393	4.39894	9.04377	12.0725	11.6878	11.7835	11.9499	21.1275	18.8962	21.5838	32.2006	26.4644	17.8088	37.9219	34.2091	381.178	631.429	308.608
0	0	0	0	0	0	0	0	0	0	0	0	0	0	0	0	0	0	0	0	0	0	0	0	0	0	0	0	0	-0.029378	0.248606	0.500842	1.61339	3.84053	8.2482	10.0333	9.89414	10.4884	10.8307	18.5089	18.0439	18.7911	28.9561	25.6123	18.8725	38.4628	37.5308	410.62	625.247	299.892
0	0	0	0	0	0	0	0	0	0	0	0	0	0	0	0	0	0	0	0	0	0	0	0	0	0	0	0	0	-0.0212158	0.147569	0.71273	1.45472	3.36182	6.59479	7.46864	7.94731	9.16825	9.45129	15.8473	17.0642	15.9411	27.1838	25.9901	19.7744	36.4396	42.9909	437.525	616.337	293.171
0	0	0	0	0	0	0	0	0	0	0	0	0	0	0	0	0	0	0	0	0	0	0	0	0	0	0	0	0	-0.0110824	0.0254843	0.921744	1.38819	2.93961	4.83722	5.07358	6.18831	8.02242	8.33618	13.5355	16.1416	13.6836	25.91	26.6972	20.7556	33.9375	49.7907	460.665	604.921	286.105
0	0	0	0	0	0	0	0	0	0	0	0	0	0	0	0	0	0	0	0	0	0	0	0	0	0	0	0	0	-0.00457622	-0.0555512	1.07578	1.43764	2.57439	3.75368	3.62091	5.02059	7.29638	8.06649	12.0424	15.4107	12.7704	24.2432	26.8149	21.9396	32.9525	57.2186	478.1	591.023	276.044
0	0	0	0	0	0	0	0	0	0	0	0	0	0	0	0	0	0	0	0	0	0	0	0	0	0	0	0	0	-0.00137601	-0.10328	1.19407	1.72521	2.21902	3.35751	3.25883	4.5136	7.14472	8.95913	11.539	14.9053	13.8841	21.9823	26.0431	23.0426	32.7646	65.6162	486.521	572.396	261.486
0	0	0	0	0	0	0	0	0	0	0	0	0	0	0	0	0	0	0	0	0	0	0	0	0	0	0	0	0	0.000234399	-0.131338	1.27159	2.08403	1.9342	3.33524	3.50171	4.42403	7.27428	10.3835	11.626	14.5306	15.8567	19.7265	25.1193	24.3841	33.5442	74.813	490.942	551.935	245.381
0	0	0	0	0	0	0	0	0	0	0	0	0	0	0	0	0	0	0	0	0	0	0	0	0	0	0	0	0	0.000693425	-0.135568	1.27739	2.24567	1.82158	3.5008	3.87356	4.52042	7.30183	11.5382	11.8395	14.1862	17.0634	18.0897	24.8767	26.5517	36.4417	84.2151	498.896	534.487	231.503
0	0	0	0	0	0	0	0	0	0	0	0	0	0	0	0	0	0	0	0	0	0	0	0	0	0	0	0	1.14783e-05	-0.000331035	-0.110532	1.11922	1.93695	1.96684	3.81223	4.20424	4.69866	6.92537	12.0211	12.0923	13.7506	16.2066	17.4957	26.2188	30.0112	43.2343	92.348	515.592	524.267	221.661
0	0	0	0	0	0	0	0	0	0	0	0	0	0	0	0	0	0	0	0	0	0	0	0	0	0	0	0	3.28719e-05	-0.00296537	-0.0585997	0.821778	1.30015	2.31852	4.3481	4.70325	5.06353	6.33604	12.2006	12.5779	13.2795	14.099	17.6464	28.6964	34.4692	53.2296	99.6449	537.374	518.802	214.132
0	0	0	0	0	0	0	0	0	0	0	0	0	0	0	0	0	0	0	0	0	0	0	0	0	0	0	0	2.73623e-05	-0.00546636	0.00922197	0.633001	0.796452	2.75895	4.95519	5.18025	5.59101	5.90995	12.1279	12.8591	13.0079	12.3902	18.1324	30.6997	39.3394	62.5065	109.917	559.173	512.076	208.951
0	0	0	0	0	0	0	0	0	0	0	0	0	0	0	0	0	0	0	0	0	0	0	0	0	0	-2.47431e-05	0.000270007	0.00016614	-0.00508623	0.0760304	0.799229	0.868873	3.19083	5.51773	5.46113	6.28356	6.00555	11.7824	12.377	13.1455	12.653	18.6473	30.7009	44.2951	67.0357	126.182	577.867	499.242	206.524
0	0	0	0	0	0	0	0	0	0	0	0	0	0	0	0	0	0	0	0	0	0	0	0	0	0	-0.000164796	0.00179833	0.00120564	0.00206767	0.118603	1.3491	1.52391	3.66861	6.15989	5.59944	7.24454	6.62437	10.9421	10.6455	13.6362	14.8953	19.4881	28.7493	50.1847	65.8473	146.068	599.573	483.585	208.056
0	0	0	0	0	0	0	0	0	0	0	0	0	0	0	0	0	0	0	0	0	0	0	0	0	0	-0.000226122	0.00246754	0.00155564	0.00621089	0.195749	2.0167	2.36921	4.17183	6.74401	5.64232	8.27461	7.45606	10.0484	9.07136	14.4072	17.753	20.3509	26.0609	55.6695	64.2478	171.512	615.297	462.994	210.899
0	0	0	0	0	0	0	0	0	0	0	0	0	0	0	0	0	0	0	0	0	0	0	0	0	0	3.25213e-05	-0.000348645	-0.000810368	-0.00485944	0.378535	2.51687	3.00018	4.65531	7.07253	5.61381	9.12332	8.18234	9.65493	9.31976	15.4113	19.8245	20.7898	23.8576	58.9889	68.0755	205.584	613.032	433.79	211.797
0	0	0	0	0	0	0	0	0	0	0	0	0	0	0	0	0	0	0	0	0	0	0	0	0	0	0.000962601	-0.0093515	-0.0165909	-0.111026	0.747879	2.81068	3.35706	5.17407	7.00291	5.50491	9.80168	8.78165	10.0249	12.6987	16.9875	20.6928	20.6254	22.1882	58.5756	72.4655	251.072	584.796	388.923	209.11
0	0	0	0	0	0	0	0	0	0	0	0	0	0	0	0	0	0	0	0	0	0	0	0	0	0	0.00221153	-0.0216621	-0.0362167	-0.24148	1.21921	2.99374	3.57935	5.69106	6.69996	5.31804	10.3551	9.34203	10.8126	17.728	18.857	21.0202	20.1083	20.7436	56.1519	80.2899	304.927	540.025	335.212	204.95
0	0	0	0	0	0	0	0	0	0	0	0	0	0	0	0	0	0	0	0	0	0	0	0	0	0	0.00305894	-0.0320366	-0.0357467	-0.216348	1.63256	3.04797	3.65186	6.06214	6.41805	5.08305	10.6633	9.79269	11.6199	22.0176	20.2191	21.239	19.484	19.8735	54.6706	104.996	361.865	492.611	287.547	201.867
0	0	0	0	0	0	0	0	0	0	0	0	0	0	0	0	0.00127747	-0.0229598	-0.0165288	0.00155878	-4.25094e-05	0	0	0	0	0.000129894	0.00184242	-0.0492843	-0.0286988	0.144429	1.85823	2.90594	3.45394	6.08152	6.24772	4.67229	10.502	10.081	12.1912	23.8477	20.4644	21.7577	18.9086	19.7571	54.9631	159.665	421.728	450.975	256.336	202.027
0	0	0	0	0	0	0	0	0	0	0	0	0	0	0	0	0.00500108	-0.0898839	-0.0647077	0.00610237	-0.000166417	0	0	0	0	0.000508514	-0.00218305	-0.0871121	-0.0532253	0.811849	1.94984	2.52543	2.89159	5.71619	5.99782	3.9368	9.79529	10.235	12.7219	24.2192	19.8979	22.4843	18.2607	20.1817	54.6095	241.777	490.06	407.863	235.063	204.666
0	0	0	0	0	0	0	0	0	0	0	0	0	0	0	0	0.00535183	-0.0961878	-0.0692459	0.00653035	-0.000178089	0	0	0	0	0.000544178	-0.00368219	-0.0891061	0.0266066	1.52437	2.00141	2.15743	2.46715	5.45584	6.04596	3.55084	9.19177	10.2746	13.1384	23.5426	18.8082	22.901	17.5913	21.4171	58.9943	333.52	551.177	368.05	222.565	207.836
0	0	0	0	0	0	0	0	0	0	0	0	0	0	0	0	-0.00427564	0.0767803	0.0558696	-0.00526186	0.000145176	0	0	0	0	-0.000443608	0.0034805	0.00918436	0.368335	2.02374	2.10204	2.06727	2.71633	5.81237	6.82183	4.23401	9.36871	10.2007	13.3226	22.0373	17.4083	22.4762	16.9528	23.8038	74.0216	417.919	588.524	337.4	218.841	209.65
0	0	0	0	0	0	0	0	0	0	0	0	0	0	0	0	-0.0305998	0.549035	0.403759	-0.0379769	0.00105968	0	0	0	0	-0.00323802	0.026822	0.274198	1.15012	2.32914	2.26371	2.33528	3.83934	6.94746	8.61078	6.22879	10.4886	9.83315	13.0536	18.928	15.2538	20.9703	16.1868	27.8154	101.669	502.459	601.5	317.507	227.895	209.873
0	0	0	0	0	0	0	0	0	0	0	0	0	0	0	0	-0.0615355	1.10441	0.809309	-0.0761554	0.00211704	0	0	0	0	-0.00646893	0.0533626	0.586801	2.05909	2.52571	2.43148	2.73651	5.32976	8.41792	10.8351	8.89128	12.0357	9.41905	12.6859	15.1856	12.8635	18.9421	15.4885	32.654	136.669	584.183	598.078	303.649	244.224	209.643
0	0	0	0	0	0	0	0	0	0	0	0	0	0	0	0	-0.0805394	1.44719	1.04487	-0.0985028	0.00269483	0	0	0	0	-0.00823448	0.0649661	0.783654	2.66181	2.64864	2.55286	3.01771	6.59378	9.72066	12.7479	11.4813	13.456	9.34872	12.7335	12.4272	11.1382	17.0697	15.1865	37.1907	172.976	651.898	584.493	290.623	259.133	210.031
0	0	0	0	0	0	0	0	0	0	0	0	0	0	0	0	-0.0763725	1.37759	0.946376	-0.0897248	0.0023146	0	0	0	0	-0.00707262	0.0464625	0.749335	2.68233	2.69559	2.51734	2.93025	7.45363	10.6799	13.9452	13.8956	14.5808	9.83016	13.4093	11.2995	10.4974	15.6044	15.5647	40.6145	209.329	698.916	558.921	275.656	269.442	211.723
0	0	0	0	0	0	0	0	0	0	0	0	0	0	0	0	-0.0575605	1.04771	0.633707	-0.0610214	0.00131228	0	0	0	0	-0.00400987	0.0079759	0.569238	2.33897	2.65557	2.37238	2.62554	8.15376	11.5097	14.7839	16.4066	15.6389	10.6778	14.4856	11.0923	10.5293	14.2541	16.4374	43.519	248.067	730.755	519.803	261.22	278.887	214.179
0	0	0	0	0	0	0	0	0	0	0	0	0	0	0	0	-0.0361594	0.669673	0.301292	-0.0304174	0.000309956	0	0	0	0	-0.000947117	-0.0286478	0.375887	1.89151	2.58253	2.38295	2.52016	8.44343	12.0736	15.494	18.3432	16.4049	11.7805	16.0003	11.9964	11.161	13.1584	17.3806	46.861	284.971	752.803	480.947	248.807	285.549	216.744
0	0	0	0	0	0	0	0	0	0	0	0	0	0	0	0	-0.0222182	0.419781	0.115751	-0.0133757	-0.000143178	0	0	0	0	0.000437503	-0.0438123	0.285723	1.53192	2.51312	2.81505	3.03876	7.99551	12.2104	16.3129	19.1024	16.6554	13.13	18.1311	14.3855	12.3518	12.3713	18.0384	51.7228	316.98	768.883	453.164	239.455	287.567	218.794
0	0	0	0	0	0	0	0	0	0	0	0	0	0	0	0	-0.0113288	0.218952	0.0189965	-0.00456318	-0.000186538	0	0	0	0	0.000569994	-0.0415513	0.268018	1.09238	2.4001	3.70206	4.25689	6.56342	11.8402	17.3024	18.8333	16.3832	15.0187	21.2943	18.8007	14.1714	11.6335	18.5616	58.6153	347.276	775.079	428.754	232.06	285.094	220.334
0	0	0	0	0	0	0	0	0	0	0	0	0	0	0	0	-0.0026833	0.0565578	-0.032781	0.000202755	-7.00452e-05	0	0	0	0	0.000214034	-0.0326904	0.272152	0.726972	2.30372	4.71832	5.60957	4.96436	11.2813	18.1069	17.8183	15.8196	16.8619	24.4733	23.7824	16.5178	11.4183	18.9895	65.453	372.376	775.622	412.846	227.854	279.624	221.961
0	0	0	0	0	0	0	0	0	0	0	0	0	0	0	0	0.00288393	-0.048426	-0.0629498	0.00323599	0	0	0	0	0	0	-0.0269268	0.257191	0.660391	2.30473	5.51441	6.48285	4.14102	10.8936	18.3323	16.2869	15.2055	17.943	26.4588	27.6203	19.267	12.3211	19.3067	69.8852	387.477	776.39	413.707	228.539	272.635	224.309
0	0	0	0	0	0	0	0	0	0	0	0	0	0	0	0	0.00405946	-0.0715986	-0.0615928	0.00381691	0	0	0	0	0	0	-0.0260241	0.211305	1.10195	2.4668	6.06823	6.73928	4.55445	10.7898	17.734	13.6515	14.4483	18.0154	27.0854	30.3887	23.0727	15.0605	19.5937	71.6409	392.009	780.671	438.088	235.188	263.436	228.883
0	0	0	0	0	0	0	0	0	0	0	0	0	0	0	0	0.00226611	-0.0402007	-0.0325544	0.00208075	0	0	0	0	0	0	-0.0260776	0.15508	1.80359	2.7116	6.4817	6.65021	5.55413	10.7808	16.6326	10.4084	13.5786	17.4764	26.7889	32.4156	27.3522	18.8257	19.7787	71.5203	387.622	784.021	477.751	246.4	252.328	234.128
0	0	0	0	0	0	0	0	0	0	0	0	0	0	0	0	0.000241453	-0.00419903	-0.00413244	0.000239839	0	0	0	0	0	0	-0.0256165	0.10458	2.3526	2.91681	6.71466	6.36672	6.34618	10.7059	15.476	7.93665	12.8667	16.6964	25.6308	33.0939	30.6038	22.154	19.6771	69.5283	374.361	780.564	519.65	260.206	241.249	236.825
0	0	0	0	0	0	0	0	0	0	0	0	0	0	0	0	-0.000163281	0.00269328	0.00394553	-0.000193636	0	0	0	0	0	9.81569e-07	-0.0235785	0.0657243	2.42766	3.00483	6.74067	5.93887	6.33043	10.4885	14.6228	7.46614	12.5434	15.8701	23.3796	31.759	31.6974	24.058	19.0175	64.9458	351.094	767.225	556.562	274.034	230.218	234.414
0	0	0	0	0	0	0	0	0	0	0	0	0	0	0	0	-0.000155771	0.00256941	0.00376407	-0.00018473	0	0	0	0	0	3.60615e-06	-0.0205669	0.0280909	2.18236	3.03308	6.57795	5.26487	5.81441	10.221	13.9127	8.58872	12.5222	14.7966	19.8245	28.508	31.2183	25.1842	17.7829	57.2837	317.017	747.207	595.321	287.924	217.513	228.06
0	0	0	0	0	0	0	0	0	0	0	0	0	0	0	0	-4.10924e-05	0.000677811	0.00099296	-4.87319e-05	0	0	0	0	0	3.70132e-06	-0.0170329	0.0109172	1.8423	2.99342	6.22788	4.54947	5.15582	9.7851	13.0599	9.88729	12.5677	13.6715	16.1182	24.487	29.8209	25.6879	16.616	49.6128	277.069	717.328	630.578	307.346	208.395	219.741
0	0	0	0	0	0	0	0	0	0	0	0	0	0	0	0	0	0	0	0	0	0	0	0	6.23669e-05	-0.00242821	-0.0158521	0.0353739	1.61427	2.86938	5.67014	3.99688	4.67626	9.03924	11.7708	9.97072	12.4632	12.6934	13.4064	20.7677	28.0535	25.6193	16.1678	45.0114	235.563	673.735	656.688	338.111	208.023	210.99
0	0	0	0	0	0	0	0	0	0	0	0	0	0	0	0	0	0	0	0	0	0	0	0	0.000746918	-0.0290616	-0.0393333	0.109977	1.47155	2.63697	4.72603	3.51608	4.33375	7.85572	9.82726	8.67569	12.29	11.7183	11.464	16.7922	25.4992	24.6127	16.5107	43.1837	186.3	613.19	676.983	383.44	214.069	198.854
0	0	0	0	0	0	0	0	0	0	0	0	0	0	0	0	0	0	0	0	0	0	0	0	0.00120579	-0.0469237	-0.0534978	0.211924	1.35187	2.33928	3.66638	3.13994	4.03205	6.4903	7.69152	6.92201	12.0355	10.8592	10.0585	12.8501	22.4982	23.1775	17.2201	43.0538	136.219	542.307	689.362	435.784	227.404	186.893
0	0	0	0	0	0	0	0	0	0	0	0	0	0	0	0	0	0	0	0	0	0	0	0	0.000187483	-0.00734621	-0.00831872	0.314211	1.23238	2.03535	2.89084	2.98745	3.73643	5.27861	5.95723	5.6157	11.6065	10.3536	9.23145	9.74157	19.748	22.0952	17.8807	44.0575	97.2034	469.703	688.75	485.798	251.099	180.966
0	0	0	0	0	0	0	0	0	0	0	0	0	0	0	0	0	0	0	0	0	0	0	0	-0.00410704	0.159623	0.169129	0.432322	1.11408	1.74963	2.64574	3.23653	3.41316	4.33123	4.93894	5.34049	10.9281	10.4026	9.117	7.74765	17.5091	21.7878	18.1826	47.0802	75.9736	395.202	673.114	534.369	290.402	182.09
0	0	0	0	0	0	0	0	0	0	0	0	0	0	0	0	0	0	0	0	0	0	0	0	-0.0106074	0.412361	0.435655	0.567727	1.00305	1.45569	2.71997	3.78267	3.08549	3.50921	4.34351	5.60768	10.0564	10.859	9.64992	6.53012	15.4805	21.8662	18.3666	51.9288	66.492	316.439	644.698	583.788	342.354	188.201
0	0	0	0	0	0	0	0	0	0	0	0	0	0	0	0	0	0	0	0	0	0	0	0	-0.0155689	0.605276	0.638679	0.645656	0.870624	1.14996	2.8578	4.25023	2.8109	2.87373	3.93828	5.76533	9.10114	11.4138	10.4933	6.18513	13.702	22.0022	18.8532	55.4315	62.8962	243.618	603.61	620.981	395.379	202.995
0	0	0	0	0	0	0	0	0	0	0	0	0	0	0	0	0	0	0	0	0	0	0	0	-0.015418	0.599417	0.632436	0.588288	0.681548	0.815678	2.85573	4.31814	2.67193	2.51768	3.53975	5.19287	8.13135	11.8925	11.5037	6.99338	12.1901	21.9685	20.1464	54.4878	61.2753	184.909	548.137	634.925	440.874	230.207
0	0	0	0	0	0	0	0	0	0	0	0	0	0	0	0	0	0	0	0	0	0	0	0	-0.0102929	0.400168	0.422224	0.382681	0.417325	0.418953	2.8219	4.09399	2.73592	2.52191	3.2482	3.91236	7.05493	12.6059	13.1406	9.41655	10.883	21.9868	22.4908	49.0464	65.971	135.891	473.779	629.859	485.396	270.157
0	0	0	0	0	0	0	0	0	0	0	0	0	0	0	0	0	0	0	0	0	0	0	0	-0.00381382	0.148273	0.156445	0.14207	0.156505	0.0512427	2.74625	3.69782	2.76716	2.6102	3.04857	2.55665	5.99473	13.075	14.5706	12.1513	9.89589	21.8282	24.8063	42.6176	71.9087	97.1405	392.118	608.728	524.237	318.059
0	0	0	0	0	0	0	0	0	0	0	0	0	0	0	0	0	0	0	0	0	0	0	0	0.000291129	-0.0113184	-0.0119414	-0.0114439	-0.0130003	-0.181018	2.58431	3.21867	2.49513	2.46761	2.89516	1.78012	5.10719	12.6975	14.7762	13.6967	9.37201	21.1803	25.8887	38.885	72.4154	70.7347	316.474	573.157	550.49	368.975
0	0	0	0	0	0	0	0	0	0	0	0	0	0	0	0	0	0	0	0	0	0	0	0	0.00120753	-0.0469456	-0.04953	-0.0474665	-0.0579929	-0.227773	2.31758	2.56272	1.67445	1.93494	2.8444	1.81942	4.4082	11.0676	13.2683	13.8005	9.52738	19.7525	25.351	39.1488	64.6702	61.8612	242.275	517.883	565.078	429.073
0	0	0	0	0	0	0	0	0	0	0	0	0	0	0	0	0	0	0	0	0	0	0	0	0.000708294	-0.0275367	-0.0290526	-0.0278422	-0.0344884	-0.166854	1.97614	1.80264	0.622919	1.25374	2.85059	2.26822	3.84194	8.75009	10.8016	13.0997	10.1063	17.919	23.8916	41.1541	53.2306	64.7257	170.784	447.837	568.816	493.342
0	0	0	0	0	0	0	0	0	0	0	0	0	0	0	0	0	0	0	0	0	0	0	0	4.49327e-05	-0.00174687	-0.00184304	-0.00176625	-0.00284152	-0.0930724	1.59424	1.15817	-0.158044	0.729011	2.78264	2.70031	3.39614	6.55153	8.30613	11.9321	10.6536	16.2748	22.1882	42.5717	43.3406	68.2002	114.02	374.852	558.663	547.469
0	0	0	0	0	0	0	0	0	0	0	0	0	0	0	0	0	0	0	0	0	0	0	0	0	0	0	0	-0.00072988	-0.0640766	1.15649	0.794949	-0.248655	0.616962	2.5214	2.88733	3.11371	4.9566	6.26757	10.3032	10.9931	15.2843	20.6057	41.9993	38.6794	65.2717	82.2591	302.628	531.177	584.15
0	0	0	0	0	0	0	0	0	0	0	0	0	0	0	0	0	0	0	0	0	0	0	0	0	0	0	0	-0.000467781	-0.0356701	0.630266	0.625248	0.170118	0.807937	2.10981	3.04212	3.02353	3.58674	4.216	7.96379	11.3833	14.7173	18.8063	40.5289	37.0277	61.0148	71.2635	224.048	487.046	610.701
0	0	0	0	0	0	0	0	0	0	0	0	0	0	0	0	0	0	0	0	0	0	0	0	0	0	0	0	-0.000134204	-0.0109492	0.160809	0.528883	0.657674	1.03038	1.70063	3.02822	2.9248	2.49087	2.49814	5.71977	11.4088	14.1848	17.0002	38.0294	36.6059	56.0458	69.6156	153.385	432.503	621.083
0	0	0	0	0	0	0	0	0	0	0	0	0	0	0	0	0	0	0	0	0	0	0	0	0	0	0	0	2.97862e-05	0.00341669	-0.102807	0.395838	0.792984	1.02341	1.44229	2.66805	2.60539	1.75585	1.5087	4.39188	10.5826	13.3137	15.3993	34.1248	35.9585	50.447	67.0415	105.406	372.403	608.313
0	0	0	0	0	0	0	0	0	0	0	0	0	0	0	0	0	0	0	0	0	0	0	0	0	0	0	0	5.25296e-05	0.00602552	-0.137701	0.239629	0.575998	0.778019	1.34179	1.77082	1.98072	1.449	1.36366	4.02202	8.49132	12.054	13.8477	27.6415	36.0287	43.251	68.4025	80.9801	297.705	569.128
0	0	0	0	0	0	0	0	0	0	0	0	0	0	0	0	0	0	0	0	0	0	0	0	0	0	0	0	2.40141e-05	0.00275459	-0.0621384	0.100422	0.240663	0.453079	1.30584	0.730832	1.2997	1.41776	1.66405	4.08935	6.04603	10.6903	12.4693	20.607	36.1634	35.9113	71.8724	70.5571	219.723	512.463
0	0	0	0	0	0	0	0	0	0	0	0	0	0	0	0	0	0	0	0	0	0	0	0	0	0	0	0	7.52736e-08	8.63442e-06	-0.00048193	0.00240859	-0.00535025	0.197231	1.24573	0.0598355	0.854926	1.46969	1.95745	4.09606	4.40547	9.51765	11.5061	15.8158	34.9835	30.5381	71.7094	64.922	156.167	449.02
0	0	0	0	0	0	0	0	0	0	0	0	0	0	0	0	0	0	0	0	0	0	0	0	0	0	0	0	0	0	0.00310311	-0.0332426	-0.065228	0.0568519	1.0968	0.0560961	0.816462	1.62386	2.16985	3.88575	4.34113	8.69584	11.3334	15.065	31.2068	28.3894	63.9196	64.1174	114.438	375.794
0	0	0	0	0	0	0	0	0	0	0	0	0	0	0	0	0	0	0	0	0	0	0	0	0	0	0	0	0	0	0.0022208	-0.0234212	-0.0403326	-0.028833	0.914313	0.439163	1.0242	1.91831	2.45175	3.66251	5.16859	8.06944	11.6984	16.7366	25.8348	28.2943	51.9823	70.4118	86.3321	291.669
0	0	0	0	0	0	0	0	0	0	0	0	0	0	0	0	0	0	0	0	0	0	0	0	0	0	0	0	0	0	0.000316226	-0.00292444	0.00100391	-0.0465519	0.790695	0.878684	1.29059	2.12118	2.58048	3.38484	5.87904	7.48087	11.8088	18.5704	21.0558	28.814	41.3602	75.0657	68.3413	214.813
0	0	0	0	0	0	0	0	0	0	0	0	0	0	0	0	0	0	0	0	0	0	0	0	0	0	0	0	0	0	0	0.000528619	0.00321454	0.0371258	0.823013	1.11127	1.49162	2.02376	2.32742	2.98165	5.56896	6.77937	10.9185	18.7696	18.8521	28.9305	36.8293	70.1314	59.4115	160.386
0	0	0	0	0	0	0	0	0	0	0	0	0	0	0	0	0	0	0	0	0	0	0	0	0	0	0	0	0	0	0	0.000375211	-0.0100826	0.263602	1.02384	1.26322	1.75145	1.66722	1.6748	2.39229	4.42132	5.97342	9.09673	18.2111	18.8699	29.4595	37.1573	57.0001	64.4295	122.717
0	0	0	0	0	0	0	0	0	0	0	0	0	0	0	0	0	0	0	0	0	0	0	0	0	0	0	0	0	0	0	0.000133624	-0.0242141	0.49636	1.24394	1.37113	1.93878	1.21581	0.946898	1.84418	3.13636	5.2305	7.10959	17.1096	19.4636	29.7903	39.2514	42.3324	73.4822	96.028
0	0	0	0	0	0	0	0	0	0	0	0	0	0	0	0	0	0	0	0	0	0	0	0	0	0	0	0	0	0	0	-1.10805e-05	-0.0299559	0.581395	1.32423	1.43951	1.88059	0.827175	0.483981	1.59201	2.39776	4.7245	5.7342	15.4407	19.0071	29.0669	40.2336	32.7018	74.9625	75.8784
0	0	0	0	0	0	0	0	0	0	0	0	0	0	0	0	0	0	0	0	0	0	0	0	0	0	0	0	0	0	0	-3.74941e-05	-0.0238365	0.455636	1.22275	1.44052	1.41379	0.442866	0.282864	1.74809	2.386	4.53803	5.02895	12.5411	17.0828	26.8635	40.3446	29.2042	66.2064	65.0537
0	0	0	0	0	0	0	0	0	0	0	0	0	0	0	0	0	0	0	0	0	0	0	0	0	0	0	0	0	0	0	-2.11994e-05	-0.0122532	0.231483	1.03024	1.40335	0.765543	0.0823779	0.251116	2.11777	2.71095	4.53171	4.71091	9.14334	14.6059	23.8872	40.1323	28.7881	53.3997	61.7588
0	0	0	0	0	0	0	0	0	0	0	0	0	0	0	0	0	0	0	0	0	0	0	0	0	0	0	0	0	0	0	-1.08004e-06	-0.00237435	0.0397269	0.831388	1.38869	0.283447	-0.120623	0.409792	2.46736	3.00848	4.53301	4.68529	6.68914	12.4171	21.0292	38.9536	29.3423	41.8553	59.7511
0	0	0	0	0	0	0	0	0	0	0	0	0	0	0	0	0	0	0	0	0	0	0	0	0	0	0	0	0	0	0	0	0.00105422	-0.0339907	0.672483	1.47385	0.225139	-0.0388035	0.851294	2.68855	3.08536	4.45422	5.02817	6.39787	10.9691	18.7606	36.0122	30.0049	34.6892	55.5213
0	0	0	0	0	0	0	0	0	0	0	0	0	0	0	0	0	0	0	0	0	0	0	0	0	0	0	0	0	0	0	0	0.00120147	-0.0477456	0.513484	1.6419	0.444305	0.279118	1.58728	2.89704	3.11535	4.37868	5.8185	7.70281	9.86237	16.6557	31.4935	31.852	29.4457	51.9958
0	0	0	0	0	0	0	0	0	0	0	0	0	0	0	0	0	0	0	0	0	0	0	0	0	0	0	0	0	0	0	0	0.000247164	-0.0377565	0.36507	1.73595	0.73261	0.647613	2.31861	2.99077	3.03067	4.25999	6.5673	9.17798	9.22905	14.8869	26.9752	33.528	26.0061	48.7461
0	0	0	0	0	0	0	0	0	0	0	0	0	0	0	0	0	0	0	0	0	0	0	0	0	0	0	0	0	0	0	0	4.82486e-05	-0.0340298	0.238718	1.59366	0.906161	0.894912	2.75878	2.84072	2.7279	4.04626	6.79426	9.46859	9.25391	13.6645	23.9633	33.6661	24.565	45.2189
0	0	0	0	0	0	0	0	0	0	0	0	0	0	0	0	0	0	0	0	0	0	0	0	0	0	0	0	0	0	0	0	7.87428e-05	-0.0246938	0.126612	1.15681	1.03178	1.06151	2.94786	2.31474	2.04774	3.7282	6.51503	8.6148	10.127	13.0876	22.2983	32.3986	26.1032	41.6405
0	0	0	0	0	0	0	0	0	0	0	0	0	0	0	0	0	0	0	0	0	0	0	0	0	0	0	0	0	0	0	0	3.4536e-05	-0.0103791	0.0343786	0.623321	1.11536	1.18895	3.00032	1.71133	1.3172	3.35374	6.00621	7.40339	11.4195	12.8608	21.2943	30.3683	28.8855	37.9872
0	0	0	0	0	0	0	0	0	0	0	0	0	0	0	0	0	0	0	0	0	0	0	0	0	0	0	0	0	0	0	0	1.2764e-08	-8.48698e-05	-0.0271231	0.221753	1.11518	1.2879	2.99612	1.40664	0.958596	2.97488	5.51851	6.55073	12.5911	12.6344	20.4144	28.0898	30.5749	34.0766
0	0	0	0	0	0	0	0	0	0	0	0	0	0	0	0	0	0	0	0	0	0	0	0	0	0	0	0	0	0	0	0	0	0.00251468	-0.0437389	0.0471473	0.98654	1.38284	2.98371	1.61665	1.25465	2.53291	5.04371	6.4144	13.747	12.3849	19.5608	25.4154	30.5627	29.3347
0	0	0	0	0	0	0	0	0	0	0	0	0	0	0	0	0	0	0	0	0	0	0	0	0	0	0	0	0	0	0	0	0	0.00173572	-0.0267106	-0.0111885	0.766625	1.45615	2.91493	2.12222	1.93434	2.05251	4.53021	6.61042	14.9441	12.206	18.9155	22.3202	29.7553	24.1591
0	0	0	0	0	0	0	0	0	0	0	0	0	0	0	0	0	0	0	0	0	0	0	0	0	0	0	0	0	0	0	0	0	0.000220622	-0.00423805	-0.0247908	0.53885	1.45291	2.72571	2.65234	2.58983	1.72403	4.18892	6.7609	15.5028	11.8931	18.3239	19.5743	27.9505	19.8885
0	0	0	0	0	0	0	0	0	0	0	0	0	0	0	0	0	0	0	0	0	0	0	0	0	0	0	0	0	0	0	0	0	0	0.00165053	-0.0446422	0.363634	1.30603	2.32204	3.00157	2.89039	1.73668	4.23146	6.53424	14.697	11.2218	17.6405	17.8156	24.6432	17.7286
0	0	0	0	0	0	0	0	0	0	0	0	0	0	0	0	0	0	0	0	0	0	0	0	0	0	0	0	0	0	0	0	0	0	0.00184029	-0.0349997	0.200858	0.996347	1.65521	3.28497	2.97309	2.0846	4.65461	6.01528	12.4633	10.1638	16.8846	16.8073	19.3321	17.43
0	0	0	0	0	0	0	0	0	0	0	0	0	0	0	0	0	0	0	0	0	0	0	0	0	0	0	0	0	0	0	0	0	0	0.00059481	-0.0118182	0.0639465	0.66487	0.976343	3.50916	2.96643	2.51665	5.16936	5.46162	9.97555	9.10319	16.213	16.2339	13.9529	17.9114
0	0	0	0	0	0	0	0	0	0	0	0	0	0	0	0	0	0	0	0	0	0	0	0	0	0	0	0	0	0	0	0	0	0	0	0.00092941	-0.0248114	0.460723	0.554096	3.65665	2.97365	2.77565	5.47904	5.12042	8.45491	8.44147	15.783	15.8206	10.6037	18.1126
0	0	0	0	0	0	0	0	0	0	0	0	0	0	0	0	0	0	0	0	0	0	0	0	0	0	0	0	0	0	0	0	0	0	0	0.00388525	-0.0660122	0.379912	0.381279	3.7279	2.99197	2.86848	5.59157	4.98506	7.86872	8.16783	15.5905	15.5747	9.22815	18.0621
[truncated: 206 more columns]

## Sheet: Figure4e_red
0	0	0	0	0	0	0	0	0	0	0	0	0	0	0	0	0	0	0	0	0	0	0	0	0	0	0	0	0	0	0	0	0	0	0	0	0	0	0	0	0	0	0	0	0	0	0	0	0	0
0	0	0	0	0	0	0	0	0	0	0	0	0	0	0	0	0	0	0	0	0	0	0	0	0	0	0	0	0	0	0	0	0	0	0	0	0	0	0	0	0	0	0	0	0	0	0	0	0	0
0	0	0	0	0	0	0	0	0	0	0	0	0	0	0	0	0	0	0	0	0	0	0	0	0	0	0	0	0	0	0	0	0	0	0	0	0	0	0	0	0	0	0	0	0	0	0	0	0	0
0	0	0	0	0	0	0	0	0	0	0	0	0	0	0	0	0	0	0	0	0	0	0	0	0	0	0	0	0	0	0	0	0	0	0	0	0	0	0	0	0	0	0	0	0	0	0	0	0	0
0	0	0	0	0	0	0	0	0	0	0	0	0	0	0	0	0	0	0	0	0	0	0	0	0	0	0	0	0	0	0	0	0	0	0	0	0	0	0	0	0	0	0	0	0	0	0	0	0	0
0	0	0	0	0	0	0	0	0	0	0	0	0	0	0	0	0	0	0	0	0	0	0	0	0	0	0	0	0	0	0	0	0	0	0	0	0	0	0	0	0	0	0	0	0	0	0	0	0	0
0	0	0	0	0	0	0	0	0	0	0	0	0	0	0	0	0	0	0	0	0	0	0	0	0	0	0	0	0	0	0	0	0	0	0	0	0	0	0	0	0	0	0	0	0	0	0	0	0	0
0	0	0	0	0	0	0	0	0	0	0	0	0	0	0	0	0	0	0	0	0	0	0	0	0	0	0	0	0	0	0	0	0	0	0	0	0	0	0	0	0	0	0	0	0	0	0	0	0	0
0	0	0	0	0	0	0	0	0	0	0	0	0	0	0	0	0	0	0	0	0	0	0	0	0	0	0	0	0	0	0	0	0	0	0	0	0	0	0	0	0	0	0	0	0	0	0	0	0	0
0	0	0	0	0	0	0	0	0	0	0	0	0	0	0	0	0	0	0	0	0	0	0	0	0	0	0	0	0	0	0	0	0	0	0	0	0	0	0	0	0	0	0	0	0	0	0	0	0	0
0	0	0	0	0	0	0	0	0	0	0	0	0	0	0	0	0	0	0	0	0	0	0	0	0	0	0	0	0	0	0	0	0	0	0	0	0	0	0	0	0	0	0	0	0	0	0	0	0	0
0	0	0	0	0	0	0	0	0	0	0	0	0	0	0	0	0	0	0	0	0	0	0	0	0	0	0	0	0	0	0	0	0	0	0	0	0	0	0	0	0	0	0	0	0	0	0	0	0	0
0	0	0	0	0	0	0	0	0	0	0	0	0	0	0	0	0	0	0	0	0	0	0	0	0	0	0	0	0	0	0	0	0	0	0	0	0	0	0	0	0	0	0	0	0	0	0	0	0	0
0	0	0	0	0	0	0	0	0	0	0	0	0	0	0	0	0	0	0	0	0	0	0	0	0	0	0	0	0	0	0	0	0	0	0	0	0	0	0	0	0	0	0	0	0	0	0	0	0	0
0	0	0	0	0	0	0	0	0	0	0	0	0	0	0	0	0	0	0	0	0	0	0	0	0	0	0	0	0	0	0	0	0	0	0	0	0	0	0	0	0	0	0	0	0	0	0	0	0	0
0	0	0	0	0	0	0	0	0	0	0	0	0	0	0	0	0	0	0	0	0	0	0	0	0	0	0	0	0	0	0	0	0	0	0	0	0	0	0	0	0	0	0	0	0	0	0	0	0	0
0	0	0	0	0	0	0	0	0	0	0	0	0	0	0	0	0	0	0	0	0	0	0	0	0	0	0	0	0	0	0	0	0	0	0	0	0	0	0	0	0	0	0	0	0	0	0	0	0	0
0	0	0	0	0	0	0	0	0	0	0	0	0	0	0	0	0	0	0	0	0	0	0	0	0	0	0	0	0	0	0	0	0	0	0	0	0	0	0	0	0	0	0	0	0	0	0	0	0	0
0	0	0	0	0	0	0	0	0	0	0	0	0	0	0	0	0	0	0	0	0	0	0	0	0	0	0	0	0	0	0	0	0	0	0	0	0	0	0	0	0	0	0	0	0	0	0	0	0	0
0	0	0	0	0	0	0	0	0	0	0	0	0	0	0	0	0	0	0	0	0	0	0	0	0	0	0	0	0	0	0	0	0	0	0	0	0	0	0	0	0	0	0	0	0	0	0	0	0	0
0	0	0	0	0	0	0	0	0	0	0	0	0	0	0	0	0	0	0	0	0	0	0	0	0	0	0	0	0	0	0	0	0	0	0	0	0	0	0	0	0	0	0	0	0	0	0	0	0	0
0	0	0	0	0	0	0	0	0	0	0	0	0	0	0	0	0	0	0	0	0	0	0	0	0	0	0	0	0	0	0	0	0	0	0	0	0	0	0	0	0	0	0	0	0	0	0	0	0	0
0	0	0	0	0	0	0	0	0	0	0	0	0	0	0	0	0	0	0	0	0	0	0	0	0	0	0	0	0	0	0	0	0	0	0	0	0	0	0	0	0	0	0	0	0	0	0	0	0	0
0	0	0	0	0	0	0	0	0	0	0	0	0	0	0	0	0	0	0	0	0	0	0	0	0	0	0	0	0	0	0	0	0	0	0	0	0	0	0	0	0	0	0	0	0	0	0	0	0	0
0	0	0	0	0	0	0	0	0	0	0	0	0	0	0	0	0	0	0	0	0	0	0	0	0	0	0	0	0	0	0	0	0	0	0	0	0	0	0	0	0	0	0	0	0	0	0	0	0	0
0	0	0	0	0	0	0	0	0	0	0	0	0	0	0	0	0	0	0	0	0	0	0	0	0	0	0	0	0	0	0	0	0	0	0	0	0	0	0	0	0	0	0	0	0	0	0	0	0	0
0	0	0	0	0	0	0	0	0	0	0	0	0	0	0	0	0	0	0	0	0	0	0	0	0	0	0	0	0	0	0	0	0	0	0	0	0	0	0	0	0	0	0	0	0	0	0	0	0	0
0	0	0	0	0	0	0	0	0	0	0	0	0	0	0	0	0	0	0	0	0	0	0	0	0	0	0	0	0	0	0	0	0	0	0	0	0	0	0	0	0	0	0	0	0	0	0	0	0	0
0	0	0	0	0	0	0	0	0	0	0	0	0	0	0	0	0	0	0	0	0	0	0	0	0	0	0	0	0	0	0	0	0	0	0	0	0	0	0	0	0	0	0	0	0	0	0	0	0	0
0	0	0	0	0	0	0	0	0	0	0	0	0	0	0	0	0	0	0	0	0	0	0	0	0	0	0	0	0	0	0	0	0	0	0	0	0	0	0	0	0	0	0	0	0	0	0	0	0	0
0	0	0	0	0	0	0	0	0	0	0	0	0	0	0	0	0	0	0	0	0	0	0	0	0	0	0	0	0	0	0	0	0	0	0	0	0	0	0	0	0	0	0	0	0	0	0	0	0	0
0	0	0	0	0	0	0	0	0	0	0	0	0	0	0	0	0	0	0	0	0	0	0	0	0	0	0	0	0	0	0	0	0	0	0	0	0	0	0	0	0	0	0	0	0	0	0	0	0	0
0	0	0	0	0	0	0	0	0	0	0	0	0	0	0	0	0	0	0	0	0	0	0	0	0	0	0	0	0	0	0	0	0	0	0	0	0	0	0	0	0	0	0	0	0	0	0	0	0	0
0	0	0	0	0	0	0	0	0	0	0	0	0	0	0	0	0	0	0	0	0	0	0	0	0	0	0	0	0	0	0	0	0	0	0	0	0	0	0	0	0	0	0	0	0	0	0	0	0	0
0	0	0	0	0	0	0	0	0	0	0	0	0	0	0	0	0	0	0	0	0	0	0	0	0	0	0	0	0	0	0	0	0	0	0	0	0	0	0	0	0	0	0	0	0	0	0	0	0	0
0	0	0	0	0	0	0	0	0	0	0	0	0	0	0	0	0	0	0	0	0	0	0	0	0	0	0	0	0	0	0	0	0	0	0	0	0	0	0	0	0	0	0	0	0	0	0	0	0	0
0	0	0	0	0	0	0	0	0	0	0	0	0	0	0	0	0	0	0	0	0	0	0	0	0	0	0	0	0	0	0	0	0	0	0	0	0	0	0	0	0	0	0	0	0	0	0	0	0	0
0	0	0	0	0	0	0	0	0	0	0	0	0	0	0	0	0	0	0	0	0	0	0	0	0	0	0	0	0	0	0	0	0	0	0	0	0	0	0	0	0	0	0	0	0	0	0	0	0	0
0	0	0	0	0	0	0	0	0	0	0	0	0	0	0	0	0	0	0	0	0	0	0	0	0	0	0	0	0	0	0	0	0	0	0	0	0	0	0	0	0	0	0	0	0	0	0	0	0	0
0	0	0	0	0	0	0	0	0	0	0	0	0	0	0	0	0	0	0	0	0	0	0	0	0	0	0	0	0	0	0	0	0	0	0	0	0	0	0	0	0	0	0	0	0	0	0	0	0	0
0	0	0	0	0	0	0	0	0	0	0	0	0	0	0	0	0	0	0	0	0	0	0	0	0	0	0	0	0	0	0	0	0	0	0	0	0	0	0	0	0	0	0	0	0	0	0	0	0	0
0	0	0	0	0	0	0	0	0	0	0	0	0	0	0	0	0	0	0	0	0	0	0	0	0	0	0	0	0	0	0	0	0	0	0	0	0	0	0	0	0	0	0	0	0	0	0	0	0	0
0	0	0	0	0	0	0	0	0	0	0	0	0	0	0	0	0	0	0	0	0	0	0	0	0	0	0	0	0	0	0	0	0	0	0	0	0	0	0	0	0	0	0	0	0	0	0	0	0	0
0	0	0	0	0	0	0	0	0	0	0	0	0	0	0	0	0	0	0	0	0	0	0	0	0	0	0	0	0	0	0	0	0	0	0	0	0	0	0	0	0	0	1	0	0	0	0	0	0	0
0	0	0	0	0	0	0	0	0	0	0	0	0	0	0	0	0	0	0	0	0	0	0	0	0	0	0	0	0	0	0	0	0	0	0	0	0	0	0	0	0	0	0	0	0	0	0	0	0	1
0	0	0	0	0	0	0	0	0	0	0	0	0	0	0	0	0	0	0	0	0	0	0	0	0	0	0	0	0	0	0	0	0	0	0	0	0	0	0	0	0	0	0	0	0	0	0	0	0	0
0	0	0	0	0	0	0	0	0	0	0	0	0	0	0	0	0	0	0	0	0	0	0	0	0	0	0	0	0	0	0	0	0	0	0	0	0	0	0	0	0	0	0	0	0	0	0	1	0	1
0	0	0	0	0	0	0	0	0	0	0	0	0	0	0	0	0	0	0	0	0	0	0	0	0	0	0	0	0	0	0	0	0	0	0	0	0	0	0	0	0	0	0	0	0	0	0	1	0	1
0	0	0	0	0	0	0	0	0	0	0	0	0	0	0	0	0	0	0	0	0	0	0	0	0	0	0	0	0	0	0	0	0	0	0	0	0	0	0	0	0	0	0	0	0	0	0	0	1	1
0	0	0	0	0	0	0	0	0	0	0	0	0	0	0	0	0	0	0	0	0	0	0	0	0	0	0	0	0	0	0	0	0	0	0	0	0	0	0	0	0	0	0	0	0	0	0	0	1	1
0	0	0	0	0	0	0	0	0	0	0	0	0	0	0	0	0	0	0	0	0	0	0	0	0	0	0	0	0	0	0	0	0	0	0	0	0	0	0	0	0	0	0	0	0	0	1	0	1	1
0	0	0	0	0	0	0	0	0	0	0	0	0	0	0	0	0	0	0	0	0	0	0	0	0	0	0	0	0	0	0	0	0	0	0	0	0	0	0	0	0	0	0	0	0	1	0	0	1	1
0	0	0	0	0	0	0	0	0	0	0	0	0	0	0	0	0	0	0	0	0	0	0	0	0	0	0	0	0	0	0	0	0	0	0	0	0	0	0	0	0	0	0	0	0	1	0	0	0	2
0	0	0	0	0	0	0	0	0	0	0	0	0	0	0	0	0	0	0	0	0	0	0	0	0	0	0	0	0	0	0	0	0	0	0	0	0	0	0	0	0	0	0	0	1	1	1	1	1	2
0	0	0	0	0	0	0	0	0	0	0	0	0	0	0	0	0	0	0	0	0	0	0	0	0	0	0	0	0	0	0	0	0	0	0	0	0	0	0	0	0	0	0	0	1	1	1	1	1	1
0	0	0	0	0	0	0	0	0	0	0	0	0	0	0	0	0	0	0	0	0	0	0	0	0	0	0	0	0	0	0	0	0	0	0	0	0	0	0	0	0	0	0	1	1	1	2	1	1	1
0	0	0	0	0	0	0	0	0	0	0	0	0	0	0	0	0	0	0	0	0	0	0	0	0	0	0	0	0	0	0	0	0	0	0	0	0	0	0	1	0	0	1	1	1	1	3	2	1	2
0	0	0	0	0	0	0	0	0	0	0	0	0	0	0	0	0	0	0	0	0	0	0	0	0	0	0	0	0	0	0	0	0	0	0	0	0	0	0	0	0	1	1	1	1	2	2	2	2	2
0	0	0	0	0	0	0	0	0	0	0	0	0	0	0	0	0	0	0	0	0	0	0	0	0	0	0	0	0	0	0	0	0	0	0	0	0	0	0	0	1	1	1	1	1	1	1	1	2	4
0	0	0	0	0	0	0	0	0	0	0	0	0	0	0	0	0	0	0	0	0	0	0	0	0	0	0	0	0	0	0	0	0	0	0	0	0	0	1	1	1	1	1	2	2	2	1	2	2	3
0	0	0	0	0	0	0	0	0	0	0	0	0	0	0	0	0	0	0	0	0	0	0	0	0	0	0	0	0	0	0	0	0	0	0	0	0	1	0	1	1	1	2	1	2	3	1	1	2	2
0	0	0	0	0	0	0	0	0	0	0	0	0	0	0	0	0	0	0	0	0	0	0	0	0	0	0	0	0	0	0	0	0	0	0	0	1	1	0	0	2	2	1	2	2	2	3	3	4	7
0	0	0	0	0	0	0	0	0	0	0	0	0	0	0	0	0	0	0	0	0	0	0	0	0	0	0	0	0	0	0	0	0	0	0	0	1	1	1	1	1	1	1	2	2	2	3	4	7	10
0	0	0	0	0	0	0	0	0	0	0	0	0	0	0	0	0	0	0	0	0	0	0	0	0	0	0	0	0	0	0	0	1	1	0	1	1	1	2	1	2	2	1	2	2	2	5	7	14	75
0	0	0	0	0	0	0	0	0	0	0	0	0	0	0	0	0	0	0	0	0	0	0	0	0	0	0	0	1	0	0	0	0	0	1	1	1	2	3	2	2	2	2	1	2	3	6	16	85	152
0	0	0	0	0	0	0	0	0	0	0	0	0	0	0	0	0	0	0	0	0	0	0	0	0	0	0	0	1	0	1	0	0	1	1	1	2	2	3	3	2	2	3	3	5	5	17	96	152	113
0	0	0	0	0	1	1	0	0	0	0	0	0	0	0	0	0	0	0	0	0	0	0	0	0	0	0	0	1	1	0	0	0	1	2	2	3	2	1	1	2	3	3	4	5	20	103	159	114	59
0	0	0	0	0	0	1	0	0	0	0	0	0	0	0	0	0	0	0	0	0	0	0	0	0	0	1	0	0	1	1	1	1	2	2	2	2	2	2	2	3	1	3	5	25	107	153	106	63	44
0	0	0	0	0	0	0	0	0	0	0	0	0	0	0	0	0	0	0	0	0	0	0	0	0	1	1	0	0	1	1	1	1	2	2	3	5	3	3	4	3	1	5	23	109	155	97	51	47	43
0	0	0	0	0	0	0	0	0	0	0	0	0	0	0	0	0	0	0	0	0	0	0	0	0	0	0	0	1	1	1	1	2	3	2	3	4	3	3	3	4	3	21	106	151	97	49	43	44	44
0	0	0	0	0	0	0	0	0	0	0	0	0	0	0	0	0	0	0	0	0	0	0	0	0	0	0	1	1	1	1	3	2	2	3	2	2	3	4	5	5	20	106	153	98	49	39	39	41	44
0	0	0	0	0	0	0	0	0	0	0	0	0	0	0	0	0	0	0	0	0	0	0	0	0	0	0	1	1	1	2	3	3	3	4	4	4	2	3	5	17	101	153	98	48	41	39	38	44	45
1	0	0	0	0	0	0	0	0	0	0	0	0	0	0	0	0	0	0	0	0	0	0	0	0	1	0	1	1	1	2	1	2	3	4	5	3	4	5	15	92	151	102	48	40	41	39	42	46	48
1	0	0	0	0	0	0	0	0	0	0	0	0	0	0	0	0	0	0	0	0	0	0	0	1	1	1	1	1	1	2	3	2	2	4	4	5	6	12	87	153	104	49	42	38	36	42	48	51	54
0	0	0	0	0	0	0	0	0	0	0	0	0	0	0	0	0	0	0	0	0	0	0	0	1	1	1	2	1	2	3	3	2	2	3	3	4	11	75	146	113	51	40	43	37	40	47	51	55	53
0	0	0	0	0	0	0	0	0	0	0	0	0	0	0	0	0	0	0	0	0	0	0	0	1	1	1	2	3	3	3	2	2	2	2	4	8	68	144	111	54	40	39	40	43	45	48	51	55	75
0	0	0	0	0	0	0	0	0	0	0	0	0	0	0	0	0	0	0	0	0	0	0	0	1	1	1	2	3	2	2	3	2	2	3	6	55	140	120	54	38	39	41	43	44	46	51	51	71	103
0	0	0	0	0	0	0	0	0	0	0	0	0	0	0	0	0	0	0	0	0	0	1	1	1	2	3	3	4	4	3	3	5	5	5	44	130	126	61	38	34	37	44	41	46	51	53	69	93	82
0	0	0	0	0	0	0	0	0	0	0	0	0	0	0	0	0	0	0	0	1	1	1	1	2	4	2	3	3	5	4	3	5	6	33	119	130	63	39	38	38	44	42	44	51	50	66	84	76	52
0	0	0	0	0	0	0	0	0	0	0	0	0	0	0	0	0	0	0	0	0	1	1	1	2	3	2	2	4	4	3	4	5	23	108	136	77	42	40	41	43	40	44	52	50	66	85	68	55	49
0	0	0	0	0	0	0	0	0	0	0	0	0	0	0	0	0	0	0	0	1	1	2	4	3	1	2	3	3	2	5	4	15	86	139	84	40	39	43	46	38	39	51	47	61	89	81	62	51	58
0	0	0	0	0	0	0	0	0	0	0	0	0	0	0	0	0	0	1	1	1	1	2	4	3	1	5	4	3	3	5	8	68	138	105	45	33	33	41	41	37	50	45	52	86	87	71	63	54	65
0	0	0	0	0	0	0	0	0	0	0	0	0	0	0	0	0	0	1	1	1	2	2	2	3	2	4	4	3	3	6	49	124	117	68	35	32	38	41	43	53	49	44	80	95	78	69	60	59	56
0	0	0	0	0	0	0	0	0	0	0	0	0	0	0	0	0	0	1	1	2	1	3	2	3	3	3	4	4	3	31	119	124	65	40	28	38	46	39	55	57	41	62	98	85	75	72	68	62	50
0	0	0	0	0	0	0	0	0	0	0	0	0	0	0	0	0	1	1	2	1	2	2	4	2	2	2	4	4	17	97	138	81	41	34	37	46	35	42	58	41	47	82	89	77	77	74	69	67	67
0	0	0	0	0	0	0	0	0	0	0	0	0	0	1	1	1	1	1	1	2	3	3	4	2	4	3	6	8	68	140	101	44	35	39	46	36	31	58	43	33	74	89	81	79	82	74	66	76	58
0	0	0	0	0	0	0	0	0	0	0	0	0	0	0	1	1	2	2	2	2	2	2	3	5	4	4	5	36	125	123	57	34	42	50	38	31	54	55	26	55	96	85	81	88	89	73	76	65	39
0	0	0	0	0	0	0	0	0	0	0	0	0	0	0	1	1	2	2	3	4	2	3	6	7	4	4	22	102	134	79	41	38	44	44	36	50	57	30	34	83	91	75	86	96	87	86	74	43	36
0	0	0	0	0	0	0	0	0	0	0	0	0	0	1	0	1	3	3	4	4	2	2	4	4	4	5	64	140	96	45	38	43	32	28	54	62	35	24	60	88	84	79	91	94	91	95	56	38	43
0	0	0	0	0	0	0	0	0	0	0	0	0	1	1	1	2	2	4	5	5	4	2	3	3	3	35	117	118	54	38	41	43	29	40	62	41	26	39	72	90	95	88	92	97	102	71	48	39	67
0	0	0	0	0	0	0	0	0	0	0	0	0	0	0	2	3	3	4	5	4	5	4	4	2	14	96	143	70	31	42	47	44	42	59	49	26	32	62	82	101	101	94	98	107	86	51	45	56	102
0	0	0	0	0	0	0	0	0	0	0	0	0	0	1	2	2	3	5	6	5	3	3	1	4	50	136	110	39	33	41	43	44	60	59	37	32	61	84	101	104	95	102	108	100	57	45	52	90	0
0	0	0	0	0	0	0	0	0	0	0	0	0	0	1	2	3	2	4	4	3	4	4	2	24	105	127	58	34	40	42	43	44	52	46	39	64	99	103	111	102	97	109	110	71	41	46	77	0	0
0	0	0	0	0	0	0	0	0	0	0	0	1	0	1	3	3	4	3	5	4	5	8	10	71	133	82	36	43	44	43	47	43	43	48	62	101	114	113	115	104	107	118	95	36	33	61	0	0	0
0	0	0	0	0	0	0	0	0	1	0	0	1	1	2	3	3	5	4	7	6	4	5	33	119	121	53	40	48	46	46	44	42	52	73	99	118	111	115	114	106	110	113	66	24	47	91	0	0	0
0	0	0	0	0	0	0	1	1	1	1	1	1	1	1	3	3	4	4	8	4	3	8	76	136	85	45	45	42	48	50	37	43	71	101	119	115	114	117	111	107	107	86	43	39	72	0	0	0	0
0	0	0	0	0	0	0	0	0	1	1	1	1	2	3	3	2	3	4	4	4	4	29	120	118	53	41	41	43	53	47	37	62	98	114	115	113	118	115	111	110	100	62	44	61	0	0	0	0	0
0	0	0	0	0	0	0	0	0	0	1	1	2	3	3	4	4	4	4	3	5	10	83	137	78	37	35	40	52	49	40	58	98	115	117	112	114	112	107	105	105	83	47	53	81	0	0	0	0	0
0	0	0	0	0	0	0	0	0	0	0	2	2	4	4	3	5	4	5	7	6	32	125	125	55	33	35	46	51	43	47	88	118	119	120	112	106	103	106	103	95	64	44	64	0	0	0	0	0	0
0	0	0	0	0	0	0	0	0	0	1	1	3	3	2	3	6	4	6	5	6	72	136	89	39	37	45	45	46	48	71	114	121	124	121	101	97	101	105	100	77	46	52	88	0	0	0	0	0	0
0	0	0	0	0	0	1	0	0	0	0	1	3	4	5	5	5	4	6	4	27	114	124	54	24	38	46	37	45	59	98	122	118	126	113	93	92	98	93	83	52	40	73	0	0	0	0	0	0	0
0	0	0	0	0	1	1	0	0	1	1	3	4	3	6	5	4	5	7	9	72	138	87	38	32	47	40	36	52	83	121	118	120	121	97	85	85	85	83	66	38	54	97	0	0	0	0	0	0	0
0	0	0	0	0	0	1	1	1	1	2	3	3	6	4	4	4	7	6	24	115	124	53	32	43	53	38	41	65	109	124	114	123	107	87	74	72	74	75	48	40	74	0	0	0	0	0	0	0	0
0	0	0	0	0	0	0	1	1	1	4	3	3	5	6	6	4	9	7	53	131	90	38	33	43	44	37	47	85	125	114	119	115	82	70	57	56	65	55	32	53	93	0	0	0	0	0	0	0	0
0	0	0	0	0	0	0	1	1	2	3	6	6	7	6	6	4	10	19	96	126	63	37	42	40	34	38	59	109	128	112	125	97	68	59	42	38	49	33	38	74	0	0	0	0	0	0	0	0	0
0	0	0	1	0	0	0	1	2	3	3	6	7	5	6	6	4	6	41	132	106	40	33	50	40	38	44	71	121	116	114	117	78	66	60	35	21	28	29	56	96	0	0	0	0	0	0	0	0	0
0	0	0	0	0	0	0	1	3	4	3	4	5	6	6	7	4	7	73	132	75	29	31	47	36	45	52	89	123	105	117	98	69	63	60	29	18	19	41	72	111	0	0	0	0	0	0	0	0	0
0	0	0	0	0	0	1	1	2	3	4	5	4	5	7	9	5	28	117	114	48	33	37	47	46	45	61	116	119	105	116	82	67	59	52	22	21	21	53	83	0	0	0	0	0	0	0	0	0	0
0	0	0	1	1	0	1	2	2	3	4	4	5	8	7	10	9	61	137	89	42	40	40	49	54	43	84	132	110	111	112	69	59	57	43	18	22	29	63	96	0	0	0	0	0	0	0	0	0	0
0	0	1	0	1	0	1	2	2	4	5	5	5	8	11	8	19	94	123	60	42	46	39	54	43	48	115	129	115	124	102	54	50	57	40	14	17	41	79	106	0	0	0	0	0	0	0	0	0	0
0	0	1	0	0	0	1	1	2	4	6	4	7	11	13	5	46	122	105	46	36	45	40	58	36	60	129	128	124	127	94	45	47	50	33	11	19	49	93	0	0	0	0	0	0	0	0	0	0	0
0	0	1	0	0	1	1	1	3	5	5	2	5	10	11	11	74	132	82	46	42	43	45	53	40	80	128	129	122	120	92	42	46	47	26	13	29	52	97	0	0	0	0	0	0	0	0	0	0	0
1	0	1	1	1	1	1	2	4	6	4	3	7	10	6	22	103	127	57	39	42	38	54	49	46	97	128	126	120	118	88	44	46	47	24	13	29	60	100	0	0	0	0	0	0	0	0	0	0	0
1	1	0	1	0	1	1	3	4	5	6	6	5	6	9	43	129	108	42	38	35	38	55	42	52	103	129	127	119	120	86	51	50	43	21	14	31	67	112	0	0	0	0	0	0	0	0	0	0	0
0	0	0	1	0	1	2	3	4	4	4	4	5	7	15	73	139	85	36	42	38	46	54	37	65	107	125	127	117	117	87	57	50	41	15	17	38	70	0	0	0	0	0	0	0	0	0	0	0	0
1	0	0	1	1	1	2	4	5	5	6	6	6	5	25	104	125	62	29	31	40	52	55	43	70	111	125	124	120	115	86	56	45	43	21	22	47	82	0	0	0	0	0	0	0	0	0	0	0	0
0	1	1	1	1	2	2	3	4	8	9	6	9	4	45	124	99	44	35	29	42	52	51	50	65	110	131	123	121	118	92	62	48	50	36	23	49	94	0	0	0	0	0	0	0	0	0	0	0	0
0	1	1	1	1	2	2	3	5	6	6	6	12	10	69	131	84	41	40	34	44	49	47	52	69	113	128	122	119	115	100	72	53	55	35	26	47	100	0	0	0	0	0	0	0	0	0	0	0	0
0	1	2	1	3	2	3	5	7	5	4	6	12	19	101	134	80	40	29	33	49	52	48	50	79	120	120	118	115	111	103	78	53	55	31	34	54	104	0	0	0	0	0	0	0	0	0	0	0	0
1	1	1	1	3	4	4	6	7	7	6	6	7	34	120	122	67	37	31	37	48	54	42	46	88	114	119	119	114	114	106	90	61	56	37	34	57	106	0	0	0	0	0	0	0	0	0	0	0	0
1	1	1	2	2	3	7	10	5	7	8	8	9	58	131	103	52	34	36	41	43	55	38	47	93	107	118	117	115	117	101	91	68	58	38	30	58	112	0	0	0	0	0	0	0	0	0	0	0	0
1	1	1	2	3	3	5	5	4	4	5	12	15	79	132	90	49	33	33	42	44	55	41	45	93	111	117	119	115	112	98	83	76	72	36	26	60	114	0	0	0	0	0	0	0	0	0	0	0	0
1	1	2	3	4	6	6	4	3	3	6	12	25	102	121	71	44	33	33	44	47	48	35	41	94	114	113	119	112	109	102	82	78	79	39	25	60	115	0	0	0	0	0	0	0	0	0	0	0	0
1	1	2	2	4	6	7	3	5	5	6	7	43	127	110	53	40	32	37	48	50	45	31	46	97	110	110	115	106	104	104	88	75	75	39	27	63	117	0	0	0	0	0	0	0	0	0	0	0	0
1	2	3	3	4	4	6	5	4	5	6	7	61	139	97	45	43	33	38	51	53	41	28	59	100	104	113	116	102	99	100	96	85	80	40	26	67	116	0	0	0	0	0	0	0	0	0	0	0	0
1	1	4	3	4	5	4	5	3	6	7	12	80	139	88	43	37	36	41	54	54	37	29	69	110	111	113	112	100	95	93	97	98	89	40	23	70	121	0	0	0	0	0	0	0	0	0	0	0	0
1	2	3	4	5	5	6	5	5	5	6	23	105	131	72	41	30	36	44	53	54	41	32	72	119	121	112	115	101	82	94	101	100	95	36	23	69	123	0	0	0	0	0	0	0	0	0	0	0	0
1	2	3	3	5	6	6	5	6	7	7	39	123	118	55	39	35	33	38	53	45	35	39	81	120	116	109	119	105	75	106	114	96	92	34	23	65	117	0	0	0	0	0	0	0	0	0	0	0	0
2	2	2	3	5	8	5	7	5	9	10	54	131	105	44	29	32	31	40	58	38	34	54	95	118	110	106	115	109	77	105	121	105	94	36	23	67	112	0	0	0	0	0	0	0	0	0	0	0	0
2	2	3	2	6	11	6	6	7	8	11	70	140	96	43	27	26	34	53	56	30	39	70	99	117	110	113	119	113	93	98	115	110	98	45	23	66	107	0	0	0	0	0	0	0	0	0	0	0	0
1	3	2	2	4	7	6	6	5	3	14	91	139	86	45	37	32	39	57	50	28	47	90	104	120	114	115	121	111	109	103	105	101	89	49	23	61	101	0	0	0	0	0	0	0	0	0	0	0	0
2	3	4	5	3	5	6	7	8	4	24	111	133	68	42	44	39	41	51	46	33	58	114	117	118	119	111	118	113	110	105	101	95	87	48	25	56	93	137	0	0	0	0	0	0	0	0	0	0	0
2	2	4	5	4	5	5	8	9	7	34	120	130	58	36	41	36	45	56	42	27	77	128	121	114	114	119	118	115	117	105	96	82	82	59	25	46	81	122	0	0	0	0	0	0	0	0	0	0	0
1	1	3	2	4	4	4	10	11	9	46	128	120	50	30	35	32	46	64	39	27	96	127	120	121	112	120	114	108	121	105	91	63	67	64	23	29	67	115	0	0	0	0	0	0	0	0	0	0	0
1	2	3	2	4	5	6	6	7	8	58	138	105	39	32	36	30	49	60	33	37	107	122	121	123	115	115	117	119	117	97	80	52	54	62	25	20	55	109	0	0	0	0	0	0	0	0	0	0	0
2	2	3	3	5	5	7	6	8	10	71	138	92	34	38	35	28	49	49	30	47	114	120	122	121	115	123	122	125	118	87	62	45	41	59	31	19	47	102	144	0	0	0	0	0	0	0	0	0	0
2	2	2	3	6	6	7	9	8	10	84	141	79	30	37	33	36	51	45	31	55	117	120	125	128	118	130	115	118	120	84	57	46	30	47	32	19	43	96	140	0	0	0	0	0	0	0	0	0	0
2	2	2	4	7	7	4	8	8	14	96	139	74	30	28	32	42	53	48	33	68	122	111	123	128	116	123	115	122	120	79	56	47	23	35	36	23	36	86	135	0	0	0	0	0	0	0	0	0	0
2	1	3	4	4	8	7	6	6	22	108	130	77	35	25	29	35	51	47	36	84	121	101	121	125	117	119	121	124	118	76	45	46	24	30	42	28	30	75	136	0	0	0	0	0	0	0	0	0	0
2	3	4	4	4	5	7	5	5	27	117	126	74	38	34	30	36	54	41	36	90	117	104	123	130	120	117	122	123	121	82	42	52	36	23	43	31	25	59	129	163	0	0	0	0	0	0	0	0	0
2	3	3	4	4	6	11	7	2	32	123	129	70	45	46	44	41	58	54	48	93	115	107	123	130	119	117	125	130	129	88	44	52	49	18	31	32	24	48	118	155	0	0	0	0	0	0	0	0	0
2	3	4	5	4	8	10	6	5	40	133	131	60	41	54	59	49	63	70	59	99	122	103	117	129	127	128	130	126	130	95	45	49	53	19	16	29	27	47	109	150	0	0	0	0	0	0	0	0	0
2	4	4	4	3	5	10	8	11	45	138	126	48	31	49	55	53	66	52	48	106	124	92	103	125	128	125	125	118	127	105	51	46	55	28	18	29	30	49	98	150	0	0	0	0	0	0	0	0	0
2	3	4	3	3	5	10	7	10	53	139	120	48	32	41	45	48	61	39	39	109	125	84	92	125	124	117	123	123	124	114	65	45	56	44	28	24	25	46	86	143	0	0	0	0	0	0	0	0	0
2	3	4	4	4	7	7	6	8	61	145	116	51	38	32	37	49	58	40	38	106	130	84	87	129	128	118	121	125	124	123	77	47	54	51	42	23	17	36	73	129	0	0	0	0	0	0	0	0	0
2	4	4	4	5	10	6	6	11	65	143	115	55	36	27	32	52	64	42	40	102	128	82	86	129	129	122	118	122	130	130	87	52	55	47	50	45	21	24	63	118	152	0	0	0	0	0	0	0	0
2	2	3	5	6	10	7	7	11	70	145	119	60	32	31	25	43	66	41	45	103	125	82	80	127	130	128	126	119	126	131	108	64	62	55	56	72	32	18	53	108	145	0	0	0	0	0	0	0	0
3	3	3	4	4	5	6	8	9	68	145	115	57	36	37	25	36	63	37	51	112	123	82	76	127	132	130	131	117	126	130	122	76	63	69	68	88	45	17	41	93	138	160	0	0	0	0	0	0	0
2	4	5	4	9	7	5	5	9	67	142	110	56	39	37	27	30	62	40	53	122	124	81	78	124	126	122	126	124	131	126	126	91	65	75	76	100	73	16	32	74	124	146	0	0	0	0	0	0	0
3	4	6	5	5	5	5	4	9	64	143	116	56	36	30	23	30	63	48	57	126	131	87	82	120	121	119	121	128	132	125	128	113	83	84	85	107	96	22	26	57	111	136	166	0	0	0	0	0	0
3	4	4	3	2	4	4	4	9	57	144	125	59	34	31	27	31	59	54	67	123	136	99	89	128	127	124	119	125	134	132	131	124	103	96	102	111	110	39	17	47	93	124	159	0	0	0	0	0	0
3	4	3	3	5	5	4	4	9	57	145	127	64	33	37	33	23	55	60	76	119	135	113	96	136	133	126	126	129	133	134	136	119	108	106	112	118	128	72	15	37	73	111	151	0	0	0	0	0	0
3	2	3	4	7	6	6	5	9	51	140	129	71	35	40	33	26	60	63	75	120	138	121	98	131	141	130	130	129	135	136	135	113	113	120	121	129	133	90	23	31	62	102	138	172	0	0	0	0	0
3	3	3	6	3	4	7	4	6	46	138	140	82	39	34	30	32	62	62	71	127	142	124	102	117	144	139	130	125	135	135	131	124	129	132	133	139	129	100	36	26	47	89	121	153	0	0	0	0	0
3	3	4	4	4	5	3	2	4	44	138	148	92	43	30	30	30	59	63	67	123	141	127	109	103	137	145	135	131	137	140	138	136	128	129	138	146	135	105	48	22	33	70	109	140	172	0	0	0	0
2	4	4	3	5	5	4	4	5	30	120	150	103	48	35	35	27	50	60	66	114	136	131	125	100	120	147	142	132	137	143	139	139	126	126	136	145	151	113	54	20	21	48	91	126	163	0	0	0	0
2	2	2	3	4	5	6	5	7	19	102	153	113	56	37	35	24	37	59	71	107	129	128	142	119	103	130	145	132	133	137	131	139	139	135	137	136	151	128	62	20	18	30	66	100	141	171	0	0	0
1	1	2	4	6	6	6	5	6	15	92	157	121	68	37	35	26	31	61	67	99	132	126	134	137	111	103	133	140	131	137	130	126	139	137	135	132	141	138	79	21	15	23	45	73	111	147	0	0	0
2	2	2	4	4	5	5	6	7	10	78	155	135	77	37	31	32	30	51	64	98	137	132	125	144	133	91	105	143	132	136	138	114	121	132	129	125	128	139	94	24	13	19	30	47	86	124	158	0	0
2	2	2	2	4	7	5	4	5	7	55	144	151	88	40	30	38	30	39	61	92	136	142	128	145	153	99	77	133	144	134	147	122	102	119	124	120	110	121	106	34	14	22	21	38	72	108	138	164	0
1	2	2	3	4	6	4	3	3	5	35	131	161	103	54	37	35	26	28	52	77	129	150	125	122	150	124	71	105	144	133	143	138	100	94	111	114	94	91	105	62	15	23	16	22	44	77	107	141	176
1	1	3	5	5	5	4	3	5	6	19	110	167	121	68	39	29	27	28	47	69	113	145	126	98	117	151	96	74	137	143	135	151	127	85	87	103	86	71	83	88	28	21	26	11	18	51	82	111	151
0	1	2	3	4	4	4	5	6	5	10	84	165	139	77	37	34	40	30	42	66	97	135	131	107	106	142	121	79	126	154	140	152	153	109	70	79	82	72	62	85	64	17	26	25	11	23	56	84	121
0	1	2	2	3	5	4	6	5	4	8	60	150	148	93	45	41	47	29	34	64	83	114	135	128	124	135	135	105	102	141	152	144	156	145	91	56	70	82	68	60	88	44	16	34	16	12	23	55	86
1	1	1	3	5	6	5	4	4	5	9	36	131	162	115	63	43	46	40	31	54	72	93	133	138	136	144	143	122	97	114	150	148	148	158	144	78	46	71	85	54	66	97	32	26	30	15	16	19	55
0	1	2	4	4	4	4	3	3	5	9	19	106	173	140	78	49	41	43	32	40	67	88	127	148	141	140	142	130	110	104	142	155	146	146	170	140	48	48	78	75	45	89	75	21	30	20	12	8	21
1	1	2	6	4	4	6	6	5	4	6	10	73	167	165	100	59	41	43	38	35	58	83	117	144	137	131	139	142	137	118	134	156	150	143	152	174	95	40	71	83	71	53	100	59	18	27	15	14	11
1	1	2	3	4	4	5	4	5	4	5	9	43	142	176	129	68	42	49	43	33	45	73	104	127	135	133	134	144	154	142	131	148	147	150	143	162	147	41	52	81	81	65	73	115	47	12	19	15	15
0	1	2	2	3	5	3	2	4	7	6	10	22	101	167	155	87	49	48	40	32	38	58	86	113	137	148	136	132	138	148	139	131	139	150	148	153	164	57	18	79	75	81	72	100	114	38	10	19	18
0	1	2	2	2	4	4	3	4	5	10	8	10	67	154	165	115	67	44	40	37	33	42	60	92	122	149	148	138	141	144	147	132	131	131	136	159	165	101	29	64	85	77	90	85	115	110	39	14	24
0	1	1	2	3	3	3	3	6	4	7	7	7	40	133	172	144	86	48	43	41	34	32	39	65	97	126	154	150	145	149	152	150	139	113	105	141	156	122	83	60	84	86	85	99	103	125	118	47	19
0	1	2	2	3	3	2	4	5	5	5	4	9	17	94	174	165	113	65	44	42	40	27	29	48	77	92	129	163	147	141	152	152	149	126	94	113	124	97	125	97	66	98	81	86	112	117	135	125	53
1	1	1	2	3	3	3	4	5	5	5	3	10	14	51	147	172	144	89	45	42	47	30	33	44	66	77	69	121	164	149	147	154	161	158	117	96	86	67	120	133	63	89	96	66	97	124	129	140	135
0	1	1	1	2	3	3	3	3	4	3	4	6	8	23	110	171	164	117	58	44	56	36	34	40	51	75	66	60	127	164	146	147	152	164	158	116	76	55	72	104	69	79	114	88	98	121	138	145	147
0	0	2	1	1	3	4	2	2	3	5	6	5	7	11	64	156	176	147	90	48	61	47	32	38	41	54	85	74	71	133	160	145	117	113	149	158	126	77	42	42	75	98	123	117	111	118	133	154	147
0	1	1	1	1	1	2	2	3	3	6	8	6	6	9	23	113	175	166	125	58	46	60	52	43	37	36	66	95	68	72	136	164	143	113	112	138	157	133	76	39	62	114	131	126	117	119	141	149	154
0	0	1	1	1	1	2	4	4	4	7	5	3	7	8	12	59	152	176	154	94	41	49	62	50	39	34	46	81	95	57	64	124	159	158	141	135	145	154	135	92	63	105	126	110	119	115	138	156	155
0	0	1	1	1	2	2	3	3	3	4	6	4	5	5	10	20	106	178	170	138	86	44	41	56	49	38	38	51	90	92	54	60	115	154	157	157	149	140	144	129	95	96	86	64	99	123	131	148	163
0	0	0	0	1	1	1	2	3	3	3	6	7	4	4	6	7	51	155	181	155	127	64	34	54	52	43	39	37	50	86	89	54	57	105	143	153	147	134	132	133	125	107	86	68	71	106	145	146	147
0	0	0	0	1	2	1	1	2	3	4	5	6	5	5	7	6	19	105	180	175	136	82	42	40	46	56	45	33	36	50	83	85	57	52	95	147	157	143	132	132	141	143	136	132	114	90	120	159	150
0	0	0	1	1	1	1	2	2	3	6	7	5	5	6	11	8	7	50	145	189	155	110	61	36	43	58	51	36	39	39	52	84	86	60	47	87	137	154	152	145	142	152	156	152	157	137	109	126	156
0	0	0	1	0	0	1	2	3	3	5	8	4	3	4	6	7	8	13	90	175	179	149	91	45	39	46	55	45	40	42	36	53	80	82	60	50	70	118	152	158	158	151	149	145	143	149	146	125	133
0	0	0	0	0	1	1	1	2	3	2	3	5	4	4	3	3	6	11	38	132	187	174	126	74	38	41	58	53	45	44	35	36	56	80	79	66	58	58	78	113	148	157	154	143	137	136	148	148	132
0	0	0	0	0	1	1	1	1	2	2	3	4	3	3	4	7	5	12	12	74	164	188	153	109	56	39	46	56	51	46	43	34	33	55	78	74	76	62	44	54	79	108	139	148	142	134	135	139	143
0	0	0	0	0	1	0	0	1	1	2	3	3	3	3	4	8	6	7	8	25	111	181	177	137	85	47	30	44	54	50	50	38	32	32	48	66	72	74	69	52	39	48	74	111	141	139	130	128	135
0	0	0	0	0	0	0	1	1	1	2	2	3	2	5	4	6	6	4	8	9	51	141	186	172	123	73	43	37	47	51	48	38	37	32	26	41	53	64	71	68	50	40	45	52	87	137	149	136	119
0	0	0	0	0	0	0	1	1	1	2	2	3	4	6	3	4	5	5	4	10	16	92	166	190	164	108	68	44	35	49	53	42	30	31	30	28	32	56	69	67	65	55	47	42	43	75	125	156	146
0	0	0	0	0	0	0	1	1	1	1	2	3	3	4	2	3	3	5	4	8	9	40	124	178	184	145	95	57	35	40	53	58	44	34	34	40	36	35	52	64	65	60	56	55	46	40	53	102	155
0	0	0	0	0	0	0	1	0	1	1	2	3	3	2	3	3	3	5	6	6	11	10	59	138	182	176	136	91	54	34	37	55	58	50	44	48	41	30	30	40	62	70	62	63	62	50	43	45	77
0	0	0	0	0	0	0	0	1	1	1	1	2	2	2	2	3	2	4	5	7	5	9	14	77	156	189	169	131	91	51	33	40	49	55	52	48	37	30	33	34	41	63	71	68	70	66	56	48	40
0	0	0	0	0	0	0	0	1	0	1	1	2	1	2	2	3	3	3	4	6	5	5	6	22	94	167	187	161	132	95	57	40	37	47	47	46	51	44	46	46	37	35	43	57	66	74	71	57	49
0	0	0	0	0	0	0	1	0	1	1	1	2	2	2	3	3	2	4	4	4	3	4	5	7	27	102	171	184	164	137	104	65	39	39	45	46	53	53	50	45	41	37	29	33	47	63	78	73	55
0	0	0	0	0	0	0	0	0	0	1	1	1	2	2	2	3	3	4	3	3	3	4	7	8	9	29	103	171	187	166	143	113	75	46	39	44	44	42	43	45	46	36	30	31	34	46	56	75	77
0	0	0	0	0	0	0	0	0	0	1	1	1	1	1	1	2	3	5	3	4	3	4	6	7	9	9	26	95	164	185	170	148	125	91	54	42	43	37	44	49	54	47	36	39	39	40	41	47	71
0	0	0	0	0	0	0	0	0	0	1	1	1	1	1	2	3	4	2	2	3	2	3	5	5	8	9	9	17	72	152	186	177	160	142	108	71	53	36	41	47	50	55	52	56	52	40	39	38	41
0	0	0	0	0	0	0	0	0	0	1	1	1	1	1	1	2	2	2	2	3	2	2	3	4	6	7	8	11	13	58	130	173	182	171	150	124	95	57	47	54	44	49	51	53	57	54	52	52	45
0	0	0	0	0	0	0	0	0	0	0	1	1	1	1	1	2	1	2	2	2	3	2	3	3	3	4	6	7	9	10	35	96	158	183	177	161	145	108	89	99	53	35	42	46	51	56	58	57	60
0	0	0	0	0	0	0	0	0	0	0	1	1	0	1	1	2	2	2	1	2	2	3	3	3	4	5	4	6	5	8	10	19	69	137	176	183	175	151	137	143	97	47	37	43	47	46	48	50	60
0	0	0	0	0	0	0	0	0	0	0	1	1	0	0	1	1	2	1	2	2	3	2	5	4	3	4	5	5	5	7	6	9	13	43	99	155	184	179	166	158	146	112	79	63	48	39	44	51	52
0	0	0	0	0	0	0	0	0	0	0	0	0	0	1	1	1	1	1	2	2	3	1	3	5	4	3	4	4	5	5	7	6	10	11	18	55	115	162	181	181	171	157	137	121	83	45	41	49	49
0	0	0	0	0	0	0	0	0	0	0	0	0	1	1	1	1	1	1	2	2	2	2	1	2	3	4	4	2	3	4	4	7	8	9	10	10	23	66	122	167	184	181	167	153	131	96	77	62	46
0	0	0	0	0	0	0	0	0	0	0	0	0	0	1	0	0	1	1	1	2	1	2	2	2	1	3	4	3	3	3	5	4	6	9	8	9	12	10	31	84	139	176	185	174	165	157	137	109	73
0	0	0	0	0	0	0	0	0	0	0	0	0	0	0	0	1	1	1	1	2	1	1	2	2	2	2	2	2	2	2	4	3	5	6	8	7	5	10	9	16	53	104	154	185	192	186	165	150	134
0	0	0	0	0	0	0	0	0	0	0	0	0	0	0	0	0	1	1	2	1	1	1	1	1	1	1	2	2	4	3	3	3	6	6	3	4	4	5	10	12	9	24	67	126	174	196	188	177	170
0	0	0	0	0	0	0	0	0	0	0	0	0	0	0	0	1	1	0	1	1	1	1	2	1	1	1	2	2	4	4	3	2	2	4	3	4	5	6	6	8	10	11	11	32	77	130	171	196	202
0	0	0	0	0	0	0	0	0	0	0	0	0	0	0	0	0	0	0	0	0	1	1	1	1	1	1	2	3	3	2	2	2	3	4	3	3	4	7	5	5	5	6	9	9	9	25	61	107	156
0	0	0	0	0	0	0	0	0	0	0	0	0	0	0	0	0	0	1	0	1	1	1	0	1	1	1	2	3	2	1	2	2	2	2	3	3	3	4	4	3	4	5	4	5	6	8	7	15	34
0	0	0	0	0	0	0	0	0	0	0	0	0	0	0	0	0	0	0	0	1	1	1	1	1	1	1	2	2	1	1	3	1	2	3	2	3	3	4	3	3	4	4	6	6	5	5	10	10	7
0	0	0	0	0	0	0	0	0	0	0	0	0	0	0	0	0	0	0	0	1	0	0	0	1	1	1	1	1	1	2	2	2	3	2	3	2	2	4	4	2	3	5	6	7	6	5	5	5	5
0	0	0	0	0	0	0	0	0	0	0	0	0	0	0	0	0	0	0	0	0	0	0	1	1	1	1	1	1	1	2	2	2	2	2	2	2	1	2	3	4	4	3	4	4	5	5	5	7	4
0	0	0	0	0	0	0	0	0	0	0	0	0	0	0	0	0	0	0	0	0	0	1	0	1	1	1	2	1	2	2	1	1	1	1	2	2	1	2	2	2	3	2	4	3	3	5	4	4	3
0	0	0	0	0	0	0	0	0	0	0	0	0	0	0	0	0	0	0	0	0	0	0	0	0	1	1	2	1	1	1	1	1	1	1	1	1	1	2	2	2	2	2	3	2	2	3	4	4	2
0	0	0	0	0	0	0	0	0	0	0	0	0	0	0	0	0	0	0	0	0	0	0	0	0	1	1	1	1	1	1	1	1	1	1	1	1	1	2	1	1	1	2	2	2	2	2	2	4	3
0	0	0	0	0	0	0	0	0	0	0	0	0	0	0	0	0	0	0	0	0	0	0	0	0	0	1	1	0	1	0	1	1	0	1	2	1	1	2	1	1	2	1	1	2	1	3	2	2	2
0	0	0	0	0	0	0	0	0	0	0	0	0	0	0	0	0	0	0	0	0	0	0	0	0	0	0	0	0	0	1	1	1	0	1	1	1	1	1	2	2	1	1	1	3	2	2	2	2	3
0	0	0	0	0	0	0	0	0	0	0	0	0	0	0	0	0	0	0	0	0	0	0	0	0	0	0	0	0	0	0	1	1	0	1	1	2	1	1	1	2	1	2	2	1	2	2	1	2	3
0	0	0	0	0	0	0	0	0	0	0	0	0	0	0	0	0	0	0	0	0	0	0	0	0	0	0	0	0	0	0	0	0	1	1	1	1	1	1	1	1	1	2	1	2	2	2	1	1	1
0	0	0	0	0	0	0	0	0	0	0	0	0	0	0	0	0	0	0	0	0	0	0	0	0	0	0	0	0	0	0	0	0	0	0	1	0	1	1	1	1	1	1	2	1	2	1	1	1	1
0	0	0	0	0	0	0	0	0	0	0	0	0	0	0	0	0	0	0	0	0	0	0	0	0	0	0	0	0	0	0	0	0	0	0	0	1	0	0	1	1	0	1	1	1	1	1	1	1	1
0	0	0	0	0	0	0	0	0	0	0	0	0	0	0	0	0	0	0	0	0	0	0	0	0	0	0	0	0	0	0	0	0	0	0	0	0	0	0	0	1	0	1	1	1	1	1	1	1	1
0	0	0	0	0	0	0	0	0	0	0	0	0	0	0	0	0	0	0	0	0	0	0	0	0	0	0	0	0	0	0	0	0	0	0	0	0	0	0	0	1	1	1	0	1	0	1	1	1	1
0	0	0	0	0	0	0	0	0	0	0	0	0	0	0	0	0	0	0	0	0	0	0	0	0	0	0	0	0	0	0	0	0	0	0	0	0	0	0	0	0	0	0	0	0	0	0	1	0	1
0	0	0	0	0	0	0	0	0	0	0	0	0	0	0	0	0	0	0	0	0	0	0	0	0	0	0	0	0	0	0	0	0	0	0	0	0	0	0	0	0	0	0	0	0	0	1	1	1	1
0	0	0	0	0	0	0	0	0	0	0	0	0	0	0	0	0	0	0	0	0	0	0	0	0	0	0	0	0	0	0	0	0	0	0	0	0	0	0	0	0	0	0	0	0	0	0	0	1	1
0	0	0	0	0	0	0	0	0	0	0	0	0	0	0	0	0	0	0	0	0	0	0	0	0	0	0	0	0	0	0	0	0	0	0	0	0	0	0	0	0	0	0	0	0	0	0	0	0	0
0	0	0	0	0	0	0	0	0	0	0	0	0	0	0	0	0	0	0	0	0	0	0	0	0	0	0	0	0	0	0	0	0	0	0	0	0	0	0	0	0	0	0	0	0	0	0	0	0	0
0	0	0	0	0	0	0	0	0	0	0	0	0	0	0	0	0	0	0	0	0	0	0	0	0	0	0	0	0	0	0	0	0	0	0	0	0	0	0	0	0	0	0	0	0	0	0	0	0	0
0	0	0	0	0	0	0	0	0	0	0	0	0	0	0	0	0	0	0	0	0	0	0	0	0	0	0	0	0	0	0	0	0	0	0	0	0	0	0	0	0	0	0	0	0	0	0	0	0	0
0	0	0	0	0	0	0	0	0	0	0	0	0	0	0	0	0	0	0	0	0	0	0	0	0	0	0	0	0	0	0	0	0	0	0	0	0	0	0	0	0	0	0	0	0	0	0	0	0	0
0	0	0	0	0	0	0	0	0	0	0	0	0	0	0	0	0	0	0	0	0	0	0	0	0	0	0	0	0	0	0	0	0	0	0	0	0	0	0	0	0	0	0	0	0	0	0	0	0	0
0	0	0	0	0	0	0	0	0	0	0	0	0	0	0	0	0	0	0	0	0	0	0	0	0	0	0	0	0	0	0	0	0	0	0	0	0	0	0	0	0	0	0	0	0	0	0	0	0	0
0	0	0	0	0	0	0	0	0	0	0	0	0	0	0	0	0	0	0	0	0	0	0	0	0	0	0	0	0	0	0	0	0	0	0	0	0	0	0	0	0	0	0	0	0	0	0	0	0	0
0	0	0	0	0	0	0	0	0	0	0	0	0	0	0	0	0	0	0	0	0	0	0	0	0	0	0	0	0	0	0	0	0	0	0	0	0	0	0	0	0	0	0	0	0	0	0	0	0	0
0	0	0	0	0	0	0	0	0	0	0	0	0	0	0	0	0	0	0	0	0	0	0	0	0	0	0	0	0	0	0	0	0	0	0	0	0	0	0	0	0	0	0	0	0	0	0	0	0	0
0	0	0	0	0	0	0	0	0	0	0	0	0	0	0	0	0	0	0	0	0	0	0	0	0	0	0	0	0	0	0	0	0	0	0	0	0	0	0	0	0	0	0	0	0	0	0	0	0	0
0	0	0	0	0	0	0	0	0	0	0	0	0	0	0	0	0	0	0	0	0	0	0	0	0	0	0	0	0	0	0	0	0	0	0	0	0	0	0	0	0	0	0	0	0	0	0	0	0	0
0	0	0	0	0	0	0	0	0	0	0	0	0	0	0	0	0	0	0	0	0	0	0	0	0	0	0	0	0	0	0	0	0	0	0	0	0	0	0	0	0	0	0	0	0	0	0	0	0	0
0	0	0	0	0	0	0	0	0	0	0	0	0	0	0	0	0	0	0	0	0	0	0	0	0	0	0	0	0	0	0	0	0	0	0	0	0	0	0	0	0	0	0	0	0	0	0	0	0	0
0	0	0	0	0	0	0	0	0	0	0	0	0	0	0	0	0	0	0	0	0	0	0	0	0	0	0	0	0	0	0	0	0	0	0	0	0	0	0	0	0	0	0	0	0	0	0	0	0	0
0	0	0	0	0	0	0	0	0	0	0	0	0	0	0	0	0	0	0	0	0	0	0	0	0	0	0	0	0	0	0	0	0	0	0	0	0	0	0	0	0	0	0	0	0	0	0	0	0	0
0	0	0	0	0	0	0	0	0	0	0	0	0	0	0	0	0	0	0	0	0	0	0	0	0	0	0	0	0	0	0	0	0	0	0	0	0	0	0	0	0	0	0	0	0	0	0	0	0	0
0	0	0	0	0	0	0	0	0	0	0	0	0	0	0	0	0	0	0	0	0	0	0	0	0	0	0	0	0	0	0	0	0	0	0	0	0	0	0	0	0	0	0	0	0	0	0	0	0	0
0	0	0	0	0	0	0	0	0	0	0	0	0	0	0	0	0	0	0	0	0	0	0	0	0	0	0	0	0	0	0	0	0	0	0	0	0	0	0	0	0	0	0	0	0	0	0	0	0	0
0	0	0	0	0	0	0	0	0	0	0	0	0	0	0	0	0	0	0	0	0	0	0	0	0	0	0	0	0	0	0	0	0	0	0	0	0	0	0	0	0	0	0	0	0	0	0	0	0	0
0	0	0	0	0	0	0	0	0	0	0	0	0	0	0	0	0	0	0	0	0	0	0	0	0	0	0	0	0	0	0	0	0	0	0	0	0	0	0	0	0	0	0	0	0	0	0	0	0	0
0	0	0	0	0	0	0	0	0	0	0	0	0	0	0	0	0	0	0	0	0	0	0	0	0	0	0	0	0	0	0	0	0	0	0	0	0	0	0	0	0	0	0	0	0	0	0	0	0	0
0	0	0	0	0	0	0	0	0	0	0	0	0	0	0	0	0	0	0	0	0	0	0	0	0	0	0	0	0	0	0	0	0	0	0	0	0	0	0	0	0	0	0	0	0	0	0	0	0	0
0	0	0	0	0	0	0	0	0	0	0	0	0	0	0	0	0	0	0	0	0	0	0	0	0	0	0	0	0	0	0	0	0	0	0	0	0	0	0	0	0	0	0	0	0	0	0	0	0	0
0	0	0	0	0	0	0	0	0	0	0	0	0	0	0	0	0	0	0	0	0	0	0	0	0	0	0	0	0	0	0	0	0	0	0	0	0	0	0	0	0	0	0	0	0	0	0	0	0	0
0	0	0	0	0	0	0	0	0	0	0	0	0	0	0	0	0	0	0	0	0	0	0	0	0	0	0	0	0	0	0	0	0	0	0	0	0	0	0	0	0	0	0	0	0	0	0	0	0	0
0	0	0	0	0	0	0	0	0	0	0	0	0	0	0	0	0	0	0	0	0	0	0	0	0	0	0	0	0	0	0	0	0	0	0	0	0	0	0	0	0	0	0	0	0	0	0	0	0	0
0	0	0	0	0	0	0	0	0	0	0	0	0	0	0	0	0	0	0	0	0	0	0	0	0	0	0	0	0	0	0	0	0	0	0	0	0	0	0	0	0	0	0	0	0	0	0	0	0	0
0	0	0	0	0	0	0	0	0	0	0	0	0	0	0	0	0	0	0	0	0	0	0	0	0	0	0	0	0	0	0	0	0	0	0	0	0	0	0	0	0	0	0	0	0	0	0	0	0	0
0	0	0	0	0	0	0	0	0	0	0	0	0	0	0	0	0	0	0	0	0	0	0	0	0	0	0	0	0	0	0	0	0	0	0	0	0	0	0	0	0	0	0	0	0	0	0	0	0	0
0	0	0	0	0	0	0	0	0	0	0	0	0	0	0	0	0	0	0	0	0	0	0	0	0	0	0	0	0	0	0	0	0	0	0	0	0	0	0	0	0	0	0	0	0	0	0	0	0	0
0	0	0	0	0	0	0	0	0	0	0	0	0	0	0	0	0	0	0	0	0	0	0	0	0	0	0	0	0	0	0	0	0	0	0	0	0	0	0	0	0	0	0	0	0	0	0	0	0	0
1	1	1	2	3	3	4	4	2	4	55	112	78	30	33	39	33	33	32	28	31	37	41	36	37	38	38	36	35	38	35	40	44	47	67	110	133	124	111	104	118	125	103	102	116	107	93	72	42	17
1	1	1	2	3	3	4	4	3	4	55	112	78	30	33	39	32	33	32	28	30	37	40	36	37	38	38	36	35	38	34	39	43	46	68	111	132	123	111	104	117	123	101	101	115	105	90	69	40	16
1	1	1	2	3	3	3	4	3	4	55	112	77	30	33	37	31	32	33	28	30	36	40	37	36	38	39	37	33	36	33	36	40	45	70	112	129	120	111	105	113	118	97	97	111	101	83	61	33	13
1	1	1	2	2	3	3	3	4	4	56	112	76	30	34	36	29	32	33	28	29	35	39	39	35	38	41	37	31	33	30	32	37	42	74	114	125	116	111	105	108	110	91	92	105	95	73	49	23	8
1	1	1	2	2	4	3	3	5	5	56	113	74	30	34	34	28	31	34	28	28	34	38	40	34	38	42	38	29	31	28	28	34	40	78	116	120	111	110	105	102	102	84	85	98	87	61	36	13	4
1	1	1	2	2	4	3	3	5	5	56	113	74	30	34	33	27	31	34	29	28	33	36	40	34	37	42	38	29	30	27	25	31	38	80	117	117	107	109	104	97	94	78	77	89	77	50	26	8	3
1	1	1	2	2	3	3	3	5	5	54	114	74	30	33	32	26	30	33	30	29	32	33	38	35	35	41	39	30	30	28	24	29	37	82	118	114	103	107	104	93	86	72	67	77	65	39	18	7	4
1	1	1	2	2	3	4	4	4	5	51	114	74	30	32	31	26	30	33	32	30	32	30	36	37	33	38	39	31	31	29	24	27	37	82	119	111	99	105	103	88	79	66	56	64	52	28	11	8	7
2	2	2	2	3	2	4	4	4	5	50	114	74	30	32	31	26	30	32	33	30	31	29	34	38	31	36	39	33	33	30	25	26	37	83	119	108	96	102	100	82	71	60	47	51	40	20	6	9	9
2	2	2	2	2	2	4	5	4	5	50	113	73	31	32	30	27	31	32	34	31	32	29	33	37	31	33	38	34	35	33	27	28	38	85	118	106	95	100	94	75	62	54	40	39	28	14	5	9	8
1	2	1	1	2	2	4	5	4	5	52	110	72	31	33	30	28	32	32	34	33	33	31	32	37	31	30	36	34	37	35	31	31	41	86	116	105	94	97	87	66	53	47	34	27	17	10	6	9	7
1	2	1	1	2	2	3	5	4	5	54	108	71	32	34	29	29	34	32	34	33	34	33	32	36	31	27	34	34	39	38	34	34	43	88	114	103	95	95	80	57	45	42	29	17	8	7	8	9	5
2	2	2	1	2	2	3	4	4	5	56	107	69	32	35	30	30	35	33	33	34	35	35	34	36	31	26	32	33	39	39	36	37	45	88	111	101	95	94	75	51	41	38	24	10	4	6	8	7	4
2	2	2	2	2	2	3	4	4	4	57	107	66	33	35	31	30	36	33	33	34	34	38	39	36	30	25	31	31	37	39	37	40	47	88	108	98	95	94	71	45	38	36	20	7	3	8	8	5	4
2	2	2	2	2	2	3	4	4	4	58	107	63	34	35	32	31	37	33	32	34	34	40	43	37	29	25	29	30	35	39	38	44	50	87	105	96	95	95	68	40	37	35	17	4	5	9	7	3	3
2	2	2	2	2	3	2	3	4	4	58	107	61	34	35	33	32	37	34	31	34	33	41	46	38	28	25	29	28	33	39	39	48	53	86	102	94	95	94	66	38	38	36	16	3	5	9	6	2	3
2	2	2	3	2	3	3	3	4	4	59	108	59	34	36	33	33	36	33	31	34	32	40	49	39	27	26	29	28	30	38	39	52	59	84	99	92	95	92	66	40	40	40	16	2	4	7	5	2	3
2	2	2	3	2	3	3	2	4	5	59	110	58	34	36	32	35	35	33	30	34	31	38	50	41	26	27	29	27	28	37	39	57	65	82	95	91	94	90	68	43	45	46	18	2	4	5	4	2	3
2	2	1	3	2	3	3	2	4	6	59	111	58	34	37	32	35	34	33	30	34	31	35	50	41	25	28	30	27	28	38	42	62	72	81	92	90	94	89	70	48	50	52	20	3	3	3	4	2	4
2	2	2	3	2	3	3	2	4	7	59	111	59	35	38	32	35	33	32	30	34	31	34	49	41	25	29	31	28	29	41	47	67	79	82	91	90	94	88	70	54	57	58	23	3	2	2	4	3	4
1	2	2	3	3	4	3	2	5	7	60	111	61	36	40	32	35	32	31	32	34	32	32	45	40	25	29	32	30	32	46	54	73	87	84	89	90	94	87	71	61	65	65	27	3	2	3	4	3	4
1	2	2	3	4	4	3	2	5	7	60	111	63	37	41	33	35	31	30	33	34	33	31	42	39	25	30	32	32	35	53	63	78	94	87	89	90	94	87	72	68	73	70	31	4	2	4	5	3	4
1	2	2	3	4	4	3	2	5	7	59	110	65	37	41	34	35	31	29	34	35	34	30	39	37	26	31	32	34	40	60	71	83	98	90	89	90	92	87	74	74	79	73	34	4	2	4	5	3	4
1	2	2	3	4	4	3	2	5	7	57	110	67	38	41	35	35	31	29	35	36	34	30	36	35	28	32	31	35	46	67	81	89	101	93	91	90	90	88	78	80	85	75	35	5	2	4	4	3	3
1	1	2	3	4	5	3	2	4	6	55	109	69	39	40	37	35	31	29	36	37	33	31	34	33	29	32	30	36	52	75	90	95	103	96	93	89	87	89	83	86	90	75	35	5	1	4	4	2	3
1	1	2	3	4	5	4	2	4	5	52	108	70	39	39	38	36	32	29	37	38	33	31	32	32	31	33	29	38	58	82	97	98	103	98	95	88	83	88	86	89	92	73	33	6	1	4	4	2	3
1	2	2	3	4	5	4	2	3	4	50	106	71	39	37	38	36	32	30	37	38	33	31	31	31	32	34	28	40	65	88	101	100	101	97	95	86	79	85	87	91	91	68	29	5	1	4	4	2	3
1	2	2	3	4	4	5	3	3	3	47	105	71	39	34	38	36	33	32	36	38	32	31	30	30	34	34	27	42	71	93	102	100	98	96	94	84	74	80	87	91	87	61	23	5	1	4	5	3	3
1	3	2	4	4	4	5	3	2	3	44	103	73	39	32	38	36	33	33	36	38	32	31	29	30	35	35	27	45	78	97	103	99	95	93	93	80	70	75	84	89	80	52	17	4	2	4	5	3	3
1	2	2	4	4	4	5	3	2	3	40	102	75	40	31	37	36	33	34	37	37	32	31	29	30	36	35	28	49	84	99	102	98	93	91	89	75	66	70	77	83	72	44	13	5	2	4	5	3	3
1	2	2	4	5	4	6	4	3	3	36	101	78	40	31	36	36	32	35	38	37	31	30	29	30	37	34	30	55	89	101	101	95	91	89	84	68	63	64	65	75	62	33	10	5	3	4	5	3	3
1	2	2	4	5	4	6	4	3	4	31	99	81	41	31	34	36	31	35	39	36	31	30	29	31	37	34	33	62	94	101	98	91	89	87	79	60	61	59	52	65	50	23	7	5	3	4	4	2	3
1	2	2	3	5	5	6	4	3	5	28	99	85	42	32	34	35	30	35	39	36	31	30	29	31	37	33	37	69	99	101	97	90	88	85	73	53	57	55	41	55	40	16	5	5	4	4	4	2	4
1	2	2	3	4	4	5	4	4	5	27	98	89	42	35	34	34	30	33	40	37	32	30	29	31	36	32	41	77	103	100	96	89	88	85	67	46	54	51	31	43	31	11	4	5	4	4	4	2	4
1	2	2	3	4	4	5	4	4	5	25	98	93	43	38	35	33	30	32	40	38	32	29	29	31	36	31	46	85	106	99	96	89	89	84	62	40	50	48	22	31	22	9	4	4	4	4	3	2	5
1	2	3	2	4	4	4	4	4	5	24	97	97	45	40	36	32	30	30	39	38	33	29	29	31	35	31	50	92	108	97	95	90	89	84	57	35	47	45	16	21	16	7	5	3	4	4	3	2	5
1	2	3	2	3	4	3	4	4	5	20	95	102	47	41	38	31	31	30	37	37	35	29	29	31	33	31	54	96	108	96	95	91	89	84	54	33	45	43	13	15	12	6	5	4	5	4	4	3	5
1	2	2	2	3	3	3	4	5	5	17	92	108	51	41	40	31	32	31	34	36	37	30	30	31	32	33	58	99	107	94	96	93	90	84	52	31	43	40	14	12	10	8	5	6	5	5	4	3	5
1	2	2	2	3	3	2	4	5	4	13	88	113	55	41	41	30	32	31	31	34	39	30	30	31	31	35	63	100	105	93	96	95	91	84	51	32	43	38	17	11	9	9	6	8	6	5	4	4	5
1	2	2	2	3	4	2	3	5	5	10	82	116	59	40	41	30	32	32	29	31	40	31	30	30	30	39	67	101	103	92	96	94	90	84	52	35	44	37	21	13	9	9	6	8	6	5	5	4	5
1	1	2	3	3	4	3	3	5	5	9	76	117	64	38	40	31	31	33	27	27	41	32	30	30	29	44	72	99	99	91	95	93	89	83	55	39	46	38	26	19	8	8	7	8	6	5	5	3	5
1	1	3	3	4	5	4	3	5	6	7	69	118	70	36	38	31	30	34	26	23	42	33	30	30	29	51	77	97	95	90	93	90	88	82	58	45	49	39	32	27	9	7	7	7	5	4	6	3	5
1	1	3	3	4	5	4	3	4	6	6	61	118	75	35	36	33	28	33	25	20	41	33	29	30	29	57	82	95	93	90	93	89	87	81	63	52	52	42	40	35	9	6	7	7	5	4	6	3	5
1	1	2	3	5	5	5	3	5	5	6	53	116	81	36	33	34	27	31	25	20	40	33	29	30	31	64	87	94	92	90	92	87	86	81	68	60	55	48	50	44	11	6	7	5	5	4	6	3	5
1	1	2	3	5	5	5	3	5	5	5	45	113	87	37	30	36	26	28	25	21	38	32	29	29	33	72	92	94	92	90	91	86	85	81	73	69	58	55	62	53	14	5	6	4	5	5	6	4	4
1	1	2	3	5	5	5	3	5	4	5	37	109	93	39	28	38	25	25	26	22	36	30	30	29	36	80	96	93	93	91	91	85	85	81	78	77	61	62	73	60	16	5	5	3	5	5	6	4	4
1	1	2	3	5	6	5	3	5	4	5	30	104	99	42	27	39	26	24	26	25	35	29	31	30	39	86	99	93	94	92	91	86	85	81	81	82	65	68	81	63	16	5	4	2	6	6	6	4	4
1	1	1	3	5	6	4	3	5	4	6	23	97	104	45	26	40	27	24	25	29	34	27	32	30	43	92	102	94	98	95	91	88	85	81	83	87	69	75	89	65	16	6	4	2	7	6	5	5	3
1	1	1	4	4	6	4	3	5	4	6	17	89	109	49	25	40	29	25	25	33	34	26	34	30	48	97	103	95	101	97	92	91	86	80	84	88	72	81	94	64	15	7	4	2	7	7	5	5	3
1	1	1	4	4	6	4	3	5	4	6	12	82	112	54	26	40	31	27	25	35	33	26	35	31	54	101	104	95	102	99	93	92	85	78	83	87	74	85	94	61	14	7	4	2	8	7	4	6	3
1	1	1	3	4	6	4	3	5	4	6	10	74	116	60	28	40	32	30	26	36	33	27	37	32	60	103	104	96	103	100	94	93	83	74	79	80	74	87	89	56	14	7	4	3	7	6	5	6	4
1	1	2	3	4	5	5	3	5	4	5	8	66	118	67	30	39	34	34	27	36	33	28	39	34	66	105	102	97	102	101	95	93	80	69	74	72	73	87	80	48	12	6	4	3	6	5	5	7	4
1	2	2	3	4	5	5	3	5	4	5	8	57	118	74	34	38	34	37	29	35	33	31	41	35	72	106	101	98	101	101	95	91	76	64	70	62	71	85	68	40	11	6	4	4	5	4	6	7	4
1	2	2	3	4	5	5	3	5	4	5	8	48	115	82	39	37	34	39	31	34	33	33	42	36	78	107	98	99	99	100	94	86	70	59	65	52	65	81	54	32	10	6	5	4	5	4	7	7	5
2	2	2	3	4	5	5	3	5	4	5	9	39	110	92	45	37	33	40	33	32	32	37	43	38	83	107	95	100	96	98	93	78	62	53	61	40	58	76	37	22	8	6	6	4	4	5	8	7	6
2	2	2	2	4	5	5	3	4	4	5	10	30	103	100	51	36	31	41	35	30	32	40	43	38	88	108	93	100	93	96	92	70	54	48	57	30	50	69	23	14	6	6	7	4	4	5	8	7	6
2	2	2	2	4	5	5	3	4	4	5	11	23	95	107	58	35	29	40	37	29	32	42	43	39	91	108	91	101	91	94	90	63	48	45	53	24	43	61	16	10	5	6	7	5	4	5	8	6	6
1	2	2	2	4	5	4	3	4	5	5	10	17	84	112	66	33	28	39	38	29	32	43	42	39	92	109	90	101	91	92	89	56	43	42	50	21	36	50	16	10	3	5	8	7	4	4	6	6	6
1	2	1	2	4	5	4	2	4	6	5	10	13	72	116	73	32	26	36	39	30	33	44	40	38	92	109	89	102	90	91	87	49	39	40	48	19	30	40	19	11	2	5	8	9	5	4	5	6	6
1	2	1	1	3	5	3	2	4	6	4	9	9	60	117	81	31	24	35	39	31	34	43	39	38	91	109	89	102	91	90	86	46	37	40	46	20	27	31	21	11	2	4	8	10	6	4	4	6	6
1	1	1	1	3	5	4	2	3	6	4	8	7	47	114	90	32	23	34	38	33	36	40	37	38	87	109	91	101	92	91	86	47	40	42	45	23	27	25	20	10	2	4	8	10	7	4	5	6	7
1	1	1	1	2	4	4	2	3	6	4	6	5	34	109	98	33	23	33	37	34	38	37	35	38	83	109	94	100	95	92	86	50	45	45	44	28	29	20	19	8	3	4	7	11	8	5	6	7	9
1	1	1	1	2	4	4	2	2	5	3	5	4	23	103	106	37	23	32	36	35	39	34	34	38	78	109	96	99	97	94	86	55	51	48	44	34	32	16	18	6	4	4	6	11	9	6	8	8	11
1	0	1	1	1	4	4	3	3	5	3	4	4	16	95	111	43	24	33	34	34	39	32	34	39	73	108	98	99	98	95	87	62	56	50	45	40	36	14	16	6	5	4	6	11	10	6	9	9	10
1	1	1	2	1	4	5	3	3	4	3	4	4	12	85	116	51	26	34	33	32	39	30	35	40	68	106	100	98	99	95	88	70	61	52	47	47	41	13	14	6	5	4	5	10	10	6	11	10	7
1	1	1	2	2	4	5	3	3	4	3	5	5	10	74	119	60	29	35	31	29	38	29	36	40	64	105	102	97	99	96	90	78	66	53	50	53	46	14	11	7	5	4	4	10	10	6	12	11	6
2	1	2	2	2	3	5	3	4	4	3	5	6	8	63	119	69	32	36	30	28	37	29	38	41	60	103	103	96	99	95	91	85	70	55	54	60	52	15	9	7	6	5	5	10	10	6	12	13	9
2	1	2	2	2	4	5	3	4	5	4	6	7	6	51	115	78	35	36	30	26	36	31	40	40	57	102	102	95	98	93	93	91	72	58	60	65	57	15	7	6	6	6	7	12	9	4	9	14	17
2	1	2	2	2	4	5	3	5	7	5	7	8	5	39	109	87	40	37	29	25	34	33	42	39	54	101	101	94	96	91	95	95	73	61	67	71	63	17	6	5	6	7	10	14	8	2	5	16	28
2	1	2	2	2	3	4	3	5	8	5	8	9	5	28	101	95	45	37	29	24	33	35	45	38	51	100	100	93	95	89	98	99	75	65	75	76	68	18	5	5	7	9	11	15	8	4	7	23	42
2	1	1	2	1	3	4	2	5	8	6	9	9	5	21	92	101	52	37	28	25	32	38	46	37	48	100	101	94	94	87	99	102	78	73	83	82	74	21	4	6	9	10	11	11	9	11	17	38	60
1	1	1	1	1	3	4	2	5	7	6	9	9	5	15	80	107	61	37	28	26	33	40	48	35	46	100	101	94	95	85	101	103	81	82	92	88	80	25	5	8	12	12	9	5	12	22	32	57	81
1	1	1	1	1	2	4	2	4	5	6	10	9	5	10	68	111	70	38	27	28	33	42	49	33	43	100	102	96	95	84	103	103	84	90	98	93	85	28	5	10	15	13	9	3	17	35	49	77	0
1	1	1	1	1	2	3	2	4	5	6	10	8	5	8	57	112	79	40	27	29	33	43	49	33	42	100	103	97	97	85	105	102	86	95	101	96	87	29	6	11	15	13	11	10	28	49	66	0	0
1	1	1	1	1	1	3	2	3	5	7	9	7	6	7	46	111	90	43	28	31	32	44	49	32	42	100	104	99	99	89	107	100	88	98	101	99	86	27	6	13	12	9	15	25	45	66	84	0	0
1	1	1	1	1	1	2	2	3	4	7	8	6	6	8	35	108	101	47	29	33	31	44	47	32	42	99	105	101	102	94	109	97	89	98	99	100	84	25	6	14	10	7	21	44	65	84	0	0	0
0	1	1	1	1	1	2	2	3	4	7	7	6	6	8	27	102	110	52	30	34	30	43	46	32	43	99	106	101	104	99	110	93	88	96	93	99	81	22	6	15	11	11	31	63	82	0	0	0	0
0	1	1	1	1	1	2	2	3	5	7	6	6	5	8	21	94	116	59	33	35	29	42	45	32	44	99	106	101	104	103	111	87	85	89	84	95	76	19	6	13	15	23	48	82	0	0	0	0	0
0	1	1	1	1	1	1	2	3	5	6	6	6	5	8	17	84	122	66	36	36	28	41	44	31	45	98	106	99	104	108	110	82	79	80	72	89	70	16	7	11	23	39	69	0	0	0	0	0	0
0	1	1	1	1	1	1	2	4	5	5	5	6	4	7	13	73	124	74	39	36	27	40	43	31	46	98	106	98	104	110	107	75	74	70	59	82	62	14	10	13	34	57	88	0	0	0	0	0	0
0	1	1	1	1	1	1	2	3	5	5	4	7	5	7	10	63	124	81	41	37	27	39	43	31	47	99	106	96	103	110	101	68	68	60	48	71	53	15	16	26	50	74	0	0	0	0	0	0	0
0	0	1	1	1	1	1	2	3	4	4	4	7	6	7	7	53	121	89	43	37	28	38	43	31	48	101	107	94	102	107	92	60	60	50	36	57	41	17	24	46	71	0	0	0	0	0	0	0	0
0	0	1	1	1	1	1	1	3	4	4	4	7	7	7	6	43	116	95	46	37	30	37	44	32	48	103	107	93	102	103	81	53	54	40	26	43	31	21	35	67	93	0	0	0	0	0	0	0	0
0	0	1	0	1	1	1	1	2	3	4	4	7	7	8	5	35	111	101	48	37	32	36	45	33	48	105	109	94	103	100	72	49	50	35	18	33	26	29	47	85	0	0	0	0	0	0	0	0	0
0	0	1	0	1	0	1	1	2	3	4	4	6	8	9	5	28	103	106	50	37	36	36	46	35	47	105	112	97	106	97	63	46	50	34	14	23	26	42	64	102	0	0	0	0	0	0	0	0	0
0	0	1	0	1	0	1	2	2	4	4	4	5	7	10	6	22	94	109	52	37	39	36	48	37	45	105	115	101	109	94	54	45	51	35	12	16	30	58	82	0	0	0	0	0	0	0	0	0	0
0	0	0	0	0	0	1	2	2	4	4	4	5	7	10	7	17	86	112	55	38	42	35	49	39	44	104	118	105	113	93	49	45	52	36	12	15	38	71	97	0	0	0	0	0	0	0	0	0	0
0	0	0	0	0	0	1	2	2	5	4	4	4	6	10	7	14	79	114	58	39	44	34	49	42	43	102	118	109	117	94	49	46	52	37	16	24	50	82	0	0	0	0	0	0	0	0	0	0	0
0	0	0	0	0	0	1	2	3	6	4	5	4	5	9	8	12	72	115	61	40	45	32	49	44	42	98	118	114	121	98	53	48	53	37	23	39	66	92	0	0	0	0	0	0	0	0	0	0	0
0	0	0	0	0	0	1	2	3	7	4	5	4	4	8	8	11	66	115	66	41	45	31	49	45	42	93	116	116	124	101	57	50	53	38	30	55	81	102	0	0	0	0	0	0	0	0	0	0	0
0	0	0	0	0	0	1	2	3	7	4	5	4	4	7	8	9	59	115	72	43	44	30	47	46	41	87	112	114	123	102	62	53	54	37	36	67	92	111	0	0	0	0	0	0	0	0	0	0	0
0	0	0	0	0	0	1	1	3	7	5	5	4	4	7	7	7	53	115	79	45	42	30	45	46	39	81	104	108	119	101	68	57	53	35	41	76	101	0	0	0	0	0	0	0	0	0	0	0	0
0	0	0	0	0	0	1	1	3	6	5	5	5	4	6	6	6	46	114	87	47	40	30	43	45	38	74	96	99	113	99	74	61	53	35	46	84	108	0	0	0	0	0	0	0	0	0	0	0	0
0	0	0	0	0	0	1	1	3	6	5	5	5	4	5	6	5	40	111	95	50	38	31	41	44	37	69	87	90	107	97	78	66	56	38	53	91	114	0	0	0	0	0	0	0	0	0	0	0	0
0	0	0	0	0	0	1	1	3	5	5	4	5	5	4	5	5	33	108	103	53	35	32	39	42	36	64	79	77	100	95	81	73	62	48	62	96	119	0	0	0	0	0	0	0	0	0	0	0	0
0	0	0	0	0	0	1	1	3	3	5	4	5	6	4	5	5	27	103	111	56	33	33	37	40	36	61	70	64	91	91	84	80	71	62	72	100	18	0	0	0	0	0	0	0	0	0	0	0	0
0	0	0	0	0	0	1	1	3	3	5	3	5	7	3	4	6	21	98	118	59	31	34	35	38	35	57	64	53	85	89	85	86	80	75	81	103	42	0	0	0	0	0	0	0	0	0	0	0	0
0	0	0	0	0	0	1	1	3	3	4	3	4	7	4	4	6	17	91	123	63	31	35	34	36	34	55	60	47	83	88	85	91	88	86	89	105	66	0	0	0	0	0	0	0	0	0	0	0	0
0	0	0	0	0	0	1	1	3	3	4	3	4	7	4	4	7	13	84	127	68	32	37	32	33	33	54	57	44	83	88	83	96	97	98	97	107	90	18	0	0	0	0	0	0	0	0	0	0	0
0	0	0	0	0	0	1	1	3	3	3	3	4	7	5	5	7	10	77	129	73	33	37	30	31	32	53	57	44	84	88	82	100	105	108	103	108	114	38	0	0	0	0	0	0	0	0	0	0	0
0	0	0	0	0	0	1	1	3	4	3	3	4	6	5	5	7	8	70	130	77	34	37	29	30	31	50	57	48	87	90	81	101	110	114	107	109	122	50	0	0	0	0	0	0	0	0	2	6	10
0	0	0	0	0	0	0	1	2	3	2	3	5	6	5	5	6	7	64	128	81	36	36	29	29	31	47	58	58	92	92	81	100	111	117	109	110	126	50	0	0	0	0	0	0	0	0	10	18	22
0	0	0	0	0	0	0	1	2	3	2	3	5	5	5	4	5	6	58	125	85	37	35	30	28	31	43	61	71	98	95	82	98	111	118	110	111	122	50	0	0	0	0	0	0	0	6	18	26	30
0	0	0	0	0	0	0	1	2	2	1	3	5	4	5	4	4	6	52	123	89	38	33	30	28	31	40	63	84	103	98	85	97	111	118	110	111	118	46	0	0	0	0	0	0	0	10	22	30	30
0	0	0	0	0	0	0	1	2	2	1	3	4	3	4	4	4	5	47	122	92	39	32	30	29	33	38	65	95	107	101	89	97	111	118	110	111	118	46	0	0	0	0	0	0	0	6	18	22	26
0	0	0	0	0	0	0	1	1	2	2	3	4	3	4	4	5	5	43	120	96	39	32	31	29	36	36	67	107	109	104	95	98	110	118	109	110	114	42	0	0	0	0	0	0	0	0	6	14	18
0	0	0	0	0	0	0	0	1	2	2	3	4	3	3	4	6	5	39	119	99	38	31	31	30	38	34	70	117	111	107	101	99	110	116	109	109	114	42	0	0	0	0	0	0	0	0	0	2	6
0	0	0	0	0	0	0	0	1	1	2	3	3	3	4	4	6	5	37	119	100	38	32	32	31	40	34	72	124	112	110	107	102	110	114	109	108	114	38	0	0	0	0	0	0	0	0	0	0	0
0	0	0	0	0	0	0	0	1	1	2	3	3	3	4	4	6	5	36	121	101	37	33	34	33	41	35	74	126	112	112	112	105	111	112	111	108	110	38	0	0	0	0	0	0	0	0	0	0	0
0	0	0	0	0	0	0	1	1	1	2	3	3	3	4	4	6	6	37	122	101	37	35	35	34	42	37	76	127	111	114	117	108	111	108	112	108	106	34	0	0	0	0	0	0	0	0	0	0	0
0	0	0	0	0	0	0	1	1	1	2	3	3	4	5	4	6	6	38	124	101	36	37	36	35	43	40	78	126	111	115	118	109	109	103	113	108	102	34	0	0	0	0	0	0	0	0	0	0	0
0	0	0	0	0	0	0	1	1	1	2	3	4	4	5	4	6	6	40	126	99	36	38	38	36	43	43	80	124	111	115	117	109	106	96	113	110	102	38	0	0	0	0	0	0	0	0	0	0	0
0	0	0	0	0	0	0	1	1	1	2	3	4	4	5	4	5	6	43	128	97	35	39	39	36	42	48	82	120	111	114	113	108	102	87	113	112	106	42	0	0	0	0	0	0	0	0	0	0	0
0	0	0	0	0	0	0	1	1	1	3	4	4	4	5	4	5	6	46	130	94	35	40	39	36	41	51	83	115	111	112	108	104	97	78	110	114	110	46	0	0	0	0	0	0	0	0	0	0	0
0	0	0	0	0	0	0	1	1	1	3	3	4	4	4	4	5	6	49	130	92	35	40	39	36	40	53	82	112	111	108	101	98	91	69	105	115	110	50	0	0	0	0	0	0	0	0	0	0	0
0	0	0	0	0	0	0	1	1	1	3	3	4	3	4	4	6	6	52	130	89	34	38	38	35	39	54	80	109	110	103	90	89	84	60	98	116	121	54	0	0	0	0	0	0	0	0	0	0	0
0	0	0	0	0	0	0	1	1	1	4	3	4	3	4	4	7	6	55	129	86	34	37	37	34	38	54	78	105	109	97	80	80	77	52	90	116	121	58	6	0	0	0	0	0	0	0	0	0	0
0	0	0	0	0	0	0	1	2	2	4	3	4	4	4	5	7	7	59	128	83	35	35	35	33	37	53	76	103	107	92	72	71	72	48	80	114	120	58	10	0	0	0	0	0	0	0	0	0	0
0	0	0	0	0	0	0	1	2	2	4	3	4	5	4	5	7	6	62	127	81	35	34	33	33	37	51	72	100	104	87	66	62	68	46	69	110	120	54	6	0	0	0	0	0	0	0	0	0	0
0	0	0	0	0	0	0	1	2	2	4	3	4	5	4	6	6	6	66	127	78	36	32	31	32	38	47	69	98	100	83	61	54	65	47	58	104	120	46	6	0	0	0	0	0	0	0	0	0	0
0	0	0	0	0	0	0	1	3	3	4	3	4	6	4	6	6	7	70	126	76	36	32	30	32	38	45	67	97	98	81	60	50	63	49	48	98	119	42	6	0	0	0	0	0	0	0	0	0	0
0	0	0	0	0	0	1	2	3	3	4	3	4	6	4	5	6	8	73	126	74	37	32	30	33	38	43	65	96	96	83	63	49	63	51	39	90	118	50	10	0	0	0	0	0	0	0	0	0	0
0	0	0	0	0	0	1	2	3	2	3	3	4	6	4	5	7	9	77	126	73	38	33	31	34	39	42	64	96	95	87	70	51	64	55	31	82	116	58	14	0	0	0	0	0	0	0	0	0	0
0	0	0	0	0	0	1	2	2	2	3	3	4	6	4	4	7	11	81	125	71	38	33	32	35	39	42	64	96	96	93	78	56	66	59	26	74	114	70	18	0	0	0	0	0	0	0	0	0	0
0	0	0	0	0	0	1	1	2	2	3	3	4	6	4	4	8	13	85	124	68	39	34	33	36	39	42	65	97	98	99	86	62	68	62	24	68	112	124	30	0	0	0	0	0	0	0	0	0	0
0	0	0	0	0	0	1	1	2	3	3	4	4	5	4	4	8	15	90	123	65	39	36	35	36	39	44	66	99	103	106	96	71	71	64	26	64	110	120	46	0	0	0	0	0	0	0	0	0	0
0	0	0	0	0	0	1	1	2	3	3	4	4	4	4	5	9	18	95	121	61	39	37	37	37	39	47	68	102	108	113	105	81	74	66	29	61	108	117	66	6	0	0	0	0	0	0	0	0	0
0	0	0	0	0	0	1	1	2	3	3	4	4	4	4	5	9	21	100	118	57	38	37	37	37	39	48	69	104	113	117	112	90	77	69	34	60	106	114	82	18	0	0	0	0	0	0	0	0	0
0	0	0	0	0	0	1	0	2	3	3	3	3	4	5	5	8	26	105	115	54	37	37	37	36	39	50	69	106	118	119	116	98	82	71	42	61	105	112	94	22	0	0	0	0	0	0	0	0	0
0	0	0	0	0	0	0	0	2	3	3	3	3	3	5	5	7	31	110	110	50	35	35	36	36	39	51	68	109	122	119	118	105	86	74	51	65	104	111	106	30	0	0	0	0	0	0	0	0	0
0	0	0	0	0	0	0	0	2	3	2	3	3	3	5	5	6	37	115	105	46	34	34	34	35	39	51	67	111	125	118	120	110	91	77	60	69	103	110	118	34	0	0	0	0	0	0	0	0	2
0	0	0	0	0	0	0	1	2	3	2	3	3	4	5	5	6	43	118	99	43	32	32	31	34	39	50	66	111	126	116	120	114	96	82	69	74	103	109	122	42	0	0	0	0	0	0	0	0	6
0	0	0	0	0	0	1	1	1	2	3	3	3	5	5	5	7	50	121	93	41	31	30	27	32	39	48	64	111	126	112	118	116	101	89	78	81	103	107	126	50	0	0	0	0	0	0	0	6	14
0	0	0	0	0	0	1	1	1	2	3	3	3	5	5	5	7	57	123	86	39	30	28	24	31	38	45	62	110	124	109	116	116	106	95	87	87	103	106	130	58	6	0	0	0	0	0	2	14	18
0	0	0	0	0	0	1	1	1	2	3	3	4	6	4	6	8	63	123	81	37	29	26	22	31	37	42	60	108	122	108	116	116	109	100	93	92	103	106	130	62	14	0	0	0	0	0	10	18	18
0	0	0	0	0	0	1	1	1	2	2	3	4	7	5	7	9	68	123	75	36	27	24	20	30	36	40	59	105	120	108	116	114	110	105	98	97	104	105	126	62	18	0	0	0	0	2	10	18	18
0	0	0	0	0	0	1	1	1	2	2	3	5	8	5	8	11	73	121	70	36	26	22	20	30	35	38	58	102	117	109	116	111	111	108	102	101	104	105	122	66	22	0	0	0	0	2	10	18	18
0	0	0	0	0	0	1	1	1	2	2	4	6	8	5	8	12	77	119	66	36	25	22	21	30	34	36	57	99	115	110	117	109	111	111	105	104	105	105	122	66	26	0	0	0	0	2	10	14	14
0	0	0	0	0	0	1	1	1	2	3	4	6	7	5	8	13	80	117	64	38	25	21	22	30	32	35	56	95	115	112	117	108	110	112	106	107	107	105	122	70	30	2	0	0	0	0	2	10	10
0	0	0	0	0	0	0	1	2	2	3	4	5	6	5	8	14	83	115	62	40	25	22	25	30	31	35	55	92	115	115	118	107	108	113	107	108	109	105	118	74	34	2	0	0	0	0	0	2	2
0	0	0	0	0	0	0	1	2	3	3	4	5	5	5	8	15	85	114	62	42	25	23	27	30	30	34	53	88	115	118	118	106	106	113	108	110	111	106	115	78	38	6	0	0	0	0	0	0	0
0	0	0	0	0	0	0	1	2	3	3	4	4	5	5	7	17	88	113	61	44	25	24	30	31	30	34	52	85	114	119	118	107	105	113	108	111	112	107	112	90	46	14	0	0	0	0	0	0	0
0	0	0	0	0	0	0	1	3	4	3	5	4	5	5	6	19	91	112	61	45	26	27	32	31	30	33	51	82	114	120	117	109	105	113	109	112	115	109	109	110	62	26	0	0	0	0	0	0	0
0	0	0	0	0	0	0	1	3	4	3	5	3	5	4	4	21	93	112	61	46	27	29	34	32	31	33	50	79	113	120	116	111	105	114	110	113	116	110	107	130	78	38	6	0	0	0	0	0	0
0	0	0	0	0	0	1	2	3	5	4	5	3	5	4	4	23	96	112	61	45	28	31	35	32	32	32	49	76	112	119	115	113	106	114	110	114	117	111	106	142	90	42	10	0	0	0	0	0	0
0	0	0	0	0	0	1	2	3	5	4	5	4	6	4	4	24	99	112	59	44	28	31	35	32	33	32	48	73	111	119	113	116	108	114	111	114	116	111	106	146	90	46	14	0	0	0	0	0	0
0	0	0	0	0	0	1	2	3	5	4	5	5	6	4	4	26	102	113	58	42	29	31	35	32	34	33	46	69	109	117	111	120	111	114	112	114	115	110	106	146	94	46	10	0	0	0	0	0	0
0	0	0	0	0	0	1	3	3	4	4	4	5	7	4	5	28	104	114	56	40	30	31	34	32	34	33	46	66	106	117	110	122	114	115	112	113	112	109	107	146	94	46	10	0	0	0	0	0	0
0	0	0	0	0	0	1	3	3	4	4	4	5	6	3	6	28	106	114	54	37	30	31	33	32	35	35	45	63	103	117	109	123	116	114	111	110	108	108	109	120	98	50	10	0	0	0	0	0	0
0	0	0	0	0	1	1	3	3	4	4	4	4	5	3	8	29	108	114	51	34	29	29	32	31	35	37	46	60	100	117	109	124	118	114	110	107	103	107	112	119	102	50	10	0	0	0	0	0	0
0	0	0	0	0	1	1	3	3	3	4	4	4	4	3	9	29	109	114	49	32	29	28	32	30	35	39	46	57	96	118	109	123	120	113	109	102	97	105	114	117	106	50	10	0	0	0	0	0	0
0	0	0	0	1	1	1	3	3	3	4	4	3	4	3	10	30	110	113	47	31	29	27	31	29	34	40	46	54	91	118	110	123	120	112	107	97	91	103	115	115	106	50	6	0	0	0	0	0	0
0	0	0	0	1	1	1	3	3	3	4	5	4	4	3	10	30	112	111	45	31	30	27	31	28	34	40	45	52	86	117	111	121	120	112	104	91	85	99	113	111	102	42	0	0	0	0	0	0	0
0	0	0	0	1	1	1	2	4	3	5	6	4	4	4	10	31	113	108	43	31	31	26	31	27	33	40	44	50	81	116	113	119	118	111	101	84	79	96	110	107	102	34	0	0	0	0	0	0	0
0	0	0	0	1	2	1	2	4	4	5	7	4	4	5	10	31	114	106	41	32	33	26	31	26	32	40	43	48	76	115	115	117	117	111	99	79	74	92	107	104	112	30	0	0	0	0	0	0	0
0	0	0	0	1	2	1	2	3	4	5	8	5	4	5	10	32	115	103	41	33	34	26	30	27	32	38	42	45	70	113	117	116	116	112	97	76	70	87	101	99	105	30	0	0	0	0	0	0	0
0	0	0	0	1	1	1	2	3	5	5	9	6	4	6	9	33	115	100	40	35	35	26	30	27	31	36	40	43	64	110	120	114	114	114	96	74	68	81	94	94	98	109	0	0	0	0	0	0	0
0	0	0	0	1	1	1	3	3	5	6	9	8	4	7	8	34	116	98	40	36	36	26	30	29	31	34	39	42	59	107	122	113	113	115	95	73	66	77	88	91	92	101	0	0	0	0	0	0	0
0	0	0	0	1	1	1	3	3	5	5	9	9	5	7	8	37	118	96	40	37	36	26	29	30	31	33	37	41	56	103	124	112	113	118	96	73	66	75	84	90	90	97	127	0	0	0	0	0	0
0	0	0	0	1	1	1	2	2	5	5	9	10	5	6	8	40	119	94	40	37	36	26	29	32	31	32	36	40	55	98	124	112	114	120	98	74	67	75	82	91	91	96	123	0	0	0	0	0	0
0	0	0	0	0	1	1	2	2	5	5	9	12	6	6	7	43	121	93	40	37	36	26	29	34	31	31	35	41	54	93	124	111	115	123	100	77	69	76	82	93	93	98	119	132	0	0	0	0	0
0	0	0	0	0	1	1	2	2	4	4	8	12	6	6	7	45	122	93	40	37	36	26	29	35	31	31	34	41	52	87	122	112	116	124	103	80	73	79	84	96	98	101	118	127	0	0	0	0	0
0	0	0	0	0	1	1	2	3	4	4	7	12	7	5	7	46	122	93	41	36	36	27	30	36	31	32	33	41	51	80	118	112	118	125	105	84	78	86	88	101	105	108	118	122	130	0	0	0	145
0	0	0	0	0	1	1	2	3	3	3	6	11	7	5	6	46	122	95	41	35	35	28	31	37	32	33	33	41	50	73	113	113	119	125	108	88	85	94	95	107	113	116	119	118	121	0	0	0	136
0	0	0	0	0	1	1	2	4	3	3	5	10	8	5	6	46	123	96	42	34	35	28	32	37	32	35	32	41	49	66	108	114	120	124	110	92	91	100	101	112	120	123	121	114	111	125	0	0	124
0	0	0	0	0	1	1	2	4	3	3	4	8	8	5	6	45	123	97	43	34	34	30	33	36	33	35	31	39	47	59	101	115	120	121	112	96	98	106	105	116	125	129	122	110	100	112	0	130	109
0	0	0	0	1	1	1	3	4	3	3	4	7	8	5	6	44	124	97	43	34	33	31	34	34	34	36	29	38	44	53	93	116	119	117	114	101	104	111	110	120	129	133	124	106	88	96	121	115	89
0	0	0	0	1	1	1	3	4	3	3	4	5	8	6	7	43	126	98	44	33	32	32	34	33	34	35	29	36	41	47	85	116	117	114	115	106	110	114	114	122	130	135	124	102	75	79	104	99	71
0	0	0	0	1	1	1	3	4	3	3	4	5	8	6	8	44	126	98	44	33	30	32	34	32	35	34	28	35	39	44	78	116	117	112	117	110	113	115	115	121	128	134	123	99	64	64	87	82	57
0	0	0	0	1	1	1	3	3	3	3	4	5	9	7	9	45	127	97	45	33	29	32	33	31	35	32	28	34	37	41	72	115	116	110	117	114	115	114	115	117	122	128	119	96	54	47	68	63	44
0	0	0	1	1	1	1	3	3	3	3	4	6	9	7	11	46	128	96	45	33	28	31	31	30	34	29	28	33	36	40	66	113	116	110	118	117	115	112	114	113	115	121	115	92	44	32	48	44	34
0	0	0	1	1	1	1	3	2	3	3	4	6	9	8	12	48	128	94	45	33	27	30	29	30	34	27	28	32	36	40	61	111	117	110	119	119	115	109	113	109	109	114	111	88	36	22	33	31	27
0	0	0	1	1	1	1	3	2	3	4	5	6	9	9	14	50	128	93	45	33	26	28	28	30	32	24	29	32	37	40	57	109	119	112	119	119	113	107	112	106	103	107	107	83	30	16	23	22	25
0	0	1	1	1	1	1	3	2	3	4	5	6	9	10	15	53	127	91	44	33	26	27	26	31	30	22	30	32	39	42	54	107	123	116	119	119	110	105	110	102	98	101	104	77	25	13	15	16	25
0	0	1	1	1	1	1	3	2	4	5	5	6	9	11	16	55	127	89	43	32	26	25	25	32	29	21	31	32	40	43	51	104	126	119	119	117	108	103	109	101	96	97	101	71	23	15	12	15	26
1	0	1	1	1	1	1	2	2	4	5	5	6	9	11	16	57	126	86	41	32	27	25	26	34	28	21	32	32	41	44	50	102	128	121	119	116	107	104	110	103	97	97	99	66	27	21	13	17	27
1	1	1	1	1	1	1	2	2	4	6	5	5	9	10	16	59	125	82	37	32	29	26	27	35	28	23	34	33	40	45	49	99	130	123	119	114	108	106	111	107	101	100	98	62	36	32	19	23	29
1	1	1	1	1	1	1	2	2	4	6	5	4	8	10	15	61	124	77	33	33	31	27	29	36	28	25	35	33	39	46	49	96	130	125	119	113	109	108	114	113	107	106	98	59	48	45	27	31	31
1	1	1	1	1	1	1	2	2	5	6	5	4	8	9	14	63	123	73	30	33	33	28	30	36	29	27	36	32	38	46	49	91	128	127	119	112	110	111	117	119	115	113	100	62	59	56	37	39	34
0	1	1	1	1	1	1	1	2	5	5	5	4	7	8	12	64	122	67	28	34	35	30	31	36	30	30	37	31	35	47	47	84	124	128	121	112	112	113	121	127	126	124	105	70	72	68	50	47	38
0	1	1	1	1	1	1	2	2	4	4	4	4	6	8	11	66	121	62	26	36	36	32	31	34	31	32	38	29	32	47	45	75	118	129	123	113	115	116	126	134	138	136	111	81	85	80	65	56	43
0	1	1	1	1	1	1	2	2	4	4	4	4	5	7	10	69	120	57	24	36	37	33	31	33	32	34	38	27	30	47	44	68	112	130	125	114	117	118	129	140	148	145	118	92	95	90	78	65	49
0	1	1	1	1	1	1	2	3	4	4	5	4	5	7	10	73	119	53	24	36	36	34	31	32	32	35	37	25	29	46	42	62	107	131	127	116	118	120	130	143	156	151	124	101	102	97	87	73	59
0	1	1	1	1	1	1	2	4	4	3	5	5	5	7	11	77	119	50	24	35	34	33	31	30	32	36	36	24	28	44	40	56	102	132	130	118	118	121	129	144	161	155	130	110	106	103	95	82	70
0	1	1	1	0	1	1	3	4	4	3	6	6	5	7	13	81	118	47	25	33	32	33	30	28	31	36	34	23	28	43	38	52	97	133	132	120	118	121	127	144	164	156	136	117	108	107	102	90	81
1	1	1	1	0	1	2	3	5	3	4	7	6	5	6	14	85	119	45	25	32	29	33	30	26	31	36	33	23	28	43	39	49	92	132	135	122	119	121	125	143	162	154	138	121	111	110	107	97	90
1	1	1	1	1	1	2	3	4	3	4	7	6	5	6	14	87	120	45	26	30	26	33	30	24	30	36	32	25	29	43	40	48	88	129	137	125	120	120	122	140	155	148	138	121	111	111	111	104	98
1	1	0	1	1	1	2	4	4	3	5	7	6	4	6	15	89	122	45	26	29	23	33	29	23	30	36	32	28	30	44	43	48	83	126	139	127	122	119	119	136	146	141	137	121	112	111	113	109	104
1	1	0	1	1	1	2	4	3	2	5	7	6	4	6	16	92	123	45	27	28	22	34	30	22	30	36	31	30	32	45	45	48	79	123	141	130	124	119	117	133	139	135	135	122	113	112	116	114	110
1	1	0	1	1	1	2	3	3	2	5	7	7	4	6	17	95	123	44	28	27	22	35	30	24	31	35	32	33	33	47	47	48	74	120	142	134	126	121	119	130	132	132	132	123	116	114	118	116	115
0	0	0	1	0	1	1	2	2	2	4	7	7	3	7	18	98	123	42	30	27	24	36	31	26	32	34	33	35	35	49	49	48	69	116	142	137	129	123	122	126	127	129	129	125	119	117	120	117	120
0	0	1	1	0	1	1	1	2	3	4	6	7	3	7	19	100	123	42	31	27	26	37	32	28	33	33	33	38	37	51	50	48	64	111	141	141	133	126	125	125	123	127	127	127	122	120	122	118	123
0	1	1	1	1	1	1	1	2	2	4	6	7	4	9	21	100	122	44	33	28	27	36	34	30	33	32	34	38	39	52	51	47	61	106	140	145	138	130	128	125	124	127	127	130	126	123	124	120	125
0	1	1	1	1	1	2	2	2	2	4	5	6	4	11	24	100	120	48	34	31	30	36	37	31	33	32	35	38	40	52	50	44	57	101	137	149	143	136	130	127	128	128	128	134	130	128	125	121	125
0	1	1	1	1	1	2	2	2	2	4	5	5	5	12	26	98	119	52	35	33	32	35	39	31	33	32	35	38	40	52	49	42	55	96	134	153	149	141	133	130	134	130	130	137	134	132	126	122	125
1	1	1	1	1	1	2	2	2	2	3	4	5	6	13	26	96	120	55	35	35	33	35	40	31	33	33	35	37	41	53	47	41	52	89	130	155	154	145	136	134	138	131	130	138	137	136	128	122	124
1	2	1	1	1	1	2	2	2	2	3	3	5	7	14	24	92	124	59	35	37	33	35	40	30	34	34	34	36	42	53	46	40	51	81	125	156	158	147	137	138	141	132	130	136	140	140	131	123	121
1	1	1	1	1	1	2	2	3	2	2	3	5	7	13	21	88	128	61	35	39	33	37	39	29	36	35	34	35	43	53	44	39	49	73	120	157	162	148	139	143	143	133	128	133	142	143	135	123	118
1	1	1	1	1	1	1	2	3	2	2	3	5	7	13	19	86	132	63	35	41	33	38	37	28	36	35	32	34	44	54	44	39	47	66	115	157	165	150	141	146	145	134	126	130	144	147	138	123	116
1	1	1	1	1	1	1	2	3	2	2	3	5	7	11	18	88	134	61	34	41	34	39	34	28	37	34	30	34	46	54	44	39	44	61	110	158	168	152	143	147	145	133	122	127	145	149	140	124	117
1	1	1	1	1	1	1	3	2	2	2	3	5	5	9	17	92	135	58	33	40	35	40	31	29	37	32	28	34	48	54	45	41	40	57	105	158	170	154	146	146	145	133	117	124	146	152	142	125	119
1	1	1	1	1	1	1	3	2	2	2	3	4	5	7	17	96	135	56	32	40	37	40	28	30	37	31	26	35	50	54	47	43	37	53	101	158	173	157	149	146	145	133	113	123	147	154	145	127	121
0	1	0	0	1	1	1	3	2	3	3	4	4	5	6	17	96	133	58	32	39	38	39	27	31	36	30	25	35	50	56	49	43	37	51	98	159	175	162	152	147	147	134	110	123	149	156	148	131	123
0	1	0	0	1	1	1	3	2	3	3	4	4	5	7	18	92	129	62	33	38	39	38	27	33	34	29	25	34	50	58	53	44	38	49	95	160	179	168	155	149	152	135	110	126	152	158	152	137	125
1	1	0	1	1	1	1	2	3	3	4	4	4	6	8	20	88	125	67	35	36	40	35	28	34	32	29	25	34	49	61	56	44	41	48	94	160	182	174	158	151	157	137	111	130	154	160	155	143	127
1	1	0	1	1	1	1	2	3	4	4	4	4	6	9	20	86	122	70	36	36	41	34	28	35	31	28	26	34	49	63	58	44	43	48	92	161	184	177	159	152	160	138	111	132	155	162	157	146	129
1	1	0	1	1	1	1	2	3	4	4	4	4	6	9	21	85	121	71	36	35	41	34	28	36	30	28	26	34	49	64	59	44	43	47	92	161	185	179	160	152	161	138	111	133	156	162	158	148	129
0	0	0	0	0	0	0	0	0	0	0	0	0	0	0	0	0	0	0	0	0	0	0	0	0	0	0	0	0	0	0	0	0	0	0	0	0	1	1	0	1	1	1	1	1	2	2	2	4	6
0	0	0	0	0	0	0	0	0	0	0	0	0	0	0	0	0	0	0	0	0	0	0	0	0	0	0	0	0	0	0	0	0	0	0	0	0	1	1	1	1	1	1	1	1	2	2	3	4	6
0	0	0	0	0	0	0	0	0	0	0	0	0	0	0	0	0	0	0	0	0	0	0	0	0	0	0	0	0	0	0	0	0	0	0	0	0	1	1	1	1	1	1	1	1	2	3	3	4	6
0	0	0	0	0	0	0	0	0	0	0	0	0	0	0	0	0	0	0	0	0	0	0	0	0	0	0	0	0	0	0	0	0	0	0	0	0	1	1	1	1	1	1	1	1	2	3	3	4	6
0	0	0	0	0	0	0	0	0	0	0	0	0	0	0	0	0	0	0	0	0	0	0	0	0	0	0	0	0	0	0	0	0	0	0	0	0	1	1	1	1	1	1	1	2	2	4	4	4	6
0	0	0	0	0	0	0	0	0	0	0	0	0	0	0	0	0	0	0	0	0	0	0	0	0	0	0	0	0	0	0	0	0	0	0	0	0	1	1	1	1	1	1	2	2	2	4	4	4	5
0	0	0	0	0	0	0	0	0	0	0	0	0	0	0	0	0	0	0	0	0	0	0	0	0	0	0	0	0	0	0	0	0	0	0	0	0	1	1	1	1	1	1	2	1	2	4	3	4	4
0	0	0	0	0	0	0	0	0	0	0	0	0	0	0	0	0	0	0	0	0	0	0	0	0	0	0	0	0	0	0	0	0	0	0	0	0	1	1	1	1	1	1	2	1	2	3	2	4	4
0	0	0	0	0	0	0	0	0	0	0	0	0	0	0	0	0	0	0	0	0	0	0	0	0	0	0	0	0	0	0	0	0	0	0	0	0	0	0	1	1	1	1	2	1	2	3	2	4	4
0	0	0	0	0	0	0	0	0	0	0	0	0	0	0	0	0	0	0	0	0	0	0	0	0	0	0	0	0	0	0	0	0	0	0	0	0	0	1	1	1	1	1	2	1	2	3	3	5	4
0	0	0	0	0	0	0	0	0	0	0	0	0	0	0	0	0	0	0	0	0	0	0	0	0	0	0	0	0	0	0	0	0	0	0	0	0	0	1	1	1	1	1	2	1	3	3	4	5	5
0	0	0	0	0	0	0	0	0	0	0	0	0	0	0	0	0	0	0	0	0	0	0	0	0	0	0	0	0	0	0	0	0	0	0	0	0	1	1	1	1	1	1	2	2	3	3	5	5	7
0	0	0	0	0	0	0	0	0	0	0	0	0	0	0	0	0	0	0	0	0	0	0	0	0	0	0	0	0	0	0	0	0	0	0	0	1	1	1	1	1	1	1	2	2	3	3	5	5	8
0	0	0	0	0	0	0	0	0	0	0	0	0	0	0	0	0	0	0	0	0	0	0	0	0	0	0	0	0	0	0	0	0	0	0	0	1	1	1	1	1	1	1	2	2	3	2	4	4	9
0	0	0	0	0	0	0	0	0	0	0	0	0	0	0	0	0	0	0	0	0	0	0	0	0	0	0	0	0	0	0	0	0	0	0	0	1	1	1	1	1	1	1	2	2	2	2	3	4	10
0	0	0	0	0	0	0	0	0	0	0	0	0	0	0	0	0	0	0	0	0	0	0	0	0	0	0	0	0	0	0	0	0	0	0	0	1	1	1	1	1	1	1	2	2	2	2	3	4	11
0	0	0	0	0	0	0	0	0	0	0	0	0	0	0	0	0	0	0	0	0	0	0	0	0	0	0	0	0	0	0	0	0	0	0	0	1	1	1	1	1	1	1	2	2	2	2	3	7	11
0	0	0	0	0	0	0	0	0	0	0	0	0	0	0	0	0	0	0	0	0	0	0	0	0	0	0	0	0	0	0	0	0	0	0	0	1	1	1	0	1	1	1	1	2	2	3	4	10	10
0	0	0	0	0	0	0	0	0	0	0	0	0	0	0	0	0	0	0	0	0	0	0	0	0	0	0	0	0	0	0	0	0	0	0	0	1	1	1	0	1	1	2	1	2	2	3	4	12	9
0	0	0	0	0	0	0	0	0	0	0	0	0	0	0	0	0	0	0	0	0	0	0	0	0	0	0	0	0	0	0	0	0	0	0	0	0	1	0	0	1	1	2	1	2	2	4	5	11	9
0	0	0	0	0	0	0	0	0	0	0	0	0	0	0	0	0	0	0	0	0	0	0	0	0	0	0	0	0	0	0	0	0	0	0	0	0	1	0	0	1	1	2	1	2	3	4	7	9	7
0	0	0	0	0	0	0	0	0	0	0	0	0	0	0	0	0	0	0	0	0	0	0	0	0	0	0	0	0	0	0	0	0	0	0	0	0	1	0	0	1	1	2	1	2	3	4	8	8	8
0	0	0	0	0	0	0	0	0	0	0	0	0	0	0	0	0	0	0	0	0	0	0	0	0	0	0	0	0	0	0	0	0	0	0	0	0	1	1	1	1	1	2	1	2	3	5	9	7	14
0	0	0	0	0	0	0	0	0	0	0	0	0	0	0	0	0	0	0	0	0	0	0	0	0	0	0	0	0	0	0	0	0	0	0	0	0	1	1	1	1	1	2	1	2	3	5	9	8	25
0	0	0	0	0	0	0	0	0	0	0	0	0	0	0	0	0	0	0	0	0	0	0	0	0	0	0	0	0	0	0	0	0	0	0	0	0	1	1	1	1	1	1	2	2	3	5	10	10	37
0	0	0	0	0	0	0	0	0	0	0	0	0	0	0	0	0	0	0	0	0	0	0	0	0	0	0	0	0	0	0	0	0	0	0	0	0	1	1	1	1	1	1	2	2	3	5	10	14	49
0	0	0	0	0	0	0	0	0	0	0	0	0	0	0	0	0	0	0	0	0	0	0	0	0	0	0	0	0	0	0	0	0	0	0	0	1	1	1	1	1	1	1	3	2	3	6	9	20	60
0	0	0	0	0	0	0	0	0	0	0	0	0	0	0	0	0	0	0	0	0	0	0	0	0	0	0	0	0	0	0	0	0	0	0	0	1	2	1	1	1	1	1	3	3	4	6	8	28	70
0	0	0	0	0	0	0	0	0	0	0	0	0	0	0	0	0	0	0	0	0	0	0	0	0	0	0	0	0	0	0	0	0	0	1	0	1	2	1	2	2	1	1	3	3	4	7	8	37	79
0	0	0	0	0	0	0	0	0	0	0	0	0	0	0	0	0	0	0	0	0	0	0	0	0	0	0	0	0	0	0	0	0	0	1	1	1	2	1	2	2	1	2	3	3	4	7	9	48	87
0	0	0	0	0	0	0	0	0	0	0	0	0	0	0	0	0	0	0	0	0	0	0	0	0	0	0	0	0	0	0	0	0	0	1	1	1	2	1	2	2	2	2	3	4	4	6	11	60	94
0	0	0	0	0	0	0	0	0	0	0	0	0	0	0	0	0	0	0	0	0	0	0	0	0	0	0	0	0	0	0	0	0	0	1	1	1	2	2	2	2	2	2	3	4	3	5	14	73	100
0	0	0	0	0	0	0	0	0	0	0	0	0	0	0	0	0	0	0	0	0	0	0	0	0	0	0	0	0	0	0	0	0	0	1	1	1	2	2	2	2	2	2	3	4	3	5	16	85	105
0	0	0	0	0	0	0	0	0	0	0	0	0	0	0	0	0	0	0	0	0	0	0	0	0	0	0	0	0	0	0	0	0	0	1	1	1	2	2	2	2	2	2	3	4	3	6	19	96	110
0	0	0	0	0	0	0	0	0	0	0	0	0	0	0	0	0	0	0	0	0	0	0	0	0	0	0	0	0	0	0	0	1	1	1	2	1	2	2	2	1	2	3	2	4	3	7	22	107	114
0	0	0	0	0	0	0	0	0	0	0	0	0	0	0	0	0	0	0	0	0	0	0	0	0	0	0	0	0	0	0	0	1	1	1	2	1	2	3	2	1	2	3	2	4	3	8	24	113	117
0	0	0	0	0	0	0	0	0	0	0	0	0	0	0	0	0	0	0	0	0	0	0	0	0	0	0	0	0	0	0	0	1	1	1	2	1	2	3	3	2	2	3	2	4	3	9	24	116	119
0	0	0	0	0	0	0	0	0	0	0	0	0	0	0	0	0	0	0	0	0	0	0	0	0	0	0	0	0	0	0	0	1	1	1	2	1	2	3	3	2	3	3	2	4	3	10	23	114	119
0	0	0	0	0	0	0	0	0	0	0	0	0	0	0	0	0	0	0	0	0	0	0	0	0	0	0	0	0	0	0	0	1	1	1	2	2	2	3	4	3	3	3	2	4	4	11	21	110	119
0	0	0	0	0	0	0	0	0	0	0	0	0	0	0	0	0	0	0	0	0	0	0	0	0	0	0	0	0	0	0	0	1	1	1	2	1	2	3	4	3	3	3	2	4	4	12	19	102	119
0	0	0	0	0	0	0	0	0	0	0	0	0	0	0	0	0	0	0	0	0	0	0	0	0	0	0	0	0	0	0	0	1	1	1	1	1	2	3	3	3	2	3	2	4	4	12	16	90	119
0	0	0	0	0	0	0	0	0	0	0	0	0	0	0	0	0	0	0	0	0	0	0	0	0	0	0	0	0	0	0	0	1	1	1	1	1	2	3	3	3	2	3	2	4	5	12	14	76	118
0	0	0	0	0	0	0	0	0	0	0	0	0	0	0	0	0	0	0	0	0	0	0	0	0	0	0	0	0	0	0	0	1	1	0	1	1	2	3	3	3	2	3	2	4	5	11	13	64	118
0	0	0	0	0	0	0	0	0	0	0	0	0	0	0	0	0	0	0	0	0	0	0	0	0	0	0	0	0	0	0	0	1	0	0	1	1	2	2	2	3	2	3	2	4	6	10	12	54	119
0	0	0	0	0	0	0	0	0	0	0	0	0	0	0	0	0	0	0	0	0	0	0	0	0	0	0	0	0	0	0	0	0	0	0	1	1	2	2	2	2	2	3	3	5	6	9	12	46	121
0	0	0	0	0	0	0	0	0	0	0	0	0	0	0	0	0	0	0	0	0	0	0	0	0	0	0	0	0	0	0	0	0	0	0	1	1	1	2	2	2	2	3	3	5	7	8	12	38	123
0	0	0	0	0	0	0	0	0	0	0	0	0	0	0	0	0	0	0	0	0	0	0	0	0	0	0	0	0	0	0	0	0	0	0	1	1	1	2	2	2	2	3	3	6	7	8	12	34	121
0	0	0	0	0	0	0	0	0	0	0	0	0	0	0	0	0	0	0	0	0	0	0	0	0	0	0	0	0	0	0	0	0	0	0	1	1	1	2	2	2	3	3	3	6	8	8	11	31	118
0	0	0	0	0	0	0	0	0	0	0	0	0	0	0	0	0	0	0	0	0	0	0	0	0	0	0	0	0	0	0	0	0	0	0	0	1	1	2	2	2	3	3	3	6	8	8	10	30	115
0	0	0	0	0	0	0	0	0	0	0	0	0	0	0	0	0	0	0	0	0	0	0	0	0	0	0	0	0	0	0	0	0	0	0	0	1	1	2	2	2	3	3	3	5	8	8	9	29	112
0	0	0	0	0	0	0	0	0	0	0	0	0	0	0	0	0	0	0	0	0	0	0	0	0	0	0	0	0	0	0	0	0	0	0	0	1	1	2	2	2	3	3	3	5	7	6	8	27	109
0	0	0	0	0	0	0	0	0	0	0	0	0	0	0	0	0	0	0	0	0	0	0	0	0	0	0	0	0	0	0	0	0	0	0	0	1	2	2	1	2	2	2	3	4	6	5	8	27	106
0	0	0	0	0	0	0	0	0	0	0	0	0	0	0	0	0	0	0	0	0	0	0	0	0	0	0	0	0	0	0	0	0	0	0	1	1	2	2	1	2	2	2	3	4	6	4	8	28	105
0	0	0	0	0	0	0	0	0	0	0	0	0	0	0	0	0	0	0	0	0	0	0	0	0	0	0	0	0	0	0	0	0	0	0	1	1	1	2	2	2	3	3	3	4	7	5	9	32	108
0	0	0	0	0	0	0	0	0	0	0	0	0	0	0	0	0	0	0	0	0	0	0	0	0	0	0	0	0	0	0	0	0	0	0	1	1	1	2	2	3	3	3	4	5	8	7	11	38	113
0	0	0	0	0	0	0	0	0	0	0	0	0	0	0	0	0	0	0	0	0	0	0	0	0	0	0	0	0	0	0	0	0	0	0	1	1	1	2	2	3	3	4	4	6	9	8	13	45	119
0	0	0	0	0	0	0	0	0	0	0	0	0	0	0	0	0	0	0	0	0	0	0	0	0	0	0	0	0	0	0	0	0	0	0	1	1	1	2	3	3	3	4	4	6	8	9	14	52	122
0	0	0	0	0	0	0	0	0	0	0	0	0	0	0	0	0	0	0	0	0	0	0	0	0	0	0	0	0	0	0	0	0	0	0	1	1	1	3	3	3	3	4	4	5	6	8	13	60	124
0	0	0	0	0	0	0	0	0	0	0	0	0	0	0	0	0	0	0	0	0	0	0	0	0	0	0	0	0	0	0	0	0	0	0	1	1	1	3	3	3	3	3	3	5	5	7	13	68	126
0	0	0	0	0	0	0	0	0	0	0	0	0	0	0	0	0	0	0	0	0	0	0	0	0	0	0	0	0	0	0	0	0	0	0	1	1	1	3	3	2	3	3	3	4	3	7	13	77	126
0	0	0	0	0	0	0	0	0	0	0	0	0	0	0	0	0	0	0	0	0	0	0	0	0	0	0	0	0	0	0	0	0	0	0	1	1	1	2	3	2	3	3	3	4	3	7	14	85	126
0	0	0	0	0	0	0	0	0	0	0	0	0	0	0	0	0	0	0	0	0	0	0	0	0	0	0	0	0	0	0	0	0	0	0	1	1	1	2	2	2	3	3	3	3	4	7	15	94	124
0	0	0	0	0	0	0	0	0	0	0	0	0	0	0	0	0	0	0	0	0	0	0	0	0	0	0	0	0	0	0	0	0	0	0	1	1	1	1	2	2	3	3	4	3	5	7	16	101	123
0	0	0	0	0	0	0	0	0	0	0	0	0	0	0	0	0	0	0	0	0	0	0	0	0	0	0	0	0	0	0	0	0	0	1	1	1	1	2	2	2	3	3	4	4	5	6	16	106	123
0	0	0	0	0	0	0	0	0	0	0	0	0	0	0	0	0	0	0	0	0	0	0	0	0	0	0	0	0	0	0	0	0	0	1	1	1	2	2	2	3	3	3	4	4	6	4	17	110	124
0	0	0	0	0	0	0	0	0	0	0	0	0	0	0	0	0	0	0	0	0	0	0	0	0	0	0	0	0	0	0	0	1	0	1	1	1	2	3	2	3	3	3	4	5	6	2	17	111	125
0	0	0	0	0	0	0	0	0	0	0	0	0	0	0	0	0	0	0	0	0	0	0	0	0	0	0	0	0	0	0	0	1	1	1	1	1	2	3	2	4	3	3	4	6	6	2	17	109	125
0	0	0	0	0	0	0	0	0	0	0	0	0	0	0	0	0	0	0	0	0	0	0	0	0	0	0	0	0	0	0	0	1	1	1	1	1	2	3	2	4	3	3	5	6	6	4	16	101	122
0	0	0	0	0	0	0	0	0	0	0	0	0	0	0	0	0	0	0	0	0	0	0	0	0	0	0	0	0	0	0	0	0	1	1	1	1	2	3	2	3	2	2	5	5	6	6	15	91	119
0	0	0	0	0	0	0	0	0	0	0	0	0	0	0	0	0	0	0	0	0	0	0	0	0	0	0	0	0	0	0	0	0	1	1	1	1	2	2	2	3	2	2	5	5	6	8	15	82	117
0	0	0	0	0	0	0	0	0	0	0	0	0	0	0	0	0	0	0	0	0	0	0	0	0	0	0	0	0	0	0	0	0	1	1	1	1	2	2	2	3	2	2	5	5	7	9	16	75	119
0	0	0	0	0	0	0	0	0	0	0	0	0	0	0	0	0	0	0	0	0	0	0	0	0	0	0	0	0	0	0	0	0	1	1	1	1	1	2	3	4	2	3	5	5	8	10	18	69	122
0	0	0	0	0	0	0	0	0	0	0	0	0	0	0	0	0	0	0	0	0	0	0	0	0	0	0	0	0	0	0	0	0	1	1	1	1	1	1	3	4	2	3	5	5	8	10	19	64	124
0	0	0	0	0	0	0	0	0	0	0	0	0	0	0	0	0	0	0	0	0	0	0	0	0	0	0	0	0	0	0	0	0	1	1	1	1	1	1	3	3	2	3	5	5	8	10	18	63	125
0	0	0	0	0	0	0	0	0	0	0	0	0	0	0	0	0	0	0	0	0	0	0	0	0	0	0	0	0	0	0	0	0	1	1	1	2	1	1	3	3	3	4	5	5	7	9	16	66	126
0	0	0	0	0	0	0	0	0	0	0	0	0	0	0	0	0	0	0	0	0	0	0	0	0	0	0	0	0	0	0	0	0	0	1	1	2	1	1	3	3	3	4	5	5	6	9	13	70	125
0	0	0	0	0	0	0	0	0	0	0	0	0	0	0	0	0	0	0	0	0	0	0	0	0	0	0	0	0	0	0	0	1	0	1	1	2	2	1	3	3	3	4	4	6	5	9	14	73	119
0	0	0	0	0	0	0	0	0	0	0	0	0	0	0	0	0	0	0	0	0	0	0	0	0	0	0	0	0	0	0	0	1	0	1	1	2	2	1	2	2	3	4	4	6	6	9	17	76	106
0	0	0	0	0	0	0	0	0	0	0	0	0	0	0	0	0	0	0	0	0	0	0	0	0	0	0	0	0	0	0	0	1	0	0	1	2	2	2	2	2	3	3	3	6	7	9	23	79	90
0	0	0	0	0	0	0	0	0	0	0	0	0	0	0	0	0	0	0	0	0	0	0	0	0	0	0	0	0	0	0	1	1	1	0	1	1	2	2	2	2	3	3	3	7	8	10	32	83	75
0	0	0	0	0	0	0	0	0	0	0	0	0	0	0	0	0	0	0	0	0	0	0	0	0	0	0	0	0	0	0	1	1	1	1	1	1	2	2	2	2	3	3	3	7	7	11	44	87	67
0	0	0	0	0	0	0	0	0	0	0	0	0	0	0	0	0	0	0	0	0	0	0	0	0	0	0	0	0	0	0	1	1	1	1	1	1	2	2	2	2	2	3	3	8	7	13	61	91	61
0	0	0	0	0	0	0	0	0	0	0	0	0	0	0	0	0	0	0	0	0	0	0	0	0	0	0	0	0	0	0	1	1	1	1	1	1	2	2	2	2	2	4	4	8	6	16	77	95	58
0	0	0	0	0	0	0	0	0	0	0	0	0	0	0	0	0	0	0	0	0	0	0	0	0	0	0	0	0	0	0	0	1	1	2	1	1	2	3	2	2	2	4	4	8	6	24	90	94	56
0	0	0	0	0	0	0	0	0	0	0	0	0	0	0	0	0	0	0	0	0	0	0	0	0	0	0	0	0	0	0	0	1	1	2	2	1	2	3	3	2	3	4	4	9	6	36	99	90	57
0	0	0	0	0	0	0	0	0	0	0	0	0	0	0	0	0	0	0	0	0	0	0	0	0	0	0	0	0	0	0	0	1	1	2	2	1	2	3	3	3	3	4	5	9	6	50	106	83	58
0	0	0	0	0	0	0	0	0	0	0	0	0	0	0	0	0	0	0	0	0	0	0	0	0	0	0	0	0	0	0	0	1	1	2	2	1	2	4	3	3	3	3	5	9	8	64	110	77	59
0	0	0	0	0	0	0	0	0	0	0	0	0	0	0	0	0	0	0	0	0	0	0	0	0	0	0	0	0	0	0	0	1	1	2	2	1	2	3	3	3	4	3	6	9	10	77	112	69	57
0	0	0	0	0	0	0	0	0	0	0	0	0	0	0	0	0	0	0	0	0	0	0	0	0	0	0	0	0	0	0	0	1	1	2	1	2	2	3	2	4	4	3	6	8	13	89	110	61	54
0	0	0	0	0	0	0	0	0	0	0	0	0	0	0	0	0	0	0	0	0	0	0	0	0	0	0	0	0	0	0	0	1	1	1	1	2	2	3	2	4	5	4	6	8	16	100	109	54	51
0	0	0	0	0	0	0	0	0	0	0	0	0	0	0	0	0	0	0	0	0	0	0	0	0	0	0	0	0	0	0	0	1	1	1	1	2	2	3	2	4	5	4	6	8	18	107	109	52	49
0	0	0	0	0	0	0	0	0	0	0	0	0	0	0	0	0	0	0	0	0	0	0	0	0	0	0	0	0	0	0	0	1	1	1	1	2	2	3	2	4	5	4	7	8	19	110	109	55	49
0	0	0	0	0	0	0	0	0	0	0	0	0	0	0	0	0	0	0	0	0	0	0	0	0	0	0	0	0	0	0	0	1	1	2	1	2	2	3	3	4	5	5	7	8	19	112	109	58	49
0	0	0	0	0	0	0	0	0	0	0	0	0	0	0	0	0	0	0	0	0	0	0	0	0	0	0	0	0	0	0	0	1	1	2	1	2	2	3	3	4	5	5	7	9	19	109	109	60	48
0	0	0	0	0	0	0	0	0	0	0	0	0	0	0	0	0	0	0	0	0	0	0	0	0	0	0	0	0	0	0	0	1	1	2	1	1	2	2	3	3	5	6	6	9	17	103	109	58	47
0	0	0	0	0	0	0	0	0	0	0	0	0	0	0	0	0	0	0	0	0	0	0	0	0	0	0	0	0	0	0	0	1	1	2	1	1	2	2	2	3	5	6	6	9	15	94	108	55	45
0	0	0	0	0	0	0	0	0	0	0	0	0	0	0	0	0	0	0	0	0	0	0	0	0	0	0	0	0	0	0	0	1	2	2	1	1	2	2	2	2	5	7	6	10	12	83	106	54	44
0	0	0	0	0	0	0	0	0	0	0	0	0	0	0	0	0	0	0	0	0	0	0	0	0	0	0	0	0	0	0	0	1	2	2	1	1	1	2	2	2	5	7	6	10	10	70	103	58	42
0	0	0	0	0	0	0	0	0	0	0	0	0	0	0	0	0	0	0	0	0	0	0	0	0	0	0	0	0	0	0	0	1	1	2	1	1	1	2	3	3	5	7	6	10	9	55	98	65	41
0	0	0	0	0	0	0	0	0	0	0	0	0	0	0	0	0	0	0	0	0	0	0	0	0	0	0	0	0	0	0	0	1	1	2	1	1	1	2	3	3	5	7	6	9	8	40	91	73	41
0	0	0	0	0	0	0	0	0	0	0	0	0	0	0	0	0	0	0	0	0	0	0	0	0	0	0	0	0	0	0	0	0	1	2	1	1	1	2	3	4	5	7	6	8	8	28	82	80	44
0	0	0	0	0	0	0	0	0	0	0	0	0	0	0	0	0	0	0	0	0	0	0	0	0	0	0	0	0	0	0	0	0	1	1	1	1	2	2	4	4	5	7	6	7	8	19	69	87	50
0	0	0	0	0	0	0	0	0	0	0	0	0	0	0	0	0	0	0	0	0	0	0	0	0	0	0	0	0	0	0	0	0	1	1	1	1	2	3	4	5	5	7	6	6	9	12	56	94	57
0	0	0	0	0	0	0	0	0	0	0	0	0	0	0	0	0	0	0	0	0	0	0	0	0	0	0	0	0	0	0	0	0	1	1	1	1	2	3	5	5	6	6	6	5	9	8	44	100	65
0	0	0	0	0	0	0	0	0	0	0	0	0	0	0	0	0	0	0	0	0	0	0	0	0	0	0	0	0	0	0	0	0	1	1	1	1	2	3	5	5	6	6	7	4	8	8	36	102	76
0	0	0	0	0	0	0	0	0	0	0	0	0	0	0	0	0	0	0	0	0	0	0	0	0	0	0	0	0	0	0	0	0	1	1	1	1	2	3	5	6	6	6	7	4	6	12	31	102	88
0	0	0	0	0	0	0	0	0	0	0	0	0	0	0	0	0	0	0	0	0	0	0	0	0	0	0	0	0	0	0	0	0	1	1	1	1	2	3	4	5	6	5	7	4	5	15	26	101	99
0	0	0	0	0	0	0	0	0	0	0	0	0	0	0	0	0	0	0	0	0	0	0	0	0	0	0	0	0	0	0	0	0	1	1	1	1	1	3	4	5	6	5	8	5	5	16	23	100	104
0	0	0	0	0	0	0	0	0	0	0	0	0	0	0	0	0	0	0	0	0	0	0	0	0	0	0	0	0	0	0	0	0	1	1	1	0	1	3	4	5	6	5	9	6	5	15	20	97	106
0	0	0	0	0	0	0	0	0	0	0	0	0	0	0	0	0	0	0	0	0	0	0	0	0	0	0	0	0	0	0	0	0	1	1	1	0	1	2	4	5	6	5	9	8	6	14	19	94	106
0	0	0	0	0	0	0	0	0	0	0	0	0	0	0	0	0	0	0	0	0	0	0	0	0	0	0	0	0	0	0	0	0	1	1	1	0	1	2	3	5	6	5	10	9	6	12	19	93	105
0	0	0	0	0	0	0	0	0	0	0	0	0	0	0	0	0	0	0	0	0	0	0	0	0	0	0	0	0	0	0	0	0	1	0	1	0	1	2	4	5	6	5	10	10	7	11	19	95	100
0	0	0	0	0	0	0	0	0	0	0	0	0	0	0	0	0	0	0	0	0	0	0	0	0	0	0	0	0	0	0	0	0	1	0	1	1	1	2	4	5	7	6	10	10	8	8	20	97	95
0	0	0	0	0	0	0	0	0	0	0	0	0	0	0	0	0	0	0	0	0	0	0	0	0	0	0	0	0	0	0	0	0	0	0	1	1	2	2	4	6	7	6	9	10	8	7	22	100	89
0	0	0	0	0	0	0	0	0	0	0	0	0	0	0	0	0	0	0	0	0	0	0	0	0	0	0	0	0	0	0	0	0	0	0	1	2	2	3	4	6	7	7	9	9	8	6	25	103	84
0	0	0	0	0	0	0	0	0	0	0	0	0	0	0	0	0	0	0	0	0	0	0	0	0	0	0	0	0	0	0	0	0	1	1	2	2	2	3	5	6	7	7	8	8	6	6	30	106	79
0	0	0	0	0	0	0	0	0	0	0	0	0	0	0	0	0	0	0	0	0	0	0	0	0	0	0	0	0	0	0	0	0	1	1	2	2	3	3	5	6	7	8	8	7	5	6	34	109	75
0	0	0	0	0	0	0	0	0	0	0	0	0	0	0	0	0	0	0	0	0	0	0	0	0	0	0	0	0	0	0	0	0	1	1	2	3	3	3	6	6	7	9	7	5	4	6	39	111	71
0	0	0	0	0	0	0	0	0	0	0	0	0	0	0	0	0	0	0	0	0	0	0	0	0	0	0	0	0	0	0	0	1	1	1	3	3	3	3	6	5	7	9	7	4	4	6	42	113	67
0	0	0	0	0	0	0	0	0	0	0	0	0	0	0	0	0	0	0	0	0	0	0	0	0	0	0	0	0	0	0	0	1	1	1	3	3	3	3	6	5	6	9	6	3	4	6	45	113	64
0	0	0	0	0	0	0	0	0	0	0	0	0	0	0	0	0	0	0	0	0	0	0	0	0	0	0	0	0	0	0	0	1	1	1	3	3	3	3	5	4	6	9	6	3	5	6	50	113	61
0	0	0	0	0	0	0	0	0	0	0	0	0	0	0	0	0	0	0	0	0	0	0	0	0	0	0	0	0	0	0	0	0	1	2	3	3	3	2	5	4	5	8	6	3	5	6	55	113	59
0	0	0	0	0	0	0	0	0	0	0	0	0	0	0	0	0	0	0	0	0	0	0	0	0	0	0	0	0	0	0	0	0	1	2	2	2	2	2	4	3	4	7	5	3	6	6	62	113	57
0	0	0	0	0	0	0	0	0	0	0	0	0	0	0	0	0	0	0	0	0	0	0	0	0	0	0	0	0	0	0	0	0	1	2	2	2	2	2	4	3	4	6	5	3	7	6	68	113	55
0	0	0	0	0	0	0	0	0	0	0	0	0	0	0	0	0	0	0	0	0	0	0	0	0	0	0	0	0	0	0	0	0	1	1	2	2	2	2	3	3	3	5	5	3	7	7	73	112	54
0	0	0	0	0	0	0	0	0	0	0	0	0	0	0	0	0	0	0	0	0	0	0	0	0	0	0	0	0	0	0	0	0	1	1	1	1	2	2	3	3	3	5	5	4	7	8	78	110	52
0	0	0	0	0	0	0	0	0	0	0	0	0	0	0	0	0	0	0	0	0	0	0	0	0	0	0	0	0	0	0	0	0	1	1	1	1	1	1	2	3	2	5	5	4	6	9	82	108	51
0	0	0	0	0	0	0	0	0	0	0	0	0	0	0	0	0	0	0	0	0	0	0	0	0	0	0	0	0	0	0	0	0	0	1	1	1	1	1	2	3	2	4	5	4	6	10	85	106	49
0	0	0	0	0	0	0	0	0	0	0	0	0	0	0	0	0	0	0	0	0	0	0	0	0	0	0	0	0	0	0	0	0	0	1	1	1	1	2	2	3	2	4	5	4	6	12	87	102	47
0	0	0	0	0	0	0	0	0	0	0	0	0	0	0	0	0	0	0	0	0	0	0	0	0	0	0	0	0	0	0	0	0	0	1	1	1	1	2	2	3	3	4	4	4	6	13	88	99	44
0	0	0	0	0	0	0	0	0	0	0	0	0	0	0	0	0	0	0	0	0	0	0	0	0	0	0	0	0	0	0	0	0	0	1	1	1	1	2	2	3	3	3	4	5	7	15	89	95	41
0	0	0	0	0	0	0	0	0	0	0	0	0	0	0	0	0	0	0	0	0	0	0	0	0	0	0	0	0	0	0	0	0	0	1	1	1	1	2	2	2	3	3	5	5	8	16	92	94	40
0	0	0	0	0	0	0	0	0	0	0	0	0	0	0	0	0	0	0	0	0	0	0	0	0	0	0	0	0	0	0	0	0	0	1	1	1	1	2	2	2	3	3	5	6	10	18	96	93	38
0	0	0	0	0	0	0	0	0	0	0	0	0	0	0	0	0	0	0	0	0	0	0	0	0	0	0	0	0	0	0	0	0	0	1	1	1	1	2	2	2	2	3	5	7	11	20	100	91	37
0	0	0	0	0	0	0	0	0	0	0	0	0	0	0	0	0	0	0	0	0	0	0	0	0	0	0	0	0	0	0	0	0	1	1	1	1	1	2	2	2	2	3	5	8	12	23	103	89	37
0	0	0	0	0	0	0	0	0	0	0	0	0	0	0	0	0	0	0	0	0	0	0	0	0	0	0	0	0	0	0	0	0	1	1	1	1	1	2	2	2	3	3	5	9	12	26	107	86	37
0	0	0	0	0	0	0	0	0	0	0	0	0	0	0	0	0	0	0	0	0	0	0	0	0	0	0	0	0	0	0	0	0	1	1	1	1	1	2	2	3	3	4	5	10	11	31	110	83	38
0	0	0	0	0	0	0	0	0	0	0	0	0	0	0	0	0	0	0	0	0	0	0	0	0	0	0	0	0	0	0	0	1	1	1	1	2	1	2	2	3	4	4	4	11	12	37	109	77	38
0	0	0	0	0	0	0	0	0	0	0	0	0	0	0	0	0	0	0	0	0	0	0	0	0	0	0	0	0	0	0	1	1	1	1	1	2	2	2	2	3	4	4	4	10	13	45	104	69	37
0	0	0	0	0	0	0	0	0	0	0	0	0	0	0	0	0	0	0	0	0	0	0	0	0	0	0	0	0	0	0	1	1	1	1	1	2	2	2	3	3	4	4	4	10	14	54	96	60	37
0	0	0	0	0	0	0	0	0	0	0	0	0	0	0	0	0	0	0	0	0	0	0	0	0	0	0	0	0	0	0	1	1	1	1	1	2	2	2	4	4	4	3	4	10	19	65	88	51	36
0	0	0	0	0	0	0	0	0	0	0	0	0	0	0	0	0	0	0	0	0	0	0	0	0	0	0	0	0	0	0	1	1	1	1	1	2	2	2	4	4	4	3	4	10	29	75	81	46	36
0	0	0	0	0	0	0	0	0	0	0	0	0	0	0	0	0	0	0	0	0	0	0	0	0	0	0	0	0	0	0	0	1	1	1	1	2	2	2	4	4	4	3	4	10	43	87	73	42	37
0	0	0	0	0	0	0	0	0	0	0	0	0	0	0	0	0	0	0	0	0	0	0	0	0	0	0	0	0	0	0	0	0	1	1	1	2	2	2	4	3	4	3	4	11	60	98	66	40	37
0	0	0	0	0	0	0	0	0	0	0	0	0	0	0	0	0	0	0	0	0	0	0	0	0	0	0	0	0	0	0	0	0	1	1	1	2	2	2	4	3	4	3	4	13	75	105	60	39	37
0	0	0	0	0	0	0	0	0	0	0	0	0	0	0	0	0	0	0	0	0	0	0	0	0	0	0	0	0	0	0	0	1	1	2	1	2	2	2	3	3	4	3	5	18	90	107	57	41	37
0	0	0	0	0	0	0	0	0	0	0	0	0	0	0	0	0	0	0	0	0	0	0	0	0	0	0	0	0	0	0	0	1	2	2	2	2	2	2	3	2	3	3	6	24	104	107	54	44	37
0	0	0	0	0	0	0	0	0	0	0	0	0	0	0	0	0	0	0	0	0	0	0	0	0	0	0	0	0	0	0	1	1	2	2	2	2	2	2	2	2	3	3	7	31	116	104	52	46	37
0	0	0	0	0	0	0	0	0	0	0	0	0	0	0	0	0	0	0	0	0	0	0	0	0	0	0	0	0	0	0	1	1	2	2	2	3	2	2	2	2	3	3	7	37	125	100	49	48	38
0	0	0	0	0	0	0	0	0	0	0	0	0	0	0	0	0	0	0	0	0	0	0	0	0	0	0	0	0	0	0	0	1	2	3	3	3	2	3	2	2	3	3	8	44	130	93	47	50	38
0	0	0	0	0	0	0	0	0	0	0	0	0	0	0	0	0	0	0	0	0	0	0	0	0	0	0	0	0	0	0	0	2	2	3	3	3	2	3	2	2	2	3	8	51	134	86	44	51	39
0	0	0	0	0	0	0	0	0	0	0	0	0	0	0	0	0	0	0	0	0	0	0	0	0	0	0	0	0	0	1	1	1	2	3	3	3	2	3	3	2	2	3	9	57	137	81	43	51	39
0	0	0	0	0	0	0	0	0	0	0	0	0	0	0	0	0	0	0	0	0	0	0	0	0	0	0	0	0	0	1	1	1	2	3	3	3	3	4	3	3	2	3	10	62	138	77	41	51	39
0	0	0	0	0	0	0	0	0	0	0	0	0	0	0	0	0	0	0	0	0	0	0	0	0	0	0	0	0	0	1	1	1	2	3	3	3	3	4	4	3	2	3	12	66	138	74	41	50	40
0	0	0	0	0	0	0	0	0	0	0	0	0	0	0	0	0	0	0	0	0	0	0	0	0	0	0	0	0	0	1	1	1	2	3	3	3	3	5	5	3	2	3	12	69	139	74	41	49	40
0	0	0	0	0	0	0	0	0	0	0	0	0	0	0	0	0	0	0	0	0	0	0	0	0	0	0	0	0	0	1	1	1	2	3	2	3	3	5	5	4	3	3	13	70	139	78	42	47	41
0	0	0	0	0	0	0	0	0	0	0	0	0	0	0	0	0	0	0	0	0	0	0	0	0	0	0	0	0	0	1	1	1	2	3	2	2	3	5	6	5	3	4	13	69	140	85	44	45	42
0	0	0	0	0	0	0	0	0	0	0	0	0	0	0	0	0	0	0	0	0	0	0	0	0	0	0	0	0	1	1	1	1	2	3	1	2	3	5	6	5	4	4	12	67	139	93	46	43	42
0	0	0	0	0	0	0	0	0	0	0	0	0	0	0	0	0	0	0	0	0	0	0	0	0	0	0	0	0	1	1	1	1	2	3	1	2	3	4	6	6	4	3	12	63	137	99	49	41	42
0	0	0	0	0	0	0	0	0	0	0	0	0	0	0	0	0	0	0	0	0	0	0	0	0	0	0	0	0	1	1	1	1	2	2	2	2	3	4	5	6	4	3	10	57	133	106	51	39	41
0	0	0	0	0	0	0	0	0	0	0	0	0	0	0	0	0	0	0	0	0	0	0	0	0	0	0	0	0	1	1	1	1	2	2	2	2	2	3	4	5	5	3	9	49	128	113	55	37	39
0	0	0	0	0	0	0	0	0	0	0	0	0	0	0	0	0	0	0	0	0	0	0	0	0	0	0	0	0	1	1	1	1	2	2	2	2	2	2	4	5	5	3	8	42	120	117	60	37	38
0	0	0	0	0	0	0	0	0	0	0	0	0	0	0	0	0	0	0	0	0	0	0	0	0	0	0	0	0	0	1	1	1	1	2	2	2	2	2	3	5	4	3	8	33	109	121	68	38	35
0	0	0	0	0	0	0	0	0	0	0	0	0	0	0	0	0	0	0	0	0	0	0	0	0	0	0	0	0	0	1	1	1	1	1	1	2	2	2	2	4	4	3	8	24	97	123	78	41	33
0	0	0	0	0	0	0	0	0	0	0	0	0	0	0	0	0	0	0	0	0	0	0	0	0	0	0	0	0	0	1	1	1	1	1	1	2	2	2	2	4	4	3	8	17	84	123	87	45	32
0	0	0	0	0	0	0	0	0	0	0	0	0	0	0	0	0	0	0	0	0	0	0	0	0	0	0	0	0	0	0	1	1	1	1	1	2	2	2	1	3	4	3	8	14	71	120	95	52	33
0	0	0	0	0	0	0	0	0	0	0	0	0	0	0	0	0	0	0	0	0	0	0	0	0	0	0	0	0	0	0	1	1	1	1	1	2	2	2	1	3	4	3	9	12	56	115	104	61	34
0	0	0	0	0	0	0	0	0	0	0	0	0	0	0	0	0	0	0	0	0	0	0	0	0	0	0	0	0	0	1	1	1	1	1	1	2	2	2	1	2	4	3	10	11	43	108	111	71	36
0	0	0	0	0	0	0	0	0	0	0	0	0	0	0	0	0	0	0	0	0	0	0	0	0	0	0	0	0	0	1	1	0	0	1	1	1	2	2	1	2	4	4	10	11	33	98	113	79	41
0	0	0	0	0	0	0	0	0	0	0	0	0	0	0	0	0	0	0	0	0	0	0	0	0	0	0	0	0	0	1	1	0	0	1	1	1	2	2	2	2	4	4	9	12	24	85	112	87	48
0	0	0	0	0	0	0	0	0	0	0	0	0	0	0	0	0	0	0	0	0	0	0	0	0	0	0	0	0	0	0	1	0	0	1	0	1	2	3	2	2	4	4	8	13	17	70	109	94	57
0	0	0	0	0	0	0	0	0	0	0	0	0	0	0	0	0	0	0	0	0	0	0	0	0	0	0	0	0	0	0	1	0	0	1	0	1	2	3	2	2	4	5	7	13	13	56	102	98	66
0	0	0	0	0	0	0	0	0	0	0	0	0	0	0	0	0	0	0	0	0	0	0	0	0	0	0	0	0	0	0	0	0	0	1	0	1	2	2	2	2	4	5	7	12	11	43	92	101	77
0	0	0	0	0	0	0	0	0	0	0	0	0	0	0	0	0	0	0	0	0	0	0	0	0	0	0	0	0	0	0	0	0	0	1	0	1	2	2	2	2	3	4	7	10	12	30	80	102	88
0	0	0	0	0	0	0	0	0	0	0	0	0	0	0	0	0	0	0	0	0	0	0	0	0	0	0	0	0	0	0	0	0	0	0	0	1	1	1	2	2	3	4	8	8	12	20	67	100	98
0	0	0	0	0	0	0	0	0	0	0	0	0	0	0	0	0	0	0	0	0	0	0	0	0	0	0	0	0	0	0	0	0	0	0	1	1	1	1	2	2	3	4	7	7	12	15	54	95	104
0	0	0	0	0	0	0	0	0	0	0	0	0	0	0	0	0	0	0	0	0	0	0	0	0	0	0	0	0	0	0	0	0	0	0	1	1	1	1	1	2	3	3	7	7	11	13	40	87	109
0	0	0	0	0	0	0	0	0	0	0	0	0	0	0	0	0	0	0	0	0	0	0	0	0	0	0	0	0	0	0	0	0	0	0	1	1	0	0	1	2	3	3	7	7	10	12	27	77	111
0	0	0	0	0	0	0	0	0	0	0	0	0	0	0	0	0	0	0	0	0	0	0	0	0	0	0	0	0	0	0	0	0	0	0	0	0	0	0	1	2	2	3	6	6	9	12	19	66	109
0	0	0	0	0	0	0	0	0	0	0	0	0	0	0	0	0	0	0	0	0	0	0	0	0	0	0	0	0	0	0	0	0	0	0	0	0	0	0	1	2	2	2	5	6	8	12	14	53	102
0	0	0	0	0	0	0	0	0	0	0	0	0	0	0	0	0	0	0	0	0	0	0	0	0	0	0	0	0	0	0	0	0	0	0	0	0	0	0	1	1	2	2	4	6	6	13	13	39	91
0	0	0	0	0	0	0	0	0	0	0	0	0	0	0	0	0	0	0	0	0	0	0	0	0	0	0	0	0	0	0	0	0	0	0	0	0	0	0	1	1	2	2	3	6	5	13	12	28	80
0	0	0	0	0	0	0	0	0	0	0	0	0	0	0	0	0	0	0	0	0	0	0	0	0	0	0	0	0	0	0	0	0	0	0	0	0	0	0	1	1	2	2	3	6	5	11	11	20	67
0	0	0	0	0	0	0	0	0	0	0	0	0	0	0	0	0	0	0	0	0	0	0	0	0	0	0	0	0	0	0	0	0	0	0	0	0	0	0	1	1	1	2	3	5	5	9	13	15	52
0	0	0	0	0	0	0	0	0	0	0	0	0	0	0	0	0	0	0	0	0	0	0	0	0	0	0	0	0	0	0	0	0	0	0	0	0	0	0	1	1	1	2	3	4	5	7	13	12	38
0	0	0	0	0	0	0	0	0	0	0	0	0	0	0	0	0	0	0	0	0	0	0	0	0	0	0	0	0	0	0	0	0	0	0	0	0	0	0	1	1	1	2	3	3	5	7	13	11	29
0	0	0	0	0	0	0	0	0	0	0	0	0	0	0	0	0	0	0	0	0	0	0	0	0	0	0	0	0	0	0	0	0	0	0	0	0	0	0	0	1	1	2	3	3	5	7	10	12	22
0	0	0	0	0	0	0	0	0	0	0	0	0	0	0	0	0	0	0	0	0	0	0	0	0	0	0	0	0	0	0	0	0	0	0	0	0	0	0	0	1	1	1	3	3	5	7	8	13	17
0	0	0	0	0	0	0	0	0	0	0	0	0	0	0	0	0	0	0	0	0	0	0	0	0	0	0	0	0	0	0	0	0	0	0	0	0	0	0	0	0	1	1	3	3	5	7	6	13	14
0	0	0	0	0	0	0	0	0	0	0	0	0	0	0	0	0	0	0	0	0	0	0	0	0	0	0	0	0	0	0	0	0	0	0	0	0	0	0	0	0	1	1	2	3	5	7	5	12	12
0	0	0	0	0	0	0	0	0	0	0	0	0	0	0	0	0	0	0	0	0	0	0	0	0	0	0	0	0	0	0	0	0	0	0	0	0	0	0	0	0	1	1	2	3	4	7	5	10	11
0	0	0	0	0	0	0	0	0	0	0	0	0	0	0	0	0	0	0	0	0	0	0	0	0	0	0	0	0	0	0	0	0	0	0	0	0	0	0	0	1	1	1	1	2	4	7	5	7	11
0	0	0	0	0	0	0	0	0	0	0	0	0	0	0	0	0	0	0	0	0	0	0	0	0	0	0	0	0	0	0	0	0	0	0	0	0	0	0	0	1	1	1	1	2	3	6	5	6	10
0	0	0	0	0	0	0	0	0	0	0	0	0	0	0	0	0	0	0	0	0	0	0	0	0	0	0	0	0	0	0	0	0	0	0	0	0	0	0	1	1	1	1	1	2	3	6	6	5	9
0	0	0	0	0	0	0	0	0	0	0	0	0	0	0	0	0	0	0	0	0	0	0	0	0	0	0	0	0	0	0	0	0	0	0	0	0	0	0	1	1	1	1	2	2	3	5	6	5	9
0	0	0	0	0	0	0	0	0	0	0	0	0	0	0	0	0	0	0	0	0	0	0	0	0	0	0	0	0	0	0	0	0	0	0	0	0	0	0	1	0	1	1	2	2	2	4	6	4	8
0	0	0	0	0	0	0	0	0	0	0	0	0	0	0	0	0	0	0	0	0	0	0	0	0	0	0	0	0	0	0	0	0	0	0	0	0	0	1	0	0	1	1	2	2	2	4	6	5	7
0	0	0	0	0	0	0	0	0	0	0	0	0	0	0	0	0	0	0	0	0	0	0	0	0	0	0	0	0	0	0	0	0	0	0	0	0	0	1	0	0	1	1	1	2	2	4	5	5	7
0	0	0	0	0	0	0	0	0	0	0	0	0	0	0	0	0	0	0	0	0	0	0	0	0	0	0	0	0	0	0	0	0	0	0	0	0	0	1	0	0	1	1	1	2	2	4	5	5	6
0	0	0	0	0	0	0	0	0	0	0	0	0	0	0	0	0	0	0	0	0	0	0	0	0	0	0	0	0	0	0	0	0	0	0	0	0	0	1	0	0	0	1	1	2	2	3	5	5	5
0	0	0	0	0	0	0	0	0	0	0	0	0	0	0	0	0	0	0	0	0	0	0	0	0	0	0	0	0	0	0	0	0	0	0	0	0	0	1	0	0	0	1	1	3	2	3	4	5	4
0	0	0	0	0	0	0	0	0	0	0	0	0	0	0	0	0	0	0	0	0	0	0	0	0	0	0	0	0	0	0	0	0	0	0	0	0	0	0	0	0	0	1	1	3	2	3	3	5	4
0	0	0	0	0	0	0	0	0	0	0	0	0	0	0	0	0	0	0	0	0	0	0	0	0	0	0	0	0	0	0	0	0	0	0	0	0	0	0	1	1	0	1	1	3	2	3	3	4	3
0	0	0	0	0	0	0	0	0	0	0	0	0	0	0	0	0	0	0	0	0	0	0	0	0	0	0	0	0	0	0	0	0	0	0	0	0	0	0	1	1	0	1	1	2	2	3	3	3	3
0	0	0	0	0	0	0	0	0	0	0	0	0	0	0	0	0	0	0	0	0	0	0	0	0	0	0	0	0	0	0	0	0	0	0	0	0	0	0	1	1	0	1	1	2	2	3	3	2	3
0	0	0	0	0	0	0	0	0	0	0	0	0	0	0	0	0	0	0	0	0	0	0	0	0	0	0	0	0	0	0	0	0	0	0	0	0	0	0	1	1	0	1	1	2	2	3	3	2	3
0	0	0	0	0	0	0	0	0	0	0	0	0	0	0	0	0	0	0	0	0	0	0	0	0	0	0	0	0	0	0	0	0	0	0	0	0	0	0	1	1	1	1	1	1	1	3	3	2	3
[truncated: 718 more columns]

## Sheet: Figure4e_green
0	0	0	0	0	0	0	0	0	0	0	0	0	0	0	0	0	0	0	0	0	0	0	0	0	0	0	0	0	0	0	0	0	0	0	0	0	0	0	0	0	0	0	0	0	0	0	0	0	0
0	0	0	0	0	0	0	0	0	0	0	0	0	0	0	0	0	0	0	0	0	0	0	0	0	0	0	0	0	0	0	0	0	0	0	0	0	0	0	0	0	0	0	0	0	0	0	0	0	0
0	0	0	0	0	0	0	0	0	0	0	0	0	0	0	0	0	0	0	0	0	0	0	0	0	0	0	0	0	0	0	0	0	0	0	0	0	0	0	0	0	0	0	0	0	0	0	0	0	0
0	0	0	0	0	0	0	0	0	0	0	0	0	0	0	0	0	0	0	0	0	0	0	0	0	0	0	0	0	0	0	0	0	0	0	0	0	0	0	0	0	0	0	0	0	0	0	0	0	0
0	0	0	0	0	0	0	0	0	0	0	0	0	0	0	0	0	0	0	0	0	0	0	0	0	0	0	0	0	0	0	0	0	0	0	0	0	0	0	0	0	0	0	0	0	0	0	0	0	0
0	0	0	0	0	0	0	0	0	0	0	0	0	0	0	0	0	0	0	0	0	0	0	0	0	0	0	0	0	0	0	0	0	0	0	0	0	0	0	0	0	0	0	0	0	0	0	0	0	0
0	0	0	0	0	0	0	0	0	0	0	0	0	0	0	0	0	0	0	0	0	0	0	0	0	0	0	0	0	0	0	0	0	0	0	0	0	0	0	0	0	0	0	0	0	0	0	0	0	0
0	0	0	0	0	0	0	0	0	0	0	0	0	0	0	0	0	0	0	0	0	0	0	0	0	0	0	0	0	0	0	0	0	0	0	0	0	0	0	0	0	0	0	0	0	0	0	0	0	0
0	0	0	0	0	0	0	0	0	0	0	0	0	0	0	0	0	0	0	0	0	0	0	0	0	0	0	0	0	0	0	0	0	0	0	0	0	0	0	0	0	0	0	0	0	0	0	0	0	0
0	0	0	0	0	0	0	0	0	0	0	0	0	0	0	0	0	0	0	0	0	0	0	0	0	0	0	0	0	0	0	0	0	0	0	0	0	0	0	0	0	0	0	0	0	0	0	0	0	0
0	0	0	0	0	0	0	0	0	0	0	0	0	0	0	0	0	0	0	0	0	0	0	0	0	0	0	0	0	0	0	0	0	0	0	0	0	0	0	0	0	0	0	0	0	0	0	0	0	0
0	0	0	0	0	0	0	0	0	0	0	0	0	0	0	0	0	0	0	0	0	0	0	0	0	0	0	0	0	0	0	0	0	0	0	0	0	0	0	0	0	0	0	0	0	0	0	0	0	0
0	0	0	0	0	0	0	0	0	0	0	0	0	0	0	0	0	0	0	0	0	0	0	0	0	0	0	0	0	0	0	0	0	0	0	0	0	0	0	0	0	0	0	0	0	0	0	0	0	0
0	0	0	0	0	0	0	0	0	0	0	0	0	0	0	0	0	0	0	0	0	0	0	0	0	0	0	0	0	0	0	0	0	0	0	0	0	0	0	0	0	0	0	0	0	0	0	0	0	0
0	0	0	0	0	0	0	0	0	0	0	0	0	0	0	0	0	0	0	0	0	0	0	0	0	0	0	0	0	0	0	0	0	0	0	0	0	0	0	0	0	0	0	0	0	0	0	0	0	0
0	0	0	0	0	0	0	0	0	0	0	0	0	0	0	0	0	0	0	0	0	0	0	0	0	0	0	0	0	0	0	0	0	0	0	0	0	0	0	0	0	0	0	0	0	0	0	0	0	0
0	0	0	0	0	0	0	0	0	0	0	0	0	0	0	0	0	0	0	0	0	0	0	0	0	0	0	0	0	0	0	0	0	0	0	0	0	0	0	0	0	0	0	0	0	0	0	0	0	0
0	0	0	0	0	0	0	0	0	0	0	0	0	0	0	0	0	0	0	0	0	0	0	0	0	0	0	0	0	0	0	0	0	0	0	0	0	0	0	0	0	0	0	0	0	0	0	0	0	0
0	0	0	0	0	0	0	0	0	0	0	0	0	0	0	0	0	0	0	0	0	0	0	0	0	0	0	0	0	0	0	0	0	0	0	0	0	0	0	0	0	0	0	0	0	0	0	0	0	0
0	0	0	0	0	0	0	0	0	0	0	0	0	0	0	0	0	0	0	0	0	0	0	0	0	0	0	0	0	0	0	0	0	0	0	0	0	0	0	0	0	0	0	0	0	0	0	0	0	0
0	0	0	0	0	0	0	0	0	0	0	0	0	0	0	0	0	0	0	0	0	0	0	0	0	0	0	0	0	0	0	0	0	0	0	0	0	0	0	0	0	0	0	0	0	0	0	0	0	0
0	0	0	0	0	0	0	0	0	0	0	0	0	0	0	0	0	0	0	0	0	0	0	0	0	0	0	0	0	0	0	0	0	0	0	0	0	0	0	0	0	0	0	0	0	0	0	0	0	0
0	0	0	0	0	0	0	0	0	0	0	0	0	0	0	0	0	0	0	0	0	0	0	0	0	0	0	0	0	0	0	0	0	0	0	0	0	0	0	0	0	0	0	0	0	0	0	0	0	0
0	0	0	0	0	0	0	0	0	0	0	0	0	0	0	0	0	0	0	0	0	0	0	0	0	0	0	0	0	0	0	0	0	0	0	0	0	0	0	0	0	0	0	0	0	0	0	0	0	0
0	0	0	0	0	0	0	0	0	0	0	0	0	0	0	0	0	0	0	0	0	0	0	0	0	0	0	0	0	0	0	0	0	0	0	0	0	0	0	0	0	0	0	0	0	0	0	0	0	0
0	0	0	0	0	0	0	0	0	0	0	0	0	0	0	0	0	0	0	0	0	0	0	0	0	0	0	0	0	0	0	0	0	0	0	0	0	0	0	0	0	0	0	0	0	0	0	0	0	0
0	0	0	0	0	0	0	0	0	0	0	0	0	0	0	0	0	0	0	0	0	0	0	0	0	0	0	0	0	0	0	0	0	0	0	0	0	0	0	0	0	0	0	0	0	0	0	0	0	0
0	0	0	0	0	0	0	0	0	0	0	0	0	0	0	0	0	0	0	0	0	0	0	0	0	0	0	0	0	0	0	0	0	0	0	0	0	0	0	0	0	0	0	0	0	0	0	0	0	0
0	0	0	0	0	0	0	0	0	0	0	0	0	0	0	0	0	0	0	0	0	0	0	0	0	0	0	0	0	0	0	0	0	0	0	0	0	0	0	0	0	0	0	0	0	0	0	0	0	0
0	0	0	0	0	0	0	0	0	0	0	0	0	0	0	0	0	0	0	0	0	0	0	0	0	0	0	0	0	0	0	0	0	0	0	0	0	0	0	0	0	0	0	0	0	0	0	0	0	0
0	0	0	0	0	0	0	0	0	0	0	0	0	0	0	0	0	0	0	0	0	0	0	0	0	0	0	0	0	0	0	0	0	0	0	0	0	0	0	0	0	0	0	0	0	0	0	0	0	0
0	0	0	0	0	0	0	0	0	0	0	0	0	0	0	0	0	0	0	0	0	0	0	0	0	0	0	0	0	0	0	0	0	0	0	0	0	0	0	0	0	0	0	0	0	0	0	0	0	0
0	0	0	0	0	0	0	0	0	0	0	0	0	0	0	0	0	0	0	0	0	0	0	0	0	0	0	0	0	0	0	0	0	0	0	0	0	0	0	0	0	0	0	0	0	0	0	0	0	0
0	0	0	0	0	0	0	0	0	0	0	0	0	0	0	0	0	0	0	0	0	0	0	0	0	0	0	0	0	0	0	0	0	0	0	0	0	0	0	0	0	0	0	0	0	0	0	0	0	0
0	0	0	0	0	0	0	0	0	0	0	0	0	0	0	0	0	0	0	0	0	0	0	0	0	0	0	0	0	0	0	0	0	0	0	0	0	0	0	0	0	0	0	0	0	0	0	0	0	0
0	0	0	0	0	0	0	0	0	0	0	0	0	0	0	0	0	0	0	0	0	0	0	0	0	0	0	0	0	0	0	0	0	0	0	0	0	0	0	0	0	0	0	0	0	0	0	0	0	0
0	0	0	0	0	0	0	0	0	0	0	0	0	0	0	0	0	0	0	0	0	0	0	0	0	0	0	0	0	0	0	0	0	0	0	0	0	0	0	0	0	0	0	0	0	0	0	0	0	0
0	0	0	0	0	0	0	0	0	0	0	0	0	0	0	0	0	0	0	0	0	0	0	0	0	0	0	0	0	0	0	0	0	0	0	0	0	0	0	0	0	0	0	0	0	0	0	0	0	0
0	0	0	0	0	0	0	0	0	0	0	0	0	0	0	0	0	0	0	0	0	0	0	0	0	0	0	0	0	0	0	0	0	0	0	0	0	0	0	0	0	0	0	0	0	0	0	0	0	0
0	0	0	0	0	0	0	0	0	0	0	0	0	0	0	0	0	0	0	0	0	0	0	0	0	0	0	0	0	0	0	0	0	0	0	0	0	0	0	0	0	0	0	0	0	0	0	0	0	0
0	0	0	0	0	0	0	0	0	0	0	0	0	0	0	0	0	0	0	0	0	0	0	0	0	0	0	0	0	0	0	0	0	0	0	0	0	0	0	0	0	0	0	0	0	0	0	0	0	0
0	0	0	0	0	0	0	0	0	0	0	0	0	0	0	0	0	0	0	0	0	0	0	0	0	0	0	0	0	0	0	0	0	0	0	0	0	0	0	0	0	0	0	0	0	0	0	0	0	0
0	0	0	0	0	0	0	0	0	0	0	0	0	0	0	0	0	0	0	0	0	0	0	0	0	0	0	0	0	0	0	0	0	0	0	0	0	0	0	0	0	0	0	0	0	0	0	0	0	0
0	0	0	0	0	0	0	0	0	0	0	0	0	0	0	0	0	0	0	0	0	0	0	0	0	0	0	0	0	0	0	0	0	0	0	0	0	0	0	0	0	0	1	0	0	0	0	0	0	0
0	0	0	0	0	0	0	0	0	0	0	0	0	0	0	0	0	0	0	0	0	0	0	0	0	0	0	0	0	0	0	0	0	0	0	0	0	0	0	0	0	0	0	0	0	0	0	0	0	1
0	0	0	0	0	0	0	0	0	0	0	0	0	0	0	0	0	0	0	0	0	0	0	0	0	0	0	0	0	0	0	0	0	0	0	0	0	0	0	0	0	0	0	0	0	0	0	0	0	0
0	0	0	0	0	0	0	0	0	0	0	0	0	0	0	0	0	0	0	0	0	0	0	0	0	0	0	0	0	0	0	0	0	0	0	0	0	0	0	0	0	0	0	0	0	0	0	1	0	1
0	0	0	0	0	0	0	0	0	0	0	0	0	0	0	0	0	0	0	0	0	0	0	0	0	0	0	0	0	0	0	0	0	0	0	0	0	0	0	0	0	0	0	0	0	0	0	1	0	1
0	0	0	0	0	0	0	0	0	0	0	0	0	0	0	0	0	0	0	0	0	0	0	0	0	0	0	0	0	0	0	0	0	0	0	0	0	0	0	0	0	0	0	0	0	0	0	0	1	1
0	0	0	0	0	0	0	0	0	0	0	0	0	0	0	0	0	0	0	0	0	0	0	0	0	0	0	0	0	0	0	0	0	0	0	0	0	0	0	0	0	0	0	0	0	0	0	0	1	1
0	0	0	0	0	0	0	0	0	0	0	0	0	0	0	0	0	0	0	0	0	0	0	0	0	0	0	0	0	0	0	0	0	0	0	0	0	0	0	0	0	0	0	0	0	0	1	0	1	1
0	0	0	0	0	0	0	0	0	0	0	0	0	0	0	0	0	0	0	0	0	0	0	0	0	0	0	0	0	0	0	0	0	0	0	0	0	0	0	0	0	0	0	0	0	1	0	0	1	1
0	0	0	0	0	0	0	0	0	0	0	0	0	0	0	0	0	0	0	0	0	0	0	0	0	0	0	0	0	0	0	0	0	0	0	0	0	0	0	0	0	0	0	0	0	1	0	0	0	2
0	0	0	0	0	0	0	0	0	0	0	0	0	0	0	0	0	0	0	0	0	0	0	0	0	0	0	0	0	0	0	0	0	0	0	0	0	0	0	0	0	0	0	0	1	1	1	1	1	2
0	0	0	0	0	0	0	0	0	0	0	0	0	0	0	0	0	0	0	0	0	0	0	0	0	0	0	0	0	0	0	0	0	0	0	0	0	0	0	0	0	0	0	0	1	1	1	1	1	1
0	0	0	0	0	0	0	0	0	0	0	0	0	0	0	0	0	0	0	0	0	0	0	0	0	0	0	0	0	0	0	0	0	0	0	0	0	0	0	0	0	0	0	1	1	1	2	1	1	1
0	0	0	0	0	0	0	0	0	0	0	0	0	0	0	0	0	0	0	0	0	0	0	0	0	0	0	0	0	0	0	0	0	0	0	0	0	0	0	1	0	0	1	1	1	1	3	2	1	2
0	0	0	0	0	0	0	0	0	0	0	0	0	0	0	0	0	0	0	0	0	0	0	0	0	0	0	0	0	0	0	0	0	0	0	0	0	0	0	0	0	1	1	1	1	2	2	2	2	2
0	0	0	0	0	0	0	0	0	0	0	0	0	0	0	0	0	0	0	0	0	0	0	0	0	0	0	0	0	0	0	0	0	0	0	0	0	0	0	0	1	1	1	1	1	1	1	1	2	4
0	0	0	0	0	0	0	0	0	0	0	0	0	0	0	0	0	0	0	0	0	0	0	0	0	0	0	0	0	0	0	0	0	0	0	0	0	0	1	1	1	1	1	2	2	2	1	2	2	3
0	0	0	0	0	0	0	0	0	0	0	0	0	0	0	0	0	0	0	0	0	0	0	0	0	0	0	0	0	0	0	0	0	0	0	0	0	1	0	1	1	1	2	1	2	3	1	1	2	2
0	0	0	0	0	0	0	0	0	0	0	0	0	0	0	0	0	0	0	0	0	0	0	0	0	0	0	0	0	0	0	0	0	0	0	0	1	1	0	0	2	2	1	2	2	2	3	3	4	7
0	0	0	0	0	0	0	0	0	0	0	0	0	0	0	0	0	0	0	0	0	0	0	0	0	0	0	0	0	0	0	0	0	0	0	0	1	1	1	1	1	1	1	2	2	2	3	4	7	10
0	0	0	0	0	0	0	0	0	0	0	0	0	0	0	0	0	0	0	0	0	0	0	0	0	0	0	0	0	0	0	0	1	1	0	1	1	1	2	1	2	2	1	2	2	2	5	7	14	75
0	0	0	0	0	0	0	0	0	0	0	0	0	0	0	0	0	0	0	0	0	0	0	0	0	0	0	0	1	0	0	0	0	0	1	1	1	2	3	2	2	2	2	1	2	3	6	16	85	152
0	0	0	0	0	0	0	0	0	0	0	0	0	0	0	0	0	0	0	0	0	0	0	0	0	0	0	0	1	0	1	0	0	1	1	1	2	2	3	3	2	2	3	3	5	5	17	96	152	113
0	0	0	0	0	1	1	0	0	0	0	0	0	0	0	0	0	0	0	0	0	0	0	0	0	0	0	0	1	1	0	0	0	1	2	2	3	2	1	1	2	3	3	4	5	20	103	159	114	59
0	0	0	0	0	0	1	0	0	0	0	0	0	0	0	0	0	0	0	0	0	0	0	0	0	0	1	0	0	1	1	1	1	2	2	2	2	2	2	2	3	1	3	5	25	107	153	106	63	44
0	0	0	0	0	0	0	0	0	0	0	0	0	0	0	0	0	0	0	0	0	0	0	0	0	1	1	0	0	1	1	1	1	2	2	3	5	3	3	4	3	1	5	23	109	155	97	51	47	43
0	0	0	0	0	0	0	0	0	0	0	0	0	0	0	0	0	0	0	0	0	0	0	0	0	0	0	0	1	1	1	1	2	3	2	3	4	3	3	3	4	3	21	106	151	97	49	43	44	44
0	0	0	0	0	0	0	0	0	0	0	0	0	0	0	0	0	0	0	0	0	0	0	0	0	0	0	1	1	1	1	3	2	2	3	2	2	3	4	5	5	20	106	153	98	49	39	39	41	44
0	0	0	0	0	0	0	0	0	0	0	0	0	0	0	0	0	0	0	0	0	0	0	0	0	0	0	1	1	1	2	3	3	3	4	4	4	2	3	5	17	101	153	98	48	41	39	38	44	45
1	0	0	0	0	0	0	0	0	0	0	0	0	0	0	0	0	0	0	0	0	0	0	0	0	1	0	1	1	1	2	1	2	3	4	5	3	4	5	15	92	151	102	48	40	41	39	42	46	48
1	0	0	0	0	0	0	0	0	0	0	0	0	0	0	0	0	0	0	0	0	0	0	0	1	1	1	1	1	1	2	3	2	2	4	4	5	6	12	87	153	104	49	42	38	36	42	48	51	54
0	0	0	0	0	0	0	0	0	0	0	0	0	0	0	0	0	0	0	0	0	0	0	0	1	1	1	2	1	2	3	3	2	2	3	3	4	11	75	146	113	51	40	43	37	40	47	51	55	53
0	0	0	0	0	0	0	0	0	0	0	0	0	0	0	0	0	0	0	0	0	0	0	0	1	1	1	2	3	3	3	2	2	2	2	4	8	68	144	111	54	40	39	40	43	45	48	51	55	75
0	0	0	0	0	0	0	0	0	0	0	0	0	0	0	0	0	0	0	0	0	0	0	0	1	1	1	2	3	2	2	3	2	2	3	6	55	140	120	54	38	39	41	43	44	46	51	51	71	103
0	0	0	0	0	0	0	0	0	0	0	0	0	0	0	0	0	0	0	0	0	0	1	1	1	2	3	3	4	4	3	3	5	5	5	44	130	126	61	38	34	37	44	41	46	51	53	69	93	82
0	0	0	0	0	0	0	0	0	0	0	0	0	0	0	0	0	0	0	0	1	1	1	1	2	4	2	3	3	5	4	3	5	6	33	119	130	63	39	38	38	44	42	44	51	50	66	84	76	52
0	0	0	0	0	0	0	0	0	0	0	0	0	0	0	0	0	0	0	0	0	1	1	1	2	3	2	2	4	4	3	4	5	23	108	136	77	42	40	41	43	40	44	52	50	66	85	68	55	49
0	0	0	0	0	0	0	0	0	0	0	0	0	0	0	0	0	0	0	0	1	1	2	4	3	1	2	3	3	2	5	4	15	86	139	84	40	39	43	46	38	39	51	47	61	89	81	62	51	58
0	0	0	0	0	0	0	0	0	0	0	0	0	0	0	0	0	0	1	1	1	1	2	4	3	1	5	4	3	3	5	8	68	138	105	45	33	33	41	41	37	50	45	52	86	87	71	63	54	65
0	0	0	0	0	0	0	0	0	0	0	0	0	0	0	0	0	0	1	1	1	2	2	2	3	2	4	4	3	3	6	49	124	117	68	35	32	38	41	43	53	49	44	80	95	78	69	60	59	56
0	0	0	0	0	0	0	0	0	0	0	0	0	0	0	0	0	0	1	1	2	1	3	2	3	3	3	4	4	3	31	119	124	65	40	28	38	46	39	55	57	41	62	98	85	75	72	68	62	50
0	0	0	0	0	0	0	0	0	0	0	0	0	0	0	0	0	1	1	2	1	2	2	4	2	2	2	4	4	17	97	138	81	41	34	37	46	35	42	58	41	47	82	89	77	77	74	69	67	67
0	0	0	0	0	0	0	0	0	0	0	0	0	0	1	1	1	1	1	1	2	3	3	4	2	4	3	6	8	68	140	101	44	35	39	46	36	31	58	43	33	74	89	81	79	82	74	66	76	58
0	0	0	0	0	0	0	0	0	0	0	0	0	0	0	1	1	2	2	2	2	2	2	3	5	4	4	5	36	125	123	57	34	42	50	38	31	54	55	26	55	96	85	81	88	89	73	76	65	39
0	0	0	0	0	0	0	0	0	0	0	0	0	0	0	1	1	2	2	3	4	2	3	6	7	4	4	22	102	134	79	41	38	44	44	36	50	57	30	34	83	91	75	86	96	87	86	74	43	36
0	0	0	0	0	0	0	0	0	0	0	0	0	0	1	0	1	3	3	4	4	2	2	4	4	4	5	64	140	96	45	38	43	32	28	54	62	35	24	60	88	84	79	91	94	91	95	56	38	43
0	0	0	0	0	0	0	0	0	0	0	0	0	1	1	1	2	2	4	5	5	4	2	3	3	3	35	117	118	54	38	41	43	29	40	62	41	26	39	72	90	95	88	92	97	102	71	48	39	67
0	0	0	0	0	0	0	0	0	0	0	0	0	0	0	2	3	3	4	5	4	5	4	4	2	14	96	143	70	31	42	47	44	42	59	49	26	32	62	82	101	101	94	98	107	86	51	45	56	102
0	0	0	0	0	0	0	0	0	0	0	0	0	0	1	2	2	3	5	6	5	3	3	1	4	50	136	110	39	33	41	43	44	60	59	37	32	61	84	101	104	95	102	108	100	57	45	52	90	108
0	0	0	0	0	0	0	0	0	0	0	0	0	0	1	2	3	2	4	4	3	4	4	2	24	105	127	58	34	40	42	43	44	52	46	39	64	99	103	111	102	97	109	110	71	41	46	77	148	68
0	0	0	0	0	0	0	0	0	0	0	0	1	0	1	3	3	4	3	5	4	5	8	10	71	133	82	36	43	44	43	47	43	43	48	62	101	114	113	115	104	107	118	95	36	33	61	188	104	48
0	0	0	0	0	0	0	0	0	1	0	0	1	1	2	3	3	5	4	7	6	4	5	33	119	121	53	40	48	46	46	44	42	52	73	99	118	111	115	114	106	110	113	66	24	47	91	140	76	40
0	0	0	0	0	0	0	1	1	1	1	1	1	1	1	3	3	4	4	8	4	3	8	76	136	85	45	45	42	48	50	37	43	71	101	119	115	114	117	111	107	107	86	43	39	72	164	112	68	44
0	0	0	0	0	0	0	0	0	1	1	1	1	2	3	3	2	3	4	4	4	4	29	120	118	53	41	41	43	53	47	37	62	98	114	115	113	118	115	111	110	100	62	44	61	188	132	96	76	64
0	0	0	0	0	0	0	0	0	0	1	1	2	3	3	4	4	4	4	3	5	10	83	137	78	37	35	40	52	49	40	58	98	115	117	112	114	112	107	105	105	83	47	53	81	152	108	88	80	84
0	0	0	0	0	0	0	0	0	0	0	2	2	4	4	3	5	4	5	7	6	32	125	125	55	33	35	46	51	43	47	88	118	119	120	112	106	103	106	103	95	64	44	64	192	124	84	72	84	96
0	0	0	0	0	0	0	0	0	0	1	1	3	3	2	3	6	4	6	5	6	72	136	89	39	37	45	45	46	48	71	114	121	124	121	101	97	101	105	100	77	46	52	88	172	104	64	64	88	112
0	0	0	0	0	0	1	0	0	0	0	1	3	4	5	5	5	4	6	4	27	114	124	54	24	38	46	37	45	59	98	122	118	126	113	93	92	98	93	83	52	40	73	220	152	88	52	60	92	120
0	0	0	0	0	1	1	0	0	1	1	3	4	3	6	5	4	5	7	9	72	138	87	38	32	47	40	36	52	83	121	118	120	121	97	85	85	85	83	66	38	54	97	188	128	72	48	60	100	132
0	0	0	0	0	0	1	1	1	1	2	3	3	6	4	4	4	7	6	24	115	124	53	32	43	53	38	41	65	109	124	114	123	107	87	74	72	74	75	48	40	74	196	148	104	64	52	72	108	144
0	0	0	0	0	0	0	1	1	1	4	3	3	5	6	6	4	9	7	53	131	90	38	33	43	44	37	47	85	125	114	119	115	82	70	57	56	65	55	32	53	93	156	112	80	60	60	80	120	152
0	0	0	0	0	0	0	1	1	2	3	6	6	7	6	6	4	10	19	96	126	63	37	42	40	34	38	59	109	128	112	125	97	68	59	42	38	49	33	38	74	188	124	84	64	60	64	88	124	152
0	0	0	1	0	0	0	1	2	3	3	6	7	5	6	6	4	6	41	132	106	40	33	50	40	38	44	71	121	116	114	117	78	66	60	35	21	28	29	56	96	164	100	64	52	60	76	96	124	152
0	0	0	0	0	0	0	1	3	4	3	4	5	6	6	7	4	7	73	132	75	29	31	47	36	45	52	89	123	105	117	98	69	63	60	29	18	19	41	72	111	140	80	48	48	64	84	104	124	144
0	0	0	0	0	0	1	1	2	3	4	5	4	5	7	9	5	28	117	114	48	33	37	47	46	45	61	116	119	105	116	82	67	59	52	22	21	21	53	83	184	124	64	36	44	68	88	108	124	140
0	0	0	1	1	0	1	2	2	3	4	4	5	8	7	10	9	61	137	89	42	40	40	49	54	43	84	132	110	111	112	69	59	57	43	18	22	29	63	96	160	104	52	28	40	68	92	108	124	136
0	0	1	0	1	0	1	2	2	4	5	5	5	8	11	8	19	94	123	60	42	46	39	54	43	48	115	129	115	124	102	54	50	57	40	14	17	41	79	106	140	88	44	24	40	68	96	108	124	136
0	0	1	0	0	0	1	1	2	4	6	4	7	11	13	5	46	122	105	46	36	45	40	58	36	60	129	128	124	127	94	45	47	50	33	11	19	49	93	156	120	76	36	24	40	72	100	112	124	136
0	0	1	0	0	1	1	1	3	5	5	2	5	10	11	11	74	132	82	46	42	43	45	53	40	80	128	129	122	120	92	42	46	47	26	13	29	52	97	136	108	72	36	28	48	80	104	120	128	140
1	0	1	1	1	1	1	2	4	6	4	3	7	10	6	22	103	127	57	39	42	38	54	49	46	97	128	126	120	118	88	44	46	47	24	13	29	60	100	124	100	68	40	36	56	88	112	128	136	144
1	1	0	1	0	1	1	3	4	5	6	6	5	6	9	43	129	108	42	38	35	38	55	42	52	103	129	127	119	120	86	51	50	43	21	14	31	67	112	116	96	68	48	44	64	96	120	132	144	152
0	0	0	1	0	1	2	3	4	4	4	4	5	7	15	73	139	85	36	42	38	46	54	37	65	107	125	127	117	117	87	57	50	41	15	17	38	70	132	116	96	72	56	56	76	104	124	140	148	156
1	0	0	1	1	1	2	4	5	5	6	6	6	5	25	104	125	62	29	31	40	52	55	43	70	111	125	124	120	115	86	56	45	43	21	22	47	82	140	116	96	80	68	68	88	112	132	144	152	160
0	1	1	1	1	2	2	3	4	8	9	6	9	4	45	124	99	44	35	29	42	52	51	50	65	110	131	123	121	118	92	62	48	50	36	23	49	94	152	120	100	84	80	80	96	120	136	148	156	164
0	1	1	1	1	2	2	3	5	6	6	6	12	10	69	131	84	41	40	34	44	49	47	52	69	113	128	122	119	115	100	72	53	55	35	26	47	100	156	120	100	88	88	92	104	124	140	152	164	168
0	1	2	1	3	2	3	5	7	5	4	6	12	19	101	134	80	40	29	33	49	52	48	50	79	120	120	118	115	111	103	78	53	55	31	34	54	104	156	120	100	92	92	100	112	132	144	156	168	176
1	1	1	1	3	4	4	6	7	7	6	6	7	34	120	122	67	37	31	37	48	54	42	46	88	114	119	119	114	114	106	90	61	56	37	34	57	106	160	120	100	96	100	104	120	136	148	160	172	180
1	1	1	2	2	3	7	10	5	7	8	8	9	58	131	103	52	34	36	41	43	55	38	47	93	107	118	117	115	117	101	91	68	58	38	30	58	112	160	120	100	96	104	112	124	140	152	164	172	180
1	1	1	2	3	3	5	5	4	4	5	12	15	79	132	90	49	33	33	42	44	55	41	45	93	111	117	119	115	112	98	83	76	72	36	26	60	114	156	116	96	100	112	120	132	144	152	160	168	176
1	1	2	3	4	6	6	4	3	3	6	12	25	102	121	71	44	33	33	44	47	48	35	41	94	114	113	119	112	109	102	82	78	79	39	25	60	115	156	116	96	104	116	128	136	144	152	160	164	172
1	1	2	2	4	6	7	3	5	5	6	7	43	127	110	53	40	32	37	48	50	45	31	46	97	110	110	115	106	104	104	88	75	75	39	27	63	117	160	116	100	108	124	132	140	148	156	156	160	164
1	2	3	3	4	4	6	5	4	5	6	7	61	139	97	45	43	33	38	51	53	41	28	59	100	104	113	116	102	99	100	96	85	80	40	26	67	116	172	124	104	112	128	140	144	152	156	156	152	152
1	1	4	3	4	5	4	5	3	6	7	12	80	139	88	43	37	36	41	54	54	37	29	69	110	111	113	112	100	95	93	97	98	89	40	23	70	121	184	136	112	116	132	140	148	156	156	152	144	144
1	2	3	4	5	5	6	5	5	5	6	23	105	131	72	41	30	36	44	53	54	41	32	72	119	121	112	115	101	82	94	101	100	95	36	23	69	123	192	140	120	120	136	144	152	156	160	152	144	140
1	2	3	3	5	6	6	5	6	7	7	39	123	118	55	39	35	33	38	53	45	35	39	81	120	116	109	119	105	75	106	114	96	92	34	23	65	117	200	148	120	124	136	144	148	152	156	152	148	148
2	2	2	3	5	8	5	7	5	9	10	54	131	105	44	29	32	31	40	58	38	34	54	95	118	110	106	115	109	77	105	121	105	94	36	23	67	112	208	152	124	124	132	140	144	148	152	156	156	160
2	2	3	2	6	11	6	6	7	8	11	70	140	96	43	27	26	34	53	56	30	39	70	99	117	110	113	119	113	93	98	115	110	98	45	23	66	107	208	152	124	124	132	136	140	148	152	156	164	168
1	3	2	2	4	7	6	6	5	3	14	91	139	86	45	37	32	39	57	50	28	47	90	104	120	114	115	121	111	109	103	105	101	89	49	23	61	101	204	148	120	120	132	136	144	152	156	160	164	172
2	3	4	5	3	5	6	7	8	4	24	111	133	68	42	44	39	41	51	46	33	58	114	117	118	119	111	118	113	110	105	101	95	87	48	25	56	93	137	140	116	120	132	140	148	156	164	164	164	168
2	2	4	5	4	5	5	8	9	7	34	120	130	58	36	41	36	45	56	42	27	77	128	121	114	114	119	118	115	117	105	96	82	82	59	25	46	81	122	136	112	116	132	140	152	160	168	168	164	168
1	1	3	2	4	4	4	10	11	9	46	128	120	50	30	35	32	46	64	39	27	96	127	120	121	112	120	114	108	121	105	91	63	67	64	23	29	67	115	136	116	116	128	140	152	164	176	172	172	172
1	2	3	2	4	5	6	6	7	8	58	138	105	39	32	36	30	49	60	33	37	107	122	121	123	115	115	117	119	117	97	80	52	54	62	25	20	55	109	144	124	120	124	136	148	168	180	180	180	180
2	2	3	3	5	5	7	6	8	10	71	138	92	34	38	35	28	49	49	30	47	114	120	122	121	115	123	122	125	118	87	62	45	41	59	31	19	47	102	144	132	120	124	128	148	172	184	188	188	188
2	2	2	3	6	6	7	9	8	10	84	141	79	30	37	33	36	51	45	31	55	117	120	125	128	118	130	115	118	120	84	57	46	30	47	32	19	43	96	140	136	124	120	128	148	176	192	196	196	196
2	2	2	4	7	7	4	8	8	14	96	139	74	30	28	32	42	53	48	33	68	122	111	123	128	116	123	115	122	120	79	56	47	23	35	36	23	36	86	135	144	124	120	128	148	180	200	208	204	204
2	1	3	4	4	8	7	6	6	22	108	130	77	35	25	29	35	51	47	36	84	121	101	121	125	117	119	121	124	118	76	45	46	24	30	42	28	30	75	136	148	128	120	124	152	184	208	216	212	212
2	3	4	4	4	5	7	5	5	27	117	126	74	38	34	30	36	54	41	36	90	117	104	123	130	120	117	122	123	121	82	42	52	36	23	43	31	25	59	129	163	128	116	120	148	184	212	216	216	216
2	3	3	4	4	6	11	7	2	32	123	129	70	45	46	44	41	58	54	48	93	115	107	123	130	119	117	125	130	129	88	44	52	49	18	31	32	24	48	118	155	128	112	112	140	180	204	212	212	212
2	3	4	5	4	8	10	6	5	40	133	131	60	41	54	59	49	63	70	59	99	122	103	117	129	127	128	130	126	130	95	45	49	53	19	16	29	27	47	109	150	128	108	104	132	172	196	208	208	208
2	4	4	4	3	5	10	8	11	45	138	126	48	31	49	55	53	66	52	48	106	124	92	103	125	128	125	125	118	127	105	51	46	55	28	18	29	30	49	98	150	128	100	96	120	164	192	200	200	200
2	3	4	3	3	5	10	7	10	53	139	120	48	32	41	45	48	61	39	39	109	125	84	92	125	124	117	123	123	124	114	65	45	56	44	28	24	25	46	86	143	124	92	84	112	156	184	196	200	200
2	3	4	4	4	7	7	6	8	61	145	116	51	38	32	37	49	58	40	38	106	130	84	87	129	128	118	121	125	124	123	77	47	54	51	42	23	17	36	73	129	116	84	76	104	148	180	192	196	200
2	4	4	4	5	10	6	6	11	65	143	115	55	36	27	32	52	64	42	40	102	128	82	86	129	129	122	118	122	130	130	87	52	55	47	50	45	21	24	63	118	152	72	64	96	140	176	188	196	200
2	2	3	5	6	10	7	7	11	70	145	119	60	32	31	25	43	66	41	45	103	125	82	80	127	130	128	126	119	126	131	108	64	62	55	56	72	32	18	53	108	145	68	60	88	136	168	188	196	204
3	3	3	4	4	5	6	8	9	68	145	115	57	36	37	25	36	63	37	51	112	123	82	76	127	132	130	131	117	126	130	122	76	63	69	68	88	45	17	41	93	138	160	56	88	132	164	184	200	208
2	4	5	4	9	7	5	5	9	67	142	110	56	39	37	27	30	62	40	53	122	124	81	78	124	126	122	126	124	131	126	126	91	65	75	76	100	73	16	32	74	124	146	52	80	124	156	180	196	212
3	4	6	5	5	5	5	4	9	64	143	116	56	36	30	23	30	63	48	57	126	131	87	82	120	121	119	121	128	132	125	128	113	83	84	85	107	96	22	26	57	111	136	166	72	112	144	168	192	212
3	4	4	3	2	4	4	4	9	57	144	125	59	34	31	27	31	59	54	67	123	136	99	89	128	127	124	119	125	134	132	131	124	103	96	102	111	110	39	17	47	93	124	159	60	92	124	156	188	212
3	4	3	3	5	5	4	4	9	57	145	127	64	33	37	33	23	55	60	76	119	135	113	96	136	133	126	126	129	133	134	136	119	108	106	112	118	128	72	15	37	73	111	151	44	76	108	140	176	208
3	2	3	4	7	6	6	5	9	51	140	129	71	35	40	33	26	60	63	75	120	138	121	98	131	141	130	130	129	135	136	135	113	113	120	121	129	133	90	23	31	62	102	138	172	52	84	124	168	204
3	3	3	6	3	4	7	4	6	46	138	140	82	39	34	30	32	62	62	71	127	142	124	102	117	144	139	130	125	135	135	131	124	129	132	133	139	129	100	36	26	47	89	121	153	24	64	108	164	204
3	3	4	4	4	5	3	2	4	44	138	148	92	43	30	30	30	59	63	67	123	141	127	109	103	137	145	135	131	137	140	138	136	128	129	138	146	135	105	48	22	33	70	109	140	172	40	88	152	200
2	4	4	3	5	5	4	4	5	30	120	150	103	48	35	35	27	50	60	66	114	136	131	125	100	120	147	142	132	137	143	139	139	126	126	136	145	151	113	54	20	21	48	91	126	163	12	64	128	180
2	2	2	3	4	5	6	5	7	19	102	153	113	56	37	35	24	37	59	71	107	129	128	142	119	103	130	145	132	133	137	131	139	139	135	137	136	151	128	62	20	18	30	66	100	141	171	24	88	148
1	1	2	4	6	6	6	5	6	15	92	157	121	68	37	35	26	31	61	67	99	132	126	134	137	111	103	133	140	131	137	130	126	139	137	135	132	141	138	79	21	15	23	45	73	111	147	0	44	104
2	2	2	4	4	5	5	6	7	10	78	155	135	77	37	31	32	30	51	64	98	137	132	125	144	133	91	105	143	132	136	138	114	121	132	129	125	128	139	94	24	13	19	30	47	86	124	158	8	60
2	2	2	2	4	7	5	4	5	7	55	144	151	88	40	30	38	30	39	61	92	136	142	128	145	153	99	77	133	144	134	147	122	102	119	124	120	110	121	106	34	14	22	21	38	72	108	138	164	20
1	2	2	3	4	6	4	3	3	5	35	131	161	103	54	37	35	26	28	52	77	129	150	125	122	150	124	71	105	144	133	143	138	100	94	111	114	94	91	105	62	15	23	16	22	44	77	107	141	176
1	1	3	5	5	5	4	3	5	6	19	110	167	121	68	39	29	27	28	47	69	113	145	126	98	117	151	96	74	137	143	135	151	127	85	87	103	86	71	83	88	28	21	26	11	18	51	82	111	151
0	1	2	3	4	4	4	5	6	5	10	84	165	139	77	37	34	40	30	42	66	97	135	131	107	106	142	121	79	126	154	140	152	153	109	70	79	82	72	62	85	64	17	26	25	11	23	56	84	121
0	1	2	2	3	5	4	6	5	4	8	60	150	148	93	45	41	47	29	34	64	83	114	135	128	124	135	135	105	102	141	152	144	156	145	91	56	70	82	68	60	88	44	16	34	16	12	23	55	86
1	1	1	3	5	6	5	4	4	5	9	36	131	162	115	63	43	46	40	31	54	72	93	133	138	136	144	143	122	97	114	150	148	148	158	144	78	46	71	85	54	66	97	32	26	30	15	16	19	55
0	1	2	4	4	4	4	3	3	5	9	19	106	173	140	78	49	41	43	32	40	67	88	127	148	141	140	142	130	110	104	142	155	146	146	170	140	48	48	78	75	45	89	75	21	30	20	12	8	21
1	1	2	6	4	4	6	6	5	4	6	10	73	167	165	100	59	41	43	38	35	58	83	117	144	137	131	139	142	137	118	134	156	150	143	152	174	95	40	71	83	71	53	100	59	18	27	15	14	11
1	1	2	3	4	4	5	4	5	4	5	9	43	142	176	129	68	42	49	43	33	45	73	104	127	135	133	134	144	154	142	131	148	147	150	143	162	147	41	52	81	81	65	73	115	47	12	19	15	15
0	1	2	2	3	5	3	2	4	7	6	10	22	101	167	155	87	49	48	40	32	38	58	86	113	137	148	136	132	138	148	139	131	139	150	148	153	164	57	18	79	75	81	72	100	114	38	10	19	18
0	1	2	2	2	4	4	3	4	5	10	8	10	67	154	165	115	67	44	40	37	33	42	60	92	122	149	148	138	141	144	147	132	131	131	136	159	165	101	29	64	85	77	90	85	115	110	39	14	24
0	1	1	2	3	3	3	3	6	4	7	7	7	40	133	172	144	86	48	43	41	34	32	39	65	97	126	154	150	145	149	152	150	139	113	105	141	156	122	83	60	84	86	85	99	103	125	118	47	19
0	1	2	2	3	3	2	4	5	5	5	4	9	17	94	174	165	113	65	44	42	40	27	29	48	77	92	129	163	147	141	152	152	149	126	94	113	124	97	125	97	66	98	81	86	112	117	135	125	53
1	1	1	2	3	3	3	4	5	5	5	3	10	14	51	147	172	144	89	45	42	47	30	33	44	66	77	69	121	164	149	147	154	161	158	117	96	86	67	120	133	63	89	96	66	97	124	129	140	135
0	1	1	1	2	3	3	3	3	4	3	4	6	8	23	110	171	164	117	58	44	56	36	34	40	51	75	66	60	127	164	146	147	152	164	158	116	76	55	72	104	69	79	114	88	98	121	138	145	147
0	0	2	1	1	3	4	2	2	3	5	6	5	7	11	64	156	176	147	90	48	61	47	32	38	41	54	85	74	71	133	160	145	117	113	149	158	126	77	42	42	75	98	123	117	111	118	133	154	147
0	1	1	1	1	1	2	2	3	3	6	8	6	6	9	23	113	175	166	125	58	46	60	52	43	37	36	66	95	68	72	136	164	143	113	112	138	157	133	76	39	62	114	131	126	117	119	141	149	154
0	0	1	1	1	1	2	4	4	4	7	5	3	7	8	12	59	152	176	154	94	41	49	62	50	39	34	46	81	95	57	64	124	159	158	141	135	145	154	135	92	63	105	126	110	119	115	138	156	155
0	0	1	1	1	2	2	3	3	3	4	6	4	5	5	10	20	106	178	170	138	86	44	41	56	49	38	38	51	90	92	54	60	115	154	157	157	149	140	144	129	95	96	86	64	99	123	131	148	163
0	0	0	0	1	1	1	2	3	3	3	6	7	4	4	6	7	51	155	181	155	127	64	34	54	52	43	39	37	50	86	89	54	57	105	143	153	147	134	132	133	125	107	86	68	71	106	145	146	147
0	0	0	0	1	2	1	1	2	3	4	5	6	5	5	7	6	19	105	180	175	136	82	42	40	46	56	45	33	36	50	83	85	57	52	95	147	157	143	132	132	141	143	136	132	114	90	120	159	150
0	0	0	1	1	1	1	2	2	3	6	7	5	5	6	11	8	7	50	145	189	155	110	61	36	43	58	51	36	39	39	52	84	86	60	47	87	137	154	152	145	142	152	156	152	157	137	109	126	156
0	0	0	1	0	0	1	2	3	3	5	8	4	3	4	6	7	8	13	90	175	179	149	91	45	39	46	55	45	40	42	36	53	80	82	60	50	70	118	152	158	158	151	149	145	143	149	146	125	133
0	0	0	0	0	1	1	1	2	3	2	3	5	4	4	3	3	6	11	38	132	187	174	126	74	38	41	58	53	45	44	35	36	56	80	79	66	58	58	78	113	148	157	154	143	137	136	148	148	132
0	0	0	0	0	1	1	1	1	2	2	3	4	3	3	4	7	5	12	12	74	164	188	153	109	56	39	46	56	51	46	43	34	33	55	78	74	76	62	44	54	79	108	139	148	142	134	135	139	143
0	0	0	0	0	1	0	0	1	1	2	3	3	3	3	4	8	6	7	8	25	111	181	177	137	85	47	30	44	54	50	50	38	32	32	48	66	72	74	69	52	39	48	74	111	141	139	130	128	135
0	0	0	0	0	0	0	1	1	1	2	2	3	2	5	4	6	6	4	8	9	51	141	186	172	123	73	43	37	47	51	48	38	37	32	26	41	53	64	71	68	50	40	45	52	87	137	149	136	119
0	0	0	0	0	0	0	1	1	1	2	2	3	4	6	3	4	5	5	4	10	16	92	166	190	164	108	68	44	35	49	53	42	30	31	30	28	32	56	69	67	65	55	47	42	43	75	125	156	146
0	0	0	0	0	0	0	1	1	1	1	2	3	3	4	2	3	3	5	4	8	9	40	124	178	184	145	95	57	35	40	53	58	44	34	34	40	36	35	52	64	65	60	56	55	46	40	53	102	155
0	0	0	0	0	0	0	1	0	1	1	2	3	3	2	3	3	3	5	6	6	11	10	59	138	182	176	136	91	54	34	37	55	58	50	44	48	41	30	30	40	62	70	62	63	62	50	43	45	77
0	0	0	0	0	0	0	0	1	1	1	1	2	2	2	2	3	2	4	5	7	5	9	14	77	156	189	169	131	91	51	33	40	49	55	52	48	37	30	33	34	41	63	71	68	70	66	56	48	40
0	0	0	0	0	0	0	0	1	0	1	1	2	1	2	2	3	3	3	4	6	5	5	6	22	94	167	187	161	132	95	57	40	37	47	47	46	51	44	46	46	37	35	43	57	66	74	71	57	49
0	0	0	0	0	0	0	1	0	1	1	1	2	2	2	3	3	2	4	4	4	3	4	5	7	27	102	171	184	164	137	104	65	39	39	45	46	53	53	50	45	41	37	29	33	47	63	78	73	55
0	0	0	0	0	0	0	0	0	0	1	1	1	2	2	2	3	3	4	3	3	3	4	7	8	9	29	103	171	187	166	143	113	75	46	39	44	44	42	43	45	46	36	30	31	34	46	56	75	77
0	0	0	0	0	0	0	0	0	0	1	1	1	1	1	1	2	3	5	3	4	3	4	6	7	9	9	26	95	164	185	170	148	125	91	54	42	43	37	44	49	54	47	36	39	39	40	41	47	71
0	0	0	0	0	0	0	0	0	0	1	1	1	1	1	2	3	4	2	2	3	2	3	5	5	8	9	9	17	72	152	186	177	160	142	108	71	53	36	41	47	50	55	52	56	52	40	39	38	41
0	0	0	0	0	0	0	0	0	0	1	1	1	1	1	1	2	2	2	2	3	2	2	3	4	6	7	8	11	13	58	130	173	182	171	150	124	95	57	47	54	44	49	51	53	57	54	52	52	45
0	0	0	0	0	0	0	0	0	0	0	1	1	1	1	1	2	1	2	2	2	3	2	3	3	3	4	6	7	9	10	35	96	158	183	177	161	145	108	89	99	53	35	42	46	51	56	58	57	60
0	0	0	0	0	0	0	0	0	0	0	1	1	0	1	1	2	2	2	1	2	2	3	3	3	4	5	4	6	5	8	10	19	69	137	176	183	175	151	137	143	97	47	37	43	47	46	48	50	60
0	0	0	0	0	0	0	0	0	0	0	1	1	0	0	1	1	2	1	2	2	3	2	5	4	3	4	5	5	5	7	6	9	13	43	99	155	184	179	166	158	146	112	79	63	48	39	44	51	52
0	0	0	0	0	0	0	0	0	0	0	0	0	0	1	1	1	1	1	2	2	3	1	3	5	4	3	4	4	5	5	7	6	10	11	18	55	115	162	181	181	171	157	137	121	83	45	41	49	49
0	0	0	0	0	0	0	0	0	0	0	0	0	1	1	1	1	1	1	2	2	2	2	1	2	3	4	4	2	3	4	4	7	8	9	10	10	23	66	122	167	184	181	167	153	131	96	77	62	46
0	0	0	0	0	0	0	0	0	0	0	0	0	0	1	0	0	1	1	1	2	1	2	2	2	1	3	4	3	3	3	5	4	6	9	8	9	12	10	31	84	139	176	185	174	165	157	137	109	73
0	0	0	0	0	0	0	0	0	0	0	0	0	0	0	0	1	1	1	1	2	1	1	2	2	2	2	2	2	2	2	4	3	5	6	8	7	5	10	9	16	53	104	154	185	192	186	165	150	134
0	0	0	0	0	0	0	0	0	0	0	0	0	0	0	0	0	1	1	2	1	1	1	1	1	1	1	2	2	4	3	3	3	6	6	3	4	4	5	10	12	9	24	67	126	174	196	188	177	170
0	0	0	0	0	0	0	0	0	0	0	0	0	0	0	0	1	1	0	1	1	1	1	2	1	1	1	2	2	4	4	3	2	2	4	3	4	5	6	6	8	10	11	11	32	77	130	171	196	202
0	0	0	0	0	0	0	0	0	0	0	0	0	0	0	0	0	0	0	0	0	1	1	1	1	1	1	2	3	3	2	2	2	3	4	3	3	4	7	5	5	5	6	9	9	9	25	61	107	156
0	0	0	0	0	0	0	0	0	0	0	0	0	0	0	0	0	0	1	0	1	1	1	0	1	1	1	2	3	2	1	2	2	2	2	3	3	3	4	4	3	4	5	4	5	6	8	7	15	34
0	0	0	0	0	0	0	0	0	0	0	0	0	0	0	0	0	0	0	0	1	1	1	1	1	1	1	2	2	1	1	3	1	2	3	2	3	3	4	3	3	4	4	6	6	5	5	10	10	7
0	0	0	0	0	0	0	0	0	0	0	0	0	0	0	0	0	0	0	0	1	0	0	0	1	1	1	1	1	1	2	2	2	3	2	3	2	2	4	4	2	3	5	6	7	6	5	5	5	5
0	0	0	0	0	0	0	0	0	0	0	0	0	0	0	0	0	0	0	0	0	0	0	1	1	1	1	1	1	1	2	2	2	2	2	2	2	1	2	3	4	4	3	4	4	5	5	5	7	4
0	0	0	0	0	0	0	0	0	0	0	0	0	0	0	0	0	0	0	0	0	0	1	0	1	1	1	2	1	2	2	1	1	1	1	2	2	1	2	2	2	3	2	4	3	3	5	4	4	3
0	0	0	0	0	0	0	0	0	0	0	0	0	0	0	0	0	0	0	0	0	0	0	0	0	1	1	2	1	1	1	1	1	1	1	1	1	1	2	2	2	2	2	3	2	2	3	4	4	2
0	0	0	0	0	0	0	0	0	0	0	0	0	0	0	0	0	0	0	0	0	0	0	0	0	1	1	1	1	1	1	1	1	1	1	1	1	1	2	1	1	1	2	2	2	2	2	2	4	3
0	0	0	0	0	0	0	0	0	0	0	0	0	0	0	0	0	0	0	0	0	0	0	0	0	0	1	1	0	1	0	1	1	0	1	2	1	1	2	1	1	2	1	1	2	1	3	2	2	2
0	0	0	0	0	0	0	0	0	0	0	0	0	0	0	0	0	0	0	0	0	0	0	0	0	0	0	0	0	0	1	1	1	0	1	1	1	1	1	2	2	1	1	1	3	2	2	2	2	3
0	0	0	0	0	0	0	0	0	0	0	0	0	0	0	0	0	0	0	0	0	0	0	0	0	0	0	0	0	0	0	1	1	0	1	1	2	1	1	1	2	1	2	2	1	2	2	1	2	3
0	0	0	0	0	0	0	0	0	0	0	0	0	0	0	0	0	0	0	0	0	0	0	0	0	0	0	0	0	0	0	0	0	1	1	1	1	1	1	1	1	1	2	1	2	2	2	1	1	1
0	0	0	0	0	0	0	0	0	0	0	0	0	0	0	0	0	0	0	0	0	0	0	0	0	0	0	0	0	0	0	0	0	0	0	1	0	1	1	1	1	1	1	2	1	2	1	1	1	1
0	0	0	0	0	0	0	0	0	0	0	0	0	0	0	0	0	0	0	0	0	0	0	0	0	0	0	0	0	0	0	0	0	0	0	0	1	0	0	1	1	0	1	1	1	1	1	1	1	1
0	0	0	0	0	0	0	0	0	0	0	0	0	0	0	0	0	0	0	0	0	0	0	0	0	0	0	0	0	0	0	0	0	0	0	0	0	0	0	0	1	0	1	1	1	1	1	1	1	1
0	0	0	0	0	0	0	0	0	0	0	0	0	0	0	0	0	0	0	0	0	0	0	0	0	0	0	0	0	0	0	0	0	0	0	0	0	0	0	0	1	1	1	0	1	0	1	1	1	1
0	0	0	0	0	0	0	0	0	0	0	0	0	0	0	0	0	0	0	0	0	0	0	0	0	0	0	0	0	0	0	0	0	0	0	0	0	0	0	0	0	0	0	0	0	0	0	1	0	1
0	0	0	0	0	0	0	0	0	0	0	0	0	0	0	0	0	0	0	0	0	0	0	0	0	0	0	0	0	0	0	0	0	0	0	0	0	0	0	0	0	0	0	0	0	0	1	1	1	1
0	0	0	0	0	0	0	0	0	0	0	0	0	0	0	0	0	0	0	0	0	0	0	0	0	0	0	0	0	0	0	0	0	0	0	0	0	0	0	0	0	0	0	0	0	0	0	0	1	1
0	0	0	0	0	0	0	0	0	0	0	0	0	0	0	0	0	0	0	0	0	0	0	0	0	0	0	0	0	0	0	0	0	0	0	0	0	0	0	0	0	0	0	0	0	0	0	0	0	0
0	0	0	0	0	0	0	0	0	0	0	0	0	0	0	0	0	0	0	0	0	0	0	0	0	0	0	0	0	0	0	0	0	0	0	0	0	0	0	0	0	0	0	0	0	0	0	0	0	0
0	0	0	0	0	0	0	0	0	0	0	0	0	0	0	0	0	0	0	0	0	0	0	0	0	0	0	0	0	0	0	0	0	0	0	0	0	0	0	0	0	0	0	0	0	0	0	0	0	0
0	0	0	0	0	0	0	0	0	0	0	0	0	0	0	0	0	0	0	0	0	0	0	0	0	0	0	0	0	0	0	0	0	0	0	0	0	0	0	0	0	0	0	0	0	0	0	0	0	0
0	0	0	0	0	0	0	0	0	0	0	0	0	0	0	0	0	0	0	0	0	0	0	0	0	0	0	0	0	0	0	0	0	0	0	0	0	0	0	0	0	0	0	0	0	0	0	0	0	0
0	0	0	0	0	0	0	0	0	0	0	0	0	0	0	0	0	0	0	0	0	0	0	0	0	0	0	0	0	0	0	0	0	0	0	0	0	0	0	0	0	0	0	0	0	0	0	0	0	0
0	0	0	0	0	0	0	0	0	0	0	0	0	0	0	0	0	0	0	0	0	0	0	0	0	0	0	0	0	0	0	0	0	0	0	0	0	0	0	0	0	0	0	0	0	0	0	0	0	0
0	0	0	0	0	0	0	0	0	0	0	0	0	0	0	0	0	0	0	0	0	0	0	0	0	0	0	0	0	0	0	0	0	0	0	0	0	0	0	0	0	0	0	0	0	0	0	0	0	0
0	0	0	0	0	0	0	0	0	0	0	0	0	0	0	0	0	0	0	0	0	0	0	0	0	0	0	0	0	0	0	0	0	0	0	0	0	0	0	0	0	0	0	0	0	0	0	0	0	0
0	0	0	0	0	0	0	0	0	0	0	0	0	0	0	0	0	0	0	0	0	0	0	0	0	0	0	0	0	0	0	0	0	0	0	0	0	0	0	0	0	0	0	0	0	0	0	0	0	0
0	0	0	0	0	0	0	0	0	0	0	0	0	0	0	0	0	0	0	0	0	0	0	0	0	0	0	0	0	0	0	0	0	0	0	0	0	0	0	0	0	0	0	0	0	0	0	0	0	0
0	0	0	0	0	0	0	0	0	0	0	0	0	0	0	0	0	0	0	0	0	0	0	0	0	0	0	0	0	0	0	0	0	0	0	0	0	0	0	0	0	0	0	0	0	0	0	0	0	0
0	0	0	0	0	0	0	0	0	0	0	0	0	0	0	0	0	0	0	0	0	0	0	0	0	0	0	0	0	0	0	0	0	0	0	0	0	0	0	0	0	0	0	0	0	0	0	0	0	0
0	0	0	0	0	0	0	0	0	0	0	0	0	0	0	0	0	0	0	0	0	0	0	0	0	0	0	0	0	0	0	0	0	0	0	0	0	0	0	0	0	0	0	0	0	0	0	0	0	0
0	0	0	0	0	0	0	0	0	0	0	0	0	0	0	0	0	0	0	0	0	0	0	0	0	0	0	0	0	0	0	0	0	0	0	0	0	0	0	0	0	0	0	0	0	0	0	0	0	0
0	0	0	0	0	0	0	0	0	0	0	0	0	0	0	0	0	0	0	0	0	0	0	0	0	0	0	0	0	0	0	0	0	0	0	0	0	0	0	0	0	0	0	0	0	0	0	0	0	0
0	0	0	0	0	0	0	0	0	0	0	0	0	0	0	0	0	0	0	0	0	0	0	0	0	0	0	0	0	0	0	0	0	0	0	0	0	0	0	0	0	0	0	0	0	0	0	0	0	0
0	0	0	0	0	0	0	0	0	0	0	0	0	0	0	0	0	0	0	0	0	0	0	0	0	0	0	0	0	0	0	0	0	0	0	0	0	0	0	0	0	0	0	0	0	0	0	0	0	0
0	0	0	0	0	0	0	0	0	0	0	0	0	0	0	0	0	0	0	0	0	0	0	0	0	0	0	0	0	0	0	0	0	0	0	0	0	0	0	0	0	0	0	0	0	0	0	0	0	0
0	0	0	0	0	0	0	0	0	0	0	0	0	0	0	0	0	0	0	0	0	0	0	0	0	0	0	0	0	0	0	0	0	0	0	0	0	0	0	0	0	0	0	0	0	0	0	0	0	0
0	0	0	0	0	0	0	0	0	0	0	0	0	0	0	0	0	0	0	0	0	0	0	0	0	0	0	0	0	0	0	0	0	0	0	0	0	0	0	0	0	0	0	0	0	0	0	0	0	0
0	0	0	0	0	0	0	0	0	0	0	0	0	0	0	0	0	0	0	0	0	0	0	0	0	0	0	0	0	0	0	0	0	0	0	0	0	0	0	0	0	0	0	0	0	0	0	0	0	0
0	0	0	0	0	0	0	0	0	0	0	0	0	0	0	0	0	0	0	0	0	0	0	0	0	0	0	0	0	0	0	0	0	0	0	0	0	0	0	0	0	0	0	0	0	0	0	0	0	0
0	0	0	0	0	0	0	0	0	0	0	0	0	0	0	0	0	0	0	0	0	0	0	0	0	0	0	0	0	0	0	0	0	0	0	0	0	0	0	0	0	0	0	0	0	0	0	0	0	0
0	0	0	0	0	0	0	0	0	0	0	0	0	0	0	0	0	0	0	0	0	0	0	0	0	0	0	0	0	0	0	0	0	0	0	0	0	0	0	0	0	0	0	0	0	0	0	0	0	0
0	0	0	0	0	0	0	0	0	0	0	0	0	0	0	0	0	0	0	0	0	0	0	0	0	0	0	0	0	0	0	0	0	0	0	0	0	0	0	0	0	0	0	0	0	0	0	0	0	0
0	0	0	0	0	0	0	0	0	0	0	0	0	0	0	0	0	0	0	0	0	0	0	0	0	0	0	0	0	0	0	0	0	0	0	0	0	0	0	0	0	0	0	0	0	0	0	0	0	0
0	0	0	0	0	0	0	0	0	0	0	0	0	0	0	0	0	0	0	0	0	0	0	0	0	0	0	0	0	0	0	0	0	0	0	0	0	0	0	0	0	0	0	0	0	0	0	0	0	0
0	0	0	0	0	0	0	0	0	0	0	0	0	0	0	0	0	0	0	0	0	0	0	0	0	0	0	0	0	0	0	0	0	0	0	0	0	0	0	0	0	0	0	0	0	0	0	0	0	0
0	0	0	0	0	0	0	0	0	0	0	0	0	0	0	0	0	0	0	0	0	0	0	0	0	0	0	0	0	0	0	0	0	0	0	0	0	0	0	0	0	0	0	0	0	0	0	0	0	0
0	0	0	0	0	0	0	0	0	0	0	0	0	0	0	0	0	0	0	0	0	0	0	0	0	0	0	0	0	0	0	0	0	0	0	0	0	0	0	0	0	0	0	0	0	0	0	0	0	0
0	0	0	0	0	0	0	0	0	0	0	0	0	0	0	0	0	0	0	0	0	0	0	0	0	0	0	0	0	0	0	0	0	0	0	0	0	0	0	0	0	0	0	0	0	0	0	0	0	0
1	1	1	2	3	3	4	4	2	4	55	112	78	30	33	39	33	33	32	28	31	37	41	36	37	38	38	36	35	38	35	40	44	47	67	110	133	124	111	104	118	125	103	102	116	107	93	72	42	17
1	1	1	2	3	3	4	4	3	4	55	112	78	30	33	39	32	33	32	28	30	37	40	36	37	38	38	36	35	38	34	39	43	46	68	111	132	123	111	104	117	123	101	101	115	105	90	69	40	16
1	1	1	2	3	3	3	4	3	4	55	112	77	30	33	37	31	32	33	28	30	36	40	37	36	38	39	37	33	36	33	36	40	45	70	112	129	120	111	105	113	118	97	97	111	101	83	61	33	13
1	1	1	2	2	3	3	3	4	4	56	112	76	30	34	36	29	32	33	28	29	35	39	39	35	38	41	37	31	33	30	32	37	42	74	114	125	116	111	105	108	110	91	92	105	95	73	49	23	8
1	1	1	2	2	4	3	3	5	5	56	113	74	30	34	34	28	31	34	28	28	34	38	40	34	38	42	38	29	31	28	28	34	40	78	116	120	111	110	105	102	102	84	85	98	87	61	36	13	4
1	1	1	2	2	4	3	3	5	5	56	113	74	30	34	33	27	31	34	29	28	33	36	40	34	37	42	38	29	30	27	25	31	38	80	117	117	107	109	104	97	94	78	77	89	77	50	26	8	3
1	1	1	2	2	3	3	3	5	5	54	114	74	30	33	32	26	30	33	30	29	32	33	38	35	35	41	39	30	30	28	24	29	37	82	118	114	103	107	104	93	86	72	67	77	65	39	18	7	4
1	1	1	2	2	3	4	4	4	5	51	114	74	30	32	31	26	30	33	32	30	32	30	36	37	33	38	39	31	31	29	24	27	37	82	119	111	99	105	103	88	79	66	56	64	52	28	11	8	7
2	2	2	2	3	2	4	4	4	5	50	114	74	30	32	31	26	30	32	33	30	31	29	34	38	31	36	39	33	33	30	25	26	37	83	119	108	96	102	100	82	71	60	47	51	40	20	6	9	9
2	2	2	2	2	2	4	5	4	5	50	113	73	31	32	30	27	31	32	34	31	32	29	33	37	31	33	38	34	35	33	27	28	38	85	118	106	95	100	94	75	62	54	40	39	28	14	5	9	8
1	2	1	1	2	2	4	5	4	5	52	110	72	31	33	30	28	32	32	34	33	33	31	32	37	31	30	36	34	37	35	31	31	41	86	116	105	94	97	87	66	53	47	34	27	17	10	6	9	7
1	2	1	1	2	2	3	5	4	5	54	108	71	32	34	29	29	34	32	34	33	34	33	32	36	31	27	34	34	39	38	34	34	43	88	114	103	95	95	80	57	45	42	29	17	8	7	8	9	5
2	2	2	1	2	2	3	4	4	5	56	107	69	32	35	30	30	35	33	33	34	35	35	34	36	31	26	32	33	39	39	36	37	45	88	111	101	95	94	75	51	41	38	24	10	4	6	8	7	4
2	2	2	2	2	2	3	4	4	4	57	107	66	33	35	31	30	36	33	33	34	34	38	39	36	30	25	31	31	37	39	37	40	47	88	108	98	95	94	71	45	38	36	20	7	3	8	8	5	4
2	2	2	2	2	2	3	4	4	4	58	107	63	34	35	32	31	37	33	32	34	34	40	43	37	29	25	29	30	35	39	38	44	50	87	105	96	95	95	68	40	37	35	17	4	5	9	7	3	3
2	2	2	2	2	3	2	3	4	4	58	107	61	34	35	33	32	37	34	31	34	33	41	46	38	28	25	29	28	33	39	39	48	53	86	102	94	95	94	66	38	38	36	16	3	5	9	6	2	3
2	2	2	3	2	3	3	3	4	4	59	108	59	34	36	33	33	36	33	31	34	32	40	49	39	27	26	29	28	30	38	39	52	59	84	99	92	95	92	66	40	40	40	16	2	4	7	5	2	3
2	2	2	3	2	3	3	2	4	5	59	110	58	34	36	32	35	35	33	30	34	31	38	50	41	26	27	29	27	28	37	39	57	65	82	95	91	94	90	68	43	45	46	18	2	4	5	4	2	3
2	2	1	3	2	3	3	2	4	6	59	111	58	34	37	32	35	34	33	30	34	31	35	50	41	25	28	30	27	28	38	42	62	72	81	92	90	94	89	70	48	50	52	20	3	3	3	4	2	4
2	2	2	3	2	3	3	2	4	7	59	111	59	35	38	32	35	33	32	30	34	31	34	49	41	25	29	31	28	29	41	47	67	79	82	91	90	94	88	70	54	57	58	23	3	2	2	4	3	4
1	2	2	3	3	4	3	2	5	7	60	111	61	36	40	32	35	32	31	32	34	32	32	45	40	25	29	32	30	32	46	54	73	87	84	89	90	94	87	71	61	65	65	27	3	2	3	4	3	4
1	2	2	3	4	4	3	2	5	7	60	111	63	37	41	33	35	31	30	33	34	33	31	42	39	25	30	32	32	35	53	63	78	94	87	89	90	94	87	72	68	73	70	31	4	2	4	5	3	4
1	2	2	3	4	4	3	2	5	7	59	110	65	37	41	34	35	31	29	34	35	34	30	39	37	26	31	32	34	40	60	71	83	98	90	89	90	92	87	74	74	79	73	34	4	2	4	5	3	4
1	2	2	3	4	4	3	2	5	7	57	110	67	38	41	35	35	31	29	35	36	34	30	36	35	28	32	31	35	46	67	81	89	101	93	91	90	90	88	78	80	85	75	35	5	2	4	4	3	3
1	1	2	3	4	5	3	2	4	6	55	109	69	39	40	37	35	31	29	36	37	33	31	34	33	29	32	30	36	52	75	90	95	103	96	93	89	87	89	83	86	90	75	35	5	1	4	4	2	3
1	1	2	3	4	5	4	2	4	5	52	108	70	39	39	38	36	32	29	37	38	33	31	32	32	31	33	29	38	58	82	97	98	103	98	95	88	83	88	86	89	92	73	33	6	1	4	4	2	3
1	2	2	3	4	5	4	2	3	4	50	106	71	39	37	38	36	32	30	37	38	33	31	31	31	32	34	28	40	65	88	101	100	101	97	95	86	79	85	87	91	91	68	29	5	1	4	4	2	3
1	2	2	3	4	4	5	3	3	3	47	105	71	39	34	38	36	33	32	36	38	32	31	30	30	34	34	27	42	71	93	102	100	98	96	94	84	74	80	87	91	87	61	23	5	1	4	5	3	3
1	3	2	4	4	4	5	3	2	3	44	103	73	39	32	38	36	33	33	36	38	32	31	29	30	35	35	27	45	78	97	103	99	95	93	93	80	70	75	84	89	80	52	17	4	2	4	5	3	3
1	2	2	4	4	4	5	3	2	3	40	102	75	40	31	37	36	33	34	37	37	32	31	29	30	36	35	28	49	84	99	102	98	93	91	89	75	66	70	77	83	72	44	13	5	2	4	5	3	3
1	2	2	4	5	4	6	4	3	3	36	101	78	40	31	36	36	32	35	38	37	31	30	29	30	37	34	30	55	89	101	101	95	91	89	84	68	63	64	65	75	62	33	10	5	3	4	5	3	3
1	2	2	4	5	4	6	4	3	4	31	99	81	41	31	34	36	31	35	39	36	31	30	29	31	37	34	33	62	94	101	98	91	89	87	79	60	61	59	52	65	50	23	7	5	3	4	4	2	3
1	2	2	3	5	5	6	4	3	5	28	99	85	42	32	34	35	30	35	39	36	31	30	29	31	37	33	37	69	99	101	97	90	88	85	73	53	57	55	41	55	40	16	5	5	4	4	4	2	4
1	2	2	3	4	4	5	4	4	5	27	98	89	42	35	34	34	30	33	40	37	32	30	29	31	36	32	41	77	103	100	96	89	88	85	67	46	54	51	31	43	31	11	4	5	4	4	4	2	4
1	2	2	3	4	4	5	4	4	5	25	98	93	43	38	35	33	30	32	40	38	32	29	29	31	36	31	46	85	106	99	96	89	89	84	62	40	50	48	22	31	22	9	4	4	4	4	3	2	5
1	2	3	2	4	4	4	4	4	5	24	97	97	45	40	36	32	30	30	39	38	33	29	29	31	35	31	50	92	108	97	95	90	89	84	57	35	47	45	16	21	16	7	5	3	4	4	3	2	5
1	2	3	2	3	4	3	4	4	5	20	95	102	47	41	38	31	31	30	37	37	35	29	29	31	33	31	54	96	108	96	95	91	89	84	54	33	45	43	13	15	12	6	5	4	5	4	4	3	5
1	2	2	2	3	3	3	4	5	5	17	92	108	51	41	40	31	32	31	34	36	37	30	30	31	32	33	58	99	107	94	96	93	90	84	52	31	43	40	14	12	10	8	5	6	5	5	4	3	5
1	2	2	2	3	3	2	4	5	4	13	88	113	55	41	41	30	32	31	31	34	39	30	30	31	31	35	63	100	105	93	96	95	91	84	51	32	43	38	17	11	9	9	6	8	6	5	4	4	5
1	2	2	2	3	4	2	3	5	5	10	82	116	59	40	41	30	32	32	29	31	40	31	30	30	30	39	67	101	103	92	96	94	90	84	52	35	44	37	21	13	9	9	6	8	6	5	5	4	5
1	1	2	3	3	4	3	3	5	5	9	76	117	64	38	40	31	31	33	27	27	41	32	30	30	29	44	72	99	99	91	95	93	89	83	55	39	46	38	26	19	8	8	7	8	6	5	5	3	5
1	1	3	3	4	5	4	3	5	6	7	69	118	70	36	38	31	30	34	26	23	42	33	30	30	29	51	77	97	95	90	93	90	88	82	58	45	49	39	32	27	9	7	7	7	5	4	6	3	5
1	1	3	3	4	5	4	3	4	6	6	61	118	75	35	36	33	28	33	25	20	41	33	29	30	29	57	82	95	93	90	93	89	87	81	63	52	52	42	40	35	9	6	7	7	5	4	6	3	5
1	1	2	3	5	5	5	3	5	5	6	53	116	81	36	33	34	27	31	25	20	40	33	29	30	31	64	87	94	92	90	92	87	86	81	68	60	55	48	50	44	11	6	7	5	5	4	6	3	5
1	1	2	3	5	5	5	3	5	5	5	45	113	87	37	30	36	26	28	25	21	38	32	29	29	33	72	92	94	92	90	91	86	85	81	73	69	58	55	62	53	14	5	6	4	5	5	6	4	4
1	1	2	3	5	5	5	3	5	4	5	37	109	93	39	28	38	25	25	26	22	36	30	30	29	36	80	96	93	93	91	91	85	85	81	78	77	61	62	73	60	16	5	5	3	5	5	6	4	4
1	1	2	3	5	6	5	3	5	4	5	30	104	99	42	27	39	26	24	26	25	35	29	31	30	39	86	99	93	94	92	91	86	85	81	81	82	65	68	81	63	16	5	4	2	6	6	6	4	4
1	1	1	3	5	6	4	3	5	4	6	23	97	104	45	26	40	27	24	25	29	34	27	32	30	43	92	102	94	98	95	91	88	85	81	83	87	69	75	89	65	16	6	4	2	7	6	5	5	3
1	1	1	4	4	6	4	3	5	4	6	17	89	109	49	25	40	29	25	25	33	34	26	34	30	48	97	103	95	101	97	92	91	86	80	84	88	72	81	94	64	15	7	4	2	7	7	5	5	3
1	1	1	4	4	6	4	3	5	4	6	12	82	112	54	26	40	31	27	25	35	33	26	35	31	54	101	104	95	102	99	93	92	85	78	83	87	74	85	94	61	14	7	4	2	8	7	4	6	3
1	1	1	3	4	6	4	3	5	4	6	10	74	116	60	28	40	32	30	26	36	33	27	37	32	60	103	104	96	103	100	94	93	83	74	79	80	74	87	89	56	14	7	4	3	7	6	5	6	4
1	1	2	3	4	5	5	3	5	4	5	8	66	118	67	30	39	34	34	27	36	33	28	39	34	66	105	102	97	102	101	95	93	80	69	74	72	73	87	80	48	12	6	4	3	6	5	5	7	4
1	2	2	3	4	5	5	3	5	4	5	8	57	118	74	34	38	34	37	29	35	33	31	41	35	72	106	101	98	101	101	95	91	76	64	70	62	71	85	68	40	11	6	4	4	5	4	6	7	4
1	2	2	3	4	5	5	3	5	4	5	8	48	115	82	39	37	34	39	31	34	33	33	42	36	78	107	98	99	99	100	94	86	70	59	65	52	65	81	54	32	10	6	5	4	5	4	7	7	5
2	2	2	3	4	5	5	3	5	4	5	9	39	110	92	45	37	33	40	33	32	32	37	43	38	83	107	95	100	96	98	93	78	62	53	61	40	58	76	37	22	8	6	6	4	4	5	8	7	6
2	2	2	2	4	5	5	3	4	4	5	10	30	103	100	51	36	31	41	35	30	32	40	43	38	88	108	93	100	93	96	92	70	54	48	57	30	50	69	23	14	6	6	7	4	4	5	8	7	6
2	2	2	2	4	5	5	3	4	4	5	11	23	95	107	58	35	29	40	37	29	32	42	43	39	91	108	91	101	91	94	90	63	48	45	53	24	43	61	16	10	5	6	7	5	4	5	8	6	6
1	2	2	2	4	5	4	3	4	5	5	10	17	84	112	66	33	28	39	38	29	32	43	42	39	92	109	90	101	91	92	89	56	43	42	50	21	36	50	16	10	3	5	8	7	4	4	6	6	6
1	2	1	2	4	5	4	2	4	6	5	10	13	72	116	73	32	26	36	39	30	33	44	40	38	92	109	89	102	90	91	87	49	39	40	48	19	30	40	19	11	2	5	8	9	5	4	5	6	6
1	2	1	1	3	5	3	2	4	6	4	9	9	60	117	81	31	24	35	39	31	34	43	39	38	91	109	89	102	91	90	86	46	37	40	46	20	27	31	21	11	2	4	8	10	6	4	4	6	6
1	1	1	1	3	5	4	2	3	6	4	8	7	47	114	90	32	23	34	38	33	36	40	37	38	87	109	91	101	92	91	86	47	40	42	45	23	27	25	20	10	2	4	8	10	7	4	5	6	7
1	1	1	1	2	4	4	2	3	6	4	6	5	34	109	98	33	23	33	37	34	38	37	35	38	83	109	94	100	95	92	86	50	45	45	44	28	29	20	19	8	3	4	7	11	8	5	6	7	9
1	1	1	1	2	4	4	2	2	5	3	5	4	23	103	106	37	23	32	36	35	39	34	34	38	78	109	96	99	97	94	86	55	51	48	44	34	32	16	18	6	4	4	6	11	9	6	8	8	11
1	0	1	1	1	4	4	3	3	5	3	4	4	16	95	111	43	24	33	34	34	39	32	34	39	73	108	98	99	98	95	87	62	56	50	45	40	36	14	16	6	5	4	6	11	10	6	9	9	10
1	1	1	2	1	4	5	3	3	4	3	4	4	12	85	116	51	26	34	33	32	39	30	35	40	68	106	100	98	99	95	88	70	61	52	47	47	41	13	14	6	5	4	5	10	10	6	11	10	7
1	1	1	2	2	4	5	3	3	4	3	5	5	10	74	119	60	29	35	31	29	38	29	36	40	64	105	102	97	99	96	90	78	66	53	50	53	46	14	11	7	5	4	4	10	10	6	12	11	6
2	1	2	2	2	3	5	3	4	4	3	5	6	8	63	119	69	32	36	30	28	37	29	38	41	60	103	103	96	99	95	91	85	70	55	54	60	52	15	9	7	6	5	5	10	10	6	12	13	9
2	1	2	2	2	4	5	3	4	5	4	6	7	6	51	115	78	35	36	30	26	36	31	40	40	57	102	102	95	98	93	93	91	72	58	60	65	57	15	7	6	6	6	7	12	9	4	9	14	17
2	1	2	2	2	4	5	3	5	7	5	7	8	5	39	109	87	40	37	29	25	34	33	42	39	54	101	101	94	96	91	95	95	73	61	67	71	63	17	6	5	6	7	10	14	8	2	5	16	28
2	1	2	2	2	3	4	3	5	8	5	8	9	5	28	101	95	45	37	29	24	33	35	45	38	51	100	100	93	95	89	98	99	75	65	75	76	68	18	5	5	7	9	11	15	8	4	7	23	42
2	1	1	2	1	3	4	2	5	8	6	9	9	5	21	92	101	52	37	28	25	32	38	46	37	48	100	101	94	94	87	99	102	78	73	83	82	74	21	4	6	9	10	11	11	9	11	17	38	60
1	1	1	1	1	3	4	2	5	7	6	9	9	5	15	80	107	61	37	28	26	33	40	48	35	46	100	101	94	95	85	101	103	81	82	92	88	80	25	5	8	12	12	9	5	12	22	32	57	81
1	1	1	1	1	2	4	2	4	5	6	10	9	5	10	68	111	70	38	27	28	33	42	49	33	43	100	102	96	95	84	103	103	84	90	98	93	85	28	5	10	15	13	9	3	17	35	49	77	20
1	1	1	1	1	2	3	2	4	5	6	10	8	5	8	57	112	79	40	27	29	33	43	49	33	42	100	103	97	97	85	105	102	86	95	101	96	87	29	6	11	15	13	11	10	28	49	66	24	24
1	1	1	1	1	1	3	2	3	5	7	9	7	6	7	46	111	90	43	28	31	32	44	49	32	42	100	104	99	99	89	107	100	88	98	101	99	86	27	6	13	12	9	15	25	45	66	84	40	52
1	1	1	1	1	1	2	2	3	4	7	8	6	6	8	35	108	101	47	29	33	31	44	47	32	42	99	105	101	102	94	109	97	89	98	99	100	84	25	6	14	10	7	21	44	65	84	52	68	88
0	1	1	1	1	1	2	2	3	4	7	7	6	6	8	27	102	110	52	30	34	30	43	46	32	43	99	106	101	104	99	110	93	88	96	93	99	81	22	6	15	11	11	31	63	82	56	60	88	116
0	1	1	1	1	1	2	2	3	5	7	6	6	5	8	21	94	116	59	33	35	29	42	45	32	44	99	106	101	104	103	111	87	85	89	84	95	76	19	6	13	15	23	48	82	48	44	64	100	136
0	1	1	1	1	1	1	2	3	5	6	6	6	5	8	17	84	122	66	36	36	28	41	44	31	45	98	106	99	104	108	110	82	79	80	72	89	70	16	7	11	23	39	69	32	28	36	64	108	148
0	1	1	1	1	1	1	2	4	5	5	5	6	4	7	13	73	124	74	39	36	27	40	43	31	46	98	106	98	104	110	107	75	74	70	59	82	62	14	10	13	34	57	88	8	16	32	68	116	156
0	1	1	1	1	1	1	2	3	5	5	4	7	5	7	10	63	124	81	41	37	27	39	43	31	47	99	106	96	103	110	101	68	68	60	48	71	53	15	16	26	50	74	16	0	16	44	80	128	168
0	0	1	1	1	1	1	2	3	4	4	4	7	6	7	7	53	121	89	43	37	28	38	43	31	48	101	107	94	102	107	92	60	60	50	36	57	41	17	24	46	71	72	8	8	36	64	100	144	176
0	0	1	1	1	1	1	1	3	4	4	4	7	7	7	6	43	116	95	46	37	30	37	44	32	48	103	107	93	102	103	81	53	54	40	26	43	31	21	35	67	93	56	12	20	56	88	120	152	180
0	0	1	0	1	1	1	1	2	3	4	4	7	7	8	5	35	111	101	48	37	32	36	45	33	48	105	109	94	103	100	72	49	50	35	18	33	26	29	47	85	116	44	12	28	68	100	128	156	176
0	0	1	0	1	0	1	1	2	3	4	4	6	8	9	5	28	103	106	50	37	36	36	46	35	47	105	112	97	106	97	63	46	50	34	14	23	26	42	64	102	96	36	12	32	68	100	124	148	164
0	0	1	0	1	0	1	2	2	4	4	4	5	7	10	6	22	94	109	52	37	39	36	48	37	45	105	115	101	109	94	54	45	51	35	12	16	30	58	82	148	88	36	16	36	68	96	116	136	148
0	0	0	0	0	0	1	2	2	4	4	4	5	7	10	7	17	86	112	55	38	42	35	49	39	44	104	118	105	113	93	49	45	52	36	12	15	38	71	97	140	88	44	24	40	68	96	108	124	136
0	0	0	0	0	0	1	2	2	5	4	4	4	6	10	7	14	79	114	58	39	44	34	49	42	43	102	118	109	117	94	49	46	52	37	16	24	50	82	164	132	92	52	40	48	72	92	104	112	124
0	0	0	0	0	0	1	2	3	6	4	5	4	5	9	8	12	72	115	61	40	45	32	49	44	42	98	118	114	121	98	53	48	53	37	23	39	66	92	156	132	100	72	60	64	76	88	96	100	108
0	0	0	0	0	0	1	2	3	7	4	5	4	4	8	8	11	66	115	66	41	45	31	49	45	42	93	116	116	124	101	57	50	53	38	30	55	81	102	152	132	108	88	76	76	80	88	92	96	100
0	0	0	0	0	0	1	2	3	7	4	5	4	4	7	8	9	59	115	72	43	44	30	47	46	41	87	112	114	123	102	62	53	54	37	36	67	92	111	148	128	112	96	88	88	88	88	92	96	100
0	0	0	0	0	0	1	1	3	7	5	5	4	4	7	7	7	53	115	79	45	42	30	45	46	39	81	104	108	119	101	68	57	53	35	41	76	101	160	140	120	108	100	96	92	92	96	96	100	104
0	0	0	0	0	0	1	1	3	6	5	5	5	4	6	6	6	46	114	87	47	40	30	43	45	38	74	96	99	113	99	74	61	53	35	46	84	108	168	136	112	104	104	100	100	100	104	108	112	116
0	0	0	0	0	0	1	1	3	6	5	5	5	4	5	6	5	40	111	95	50	38	31	41	44	37	69	87	90	107	97	78	66	56	38	53	91	114	180	136	112	104	104	104	108	112	116	120	124	128
0	0	0	0	0	0	1	1	3	5	5	4	5	5	4	5	5	33	108	103	53	35	32	39	42	36	64	79	77	100	95	81	73	62	48	62	96	119	192	144	116	108	108	108	116	124	128	132	136	140
0	0	0	0	0	0	1	1	3	3	5	4	5	6	4	5	5	27	103	111	56	33	33	37	40	36	61	70	64	91	91	84	80	71	62	72	100	255	208	156	124	112	112	112	124	136	148	152	156	160
0	0	0	0	0	0	1	1	3	3	5	3	5	7	3	4	6	21	98	118	59	31	34	35	38	35	57	64	53	85	89	85	86	80	75	81	103	255	228	168	132	120	116	120	132	152	164	172	176	176
0	0	0	0	0	0	1	1	3	3	4	3	4	7	4	4	6	17	91	123	63	31	35	34	36	34	55	60	47	83	88	85	91	88	86	89	105	255	248	188	148	132	128	132	148	168	184	192	196	200
0	0	0	0	0	0	1	1	3	3	4	3	4	7	4	4	7	13	84	127	68	32	37	32	33	33	54	57	44	83	88	83	96	97	98	97	107	255	255	208	168	148	144	148	164	188	208	216	220	224
0	0	0	0	0	0	1	1	3	3	3	3	4	7	5	5	7	10	77	129	73	33	37	30	31	32	53	57	44	84	88	82	100	105	108	103	108	255	255	228	188	168	160	164	184	208	228	240	244	248
0	0	0	0	0	0	1	1	3	4	3	3	4	6	5	5	7	8	70	130	77	34	37	29	30	31	50	57	48	87	90	81	101	110	114	107	109	255	255	240	196	180	172	176	196	224	244	255	255	255
0	0	0	0	0	0	0	1	2	3	2	3	5	6	5	5	6	7	64	128	81	36	36	29	29	31	47	58	58	92	92	81	100	111	117	109	110	255	255	240	204	184	180	188	208	232	252	255	255	255
0	0	0	0	0	0	0	1	2	3	2	3	5	5	5	4	5	6	58	125	85	37	35	30	28	31	43	61	71	98	95	82	98	111	118	110	111	255	255	240	204	188	188	192	212	240	255	255	255	255
0	0	0	0	0	0	0	1	2	2	1	3	5	4	5	4	4	6	52	123	89	38	33	30	28	31	40	63	84	103	98	85	97	111	118	110	111	255	255	240	204	188	188	196	216	244	255	255	255	255
0	0	0	0	0	0	0	1	2	2	1	3	4	3	4	4	4	5	47	122	92	39	32	30	29	33	38	65	95	107	101	89	97	111	118	110	111	255	255	236	200	188	188	196	216	240	255	255	255	255
0	0	0	0	0	0	0	1	1	2	2	3	4	3	4	4	5	5	43	120	96	39	32	31	29	36	36	67	107	109	104	95	98	110	118	109	110	255	255	236	196	184	188	192	212	232	252	255	255	255
0	0	0	0	0	0	0	0	1	2	2	3	4	3	3	4	6	5	39	119	99	38	31	31	30	38	34	70	117	111	107	101	99	110	116	109	109	255	255	232	196	184	184	188	204	224	240	248	255	255
0	0	0	0	0	0	0	0	1	1	2	3	3	3	4	4	6	5	37	119	100	38	32	32	31	40	34	72	124	112	110	107	102	110	114	109	108	255	255	232	192	180	180	184	196	216	232	236	240	244
0	0	0	0	0	0	0	0	1	1	2	3	3	3	4	4	6	5	36	121	101	37	33	34	33	41	35	74	126	112	112	112	105	111	112	111	108	255	255	228	192	176	176	176	188	204	216	220	224	224
0	0	0	0	0	0	0	1	1	1	2	3	3	3	4	4	6	6	37	122	101	37	35	35	34	42	37	76	127	111	114	117	108	111	108	112	108	255	255	232	192	176	168	168	180	196	204	208	204	208
0	0	0	0	0	0	0	1	1	1	2	3	3	4	5	4	6	6	38	124	101	36	37	36	35	43	40	78	126	111	115	118	109	109	103	113	108	255	255	232	192	172	164	160	172	184	196	196	196	192
0	0	0	0	0	0	0	1	1	1	2	3	4	4	5	4	6	6	40	126	99	36	38	38	36	43	43	80	124	111	115	117	109	106	96	113	110	255	255	232	192	168	156	152	164	180	192	192	188	188
0	0	0	0	0	0	0	1	1	1	2	3	4	4	5	4	5	6	43	128	97	35	39	39	36	42	48	82	120	111	114	113	108	102	87	113	112	255	255	236	192	164	148	144	156	176	192	192	188	188
0	0	0	0	0	0	0	1	1	1	3	4	4	4	5	4	5	6	46	130	94	35	40	39	36	41	51	83	115	111	112	108	104	97	78	110	114	255	255	240	196	164	144	136	152	176	188	192	188	188
0	0	0	0	0	0	0	1	1	1	3	3	4	4	4	4	5	6	49	130	92	35	40	39	36	40	53	82	112	111	108	101	98	91	69	105	115	255	255	244	200	164	144	136	148	172	188	192	192	188
0	0	0	0	0	0	0	1	1	1	3	3	4	3	4	4	6	6	52	130	89	34	38	38	35	39	54	80	109	110	103	90	89	84	60	98	116	121	255	252	208	172	144	136	148	172	188	196	196	196
0	0	0	0	0	0	0	1	1	1	4	3	4	3	4	4	7	6	55	129	86	34	37	37	34	38	54	78	105	109	97	80	80	77	52	90	116	121	255	255	216	176	148	140	152	172	188	196	200	200
0	0	0	0	0	0	0	1	2	2	4	3	4	4	4	5	7	7	59	128	83	35	35	35	33	37	53	76	103	107	92	72	71	72	48	80	114	120	255	255	220	180	152	140	152	172	188	196	204	204
0	0	0	0	0	0	0	1	2	2	4	3	4	5	4	5	7	6	62	127	81	35	34	33	33	37	51	72	100	104	87	66	62	68	46	69	110	120	255	255	220	184	156	144	152	168	180	192	204	208
0	0	0	0	0	0	0	1	2	2	4	3	4	5	4	6	6	6	66	127	78	36	32	31	32	38	47	69	98	100	83	61	54	65	47	58	104	120	255	255	224	188	160	148	152	164	176	188	204	212
0	0	0	0	0	0	0	1	3	3	4	3	4	6	4	6	6	7	70	126	76	36	32	30	32	38	45	67	97	98	81	60	50	63	49	48	98	119	255	255	224	192	164	152	152	160	168	184	204	216
0	0	0	0	0	0	1	2	3	3	4	3	4	6	4	5	6	8	73	126	74	37	32	30	33	38	43	65	96	96	83	63	49	63	51	39	90	118	255	255	228	196	168	152	152	156	164	184	204	220
0	0	0	0	0	0	1	2	3	2	3	3	4	6	4	5	7	9	77	126	73	38	33	31	34	39	42	64	96	95	87	70	51	64	55	31	82	116	255	255	228	196	172	156	152	152	160	180	204	224
0	0	0	0	0	0	1	2	2	2	3	3	4	6	4	4	7	11	81	125	71	38	33	32	35	39	42	64	96	96	93	78	56	66	59	26	74	114	255	255	232	200	176	160	152	148	156	176	208	224
0	0	0	0	0	0	1	1	2	2	3	3	4	6	4	4	8	13	85	124	68	39	34	33	36	39	42	65	97	98	99	86	62	68	62	24	68	112	124	255	240	204	180	160	152	148	156	176	208	228
0	0	0	0	0	0	1	1	2	3	3	4	4	5	4	4	8	15	90	123	65	39	36	35	36	39	44	66	99	103	106	96	71	71	64	26	64	110	120	255	252	212	180	160	148	148	156	180	208	228
0	0	0	0	0	0	1	1	2	3	3	4	4	4	4	5	9	18	95	121	61	39	37	37	37	39	47	68	102	108	113	105	81	74	66	29	61	108	117	255	255	216	180	160	148	152	160	184	212	232
0	0	0	0	0	0	1	1	2	3	3	4	4	4	4	5	9	21	100	118	57	38	37	37	37	39	48	69	104	113	117	112	90	77	69	34	60	106	114	255	255	220	184	160	152	156	168	188	216	236
0	0	0	0	0	0	1	0	2	3	3	3	3	4	5	5	8	26	105	115	54	37	37	37	36	39	50	69	106	118	119	116	98	82	71	42	61	105	112	255	255	224	188	164	160	168	180	200	224	240
0	0	0	0	0	0	0	0	2	3	3	3	3	3	5	5	7	31	110	110	50	35	35	36	36	39	51	68	109	122	119	118	105	86	74	51	65	104	111	255	255	232	192	172	168	180	192	212	232	248
0	0	0	0	0	0	0	0	2	3	2	3	3	3	5	5	6	37	115	105	46	34	34	34	35	39	51	67	111	125	118	120	110	91	77	60	69	103	110	255	255	236	200	180	180	192	208	224	244	255
0	0	0	0	0	0	0	1	2	3	2	3	3	4	5	5	6	43	118	99	43	32	32	31	34	39	50	66	111	126	116	120	114	96	82	69	74	103	109	255	255	244	208	188	192	208	220	236	252	255
0	0	0	0	0	0	1	1	1	2	3	3	3	5	5	5	7	50	121	93	41	31	30	27	32	39	48	64	111	126	112	118	116	101	89	78	81	103	107	255	255	252	220	200	204	220	236	248	255	255
0	0	0	0	0	0	1	1	1	2	3	3	3	5	5	5	7	57	123	86	39	30	28	24	31	38	45	62	110	124	109	116	116	106	95	87	87	103	106	255	255	255	228	212	216	232	248	255	255	255
0	0	0	0	0	0	1	1	1	2	3	3	4	6	4	6	8	63	123	81	37	29	26	22	31	37	42	60	108	122	108	116	116	109	100	93	92	103	106	255	255	255	236	220	224	240	252	255	255	255
0	0	0	0	0	0	1	1	1	2	2	3	4	7	5	7	9	68	123	75	36	27	24	20	30	36	40	59	105	120	108	116	114	110	105	98	97	104	105	255	255	255	244	228	232	244	255	255	255	255
0	0	0	0	0	0	1	1	1	2	2	3	5	8	5	8	11	73	121	70	36	26	22	20	30	35	38	58	102	117	109	116	111	111	108	102	101	104	105	255	255	255	248	232	236	248	255	255	255	255
0	0	0	0	0	0	1	1	1	2	2	4	6	8	5	8	12	77	119	66	36	25	22	21	30	34	36	57	99	115	110	117	109	111	111	105	104	105	105	255	255	255	252	236	240	248	255	255	255	255
0	0	0	0	0	0	1	1	1	2	3	4	6	7	5	8	13	80	117	64	38	25	21	22	30	32	35	56	95	115	112	117	108	110	112	106	107	107	105	255	255	255	255	240	236	244	252	255	255	255
0	0	0	0	0	0	0	1	2	2	3	4	5	6	5	8	14	83	115	62	40	25	22	25	30	31	35	55	92	115	115	118	107	108	113	107	108	109	105	118	255	255	255	240	236	240	248	252	255	255
0	0	0	0	0	0	0	1	2	3	3	4	5	5	5	8	15	85	114	62	42	25	23	27	30	30	34	53	88	115	118	118	106	106	113	108	110	111	106	115	255	255	255	240	236	236	240	244	248	248
0	0	0	0	0	0	0	1	2	3	3	4	4	5	5	7	17	88	113	61	44	25	24	30	31	30	34	52	85	114	119	118	107	105	113	108	111	112	107	112	255	255	255	244	236	236	240	240	244	244
0	0	0	0	0	0	0	1	3	4	3	5	4	5	5	6	19	91	112	61	45	26	27	32	31	30	33	51	82	114	120	117	109	105	113	109	112	115	109	109	255	255	255	252	240	240	236	236	240	240
0	0	0	0	0	0	0	1	3	4	3	5	3	5	4	4	21	93	112	61	46	27	29	34	32	31	33	50	79	113	120	116	111	105	114	110	113	116	110	107	255	255	255	255	244	240	236	236	236	240
0	0	0	0	0	0	1	2	3	5	4	5	3	5	4	4	23	96	112	61	45	28	31	35	32	32	32	49	76	112	119	115	113	106	114	110	114	117	111	106	255	255	255	255	248	240	232	232	232	236
0	0	0	0	0	0	1	2	3	5	4	5	4	6	4	4	24	99	112	59	44	28	31	35	32	33	32	48	73	111	119	113	116	108	114	111	114	116	111	106	255	255	255	255	248	236	228	228	228	236
0	0	0	0	0	0	1	2	3	5	4	5	5	6	4	4	26	102	113	58	42	29	31	35	32	34	33	46	69	109	117	111	120	111	114	112	114	115	110	106	255	255	255	255	244	232	224	220	228	232
0	0	0	0	0	0	1	3	3	4	4	4	5	7	4	5	28	104	114	56	40	30	31	34	32	34	33	46	66	106	117	110	122	114	115	112	113	112	109	107	255	255	255	255	240	224	216	216	224	232
0	0	0	0	0	0	1	3	3	4	4	4	5	6	3	6	28	106	114	54	37	30	31	33	32	35	35	45	63	103	117	109	123	116	114	111	110	108	108	109	120	255	255	255	240	224	212	216	224	236
0	0	0	0	0	1	1	3	3	4	4	4	4	5	3	8	29	108	114	51	34	29	29	32	31	35	37	46	60	100	117	109	124	118	114	110	107	103	107	112	119	255	255	255	236	220	208	212	224	240
0	0	0	0	0	1	1	3	3	3	4	4	4	4	3	9	29	109	114	49	32	29	28	32	30	35	39	46	57	96	118	109	123	120	113	109	102	97	105	114	117	255	255	255	236	212	204	212	228	240
0	0	0	0	1	1	1	3	3	3	4	4	3	4	3	10	30	110	113	47	31	29	27	31	29	34	40	46	54	91	118	110	123	120	112	107	97	91	103	115	115	255	255	255	228	204	196	204	224	240
0	0	0	0	1	1	1	3	3	3	4	5	4	4	3	10	30	112	111	45	31	30	27	31	28	34	40	45	52	86	117	111	121	120	112	104	91	85	99	113	111	255	255	248	212	192	184	192	216	236
0	0	0	0	1	1	1	2	4	3	5	6	4	4	4	10	31	113	108	43	31	31	26	31	27	33	40	44	50	81	116	113	119	118	111	101	84	79	96	110	107	255	255	236	200	176	168	184	208	228
0	0	0	0	1	2	1	2	4	4	5	7	4	4	5	10	31	114	106	41	32	33	26	31	26	32	40	43	48	76	115	115	117	117	111	99	79	74	92	107	104	112	255	232	196	168	160	172	200	224
0	0	0	0	1	2	1	2	3	4	5	8	5	4	5	10	32	115	103	41	33	34	26	30	27	32	38	42	45	70	113	117	116	116	112	97	76	70	87	101	99	105	255	236	196	168	156	168	196	216
0	0	0	0	1	1	1	2	3	5	5	9	6	4	6	9	33	115	100	40	35	35	26	30	27	31	36	40	43	64	110	120	114	114	114	96	74	68	81	94	94	98	109	244	204	172	156	168	192	212
0	0	0	0	1	1	1	3	3	5	6	9	8	4	7	8	34	116	98	40	36	36	26	30	29	31	34	39	42	59	107	122	113	113	115	95	73	66	77	88	91	92	101	252	212	172	156	160	184	200
0	0	0	0	1	1	1	3	3	5	5	9	9	5	7	8	37	118	96	40	37	36	26	29	30	31	33	37	41	56	103	124	112	113	118	96	73	66	75	84	90	90	97	127	212	172	148	148	164	180
0	0	0	0	1	1	1	2	2	5	5	9	10	5	6	8	40	119	94	40	37	36	26	29	32	31	32	36	40	55	98	124	112	114	120	98	74	67	75	82	91	91	96	123	216	168	140	132	140	152
0	0	0	0	0	1	1	2	2	5	5	9	12	6	6	7	43	121	93	40	37	36	26	29	34	31	31	35	41	54	93	124	111	115	123	100	77	69	76	82	93	93	98	119	132	164	128	112	112	124
0	0	0	0	0	1	1	2	2	4	4	8	12	6	6	7	45	122	93	40	37	36	26	29	35	31	31	34	41	52	87	122	112	116	124	103	80	73	79	84	96	98	101	118	127	156	112	88	80	92
0	0	0	0	0	1	1	2	3	4	4	7	12	7	5	7	46	122	93	41	36	36	27	30	36	31	32	33	41	51	80	118	112	118	125	105	84	78	86	88	101	105	108	118	122	130	88	60	48	145
0	0	0	0	0	1	1	2	3	3	3	6	11	7	5	6	46	122	95	41	35	35	28	31	37	32	33	33	41	50	73	113	113	119	125	108	88	85	94	95	107	113	116	119	118	121	60	28	12	136
0	0	0	0	0	1	1	2	4	3	3	5	10	8	5	6	46	123	96	42	34	35	28	32	37	32	35	32	41	49	66	108	114	120	124	110	92	91	100	101	112	120	123	121	114	111	125	0	0	124
0	0	0	0	0	1	1	2	4	3	3	4	8	8	5	6	45	123	97	43	34	34	30	33	36	33	35	31	39	47	59	101	115	120	121	112	96	98	106	105	116	125	129	122	110	100	112	0	130	109
0	0	0	0	1	1	1	3	4	3	3	4	7	8	5	6	44	124	97	43	34	33	31	34	34	34	36	29	38	44	53	93	116	119	117	114	101	104	111	110	120	129	133	124	106	88	96	121	115	89
0	0	0	0	1	1	1	3	4	3	3	4	5	8	6	7	43	126	98	44	33	32	32	34	33	34	35	29	36	41	47	85	116	117	114	115	106	110	114	114	122	130	135	124	102	75	79	104	99	71
0	0	0	0	1	1	1	3	4	3	3	4	5	8	6	8	44	126	98	44	33	30	32	34	32	35	34	28	35	39	44	78	116	117	112	117	110	113	115	115	121	128	134	123	99	64	64	87	82	57
0	0	0	0	1	1	1	3	3	3	3	4	5	9	7	9	45	127	97	45	33	29	32	33	31	35	32	28	34	37	41	72	115	116	110	117	114	115	114	115	117	122	128	119	96	54	47	68	63	44
0	0	0	1	1	1	1	3	3	3	3	4	6	9	7	11	46	128	96	45	33	28	31	31	30	34	29	28	33	36	40	66	113	116	110	118	117	115	112	114	113	115	121	115	92	44	32	48	44	34
0	0	0	1	1	1	1	3	2	3	3	4	6	9	8	12	48	128	94	45	33	27	30	29	30	34	27	28	32	36	40	61	111	117	110	119	119	115	109	113	109	109	114	111	88	36	22	33	31	27
0	0	0	1	1	1	1	3	2	3	4	5	6	9	9	14	50	128	93	45	33	26	28	28	30	32	24	29	32	37	40	57	109	119	112	119	119	113	107	112	106	103	107	107	83	30	16	23	22	25
0	0	1	1	1	1	1	3	2	3	4	5	6	9	10	15	53	127	91	44	33	26	27	26	31	30	22	30	32	39	42	54	107	123	116	119	119	110	105	110	102	98	101	104	77	25	13	15	16	25
0	0	1	1	1	1	1	3	2	4	5	5	6	9	11	16	55	127	89	43	32	26	25	25	32	29	21	31	32	40	43	51	104	126	119	119	117	108	103	109	101	96	97	101	71	23	15	12	15	26
1	0	1	1	1	1	1	2	2	4	5	5	6	9	11	16	57	126	86	41	32	27	25	26	34	28	21	32	32	41	44	50	102	128	121	119	116	107	104	110	103	97	97	99	66	27	21	13	17	27
1	1	1	1	1	1	1	2	2	4	6	5	5	9	10	16	59	125	82	37	32	29	26	27	35	28	23	34	33	40	45	49	99	130	123	119	114	108	106	111	107	101	100	98	62	36	32	19	23	29
1	1	1	1	1	1	1	2	2	4	6	5	4	8	10	15	61	124	77	33	33	31	27	29	36	28	25	35	33	39	46	49	96	130	125	119	113	109	108	114	113	107	106	98	59	48	45	27	31	31
1	1	1	1	1	1	1	2	2	5	6	5	4	8	9	14	63	123	73	30	33	33	28	30	36	29	27	36	32	38	46	49	91	128	127	119	112	110	111	117	119	115	113	100	62	59	56	37	39	34
0	1	1	1	1	1	1	1	2	5	5	5	4	7	8	12	64	122	67	28	34	35	30	31	36	30	30	37	31	35	47	47	84	124	128	121	112	112	113	121	127	126	124	105	70	72	68	50	47	38
0	1	1	1	1	1	1	2	2	4	4	4	4	6	8	11	66	121	62	26	36	36	32	31	34	31	32	38	29	32	47	45	75	118	129	123	113	115	116	126	134	138	136	111	81	85	80	65	56	43
0	1	1	1	1	1	1	2	2	4	4	4	4	5	7	10	69	120	57	24	36	37	33	31	33	32	34	38	27	30	47	44	68	112	130	125	114	117	118	129	140	148	145	118	92	95	90	78	65	49
0	1	1	1	1	1	1	2	3	4	4	5	4	5	7	10	73	119	53	24	36	36	34	31	32	32	35	37	25	29	46	42	62	107	131	127	116	118	120	130	143	156	151	124	101	102	97	87	73	59
0	1	1	1	1	1	1	2	4	4	3	5	5	5	7	11	77	119	50	24	35	34	33	31	30	32	36	36	24	28	44	40	56	102	132	130	118	118	121	129	144	161	155	130	110	106	103	95	82	70
0	1	1	1	0	1	1	3	4	4	3	6	6	5	7	13	81	118	47	25	33	32	33	30	28	31	36	34	23	28	43	38	52	97	133	132	120	118	121	127	144	164	156	136	117	108	107	102	90	81
1	1	1	1	0	1	2	3	5	3	4	7	6	5	6	14	85	119	45	25	32	29	33	30	26	31	36	33	23	28	43	39	49	92	132	135	122	119	121	125	143	162	154	138	121	111	110	107	97	90
1	1	1	1	1	1	2	3	4	3	4	7	6	5	6	14	87	120	45	26	30	26	33	30	24	30	36	32	25	29	43	40	48	88	129	137	125	120	120	122	140	155	148	138	121	111	111	111	104	98
1	1	0	1	1	1	2	4	4	3	5	7	6	4	6	15	89	122	45	26	29	23	33	29	23	30	36	32	28	30	44	43	48	83	126	139	127	122	119	119	136	146	141	137	121	112	111	113	109	104
1	1	0	1	1	1	2	4	3	2	5	7	6	4	6	16	92	123	45	27	28	22	34	30	22	30	36	31	30	32	45	45	48	79	123	141	130	124	119	117	133	139	135	135	122	113	112	116	114	110
1	1	0	1	1	1	2	3	3	2	5	7	7	4	6	17	95	123	44	28	27	22	35	30	24	31	35	32	33	33	47	47	48	74	120	142	134	126	121	119	130	132	132	132	123	116	114	118	116	115
0	0	0	1	0	1	1	2	2	2	4	7	7	3	7	18	98	123	42	30	27	24	36	31	26	32	34	33	35	35	49	49	48	69	116	142	137	129	123	122	126	127	129	129	125	119	117	120	117	120
0	0	1	1	0	1	1	1	2	3	4	6	7	3	7	19	100	123	42	31	27	26	37	32	28	33	33	33	38	37	51	50	48	64	111	141	141	133	126	125	125	123	127	127	127	122	120	122	118	123
0	1	1	1	1	1	1	1	2	2	4	6	7	4	9	21	100	122	44	33	28	27	36	34	30	33	32	34	38	39	52	51	47	61	106	140	145	138	130	128	125	124	127	127	130	126	123	124	120	125
0	1	1	1	1	1	2	2	2	2	4	5	6	4	11	24	100	120	48	34	31	30	36	37	31	33	32	35	38	40	52	50	44	57	101	137	149	143	136	130	127	128	128	128	134	130	128	125	121	125
0	1	1	1	1	1	2	2	2	2	4	5	5	5	12	26	98	119	52	35	33	32	35	39	31	33	32	35	38	40	52	49	42	55	96	134	153	149	141	133	130	134	130	130	137	134	132	126	122	125
1	1	1	1	1	1	2	2	2	2	3	4	5	6	13	26	96	120	55	35	35	33	35	40	31	33	33	35	37	41	53	47	41	52	89	130	155	154	145	136	134	138	131	130	138	137	136	128	122	124
1	2	1	1	1	1	2	2	2	2	3	3	5	7	14	24	92	124	59	35	37	33	35	40	30	34	34	34	36	42	53	46	40	51	81	125	156	158	147	137	138	141	132	130	136	140	140	131	123	121
1	1	1	1	1	1	2	2	3	2	2	3	5	7	13	21	88	128	61	35	39	33	37	39	29	36	35	34	35	43	53	44	39	49	73	120	157	162	148	139	143	143	133	128	133	142	143	135	123	118
1	1	1	1	1	1	1	2	3	2	2	3	5	7	13	19	86	132	63	35	41	33	38	37	28	36	35	32	34	44	54	44	39	47	66	115	157	165	150	141	146	145	134	126	130	144	147	138	123	116
1	1	1	1	1	1	1	2	3	2	2	3	5	7	11	18	88	134	61	34	41	34	39	34	28	37	34	30	34	46	54	44	39	44	61	110	158	168	152	143	147	145	133	122	127	145	149	140	124	117
1	1	1	1	1	1	1	3	2	2	2	3	5	5	9	17	92	135	58	33	40	35	40	31	29	37	32	28	34	48	54	45	41	40	57	105	158	170	154	146	146	145	133	117	124	146	152	142	125	119
1	1	1	1	1	1	1	3	2	2	2	3	4	5	7	17	96	135	56	32	40	37	40	28	30	37	31	26	35	50	54	47	43	37	53	101	158	173	157	149	146	145	133	113	123	147	154	145	127	121
0	1	0	0	1	1	1	3	2	3	3	4	4	5	6	17	96	133	58	32	39	38	39	27	31	36	30	25	35	50	56	49	43	37	51	98	159	175	162	152	147	147	134	110	123	149	156	148	131	123
0	1	0	0	1	1	1	3	2	3	3	4	4	5	7	18	92	129	62	33	38	39	38	27	33	34	29	25	34	50	58	53	44	38	49	95	160	179	168	155	149	152	135	110	126	152	158	152	137	125
1	1	0	1	1	1	1	2	3	3	4	4	4	6	8	20	88	125	67	35	36	40	35	28	34	32	29	25	34	49	61	56	44	41	48	94	160	182	174	158	151	157	137	111	130	154	160	155	143	127
1	1	0	1	1	1	1	2	3	4	4	4	4	6	9	20	86	122	70	36	36	41	34	28	35	31	28	26	34	49	63	58	44	43	48	92	161	184	177	159	152	160	138	111	132	155	162	157	146	129
1	1	0	1	1	1	1	2	3	4	4	4	4	6	9	21	85	121	71	36	35	41	34	28	36	30	28	26	34	49	64	59	44	43	47	92	161	185	179	160	152	161	138	111	133	156	162	158	148	129
0	0	0	0	0	0	0	0	0	0	0	0	0	0	0	0	0	0	0	0	0	0	0	0	0	0	0	0	0	0	0	0	0	0	0	0	0	1	1	0	1	1	1	1	1	2	2	2	4	6
0	0	0	0	0	0	0	0	0	0	0	0	0	0	0	0	0	0	0	0	0	0	0	0	0	0	0	0	0	0	0	0	0	0	0	0	0	1	1	1	1	1	1	1	1	2	2	3	4	6
0	0	0	0	0	0	0	0	0	0	0	0	0	0	0	0	0	0	0	0	0	0	0	0	0	0	0	0	0	0	0	0	0	0	0	0	0	1	1	1	1	1	1	1	1	2	3	3	4	6
0	0	0	0	0	0	0	0	0	0	0	0	0	0	0	0	0	0	0	0	0	0	0	0	0	0	0	0	0	0	0	0	0	0	0	0	0	1	1	1	1	1	1	1	1	2	3	3	4	6
0	0	0	0	0	0	0	0	0	0	0	0	0	0	0	0	0	0	0	0	0	0	0	0	0	0	0	0	0	0	0	0	0	0	0	0	0	1	1	1	1	1	1	1	2	2	4	4	4	6
0	0	0	0	0	0	0	0	0	0	0	0	0	0	0	0	0	0	0	0	0	0	0	0	0	0	0	0	0	0	0	0	0	0	0	0	0	1	1	1	1	1	1	2	2	2	4	4	4	5
0	0	0	0	0	0	0	0	0	0	0	0	0	0	0	0	0	0	0	0	0	0	0	0	0	0	0	0	0	0	0	0	0	0	0	0	0	1	1	1	1	1	1	2	1	2	4	3	4	4
0	0	0	0	0	0	0	0	0	0	0	0	0	0	0	0	0	0	0	0	0	0	0	0	0	0	0	0	0	0	0	0	0	0	0	0	0	1	1	1	1	1	1	2	1	2	3	2	4	4
0	0	0	0	0	0	0	0	0	0	0	0	0	0	0	0	0	0	0	0	0	0	0	0	0	0	0	0	0	0	0	0	0	0	0	0	0	0	0	1	1	1	1	2	1	2	3	2	4	4
0	0	0	0	0	0	0	0	0	0	0	0	0	0	0	0	0	0	0	0	0	0	0	0	0	0	0	0	0	0	0	0	0	0	0	0	0	0	1	1	1	1	1	2	1	2	3	3	5	4
0	0	0	0	0	0	0	0	0	0	0	0	0	0	0	0	0	0	0	0	0	0	0	0	0	0	0	0	0	0	0	0	0	0	0	0	0	0	1	1	1	1	1	2	1	3	3	4	5	5
0	0	0	0	0	0	0	0	0	0	0	0	0	0	0	0	0	0	0	0	0	0	0	0	0	0	0	0	0	0	0	0	0	0	0	0	0	1	1	1	1	1	1	2	2	3	3	5	5	7
0	0	0	0	0	0	0	0	0	0	0	0	0	0	0	0	0	0	0	0	0	0	0	0	0	0	0	0	0	0	0	0	0	0	0	0	1	1	1	1	1	1	1	2	2	3	3	5	5	8
0	0	0	0	0	0	0	0	0	0	0	0	0	0	0	0	0	0	0	0	0	0	0	0	0	0	0	0	0	0	0	0	0	0	0	0	1	1	1	1	1	1	1	2	2	3	2	4	4	9
0	0	0	0	0	0	0	0	0	0	0	0	0	0	0	0	0	0	0	0	0	0	0	0	0	0	0	0	0	0	0	0	0	0	0	0	1	1	1	1	1	1	1	2	2	2	2	3	4	10
0	0	0	0	0	0	0	0	0	0	0	0	0	0	0	0	0	0	0	0	0	0	0	0	0	0	0	0	0	0	0	0	0	0	0	0	1	1	1	1	1	1	1	2	2	2	2	3	4	11
0	0	0	0	0	0	0	0	0	0	0	0	0	0	0	0	0	0	0	0	0	0	0	0	0	0	0	0	0	0	0	0	0	0	0	0	1	1	1	1	1	1	1	2	2	2	2	3	7	11
0	0	0	0	0	0	0	0	0	0	0	0	0	0	0	0	0	0	0	0	0	0	0	0	0	0	0	0	0	0	0	0	0	0	0	0	1	1	1	0	1	1	1	1	2	2	3	4	10	10
0	0	0	0	0	0	0	0	0	0	0	0	0	0	0	0	0	0	0	0	0	0	0	0	0	0	0	0	0	0	0	0	0	0	0	0	1	1	1	0	1	1	2	1	2	2	3	4	12	9
0	0	0	0	0	0	0	0	0	0	0	0	0	0	0	0	0	0	0	0	0	0	0	0	0	0	0	0	0	0	0	0	0	0	0	0	0	1	0	0	1	1	2	1	2	2	4	5	11	9
0	0	0	0	0	0	0	0	0	0	0	0	0	0	0	0	0	0	0	0	0	0	0	0	0	0	0	0	0	0	0	0	0	0	0	0	0	1	0	0	1	1	2	1	2	3	4	7	9	7
0	0	0	0	0	0	0	0	0	0	0	0	0	0	0	0	0	0	0	0	0	0	0	0	0	0	0	0	0	0	0	0	0	0	0	0	0	1	0	0	1	1	2	1	2	3	4	8	8	8
0	0	0	0	0	0	0	0	0	0	0	0	0	0	0	0	0	0	0	0	0	0	0	0	0	0	0	0	0	0	0	0	0	0	0	0	0	1	1	1	1	1	2	1	2	3	5	9	7	14
0	0	0	0	0	0	0	0	0	0	0	0	0	0	0	0	0	0	0	0	0	0	0	0	0	0	0	0	0	0	0	0	0	0	0	0	0	1	1	1	1	1	2	1	2	3	5	9	8	25
0	0	0	0	0	0	0	0	0	0	0	0	0	0	0	0	0	0	0	0	0	0	0	0	0	0	0	0	0	0	0	0	0	0	0	0	0	1	1	1	1	1	1	2	2	3	5	10	10	37
0	0	0	0	0	0	0	0	0	0	0	0	0	0	0	0	0	0	0	0	0	0	0	0	0	0	0	0	0	0	0	0	0	0	0	0	0	1	1	1	1	1	1	2	2	3	5	10	14	49
0	0	0	0	0	0	0	0	0	0	0	0	0	0	0	0	0	0	0	0	0	0	0	0	0	0	0	0	0	0	0	0	0	0	0	0	1	1	1	1	1	1	1	3	2	3	6	9	20	60
0	0	0	0	0	0	0	0	0	0	0	0	0	0	0	0	0	0	0	0	0	0	0	0	0	0	0	0	0	0	0	0	0	0	0	0	1	2	1	1	1	1	1	3	3	4	6	8	28	70
0	0	0	0	0	0	0	0	0	0	0	0	0	0	0	0	0	0	0	0	0	0	0	0	0	0	0	0	0	0	0	0	0	0	1	0	1	2	1	2	2	1	1	3	3	4	7	8	37	79
0	0	0	0	0	0	0	0	0	0	0	0	0	0	0	0	0	0	0	0	0	0	0	0	0	0	0	0	0	0	0	0	0	0	1	1	1	2	1	2	2	1	2	3	3	4	7	9	48	87
0	0	0	0	0	0	0	0	0	0	0	0	0	0	0	0	0	0	0	0	0	0	0	0	0	0	0	0	0	0	0	0	0	0	1	1	1	2	1	2	2	2	2	3	4	4	6	11	60	94
0	0	0	0	0	0	0	0	0	0	0	0	0	0	0	0	0	0	0	0	0	0	0	0	0	0	0	0	0	0	0	0	0	0	1	1	1	2	2	2	2	2	2	3	4	3	5	14	73	100
0	0	0	0	0	0	0	0	0	0	0	0	0	0	0	0	0	0	0	0	0	0	0	0	0	0	0	0	0	0	0	0	0	0	1	1	1	2	2	2	2	2	2	3	4	3	5	16	85	105
0	0	0	0	0	0	0	0	0	0	0	0	0	0	0	0	0	0	0	0	0	0	0	0	0	0	0	0	0	0	0	0	0	0	1	1	1	2	2	2	2	2	2	3	4	3	6	19	96	110
0	0	0	0	0	0	0	0	0	0	0	0	0	0	0	0	0	0	0	0	0	0	0	0	0	0	0	0	0	0	0	0	1	1	1	2	1	2	2	2	1	2	3	2	4	3	7	22	107	114
0	0	0	0	0	0	0	0	0	0	0	0	0	0	0	0	0	0	0	0	0	0	0	0	0	0	0	0	0	0	0	0	1	1	1	2	1	2	3	2	1	2	3	2	4	3	8	24	113	117
0	0	0	0	0	0	0	0	0	0	0	0	0	0	0	0	0	0	0	0	0	0	0	0	0	0	0	0	0	0	0	0	1	1	1	2	1	2	3	3	2	2	3	2	4	3	9	24	116	119
0	0	0	0	0	0	0	0	0	0	0	0	0	0	0	0	0	0	0	0	0	0	0	0	0	0	0	0	0	0	0	0	1	1	1	2	1	2	3	3	2	3	3	2	4	3	10	23	114	119
0	0	0	0	0	0	0	0	0	0	0	0	0	0	0	0	0	0	0	0	0	0	0	0	0	0	0	0	0	0	0	0	1	1	1	2	2	2	3	4	3	3	3	2	4	4	11	21	110	119
0	0	0	0	0	0	0	0	0	0	0	0	0	0	0	0	0	0	0	0	0	0	0	0	0	0	0	0	0	0	0	0	1	1	1	2	1	2	3	4	3	3	3	2	4	4	12	19	102	119
0	0	0	0	0	0	0	0	0	0	0	0	0	0	0	0	0	0	0	0	0	0	0	0	0	0	0	0	0	0	0	0	1	1	1	1	1	2	3	3	3	2	3	2	4	4	12	16	90	119
0	0	0	0	0	0	0	0	0	0	0	0	0	0	0	0	0	0	0	0	0	0	0	0	0	0	0	0	0	0	0	0	1	1	1	1	1	2	3	3	3	2	3	2	4	5	12	14	76	118
0	0	0	0	0	0	0	0	0	0	0	0	0	0	0	0	0	0	0	0	0	0	0	0	0	0	0	0	0	0	0	0	1	1	0	1	1	2	3	3	3	2	3	2	4	5	11	13	64	118
0	0	0	0	0	0	0	0	0	0	0	0	0	0	0	0	0	0	0	0	0	0	0	0	0	0	0	0	0	0	0	0	1	0	0	1	1	2	2	2	3	2	3	2	4	6	10	12	54	119
0	0	0	0	0	0	0	0	0	0	0	0	0	0	0	0	0	0	0	0	0	0	0	0	0	0	0	0	0	0	0	0	0	0	0	1	1	2	2	2	2	2	3	3	5	6	9	12	46	121
0	0	0	0	0	0	0	0	0	0	0	0	0	0	0	0	0	0	0	0	0	0	0	0	0	0	0	0	0	0	0	0	0	0	0	1	1	1	2	2	2	2	3	3	5	7	8	12	38	123
0	0	0	0	0	0	0	0	0	0	0	0	0	0	0	0	0	0	0	0	0	0	0	0	0	0	0	0	0	0	0	0	0	0	0	1	1	1	2	2	2	2	3	3	6	7	8	12	34	121
0	0	0	0	0	0	0	0	0	0	0	0	0	0	0	0	0	0	0	0	0	0	0	0	0	0	0	0	0	0	0	0	0	0	0	1	1	1	2	2	2	3	3	3	6	8	8	11	31	118
0	0	0	0	0	0	0	0	0	0	0	0	0	0	0	0	0	0	0	0	0	0	0	0	0	0	0	0	0	0	0	0	0	0	0	0	1	1	2	2	2	3	3	3	6	8	8	10	30	115
0	0	0	0	0	0	0	0	0	0	0	0	0	0	0	0	0	0	0	0	0	0	0	0	0	0	0	0	0	0	0	0	0	0	0	0	1	1	2	2	2	3	3	3	5	8	8	9	29	112
0	0	0	0	0	0	0	0	0	0	0	0	0	0	0	0	0	0	0	0	0	0	0	0	0	0	0	0	0	0	0	0	0	0	0	0	1	1	2	2	2	3	3	3	5	7	6	8	27	109
0	0	0	0	0	0	0	0	0	0	0	0	0	0	0	0	0	0	0	0	0	0	0	0	0	0	0	0	0	0	0	0	0	0	0	0	1	2	2	1	2	2	2	3	4	6	5	8	27	106
0	0	0	0	0	0	0	0	0	0	0	0	0	0	0	0	0	0	0	0	0	0	0	0	0	0	0	0	0	0	0	0	0	0	0	1	1	2	2	1	2	2	2	3	4	6	4	8	28	105
0	0	0	0	0	0	0	0	0	0	0	0	0	0	0	0	0	0	0	0	0	0	0	0	0	0	0	0	0	0	0	0	0	0	0	1	1	1	2	2	2	3	3	3	4	7	5	9	32	108
0	0	0	0	0	0	0	0	0	0	0	0	0	0	0	0	0	0	0	0	0	0	0	0	0	0	0	0	0	0	0	0	0	0	0	1	1	1	2	2	3	3	3	4	5	8	7	11	38	113
0	0	0	0	0	0	0	0	0	0	0	0	0	0	0	0	0	0	0	0	0	0	0	0	0	0	0	0	0	0	0	0	0	0	0	1	1	1	2	2	3	3	4	4	6	9	8	13	45	119
0	0	0	0	0	0	0	0	0	0	0	0	0	0	0	0	0	0	0	0	0	0	0	0	0	0	0	0	0	0	0	0	0	0	0	1	1	1	2	3	3	3	4	4	6	8	9	14	52	122
0	0	0	0	0	0	0	0	0	0	0	0	0	0	0	0	0	0	0	0	0	0	0	0	0	0	0	0	0	0	0	0	0	0	0	1	1	1	3	3	3	3	4	4	5	6	8	13	60	124
0	0	0	0	0	0	0	0	0	0	0	0	0	0	0	0	0	0	0	0	0	0	0	0	0	0	0	0	0	0	0	0	0	0	0	1	1	1	3	3	3	3	3	3	5	5	7	13	68	126
0	0	0	0	0	0	0	0	0	0	0	0	0	0	0	0	0	0	0	0	0	0	0	0	0	0	0	0	0	0	0	0	0	0	0	1	1	1	3	3	2	3	3	3	4	3	7	13	77	126
0	0	0	0	0	0	0	0	0	0	0	0	0	0	0	0	0	0	0	0	0	0	0	0	0	0	0	0	0	0	0	0	0	0	0	1	1	1	2	3	2	3	3	3	4	3	7	14	85	126
0	0	0	0	0	0	0	0	0	0	0	0	0	0	0	0	0	0	0	0	0	0	0	0	0	0	0	0	0	0	0	0	0	0	0	1	1	1	2	2	2	3	3	3	3	4	7	15	94	124
0	0	0	0	0	0	0	0	0	0	0	0	0	0	0	0	0	0	0	0	0	0	0	0	0	0	0	0	0	0	0	0	0	0	0	1	1	1	1	2	2	3	3	4	3	5	7	16	101	123
0	0	0	0	0	0	0	0	0	0	0	0	0	0	0	0	0	0	0	0	0	0	0	0	0	0	0	0	0	0	0	0	0	0	1	1	1	1	2	2	2	3	3	4	4	5	6	16	106	123
0	0	0	0	0	0	0	0	0	0	0	0	0	0	0	0	0	0	0	0	0	0	0	0	0	0	0	0	0	0	0	0	0	0	1	1	1	2	2	2	3	3	3	4	4	6	4	17	110	124
0	0	0	0	0	0	0	0	0	0	0	0	0	0	0	0	0	0	0	0	0	0	0	0	0	0	0	0	0	0	0	0	1	0	1	1	1	2	3	2	3	3	3	4	5	6	2	17	111	125
0	0	0	0	0	0	0	0	0	0	0	0	0	0	0	0	0	0	0	0	0	0	0	0	0	0	0	0	0	0	0	0	1	1	1	1	1	2	3	2	4	3	3	4	6	6	2	17	109	125
0	0	0	0	0	0	0	0	0	0	0	0	0	0	0	0	0	0	0	0	0	0	0	0	0	0	0	0	0	0	0	0	1	1	1	1	1	2	3	2	4	3	3	5	6	6	4	16	101	122
0	0	0	0	0	0	0	0	0	0	0	0	0	0	0	0	0	0	0	0	0	0	0	0	0	0	0	0	0	0	0	0	0	1	1	1	1	2	3	2	3	2	2	5	5	6	6	15	91	119
0	0	0	0	0	0	0	0	0	0	0	0	0	0	0	0	0	0	0	0	0	0	0	0	0	0	0	0	0	0	0	0	0	1	1	1	1	2	2	2	3	2	2	5	5	6	8	15	82	117
0	0	0	0	0	0	0	0	0	0	0	0	0	0	0	0	0	0	0	0	0	0	0	0	0	0	0	0	0	0	0	0	0	1	1	1	1	2	2	2	3	2	2	5	5	7	9	16	75	119
0	0	0	0	0	0	0	0	0	0	0	0	0	0	0	0	0	0	0	0	0	0	0	0	0	0	0	0	0	0	0	0	0	1	1	1	1	1	2	3	4	2	3	5	5	8	10	18	69	122
0	0	0	0	0	0	0	0	0	0	0	0	0	0	0	0	0	0	0	0	0	0	0	0	0	0	0	0	0	0	0	0	0	1	1	1	1	1	1	3	4	2	3	5	5	8	10	19	64	124
0	0	0	0	0	0	0	0	0	0	0	0	0	0	0	0	0	0	0	0	0	0	0	0	0	0	0	0	0	0	0	0	0	1	1	1	1	1	1	3	3	2	3	5	5	8	10	18	63	125
0	0	0	0	0	0	0	0	0	0	0	0	0	0	0	0	0	0	0	0	0	0	0	0	0	0	0	0	0	0	0	0	0	1	1	1	2	1	1	3	3	3	4	5	5	7	9	16	66	126
0	0	0	0	0	0	0	0	0	0	0	0	0	0	0	0	0	0	0	0	0	0	0	0	0	0	0	0	0	0	0	0	0	0	1	1	2	1	1	3	3	3	4	5	5	6	9	13	70	125
0	0	0	0	0	0	0	0	0	0	0	0	0	0	0	0	0	0	0	0	0	0	0	0	0	0	0	0	0	0	0	0	1	0	1	1	2	2	1	3	3	3	4	4	6	5	9	14	73	119
0	0	0	0	0	0	0	0	0	0	0	0	0	0	0	0	0	0	0	0	0	0	0	0	0	0	0	0	0	0	0	0	1	0	1	1	2	2	1	2	2	3	4	4	6	6	9	17	76	106
0	0	0	0	0	0	0	0	0	0	0	0	0	0	0	0	0	0	0	0	0	0	0	0	0	0	0	0	0	0	0	0	1	0	0	1	2	2	2	2	2	3	3	3	6	7	9	23	79	90
0	0	0	0	0	0	0	0	0	0	0	0	0	0	0	0	0	0	0	0	0	0	0	0	0	0	0	0	0	0	0	1	1	1	0	1	1	2	2	2	2	3	3	3	7	8	10	32	83	75
0	0	0	0	0	0	0	0	0	0	0	0	0	0	0	0	0	0	0	0	0	0	0	0	0	0	0	0	0	0	0	1	1	1	1	1	1	2	2	2	2	3	3	3	7	7	11	44	87	67
0	0	0	0	0	0	0	0	0	0	0	0	0	0	0	0	0	0	0	0	0	0	0	0	0	0	0	0	0	0	0	1	1	1	1	1	1	2	2	2	2	2	3	3	8	7	13	61	91	61
0	0	0	0	0	0	0	0	0	0	0	0	0	0	0	0	0	0	0	0	0	0	0	0	0	0	0	0	0	0	0	1	1	1	1	1	1	2	2	2	2	2	4	4	8	6	16	77	95	58
0	0	0	0	0	0	0	0	0	0	0	0	0	0	0	0	0	0	0	0	0	0	0	0	0	0	0	0	0	0	0	0	1	1	2	1	1	2	3	2	2	2	4	4	8	6	24	90	94	56
0	0	0	0	0	0	0	0	0	0	0	0	0	0	0	0	0	0	0	0	0	0	0	0	0	0	0	0	0	0	0	0	1	1	2	2	1	2	3	3	2	3	4	4	9	6	36	99	90	57
0	0	0	0	0	0	0	0	0	0	0	0	0	0	0	0	0	0	0	0	0	0	0	0	0	0	0	0	0	0	0	0	1	1	2	2	1	2	3	3	3	3	4	5	9	6	50	106	83	58
0	0	0	0	0	0	0	0	0	0	0	0	0	0	0	0	0	0	0	0	0	0	0	0	0	0	0	0	0	0	0	0	1	1	2	2	1	2	4	3	3	3	3	5	9	8	64	110	77	59
0	0	0	0	0	0	0	0	0	0	0	0	0	0	0	0	0	0	0	0	0	0	0	0	0	0	0	0	0	0	0	0	1	1	2	2	1	2	3	3	3	4	3	6	9	10	77	112	69	57
0	0	0	0	0	0	0	0	0	0	0	0	0	0	0	0	0	0	0	0	0	0	0	0	0	0	0	0	0	0	0	0	1	1	2	1	2	2	3	2	4	4	3	6	8	13	89	110	61	54
0	0	0	0	0	0	0	0	0	0	0	0	0	0	0	0	0	0	0	0	0	0	0	0	0	0	0	0	0	0	0	0	1	1	1	1	2	2	3	2	4	5	4	6	8	16	100	109	54	51
0	0	0	0	0	0	0	0	0	0	0	0	0	0	0	0	0	0	0	0	0	0	0	0	0	0	0	0	0	0	0	0	1	1	1	1	2	2	3	2	4	5	4	6	8	18	107	109	52	49
0	0	0	0	0	0	0	0	0	0	0	0	0	0	0	0	0	0	0	0	0	0	0	0	0	0	0	0	0	0	0	0	1	1	1	1	2	2	3	2	4	5	4	7	8	19	110	109	55	49
0	0	0	0	0	0	0	0	0	0	0	0	0	0	0	0	0	0	0	0	0	0	0	0	0	0	0	0	0	0	0	0	1	1	2	1	2	2	3	3	4	5	5	7	8	19	112	109	58	49
0	0	0	0	0	0	0	0	0	0	0	0	0	0	0	0	0	0	0	0	0	0	0	0	0	0	0	0	0	0	0	0	1	1	2	1	2	2	3	3	4	5	5	7	9	19	109	109	60	48
0	0	0	0	0	0	0	0	0	0	0	0	0	0	0	0	0	0	0	0	0	0	0	0	0	0	0	0	0	0	0	0	1	1	2	1	1	2	2	3	3	5	6	6	9	17	103	109	58	47
0	0	0	0	0	0	0	0	0	0	0	0	0	0	0	0	0	0	0	0	0	0	0	0	0	0	0	0	0	0	0	0	1	1	2	1	1	2	2	2	3	5	6	6	9	15	94	108	55	45
0	0	0	0	0	0	0	0	0	0	0	0	0	0	0	0	0	0	0	0	0	0	0	0	0	0	0	0	0	0	0	0	1	2	2	1	1	2	2	2	2	5	7	6	10	12	83	106	54	44
0	0	0	0	0	0	0	0	0	0	0	0	0	0	0	0	0	0	0	0	0	0	0	0	0	0	0	0	0	0	0	0	1	2	2	1	1	1	2	2	2	5	7	6	10	10	70	103	58	42
0	0	0	0	0	0	0	0	0	0	0	0	0	0	0	0	0	0	0	0	0	0	0	0	0	0	0	0	0	0	0	0	1	1	2	1	1	1	2	3	3	5	7	6	10	9	55	98	65	41
0	0	0	0	0	0	0	0	0	0	0	0	0	0	0	0	0	0	0	0	0	0	0	0	0	0	0	0	0	0	0	0	1	1	2	1	1	1	2	3	3	5	7	6	9	8	40	91	73	41
0	0	0	0	0	0	0	0	0	0	0	0	0	0	0	0	0	0	0	0	0	0	0	0	0	0	0	0	0	0	0	0	0	1	2	1	1	1	2	3	4	5	7	6	8	8	28	82	80	44
0	0	0	0	0	0	0	0	0	0	0	0	0	0	0	0	0	0	0	0	0	0	0	0	0	0	0	0	0	0	0	0	0	1	1	1	1	2	2	4	4	5	7	6	7	8	19	69	87	50
0	0	0	0	0	0	0	0	0	0	0	0	0	0	0	0	0	0	0	0	0	0	0	0	0	0	0	0	0	0	0	0	0	1	1	1	1	2	3	4	5	5	7	6	6	9	12	56	94	57
0	0	0	0	0	0	0	0	0	0	0	0	0	0	0	0	0	0	0	0	0	0	0	0	0	0	0	0	0	0	0	0	0	1	1	1	1	2	3	5	5	6	6	6	5	9	8	44	100	65
0	0	0	0	0	0	0	0	0	0	0	0	0	0	0	0	0	0	0	0	0	0	0	0	0	0	0	0	0	0	0	0	0	1	1	1	1	2	3	5	5	6	6	7	4	8	8	36	102	76
0	0	0	0	0	0	0	0	0	0	0	0	0	0	0	0	0	0	0	0	0	0	0	0	0	0	0	0	0	0	0	0	0	1	1	1	1	2	3	5	6	6	6	7	4	6	12	31	102	88
0	0	0	0	0	0	0	0	0	0	0	0	0	0	0	0	0	0	0	0	0	0	0	0	0	0	0	0	0	0	0	0	0	1	1	1	1	2	3	4	5	6	5	7	4	5	15	26	101	99
0	0	0	0	0	0	0	0	0	0	0	0	0	0	0	0	0	0	0	0	0	0	0	0	0	0	0	0	0	0	0	0	0	1	1	1	1	1	3	4	5	6	5	8	5	5	16	23	100	104
0	0	0	0	0	0	0	0	0	0	0	0	0	0	0	0	0	0	0	0	0	0	0	0	0	0	0	0	0	0	0	0	0	1	1	1	0	1	3	4	5	6	5	9	6	5	15	20	97	106
0	0	0	0	0	0	0	0	0	0	0	0	0	0	0	0	0	0	0	0	0	0	0	0	0	0	0	0	0	0	0	0	0	1	1	1	0	1	2	4	5	6	5	9	8	6	14	19	94	106
0	0	0	0	0	0	0	0	0	0	0	0	0	0	0	0	0	0	0	0	0	0	0	0	0	0	0	0	0	0	0	0	0	1	1	1	0	1	2	3	5	6	5	10	9	6	12	19	93	105
0	0	0	0	0	0	0	0	0	0	0	0	0	0	0	0	0	0	0	0	0	0	0	0	0	0	0	0	0	0	0	0	0	1	0	1	0	1	2	4	5	6	5	10	10	7	11	19	95	100
0	0	0	0	0	0	0	0	0	0	0	0	0	0	0	0	0	0	0	0	0	0	0	0	0	0	0	0	0	0	0	0	0	1	0	1	1	1	2	4	5	7	6	10	10	8	8	20	97	95
0	0	0	0	0	0	0	0	0	0	0	0	0	0	0	0	0	0	0	0	0	0	0	0	0	0	0	0	0	0	0	0	0	0	0	1	1	2	2	4	6	7	6	9	10	8	7	22	100	89
0	0	0	0	0	0	0	0	0	0	0	0	0	0	0	0	0	0	0	0	0	0	0	0	0	0	0	0	0	0	0	0	0	0	0	1	2	2	3	4	6	7	7	9	9	8	6	25	103	84
0	0	0	0	0	0	0	0	0	0	0	0	0	0	0	0	0	0	0	0	0	0	0	0	0	0	0	0	0	0	0	0	0	1	1	2	2	2	3	5	6	7	7	8	8	6	6	30	106	79
0	0	0	0	0	0	0	0	0	0	0	0	0	0	0	0	0	0	0	0	0	0	0	0	0	0	0	0	0	0	0	0	0	1	1	2	2	3	3	5	6	7	8	8	7	5	6	34	109	75
0	0	0	0	0	0	0	0	0	0	0	0	0	0	0	0	0	0	0	0	0	0	0	0	0	0	0	0	0	0	0	0	0	1	1	2	3	3	3	6	6	7	9	7	5	4	6	39	111	71
0	0	0	0	0	0	0	0	0	0	0	0	0	0	0	0	0	0	0	0	0	0	0	0	0	0	0	0	0	0	0	0	1	1	1	3	3	3	3	6	5	7	9	7	4	4	6	42	113	67
0	0	0	0	0	0	0	0	0	0	0	0	0	0	0	0	0	0	0	0	0	0	0	0	0	0	0	0	0	0	0	0	1	1	1	3	3	3	3	6	5	6	9	6	3	4	6	45	113	64
0	0	0	0	0	0	0	0	0	0	0	0	0	0	0	0	0	0	0	0	0	0	0	0	0	0	0	0	0	0	0	0	1	1	1	3	3	3	3	5	4	6	9	6	3	5	6	50	113	61
0	0	0	0	0	0	0	0	0	0	0	0	0	0	0	0	0	0	0	0	0	0	0	0	0	0	0	0	0	0	0	0	0	1	2	3	3	3	2	5	4	5	8	6	3	5	6	55	113	59
0	0	0	0	0	0	0	0	0	0	0	0	0	0	0	0	0	0	0	0	0	0	0	0	0	0	0	0	0	0	0	0	0	1	2	2	2	2	2	4	3	4	7	5	3	6	6	62	113	57
0	0	0	0	0	0	0	0	0	0	0	0	0	0	0	0	0	0	0	0	0	0	0	0	0	0	0	0	0	0	0	0	0	1	2	2	2	2	2	4	3	4	6	5	3	7	6	68	113	55
0	0	0	0	0	0	0	0	0	0	0	0	0	0	0	0	0	0	0	0	0	0	0	0	0	0	0	0	0	0	0	0	0	1	1	2	2	2	2	3	3	3	5	5	3	7	7	73	112	54
0	0	0	0	0	0	0	0	0	0	0	0	0	0	0	0	0	0	0	0	0	0	0	0	0	0	0	0	0	0	0	0	0	1	1	1	1	2	2	3	3	3	5	5	4	7	8	78	110	52
0	0	0	0	0	0	0	0	0	0	0	0	0	0	0	0	0	0	0	0	0	0	0	0	0	0	0	0	0	0	0	0	0	1	1	1	1	1	1	2	3	2	5	5	4	6	9	82	108	51
0	0	0	0	0	0	0	0	0	0	0	0	0	0	0	0	0	0	0	0	0	0	0	0	0	0	0	0	0	0	0	0	0	0	1	1	1	1	1	2	3	2	4	5	4	6	10	85	106	49
0	0	0	0	0	0	0	0	0	0	0	0	0	0	0	0	0	0	0	0	0	0	0	0	0	0	0	0	0	0	0	0	0	0	1	1	1	1	2	2	3	2	4	5	4	6	12	87	102	47
0	0	0	0	0	0	0	0	0	0	0	0	0	0	0	0	0	0	0	0	0	0	0	0	0	0	0	0	0	0	0	0	0	0	1	1	1	1	2	2	3	3	4	4	4	6	13	88	99	44
0	0	0	0	0	0	0	0	0	0	0	0	0	0	0	0	0	0	0	0	0	0	0	0	0	0	0	0	0	0	0	0	0	0	1	1	1	1	2	2	3	3	3	4	5	7	15	89	95	41
0	0	0	0	0	0	0	0	0	0	0	0	0	0	0	0	0	0	0	0	0	0	0	0	0	0	0	0	0	0	0	0	0	0	1	1	1	1	2	2	2	3	3	5	5	8	16	92	94	40
0	0	0	0	0	0	0	0	0	0	0	0	0	0	0	0	0	0	0	0	0	0	0	0	0	0	0	0	0	0	0	0	0	0	1	1	1	1	2	2	2	3	3	5	6	10	18	96	93	38
0	0	0	0	0	0	0	0	0	0	0	0	0	0	0	0	0	0	0	0	0	0	0	0	0	0	0	0	0	0	0	0	0	0	1	1	1	1	2	2	2	2	3	5	7	11	20	100	91	37
0	0	0	0	0	0	0	0	0	0	0	0	0	0	0	0	0	0	0	0	0	0	0	0	0	0	0	0	0	0	0	0	0	1	1	1	1	1	2	2	2	2	3	5	8	12	23	103	89	37
0	0	0	0	0	0	0	0	0	0	0	0	0	0	0	0	0	0	0	0	0	0	0	0	0	0	0	0	0	0	0	0	0	1	1	1	1	1	2	2	2	3	3	5	9	12	26	107	86	37
0	0	0	0	0	0	0	0	0	0	0	0	0	0	0	0	0	0	0	0	0	0	0	0	0	0	0	0	0	0	0	0	0	1	1	1	1	1	2	2	3	3	4	5	10	11	31	110	83	38
0	0	0	0	0	0	0	0	0	0	0	0	0	0	0	0	0	0	0	0	0	0	0	0	0	0	0	0	0	0	0	0	1	1	1	1	2	1	2	2	3	4	4	4	11	12	37	109	77	38
0	0	0	0	0	0	0	0	0	0	0	0	0	0	0	0	0	0	0	0	0	0	0	0	0	0	0	0	0	0	0	1	1	1	1	1	2	2	2	2	3	4	4	4	10	13	45	104	69	37
0	0	0	0	0	0	0	0	0	0	0	0	0	0	0	0	0	0	0	0	0	0	0	0	0	0	0	0	0	0	0	1	1	1	1	1	2	2	2	3	3	4	4	4	10	14	54	96	60	37
0	0	0	0	0	0	0	0	0	0	0	0	0	0	0	0	0	0	0	0	0	0	0	0	0	0	0	0	0	0	0	1	1	1	1	1	2	2	2	4	4	4	3	4	10	19	65	88	51	36
0	0	0	0	0	0	0	0	0	0	0	0	0	0	0	0	0	0	0	0	0	0	0	0	0	0	0	0	0	0	0	1	1	1	1	1	2	2	2	4	4	4	3	4	10	29	75	81	46	36
0	0	0	0	0	0	0	0	0	0	0	0	0	0	0	0	0	0	0	0	0	0	0	0	0	0	0	0	0	0	0	0	1	1	1	1	2	2	2	4	4	4	3	4	10	43	87	73	42	37
0	0	0	0	0	0	0	0	0	0	0	0	0	0	0	0	0	0	0	0	0	0	0	0	0	0	0	0	0	0	0	0	0	1	1	1	2	2	2	4	3	4	3	4	11	60	98	66	40	37
0	0	0	0	0	0	0	0	0	0	0	0	0	0	0	0	0	0	0	0	0	0	0	0	0	0	0	0	0	0	0	0	0	1	1	1	2	2	2	4	3	4	3	4	13	75	105	60	39	37
0	0	0	0	0	0	0	0	0	0	0	0	0	0	0	0	0	0	0	0	0	0	0	0	0	0	0	0	0	0	0	0	1	1	2	1	2	2	2	3	3	4	3	5	18	90	107	57	41	37
0	0	0	0	0	0	0	0	0	0	0	0	0	0	0	0	0	0	0	0	0	0	0	0	0	0	0	0	0	0	0	0	1	2	2	2	2	2	2	3	2	3	3	6	24	104	107	54	44	37
0	0	0	0	0	0	0	0	0	0	0	0	0	0	0	0	0	0	0	0	0	0	0	0	0	0	0	0	0	0	0	1	1	2	2	2	2	2	2	2	2	3	3	7	31	116	104	52	46	37
0	0	0	0	0	0	0	0	0	0	0	0	0	0	0	0	0	0	0	0	0	0	0	0	0	0	0	0	0	0	0	1	1	2	2	2	3	2	2	2	2	3	3	7	37	125	100	49	48	38
0	0	0	0	0	0	0	0	0	0	0	0	0	0	0	0	0	0	0	0	0	0	0	0	0	0	0	0	0	0	0	0	1	2	3	3	3	2	3	2	2	3	3	8	44	130	93	47	50	38
0	0	0	0	0	0	0	0	0	0	0	0	0	0	0	0	0	0	0	0	0	0	0	0	0	0	0	0	0	0	0	0	2	2	3	3	3	2	3	2	2	2	3	8	51	134	86	44	51	39
0	0	0	0	0	0	0	0	0	0	0	0	0	0	0	0	0	0	0	0	0	0	0	0	0	0	0	0	0	0	1	1	1	2	3	3	3	2	3	3	2	2	3	9	57	137	81	43	51	39
0	0	0	0	0	0	0	0	0	0	0	0	0	0	0	0	0	0	0	0	0	0	0	0	0	0	0	0	0	0	1	1	1	2	3	3	3	3	4	3	3	2	3	10	62	138	77	41	51	39
0	0	0	0	0	0	0	0	0	0	0	0	0	0	0	0	0	0	0	0	0	0	0	0	0	0	0	0	0	0	1	1	1	2	3	3	3	3	4	4	3	2	3	12	66	138	74	41	50	40
0	0	0	0	0	0	0	0	0	0	0	0	0	0	0	0	0	0	0	0	0	0	0	0	0	0	0	0	0	0	1	1	1	2	3	3	3	3	5	5	3	2	3	12	69	139	74	41	49	40
0	0	0	0	0	0	0	0	0	0	0	0	0	0	0	0	0	0	0	0	0	0	0	0	0	0	0	0	0	0	1	1	1	2	3	2	3	3	5	5	4	3	3	13	70	139	78	42	47	41
0	0	0	0	0	0	0	0	0	0	0	0	0	0	0	0	0	0	0	0	0	0	0	0	0	0	0	0	0	0	1	1	1	2	3	2	2	3	5	6	5	3	4	13	69	140	85	44	45	42
0	0	0	0	0	0	0	0	0	0	0	0	0	0	0	0	0	0	0	0	0	0	0	0	0	0	0	0	0	1	1	1	1	2	3	1	2	3	5	6	5	4	4	12	67	139	93	46	43	42
0	0	0	0	0	0	0	0	0	0	0	0	0	0	0	0	0	0	0	0	0	0	0	0	0	0	0	0	0	1	1	1	1	2	3	1	2	3	4	6	6	4	3	12	63	137	99	49	41	42
0	0	0	0	0	0	0	0	0	0	0	0	0	0	0	0	0	0	0	0	0	0	0	0	0	0	0	0	0	1	1	1	1	2	2	2	2	3	4	5	6	4	3	10	57	133	106	51	39	41
0	0	0	0	0	0	0	0	0	0	0	0	0	0	0	0	0	0	0	0	0	0	0	0	0	0	0	0	0	1	1	1	1	2	2	2	2	2	3	4	5	5	3	9	49	128	113	55	37	39
0	0	0	0	0	0	0	0	0	0	0	0	0	0	0	0	0	0	0	0	0	0	0	0	0	0	0	0	0	1	1	1	1	2	2	2	2	2	2	4	5	5	3	8	42	120	117	60	37	38
0	0	0	0	0	0	0	0	0	0	0	0	0	0	0	0	0	0	0	0	0	0	0	0	0	0	0	0	0	0	1	1	1	1	2	2	2	2	2	3	5	4	3	8	33	109	121	68	38	35
0	0	0	0	0	0	0	0	0	0	0	0	0	0	0	0	0	0	0	0	0	0	0	0	0	0	0	0	0	0	1	1	1	1	1	1	2	2	2	2	4	4	3	8	24	97	123	78	41	33
0	0	0	0	0	0	0	0	0	0	0	0	0	0	0	0	0	0	0	0	0	0	0	0	0	0	0	0	0	0	1	1	1	1	1	1	2	2	2	2	4	4	3	8	17	84	123	87	45	32
0	0	0	0	0	0	0	0	0	0	0	0	0	0	0	0	0	0	0	0	0	0	0	0	0	0	0	0	0	0	0	1	1	1	1	1	2	2	2	1	3	4	3	8	14	71	120	95	52	33
0	0	0	0	0	0	0	0	0	0	0	0	0	0	0	0	0	0	0	0	0	0	0	0	0	0	0	0	0	0	0	1	1	1	1	1	2	2	2	1	3	4	3	9	12	56	115	104	61	34
0	0	0	0	0	0	0	0	0	0	0	0	0	0	0	0	0	0	0	0	0	0	0	0	0	0	0	0	0	0	1	1	1	1	1	1	2	2	2	1	2	4	3	10	11	43	108	111	71	36
0	0	0	0	0	0	0	0	0	0	0	0	0	0	0	0	0	0	0	0	0	0	0	0	0	0	0	0	0	0	1	1	0	0	1	1	1	2	2	1	2	4	4	10	11	33	98	113	79	41
0	0	0	0	0	0	0	0	0	0	0	0	0	0	0	0	0	0	0	0	0	0	0	0	0	0	0	0	0	0	1	1	0	0	1	1	1	2	2	2	2	4	4	9	12	24	85	112	87	48
0	0	0	0	0	0	0	0	0	0	0	0	0	0	0	0	0	0	0	0	0	0	0	0	0	0	0	0	0	0	0	1	0	0	1	0	1	2	3	2	2	4	4	8	13	17	70	109	94	57
0	0	0	0	0	0	0	0	0	0	0	0	0	0	0	0	0	0	0	0	0	0	0	0	0	0	0	0	0	0	0	1	0	0	1	0	1	2	3	2	2	4	5	7	13	13	56	102	98	66
0	0	0	0	0	0	0	0	0	0	0	0	0	0	0	0	0	0	0	0	0	0	0	0	0	0	0	0	0	0	0	0	0	0	1	0	1	2	2	2	2	4	5	7	12	11	43	92	101	77
0	0	0	0	0	0	0	0	0	0	0	0	0	0	0	0	0	0	0	0	0	0	0	0	0	0	0	0	0	0	0	0	0	0	1	0	1	2	2	2	2	3	4	7	10	12	30	80	102	88
0	0	0	0	0	0	0	0	0	0	0	0	0	0	0	0	0	0	0	0	0	0	0	0	0	0	0	0	0	0	0	0	0	0	0	0	1	1	1	2	2	3	4	8	8	12	20	67	100	98
0	0	0	0	0	0	0	0	0	0	0	0	0	0	0	0	0	0	0	0	0	0	0	0	0	0	0	0	0	0	0	0	0	0	0	1	1	1	1	2	2	3	4	7	7	12	15	54	95	104
0	0	0	0	0	0	0	0	0	0	0	0	0	0	0	0	0	0	0	0	0	0	0	0	0	0	0	0	0	0	0	0	0	0	0	1	1	1	1	1	2	3	3	7	7	11	13	40	87	109
0	0	0	0	0	0	0	0	0	0	0	0	0	0	0	0	0	0	0	0	0	0	0	0	0	0	0	0	0	0	0	0	0	0	0	1	1	0	0	1	2	3	3	7	7	10	12	27	77	111
0	0	0	0	0	0	0	0	0	0	0	0	0	0	0	0	0	0	0	0	0	0	0	0	0	0	0	0	0	0	0	0	0	0	0	0	0	0	0	1	2	2	3	6	6	9	12	19	66	109
0	0	0	0	0	0	0	0	0	0	0	0	0	0	0	0	0	0	0	0	0	0	0	0	0	0	0	0	0	0	0	0	0	0	0	0	0	0	0	1	2	2	2	5	6	8	12	14	53	102
0	0	0	0	0	0	0	0	0	0	0	0	0	0	0	0	0	0	0	0	0	0	0	0	0	0	0	0	0	0	0	0	0	0	0	0	0	0	0	1	1	2	2	4	6	6	13	13	39	91
0	0	0	0	0	0	0	0	0	0	0	0	0	0	0	0	0	0	0	0	0	0	0	0	0	0	0	0	0	0	0	0	0	0	0	0	0	0	0	1	1	2	2	3	6	5	13	12	28	80
0	0	0	0	0	0	0	0	0	0	0	0	0	0	0	0	0	0	0	0	0	0	0	0	0	0	0	0	0	0	0	0	0	0	0	0	0	0	0	1	1	2	2	3	6	5	11	11	20	67
0	0	0	0	0	0	0	0	0	0	0	0	0	0	0	0	0	0	0	0	0	0	0	0	0	0	0	0	0	0	0	0	0	0	0	0	0	0	0	1	1	1	2	3	5	5	9	13	15	52
0	0	0	0	0	0	0	0	0	0	0	0	0	0	0	0	0	0	0	0	0	0	0	0	0	0	0	0	0	0	0	0	0	0	0	0	0	0	0	1	1	1	2	3	4	5	7	13	12	38
0	0	0	0	0	0	0	0	0	0	0	0	0	0	0	0	0	0	0	0	0	0	0	0	0	0	0	0	0	0	0	0	0	0	0	0	0	0	0	1	1	1	2	3	3	5	7	13	11	29
0	0	0	0	0	0	0	0	0	0	0	0	0	0	0	0	0	0	0	0	0	0	0	0	0	0	0	0	0	0	0	0	0	0	0	0	0	0	0	0	1	1	2	3	3	5	7	10	12	22
0	0	0	0	0	0	0	0	0	0	0	0	0	0	0	0	0	0	0	0	0	0	0	0	0	0	0	0	0	0	0	0	0	0	0	0	0	0	0	0	1	1	1	3	3	5	7	8	13	17
0	0	0	0	0	0	0	0	0	0	0	0	0	0	0	0	0	0	0	0	0	0	0	0	0	0	0	0	0	0	0	0	0	0	0	0	0	0	0	0	0	1	1	3	3	5	7	6	13	14
0	0	0	0	0	0	0	0	0	0	0	0	0	0	0	0	0	0	0	0	0	0	0	0	0	0	0	0	0	0	0	0	0	0	0	0	0	0	0	0	0	1	1	2	3	5	7	5	12	12
0	0	0	0	0	0	0	0	0	0	0	0	0	0	0	0	0	0	0	0	0	0	0	0	0	0	0	0	0	0	0	0	0	0	0	0	0	0	0	0	0	1	1	2	3	4	7	5	10	11
0	0	0	0	0	0	0	0	0	0	0	0	0	0	0	0	0	0	0	0	0	0	0	0	0	0	0	0	0	0	0	0	0	0	0	0	0	0	0	0	1	1	1	1	2	4	7	5	7	11
0	0	0	0	0	0	0	0	0	0	0	0	0	0	0	0	0	0	0	0	0	0	0	0	0	0	0	0	0	0	0	0	0	0	0	0	0	0	0	0	1	1	1	1	2	3	6	5	6	10
0	0	0	0	0	0	0	0	0	0	0	0	0	0	0	0	0	0	0	0	0	0	0	0	0	0	0	0	0	0	0	0	0	0	0	0	0	0	0	1	1	1	1	1	2	3	6	6	5	9
0	0	0	0	0	0	0	0	0	0	0	0	0	0	0	0	0	0	0	0	0	0	0	0	0	0	0	0	0	0	0	0	0	0	0	0	0	0	0	1	1	1	1	2	2	3	5	6	5	9
0	0	0	0	0	0	0	0	0	0	0	0	0	0	0	0	0	0	0	0	0	0	0	0	0	0	0	0	0	0	0	0	0	0	0	0	0	0	0	1	0	1	1	2	2	2	4	6	4	8
0	0	0	0	0	0	0	0	0	0	0	0	0	0	0	0	0	0	0	0	0	0	0	0	0	0	0	0	0	0	0	0	0	0	0	0	0	0	1	0	0	1	1	2	2	2	4	6	5	7
0	0	0	0	0	0	0	0	0	0	0	0	0	0	0	0	0	0	0	0	0	0	0	0	0	0	0	0	0	0	0	0	0	0	0	0	0	0	1	0	0	1	1	1	2	2	4	5	5	7
0	0	0	0	0	0	0	0	0	0	0	0	0	0	0	0	0	0	0	0	0	0	0	0	0	0	0	0	0	0	0	0	0	0	0	0	0	0	1	0	0	1	1	1	2	2	4	5	5	6
0	0	0	0	0	0	0	0	0	0	0	0	0	0	0	0	0	0	0	0	0	0	0	0	0	0	0	0	0	0	0	0	0	0	0	0	0	0	1	0	0	0	1	1	2	2	3	5	5	5
0	0	0	0	0	0	0	0	0	0	0	0	0	0	0	0	0	0	0	0	0	0	0	0	0	0	0	0	0	0	0	0	0	0	0	0	0	0	1	0	0	0	1	1	3	2	3	4	5	4
0	0	0	0	0	0	0	0	0	0	0	0	0	0	0	0	0	0	0	0	0	0	0	0	0	0	0	0	0	0	0	0	0	0	0	0	0	0	0	0	0	0	1	1	3	2	3	3	5	4
0	0	0	0	0	0	0	0	0	0	0	0	0	0	0	0	0	0	0	0	0	0	0	0	0	0	0	0	0	0	0	0	0	0	0	0	0	0	0	1	1	0	1	1	3	2	3	3	4	3
0	0	0	0	0	0	0	0	0	0	0	0	0	0	0	0	0	0	0	0	0	0	0	0	0	0	0	0	0	0	0	0	0	0	0	0	0	0	0	1	1	0	1	1	2	2	3	3	3	3
0	0	0	0	0	0	0	0	0	0	0	0	0	0	0	0	0	0	0	0	0	0	0	0	0	0	0	0	0	0	0	0	0	0	0	0	0	0	0	1	1	0	1	1	2	2	3	3	2	3
0	0	0	0	0	0	0	0	0	0	0	0	0	0	0	0	0	0	0	0	0	0	0	0	0	0	0	0	0	0	0	0	0	0	0	0	0	0	0	1	1	0	1	1	2	2	3	3	2	3
0	0	0	0	0	0	0	0	0	0	0	0	0	0	0	0	0	0	0	0	0	0	0	0	0	0	0	0	0	0	0	0	0	0	0	0	0	0	0	1	1	1	1	1	1	1	3	3	2	3
[truncated: 718 more columns]

## Sheet: Figure4e_blue
0	0	0	0	0	0	0	0	0	0	0	0	0	0	0	0	0	0	0	0	0	0	0	0	0	0	0	0	0	0	0	0	0	0	0	0	0	0	0	0	0	0	0	0	0	0	0	0	0	0
0	0	0	0	0	0	0	0	0	0	0	0	0	0	0	0	0	0	0	0	0	0	0	0	0	0	0	0	0	0	0	0	0	0	0	0	0	0	0	0	0	0	0	0	0	0	0	0	0	0
0	0	0	0	0	0	0	0	0	0	0	0	0	0	0	0	0	0	0	0	0	0	0	0	0	0	0	0	0	0	0	0	0	0	0	0	0	0	0	0	0	0	0	0	0	0	0	0	0	0
0	0	0	0	0	0	0	0	0	0	0	0	0	0	0	0	0	0	0	0	0	0	0	0	0	0	0	0	0	0	0	0	0	0	0	0	0	0	0	0	0	0	0	0	0	0	0	0	0	0
0	0	0	0	0	0	0	0	0	0	0	0	0	0	0	0	0	0	0	0	0	0	0	0	0	0	0	0	0	0	0	0	0	0	0	0	0	0	0	0	0	0	0	0	0	0	0	0	0	0
0	0	0	0	0	0	0	0	0	0	0	0	0	0	0	0	0	0	0	0	0	0	0	0	0	0	0	0	0	0	0	0	0	0	0	0	0	0	0	0	0	0	0	0	0	0	0	0	0	0
0	0	0	0	0	0	0	0	0	0	0	0	0	0	0	0	0	0	0	0	0	0	0	0	0	0	0	0	0	0	0	0	0	0	0	0	0	0	0	0	0	0	0	0	0	0	0	0	0	0
0	0	0	0	0	0	0	0	0	0	0	0	0	0	0	0	0	0	0	0	0	0	0	0	0	0	0	0	0	0	0	0	0	0	0	0	0	0	0	0	0	0	0	0	0	0	0	0	0	0
0	0	0	0	0	0	0	0	0	0	0	0	0	0	0	0	0	0	0	0	0	0	0	0	0	0	0	0	0	0	0	0	0	0	0	0	0	0	0	0	0	0	0	0	0	0	0	0	0	0
0	0	0	0	0	0	0	0	0	0	0	0	0	0	0	0	0	0	0	0	0	0	0	0	0	0	0	0	0	0	0	0	0	0	0	0	0	0	0	0	0	0	0	0	0	0	0	0	0	0
0	0	0	0	0	0	0	0	0	0	0	0	0	0	0	0	0	0	0	0	0	0	0	0	0	0	0	0	0	0	0	0	0	0	0	0	0	0	0	0	0	0	0	0	0	0	0	0	0	0
0	0	0	0	0	0	0	0	0	0	0	0	0	0	0	0	0	0	0	0	0	0	0	0	0	0	0	0	0	0	0	0	0	0	0	0	0	0	0	0	0	0	0	0	0	0	0	0	0	0
0	0	0	0	0	0	0	0	0	0	0	0	0	0	0	0	0	0	0	0	0	0	0	0	0	0	0	0	0	0	0	0	0	0	0	0	0	0	0	0	0	0	0	0	0	0	0	0	0	0
0	0	0	0	0	0	0	0	0	0	0	0	0	0	0	0	0	0	0	0	0	0	0	0	0	0	0	0	0	0	0	0	0	0	0	0	0	0	0	0	0	0	0	0	0	0	0	0	0	0
0	0	0	0	0	0	0	0	0	0	0	0	0	0	0	0	0	0	0	0	0	0	0	0	0	0	0	0	0	0	0	0	0	0	0	0	0	0	0	0	0	0	0	0	0	0	0	0	0	0
0	0	0	0	0	0	0	0	0	0	0	0	0	0	0	0	0	0	0	0	0	0	0	0	0	0	0	0	0	0	0	0	0	0	0	0	0	0	0	0	0	0	0	0	0	0	0	0	0	0
0	0	0	0	0	0	0	0	0	0	0	0	0	0	0	0	0	0	0	0	0	0	0	0	0	0	0	0	0	0	0	0	0	0	0	0	0	0	0	0	0	0	0	0	0	0	0	0	0	0
0	0	0	0	0	0	0	0	0	0	0	0	0	0	0	0	0	0	0	0	0	0	0	0	0	0	0	0	0	0	0	0	0	0	0	0	0	0	0	0	0	0	0	0	0	0	0	0	0	0
0	0	0	0	0	0	0	0	0	0	0	0	0	0	0	0	0	0	0	0	0	0	0	0	0	0	0	0	0	0	0	0	0	0	0	0	0	0	0	0	0	0	0	0	0	0	0	0	0	0
0	0	0	0	0	0	0	0	0	0	0	0	0	0	0	0	0	0	0	0	0	0	0	0	0	0	0	0	0	0	0	0	0	0	0	0	0	0	0	0	0	0	0	0	0	0	0	0	0	0
0	0	0	0	0	0	0	0	0	0	0	0	0	0	0	0	0	0	0	0	0	0	0	0	0	0	0	0	0	0	0	0	0	0	0	0	0	0	0	0	0	0	0	0	0	0	0	0	0	0
0	0	0	0	0	0	0	0	0	0	0	0	0	0	0	0	0	0	0	0	0	0	0	0	0	0	0	0	0	0	0	0	0	0	0	0	0	0	0	0	0	0	0	0	0	0	0	0	0	0
0	0	0	0	0	0	0	0	0	0	0	0	0	0	0	0	0	0	0	0	0	0	0	0	0	0	0	0	0	0	0	0	0	0	0	0	0	0	0	0	0	0	0	0	0	0	0	0	0	0
0	0	0	0	0	0	0	0	0	0	0	0	0	0	0	0	0	0	0	0	0	0	0	0	0	0	0	0	0	0	0	0	0	0	0	0	0	0	0	0	0	0	0	0	0	0	0	0	0	0
0	0	0	0	0	0	0	0	0	0	0	0	0	0	0	0	0	0	0	0	0	0	0	0	0	0	0	0	0	0	0	0	0	0	0	0	0	0	0	0	0	0	0	0	0	0	0	0	0	0
0	0	0	0	0	0	0	0	0	0	0	0	0	0	0	0	0	0	0	0	0	0	0	0	0	0	0	0	0	0	0	0	0	0	0	0	0	0	0	0	0	0	0	0	0	0	0	0	0	0
0	0	0	0	0	0	0	0	0	0	0	0	0	0	0	0	0	0	0	0	0	0	0	0	0	0	0	0	0	0	0	0	0	0	0	0	0	0	0	0	0	0	0	0	0	0	0	0	0	0
0	0	0	0	0	0	0	0	0	0	0	0	0	0	0	0	0	0	0	0	0	0	0	0	0	0	0	0	0	0	0	0	0	0	0	0	0	0	0	0	0	0	0	0	0	0	0	0	0	0
0	0	0	0	0	0	0	0	0	0	0	0	0	0	0	0	0	0	0	0	0	0	0	0	0	0	0	0	0	0	0	0	0	0	0	0	0	0	0	0	0	0	0	0	0	0	0	0	0	0
0	0	0	0	0	0	0	0	0	0	0	0	0	0	0	0	0	0	0	0	0	0	0	0	0	0	0	0	0	0	0	0	0	0	0	0	0	0	0	0	0	0	0	0	0	0	0	0	0	0
0	0	0	0	0	0	0	0	0	0	0	0	0	0	0	0	0	0	0	0	0	0	0	0	0	0	0	0	0	0	0	0	0	0	0	0	0	0	0	0	0	0	0	0	0	0	0	0	0	0
0	0	0	0	0	0	0	0	0	0	0	0	0	0	0	0	0	0	0	0	0	0	0	0	0	0	0	0	0	0	0	0	0	0	0	0	0	0	0	0	0	0	0	0	0	0	0	0	0	0
0	0	0	0	0	0	0	0	0	0	0	0	0	0	0	0	0	0	0	0	0	0	0	0	0	0	0	0	0	0	0	0	0	0	0	0	0	0	0	0	0	0	0	0	0	0	0	0	0	0
0	0	0	0	0	0	0	0	0	0	0	0	0	0	0	0	0	0	0	0	0	0	0	0	0	0	0	0	0	0	0	0	0	0	0	0	0	0	0	0	0	0	0	0	0	0	0	0	0	0
0	0	0	0	0	0	0	0	0	0	0	0	0	0	0	0	0	0	0	0	0	0	0	0	0	0	0	0	0	0	0	0	0	0	0	0	0	0	0	0	0	0	0	0	0	0	0	0	0	0
0	0	0	0	0	0	0	0	0	0	0	0	0	0	0	0	0	0	0	0	0	0	0	0	0	0	0	0	0	0	0	0	0	0	0	0	0	0	0	0	0	0	0	0	0	0	0	0	0	0
0	0	0	0	0	0	0	0	0	0	0	0	0	0	0	0	0	0	0	0	0	0	0	0	0	0	0	0	0	0	0	0	0	0	0	0	0	0	0	0	0	0	0	0	0	0	0	0	0	0
0	0	0	0	0	0	0	0	0	0	0	0	0	0	0	0	0	0	0	0	0	0	0	0	0	0	0	0	0	0	0	0	0	0	0	0	0	0	0	0	0	0	0	0	0	0	0	0	0	0
0	0	0	0	0	0	0	0	0	0	0	0	0	0	0	0	0	0	0	0	0	0	0	0	0	0	0	0	0	0	0	0	0	0	0	0	0	0	0	0	0	0	0	0	0	0	0	0	0	0
0	0	0	0	0	0	0	0	0	0	0	0	0	0	0	0	0	0	0	0	0	0	0	0	0	0	0	0	0	0	0	0	0	0	0	0	0	0	0	0	0	0	0	0	0	0	0	0	0	0
0	0	0	0	0	0	0	0	0	0	0	0	0	0	0	0	0	0	0	0	0	0	0	0	0	0	0	0	0	0	0	0	0	0	0	0	0	0	0	0	0	0	0	0	0	0	0	0	0	0
0	0	0	0	0	0	0	0	0	0	0	0	0	0	0	0	0	0	0	0	0	0	0	0	0	0	0	0	0	0	0	0	0	0	0	0	0	0	0	0	0	0	0	0	0	0	0	0	0	0
0	0	0	0	0	0	0	0	0	0	0	0	0	0	0	0	0	0	0	0	0	0	0	0	0	0	0	0	0	0	0	0	0	0	0	0	0	0	0	0	0	0	0	0	0	0	0	0	0	0
0	0	0	0	0	0	0	0	0	0	0	0	0	0	0	0	0	0	0	0	0	0	0	0	0	0	0	0	0	0	0	0	0	0	0	0	0	0	0	0	0	0	1	0	0	0	0	0	0	0
0	0	0	0	0	0	0	0	0	0	0	0	0	0	0	0	0	0	0	0	0	0	0	0	0	0	0	0	0	0	0	0	0	0	0	0	0	0	0	0	0	0	0	0	0	0	0	0	0	1
0	0	0	0	0	0	0	0	0	0	0	0	0	0	0	0	0	0	0	0	0	0	0	0	0	0	0	0	0	0	0	0	0	0	0	0	0	0	0	0	0	0	0	0	0	0	0	0	0	0
0	0	0	0	0	0	0	0	0	0	0	0	0	0	0	0	0	0	0	0	0	0	0	0	0	0	0	0	0	0	0	0	0	0	0	0	0	0	0	0	0	0	0	0	0	0	0	1	0	1
0	0	0	0	0	0	0	0	0	0	0	0	0	0	0	0	0	0	0	0	0	0	0	0	0	0	0	0	0	0	0	0	0	0	0	0	0	0	0	0	0	0	0	0	0	0	0	1	0	1
0	0	0	0	0	0	0	0	0	0	0	0	0	0	0	0	0	0	0	0	0	0	0	0	0	0	0	0	0	0	0	0	0	0	0	0	0	0	0	0	0	0	0	0	0	0	0	0	1	1
0	0	0	0	0	0	0	0	0	0	0	0	0	0	0	0	0	0	0	0	0	0	0	0	0	0	0	0	0	0	0	0	0	0	0	0	0	0	0	0	0	0	0	0	0	0	0	0	1	1
0	0	0	0	0	0	0	0	0	0	0	0	0	0	0	0	0	0	0	0	0	0	0	0	0	0	0	0	0	0	0	0	0	0	0	0	0	0	0	0	0	0	0	0	0	0	1	0	1	1
0	0	0	0	0	0	0	0	0	0	0	0	0	0	0	0	0	0	0	0	0	0	0	0	0	0	0	0	0	0	0	0	0	0	0	0	0	0	0	0	0	0	0	0	0	1	0	0	1	1
0	0	0	0	0	0	0	0	0	0	0	0	0	0	0	0	0	0	0	0	0	0	0	0	0	0	0	0	0	0	0	0	0	0	0	0	0	0	0	0	0	0	0	0	0	1	0	0	0	2
0	0	0	0	0	0	0	0	0	0	0	0	0	0	0	0	0	0	0	0	0	0	0	0	0	0	0	0	0	0	0	0	0	0	0	0	0	0	0	0	0	0	0	0	1	1	1	1	1	2
0	0	0	0	0	0	0	0	0	0	0	0	0	0	0	0	0	0	0	0	0	0	0	0	0	0	0	0	0	0	0	0	0	0	0	0	0	0	0	0	0	0	0	0	1	1	1	1	1	1
0	0	0	0	0	0	0	0	0	0	0	0	0	0	0	0	0	0	0	0	0	0	0	0	0	0	0	0	0	0	0	0	0	0	0	0	0	0	0	0	0	0	0	1	1	1	2	1	1	1
0	0	0	0	0	0	0	0	0	0	0	0	0	0	0	0	0	0	0	0	0	0	0	0	0	0	0	0	0	0	0	0	0	0	0	0	0	0	0	1	0	0	1	1	1	1	3	2	1	2
0	0	0	0	0	0	0	0	0	0	0	0	0	0	0	0	0	0	0	0	0	0	0	0	0	0	0	0	0	0	0	0	0	0	0	0	0	0	0	0	0	1	1	1	1	2	2	2	2	2
0	0	0	0	0	0	0	0	0	0	0	0	0	0	0	0	0	0	0	0	0	0	0	0	0	0	0	0	0	0	0	0	0	0	0	0	0	0	0	0	1	1	1	1	1	1	1	1	2	4
0	0	0	0	0	0	0	0	0	0	0	0	0	0	0	0	0	0	0	0	0	0	0	0	0	0	0	0	0	0	0	0	0	0	0	0	0	0	1	1	1	1	1	2	2	2	1	2	2	3
0	0	0	0	0	0	0	0	0	0	0	0	0	0	0	0	0	0	0	0	0	0	0	0	0	0	0	0	0	0	0	0	0	0	0	0	0	1	0	1	1	1	2	1	2	3	1	1	2	2
0	0	0	0	0	0	0	0	0	0	0	0	0	0	0	0	0	0	0	0	0	0	0	0	0	0	0	0	0	0	0	0	0	0	0	0	1	1	0	0	2	2	1	2	2	2	3	3	4	7
0	0	0	0	0	0	0	0	0	0	0	0	0	0	0	0	0	0	0	0	0	0	0	0	0	0	0	0	0	0	0	0	0	0	0	0	1	1	1	1	1	1	1	2	2	2	3	4	7	10
0	0	0	0	0	0	0	0	0	0	0	0	0	0	0	0	0	0	0	0	0	0	0	0	0	0	0	0	0	0	0	0	1	1	0	1	1	1	2	1	2	2	1	2	2	2	5	7	14	75
0	0	0	0	0	0	0	0	0	0	0	0	0	0	0	0	0	0	0	0	0	0	0	0	0	0	0	0	1	0	0	0	0	0	1	1	1	2	3	2	2	2	2	1	2	3	6	16	85	152
0	0	0	0	0	0	0	0	0	0	0	0	0	0	0	0	0	0	0	0	0	0	0	0	0	0	0	0	1	0	1	0	0	1	1	1	2	2	3	3	2	2	3	3	5	5	17	96	152	113
0	0	0	0	0	1	1	0	0	0	0	0	0	0	0	0	0	0	0	0	0	0	0	0	0	0	0	0	1	1	0	0	0	1	2	2	3	2	1	1	2	3	3	4	5	20	103	159	114	59
0	0	0	0	0	0	1	0	0	0	0	0	0	0	0	0	0	0	0	0	0	0	0	0	0	0	1	0	0	1	1	1	1	2	2	2	2	2	2	2	3	1	3	5	25	107	153	106	63	44
0	0	0	0	0	0	0	0	0	0	0	0	0	0	0	0	0	0	0	0	0	0	0	0	0	1	1	0	0	1	1	1	1	2	2	3	5	3	3	4	3	1	5	23	109	155	97	51	47	43
0	0	0	0	0	0	0	0	0	0	0	0	0	0	0	0	0	0	0	0	0	0	0	0	0	0	0	0	1	1	1	1	2	3	2	3	4	3	3	3	4	3	21	106	151	97	49	43	44	44
0	0	0	0	0	0	0	0	0	0	0	0	0	0	0	0	0	0	0	0	0	0	0	0	0	0	0	1	1	1	1	3	2	2	3	2	2	3	4	5	5	20	106	153	98	49	39	39	41	44
0	0	0	0	0	0	0	0	0	0	0	0	0	0	0	0	0	0	0	0	0	0	0	0	0	0	0	1	1	1	2	3	3	3	4	4	4	2	3	5	17	101	153	98	48	41	39	38	44	45
1	0	0	0	0	0	0	0	0	0	0	0	0	0	0	0	0	0	0	0	0	0	0	0	0	1	0	1	1	1	2	1	2	3	4	5	3	4	5	15	92	151	102	48	40	41	39	42	46	48
1	0	0	0	0	0	0	0	0	0	0	0	0	0	0	0	0	0	0	0	0	0	0	0	1	1	1	1	1	1	2	3	2	2	4	4	5	6	12	87	153	104	49	42	38	36	42	48	51	54
0	0	0	0	0	0	0	0	0	0	0	0	0	0	0	0	0	0	0	0	0	0	0	0	1	1	1	2	1	2	3	3	2	2	3	3	4	11	75	146	113	51	40	43	37	40	47	51	55	53
0	0	0	0	0	0	0	0	0	0	0	0	0	0	0	0	0	0	0	0	0	0	0	0	1	1	1	2	3	3	3	2	2	2	2	4	8	68	144	111	54	40	39	40	43	45	48	51	55	75
0	0	0	0	0	0	0	0	0	0	0	0	0	0	0	0	0	0	0	0	0	0	0	0	1	1	1	2	3	2	2	3	2	2	3	6	55	140	120	54	38	39	41	43	44	46	51	51	71	103
0	0	0	0	0	0	0	0	0	0	0	0	0	0	0	0	0	0	0	0	0	0	1	1	1	2	3	3	4	4	3	3	5	5	5	44	130	126	61	38	34	37	44	41	46	51	53	69	93	82
0	0	0	0	0	0	0	0	0	0	0	0	0	0	0	0	0	0	0	0	1	1	1	1	2	4	2	3	3	5	4	3	5	6	33	119	130	63	39	38	38	44	42	44	51	50	66	84	76	52
0	0	0	0	0	0	0	0	0	0	0	0	0	0	0	0	0	0	0	0	0	1	1	1	2	3	2	2	4	4	3	4	5	23	108	136	77	42	40	41	43	40	44	52	50	66	85	68	55	49
0	0	0	0	0	0	0	0	0	0	0	0	0	0	0	0	0	0	0	0	1	1	2	4	3	1	2	3	3	2	5	4	15	86	139	84	40	39	43	46	38	39	51	47	61	89	81	62	51	58
0	0	0	0	0	0	0	0	0	0	0	0	0	0	0	0	0	0	1	1	1	1	2	4	3	1	5	4	3	3	5	8	68	138	105	45	33	33	41	41	37	50	45	52	86	87	71	63	54	65
0	0	0	0	0	0	0	0	0	0	0	0	0	0	0	0	0	0	1	1	1	2	2	2	3	2	4	4	3	3	6	49	124	117	68	35	32	38	41	43	53	49	44	80	95	78	69	60	59	56
0	0	0	0	0	0	0	0	0	0	0	0	0	0	0	0	0	0	1	1	2	1	3	2	3	3	3	4	4	3	31	119	124	65	40	28	38	46	39	55	57	41	62	98	85	75	72	68	62	50
0	0	0	0	0	0	0	0	0	0	0	0	0	0	0	0	0	1	1	2	1	2	2	4	2	2	2	4	4	17	97	138	81	41	34	37	46	35	42	58	41	47	82	89	77	77	74	69	67	67
0	0	0	0	0	0	0	0	0	0	0	0	0	0	1	1	1	1	1	1	2	3	3	4	2	4	3	6	8	68	140	101	44	35	39	46	36	31	58	43	33	74	89	81	79	82	74	66	76	58
0	0	0	0	0	0	0	0	0	0	0	0	0	0	0	1	1	2	2	2	2	2	2	3	5	4	4	5	36	125	123	57	34	42	50	38	31	54	55	26	55	96	85	81	88	89	73	76	65	39
0	0	0	0	0	0	0	0	0	0	0	0	0	0	0	1	1	2	2	3	4	2	3	6	7	4	4	22	102	134	79	41	38	44	44	36	50	57	30	34	83	91	75	86	96	87	86	74	43	36
0	0	0	0	0	0	0	0	0	0	0	0	0	0	1	0	1	3	3	4	4	2	2	4	4	4	5	64	140	96	45	38	43	32	28	54	62	35	24	60	88	84	79	91	94	91	95	56	38	43
0	0	0	0	0	0	0	0	0	0	0	0	0	1	1	1	2	2	4	5	5	4	2	3	3	3	35	117	118	54	38	41	43	29	40	62	41	26	39	72	90	95	88	92	97	102	71	48	39	67
0	0	0	0	0	0	0	0	0	0	0	0	0	0	0	2	3	3	4	5	4	5	4	4	2	14	96	143	70	31	42	47	44	42	59	49	26	32	62	82	101	101	94	98	107	86	51	45	56	102
0	0	0	0	0	0	0	0	0	0	0	0	0	0	1	2	2	3	5	6	5	3	3	1	4	50	136	110	39	33	41	43	44	60	59	37	32	61	84	101	104	95	102	108	100	57	45	52	90	255
0	0	0	0	0	0	0	0	0	0	0	0	0	0	1	2	3	2	4	4	3	4	4	2	24	105	127	58	34	40	42	43	44	52	46	39	64	99	103	111	102	97	109	110	71	41	46	77	255	255
0	0	0	0	0	0	0	0	0	0	0	0	1	0	1	3	3	4	3	5	4	5	8	10	71	133	82	36	43	44	43	47	43	43	48	62	101	114	113	115	104	107	118	95	36	33	61	255	255	255
0	0	0	0	0	0	0	0	0	1	0	0	1	1	2	3	3	5	4	7	6	4	5	33	119	121	53	40	48	46	46	44	42	52	73	99	118	111	115	114	106	110	113	66	24	47	91	255	255	255
0	0	0	0	0	0	0	1	1	1	1	1	1	1	1	3	3	4	4	8	4	3	8	76	136	85	45	45	42	48	50	37	43	71	101	119	115	114	117	111	107	107	86	43	39	72	255	255	255	255
0	0	0	0	0	0	0	0	0	1	1	1	1	2	3	3	2	3	4	4	4	4	29	120	118	53	41	41	43	53	47	37	62	98	114	115	113	118	115	111	110	100	62	44	61	255	255	255	255	255
0	0	0	0	0	0	0	0	0	0	1	1	2	3	3	4	4	4	4	3	5	10	83	137	78	37	35	40	52	49	40	58	98	115	117	112	114	112	107	105	105	83	47	53	81	255	255	255	255	255
0	0	0	0	0	0	0	0	0	0	0	2	2	4	4	3	5	4	5	7	6	32	125	125	55	33	35	46	51	43	47	88	118	119	120	112	106	103	106	103	95	64	44	64	255	255	255	255	255	255
0	0	0	0	0	0	0	0	0	0	1	1	3	3	2	3	6	4	6	5	6	72	136	89	39	37	45	45	46	48	71	114	121	124	121	101	97	101	105	100	77	46	52	88	255	255	255	255	255	255
0	0	0	0	0	0	1	0	0	0	0	1	3	4	5	5	5	4	6	4	27	114	124	54	24	38	46	37	45	59	98	122	118	126	113	93	92	98	93	83	52	40	73	255	255	255	255	255	255	255
0	0	0	0	0	1	1	0	0	1	1	3	4	3	6	5	4	5	7	9	72	138	87	38	32	47	40	36	52	83	121	118	120	121	97	85	85	85	83	66	38	54	97	255	255	255	255	255	255	255
0	0	0	0	0	0	1	1	1	1	2	3	3	6	4	4	4	7	6	24	115	124	53	32	43	53	38	41	65	109	124	114	123	107	87	74	72	74	75	48	40	74	255	255	255	255	255	255	255	255
0	0	0	0	0	0	0	1	1	1	4	3	3	5	6	6	4	9	7	53	131	90	38	33	43	44	37	47	85	125	114	119	115	82	70	57	56	65	55	32	53	93	255	255	255	255	255	255	255	255
0	0	0	0	0	0	0	1	1	2	3	6	6	7	6	6	4	10	19	96	126	63	37	42	40	34	38	59	109	128	112	125	97	68	59	42	38	49	33	38	74	255	255	255	255	255	255	255	255	255
0	0	0	1	0	0	0	1	2	3	3	6	7	5	6	6	4	6	41	132	106	40	33	50	40	38	44	71	121	116	114	117	78	66	60	35	21	28	29	56	96	255	255	255	255	255	255	255	255	255
0	0	0	0	0	0	0	1	3	4	3	4	5	6	6	7	4	7	73	132	75	29	31	47	36	45	52	89	123	105	117	98	69	63	60	29	18	19	41	72	111	255	255	255	255	255	255	255	255	255
0	0	0	0	0	0	1	1	2	3	4	5	4	5	7	9	5	28	117	114	48	33	37	47	46	45	61	116	119	105	116	82	67	59	52	22	21	21	53	83	255	255	255	255	255	255	255	255	255	255
0	0	0	1	1	0	1	2	2	3	4	4	5	8	7	10	9	61	137	89	42	40	40	49	54	43	84	132	110	111	112	69	59	57	43	18	22	29	63	96	255	255	255	255	255	255	255	255	255	255
0	0	1	0	1	0	1	2	2	4	5	5	5	8	11	8	19	94	123	60	42	46	39	54	43	48	115	129	115	124	102	54	50	57	40	14	17	41	79	106	255	255	255	255	255	255	255	255	255	255
0	0	1	0	0	0	1	1	2	4	6	4	7	11	13	5	46	122	105	46	36	45	40	58	36	60	129	128	124	127	94	45	47	50	33	11	19	49	93	255	255	255	255	255	255	255	255	255	255	255
0	0	1	0	0	1	1	1	3	5	5	2	5	10	11	11	74	132	82	46	42	43	45	53	40	80	128	129	122	120	92	42	46	47	26	13	29	52	97	255	255	255	255	255	255	255	255	255	255	255
1	0	1	1	1	1	1	2	4	6	4	3	7	10	6	22	103	127	57	39	42	38	54	49	46	97	128	126	120	118	88	44	46	47	24	13	29	60	100	255	255	255	255	255	255	255	255	255	255	255
1	1	0	1	0	1	1	3	4	5	6	6	5	6	9	43	129	108	42	38	35	38	55	42	52	103	129	127	119	120	86	51	50	43	21	14	31	67	112	255	255	255	255	255	255	255	255	255	255	255
0	0	0	1	0	1	2	3	4	4	4	4	5	7	15	73	139	85	36	42	38	46	54	37	65	107	125	127	117	117	87	57	50	41	15	17	38	70	255	255	255	255	255	255	255	255	255	255	255	255
1	0	0	1	1	1	2	4	5	5	6	6	6	5	25	104	125	62	29	31	40	52	55	43	70	111	125	124	120	115	86	56	45	43	21	22	47	82	255	255	255	255	255	255	255	255	255	255	255	255
0	1	1	1	1	2	2	3	4	8	9	6	9	4	45	124	99	44	35	29	42	52	51	50	65	110	131	123	121	118	92	62	48	50	36	23	49	94	255	255	255	255	255	255	255	255	255	255	255	255
0	1	1	1	1	2	2	3	5	6	6	6	12	10	69	131	84	41	40	34	44	49	47	52	69	113	128	122	119	115	100	72	53	55	35	26	47	100	255	255	255	255	255	255	255	255	255	255	255	255
0	1	2	1	3	2	3	5	7	5	4	6	12	19	101	134	80	40	29	33	49	52	48	50	79	120	120	118	115	111	103	78	53	55	31	34	54	104	255	255	255	255	255	255	255	255	255	255	255	255
1	1	1	1	3	4	4	6	7	7	6	6	7	34	120	122	67	37	31	37	48	54	42	46	88	114	119	119	114	114	106	90	61	56	37	34	57	106	255	255	255	255	255	255	255	255	255	255	255	255
1	1	1	2	2	3	7	10	5	7	8	8	9	58	131	103	52	34	36	41	43	55	38	47	93	107	118	117	115	117	101	91	68	58	38	30	58	112	255	255	255	255	255	255	255	255	255	255	255	255
1	1	1	2	3	3	5	5	4	4	5	12	15	79	132	90	49	33	33	42	44	55	41	45	93	111	117	119	115	112	98	83	76	72	36	26	60	114	255	255	255	255	255	255	255	255	255	255	255	255
1	1	2	3	4	6	6	4	3	3	6	12	25	102	121	71	44	33	33	44	47	48	35	41	94	114	113	119	112	109	102	82	78	79	39	25	60	115	255	255	255	255	255	255	255	255	255	255	255	255
1	1	2	2	4	6	7	3	5	5	6	7	43	127	110	53	40	32	37	48	50	45	31	46	97	110	110	115	106	104	104	88	75	75	39	27	63	117	255	255	255	255	255	255	255	255	255	255	255	255
1	2	3	3	4	4	6	5	4	5	6	7	61	139	97	45	43	33	38	51	53	41	28	59	100	104	113	116	102	99	100	96	85	80	40	26	67	116	255	255	255	255	255	255	255	255	255	255	255	255
1	1	4	3	4	5	4	5	3	6	7	12	80	139	88	43	37	36	41	54	54	37	29	69	110	111	113	112	100	95	93	97	98	89	40	23	70	121	255	255	255	255	255	255	255	255	255	255	255	255
1	2	3	4	5	5	6	5	5	5	6	23	105	131	72	41	30	36	44	53	54	41	32	72	119	121	112	115	101	82	94	101	100	95	36	23	69	123	255	255	255	255	255	255	255	255	255	255	255	255
1	2	3	3	5	6	6	5	6	7	7	39	123	118	55	39	35	33	38	53	45	35	39	81	120	116	109	119	105	75	106	114	96	92	34	23	65	117	255	255	255	255	255	255	255	255	255	255	255	255
2	2	2	3	5	8	5	7	5	9	10	54	131	105	44	29	32	31	40	58	38	34	54	95	118	110	106	115	109	77	105	121	105	94	36	23	67	112	255	255	255	255	255	255	255	255	255	255	255	255
2	2	3	2	6	11	6	6	7	8	11	70	140	96	43	27	26	34	53	56	30	39	70	99	117	110	113	119	113	93	98	115	110	98	45	23	66	107	255	255	255	255	255	255	255	255	255	255	255	255
1	3	2	2	4	7	6	6	5	3	14	91	139	86	45	37	32	39	57	50	28	47	90	104	120	114	115	121	111	109	103	105	101	89	49	23	61	101	255	255	255	255	255	255	255	255	255	255	255	255
2	3	4	5	3	5	6	7	8	4	24	111	133	68	42	44	39	41	51	46	33	58	114	117	118	119	111	118	113	110	105	101	95	87	48	25	56	93	137	255	255	255	255	255	255	255	255	255	255	255
2	2	4	5	4	5	5	8	9	7	34	120	130	58	36	41	36	45	56	42	27	77	128	121	114	114	119	118	115	117	105	96	82	82	59	25	46	81	122	255	255	255	255	255	255	255	255	255	255	255
1	1	3	2	4	4	4	10	11	9	46	128	120	50	30	35	32	46	64	39	27	96	127	120	121	112	120	114	108	121	105	91	63	67	64	23	29	67	115	255	255	255	255	255	255	255	255	255	255	255
1	2	3	2	4	5	6	6	7	8	58	138	105	39	32	36	30	49	60	33	37	107	122	121	123	115	115	117	119	117	97	80	52	54	62	25	20	55	109	255	255	255	255	255	255	255	255	255	255	255
2	2	3	3	5	5	7	6	8	10	71	138	92	34	38	35	28	49	49	30	47	114	120	122	121	115	123	122	125	118	87	62	45	41	59	31	19	47	102	144	255	255	255	255	255	255	255	255	255	255
2	2	2	3	6	6	7	9	8	10	84	141	79	30	37	33	36	51	45	31	55	117	120	125	128	118	130	115	118	120	84	57	46	30	47	32	19	43	96	140	255	255	255	255	255	255	255	255	255	255
2	2	2	4	7	7	4	8	8	14	96	139	74	30	28	32	42	53	48	33	68	122	111	123	128	116	123	115	122	120	79	56	47	23	35	36	23	36	86	135	255	255	255	255	255	255	255	255	255	255
2	1	3	4	4	8	7	6	6	22	108	130	77	35	25	29	35	51	47	36	84	121	101	121	125	117	119	121	124	118	76	45	46	24	30	42	28	30	75	136	255	255	255	255	255	255	255	255	255	255
2	3	4	4	4	5	7	5	5	27	117	126	74	38	34	30	36	54	41	36	90	117	104	123	130	120	117	122	123	121	82	42	52	36	23	43	31	25	59	129	163	255	255	255	255	255	255	255	255	255
2	3	3	4	4	6	11	7	2	32	123	129	70	45	46	44	41	58	54	48	93	115	107	123	130	119	117	125	130	129	88	44	52	49	18	31	32	24	48	118	155	255	255	255	255	255	255	255	255	255
2	3	4	5	4	8	10	6	5	40	133	131	60	41	54	59	49	63	70	59	99	122	103	117	129	127	128	130	126	130	95	45	49	53	19	16	29	27	47	109	150	255	255	255	255	255	255	255	255	255
2	4	4	4	3	5	10	8	11	45	138	126	48	31	49	55	53	66	52	48	106	124	92	103	125	128	125	125	118	127	105	51	46	55	28	18	29	30	49	98	150	255	255	255	255	255	255	255	255	255
2	3	4	3	3	5	10	7	10	53	139	120	48	32	41	45	48	61	39	39	109	125	84	92	125	124	117	123	123	124	114	65	45	56	44	28	24	25	46	86	143	255	255	255	255	255	255	255	255	255
2	3	4	4	4	7	7	6	8	61	145	116	51	38	32	37	49	58	40	38	106	130	84	87	129	128	118	121	125	124	123	77	47	54	51	42	23	17	36	73	129	255	255	255	255	255	255	255	255	255
2	4	4	4	5	10	6	6	11	65	143	115	55	36	27	32	52	64	42	40	102	128	82	86	129	129	122	118	122	130	130	87	52	55	47	50	45	21	24	63	118	152	255	255	255	255	255	255	255	255
2	2	3	5	6	10	7	7	11	70	145	119	60	32	31	25	43	66	41	45	103	125	82	80	127	130	128	126	119	126	131	108	64	62	55	56	72	32	18	53	108	145	255	255	255	255	255	255	255	255
3	3	3	4	4	5	6	8	9	68	145	115	57	36	37	25	36	63	37	51	112	123	82	76	127	132	130	131	117	126	130	122	76	63	69	68	88	45	17	41	93	138	160	255	255	255	255	255	255	255
2	4	5	4	9	7	5	5	9	67	142	110	56	39	37	27	30	62	40	53	122	124	81	78	124	126	122	126	124	131	126	126	91	65	75	76	100	73	16	32	74	124	146	255	255	255	255	255	255	255
3	4	6	5	5	5	5	4	9	64	143	116	56	36	30	23	30	63	48	57	126	131	87	82	120	121	119	121	128	132	125	128	113	83	84	85	107	96	22	26	57	111	136	166	255	255	255	255	255	255
3	4	4	3	2	4	4	4	9	57	144	125	59	34	31	27	31	59	54	67	123	136	99	89	128	127	124	119	125	134	132	131	124	103	96	102	111	110	39	17	47	93	124	159	255	255	255	255	255	255
3	4	3	3	5	5	4	4	9	57	145	127	64	33	37	33	23	55	60	76	119	135	113	96	136	133	126	126	129	133	134	136	119	108	106	112	118	128	72	15	37	73	111	151	255	255	255	255	255	255
3	2	3	4	7	6	6	5	9	51	140	129	71	35	40	33	26	60	63	75	120	138	121	98	131	141	130	130	129	135	136	135	113	113	120	121	129	133	90	23	31	62	102	138	172	255	255	255	255	255
3	3	3	6	3	4	7	4	6	46	138	140	82	39	34	30	32	62	62	71	127	142	124	102	117	144	139	130	125	135	135	131	124	129	132	133	139	129	100	36	26	47	89	121	153	255	255	255	255	255
3	3	4	4	4	5	3	2	4	44	138	148	92	43	30	30	30	59	63	67	123	141	127	109	103	137	145	135	131	137	140	138	136	128	129	138	146	135	105	48	22	33	70	109	140	172	255	255	255	255
2	4	4	3	5	5	4	4	5	30	120	150	103	48	35	35	27	50	60	66	114	136	131	125	100	120	147	142	132	137	143	139	139	126	126	136	145	151	113	54	20	21	48	91	126	163	255	255	255	255
2	2	2	3	4	5	6	5	7	19	102	153	113	56	37	35	24	37	59	71	107	129	128	142	119	103	130	145	132	133	137	131	139	139	135	137	136	151	128	62	20	18	30	66	100	141	171	255	255	255
1	1	2	4	6	6	6	5	6	15	92	157	121	68	37	35	26	31	61	67	99	132	126	134	137	111	103	133	140	131	137	130	126	139	137	135	132	141	138	79	21	15	23	45	73	111	147	240	255	255
2	2	2	4	4	5	5	6	7	10	78	155	135	77	37	31	32	30	51	64	98	137	132	125	144	133	91	105	143	132	136	138	114	121	132	129	125	128	139	94	24	13	19	30	47	86	124	158	255	255
2	2	2	2	4	7	5	4	5	7	55	144	151	88	40	30	38	30	39	61	92	136	142	128	145	153	99	77	133	144	134	147	122	102	119	124	120	110	121	106	34	14	22	21	38	72	108	138	164	255
1	2	2	3	4	6	4	3	3	5	35	131	161	103	54	37	35	26	28	52	77	129	150	125	122	150	124	71	105	144	133	143	138	100	94	111	114	94	91	105	62	15	23	16	22	44	77	107	141	176
1	1	3	5	5	5	4	3	5	6	19	110	167	121	68	39	29	27	28	47	69	113	145	126	98	117	151	96	74	137	143	135	151	127	85	87	103	86	71	83	88	28	21	26	11	18	51	82	111	151
0	1	2	3	4	4	4	5	6	5	10	84	165	139	77	37	34	40	30	42	66	97	135	131	107	106	142	121	79	126	154	140	152	153	109	70	79	82	72	62	85	64	17	26	25	11	23	56	84	121
[truncated: 507 more rows]
[truncated: 718 more columns]

## Sheet: Figure4f_red
0	0	0	0	0	0	0	0	0	0	0	0	0	0	0	0	0	0	0	0	0	0	0	0	0	0	0	0	0	0	0	0	0	0	0	0	0	0	0	0	0	0	0	0	0	0	0	0	0	0
[truncated: 669 more rows]
[truncated: 206 more columns]

[truncated: 5 more sheets: Figure4f_green, Figure4f_blue, Figure4g_red, Figure4g_green, Figure4g_blue]
