# Supplementary material for: Single-breath-hold 3D abdominal metabolic MRI enables label-free diagnosis of liver cancer
Source: Nat Commun. 2026 Mar 31;17:4661. doi: 10.1038/s41467-026-71124-5 (PMC13201843; doi:10.1038/s41467-026-71124-5)
Supplement: Supplementary file 4 — Source Data [file 41467_2026_71124_MOESM4_ESM.zip › Figure5.xlsx]

## Sheet: Figure5a_red
0	0	0	0	0	0	0	0	0	0	0	0	0	0	0	0	0	0	0	0	0	0	0	0	0	0	0	0	0	0	0	0	0	0	0	0	0	0	0	0	0	0	0	0	0	0	0	0	0	0
0	0	0	0	0	0	0	0	0	0	0	0	0	0	0	0	0	0	0	0	0	0	0	0	0	0	0	0	0	0	0	0	0	0	0	0	0	0	0	0	0	0	0	0	0	0	0	0	0	0
0	0	0	0	0	0	0	0	0	0	0	0	0	0	0	0	0	0	0	0	0	0	0	0	0	0	0	0	0	0	0	0	0	0	0	0	0	0	0	0	0	0	0	0	0	0	0	0	0	0
0	0	0	0	0	0	0	0	0	0	0	0	0	0	0	0	0	0	0	0	0	0	0	0	0	0	0	0	0	0	0	0	0	0	0	0	0	0	0	0	0	0	0	0	0	0	0	0	0	0
0	0	0	0	0	0	0	0	0	0	0	0	0	0	0	0	0	0	0	0	0	0	0	0	0	0	0	0	0	0	0	0	0	0	0	0	0	0	0	0	0	0	0	0	0	0	0	0	0	0
0	0	0	0	0	0	0	0	0	0	0	0	0	0	0	0	0	0	0	0	0	0	0	0	0	0	0	0	0	0	0	0	0	0	0	0	0	0	0	0	0	0	0	0	0	0	0	0	0	0
0	0	0	0	0	0	0	0	0	0	0	0	0	0	0	0	0	0	0	0	0	0	0	0	0	0	0	0	0	0	0	0	0	0	0	0	0	0	0	0	0	0	0	0	0	0	0	0	0	0
0	0	0	0	0	0	0	0	0	0	0	0	0	0	0	0	0	0	0	0	0	0	0	0	0	0	0	0	0	0	0	0	0	0	0	0	0	0	0	0	0	0	0	0	0	0	0	0	0	0
0	0	0	0	0	0	0	0	0	0	0	0	0	0	0	0	0	0	0	0	0	0	0	0	0	0	0	0	0	0	0	0	0	0	0	0	0	0	0	0	0	0	0	0	0	0	0	0	0	0
0	0	0	0	0	0	0	0	0	0	0	0	0	0	0	0	0	0	0	0	0	0	0	0	0	0	0	0	0	0	0	0	0	0	0	0	0	0	0	0	0	0	0	0	0	0	0	0	0	0
0	0	0	0	0	0	0	0	0	0	0	0	0	0	0	0	0	0	0	0	0	0	0	0	0	0	0	0	0	0	0	0	0	0	0	0	0	0	0	0	0	0	0	0	0	0	0	0	0	0
0	0	0	0	0	0	0	0	0	0	0	0	0	0	0	0	0	0	0	0	0	0	0	0	0	0	0	0	0	0	0	0	0	0	0	0	0	0	0	0	0	0	0	0	0	0	0	0	0	0
0	0	0	0	0	0	0	0	0	0	0	0	0	0	0	0	0	0	0	0	0	0	0	0	0	0	0	0	0	0	0	0	0	0	0	0	0	0	0	0	0	0	0	0	0	0	0	0	0	0
0	0	0	0	0	0	0	0	0	0	0	0	0	0	0	0	0	0	0	0	0	0	0	0	0	0	0	0	0	0	0	0	0	0	0	0	0	0	0	0	0	0	0	0	0	0	0	0	0	0
0	0	0	0	0	0	0	0	0	0	0	0	0	0	0	0	0	0	0	0	0	0	0	0	0	0	0	0	0	0	0	0	0	0	0	0	0	0	0	0	0	0	0	0	0	0	0	0	0	0
0	0	0	0	0	0	0	0	0	0	0	0	0	0	0	0	0	0	0	0	0	0	0	0	0	0	0	0	0	0	0	0	0	0	0	0	0	0	0	0	0	0	0	0	0	0	0	0	0	0
0	0	0	0	0	0	0	0	0	0	0	0	0	0	0	0	0	0	0	0	0	0	0	0	0	0	0	0	0	0	0	0	0	0	0	0	0	0	0	0	0	0	0	0	0	0	0	0	0	0
0	0	0	0	0	0	0	0	0	0	0	0	0	0	0	0	0	0	0	0	0	0	0	0	0	0	0	0	0	0	0	0	0	0	0	0	0	0	0	0	0	0	0	0	0	0	0	0	0	0
0	0	0	0	0	0	0	0	0	0	0	0	0	0	0	0	0	0	0	0	0	0	0	0	0	0	0	0	0	0	0	0	0	0	0	0	0	0	0	0	0	0	0	0	0	0	0	0	0	0
0	0	0	0	0	0	0	0	0	0	0	0	0	0	0	0	0	0	0	0	0	0	0	0	0	0	0	0	0	0	0	0	0	0	0	0	0	0	0	0	0	0	0	0	0	0	0	0	0	0
0	0	0	0	0	0	0	0	0	0	0	0	0	0	0	0	0	0	0	0	0	0	0	0	0	0	0	0	0	0	0	0	0	0	0	0	0	0	0	0	0	0	0	0	0	0	0	0	0	0
0	0	0	0	0	0	0	0	0	0	0	0	0	0	0	0	0	0	0	0	0	0	0	0	0	0	0	0	0	0	0	0	0	0	0	0	0	0	0	0	0	0	0	0	0	0	0	0	0	0
0	0	0	0	0	0	0	0	0	0	0	0	0	0	0	0	0	0	0	0	0	0	0	0	0	0	0	0	0	0	0	0	0	0	0	0	0	0	0	0	0	0	0	0	0	0	0	0	0	0
0	0	0	0	0	0	0	0	0	0	0	0	0	0	0	0	0	0	0	0	0	0	0	0	0	0	0	0	0	0	0	0	0	0	0	0	0	0	0	0	0	0	0	0	0	0	0	0	0	0
0	0	0	0	0	0	0	0	0	0	0	0	0	0	0	0	0	0	0	0	0	0	0	0	0	0	0	0	0	0	0	0	0	0	0	0	0	0	0	0	0	0	0	0	0	0	0	0	0	0
0	0	0	0	0	0	0	0	0	0	0	0	0	0	0	0	0	0	0	0	0	0	0	0	0	0	0	0	0	0	0	0	0	0	0	0	0	0	0	0	0	0	0	0	0	0	0	0	0	0
0	0	0	0	0	0	0	0	0	0	0	0	0	0	0	0	0	0	0	0	0	0	0	0	0	0	0	0	0	0	0	0	0	0	0	0	0	0	0	0	0	0	0	0	0	0	0	0	0	0
0	0	0	0	0	0	0	0	0	0	0	0	0	0	0	0	0	0	0	0	0	0	0	0	0	0	0	0	0	0	0	0	0	0	0	0	0	0	0	0	0	0	0	0	0	0	0	0	0	0
0	0	0	0	0	0	0	0	0	0	0	0	0	0	0	0	0	0	0	0	0	0	0	0	0	0	0	0	0	0	0	0	0	0	0	0	0	0	0	0	0	0	0	0	0	0	0	0	0	0
0	0	0	0	0	0	0	0	0	0	0	0	0	0	0	0	0	0	0	0	0	0	0	0	0	0	0	0	0	0	0	0	0	0	0	0	0	0	0	0	0	0	0	0	0	0	0	0	0	0
0	0	0	0	0	0	0	0	0	0	0	0	0	0	0	0	0	0	0	0	0	0	0	0	0	0	0	0	0	0	0	0	0	0	0	0	0	0	0	0	0	0	0	0	0	0	0	0	0	0
0	0	0	0	0	0	0	0	0	0	0	0	0	0	0	0	0	0	0	0	0	0	0	0	0	0	0	0	0	0	0	0	0	0	0	0	0	0	0	0	0	0	0	0	0	0	0	0	0	1
0	0	0	0	0	0	0	0	0	0	0	0	0	0	0	0	0	0	0	0	0	0	0	0	0	0	0	0	0	0	0	0	0	0	0	0	0	0	0	0	0	0	0	0	0	0	0	1	1	1
0	0	0	0	0	0	0	0	0	0	0	0	0	0	0	0	0	0	0	0	0	0	0	0	0	0	0	0	0	0	0	0	0	0	0	0	0	0	0	0	0	0	0	0	0	0	0	1	1	1
0	0	0	0	0	0	0	0	0	0	0	0	0	0	0	0	0	0	0	0	0	0	0	0	0	0	0	0	0	0	0	0	0	0	0	0	0	0	0	0	0	0	0	0	0	1	0	1	1	1
0	0	0	0	0	0	0	0	0	0	0	0	0	0	0	0	0	0	0	0	0	0	0	0	0	0	0	0	0	0	0	0	0	0	0	0	0	0	0	0	0	0	0	1	1	1	1	1	1	1
0	0	0	0	0	0	0	0	0	0	0	0	0	0	0	0	0	0	0	0	0	0	0	0	0	0	0	0	0	0	0	0	0	0	0	0	0	0	0	0	0	0	1	1	1	1	2	1	1	1
0	0	0	0	0	0	0	0	0	0	0	0	0	0	0	0	0	0	0	0	0	0	0	0	0	0	0	0	0	0	0	0	0	0	0	0	0	0	0	0	0	0	1	1	1	1	1	1	1	1
0	0	0	0	0	0	0	0	0	0	0	0	0	0	0	0	0	0	0	0	0	0	0	0	0	0	0	0	0	0	0	0	0	0	0	0	0	0	0	0	1	1	1	1	1	1	1	1	2	1
0	0	0	0	0	0	0	0	0	0	0	0	0	0	0	0	0	0	0	0	0	0	0	0	0	0	0	0	0	0	0	0	0	0	0	0	0	0	0	0	1	0	1	1	1	1	2	2	2	1
0	0	0	0	0	0	0	0	0	0	0	0	0	0	0	0	0	0	0	0	0	0	0	0	0	0	0	0	0	0	0	0	0	0	0	0	0	0	1	1	1	1	1	1	1	2	2	1	1	1
0	0	0	0	0	0	0	0	0	0	0	0	0	0	0	0	0	0	0	0	0	0	0	0	0	0	0	0	0	0	0	0	0	0	0	0	0	0	0	1	1	1	2	1	1	2	2	1	1	1
0	0	0	0	0	0	0	0	0	0	0	0	0	0	0	0	0	0	0	0	0	0	0	0	0	0	0	0	0	0	0	0	0	0	0	0	0	1	1	1	2	1	2	2	1	1	2	2	2	1
0	0	0	0	0	0	0	0	0	0	0	0	0	0	0	0	0	0	0	0	0	0	0	0	0	0	0	0	1	0	0	0	0	0	0	0	1	1	1	1	2	1	1	1	1	1	3	3	2	1
0	0	0	0	0	0	0	0	0	0	0	0	0	0	0	0	0	0	0	0	0	0	0	0	0	0	0	0	0	0	0	0	0	0	0	1	1	1	1	1	2	2	1	1	2	2	2	3	2	1
0	0	0	0	0	0	0	0	0	0	0	0	0	0	0	0	0	0	0	0	0	0	0	0	0	0	0	0	0	0	0	0	0	0	0	1	1	1	1	2	2	2	1	1	3	2	2	2	2	2
0	0	0	0	0	0	0	0	0	0	0	0	0	0	0	0	0	0	0	0	0	0	0	0	0	0	0	0	0	0	0	0	0	0	0	0	1	1	1	2	1	1	2	3	2	2	2	1	2	2
0	0	0	0	0	0	0	0	0	0	0	0	0	0	0	0	0	0	0	0	0	0	0	0	0	0	0	0	1	0	0	0	0	1	1	1	1	1	1	2	1	2	4	2	1	2	2	2	1	16
0	0	0	0	0	0	0	0	0	0	0	0	0	0	0	0	0	0	0	0	0	0	0	0	0	0	0	0	1	1	0	0	0	1	1	0	1	1	1	1	2	2	2	1	1	2	3	2	19	58
0	0	0	0	0	0	0	0	0	0	0	0	0	0	0	0	0	0	0	0	0	0	0	0	0	0	0	0	0	1	1	0	0	1	1	1	1	1	1	1	3	1	1	1	1	2	3	19	62	79
0	0	0	0	0	0	0	0	0	0	0	0	0	0	0	0	0	0	0	0	0	0	0	0	0	0	0	0	0	0	1	0	1	1	1	1	1	1	1	1	1	1	1	1	1	2	19	60	80	59
0	0	0	0	0	0	0	0	0	0	0	0	0	0	0	0	0	0	0	0	0	0	0	0	0	0	0	0	0	0	1	0	1	1	1	1	1	1	1	2	2	1	1	2	3	16	59	78	56	29
0	0	0	0	0	0	0	0	0	0	0	0	0	0	0	0	0	0	0	0	0	0	0	0	0	0	0	0	0	0	1	1	1	1	1	1	1	1	1	1	1	1	2	3	14	54	77	57	28	17
0	0	0	0	0	0	0	0	0	0	0	0	0	0	0	0	0	0	0	0	0	0	0	0	0	0	0	0	0	1	1	1	1	1	1	1	1	2	1	1	1	2	2	11	50	77	56	32	19	19
0	0	0	0	0	0	0	0	0	0	0	0	0	0	0	0	0	0	0	0	0	0	0	0	0	0	0	0	0	1	1	1	1	1	1	1	1	1	1	2	2	1	7	43	75	60	31	20	19	18
0	0	0	0	0	0	0	0	0	0	0	0	0	0	0	0	0	0	0	0	0	0	0	0	0	0	1	0	0	1	1	1	1	1	1	1	1	1	1	2	2	5	35	75	62	34	20	17	19	18
0	0	0	0	0	0	0	0	0	0	0	0	0	0	0	0	0	0	0	0	0	0	0	0	0	0	1	1	0	1	1	1	1	1	1	1	1	1	1	2	3	27	69	70	37	21	18	19	20	22
0	0	0	0	0	0	0	0	0	0	0	0	0	0	0	0	0	0	0	0	0	0	0	0	0	0	1	1	1	1	1	1	1	1	1	1	1	1	2	2	18	61	71	42	22	17	19	20	24	37
0	0	0	0	0	0	0	0	0	0	0	0	0	0	0	0	0	0	0	0	0	0	0	0	1	0	0	1	1	1	1	1	1	1	1	1	1	1	2	10	51	75	49	25	18	18	19	23	40	60
0	0	0	0	0	0	0	0	0	0	0	0	0	0	0	0	0	0	0	0	0	0	0	1	1	1	1	2	2	1	2	1	1	1	1	2	1	1	4	33	74	59	30	19	19	20	22	41	62	65
0	0	0	0	0	0	0	0	0	0	0	0	0	0	0	0	0	0	0	0	0	0	0	1	1	1	1	2	2	1	2	1	1	1	1	2	2	3	19	63	68	38	21	18	20	19	37	61	64	63
0	0	0	0	0	0	0	0	0	0	0	0	0	0	0	0	0	0	0	0	0	0	0	1	1	2	1	1	1	1	2	1	1	1	1	2	2	8	47	74	48	24	17	21	17	29	59	65	62	64
0	0	0	0	0	0	0	0	0	0	0	0	0	0	0	0	0	0	0	0	0	0	0	1	1	1	1	1	1	2	2	2	1	1	1	2	4	29	69	61	29	17	22	19	25	56	66	63	60	55
0	0	0	0	0	0	0	0	0	0	0	0	0	0	0	0	0	0	0	0	0	0	0	0	1	1	1	2	1	2	2	2	1	1	2	4	15	58	71	43	19	18	22	21	50	67	64	56	48	46
0	0	0	0	0	0	0	0	0	0	0	0	0	0	0	0	0	0	0	0	0	0	0	1	1	2	2	2	1	1	1	1	1	2	3	7	35	70	55	28	18	22	20	41	66	65	57	37	38	45
0	0	0	0	0	0	0	0	0	0	0	0	0	0	0	0	0	0	0	0	0	0	0	1	2	2	2	2	1	1	1	1	1	2	4	16	59	63	36	21	20	21	34	62	65	58	36	31	42	42
0	0	0	0	0	0	0	0	0	0	0	0	0	0	0	0	0	0	0	0	0	0	0	1	1	1	1	1	1	0	1	1	1	2	5	36	71	48	23	20	21	26	57	69	60	37	25	41	44	37
0	0	0	0	0	0	0	0	0	0	0	0	0	0	0	0	0	0	0	0	0	0	1	1	1	1	2	1	1	1	2	2	1	3	16	60	64	31	18	19	20	43	66	64	45	25	38	47	39	29
0	0	0	0	0	0	0	0	0	0	0	0	0	0	0	0	0	0	0	0	0	1	1	1	1	1	2	2	2	1	1	2	2	6	37	72	48	19	17	15	27	59	67	53	31	34	47	42	27	31
0	0	0	0	0	0	0	0	0	0	0	0	0	0	0	0	0	0	0	0	1	1	1	1	1	1	2	2	2	2	2	2	2	15	59	66	31	17	17	15	40	68	61	39	32	42	45	31	24	48
0	0	0	0	0	0	0	0	0	0	0	0	0	0	0	0	0	0	0	0	1	1	2	1	2	1	1	2	2	2	2	2	5	33	70	51	22	18	17	21	51	67	47	30	36	42	40	25	37	61
0	0	0	0	0	0	0	0	0	0	0	0	0	0	0	0	0	0	1	1	1	1	2	2	2	1	1	1	2	2	3	3	14	55	65	36	19	18	18	32	56	56	40	35	39	40	32	31	54	66
0	0	0	0	0	0	0	0	0	0	0	0	0	0	0	0	0	0	1	0	1	1	2	2	1	1	1	2	2	2	3	3	28	68	53	23	17	17	23	44	59	55	47	42	42	40	35	48	60	73
0	0	0	0	0	0	0	0	0	0	0	0	0	0	0	0	0	0	1	1	2	1	1	1	2	1	1	2	2	3	2	8	46	69	38	17	16	18	31	54	62	58	51	45	48	44	47	57	64	83
0	0	0	0	0	0	0	0	0	0	0	0	0	0	0	0	0	0	1	1	2	2	1	2	1	1	1	2	2	3	2	20	65	61	24	16	17	21	40	62	63	54	50	51	54	50	54	59	74	89
0	0	0	0	0	0	0	0	0	0	0	0	0	0	0	0	0	1	1	1	1	2	2	3	2	2	2	2	2	3	6	38	69	46	20	16	18	28	48	64	60	52	52	57	58	54	57	66	84	88
0	0	0	0	0	0	0	0	0	0	0	0	0	0	0	0	0	1	1	2	2	1	1	2	2	2	2	2	3	4	14	55	63	35	16	15	23	37	55	63	59	57	57	59	60	56	58	77	89	85
0	0	0	0	0	0	0	0	0	0	0	0	0	0	0	0	0	1	1	1	1	2	1	2	2	1	1	1	2	4	27	66	55	30	14	17	30	42	59	65	59	58	59	60	60	56	64	86	88	86
0	0	0	0	0	0	0	0	0	0	0	0	0	0	0	0	0	1	1	1	1	1	1	1	1	1	1	1	2	8	45	66	39	23	19	23	34	46	61	62	56	57	61	61	61	57	71	88	85	87
0	0	0	0	0	0	0	0	0	0	0	0	0	0	0	0	0	1	0	1	1	2	2	1	1	1	1	1	3	14	59	61	22	19	24	27	35	52	64	59	58	60	60	62	60	59	79	89	86	88
0	0	0	0	0	0	0	0	0	0	0	0	0	0	0	0	1	1	1	1	1	1	1	1	1	1	1	1	4	27	67	50	15	19	21	29	43	55	66	60	58	62	62	62	58	64	86	90	89	86
0	0	0	0	0	0	0	0	0	0	0	0	0	0	0	0	1	1	1	1	1	1	1	1	2	1	2	2	8	46	69	34	13	19	19	32	53	61	66	58	56	63	63	63	59	75	90	87	88	86
0	0	0	0	0	0	0	0	0	0	0	0	0	0	0	0	0	1	2	1	1	2	2	2	2	1	2	2	15	60	62	26	15	19	24	40	59	66	65	57	59	63	61	61	61	82	89	85	87	86
0	0	0	0	0	0	0	0	0	0	0	0	0	0	0	0	0	1	2	1	2	2	3	3	2	1	3	3	25	66	52	23	18	18	30	49	64	67	65	60	60	60	60	58	66	87	88	87	87	85
0	0	0	0	0	0	0	0	0	0	0	0	0	0	0	0	1	1	1	1	2	2	2	2	2	1	2	6	38	66	41	22	18	17	38	58	67	66	62	61	59	60	59	58	73	90	87	87	86	86
0	0	0	0	0	0	0	0	0	0	0	0	0	0	0	0	1	1	1	2	2	2	3	2	1	1	2	9	48	63	30	22	16	19	47	62	68	63	59	58	58	60	56	61	81	90	86	87	85	85
0	0	0	0	0	0	0	0	0	0	0	0	0	0	0	0	1	1	1	2	2	1	2	2	1	1	3	14	59	59	24	23	15	22	53	65	69	63	58	55	55	57	56	64	85	91	89	87	84	84
0	0	0	0	0	0	0	0	0	0	0	0	0	0	0	0	0	1	1	2	3	2	2	3	2	2	2	23	67	54	21	23	15	25	55	66	69	59	50	47	48	54	59	68	89	92	90	86	84	84
0	0	0	0	0	0	0	0	0	0	0	0	0	0	0	0	1	1	2	2	3	2	2	4	3	3	3	34	69	43	17	22	18	29	50	63	65	53	35	36	45	52	60	71	92	92	88	85	83	81
0	0	0	0	0	0	0	0	0	0	0	0	0	0	0	1	1	1	2	1	2	3	2	2	3	4	6	44	67	31	16	21	23	32	42	57	64	50	29	34	42	51	62	73	93	89	88	88	84	82
0	0	0	0	0	0	0	0	0	0	0	0	0	0	0	1	1	1	1	2	2	2	2	2	3	2	12	55	60	24	16	19	26	38	44	58	62	43	33	39	35	51	65	77	94	88	88	91	89	86
0	0	0	0	0	0	0	0	0	0	0	0	0	0	0	1	1	1	1	2	3	2	2	1	2	2	21	63	51	20	17	17	27	43	54	61	54	34	39	42	30	50	65	80	94	87	88	89	88	85
0	0	0	0	0	0	0	0	0	0	0	0	0	0	1	1	2	2	1	2	1	2	1	1	3	3	29	67	44	18	16	18	28	46	59	58	44	28	40	41	27	49	66	83	92	88	90	88	86	86
0	0	0	0	0	0	0	0	0	0	0	0	0	1	1	1	1	1	2	3	2	2	1	2	3	4	37	68	39	18	15	19	29	48	61	50	35	26	42	36	25	50	68	86	91	86	90	88	86	88
0	0	0	0	0	0	0	0	0	0	0	0	0	1	1	2	2	2	2	2	2	4	3	1	3	9	48	67	32	18	17	20	29	47	56	45	30	27	44	32	26	51	68	87	91	84	87	87	84	85
0	0	0	0	0	0	0	0	0	0	0	0	0	0	1	2	2	2	1	2	2	4	3	1	2	15	57	60	25	20	21	20	27	43	50	43	29	29	42	32	29	51	70	88	89	85	86	85	84	85
1	1	0	0	0	0	1	0	0	0	0	0	1	1	1	1	2	2	2	3	3	3	2	3	1	20	61	51	25	21	20	22	24	40	48	40	30	32	41	33	33	52	73	88	86	83	85	84	84	85
1	1	1	0	0	0	0	0	0	0	0	0	0	1	1	1	1	2	3	2	2	3	2	2	2	27	62	47	28	17	18	25	21	45	50	34	30	34	39	31	37	55	74	86	86	82	82	83	82	79
1	1	1	0	0	0	1	0	0	0	0	0	0	1	1	1	1	1	3	3	3	3	3	3	5	36	61	44	29	15	21	22	21	57	48	30	33	38	36	28	41	59	77	86	86	85	83	83	81	75
1	1	1	0	0	0	0	0	1	0	0	0	1	1	1	2	2	1	2	3	3	2	3	3	7	44	61	36	25	17	23	19	24	51	39	34	40	42	34	32	47	61	82	86	85	86	83	82	82	81
2	1	1	1	0	0	0	0	0	0	0	0	1	1	1	1	3	3	3	2	2	2	2	2	8	49	62	31	23	19	21	19	27	35	28	40	46	45	34	37	51	63	85	87	83	86	84	83	84	87
1	1	2	1	1	0	1	0	0	0	0	0	0	1	1	1	2	3	2	3	3	4	2	3	11	55	59	26	20	19	22	18	27	28	26	44	48	50	39	41	54	65	86	87	83	86	85	85	88	86
2	3	3	1	1	1	1	0	0	0	0	0	0	1	1	1	2	2	1	2	2	2	2	2	15	61	55	22	18	18	22	18	28	30	30	44	48	51	44	47	55	68	86	85	83	86	83	82	85	84
2	3	2	1	2	1	1	0	0	0	0	0	0	0	2	1	2	2	1	2	3	3	2	1	20	64	51	17	17	18	20	17	31	36	31	43	52	52	49	52	58	72	86	83	80	83	85	82	83	86
2	2	2	2	2	1	1	1	0	0	0	0	0	0	1	1	1	2	2	3	4	4	2	2	25	64	45	18	17	17	18	14	34	50	36	44	57	54	54	54	59	76	85	84	83	85	87	84	84	85
3	2	2	1	1	1	1	1	1	1	0	0	0	1	1	1	1	2	2	3	3	3	2	2	30	65	41	19	18	16	20	16	36	61	47	48	57	57	57	54	61	78	83	82	85	86	86	85	84	86
3	3	2	3	2	1	1	1	1	1	0	0	0	0	1	2	1	1	2	2	3	3	2	3	34	66	38	19	19	18	21	20	41	60	53	56	56	59	61	58	64	81	87	82	84	83	84	85	86	88
3	2	2	2	2	1	1	1	1	1	0	0	0	0	1	2	2	2	1	1	2	2	2	4	38	66	38	18	18	19	21	20	47	58	52	63	57	58	63	61	67	85	88	82	84	84	84	84	84	83
2	2	3	2	4	3	1	1	1	1	0	0	0	0	1	2	3	2	3	2	3	3	4	5	43	66	35	19	20	20	21	21	49	60	47	58	59	59	63	60	67	86	85	83	83	82	83	83	83	84
3	2	2	2	3	2	2	2	1	0	0	0	0	1	1	1	2	2	3	2	3	3	3	6	44	65	33	19	21	19	21	23	50	59	46	50	59	63	61	60	66	85	83	83	83	80	81	82	85	85
4	2	3	3	3	3	3	2	2	1	0	0	0	1	1	1	2	3	3	3	3	4	3	6	47	65	31	16	19	21	21	25	54	56	46	45	51	66	60	58	66	85	84	83	83	83	82	81	84	83
10	4	3	2	2	2	3	2	3	1	1	1	0	0	1	2	1	2	2	3	2	2	2	7	51	65	27	16	19	21	22	26	55	53	48	44	41	62	60	59	66	84	85	83	84	84	84	80	83	83
15	7	4	3	4	2	2	2	2	2	1	1	0	1	1	2	2	3	3	4	3	1	2	7	51	64	24	18	17	18	25	24	54	53	51	48	33	53	56	60	65	82	87	82	84	85	84	82	83	82
16	12	4	3	3	3	3	2	2	2	1	1	1	1	1	2	2	2	4	4	2	2	3	8	52	63	25	19	15	17	27	20	53	58	51	51	28	45	53	57	63	81	90	82	85	85	84	82	83	81
14	19	11	2	3	5	4	2	2	2	1	1	1	1	1	2	2	3	2	3	2	2	2	9	53	64	26	17	13	17	28	19	51	57	50	54	26	40	48	55	63	79	92	85	88	86	85	80	81	82
12	17	17	7	3	4	4	2	2	2	2	1	1	1	1	2	2	3	2	2	3	3	2	9	54	64	24	16	15	18	28	18	47	53	47	52	28	42	40	51	64	75	93	84	87	84	85	83	82	82
12	8	14	15	4	3	3	3	5	2	2	2	1	1	2	3	5	2	2	1	1	2	2	8	53	63	24	18	15	17	29	18	40	56	46	47	32	42	35	42	64	71	92	84	84	84	85	84	84	82
15	10	9	20	9	2	3	3	4	2	2	2	1	1	2	2	3	2	2	1	2	2	2	7	50	64	26	17	11	14	30	20	34	63	52	43	35	41	31	32	62	69	88	86	84	86	85	81	83	83
17	16	6	15	17	4	4	3	2	3	3	1	1	2	2	1	1	1	2	3	2	2	2	6	49	64	26	18	12	13	31	23	27	60	54	38	33	41	31	25	57	67	83	87	83	86	85	84	85	84
18	16	11	11	23	6	3	3	2	2	3	2	2	3	1	2	2	2	1	2	3	2	1	7	49	66	29	19	17	14	30	26	21	56	58	34	26	41	39	23	48	65	79	88	84	86	87	86	85	84
22	15	18	13	23	10	3	3	3	2	2	3	2	2	2	2	2	2	2	2	2	1	2	7	46	67	35	18	15	14	29	28	17	57	62	33	18	35	46	23	36	63	79	88	84	86	88	86	84	84
20	16	21	15	20	18	4	2	3	3	2	1	2	2	3	2	2	2	3	2	2	2	3	6	44	68	37	18	15	13	26	29	15	53	62	39	14	26	51	24	28	57	77	88	87	85	86	86	84	83
16	17	20	16	17	22	7	4	5	2	2	1	2	1	2	1	2	2	2	2	2	2	3	6	42	69	36	17	19	15	24	30	15	42	58	52	25	17	50	28	24	50	72	86	88	85	84	85	85	84
15	18	18	17	15	23	9	5	6	3	2	2	2	1	1	1	3	3	2	2	2	2	3	4	40	72	37	16	19	15	24	33	13	32	59	60	42	15	43	36	22	45	67	85	89	86	85	86	87	87
14	19	17	18	15	26	15	4	5	4	2	3	1	2	2	2	4	2	2	3	3	2	3	4	35	74	41	16	19	15	22	33	12	25	63	62	55	21	32	42	27	41	61	84	89	87	86	86	85	84
18	22	15	21	15	26	22	5	5	4	3	2	2	3	2	2	3	2	2	2	3	2	2	4	30	72	45	18	20	15	19	32	15	21	61	61	57	27	25	43	30	40	58	80	89	89	87	84	83	82
17	22	15	23	14	24	25	5	4	3	3	2	2	2	2	2	2	2	2	1	1	2	3	4	25	70	51	19	19	13	17	32	18	18	52	59	61	36	22	41	32	39	57	75	88	88	86	83	83	85
13	21	17	20	14	24	28	7	4	3	3	2	2	3	3	3	2	2	2	2	1	2	4	4	20	67	58	20	17	13	15	32	21	16	46	52	64	55	25	36	36	39	56	74	88	88	87	83	84	87
17	21	26	19	17	23	30	12	6	4	3	2	2	3	3	3	3	3	2	1	1	2	3	5	15	62	63	24	16	11	15	33	24	17	52	51	57	65	36	37	39	40	54	71	87	91	90	87	85	85
41	32	37	22	20	20	29	15	7	6	3	3	3	4	2	2	2	2	3	2	2	3	4	5	11	58	70	31	16	14	15	30	26	16	53	61	56	64	45	43	44	42	52	66	83	91	89	91	87	86
65	58	38	24	22	18	30	16	6	8	3	4	4	4	3	1	2	2	2	3	2	3	3	4	8	51	73	38	17	17	16	26	29	17	49	61	55	66	49	47	48	44	52	65	82	90	88	91	89	86
60	73	47	23	26	16	31	19	5	8	4	3	4	3	2	1	2	2	2	3	2	2	3	3	6	41	74	45	16	18	16	21	31	21	45	58	55	67	53	48	52	48	54	63	77	88	89	91	90	87
54	74	57	21	26	16	32	20	6	6	4	5	3	2	1	3	2	2	1	2	2	3	3	2	3	32	74	52	19	19	18	18	27	24	45	65	58	65	61	48	50	49	53	63	71	85	93	91	89	90
59	74	50	18	28	19	33	19	6	6	3	6	3	3	2	2	2	2	2	2	2	3	1	1	2	26	71	60	25	19	19	18	25	27	47	66	54	61	65	48	46	50	50	61	68	80	93	91	89	90
71	66	30	19	27	22	33	17	5	6	2	4	4	2	2	1	1	2	3	2	2	2	1	1	3	18	66	69	31	17	19	17	23	29	49	65	50	58	67	54	48	54	56	60	64	72	90	90	88	90
69	46	19	21	25	24	32	15	5	5	3	4	5	2	2	1	1	2	2	2	3	2	1	1	4	11	60	73	36	18	18	17	21	29	49	68	56	53	67	63	50	54	59	60	64	64	84	92	89	93
35	30	22	25	25	21	32	15	4	5	6	4	3	2	2	2	1	3	2	2	3	3	1	3	3	6	50	77	43	19	20	18	19	30	40	60	62	46	63	67	53	54	60	61	66	63	72	92	92	92
24	26	25	27	25	20	32	13	4	7	5	3	3	2	1	1	1	2	2	3	3	3	3	2	2	3	38	77	50	22	21	19	16	30	38	59	67	52	66	68	64	56	59	64	65	69	65	81	95	92
30	21	23	25	21	23	35	12	7	6	4	5	5	2	1	1	1	1	2	2	2	2	2	2	2	3	27	75	60	27	19	19	15	26	37	59	70	65	68	66	68	58	56	65	65	67	65	69	88	97
26	17	23	26	20	22	34	11	9	5	6	5	5	2	1	1	1	1	2	2	2	2	2	2	2	2	16	68	73	32	16	19	15	24	33	50	71	69	65	62	67	62	57	66	67	65	66	65	74	91
24	15	21	26	20	26	30	10	8	6	6	6	5	2	1	1	1	1	2	2	1	1	2	2	3	3	8	57	81	42	16	20	16	21	32	46	70	67	65	63	67	70	61	63	69	67	64	64	65	76
26	13	21	24	17	34	26	8	6	5	5	5	3	1	1	0	1	1	1	2	2	2	2	1	2	4	7	46	84	55	18	21	17	16	31	45	67	68	68	69	66	72	65	59	68	70	63	61	58	65
34	15	28	24	15	38	20	7	5	7	5	3	3	2	1	0	0	1	1	1	2	3	1	1	2	3	5	31	80	66	23	19	19	15	28	40	60	72	69	74	69	67	67	57	59	73	66	61	55	55
42	23	36	19	25	44	13	7	7	6	5	3	3	2	1	1	0	1	2	2	1	2	2	2	2	2	3	17	70	76	36	18	19	17	24	37	44	65	69	68	70	68	68	63	50	63	74	64	60	50
39	25	35	14	37	40	9	8	6	4	4	3	2	1	1	0	0	0	1	2	1	2	2	2	2	3	3	7	53	81	50	23	18	19	21	33	41	63	75	66	65	65	70	71	59	52	72	72	60	55
36	28	29	19	44	26	7	7	4	6	4	3	2	1	1	0	0	0	1	1	1	2	2	1	2	3	3	4	35	81	62	31	22	20	18	25	42	60	74	73	61	56	70	73	71	56	55	74	67	52
31	29	22	30	45	15	8	6	4	7	4	2	2	1	1	0	0	0	0	1	1	2	2	2	2	3	3	4	20	74	77	38	21	22	20	19	37	42	53	77	69	59	69	71	72	69	51	55	76	60
28	27	19	45	35	8	6	5	4	5	2	2	2	2	1	0	0	0	0	1	1	1	1	2	2	4	3	4	8	54	86	51	22	21	22	17	29	37	33	64	79	70	71	71	70	71	65	46	61	77
32	22	29	54	19	6	5	5	4	3	1	1	2	2	1	1	0	0	0	1	1	1	1	2	1	3	3	4	5	33	82	72	33	19	22	21	20	36	32	33	64	76	70	72	75	71	68	60	49	69
29	19	49	37	7	6	6	5	4	2	2	1	1	0	0	0	0	0	0	1	1	1	1	1	1	1	2	3	3	15	68	86	50	21	20	26	18	27	42	25	33	67	74	72	75	74	67	67	64	57
18	39	55	14	5	6	6	4	3	2	1	1	1	0	0	0	0	0	0	0	1	1	1	1	1	1	2	2	3	6	42	85	70	32	19	23	21	19	37	38	22	36	67	75	71	72	74	71	74	66
24	61	26	5	5	4	4	3	3	2	1	1	1	1	0	0	0	0	0	0	1	1	1	1	1	1	2	3	3	5	20	72	85	50	22	18	22	18	21	41	36	21	35	61	72	73	73	74	71	72
59	42	7	6	4	3	3	2	2	1	1	1	0	0	0	0	1	1	0	0	1	1	1	2	2	2	1	3	3	4	9	49	87	69	34	17	21	21	16	26	43	31	22	33	55	73	74	70	71	72
50	10	5	4	3	3	2	2	1	1	1	1	0	0	0	0	1	1	0	0	1	1	1	1	2	2	2	3	4	3	4	25	76	86	52	25	20	23	21	16	30	40	29	23	29	49	73	76	69	71
12	6	4	3	3	2	3	2	1	2	1	1	0	0	0	0	1	0	1	0	0	0	1	1	1	2	2	2	3	2	2	8	54	92	69	37	21	20	26	18	20	32	39	28	22	26	44	73	76	68
5	4	3	4	3	2	2	2	1	1	1	0	0	0	0	0	0	0	0	0	0	0	0	1	1	1	2	2	4	2	2	3	27	78	84	52	26	20	27	23	17	21	34	40	25	22	23	39	69	77
4	3	3	3	1	2	2	2	1	0	0	0	0	0	0	0	0	1	1	0	0	0	0	0	1	1	2	4	4	2	2	3	9	48	88	73	38	22	26	26	18	17	20	35	38	25	22	22	34	61
4	2	2	3	1	1	1	2	1	0	0	0	0	0	0	0	0	0	0	0	0	0	0	0	1	1	2	2	1	1	1	1	5	22	74	90	60	30	21	26	24	18	15	21	35	38	28	23	23	28
3	2	1	2	2	1	1	1	1	0	0	0	0	0	0	0	0	0	0	0	0	0	0	1	1	1	1	1	1	1	1	1	3	8	44	85	82	51	25	22	28	25	18	18	21	31	39	31	26	23
3	2	2	1	2	1	1	0	0	0	0	0	0	0	0	0	0	0	0	0	0	0	0	1	1	1	1	2	2	1	1	2	2	4	15	59	89	75	44	23	21	28	23	21	21	18	29	41	36	27
3	2	1	2	1	1	0	0	0	0	0	0	0	0	0	0	0	0	0	0	0	0	0	1	1	1	1	2	2	1	2	3	2	3	5	25	75	90	68	38	21	23	26	26	26	20	19	26	38	38
2	2	2	1	1	1	0	0	0	0	0	0	0	0	0	0	0	0	0	0	0	0	0	1	1	1	1	2	2	2	1	2	1	2	3	7	39	84	87	63	34	20	23	28	29	22	20	19	21	35
2	2	2	1	1	0	0	0	0	0	0	0	0	0	0	0	0	0	0	0	0	0	0	1	0	1	1	1	2	1	2	3	1	1	2	4	10	49	87	85	60	31	20	22	28	27	21	20	17	21
2	1	1	1	0	0	0	0	0	0	0	0	0	0	0	0	0	0	0	0	0	0	0	0	0	1	1	1	1	1	2	2	1	1	2	3	5	13	57	90	86	59	33	20	20	28	27	22	21	21
1	1	1	1	0	0	0	0	0	0	0	0	0	0	0	0	0	0	0	0	0	0	0	0	1	1	1	2	1	1	1	2	1	2	2	2	3	5	17	62	90	84	59	33	19	19	27	28	26	24
1	1	0	0	0	0	0	0	0	0	0	0	0	0	0	0	0	0	0	0	0	0	0	0	1	1	1	1	1	1	1	2	2	2	2	1	1	3	4	17	59	89	83	61	39	23	21	25	29	29
0	0	0	0	0	0	0	0	0	0	0	0	0	0	0	0	0	0	0	0	0	0	0	0	1	1	1	1	1	1	1	1	1	1	1	2	3	1	3	4	15	57	90	89	68	45	27	20	23	28
0	0	0	0	0	0	0	0	0	0	0	0	0	0	0	0	0	0	0	0	0	0	0	0	1	1	1	1	1	1	1	1	1	1	1	1	2	2	2	4	4	12	49	87	91	72	51	34	22	20
0	0	0	0	0	0	0	0	0	0	0	0	0	0	0	0	0	0	0	0	0	0	0	0	0	1	1	0	1	1	1	1	1	1	1	1	1	2	3	2	3	5	8	36	77	91	83	63	42	26
0	0	0	0	0	0	0	0	0	0	0	0	0	0	0	0	0	0	0	0	0	0	0	0	0	0	0	0	0	1	1	1	1	1	1	1	1	1	2	3	2	2	5	6	24	64	91	90	72	51
0	0	0	0	0	0	0	0	0	0	0	0	0	0	0	0	0	0	0	0	0	0	0	0	0	0	1	0	0	1	1	1	1	1	1	1	1	1	1	2	2	1	1	4	7	15	45	82	95	86
0	0	0	0	0	0	0	0	0	0	0	0	0	0	0	0	0	0	0	0	0	0	0	0	0	0	0	0	0	0	0	0	1	1	1	1	1	1	1	2	1	2	2	2	4	5	7	27	62	88
0	0	0	0	0	0	0	0	0	0	0	0	0	0	0	0	0	0	0	0	0	0	0	0	0	0	0	0	0	0	0	0	0	1	1	1	1	1	1	1	1	2	2	2	2	3	3	3	10	31
0	0	0	0	0	0	0	0	0	0	0	0	0	0	0	0	0	0	0	0	0	0	0	0	0	0	0	0	0	1	0	0	0	1	1	1	1	1	1	1	2	2	1	1	1	2	2	3	2	3
0	0	0	0	0	0	0	0	0	0	0	0	0	0	0	0	0	0	0	0	0	0	0	0	0	0	0	0	0	0	0	0	0	1	1	0	1	1	1	2	1	1	1	1	1	1	3	3	2	2
0	0	0	0	0	0	0	0	0	0	0	0	0	0	0	0	0	0	0	0	0	0	0	0	0	0	0	0	0	0	0	0	0	0	1	1	1	1	1	1	1	1	1	1	1	1	2	2	2	2
0	0	0	0	0	0	0	0	0	0	0	0	0	0	0	0	0	0	0	0	0	0	0	0	0	0	0	0	0	0	0	0	0	0	0	1	1	0	1	0	1	1	1	1	1	1	2	2	1	2
0	0	0	0	0	0	0	0	0	0	0	0	0	0	0	0	0	0	0	0	0	0	0	0	0	0	0	0	0	0	1	0	0	0	0	1	1	1	1	1	1	1	1	1	1	1	2	1	1	1
0	0	0	0	0	0	0	0	0	0	0	0	0	0	0	0	0	0	0	0	0	0	0	0	0	0	0	0	0	0	0	0	0	0	0	0	0	0	1	1	0	1	1	1	1	1	1	1	1	1
0	0	0	0	0	0	0	0	0	0	0	0	0	0	0	0	0	0	0	0	0	0	0	0	0	0	0	0	0	0	0	0	0	0	0	0	0	0	0	0	1	1	1	1	1	1	1	1	1	1
0	0	0	0	0	0	0	0	0	0	0	0	0	0	0	0	0	0	0	0	0	0	0	0	0	0	0	0	0	0	0	0	0	0	0	1	1	0	0	0	0	0	0	1	1	0	1	1	1	1
0	0	0	0	0	0	0	0	0	0	0	0	0	0	0	0	0	0	0	0	0	0	0	0	0	0	0	0	0	0	0	0	0	0	0	0	0	0	0	0	0	0	0	0	0	0	0	1	1	1
0	0	0	0	0	0	0	0	0	0	0	0	0	0	0	0	0	0	0	0	0	0	0	0	0	0	0	0	0	0	0	0	0	0	0	0	0	0	0	0	0	0	0	0	0	0	0	1	0	1
0	0	0	0	0	0	0	0	0	0	0	0	0	0	0	0	0	0	0	0	0	0	0	0	0	0	0	0	0	0	0	0	0	0	0	0	0	0	0	0	0	0	1	1	0	0	0	0	0	1
0	0	0	0	0	0	0	0	0	0	0	0	0	0	0	0	0	0	0	0	0	0	0	0	0	0	0	0	0	0	0	0	0	0	0	0	0	0	0	0	0	0	0	0	0	0	0	0	0	1
0	0	0	0	0	0	0	0	0	0	0	0	0	0	0	0	0	0	0	0	0	0	0	0	0	0	0	0	0	0	0	0	0	0	0	0	0	0	0	0	0	0	0	0	0	0	0	0	0	1
0	0	0	0	0	0	0	0	0	0	0	0	0	0	0	0	0	0	0	0	0	0	0	0	0	0	0	0	0	0	0	0	0	0	0	0	0	0	0	0	0	0	0	0	0	0	0	0	0	1
0	0	0	0	0	0	0	0	0	0	0	0	0	0	0	0	0	0	0	0	0	0	0	0	0	0	0	0	0	0	0	0	0	0	0	0	0	0	0	0	0	0	0	0	0	0	0	0	0	0
0	0	0	0	0	0	0	0	0	0	0	0	0	0	0	0	0	0	0	0	0	0	0	0	0	0	0	0	0	0	0	0	0	0	0	0	0	0	0	0	0	0	0	0	0	0	0	0	0	1
0	0	0	0	0	0	0	0	0	0	0	0	0	0	0	0	0	0	0	0	0	0	0	0	0	0	0	0	0	0	0	0	0	0	0	0	0	0	0	0	0	0	0	0	0	0	0	0	0	1
0	0	0	0	0	0	0	0	0	0	0	0	0	0	0	0	0	0	0	0	0	0	0	0	0	0	0	0	0	0	0	0	0	0	0	0	0	0	0	0	0	0	0	0	0	0	0	0	0	0
0	0	0	0	0	0	0	0	0	0	0	0	0	0	0	0	0	0	0	0	0	0	0	0	0	0	0	0	0	0	0	0	0	0	0	0	0	0	0	0	0	0	0	0	0	0	0	0	0	0
0	0	0	0	0	0	0	0	0	0	0	0	0	0	0	0	0	0	0	0	0	0	0	0	0	0	0	0	0	0	0	0	0	0	0	0	0	0	0	0	0	0	0	0	0	0	0	0	0	0
0	0	0	0	0	0	0	0	0	0	0	0	0	0	0	0	0	0	0	0	0	0	0	0	0	0	0	0	0	0	0	0	0	0	0	0	0	0	0	0	0	0	0	0	0	0	0	0	0	0
0	0	0	0	0	0	0	0	0	0	0	0	0	0	0	0	0	0	0	0	0	0	0	0	0	0	0	0	0	0	0	0	0	0	0	0	0	0	0	0	0	0	0	0	0	0	0	0	0	0
0	0	0	0	0	0	0	0	0	0	0	0	0	0	0	0	0	0	0	0	0	0	0	0	0	0	0	0	0	0	0	0	0	0	0	0	0	0	0	0	0	0	0	0	0	0	0	0	0	0
[truncated: 1,486 more columns]

## Sheet: Figure5a_green
0	0	0	0	0	0	0	0	0	0	0	0	0	0	0	0	0	0	0	0	0	0	0	0	0	0	0	0	0	0	0	0	0	0	0	0	0	0	0	0	0	0	0	0	0	0	0	0	0	0
0	0	0	0	0	0	0	0	0	0	0	0	0	0	0	0	0	0	0	0	0	0	0	0	0	0	0	0	0	0	0	0	0	0	0	0	0	0	0	0	0	0	0	0	0	0	0	0	0	0
0	0	0	0	0	0	0	0	0	0	0	0	0	0	0	0	0	0	0	0	0	0	0	0	0	0	0	0	0	0	0	0	0	0	0	0	0	0	0	0	0	0	0	0	0	0	0	0	0	0
0	0	0	0	0	0	0	0	0	0	0	0	0	0	0	0	0	0	0	0	0	0	0	0	0	0	0	0	0	0	0	0	0	0	0	0	0	0	0	0	0	0	0	0	0	0	0	0	0	0
0	0	0	0	0	0	0	0	0	0	0	0	0	0	0	0	0	0	0	0	0	0	0	0	0	0	0	0	0	0	0	0	0	0	0	0	0	0	0	0	0	0	0	0	0	0	0	0	0	0
0	0	0	0	0	0	0	0	0	0	0	0	0	0	0	0	0	0	0	0	0	0	0	0	0	0	0	0	0	0	0	0	0	0	0	0	0	0	0	0	0	0	0	0	0	0	0	0	0	0
0	0	0	0	0	0	0	0	0	0	0	0	0	0	0	0	0	0	0	0	0	0	0	0	0	0	0	0	0	0	0	0	0	0	0	0	0	0	0	0	0	0	0	0	0	0	0	0	0	0
0	0	0	0	0	0	0	0	0	0	0	0	0	0	0	0	0	0	0	0	0	0	0	0	0	0	0	0	0	0	0	0	0	0	0	0	0	0	0	0	0	0	0	0	0	0	0	0	0	0
0	0	0	0	0	0	0	0	0	0	0	0	0	0	0	0	0	0	0	0	0	0	0	0	0	0	0	0	0	0	0	0	0	0	0	0	0	0	0	0	0	0	0	0	0	0	0	0	0	0
0	0	0	0	0	0	0	0	0	0	0	0	0	0	0	0	0	0	0	0	0	0	0	0	0	0	0	0	0	0	0	0	0	0	0	0	0	0	0	0	0	0	0	0	0	0	0	0	0	0
0	0	0	0	0	0	0	0	0	0	0	0	0	0	0	0	0	0	0	0	0	0	0	0	0	0	0	0	0	0	0	0	0	0	0	0	0	0	0	0	0	0	0	0	0	0	0	0	0	0
0	0	0	0	0	0	0	0	0	0	0	0	0	0	0	0	0	0	0	0	0	0	0	0	0	0	0	0	0	0	0	0	0	0	0	0	0	0	0	0	0	0	0	0	0	0	0	0	0	0
0	0	0	0	0	0	0	0	0	0	0	0	0	0	0	0	0	0	0	0	0	0	0	0	0	0	0	0	0	0	0	0	0	0	0	0	0	0	0	0	0	0	0	0	0	0	0	0	0	0
0	0	0	0	0	0	0	0	0	0	0	0	0	0	0	0	0	0	0	0	0	0	0	0	0	0	0	0	0	0	0	0	0	0	0	0	0	0	0	0	0	0	0	0	0	0	0	0	0	0
0	0	0	0	0	0	0	0	0	0	0	0	0	0	0	0	0	0	0	0	0	0	0	0	0	0	0	0	0	0	0	0	0	0	0	0	0	0	0	0	0	0	0	0	0	0	0	0	0	0
0	0	0	0	0	0	0	0	0	0	0	0	0	0	0	0	0	0	0	0	0	0	0	0	0	0	0	0	0	0	0	0	0	0	0	0	0	0	0	0	0	0	0	0	0	0	0	0	0	0
0	0	0	0	0	0	0	0	0	0	0	0	0	0	0	0	0	0	0	0	0	0	0	0	0	0	0	0	0	0	0	0	0	0	0	0	0	0	0	0	0	0	0	0	0	0	0	0	0	0
0	0	0	0	0	0	0	0	0	0	0	0	0	0	0	0	0	0	0	0	0	0	0	0	0	0	0	0	0	0	0	0	0	0	0	0	0	0	0	0	0	0	0	0	0	0	0	0	0	0
0	0	0	0	0	0	0	0	0	0	0	0	0	0	0	0	0	0	0	0	0	0	0	0	0	0	0	0	0	0	0	0	0	0	0	0	0	0	0	0	0	0	0	0	0	0	0	0	0	0
0	0	0	0	0	0	0	0	0	0	0	0	0	0	0	0	0	0	0	0	0	0	0	0	0	0	0	0	0	0	0	0	0	0	0	0	0	0	0	0	0	0	0	0	0	0	0	0	0	0
0	0	0	0	0	0	0	0	0	0	0	0	0	0	0	0	0	0	0	0	0	0	0	0	0	0	0	0	0	0	0	0	0	0	0	0	0	0	0	0	0	0	0	0	0	0	0	0	0	0
0	0	0	0	0	0	0	0	0	0	0	0	0	0	0	0	0	0	0	0	0	0	0	0	0	0	0	0	0	0	0	0	0	0	0	0	0	0	0	0	0	0	0	0	0	0	0	0	0	0
0	0	0	0	0	0	0	0	0	0	0	0	0	0	0	0	0	0	0	0	0	0	0	0	0	0	0	0	0	0	0	0	0	0	0	0	0	0	0	0	0	0	0	0	0	0	0	0	0	0
0	0	0	0	0	0	0	0	0	0	0	0	0	0	0	0	0	0	0	0	0	0	0	0	0	0	0	0	0	0	0	0	0	0	0	0	0	0	0	0	0	0	0	0	0	0	0	0	0	0
0	0	0	0	0	0	0	0	0	0	0	0	0	0	0	0	0	0	0	0	0	0	0	0	0	0	0	0	0	0	0	0	0	0	0	0	0	0	0	0	0	0	0	0	0	0	0	0	0	0
0	0	0	0	0	0	0	0	0	0	0	0	0	0	0	0	0	0	0	0	0	0	0	0	0	0	0	0	0	0	0	0	0	0	0	0	0	0	0	0	0	0	0	0	0	0	0	0	0	0
0	0	0	0	0	0	0	0	0	0	0	0	0	0	0	0	0	0	0	0	0	0	0	0	0	0	0	0	0	0	0	0	0	0	0	0	0	0	0	0	0	0	0	0	0	0	0	0	0	0
0	0	0	0	0	0	0	0	0	0	0	0	0	0	0	0	0	0	0	0	0	0	0	0	0	0	0	0	0	0	0	0	0	0	0	0	0	0	0	0	0	0	0	0	0	0	0	0	0	0
0	0	0	0	0	0	0	0	0	0	0	0	0	0	0	0	0	0	0	0	0	0	0	0	0	0	0	0	0	0	0	0	0	0	0	0	0	0	0	0	0	0	0	0	0	0	0	0	0	0
0	0	0	0	0	0	0	0	0	0	0	0	0	0	0	0	0	0	0	0	0	0	0	0	0	0	0	0	0	0	0	0	0	0	0	0	0	0	0	0	0	0	0	0	0	0	0	0	0	0
0	0	0	0	0	0	0	0	0	0	0	0	0	0	0	0	0	0	0	0	0	0	0	0	0	0	0	0	0	0	0	0	0	0	0	0	0	0	0	0	0	0	0	0	0	0	0	0	0	0
0	0	0	0	0	0	0	0	0	0	0	0	0	0	0	0	0	0	0	0	0	0	0	0	0	0	0	0	0	0	0	0	0	0	0	0	0	0	0	0	0	0	0	0	0	0	0	0	0	1
0	0	0	0	0	0	0	0	0	0	0	0	0	0	0	0	0	0	0	0	0	0	0	0	0	0	0	0	0	0	0	0	0	0	0	0	0	0	0	0	0	0	0	0	0	0	0	1	1	1
0	0	0	0	0	0	0	0	0	0	0	0	0	0	0	0	0	0	0	0	0	0	0	0	0	0	0	0	0	0	0	0	0	0	0	0	0	0	0	0	0	0	0	0	0	0	0	1	1	1
0	0	0	0	0	0	0	0	0	0	0	0	0	0	0	0	0	0	0	0	0	0	0	0	0	0	0	0	0	0	0	0	0	0	0	0	0	0	0	0	0	0	0	0	0	1	0	1	1	1
0	0	0	0	0	0	0	0	0	0	0	0	0	0	0	0	0	0	0	0	0	0	0	0	0	0	0	0	0	0	0	0	0	0	0	0	0	0	0	0	0	0	0	1	1	1	1	1	1	1
0	0	0	0	0	0	0	0	0	0	0	0	0	0	0	0	0	0	0	0	0	0	0	0	0	0	0	0	0	0	0	0	0	0	0	0	0	0	0	0	0	0	1	1	1	1	2	1	1	1
0	0	0	0	0	0	0	0	0	0	0	0	0	0	0	0	0	0	0	0	0	0	0	0	0	0	0	0	0	0	0	0	0	0	0	0	0	0	0	0	0	0	1	1	1	1	1	1	1	1
0	0	0	0	0	0	0	0	0	0	0	0	0	0	0	0	0	0	0	0	0	0	0	0	0	0	0	0	0	0	0	0	0	0	0	0	0	0	0	0	1	1	1	1	1	1	1	1	2	1
0	0	0	0	0	0	0	0	0	0	0	0	0	0	0	0	0	0	0	0	0	0	0	0	0	0	0	0	0	0	0	0	0	0	0	0	0	0	0	0	1	0	1	1	1	1	2	2	2	1
0	0	0	0	0	0	0	0	0	0	0	0	0	0	0	0	0	0	0	0	0	0	0	0	0	0	0	0	0	0	0	0	0	0	0	0	0	0	1	1	1	1	1	1	1	2	2	1	1	1
0	0	0	0	0	0	0	0	0	0	0	0	0	0	0	0	0	0	0	0	0	0	0	0	0	0	0	0	0	0	0	0	0	0	0	0	0	0	0	1	1	1	2	1	1	2	2	1	1	1
0	0	0	0	0	0	0	0	0	0	0	0	0	0	0	0	0	0	0	0	0	0	0	0	0	0	0	0	0	0	0	0	0	0	0	0	0	1	1	1	2	1	2	2	1	1	2	2	2	1
0	0	0	0	0	0	0	0	0	0	0	0	0	0	0	0	0	0	0	0	0	0	0	0	0	0	0	0	1	0	0	0	0	0	0	0	1	1	1	1	2	1	1	1	1	1	3	3	2	1
0	0	0	0	0	0	0	0	0	0	0	0	0	0	0	0	0	0	0	0	0	0	0	0	0	0	0	0	0	0	0	0	0	0	0	1	1	1	1	1	2	2	1	1	2	2	2	3	2	1
0	0	0	0	0	0	0	0	0	0	0	0	0	0	0	0	0	0	0	0	0	0	0	0	0	0	0	0	0	0	0	0	0	0	0	1	1	1	1	2	2	2	1	1	3	2	2	2	2	2
0	0	0	0	0	0	0	0	0	0	0	0	0	0	0	0	0	0	0	0	0	0	0	0	0	0	0	0	0	0	0	0	0	0	0	0	1	1	1	2	1	1	2	3	2	2	2	1	2	2
0	0	0	0	0	0	0	0	0	0	0	0	0	0	0	0	0	0	0	0	0	0	0	0	0	0	0	0	1	0	0	0	0	1	1	1	1	1	1	2	1	2	4	2	1	2	2	2	1	16
0	0	0	0	0	0	0	0	0	0	0	0	0	0	0	0	0	0	0	0	0	0	0	0	0	0	0	0	1	1	0	0	0	1	1	0	1	1	1	1	2	2	2	1	1	2	3	2	19	58
0	0	0	0	0	0	0	0	0	0	0	0	0	0	0	0	0	0	0	0	0	0	0	0	0	0	0	0	0	1	1	0	0	1	1	1	1	1	1	1	3	1	1	1	1	2	3	19	62	79
0	0	0	0	0	0	0	0	0	0	0	0	0	0	0	0	0	0	0	0	0	0	0	0	0	0	0	0	0	0	1	0	1	1	1	1	1	1	1	1	1	1	1	1	1	2	19	60	80	59
0	0	0	0	0	0	0	0	0	0	0	0	0	0	0	0	0	0	0	0	0	0	0	0	0	0	0	0	0	0	1	0	1	1	1	1	1	1	1	2	2	1	1	2	3	16	59	78	56	29
0	0	0	0	0	0	0	0	0	0	0	0	0	0	0	0	0	0	0	0	0	0	0	0	0	0	0	0	0	0	1	1	1	1	1	1	1	1	1	1	1	1	2	3	14	54	77	57	28	17
0	0	0	0	0	0	0	0	0	0	0	0	0	0	0	0	0	0	0	0	0	0	0	0	0	0	0	0	0	1	1	1	1	1	1	1	1	2	1	1	1	2	2	11	50	77	56	32	19	19
0	0	0	0	0	0	0	0	0	0	0	0	0	0	0	0	0	0	0	0	0	0	0	0	0	0	0	0	0	1	1	1	1	1	1	1	1	1	1	2	2	1	7	43	75	60	31	20	19	18
0	0	0	0	0	0	0	0	0	0	0	0	0	0	0	0	0	0	0	0	0	0	0	0	0	0	1	0	0	1	1	1	1	1	1	1	1	1	1	2	2	5	35	75	62	34	20	17	19	18
0	0	0	0	0	0	0	0	0	0	0	0	0	0	0	0	0	0	0	0	0	0	0	0	0	0	1	1	0	1	1	1	1	1	1	1	1	1	1	2	3	27	69	70	37	21	18	19	20	22
0	0	0	0	0	0	0	0	0	0	0	0	0	0	0	0	0	0	0	0	0	0	0	0	0	0	1	1	1	1	1	1	1	1	1	1	1	1	2	2	18	61	71	42	22	17	19	20	24	37
0	0	0	0	0	0	0	0	0	0	0	0	0	0	0	0	0	0	0	0	0	0	0	0	1	0	0	1	1	1	1	1	1	1	1	1	1	1	2	10	51	75	49	25	18	18	19	23	40	60
0	0	0	0	0	0	0	0	0	0	0	0	0	0	0	0	0	0	0	0	0	0	0	1	1	1	1	2	2	1	2	1	1	1	1	2	1	1	4	33	74	59	30	19	19	20	22	41	62	65
0	0	0	0	0	0	0	0	0	0	0	0	0	0	0	0	0	0	0	0	0	0	0	1	1	1	1	2	2	1	2	1	1	1	1	2	2	3	19	63	68	38	21	18	20	19	37	61	64	63
0	0	0	0	0	0	0	0	0	0	0	0	0	0	0	0	0	0	0	0	0	0	0	1	1	2	1	1	1	1	2	1	1	1	1	2	2	8	47	74	48	24	17	21	17	29	59	65	62	64
0	0	0	0	0	0	0	0	0	0	0	0	0	0	0	0	0	0	0	0	0	0	0	1	1	1	1	1	1	2	2	2	1	1	1	2	4	29	69	61	29	17	22	19	25	56	66	63	60	55
0	0	0	0	0	0	0	0	0	0	0	0	0	0	0	0	0	0	0	0	0	0	0	0	1	1	1	2	1	2	2	2	1	1	2	4	15	58	71	43	19	18	22	21	50	67	64	56	48	46
0	0	0	0	0	0	0	0	0	0	0	0	0	0	0	0	0	0	0	0	0	0	0	1	1	2	2	2	1	1	1	1	1	2	3	7	35	70	55	28	18	22	20	41	66	65	57	37	38	45
0	0	0	0	0	0	0	0	0	0	0	0	0	0	0	0	0	0	0	0	0	0	0	1	2	2	2	2	1	1	1	1	1	2	4	16	59	63	36	21	20	21	34	62	65	58	36	31	42	42
0	0	0	0	0	0	0	0	0	0	0	0	0	0	0	0	0	0	0	0	0	0	0	1	1	1	1	1	1	0	1	1	1	2	5	36	71	48	23	20	21	26	57	69	60	37	25	41	44	37
0	0	0	0	0	0	0	0	0	0	0	0	0	0	0	0	0	0	0	0	0	0	1	1	1	1	2	1	1	1	2	2	1	3	16	60	64	31	18	19	20	43	66	64	45	25	38	47	39	29
0	0	0	0	0	0	0	0	0	0	0	0	0	0	0	0	0	0	0	0	0	1	1	1	1	1	2	2	2	1	1	2	2	6	37	72	48	19	17	15	27	59	67	53	31	34	47	42	27	31
0	0	0	0	0	0	0	0	0	0	0	0	0	0	0	0	0	0	0	0	1	1	1	1	1	1	2	2	2	2	2	2	2	15	59	66	31	17	17	15	40	68	61	39	32	42	45	31	24	48
0	0	0	0	0	0	0	0	0	0	0	0	0	0	0	0	0	0	0	0	1	1	2	1	2	1	1	2	2	2	2	2	5	33	70	51	22	18	17	21	51	67	47	30	36	42	40	25	37	61
0	0	0	0	0	0	0	0	0	0	0	0	0	0	0	0	0	0	1	1	1	1	2	2	2	1	1	1	2	2	3	3	14	55	65	36	19	18	18	32	56	56	40	35	39	40	32	31	54	66
0	0	0	0	0	0	0	0	0	0	0	0	0	0	0	0	0	0	1	0	1	1	2	2	1	1	1	2	2	2	3	3	28	68	53	23	17	17	23	44	59	55	47	42	42	40	35	48	60	73
0	0	0	0	0	0	0	0	0	0	0	0	0	0	0	0	0	0	1	1	2	1	1	1	2	1	1	2	2	3	2	8	46	69	38	17	16	18	31	54	62	58	51	45	48	44	47	57	64	83
0	0	0	0	0	0	0	0	0	0	0	0	0	0	0	0	0	0	1	1	2	2	1	2	1	1	1	2	2	3	2	20	65	61	24	16	17	21	40	62	63	54	50	51	54	50	54	59	74	89
0	0	0	0	0	0	0	0	0	0	0	0	0	0	0	0	0	1	1	1	1	2	2	3	2	2	2	2	2	3	6	38	69	46	20	16	18	28	48	64	60	52	52	57	58	54	57	66	84	88
0	0	0	0	0	0	0	0	0	0	0	0	0	0	0	0	0	1	1	2	2	1	1	2	2	2	2	2	3	4	14	55	63	35	16	15	23	37	55	63	59	57	57	59	60	56	58	77	89	85
0	0	0	0	0	0	0	0	0	0	0	0	0	0	0	0	0	1	1	1	1	2	1	2	2	1	1	1	2	4	27	66	55	30	14	17	30	42	59	65	59	58	59	60	60	56	64	86	88	86
0	0	0	0	0	0	0	0	0	0	0	0	0	0	0	0	0	1	1	1	1	1	1	1	1	1	1	1	2	8	45	66	39	23	19	23	34	46	61	62	56	57	61	61	61	57	71	88	85	87
0	0	0	0	0	0	0	0	0	0	0	0	0	0	0	0	0	1	0	1	1	2	2	1	1	1	1	1	3	14	59	61	22	19	24	27	35	52	64	59	58	60	60	62	60	59	79	89	86	88
0	0	0	0	0	0	0	0	0	0	0	0	0	0	0	0	1	1	1	1	1	1	1	1	1	1	1	1	4	27	67	50	15	19	21	29	43	55	66	60	58	62	62	62	58	64	86	90	89	86
0	0	0	0	0	0	0	0	0	0	0	0	0	0	0	0	1	1	1	1	1	1	1	1	2	1	2	2	8	46	69	34	13	19	19	32	53	61	66	58	56	63	63	63	59	75	90	87	88	86
0	0	0	0	0	0	0	0	0	0	0	0	0	0	0	0	0	1	2	1	1	2	2	2	2	1	2	2	15	60	62	26	15	19	24	40	59	66	65	57	59	63	61	61	61	82	89	85	87	86
0	0	0	0	0	0	0	0	0	0	0	0	0	0	0	0	0	1	2	1	2	2	3	3	2	1	3	3	25	66	52	23	18	18	30	49	64	67	65	60	60	60	60	58	66	87	88	87	87	85
0	0	0	0	0	0	0	0	0	0	0	0	0	0	0	0	1	1	1	1	2	2	2	2	2	1	2	6	38	66	41	22	18	17	38	58	67	66	62	61	59	60	59	58	73	90	87	87	86	86
0	0	0	0	0	0	0	0	0	0	0	0	0	0	0	0	1	1	1	2	2	2	3	2	1	1	2	9	48	63	30	22	16	19	47	62	68	63	59	58	58	60	56	61	81	90	86	87	85	85
0	0	0	0	0	0	0	0	0	0	0	0	0	0	0	0	1	1	1	2	2	1	2	2	1	1	3	14	59	59	24	23	15	22	53	65	69	63	58	55	55	57	56	64	85	91	89	87	84	84
0	0	0	0	0	0	0	0	0	0	0	0	0	0	0	0	0	1	1	2	3	2	2	3	2	2	2	23	67	54	21	23	15	25	55	66	69	59	50	47	48	54	59	68	89	92	90	86	84	84
0	0	0	0	0	0	0	0	0	0	0	0	0	0	0	0	1	1	2	2	3	2	2	4	3	3	3	34	69	43	17	22	18	29	50	63	65	53	35	36	45	52	60	71	92	92	88	85	83	81
0	0	0	0	0	0	0	0	0	0	0	0	0	0	0	1	1	1	2	1	2	3	2	2	3	4	6	44	67	31	16	21	23	32	42	57	64	50	29	34	42	51	62	73	93	89	88	88	84	82
0	0	0	0	0	0	0	0	0	0	0	0	0	0	0	1	1	1	1	2	2	2	2	2	3	2	12	55	60	24	16	19	26	38	44	58	62	43	33	39	35	51	65	77	94	88	88	91	89	86
0	0	0	0	0	0	0	0	0	0	0	0	0	0	0	1	1	1	1	2	3	2	2	1	2	2	21	63	51	20	17	17	27	43	54	61	54	34	39	42	30	50	65	80	94	87	88	89	88	85
0	0	0	0	0	0	0	0	0	0	0	0	0	0	1	1	2	2	1	2	1	2	1	1	3	3	29	67	44	18	16	18	28	46	59	58	44	28	40	41	27	49	66	83	92	88	90	88	86	86
0	0	0	0	0	0	0	0	0	0	0	0	0	1	1	1	1	1	2	3	2	2	1	2	3	4	37	68	39	18	15	19	29	48	61	50	35	26	42	36	25	50	68	86	91	86	90	88	86	88
0	0	0	0	0	0	0	0	0	0	0	0	0	1	1	2	2	2	2	2	2	4	3	1	3	9	48	67	32	18	17	20	29	47	56	45	30	27	44	32	26	51	68	87	91	84	87	87	84	85
0	0	0	0	0	0	0	0	0	0	0	0	0	0	1	2	2	2	1	2	2	4	3	1	2	15	57	60	25	20	21	20	27	43	50	43	29	29	42	32	29	51	70	88	89	85	86	85	84	85
1	1	0	0	0	0	1	0	0	0	0	0	1	1	1	1	2	2	2	3	3	3	2	3	1	20	61	51	25	21	20	22	24	40	48	40	30	32	41	33	33	52	73	88	86	83	85	84	84	85
1	1	1	0	0	0	0	0	0	0	0	0	0	1	1	1	1	2	3	2	2	3	2	2	2	27	62	47	28	17	18	25	21	45	50	34	30	34	39	31	37	55	74	86	86	82	82	83	82	79
1	1	1	0	0	0	1	0	0	0	0	0	0	1	1	1	1	1	3	3	3	3	3	3	5	36	61	44	29	15	21	22	21	57	48	30	33	38	36	28	41	59	77	86	86	85	83	83	81	75
1	1	1	0	0	0	0	0	1	0	0	0	1	1	1	2	2	1	2	3	3	2	3	3	7	44	61	36	25	17	23	19	24	51	39	34	40	42	34	32	47	61	82	86	85	86	83	82	82	81
2	1	1	1	0	0	0	0	0	0	0	0	1	1	1	1	3	3	3	2	2	2	2	2	8	49	62	31	23	19	21	19	27	35	28	40	46	45	34	37	51	63	85	87	83	86	84	83	84	87
1	1	2	1	1	0	1	0	0	0	0	0	0	1	1	1	2	3	2	3	3	4	2	3	11	55	59	26	20	19	22	18	27	28	26	44	48	50	39	41	54	65	86	87	83	86	85	85	88	86
2	3	3	1	1	1	1	0	0	0	0	0	0	1	1	1	2	2	1	2	2	2	2	2	15	61	55	22	18	18	22	18	28	30	30	44	48	51	44	47	55	68	86	85	83	86	83	82	85	84
2	3	2	1	2	1	1	0	0	0	0	0	0	0	2	1	2	2	1	2	3	3	2	1	20	64	51	17	17	18	20	17	31	36	31	43	52	52	49	52	58	72	86	83	80	83	85	82	83	86
2	2	2	2	2	1	1	1	0	0	0	0	0	0	1	1	1	2	2	3	4	4	2	2	25	64	45	18	17	17	18	14	34	50	36	44	57	54	54	54	59	76	85	84	83	85	87	84	84	85
3	2	2	1	1	1	1	1	1	1	0	0	0	1	1	1	1	2	2	3	3	3	2	2	30	65	41	19	18	16	20	16	36	61	47	48	57	57	57	54	61	78	83	82	85	86	86	85	84	86
3	3	2	3	2	1	1	1	1	1	0	0	0	0	1	2	1	1	2	2	3	3	2	3	34	66	38	19	19	18	21	20	41	60	53	56	56	59	61	58	64	81	87	82	84	83	84	85	86	88
3	2	2	2	2	1	1	1	1	1	0	0	0	0	1	2	2	2	1	1	2	2	2	4	38	66	38	18	18	19	21	20	47	58	52	63	57	58	63	61	67	85	88	82	84	84	84	84	84	83
2	2	3	2	4	3	1	1	1	1	0	0	0	0	1	2	3	2	3	2	3	3	4	5	43	66	35	19	20	20	21	21	49	60	47	58	59	59	63	60	67	86	85	83	83	82	83	83	83	84
3	2	2	2	3	2	2	2	1	0	0	0	0	1	1	1	2	2	3	2	3	3	3	6	44	65	33	19	21	19	21	23	50	59	46	50	59	63	61	60	66	85	83	83	83	80	81	82	85	85
4	2	3	3	3	3	3	2	2	1	0	0	0	1	1	1	2	3	3	3	3	4	3	6	47	65	31	16	19	21	21	25	54	56	46	45	51	66	60	58	66	85	84	83	83	83	82	81	84	83
10	4	3	2	2	2	3	2	3	1	1	1	0	0	1	2	1	2	2	3	2	2	2	7	51	65	27	16	19	21	22	26	55	53	48	44	41	62	60	59	66	84	85	83	84	84	84	80	83	83
15	7	4	3	4	2	2	2	2	2	1	1	0	1	1	2	2	3	3	4	3	1	2	7	51	64	24	18	17	18	25	24	54	53	51	48	33	53	56	60	65	82	87	82	84	85	84	82	83	82
16	12	4	3	3	3	3	2	2	2	1	1	1	1	1	2	2	2	4	4	2	2	3	8	52	63	25	19	15	17	27	20	53	58	51	51	28	45	53	57	63	81	90	82	85	85	84	82	83	81
14	19	11	2	3	5	4	2	2	2	1	1	1	1	1	2	2	3	2	3	2	2	2	9	53	64	26	17	13	17	28	19	51	57	50	54	26	40	48	55	63	79	92	85	88	86	85	80	81	82
12	17	17	7	3	4	4	2	2	2	2	1	1	1	1	2	2	3	2	2	3	3	2	9	54	64	24	16	15	18	28	18	47	53	47	52	28	42	40	51	64	75	93	84	87	84	85	83	82	82
12	8	14	15	4	3	3	3	5	2	2	2	1	1	2	3	5	2	2	1	1	2	2	8	53	63	24	18	15	17	29	18	40	56	46	47	32	42	35	42	64	71	92	84	84	84	85	84	84	82
15	10	9	20	9	2	3	3	4	2	2	2	1	1	2	2	3	2	2	1	2	2	2	7	50	64	26	17	11	14	30	20	34	63	52	43	35	41	31	32	62	69	88	86	84	86	85	81	83	83
17	16	6	15	17	4	4	3	2	3	3	1	1	2	2	1	1	1	2	3	2	2	2	6	49	64	26	18	12	13	31	23	27	60	54	38	33	41	31	25	57	67	83	87	83	86	85	84	85	84
18	16	11	11	23	6	3	3	2	2	3	2	2	3	1	2	2	2	1	2	3	2	1	7	49	66	29	19	17	14	30	26	21	56	58	34	26	41	39	23	48	65	79	88	84	86	87	86	85	84
22	15	18	13	23	10	3	3	3	2	2	3	2	2	2	2	2	2	2	2	2	1	2	7	46	67	35	18	15	14	29	28	17	57	62	33	18	35	46	23	36	63	79	88	84	86	88	86	84	84
20	16	21	15	20	18	4	2	3	3	2	1	2	2	3	2	2	2	3	2	2	2	3	6	44	68	37	18	15	13	26	29	15	53	62	39	14	26	51	24	28	57	77	88	87	85	86	86	84	83
16	17	20	16	17	22	7	4	5	2	2	1	2	1	2	1	2	2	2	2	2	2	3	6	42	69	36	17	19	15	24	30	15	42	58	52	25	17	50	28	24	50	72	86	88	85	84	85	85	84
15	18	18	17	15	23	9	5	6	3	2	2	2	1	1	1	3	3	2	2	2	2	3	4	40	72	37	16	19	15	24	33	13	32	59	60	42	15	43	36	22	45	67	85	89	86	85	86	87	87
14	19	17	18	15	26	15	4	5	4	2	3	1	2	2	2	4	2	2	3	3	2	3	4	35	74	41	16	19	15	22	33	12	25	63	62	55	21	32	42	27	41	61	84	89	87	86	86	85	84
18	22	15	21	15	26	22	5	5	4	3	2	2	3	2	2	3	2	2	2	3	2	2	4	30	72	45	18	20	15	19	32	15	21	61	61	57	27	25	43	30	40	58	80	89	89	87	84	83	82
17	22	15	23	14	24	25	5	4	3	3	2	2	2	2	2	2	2	2	1	1	2	3	4	25	70	51	19	19	13	17	32	18	18	52	59	61	36	22	41	32	39	57	75	88	88	86	83	83	85
13	21	17	20	14	24	28	7	4	3	3	2	2	3	3	3	2	2	2	2	1	2	4	4	20	67	58	20	17	13	15	32	21	16	46	52	64	55	25	36	36	39	56	74	88	88	87	83	84	87
17	21	26	19	17	23	30	12	6	4	3	2	2	3	3	3	3	3	2	1	1	2	3	5	15	62	63	24	16	11	15	33	24	17	52	51	57	65	36	37	39	40	54	71	87	91	90	87	85	85
41	32	37	22	20	20	29	15	7	6	3	3	3	4	2	2	2	2	3	2	2	3	4	5	11	58	70	31	16	14	15	30	26	16	53	61	56	64	45	43	44	42	52	66	83	91	89	91	87	86
65	58	38	24	22	18	30	16	6	8	3	4	4	4	3	1	2	2	2	3	2	3	3	4	8	51	73	38	17	17	16	26	29	17	49	61	55	66	49	47	48	44	52	65	82	90	88	91	89	86
60	73	47	23	26	16	31	19	5	8	4	3	4	3	2	1	2	2	2	3	2	2	3	3	6	41	74	45	16	18	16	21	31	21	45	58	55	67	53	48	52	48	54	63	77	88	89	91	90	87
54	74	57	21	26	16	32	20	6	6	4	5	3	2	1	3	2	2	1	2	2	3	3	2	3	32	74	52	19	19	18	18	27	24	45	65	58	65	61	48	50	49	53	63	71	85	93	91	89	90
59	74	50	18	28	19	33	19	6	6	3	6	3	3	2	2	2	2	2	2	2	3	1	1	2	26	71	60	25	19	19	18	25	27	47	66	54	61	65	48	46	50	50	61	68	80	93	91	89	90
71	66	30	19	27	22	33	17	5	6	2	4	4	2	2	1	1	2	3	2	2	2	1	1	3	18	66	69	31	17	19	17	23	29	49	65	50	58	67	54	48	54	56	60	64	72	90	90	88	90
69	46	19	21	25	24	32	15	5	5	3	4	5	2	2	1	1	2	2	2	3	2	1	1	4	11	60	73	36	18	18	17	21	29	49	68	56	53	67	63	50	54	59	60	64	64	84	92	89	93
35	30	22	25	25	21	32	15	4	5	6	4	3	2	2	2	1	3	2	2	3	3	1	3	3	6	50	77	43	19	20	18	19	30	40	60	62	46	63	67	53	54	60	61	66	63	72	92	92	92
24	26	25	27	25	20	32	13	4	7	5	3	3	2	1	1	1	2	2	3	3	3	3	2	2	3	38	77	50	22	21	19	16	30	38	59	67	52	66	68	64	56	59	64	65	69	65	81	95	92
30	21	23	25	21	23	35	12	7	6	4	5	5	2	1	1	1	1	2	2	2	2	2	2	2	3	27	75	60	27	19	19	15	26	37	59	70	65	68	66	68	58	56	65	65	67	65	69	88	97
26	17	23	26	20	22	34	11	9	5	6	5	5	2	1	1	1	1	2	2	2	2	2	2	2	2	16	68	73	32	16	19	15	24	33	50	71	69	65	62	67	62	57	66	67	65	66	65	74	91
24	15	21	26	20	26	30	10	8	6	6	6	5	2	1	1	1	1	2	2	1	1	2	2	3	3	8	57	81	42	16	20	16	21	32	46	70	67	65	63	67	70	61	63	69	67	64	64	65	76
26	13	21	24	17	34	26	8	6	5	5	5	3	1	1	0	1	1	1	2	2	2	2	1	2	4	7	46	84	55	18	21	17	16	31	45	67	68	68	69	66	72	65	59	68	70	63	61	58	65
34	15	28	24	15	38	20	7	5	7	5	3	3	2	1	0	0	1	1	1	2	3	1	1	2	3	5	31	80	66	23	19	19	15	28	40	60	72	69	74	69	67	67	57	59	73	66	61	55	55
42	23	36	19	25	44	13	7	7	6	5	3	3	2	1	1	0	1	2	2	1	2	2	2	2	2	3	17	70	76	36	18	19	17	24	37	44	65	69	68	70	68	68	63	50	63	74	64	60	50
39	25	35	14	37	40	9	8	6	4	4	3	2	1	1	0	0	0	1	2	1	2	2	2	2	3	3	7	53	81	50	23	18	19	21	33	41	63	75	66	65	65	70	71	59	52	72	72	60	55
36	28	29	19	44	26	7	7	4	6	4	3	2	1	1	0	0	0	1	1	1	2	2	1	2	3	3	4	35	81	62	31	22	20	18	25	42	60	74	73	61	56	70	73	71	56	55	74	67	52
31	29	22	30	45	15	8	6	4	7	4	2	2	1	1	0	0	0	0	1	1	2	2	2	2	3	3	4	20	74	77	38	21	22	20	19	37	42	53	77	69	59	69	71	72	69	51	55	76	60
28	27	19	45	35	8	6	5	4	5	2	2	2	2	1	0	0	0	0	1	1	1	1	2	2	4	3	4	8	54	86	51	22	21	22	17	29	37	33	64	79	70	71	71	70	71	65	46	61	77
32	22	29	54	19	6	5	5	4	3	1	1	2	2	1	1	0	0	0	1	1	1	1	2	1	3	3	4	5	33	82	72	33	19	22	21	20	36	32	33	64	76	70	72	75	71	68	60	49	69
29	19	49	37	7	6	6	5	4	2	2	1	1	0	0	0	0	0	0	1	1	1	1	1	1	1	2	3	3	15	68	86	50	21	20	26	18	27	42	25	33	67	74	72	75	74	67	67	64	57
18	39	55	14	5	6	6	4	3	2	1	1	1	0	0	0	0	0	0	0	1	1	1	1	1	1	2	2	3	6	42	85	70	32	19	23	21	19	37	38	22	36	67	75	71	72	74	71	74	66
24	61	26	5	5	4	4	3	3	2	1	1	1	1	0	0	0	0	0	0	1	1	1	1	1	1	2	3	3	5	20	72	85	50	22	18	22	18	21	41	36	21	35	61	72	73	73	74	71	72
59	42	7	6	4	3	3	2	2	1	1	1	0	0	0	0	1	1	0	0	1	1	1	2	2	2	1	3	3	4	9	49	87	69	34	17	21	21	16	26	43	31	22	33	55	73	74	70	71	72
50	10	5	4	3	3	2	2	1	1	1	1	0	0	0	0	1	1	0	0	1	1	1	1	2	2	2	3	4	3	4	25	76	86	52	25	20	23	21	16	30	40	29	23	29	49	73	76	69	71
12	6	4	3	3	2	3	2	1	2	1	1	0	0	0	0	1	0	1	0	0	0	1	1	1	2	2	2	3	2	2	8	54	92	69	37	21	20	26	18	20	32	39	28	22	26	44	73	76	68
5	4	3	4	3	2	2	2	1	1	1	0	0	0	0	0	0	0	0	0	0	0	0	1	1	1	2	2	4	2	2	3	27	78	84	52	26	20	27	23	17	21	34	40	25	22	23	39	69	77
4	3	3	3	1	2	2	2	1	0	0	0	0	0	0	0	0	1	1	0	0	0	0	0	1	1	2	4	4	2	2	3	9	48	88	73	38	22	26	26	18	17	20	35	38	25	22	22	34	61
4	2	2	3	1	1	1	2	1	0	0	0	0	0	0	0	0	0	0	0	0	0	0	0	1	1	2	2	1	1	1	1	5	22	74	90	60	30	21	26	24	18	15	21	35	38	28	23	23	28
3	2	1	2	2	1	1	1	1	0	0	0	0	0	0	0	0	0	0	0	0	0	0	1	1	1	1	1	1	1	1	1	3	8	44	85	82	51	25	22	28	25	18	18	21	31	39	31	26	23
3	2	2	1	2	1	1	0	0	0	0	0	0	0	0	0	0	0	0	0	0	0	0	1	1	1	1	2	2	1	1	2	2	4	15	59	89	75	44	23	21	28	23	21	21	18	29	41	36	27
3	2	1	2	1	1	0	0	0	0	0	0	0	0	0	0	0	0	0	0	0	0	0	1	1	1	1	2	2	1	2	3	2	3	5	25	75	90	68	38	21	23	26	26	26	20	19	26	38	38
2	2	2	1	1	1	0	0	0	0	0	0	0	0	0	0	0	0	0	0	0	0	0	1	1	1	1	2	2	2	1	2	1	2	3	7	39	84	87	63	34	20	23	28	29	22	20	19	21	35
2	2	2	1	1	0	0	0	0	0	0	0	0	0	0	0	0	0	0	0	0	0	0	1	0	1	1	1	2	1	2	3	1	1	2	4	10	49	87	85	60	31	20	22	28	27	21	20	17	21
2	1	1	1	0	0	0	0	0	0	0	0	0	0	0	0	0	0	0	0	0	0	0	0	0	1	1	1	1	1	2	2	1	1	2	3	5	13	57	90	86	59	33	20	20	28	27	22	21	21
1	1	1	1	0	0	0	0	0	0	0	0	0	0	0	0	0	0	0	0	0	0	0	0	1	1	1	2	1	1	1	2	1	2	2	2	3	5	17	62	90	84	59	33	19	19	27	28	26	24
1	1	0	0	0	0	0	0	0	0	0	0	0	0	0	0	0	0	0	0	0	0	0	0	1	1	1	1	1	1	1	2	2	2	2	1	1	3	4	17	59	89	83	61	39	23	21	25	29	29
0	0	0	0	0	0	0	0	0	0	0	0	0	0	0	0	0	0	0	0	0	0	0	0	1	1	1	1	1	1	1	1	1	1	1	2	3	1	3	4	15	57	90	89	68	45	27	20	23	28
0	0	0	0	0	0	0	0	0	0	0	0	0	0	0	0	0	0	0	0	0	0	0	0	1	1	1	1	1	1	1	1	1	1	1	1	2	2	2	4	4	12	49	87	91	72	51	34	22	20
0	0	0	0	0	0	0	0	0	0	0	0	0	0	0	0	0	0	0	0	0	0	0	0	0	1	1	0	1	1	1	1	1	1	1	1	1	2	3	2	3	5	8	36	77	91	83	63	42	26
0	0	0	0	0	0	0	0	0	0	0	0	0	0	0	0	0	0	0	0	0	0	0	0	0	0	0	0	0	1	1	1	1	1	1	1	1	1	2	3	2	2	5	6	24	64	91	90	72	51
0	0	0	0	0	0	0	0	0	0	0	0	0	0	0	0	0	0	0	0	0	0	0	0	0	0	1	0	0	1	1	1	1	1	1	1	1	1	1	2	2	1	1	4	7	15	45	82	95	86
0	0	0	0	0	0	0	0	0	0	0	0	0	0	0	0	0	0	0	0	0	0	0	0	0	0	0	0	0	0	0	0	1	1	1	1	1	1	1	2	1	2	2	2	4	5	7	27	62	88
0	0	0	0	0	0	0	0	0	0	0	0	0	0	0	0	0	0	0	0	0	0	0	0	0	0	0	0	0	0	0	0	0	1	1	1	1	1	1	1	1	2	2	2	2	3	3	3	10	31
0	0	0	0	0	0	0	0	0	0	0	0	0	0	0	0	0	0	0	0	0	0	0	0	0	0	0	0	0	1	0	0	0	1	1	1	1	1	1	1	2	2	1	1	1	2	2	3	2	3
0	0	0	0	0	0	0	0	0	0	0	0	0	0	0	0	0	0	0	0	0	0	0	0	0	0	0	0	0	0	0	0	0	1	1	0	1	1	1	2	1	1	1	1	1	1	3	3	2	2
0	0	0	0	0	0	0	0	0	0	0	0	0	0	0	0	0	0	0	0	0	0	0	0	0	0	0	0	0	0	0	0	0	0	1	1	1	1	1	1	1	1	1	1	1	1	2	2	2	2
0	0	0	0	0	0	0	0	0	0	0	0	0	0	0	0	0	0	0	0	0	0	0	0	0	0	0	0	0	0	0	0	0	0	0	1	1	0	1	0	1	1	1	1	1	1	2	2	1	2
0	0	0	0	0	0	0	0	0	0	0	0	0	0	0	0	0	0	0	0	0	0	0	0	0	0	0	0	0	0	1	0	0	0	0	1	1	1	1	1	1	1	1	1	1	1	2	1	1	1
0	0	0	0	0	0	0	0	0	0	0	0	0	0	0	0	0	0	0	0	0	0	0	0	0	0	0	0	0	0	0	0	0	0	0	0	0	0	1	1	0	1	1	1	1	1	1	1	1	1
0	0	0	0	0	0	0	0	0	0	0	0	0	0	0	0	0	0	0	0	0	0	0	0	0	0	0	0	0	0	0	0	0	0	0	0	0	0	0	0	1	1	1	1	1	1	1	1	1	1
0	0	0	0	0	0	0	0	0	0	0	0	0	0	0	0	0	0	0	0	0	0	0	0	0	0	0	0	0	0	0	0	0	0	0	1	1	0	0	0	0	0	0	1	1	0	1	1	1	1
0	0	0	0	0	0	0	0	0	0	0	0	0	0	0	0	0	0	0	0	0	0	0	0	0	0	0	0	0	0	0	0	0	0	0	0	0	0	0	0	0	0	0	0	0	0	0	1	1	1
0	0	0	0	0	0	0	0	0	0	0	0	0	0	0	0	0	0	0	0	0	0	0	0	0	0	0	0	0	0	0	0	0	0	0	0	0	0	0	0	0	0	0	0	0	0	0	1	0	1
0	0	0	0	0	0	0	0	0	0	0	0	0	0	0	0	0	0	0	0	0	0	0	0	0	0	0	0	0	0	0	0	0	0	0	0	0	0	0	0	0	0	1	1	0	0	0	0	0	1
0	0	0	0	0	0	0	0	0	0	0	0	0	0	0	0	0	0	0	0	0	0	0	0	0	0	0	0	0	0	0	0	0	0	0	0	0	0	0	0	0	0	0	0	0	0	0	0	0	1
0	0	0	0	0	0	0	0	0	0	0	0	0	0	0	0	0	0	0	0	0	0	0	0	0	0	0	0	0	0	0	0	0	0	0	0	0	0	0	0	0	0	0	0	0	0	0	0	0	1
0	0	0	0	0	0	0	0	0	0	0	0	0	0	0	0	0	0	0	0	0	0	0	0	0	0	0	0	0	0	0	0	0	0	0	0	0	0	0	0	0	0	0	0	0	0	0	0	0	1
0	0	0	0	0	0	0	0	0	0	0	0	0	0	0	0	0	0	0	0	0	0	0	0	0	0	0	0	0	0	0	0	0	0	0	0	0	0	0	0	0	0	0	0	0	0	0	0	0	0
0	0	0	0	0	0	0	0	0	0	0	0	0	0	0	0	0	0	0	0	0	0	0	0	0	0	0	0	0	0	0	0	0	0	0	0	0	0	0	0	0	0	0	0	0	0	0	0	0	1
0	0	0	0	0	0	0	0	0	0	0	0	0	0	0	0	0	0	0	0	0	0	0	0	0	0	0	0	0	0	0	0	0	0	0	0	0	0	0	0	0	0	0	0	0	0	0	0	0	1
0	0	0	0	0	0	0	0	0	0	0	0	0	0	0	0	0	0	0	0	0	0	0	0	0	0	0	0	0	0	0	0	0	0	0	0	0	0	0	0	0	0	0	0	0	0	0	0	0	0
0	0	0	0	0	0	0	0	0	0	0	0	0	0	0	0	0	0	0	0	0	0	0	0	0	0	0	0	0	0	0	0	0	0	0	0	0	0	0	0	0	0	0	0	0	0	0	0	0	0
0	0	0	0	0	0	0	0	0	0	0	0	0	0	0	0	0	0	0	0	0	0	0	0	0	0	0	0	0	0	0	0	0	0	0	0	0	0	0	0	0	0	0	0	0	0	0	0	0	0
0	0	0	0	0	0	0	0	0	0	0	0	0	0	0	0	0	0	0	0	0	0	0	0	0	0	0	0	0	0	0	0	0	0	0	0	0	0	0	0	0	0	0	0	0	0	0	0	0	0
0	0	0	0	0	0	0	0	0	0	0	0	0	0	0	0	0	0	0	0	0	0	0	0	0	0	0	0	0	0	0	0	0	0	0	0	0	0	0	0	0	0	0	0	0	0	0	0	0	0
0	0	0	0	0	0	0	0	0	0	0	0	0	0	0	0	0	0	0	0	0	0	0	0	0	0	0	0	0	0	0	0	0	0	0	0	0	0	0	0	0	0	0	0	0	0	0	0	0	0
[truncated: 1,486 more columns]

## Sheet: Figure5a_blue
0	0	0	0	0	0	0	0	0	0	0	0	0	0	0	0	0	0	0	0	0	0	0	0	0	0	0	0	0	0	0	0	0	0	0	0	0	0	0	0	0	0	0	0	0	0	0	0	0	0
0	0	0	0	0	0	0	0	0	0	0	0	0	0	0	0	0	0	0	0	0	0	0	0	0	0	0	0	0	0	0	0	0	0	0	0	0	0	0	0	0	0	0	0	0	0	0	0	0	0
0	0	0	0	0	0	0	0	0	0	0	0	0	0	0	0	0	0	0	0	0	0	0	0	0	0	0	0	0	0	0	0	0	0	0	0	0	0	0	0	0	0	0	0	0	0	0	0	0	0
0	0	0	0	0	0	0	0	0	0	0	0	0	0	0	0	0	0	0	0	0	0	0	0	0	0	0	0	0	0	0	0	0	0	0	0	0	0	0	0	0	0	0	0	0	0	0	0	0	0
0	0	0	0	0	0	0	0	0	0	0	0	0	0	0	0	0	0	0	0	0	0	0	0	0	0	0	0	0	0	0	0	0	0	0	0	0	0	0	0	0	0	0	0	0	0	0	0	0	0
0	0	0	0	0	0	0	0	0	0	0	0	0	0	0	0	0	0	0	0	0	0	0	0	0	0	0	0	0	0	0	0	0	0	0	0	0	0	0	0	0	0	0	0	0	0	0	0	0	0
0	0	0	0	0	0	0	0	0	0	0	0	0	0	0	0	0	0	0	0	0	0	0	0	0	0	0	0	0	0	0	0	0	0	0	0	0	0	0	0	0	0	0	0	0	0	0	0	0	0
0	0	0	0	0	0	0	0	0	0	0	0	0	0	0	0	0	0	0	0	0	0	0	0	0	0	0	0	0	0	0	0	0	0	0	0	0	0	0	0	0	0	0	0	0	0	0	0	0	0
0	0	0	0	0	0	0	0	0	0	0	0	0	0	0	0	0	0	0	0	0	0	0	0	0	0	0	0	0	0	0	0	0	0	0	0	0	0	0	0	0	0	0	0	0	0	0	0	0	0
0	0	0	0	0	0	0	0	0	0	0	0	0	0	0	0	0	0	0	0	0	0	0	0	0	0	0	0	0	0	0	0	0	0	0	0	0	0	0	0	0	0	0	0	0	0	0	0	0	0
0	0	0	0	0	0	0	0	0	0	0	0	0	0	0	0	0	0	0	0	0	0	0	0	0	0	0	0	0	0	0	0	0	0	0	0	0	0	0	0	0	0	0	0	0	0	0	0	0	0
0	0	0	0	0	0	0	0	0	0	0	0	0	0	0	0	0	0	0	0	0	0	0	0	0	0	0	0	0	0	0	0	0	0	0	0	0	0	0	0	0	0	0	0	0	0	0	0	0	0
0	0	0	0	0	0	0	0	0	0	0	0	0	0	0	0	0	0	0	0	0	0	0	0	0	0	0	0	0	0	0	0	0	0	0	0	0	0	0	0	0	0	0	0	0	0	0	0	0	0
0	0	0	0	0	0	0	0	0	0	0	0	0	0	0	0	0	0	0	0	0	0	0	0	0	0	0	0	0	0	0	0	0	0	0	0	0	0	0	0	0	0	0	0	0	0	0	0	0	0
0	0	0	0	0	0	0	0	0	0	0	0	0	0	0	0	0	0	0	0	0	0	0	0	0	0	0	0	0	0	0	0	0	0	0	0	0	0	0	0	0	0	0	0	0	0	0	0	0	0
0	0	0	0	0	0	0	0	0	0	0	0	0	0	0	0	0	0	0	0	0	0	0	0	0	0	0	0	0	0	0	0	0	0	0	0	0	0	0	0	0	0	0	0	0	0	0	0	0	0
0	0	0	0	0	0	0	0	0	0	0	0	0	0	0	0	0	0	0	0	0	0	0	0	0	0	0	0	0	0	0	0	0	0	0	0	0	0	0	0	0	0	0	0	0	0	0	0	0	0
0	0	0	0	0	0	0	0	0	0	0	0	0	0	0	0	0	0	0	0	0	0	0	0	0	0	0	0	0	0	0	0	0	0	0	0	0	0	0	0	0	0	0	0	0	0	0	0	0	0
0	0	0	0	0	0	0	0	0	0	0	0	0	0	0	0	0	0	0	0	0	0	0	0	0	0	0	0	0	0	0	0	0	0	0	0	0	0	0	0	0	0	0	0	0	0	0	0	0	0
0	0	0	0	0	0	0	0	0	0	0	0	0	0	0	0	0	0	0	0	0	0	0	0	0	0	0	0	0	0	0	0	0	0	0	0	0	0	0	0	0	0	0	0	0	0	0	0	0	0
0	0	0	0	0	0	0	0	0	0	0	0	0	0	0	0	0	0	0	0	0	0	0	0	0	0	0	0	0	0	0	0	0	0	0	0	0	0	0	0	0	0	0	0	0	0	0	0	0	0
0	0	0	0	0	0	0	0	0	0	0	0	0	0	0	0	0	0	0	0	0	0	0	0	0	0	0	0	0	0	0	0	0	0	0	0	0	0	0	0	0	0	0	0	0	0	0	0	0	0
0	0	0	0	0	0	0	0	0	0	0	0	0	0	0	0	0	0	0	0	0	0	0	0	0	0	0	0	0	0	0	0	0	0	0	0	0	0	0	0	0	0	0	0	0	0	0	0	0	0
0	0	0	0	0	0	0	0	0	0	0	0	0	0	0	0	0	0	0	0	0	0	0	0	0	0	0	0	0	0	0	0	0	0	0	0	0	0	0	0	0	0	0	0	0	0	0	0	0	0
0	0	0	0	0	0	0	0	0	0	0	0	0	0	0	0	0	0	0	0	0	0	0	0	0	0	0	0	0	0	0	0	0	0	0	0	0	0	0	0	0	0	0	0	0	0	0	0	0	0
0	0	0	0	0	0	0	0	0	0	0	0	0	0	0	0	0	0	0	0	0	0	0	0	0	0	0	0	0	0	0	0	0	0	0	0	0	0	0	0	0	0	0	0	0	0	0	0	0	0
0	0	0	0	0	0	0	0	0	0	0	0	0	0	0	0	0	0	0	0	0	0	0	0	0	0	0	0	0	0	0	0	0	0	0	0	0	0	0	0	0	0	0	0	0	0	0	0	0	0
0	0	0	0	0	0	0	0	0	0	0	0	0	0	0	0	0	0	0	0	0	0	0	0	0	0	0	0	0	0	0	0	0	0	0	0	0	0	0	0	0	0	0	0	0	0	0	0	0	0
0	0	0	0	0	0	0	0	0	0	0	0	0	0	0	0	0	0	0	0	0	0	0	0	0	0	0	0	0	0	0	0	0	0	0	0	0	0	0	0	0	0	0	0	0	0	0	0	0	0
0	0	0	0	0	0	0	0	0	0	0	0	0	0	0	0	0	0	0	0	0	0	0	0	0	0	0	0	0	0	0	0	0	0	0	0	0	0	0	0	0	0	0	0	0	0	0	0	0	0
0	0	0	0	0	0	0	0	0	0	0	0	0	0	0	0	0	0	0	0	0	0	0	0	0	0	0	0	0	0	0	0	0	0	0	0	0	0	0	0	0	0	0	0	0	0	0	0	0	0
0	0	0	0	0	0	0	0	0	0	0	0	0	0	0	0	0	0	0	0	0	0	0	0	0	0	0	0	0	0	0	0	0	0	0	0	0	0	0	0	0	0	0	0	0	0	0	0	0	1
0	0	0	0	0	0	0	0	0	0	0	0	0	0	0	0	0	0	0	0	0	0	0	0	0	0	0	0	0	0	0	0	0	0	0	0	0	0	0	0	0	0	0	0	0	0	0	1	1	1
0	0	0	0	0	0	0	0	0	0	0	0	0	0	0	0	0	0	0	0	0	0	0	0	0	0	0	0	0	0	0	0	0	0	0	0	0	0	0	0	0	0	0	0	0	0	0	1	1	1
0	0	0	0	0	0	0	0	0	0	0	0	0	0	0	0	0	0	0	0	0	0	0	0	0	0	0	0	0	0	0	0	0	0	0	0	0	0	0	0	0	0	0	0	0	1	0	1	1	1
0	0	0	0	0	0	0	0	0	0	0	0	0	0	0	0	0	0	0	0	0	0	0	0	0	0	0	0	0	0	0	0	0	0	0	0	0	0	0	0	0	0	0	1	1	1	1	1	1	1
0	0	0	0	0	0	0	0	0	0	0	0	0	0	0	0	0	0	0	0	0	0	0	0	0	0	0	0	0	0	0	0	0	0	0	0	0	0	0	0	0	0	1	1	1	1	2	1	1	1
0	0	0	0	0	0	0	0	0	0	0	0	0	0	0	0	0	0	0	0	0	0	0	0	0	0	0	0	0	0	0	0	0	0	0	0	0	0	0	0	0	0	1	1	1	1	1	1	1	1
0	0	0	0	0	0	0	0	0	0	0	0	0	0	0	0	0	0	0	0	0	0	0	0	0	0	0	0	0	0	0	0	0	0	0	0	0	0	0	0	1	1	1	1	1	1	1	1	2	1
0	0	0	0	0	0	0	0	0	0	0	0	0	0	0	0	0	0	0	0	0	0	0	0	0	0	0	0	0	0	0	0	0	0	0	0	0	0	0	0	1	0	1	1	1	1	2	2	2	1
0	0	0	0	0	0	0	0	0	0	0	0	0	0	0	0	0	0	0	0	0	0	0	0	0	0	0	0	0	0	0	0	0	0	0	0	0	0	1	1	1	1	1	1	1	2	2	1	1	1
0	0	0	0	0	0	0	0	0	0	0	0	0	0	0	0	0	0	0	0	0	0	0	0	0	0	0	0	0	0	0	0	0	0	0	0	0	0	0	1	1	1	2	1	1	2	2	1	1	1
0	0	0	0	0	0	0	0	0	0	0	0	0	0	0	0	0	0	0	0	0	0	0	0	0	0	0	0	0	0	0	0	0	0	0	0	0	1	1	1	2	1	2	2	1	1	2	2	2	1
0	0	0	0	0	0	0	0	0	0	0	0	0	0	0	0	0	0	0	0	0	0	0	0	0	0	0	0	1	0	0	0	0	0	0	0	1	1	1	1	2	1	1	1	1	1	3	3	2	1
0	0	0	0	0	0	0	0	0	0	0	0	0	0	0	0	0	0	0	0	0	0	0	0	0	0	0	0	0	0	0	0	0	0	0	1	1	1	1	1	2	2	1	1	2	2	2	3	2	1
0	0	0	0	0	0	0	0	0	0	0	0	0	0	0	0	0	0	0	0	0	0	0	0	0	0	0	0	0	0	0	0	0	0	0	1	1	1	1	2	2	2	1	1	3	2	2	2	2	2
0	0	0	0	0	0	0	0	0	0	0	0	0	0	0	0	0	0	0	0	0	0	0	0	0	0	0	0	0	0	0	0	0	0	0	0	1	1	1	2	1	1	2	3	2	2	2	1	2	2
0	0	0	0	0	0	0	0	0	0	0	0	0	0	0	0	0	0	0	0	0	0	0	0	0	0	0	0	1	0	0	0	0	1	1	1	1	1	1	2	1	2	4	2	1	2	2	2	1	16
0	0	0	0	0	0	0	0	0	0	0	0	0	0	0	0	0	0	0	0	0	0	0	0	0	0	0	0	1	1	0	0	0	1	1	0	1	1	1	1	2	2	2	1	1	2	3	2	19	58
0	0	0	0	0	0	0	0	0	0	0	0	0	0	0	0	0	0	0	0	0	0	0	0	0	0	0	0	0	1	1	0	0	1	1	1	1	1	1	1	3	1	1	1	1	2	3	19	62	79
0	0	0	0	0	0	0	0	0	0	0	0	0	0	0	0	0	0	0	0	0	0	0	0	0	0	0	0	0	0	1	0	1	1	1	1	1	1	1	1	1	1	1	1	1	2	19	60	80	59
0	0	0	0	0	0	0	0	0	0	0	0	0	0	0	0	0	0	0	0	0	0	0	0	0	0	0	0	0	0	1	0	1	1	1	1	1	1	1	2	2	1	1	2	3	16	59	78	56	29
0	0	0	0	0	0	0	0	0	0	0	0	0	0	0	0	0	0	0	0	0	0	0	0	0	0	0	0	0	0	1	1	1	1	1	1	1	1	1	1	1	1	2	3	14	54	77	57	28	17
0	0	0	0	0	0	0	0	0	0	0	0	0	0	0	0	0	0	0	0	0	0	0	0	0	0	0	0	0	1	1	1	1	1	1	1	1	2	1	1	1	2	2	11	50	77	56	32	19	19
0	0	0	0	0	0	0	0	0	0	0	0	0	0	0	0	0	0	0	0	0	0	0	0	0	0	0	0	0	1	1	1	1	1	1	1	1	1	1	2	2	1	7	43	75	60	31	20	19	18
0	0	0	0	0	0	0	0	0	0	0	0	0	0	0	0	0	0	0	0	0	0	0	0	0	0	1	0	0	1	1	1	1	1	1	1	1	1	1	2	2	5	35	75	62	34	20	17	19	18
0	0	0	0	0	0	0	0	0	0	0	0	0	0	0	0	0	0	0	0	0	0	0	0	0	0	1	1	0	1	1	1	1	1	1	1	1	1	1	2	3	27	69	70	37	21	18	19	20	22
0	0	0	0	0	0	0	0	0	0	0	0	0	0	0	0	0	0	0	0	0	0	0	0	0	0	1	1	1	1	1	1	1	1	1	1	1	1	2	2	18	61	71	42	22	17	19	20	24	37
0	0	0	0	0	0	0	0	0	0	0	0	0	0	0	0	0	0	0	0	0	0	0	0	1	0	0	1	1	1	1	1	1	1	1	1	1	1	2	10	51	75	49	25	18	18	19	23	40	60
0	0	0	0	0	0	0	0	0	0	0	0	0	0	0	0	0	0	0	0	0	0	0	1	1	1	1	2	2	1	2	1	1	1	1	2	1	1	4	33	74	59	30	19	19	20	22	41	62	65
0	0	0	0	0	0	0	0	0	0	0	0	0	0	0	0	0	0	0	0	0	0	0	1	1	1	1	2	2	1	2	1	1	1	1	2	2	3	19	63	68	38	21	18	20	19	37	61	64	63
0	0	0	0	0	0	0	0	0	0	0	0	0	0	0	0	0	0	0	0	0	0	0	1	1	2	1	1	1	1	2	1	1	1	1	2	2	8	47	74	48	24	17	21	17	29	59	65	62	64
0	0	0	0	0	0	0	0	0	0	0	0	0	0	0	0	0	0	0	0	0	0	0	1	1	1	1	1	1	2	2	2	1	1	1	2	4	29	69	61	29	17	22	19	25	56	66	63	60	55
0	0	0	0	0	0	0	0	0	0	0	0	0	0	0	0	0	0	0	0	0	0	0	0	1	1	1	2	1	2	2	2	1	1	2	4	15	58	71	43	19	18	22	21	50	67	64	56	48	46
0	0	0	0	0	0	0	0	0	0	0	0	0	0	0	0	0	0	0	0	0	0	0	1	1	2	2	2	1	1	1	1	1	2	3	7	35	70	55	28	18	22	20	41	66	65	57	37	38	45
0	0	0	0	0	0	0	0	0	0	0	0	0	0	0	0	0	0	0	0	0	0	0	1	2	2	2	2	1	1	1	1	1	2	4	16	59	63	36	21	20	21	34	62	65	58	36	31	42	42
0	0	0	0	0	0	0	0	0	0	0	0	0	0	0	0	0	0	0	0	0	0	0	1	1	1	1	1	1	0	1	1	1	2	5	36	71	48	23	20	21	26	57	69	60	37	25	41	44	37
0	0	0	0	0	0	0	0	0	0	0	0	0	0	0	0	0	0	0	0	0	0	1	1	1	1	2	1	1	1	2	2	1	3	16	60	64	31	18	19	20	43	66	64	45	25	38	47	39	29
0	0	0	0	0	0	0	0	0	0	0	0	0	0	0	0	0	0	0	0	0	1	1	1	1	1	2	2	2	1	1	2	2	6	37	72	48	19	17	15	27	59	67	53	31	34	47	42	27	31
0	0	0	0	0	0	0	0	0	0	0	0	0	0	0	0	0	0	0	0	1	1	1	1	1	1	2	2	2	2	2	2	2	15	59	66	31	17	17	15	40	68	61	39	32	42	45	31	24	48
0	0	0	0	0	0	0	0	0	0	0	0	0	0	0	0	0	0	0	0	1	1	2	1	2	1	1	2	2	2	2	2	5	33	70	51	22	18	17	21	51	67	47	30	36	42	40	25	37	61
0	0	0	0	0	0	0	0	0	0	0	0	0	0	0	0	0	0	1	1	1	1	2	2	2	1	1	1	2	2	3	3	14	55	65	36	19	18	18	32	56	56	40	35	39	40	32	31	54	66
0	0	0	0	0	0	0	0	0	0	0	0	0	0	0	0	0	0	1	0	1	1	2	2	1	1	1	2	2	2	3	3	28	68	53	23	17	17	23	44	59	55	47	42	42	40	35	48	60	73
0	0	0	0	0	0	0	0	0	0	0	0	0	0	0	0	0	0	1	1	2	1	1	1	2	1	1	2	2	3	2	8	46	69	38	17	16	18	31	54	62	58	51	45	48	44	47	57	64	83
0	0	0	0	0	0	0	0	0	0	0	0	0	0	0	0	0	0	1	1	2	2	1	2	1	1	1	2	2	3	2	20	65	61	24	16	17	21	40	62	63	54	50	51	54	50	54	59	74	89
0	0	0	0	0	0	0	0	0	0	0	0	0	0	0	0	0	1	1	1	1	2	2	3	2	2	2	2	2	3	6	38	69	46	20	16	18	28	48	64	60	52	52	57	58	54	57	66	84	88
0	0	0	0	0	0	0	0	0	0	0	0	0	0	0	0	0	1	1	2	2	1	1	2	2	2	2	2	3	4	14	55	63	35	16	15	23	37	55	63	59	57	57	59	60	56	58	77	89	85
0	0	0	0	0	0	0	0	0	0	0	0	0	0	0	0	0	1	1	1	1	2	1	2	2	1	1	1	2	4	27	66	55	30	14	17	30	42	59	65	59	58	59	60	60	56	64	86	88	86
0	0	0	0	0	0	0	0	0	0	0	0	0	0	0	0	0	1	1	1	1	1	1	1	1	1	1	1	2	8	45	66	39	23	19	23	34	46	61	62	56	57	61	61	61	57	71	88	85	87
0	0	0	0	0	0	0	0	0	0	0	0	0	0	0	0	0	1	0	1	1	2	2	1	1	1	1	1	3	14	59	61	22	19	24	27	35	52	64	59	58	60	60	62	60	59	79	89	86	88
0	0	0	0	0	0	0	0	0	0	0	0	0	0	0	0	1	1	1	1	1	1	1	1	1	1	1	1	4	27	67	50	15	19	21	29	43	55	66	60	58	62	62	62	58	64	86	90	89	86
0	0	0	0	0	0	0	0	0	0	0	0	0	0	0	0	1	1	1	1	1	1	1	1	2	1	2	2	8	46	69	34	13	19	19	32	53	61	66	58	56	63	63	63	59	75	90	87	88	86
0	0	0	0	0	0	0	0	0	0	0	0	0	0	0	0	0	1	2	1	1	2	2	2	2	1	2	2	15	60	62	26	15	19	24	40	59	66	65	57	59	63	61	61	61	82	89	85	87	86
0	0	0	0	0	0	0	0	0	0	0	0	0	0	0	0	0	1	2	1	2	2	3	3	2	1	3	3	25	66	52	23	18	18	30	49	64	67	65	60	60	60	60	58	66	87	88	87	87	85
0	0	0	0	0	0	0	0	0	0	0	0	0	0	0	0	1	1	1	1	2	2	2	2	2	1	2	6	38	66	41	22	18	17	38	58	67	66	62	61	59	60	59	58	73	90	87	87	86	86
0	0	0	0	0	0	0	0	0	0	0	0	0	0	0	0	1	1	1	2	2	2	3	2	1	1	2	9	48	63	30	22	16	19	47	62	68	63	59	58	58	60	56	61	81	90	86	87	85	85
0	0	0	0	0	0	0	0	0	0	0	0	0	0	0	0	1	1	1	2	2	1	2	2	1	1	3	14	59	59	24	23	15	22	53	65	69	63	58	55	55	57	56	64	85	91	89	87	84	84
0	0	0	0	0	0	0	0	0	0	0	0	0	0	0	0	0	1	1	2	3	2	2	3	2	2	2	23	67	54	21	23	15	25	55	66	69	59	50	47	48	54	59	68	89	92	90	86	84	84
0	0	0	0	0	0	0	0	0	0	0	0	0	0	0	0	1	1	2	2	3	2	2	4	3	3	3	34	69	43	17	22	18	29	50	63	65	53	35	36	45	52	60	71	92	92	88	85	83	81
0	0	0	0	0	0	0	0	0	0	0	0	0	0	0	1	1	1	2	1	2	3	2	2	3	4	6	44	67	31	16	21	23	32	42	57	64	50	29	34	42	51	62	73	93	89	88	88	84	82
0	0	0	0	0	0	0	0	0	0	0	0	0	0	0	1	1	1	1	2	2	2	2	2	3	2	12	55	60	24	16	19	26	38	44	58	62	43	33	39	35	51	65	77	94	88	88	91	89	86
0	0	0	0	0	0	0	0	0	0	0	0	0	0	0	1	1	1	1	2	3	2	2	1	2	2	21	63	51	20	17	17	27	43	54	61	54	34	39	42	30	50	65	80	94	87	88	89	88	85
0	0	0	0	0	0	0	0	0	0	0	0	0	0	1	1	2	2	1	2	1	2	1	1	3	3	29	67	44	18	16	18	28	46	59	58	44	28	40	41	27	49	66	83	92	88	90	88	86	86
0	0	0	0	0	0	0	0	0	0	0	0	0	1	1	1	1	1	2	3	2	2	1	2	3	4	37	68	39	18	15	19	29	48	61	50	35	26	42	36	25	50	68	86	91	86	90	88	86	88
0	0	0	0	0	0	0	0	0	0	0	0	0	1	1	2	2	2	2	2	2	4	3	1	3	9	48	67	32	18	17	20	29	47	56	45	30	27	44	32	26	51	68	87	91	84	87	87	84	85
0	0	0	0	0	0	0	0	0	0	0	0	0	0	1	2	2	2	1	2	2	4	3	1	2	15	57	60	25	20	21	20	27	43	50	43	29	29	42	32	29	51	70	88	89	85	86	85	84	85
1	1	0	0	0	0	1	0	0	0	0	0	1	1	1	1	2	2	2	3	3	3	2	3	1	20	61	51	25	21	20	22	24	40	48	40	30	32	41	33	33	52	73	88	86	83	85	84	84	85
1	1	1	0	0	0	0	0	0	0	0	0	0	1	1	1	1	2	3	2	2	3	2	2	2	27	62	47	28	17	18	25	21	45	50	34	30	34	39	31	37	55	74	86	86	82	82	83	82	79
1	1	1	0	0	0	1	0	0	0	0	0	0	1	1	1	1	1	3	3	3	3	3	3	5	36	61	44	29	15	21	22	21	57	48	30	33	38	36	28	41	59	77	86	86	85	83	83	81	75
1	1	1	0	0	0	0	0	1	0	0	0	1	1	1	2	2	1	2	3	3	2	3	3	7	44	61	36	25	17	23	19	24	51	39	34	40	42	34	32	47	61	82	86	85	86	83	82	82	81
2	1	1	1	0	0	0	0	0	0	0	0	1	1	1	1	3	3	3	2	2	2	2	2	8	49	62	31	23	19	21	19	27	35	28	40	46	45	34	37	51	63	85	87	83	86	84	83	84	87
1	1	2	1	1	0	1	0	0	0	0	0	0	1	1	1	2	3	2	3	3	4	2	3	11	55	59	26	20	19	22	18	27	28	26	44	48	50	39	41	54	65	86	87	83	86	85	85	88	86
2	3	3	1	1	1	1	0	0	0	0	0	0	1	1	1	2	2	1	2	2	2	2	2	15	61	55	22	18	18	22	18	28	30	30	44	48	51	44	47	55	68	86	85	83	86	83	82	85	84
2	3	2	1	2	1	1	0	0	0	0	0	0	0	2	1	2	2	1	2	3	3	2	1	20	64	51	17	17	18	20	17	31	36	31	43	52	52	49	52	58	72	86	83	80	83	85	82	83	86
2	2	2	2	2	1	1	1	0	0	0	0	0	0	1	1	1	2	2	3	4	4	2	2	25	64	45	18	17	17	18	14	34	50	36	44	57	54	54	54	59	76	85	84	83	85	87	84	84	85
3	2	2	1	1	1	1	1	1	1	0	0	0	1	1	1	1	2	2	3	3	3	2	2	30	65	41	19	18	16	20	16	36	61	47	48	57	57	57	54	61	78	83	82	85	86	86	85	84	86
3	3	2	3	2	1	1	1	1	1	0	0	0	0	1	2	1	1	2	2	3	3	2	3	34	66	38	19	19	18	21	20	41	60	53	56	56	59	61	58	64	81	87	82	84	83	84	85	86	88
3	2	2	2	2	1	1	1	1	1	0	0	0	0	1	2	2	2	1	1	2	2	2	4	38	66	38	18	18	19	21	20	47	58	52	63	57	58	63	61	67	85	88	82	84	84	84	84	84	83
2	2	3	2	4	3	1	1	1	1	0	0	0	0	1	2	3	2	3	2	3	3	4	5	43	66	35	19	20	20	21	21	49	60	47	58	59	59	63	60	67	86	85	83	83	82	83	83	83	84
3	2	2	2	3	2	2	2	1	0	0	0	0	1	1	1	2	2	3	2	3	3	3	6	44	65	33	19	21	19	21	23	50	59	46	50	59	63	61	60	66	85	83	83	83	80	81	82	85	85
4	2	3	3	3	3	3	2	2	1	0	0	0	1	1	1	2	3	3	3	3	4	3	6	47	65	31	16	19	21	21	25	54	56	46	45	51	66	60	58	66	85	84	83	83	83	82	81	84	83
10	4	3	2	2	2	3	2	3	1	1	1	0	0	1	2	1	2	2	3	2	2	2	7	51	65	27	16	19	21	22	26	55	53	48	44	41	62	60	59	66	84	85	83	84	84	84	80	83	83
15	7	4	3	4	2	2	2	2	2	1	1	0	1	1	2	2	3	3	4	3	1	2	7	51	64	24	18	17	18	25	24	54	53	51	48	33	53	56	60	65	82	87	82	84	85	84	82	83	82
16	12	4	3	3	3	3	2	2	2	1	1	1	1	1	2	2	2	4	4	2	2	3	8	52	63	25	19	15	17	27	20	53	58	51	51	28	45	53	57	63	81	90	82	85	85	84	82	83	81
14	19	11	2	3	5	4	2	2	2	1	1	1	1	1	2	2	3	2	3	2	2	2	9	53	64	26	17	13	17	28	19	51	57	50	54	26	40	48	55	63	79	92	85	88	86	85	80	81	82
12	17	17	7	3	4	4	2	2	2	2	1	1	1	1	2	2	3	2	2	3	3	2	9	54	64	24	16	15	18	28	18	47	53	47	52	28	42	40	51	64	75	93	84	87	84	85	83	82	82
12	8	14	15	4	3	3	3	5	2	2	2	1	1	2	3	5	2	2	1	1	2	2	8	53	63	24	18	15	17	29	18	40	56	46	47	32	42	35	42	64	71	92	84	84	84	85	84	84	82
15	10	9	20	9	2	3	3	4	2	2	2	1	1	2	2	3	2	2	1	2	2	2	7	50	64	26	17	11	14	30	20	34	63	52	43	35	41	31	32	62	69	88	86	84	86	85	81	83	83
17	16	6	15	17	4	4	3	2	3	3	1	1	2	2	1	1	1	2	3	2	2	2	6	49	64	26	18	12	13	31	23	27	60	54	38	33	41	31	25	57	67	83	87	83	86	85	84	85	84
18	16	11	11	23	6	3	3	2	2	3	2	2	3	1	2	2	2	1	2	3	2	1	7	49	66	29	19	17	14	30	26	21	56	58	34	26	41	39	23	48	65	79	88	84	86	87	86	85	84
22	15	18	13	23	10	3	3	3	2	2	3	2	2	2	2	2	2	2	2	2	1	2	7	46	67	35	18	15	14	29	28	17	57	62	33	18	35	46	23	36	63	79	88	84	86	88	86	84	84
20	16	21	15	20	18	4	2	3	3	2	1	2	2	3	2	2	2	3	2	2	2	3	6	44	68	37	18	15	13	26	29	15	53	62	39	14	26	51	24	28	57	77	88	87	85	86	86	84	83
16	17	20	16	17	22	7	4	5	2	2	1	2	1	2	1	2	2	2	2	2	2	3	6	42	69	36	17	19	15	24	30	15	42	58	52	25	17	50	28	24	50	72	86	88	85	84	85	85	84
15	18	18	17	15	23	9	5	6	3	2	2	2	1	1	1	3	3	2	2	2	2	3	4	40	72	37	16	19	15	24	33	13	32	59	60	42	15	43	36	22	45	67	85	89	86	85	86	87	87
14	19	17	18	15	26	15	4	5	4	2	3	1	2	2	2	4	2	2	3	3	2	3	4	35	74	41	16	19	15	22	33	12	25	63	62	55	21	32	42	27	41	61	84	89	87	86	86	85	84
18	22	15	21	15	26	22	5	5	4	3	2	2	3	2	2	3	2	2	2	3	2	2	4	30	72	45	18	20	15	19	32	15	21	61	61	57	27	25	43	30	40	58	80	89	89	87	84	83	82
17	22	15	23	14	24	25	5	4	3	3	2	2	2	2	2	2	2	2	1	1	2	3	4	25	70	51	19	19	13	17	32	18	18	52	59	61	36	22	41	32	39	57	75	88	88	86	83	83	85
13	21	17	20	14	24	28	7	4	3	3	2	2	3	3	3	2	2	2	2	1	2	4	4	20	67	58	20	17	13	15	32	21	16	46	52	64	55	25	36	36	39	56	74	88	88	87	83	84	87
17	21	26	19	17	23	30	12	6	4	3	2	2	3	3	3	3	3	2	1	1	2	3	5	15	62	63	24	16	11	15	33	24	17	52	51	57	65	36	37	39	40	54	71	87	91	90	87	85	85
41	32	37	22	20	20	29	15	7	6	3	3	3	4	2	2	2	2	3	2	2	3	4	5	11	58	70	31	16	14	15	30	26	16	53	61	56	64	45	43	44	42	52	66	83	91	89	91	87	86
65	58	38	24	22	18	30	16	6	8	3	4	4	4	3	1	2	2	2	3	2	3	3	4	8	51	73	38	17	17	16	26	29	17	49	61	55	66	49	47	48	44	52	65	82	90	88	91	89	86
60	73	47	23	26	16	31	19	5	8	4	3	4	3	2	1	2	2	2	3	2	2	3	3	6	41	74	45	16	18	16	21	31	21	45	58	55	67	53	48	52	48	54	63	77	88	89	91	90	87
54	74	57	21	26	16	32	20	6	6	4	5	3	2	1	3	2	2	1	2	2	3	3	2	3	32	74	52	19	19	18	18	27	24	45	65	58	65	61	48	50	49	53	63	71	85	93	91	89	90
59	74	50	18	28	19	33	19	6	6	3	6	3	3	2	2	2	2	2	2	2	3	1	1	2	26	71	60	25	19	19	18	25	27	47	66	54	61	65	48	46	50	50	61	68	80	93	91	89	90
71	66	30	19	27	22	33	17	5	6	2	4	4	2	2	1	1	2	3	2	2	2	1	1	3	18	66	69	31	17	19	17	23	29	49	65	50	58	67	54	48	54	56	60	64	72	90	90	88	90
69	46	19	21	25	24	32	15	5	5	3	4	5	2	2	1	1	2	2	2	3	2	1	1	4	11	60	73	36	18	18	17	21	29	49	68	56	53	67	63	50	54	59	60	64	64	84	92	89	93
35	30	22	25	25	21	32	15	4	5	6	4	3	2	2	2	1	3	2	2	3	3	1	3	3	6	50	77	43	19	20	18	19	30	40	60	62	46	63	67	53	54	60	61	66	63	72	92	92	92
24	26	25	27	25	20	32	13	4	7	5	3	3	2	1	1	1	2	2	3	3	3	3	2	2	3	38	77	50	22	21	19	16	30	38	59	67	52	66	68	64	56	59	64	65	69	65	81	95	92
30	21	23	25	21	23	35	12	7	6	4	5	5	2	1	1	1	1	2	2	2	2	2	2	2	3	27	75	60	27	19	19	15	26	37	59	70	65	68	66	68	58	56	65	65	67	65	69	88	97
26	17	23	26	20	22	34	11	9	5	6	5	5	2	1	1	1	1	2	2	2	2	2	2	2	2	16	68	73	32	16	19	15	24	33	50	71	69	65	62	67	62	57	66	67	65	66	65	74	91
24	15	21	26	20	26	30	10	8	6	6	6	5	2	1	1	1	1	2	2	1	1	2	2	3	3	8	57	81	42	16	20	16	21	32	46	70	67	65	63	67	70	61	63	69	67	64	64	65	76
26	13	21	24	17	34	26	8	6	5	5	5	3	1	1	0	1	1	1	2	2	2	2	1	2	4	7	46	84	55	18	21	17	16	31	45	67	68	68	69	66	72	65	59	68	70	63	61	58	65
34	15	28	24	15	38	20	7	5	7	5	3	3	2	1	0	0	1	1	1	2	3	1	1	2	3	5	31	80	66	23	19	19	15	28	40	60	72	69	74	69	67	67	57	59	73	66	61	55	55
42	23	36	19	25	44	13	7	7	6	5	3	3	2	1	1	0	1	2	2	1	2	2	2	2	2	3	17	70	76	36	18	19	17	24	37	44	65	69	68	70	68	68	63	50	63	74	64	60	50
39	25	35	14	37	40	9	8	6	4	4	3	2	1	1	0	0	0	1	2	1	2	2	2	2	3	3	7	53	81	50	23	18	19	21	33	41	63	75	66	65	65	70	71	59	52	72	72	60	55
36	28	29	19	44	26	7	7	4	6	4	3	2	1	1	0	0	0	1	1	1	2	2	1	2	3	3	4	35	81	62	31	22	20	18	25	42	60	74	73	61	56	70	73	71	56	55	74	67	52
31	29	22	30	45	15	8	6	4	7	4	2	2	1	1	0	0	0	0	1	1	2	2	2	2	3	3	4	20	74	77	38	21	22	20	19	37	42	53	77	69	59	69	71	72	69	51	55	76	60
28	27	19	45	35	8	6	5	4	5	2	2	2	2	1	0	0	0	0	1	1	1	1	2	2	4	3	4	8	54	86	51	22	21	22	17	29	37	33	64	79	70	71	71	70	71	65	46	61	77
32	22	29	54	19	6	5	5	4	3	1	1	2	2	1	1	0	0	0	1	1	1	1	2	1	3	3	4	5	33	82	72	33	19	22	21	20	36	32	33	64	76	70	72	75	71	68	60	49	69
29	19	49	37	7	6	6	5	4	2	2	1	1	0	0	0	0	0	0	1	1	1	1	1	1	1	2	3	3	15	68	86	50	21	20	26	18	27	42	25	33	67	74	72	75	74	67	67	64	57
18	39	55	14	5	6	6	4	3	2	1	1	1	0	0	0	0	0	0	0	1	1	1	1	1	1	2	2	3	6	42	85	70	32	19	23	21	19	37	38	22	36	67	75	71	72	74	71	74	66
24	61	26	5	5	4	4	3	3	2	1	1	1	1	0	0	0	0	0	0	1	1	1	1	1	1	2	3	3	5	20	72	85	50	22	18	22	18	21	41	36	21	35	61	72	73	73	74	71	72
59	42	7	6	4	3	3	2	2	1	1	1	0	0	0	0	1	1	0	0	1	1	1	2	2	2	1	3	3	4	9	49	87	69	34	17	21	21	16	26	43	31	22	33	55	73	74	70	71	72
50	10	5	4	3	3	2	2	1	1	1	1	0	0	0	0	1	1	0	0	1	1	1	1	2	2	2	3	4	3	4	25	76	86	52	25	20	23	21	16	30	40	29	23	29	49	73	76	69	71
12	6	4	3	3	2	3	2	1	2	1	1	0	0	0	0	1	0	1	0	0	0	1	1	1	2	2	2	3	2	2	8	54	92	69	37	21	20	26	18	20	32	39	28	22	26	44	73	76	68
5	4	3	4	3	2	2	2	1	1	1	0	0	0	0	0	0	0	0	0	0	0	0	1	1	1	2	2	4	2	2	3	27	78	84	52	26	20	27	23	17	21	34	40	25	22	23	39	69	77
4	3	3	3	1	2	2	2	1	0	0	0	0	0	0	0	0	1	1	0	0	0	0	0	1	1	2	4	4	2	2	3	9	48	88	73	38	22	26	26	18	17	20	35	38	25	22	22	34	61
4	2	2	3	1	1	1	2	1	0	0	0	0	0	0	0	0	0	0	0	0	0	0	0	1	1	2	2	1	1	1	1	5	22	74	90	60	30	21	26	24	18	15	21	35	38	28	23	23	28
3	2	1	2	2	1	1	1	1	0	0	0	0	0	0	0	0	0	0	0	0	0	0	1	1	1	1	1	1	1	1	1	3	8	44	85	82	51	25	22	28	25	18	18	21	31	39	31	26	23
3	2	2	1	2	1	1	0	0	0	0	0	0	0	0	0	0	0	0	0	0	0	0	1	1	1	1	2	2	1	1	2	2	4	15	59	89	75	44	23	21	28	23	21	21	18	29	41	36	27
3	2	1	2	1	1	0	0	0	0	0	0	0	0	0	0	0	0	0	0	0	0	0	1	1	1	1	2	2	1	2	3	2	3	5	25	75	90	68	38	21	23	26	26	26	20	19	26	38	38
2	2	2	1	1	1	0	0	0	0	0	0	0	0	0	0	0	0	0	0	0	0	0	1	1	1	1	2	2	2	1	2	1	2	3	7	39	84	87	63	34	20	23	28	29	22	20	19	21	35
2	2	2	1	1	0	0	0	0	0	0	0	0	0	0	0	0	0	0	0	0	0	0	1	0	1	1	1	2	1	2	3	1	1	2	4	10	49	87	85	60	31	20	22	28	27	21	20	17	21
2	1	1	1	0	0	0	0	0	0	0	0	0	0	0	0	0	0	0	0	0	0	0	0	0	1	1	1	1	1	2	2	1	1	2	3	5	13	57	90	86	59	33	20	20	28	27	22	21	21
1	1	1	1	0	0	0	0	0	0	0	0	0	0	0	0	0	0	0	0	0	0	0	0	1	1	1	2	1	1	1	2	1	2	2	2	3	5	17	62	90	84	59	33	19	19	27	28	26	24
1	1	0	0	0	0	0	0	0	0	0	0	0	0	0	0	0	0	0	0	0	0	0	0	1	1	1	1	1	1	1	2	2	2	2	1	1	3	4	17	59	89	83	61	39	23	21	25	29	29
0	0	0	0	0	0	0	0	0	0	0	0	0	0	0	0	0	0	0	0	0	0	0	0	1	1	1	1	1	1	1	1	1	1	1	2	3	1	3	4	15	57	90	89	68	45	27	20	23	28
0	0	0	0	0	0	0	0	0	0	0	0	0	0	0	0	0	0	0	0	0	0	0	0	1	1	1	1	1	1	1	1	1	1	1	1	2	2	2	4	4	12	49	87	91	72	51	34	22	20
0	0	0	0	0	0	0	0	0	0	0	0	0	0	0	0	0	0	0	0	0	0	0	0	0	1	1	0	1	1	1	1	1	1	1	1	1	2	3	2	3	5	8	36	77	91	83	63	42	26
0	0	0	0	0	0	0	0	0	0	0	0	0	0	0	0	0	0	0	0	0	0	0	0	0	0	0	0	0	1	1	1	1	1	1	1	1	1	2	3	2	2	5	6	24	64	91	90	72	51
0	0	0	0	0	0	0	0	0	0	0	0	0	0	0	0	0	0	0	0	0	0	0	0	0	0	1	0	0	1	1	1	1	1	1	1	1	1	1	2	2	1	1	4	7	15	45	82	95	86
0	0	0	0	0	0	0	0	0	0	0	0	0	0	0	0	0	0	0	0	0	0	0	0	0	0	0	0	0	0	0	0	1	1	1	1	1	1	1	2	1	2	2	2	4	5	7	27	62	88
0	0	0	0	0	0	0	0	0	0	0	0	0	0	0	0	0	0	0	0	0	0	0	0	0	0	0	0	0	0	0	0	0	1	1	1	1	1	1	1	1	2	2	2	2	3	3	3	10	31
0	0	0	0	0	0	0	0	0	0	0	0	0	0	0	0	0	0	0	0	0	0	0	0	0	0	0	0	0	1	0	0	0	1	1	1	1	1	1	1	2	2	1	1	1	2	2	3	2	3
0	0	0	0	0	0	0	0	0	0	0	0	0	0	0	0	0	0	0	0	0	0	0	0	0	0	0	0	0	0	0	0	0	1	1	0	1	1	1	2	1	1	1	1	1	1	3	3	2	2
0	0	0	0	0	0	0	0	0	0	0	0	0	0	0	0	0	0	0	0	0	0	0	0	0	0	0	0	0	0	0	0	0	0	1	1	1	1	1	1	1	1	1	1	1	1	2	2	2	2
0	0	0	0	0	0	0	0	0	0	0	0	0	0	0	0	0	0	0	0	0	0	0	0	0	0	0	0	0	0	0	0	0	0	0	1	1	0	1	0	1	1	1	1	1	1	2	2	1	2
0	0	0	0	0	0	0	0	0	0	0	0	0	0	0	0	0	0	0	0	0	0	0	0	0	0	0	0	0	0	1	0	0	0	0	1	1	1	1	1	1	1	1	1	1	1	2	1	1	1
0	0	0	0	0	0	0	0	0	0	0	0	0	0	0	0	0	0	0	0	0	0	0	0	0	0	0	0	0	0	0	0	0	0	0	0	0	0	1	1	0	1	1	1	1	1	1	1	1	1
0	0	0	0	0	0	0	0	0	0	0	0	0	0	0	0	0	0	0	0	0	0	0	0	0	0	0	0	0	0	0	0	0	0	0	0	0	0	0	0	1	1	1	1	1	1	1	1	1	1
0	0	0	0	0	0	0	0	0	0	0	0	0	0	0	0	0	0	0	0	0	0	0	0	0	0	0	0	0	0	0	0	0	0	0	1	1	0	0	0	0	0	0	1	1	0	1	1	1	1
0	0	0	0	0	0	0	0	0	0	0	0	0	0	0	0	0	0	0	0	0	0	0	0	0	0	0	0	0	0	0	0	0	0	0	0	0	0	0	0	0	0	0	0	0	0	0	1	1	1
0	0	0	0	0	0	0	0	0	0	0	0	0	0	0	0	0	0	0	0	0	0	0	0	0	0	0	0	0	0	0	0	0	0	0	0	0	0	0	0	0	0	0	0	0	0	0	1	0	1
0	0	0	0	0	0	0	0	0	0	0	0	0	0	0	0	0	0	0	0	0	0	0	0	0	0	0	0	0	0	0	0	0	0	0	0	0	0	0	0	0	0	1	1	0	0	0	0	0	1
0	0	0	0	0	0	0	0	0	0	0	0	0	0	0	0	0	0	0	0	0	0	0	0	0	0	0	0	0	0	0	0	0	0	0	0	0	0	0	0	0	0	0	0	0	0	0	0	0	1
0	0	0	0	0	0	0	0	0	0	0	0	0	0	0	0	0	0	0	0	0	0	0	0	0	0	0	0	0	0	0	0	0	0	0	0	0	0	0	0	0	0	0	0	0	0	0	0	0	1
0	0	0	0	0	0	0	0	0	0	0	0	0	0	0	0	0	0	0	0	0	0	0	0	0	0	0	0	0	0	0	0	0	0	0	0	0	0	0	0	0	0	0	0	0	0	0	0	0	1
0	0	0	0	0	0	0	0	0	0	0	0	0	0	0	0	0	0	0	0	0	0	0	0	0	0	0	0	0	0	0	0	0	0	0	0	0	0	0	0	0	0	0	0	0	0	0	0	0	0
0	0	0	0	0	0	0	0	0	0	0	0	0	0	0	0	0	0	0	0	0	0	0	0	0	0	0	0	0	0	0	0	0	0	0	0	0	0	0	0	0	0	0	0	0	0	0	0	0	1
0	0	0	0	0	0	0	0	0	0	0	0	0	0	0	0	0	0	0	0	0	0	0	0	0	0	0	0	0	0	0	0	0	0	0	0	0	0	0	0	0	0	0	0	0	0	0	0	0	1
0	0	0	0	0	0	0	0	0	0	0	0	0	0	0	0	0	0	0	0	0	0	0	0	0	0	0	0	0	0	0	0	0	0	0	0	0	0	0	0	0	0	0	0	0	0	0	0	0	0
0	0	0	0	0	0	0	0	0	0	0	0	0	0	0	0	0	0	0	0	0	0	0	0	0	0	0	0	0	0	0	0	0	0	0	0	0	0	0	0	0	0	0	0	0	0	0	0	0	0
0	0	0	0	0	0	0	0	0	0	0	0	0	0	0	0	0	0	0	0	0	0	0	0	0	0	0	0	0	0	0	0	0	0	0	0	0	0	0	0	0	0	0	0	0	0	0	0	0	0
0	0	0	0	0	0	0	0	0	0	0	0	0	0	0	0	0	0	0	0	0	0	0	0	0	0	0	0	0	0	0	0	0	0	0	0	0	0	0	0	0	0	0	0	0	0	0	0	0	0
0	0	0	0	0	0	0	0	0	0	0	0	0	0	0	0	0	0	0	0	0	0	0	0	0	0	0	0	0	0	0	0	0	0	0	0	0	0	0	0	0	0	0	0	0	0	0	0	0	0
0	0	0	0	0	0	0	0	0	0	0	0	0	0	0	0	0	0	0	0	0	0	0	0	0	0	0	0	0	0	0	0	0	0	0	0	0	0	0	0	0	0	0	0	0	0	0	0	0	0
[truncated: 1,486 more columns]

## Sheet: Figure5b_red
0	0	0	0	0	0	0	0	0	0	0	0	0	0	0	0	0	0	0	0	0	0	0	0	0	0	0	0	0	0	0	0	0	0	0	0	0	0	0	0	0	0	0	0	0	0	0	0	0	0
0	0	0	0	0	0	0	0	0	0	0	0	0	0	0	0	0	0	0	0	0	0	0	0	0	0	0	0	0	0	0	0	0	0	0	0	0	0	0	0	0	0	0	0	0	0	0	0	0	0
0	0	0	0	0	0	0	0	0	0	0	0	0	0	0	0	0	0	0	0	0	0	0	0	0	0	0	0	0	0	0	0	0	0	0	0	0	0	0	0	0	0	0	0	0	0	0	0	0	0
0	0	0	0	0	0	0	0	0	0	0	0	0	0	0	0	0	0	0	0	0	0	0	0	0	0	0	0	0	0	0	0	0	0	0	0	0	0	0	0	0	0	0	0	0	0	0	0	0	0
0	0	0	0	0	0	0	0	0	0	0	0	0	0	0	0	0	0	0	0	0	0	0	0	0	0	0	0	0	0	0	0	0	0	0	0	0	0	0	0	0	0	0	0	0	0	0	0	0	0
0	0	0	0	0	0	0	0	0	0	0	0	0	0	0	0	0	0	0	0	0	0	0	0	0	0	0	0	0	0	0	0	0	0	0	0	0	0	0	0	0	0	0	0	0	0	0	0	0	0
0	0	0	0	0	0	0	0	0	0	0	0	0	0	0	0	0	0	0	0	0	0	0	0	0	0	0	0	0	0	0	0	0	0	0	0	0	0	0	0	0	0	0	0	0	0	0	0	0	0
0	0	0	0	0	0	0	0	0	0	0	0	0	0	0	0	0	0	0	0	0	0	0	0	0	0	0	0	0	0	0	0	0	0	0	0	0	0	0	0	0	0	0	0	0	0	0	0	0	0
0	0	0	0	0	0	0	0	0	0	0	0	0	0	0	0	0	0	0	0	0	0	0	0	0	0	0	0	0	0	0	0	0	0	0	0	0	0	0	0	0	0	0	0	0	0	0	0	0	0
0	0	0	0	0	0	0	0	0	0	0	0	0	0	0	0	0	0	0	0	0	0	0	0	0	0	0	0	0	0	0	0	0	0	0	0	0	0	0	0	0	0	0	0	0	0	0	0	0	0
0	0	0	0	0	0	0	0	0	0	0	0	0	0	0	0	0	0	0	0	0	0	0	0	0	0	0	0	0	0	0	0	0	0	0	0	0	0	0	0	0	0	0	0	0	0	0	0	0	0
0	0	0	0	0	0	0	0	0	0	0	0	0	0	0	0	0	0	0	0	0	0	0	0	0	0	0	0	0	0	0	0	0	0	0	0	0	0	0	0	0	0	0	0	0	0	0	0	0	0
0	0	0	0	0	0	0	0	0	0	0	0	0	0	0	0	0	0	0	0	0	0	0	0	0	0	0	0	0	0	0	0	0	0	0	0	0	0	0	0	0	0	0	0	0	0	0	0	0	0
0	0	0	0	0	0	0	0	0	0	0	0	0	0	0	0	0	0	0	0	0	0	0	0	0	0	0	0	0	0	0	0	0	0	0	0	0	0	0	0	0	0	0	0	0	0	0	0	0	0
0	0	0	0	0	0	0	0	0	0	0	0	0	0	0	0	0	0	0	0	0	0	0	0	0	0	0	0	0	0	0	0	0	0	0	0	0	0	0	0	0	0	0	0	0	0	0	0	0	0
0	0	0	0	0	0	0	0	0	0	0	0	0	0	0	0	0	0	0	0	0	0	0	0	0	0	0	0	0	0	0	0	0	0	0	0	0	0	0	0	0	0	0	0	0	0	0	0	0	0
0	0	0	0	0	0	0	0	0	0	0	0	0	0	0	0	0	0	0	0	0	0	0	0	0	0	0	0	0	0	0	0	0	0	0	0	0	0	0	0	0	0	0	0	0	0	1	0	0	0
0	0	0	0	0	0	0	0	0	0	0	0	0	0	0	0	0	0	0	0	0	0	0	0	0	0	0	0	0	0	0	0	0	0	0	0	0	0	0	0	0	0	0	0	0	0	0	0	0	0
0	0	0	0	0	0	0	0	0	0	0	0	0	0	0	0	0	0	0	0	0	0	0	0	0	0	0	0	0	0	0	0	0	0	0	0	0	0	0	0	0	0	0	0	0	0	0	0	0	0
0	0	0	0	0	0	0	0	0	0	0	0	0	0	0	0	0	0	0	0	0	0	0	0	0	0	0	0	0	0	0	0	0	0	0	0	0	0	0	0	0	0	0	0	0	0	0	0	0	1
0	0	0	0	0	0	0	0	0	0	0	0	0	0	0	0	0	0	0	0	0	0	0	0	0	0	0	0	0	0	0	0	0	0	0	0	0	0	0	0	0	0	0	0	0	0	0	0	1	1
0	0	0	0	0	0	0	0	0	0	0	0	0	0	0	0	0	0	0	0	0	0	0	0	0	0	0	0	0	0	0	0	0	0	0	0	0	0	0	0	0	0	0	0	0	0	0	0	1	1
0	0	0	0	0	0	0	0	0	0	0	0	0	0	0	0	0	0	0	0	0	0	0	0	0	0	0	0	0	0	0	0	0	0	0	0	0	0	0	0	0	0	0	0	0	1	1	1	1	1
0	0	0	0	0	0	0	0	0	0	0	0	0	0	0	0	0	0	0	0	0	0	0	0	0	0	0	0	0	0	0	0	0	0	0	0	0	0	0	0	0	0	0	1	1	1	1	1	1	1
0	0	0	0	0	0	0	0	0	0	0	0	0	0	0	0	0	0	0	0	0	0	0	0	0	0	0	0	0	0	0	0	0	0	0	0	0	0	0	0	0	0	1	1	1	1	1	1	1	1
0	0	0	0	0	0	0	0	0	0	0	0	0	0	0	0	0	0	0	0	0	0	0	0	0	0	0	0	0	0	0	0	0	0	0	0	0	0	0	0	0	1	1	1	1	1	1	1	1	1
0	0	0	0	0	0	0	0	0	0	0	0	0	0	0	0	0	0	0	0	0	0	0	0	0	0	0	0	0	0	0	0	0	0	0	0	0	0	0	0	1	1	1	1	1	1	1	1	1	1
0	0	0	0	0	0	0	0	0	0	0	0	0	0	0	0	0	0	0	0	0	0	0	0	0	0	0	0	0	0	0	0	0	0	0	0	0	0	0	0	1	1	1	1	1	1	1	1	1	2
0	0	0	0	0	0	0	0	0	0	0	0	0	0	0	0	0	0	0	0	0	0	0	0	0	0	0	0	0	0	0	0	0	0	0	0	0	0	1	1	1	1	1	1	1	1	1	1	1	3
0	0	0	0	0	0	0	0	0	0	0	0	0	0	0	0	0	0	0	0	0	0	0	0	0	0	0	0	0	0	0	0	0	0	0	0	0	1	1	0	1	1	1	1	2	2	2	2	3	3
0	0	0	0	0	0	0	0	0	0	0	0	0	0	0	0	0	0	0	0	0	0	0	0	0	0	0	0	0	0	0	0	0	0	0	1	0	1	1	1	1	1	2	2	1	1	2	3	4	20
0	0	0	0	0	0	0	0	0	0	0	0	0	0	0	0	0	0	0	0	0	0	0	0	0	0	0	0	0	0	0	0	0	0	1	1	1	1	1	1	1	1	2	2	1	2	3	6	33	68
0	0	0	0	0	0	0	0	0	0	0	0	0	0	0	0	0	0	0	0	0	0	0	0	0	0	0	0	0	0	0	0	0	0	1	1	1	1	1	1	1	1	2	2	2	3	10	42	73	73
0	0	0	0	0	0	0	0	0	0	0	0	0	0	0	0	0	0	0	0	0	0	0	0	0	0	0	0	0	0	0	0	0	1	1	1	2	2	2	1	2	2	2	4	3	13	52	76	62	38
0	0	0	0	0	0	0	0	0	0	0	0	0	0	0	0	0	0	0	0	0	0	0	0	0	0	0	0	0	0	0	0	0	1	1	1	1	1	2	1	1	1	3	4	16	55	76	55	30	19
0	0	0	0	0	0	0	0	0	0	0	0	0	0	0	0	0	0	0	0	0	0	0	0	0	0	0	0	0	0	0	0	1	1	1	1	1	1	1	1	1	2	4	18	58	75	53	28	17	17
0	0	0	0	0	0	0	0	0	0	0	0	0	0	0	0	0	0	0	0	0	0	0	0	0	0	0	0	0	0	0	0	1	1	1	1	1	1	1	1	2	2	17	58	72	50	28	18	17	19
0	0	0	0	0	0	0	0	0	0	0	0	0	0	0	0	0	0	0	0	0	0	0	0	0	0	0	0	0	0	0	0	1	1	1	1	1	1	1	2	3	16	57	70	46	26	17	17	18	18
0	0	0	0	0	0	0	0	0	0	0	0	0	0	0	0	0	0	0	0	0	0	0	0	0	0	0	0	0	0	1	0	1	1	1	1	1	1	1	2	13	55	71	45	25	18	16	17	18	19
0	0	0	0	0	0	0	0	0	0	0	0	0	0	0	0	0	0	0	0	0	0	0	0	0	0	0	0	0	0	1	1	1	1	1	1	1	1	1	11	50	73	48	22	18	19	16	17	18	17
0	0	0	0	0	0	0	0	0	0	0	0	0	0	0	0	0	0	0	0	0	0	0	0	0	0	1	1	1	1	1	1	1	1	1	1	1	1	7	43	71	52	26	16	19	20	18	18	20	28
0	0	0	0	0	0	0	0	0	0	0	0	0	0	0	0	0	0	0	0	0	0	0	0	0	0	0	1	1	1	1	1	1	1	2	2	2	5	33	67	56	28	18	17	20	19	18	26	40	51
0	0	0	0	0	0	0	0	0	0	0	0	0	0	0	0	0	0	0	0	0	0	0	0	0	0	1	1	1	1	1	1	1	1	1	2	2	24	63	59	31	18	18	19	20	21	30	49	57	56
0	0	0	0	0	0	0	0	0	0	0	0	0	0	0	0	0	0	0	0	0	0	0	0	0	0	1	1	1	1	1	1	1	1	1	3	15	56	64	36	19	16	19	22	23	35	56	60	57	56
0	0	0	0	0	0	0	0	0	0	0	0	0	0	0	0	0	0	0	0	0	0	0	0	0	1	1	2	1	1	1	1	1	1	2	8	45	67	43	21	16	18	21	26	39	57	59	56	58	57
0	0	0	0	0	0	0	0	0	0	0	0	0	0	0	0	0	0	0	0	0	0	0	0	0	1	1	2	1	1	1	1	1	2	4	32	66	49	24	17	15	20	28	44	59	60	56	56	56	53
0	0	0	0	0	0	0	0	0	0	0	0	0	0	0	0	0	0	0	0	0	0	0	0	1	1	1	1	1	2	2	2	2	3	17	59	57	27	17	17	17	27	47	60	57	56	55	51	48	47
0	0	0	0	0	0	0	0	0	0	0	0	0	0	0	0	0	0	0	0	0	0	0	1	0	1	1	1	2	1	1	2	2	8	44	65	38	18	17	18	24	44	59	59	55	49	45	45	43	42
0	0	0	0	0	0	0	0	0	0	0	0	0	0	0	0	0	0	0	0	0	0	1	1	1	1	1	1	1	2	1	3	4	29	63	49	23	17	17	22	42	57	59	58	45	36	39	40	41	39
0	0	0	0	0	0	0	0	0	0	0	0	0	0	0	0	0	0	0	0	0	0	1	1	1	1	1	1	1	2	2	3	13	53	57	27	16	18	19	37	59	57	57	45	26	33	40	36	32	34
0	0	0	0	0	0	0	0	0	0	0	0	0	0	0	0	0	0	0	0	0	1	1	2	2	1	1	1	1	1	1	5	37	63	38	16	16	19	30	55	59	56	48	26	30	42	41	31	29	44
0	0	0	0	0	0	0	0	0	0	0	0	0	0	0	0	0	0	0	0	1	1	1	1	1	2	3	2	1	2	3	19	58	51	23	15	17	24	48	59	55	54	34	28	42	45	34	28	45	56
0	0	0	0	0	0	0	0	0	0	0	0	0	0	0	0	0	0	0	0	1	1	1	1	1	1	2	4	2	2	7	44	62	34	17	18	21	39	58	56	55	44	33	39	43	35	25	42	57	55
0	0	0	0	0	0	0	0	0	0	0	0	0	0	0	0	0	0	0	1	1	2	1	1	1	1	2	3	2	3	23	61	49	24	18	20	31	53	57	56	51	39	40	40	38	24	35	58	57	66
0	0	0	0	0	0	0	0	0	0	0	0	0	0	0	0	0	0	0	1	1	2	1	1	1	2	2	2	3	8	45	60	31	18	18	23	43	59	56	55	48	42	42	41	34	33	54	57	65	83
0	0	0	0	0	0	0	0	0	0	0	0	0	0	0	0	0	0	0	0	1	1	2	1	1	1	2	2	4	26	61	46	21	17	18	31	53	57	57	56	48	40	42	43	36	49	58	62	81	82
0	0	0	0	0	0	0	0	0	0	0	0	0	0	0	0	0	0	0	1	1	1	1	3	2	2	3	2	9	46	56	28	17	19	24	45	56	55	59	55	45	40	44	42	45	54	59	79	82	78
0	0	0	0	0	0	0	0	0	0	0	0	0	0	0	0	0	0	0	1	2	1	1	2	2	1	3	4	25	58	41	18	18	21	36	56	55	57	56	50	46	48	50	48	51	54	74	85	78	82
0	0	0	0	0	0	0	0	0	0	0	0	0	0	0	0	0	1	1	1	2	2	1	2	2	1	4	10	48	58	26	16	20	25	47	58	55	58	53	51	53	54	53	52	51	65	86	83	81	83
0	0	0	0	0	0	0	0	0	0	0	0	0	0	0	0	1	1	1	1	1	2	2	2	2	3	5	26	60	43	17	17	23	34	55	58	56	57	54	52	54	55	53	52	58	79	84	79	81	81
0	0	0	0	0	0	0	0	0	0	0	0	0	0	0	0	1	1	1	2	1	1	2	2	2	4	9	46	56	26	15	20	30	45	57	58	56	55	55	53	54	56	55	54	69	84	81	81	78	80
0	0	0	0	0	0	0	0	0	0	0	0	0	0	0	0	1	1	1	2	2	1	3	1	1	3	25	58	39	16	14	22	36	51	57	55	56	54	54	56	56	57	55	59	79	83	80	83	80	82
0	0	0	0	0	0	0	0	0	0	0	0	0	0	0	0	1	1	1	1	1	2	2	1	3	9	46	60	27	14	15	26	40	54	57	54	57	55	55	57	55	56	55	68	84	81	80	81	81	81
0	0	0	0	0	0	0	0	0	0	0	0	0	0	0	0	1	2	2	1	2	2	2	2	5	19	53	50	28	15	19	29	44	57	56	56	56	52	56	57	55	54	60	80	84	81	82	81	80	80
0	0	0	0	0	0	0	0	0	0	0	0	0	0	0	1	2	2	1	1	2	3	2	4	7	36	53	30	21	16	20	32	47	57	57	57	54	52	57	59	56	55	68	83	82	82	82	81	82	81
0	0	0	0	0	0	0	0	0	0	0	0	0	0	0	1	2	1	1	2	2	2	3	5	13	51	49	20	16	16	20	41	53	57	57	56	57	56	58	57	55	60	76	84	79	80	82	80	80	80
0	0	0	0	0	0	0	0	0	0	0	0	0	0	0	1	1	1	1	2	2	1	3	4	24	57	36	16	19	18	25	50	58	58	56	53	53	55	57	54	55	66	82	84	81	81	80	79	78	77
0	0	0	0	0	0	0	0	0	0	0	0	0	1	1	1	2	1	1	2	2	2	3	7	38	57	26	16	20	17	35	57	57	55	56	55	50	52	54	51	58	75	83	79	81	82	79	82	83	78
0	0	0	0	0	0	0	0	0	0	0	0	0	1	1	1	1	1	1	2	2	2	3	14	51	46	19	19	17	20	48	59	56	53	54	57	51	48	52	51	62	80	81	79	81	81	80	79	78	75
0	0	0	0	0	0	0	0	0	0	0	0	0	1	1	1	1	2	1	2	2	3	3	26	55	34	17	17	13	29	55	55	53	54	48	48	44	42	52	54	66	82	81	83	82	80	79	74	69	65
0	0	0	0	0	0	0	0	0	0	0	0	0	1	1	2	2	2	2	3	3	3	6	38	53	25	18	17	11	37	58	52	54	53	43	42	36	37	52	58	71	84	82	80	80	79	78	77	76	70
0	0	0	0	0	0	0	0	0	0	0	0	0	1	1	2	1	2	1	2	2	3	12	47	47	19	18	18	14	43	58	52	56	44	37	43	32	36	50	60	75	82	79	78	78	78	79	80	84	81
0	0	0	0	0	0	0	0	0	0	0	0	1	1	1	2	2	1	1	2	2	2	21	52	37	16	18	16	19	41	53	55	49	29	34	46	30	35	51	64	80	80	79	80	79	79	81	83	81	77
0	0	0	0	0	0	0	0	0	0	0	0	1	2	1	1	2	2	1	2	2	4	33	53	28	13	19	14	22	37	49	53	36	20	35	45	25	36	54	67	82	82	81	80	79	77	77	82	79	76
0	0	0	0	0	0	0	0	0	0	0	1	1	1	2	2	2	3	3	3	3	9	44	52	22	12	16	13	23	37	45	48	31	18	40	42	20	38	56	67	82	83	79	78	76	72	74	79	80	81
0	0	0	0	0	0	0	0	0	0	1	1	1	1	2	1	1	3	3	2	2	15	53	47	18	14	14	15	27	41	46	45	30	19	46	39	19	39	57	72	83	82	77	75	75	73	77	83	83	82
0	0	0	0	0	0	0	0	0	0	1	1	1	1	2	2	1	2	2	2	4	22	56	41	17	14	12	15	28	45	50	44	27	24	44	32	24	44	58	76	84	82	79	76	79	78	77	80	82	80
0	0	0	0	0	0	0	0	0	0	1	1	1	1	1	1	1	2	2	3	5	31	55	32	14	14	11	15	31	45	49	41	28	30	38	27	31	47	61	78	83	81	80	79	80	79	75	76	79	79
0	0	0	0	0	0	0	0	0	0	0	1	1	1	2	2	2	2	2	3	11	45	51	22	13	15	11	18	34	44	47	39	32	37	34	28	36	50	65	79	81	79	79	79	78	78	78	79	81	81
0	0	0	0	0	0	0	0	0	0	1	1	1	1	2	2	2	2	3	2	20	53	44	19	13	13	13	22	33	42	49	39	32	41	33	31	42	52	70	81	81	77	77	80	79	78	82	83	81	81
0	0	0	0	0	0	0	0	0	0	0	1	1	2	2	1	1	1	3	4	28	52	37	19	13	11	15	24	32	43	49	35	26	36	33	36	48	55	74	80	79	77	76	79	80	77	79	80	80	82
0	0	0	0	0	0	0	0	0	0	1	1	1	2	2	1	1	1	3	7	36	51	30	16	12	12	17	25	35	45	41	32	30	32	35	41	49	60	76	77	77	79	79	81	81	79	80	76	80	84
1	1	0	0	0	0	0	0	0	0	1	1	2	1	2	2	2	2	2	10	43	48	26	16	13	14	20	30	46	44	33	39	40	35	39	47	50	65	79	78	81	82	81	81	81	83	83	77	79	82
1	1	1	0	0	0	0	0	0	0	1	1	1	1	2	2	3	3	2	15	49	43	23	17	11	14	21	34	51	38	31	47	48	41	44	51	52	70	81	77	80	79	78	78	78	81	78	77	78	78
1	1	1	0	0	0	0	0	0	1	0	1	2	2	1	2	2	3	3	22	53	38	17	14	10	15	21	34	46	34	35	49	50	46	49	52	56	76	80	74	78	76	78	79	77	81	78	79	79	79
2	2	1	0	0	0	0	0	0	0	0	1	1	1	1	2	2	2	3	28	55	32	14	12	10	18	22	34	40	35	44	50	50	48	52	53	61	78	79	77	78	76	77	78	79	80	82	84	79	80
2	2	1	1	0	0	0	0	0	0	1	1	2	1	1	2	2	2	5	36	55	27	15	12	12	20	23	33	32	35	49	49	50	50	54	55	68	79	77	79	76	75	75	76	79	77	79	82	79	81
1	1	1	1	0	0	0	0	0	0	1	1	2	2	2	2	2	2	9	43	51	23	16	13	14	22	21	26	27	42	53	50	49	51	55	57	74	80	76	79	77	75	76	75	77	76	78	78	76	78
2	2	1	1	1	1	0	0	0	1	1	1	2	2	2	2	3	3	13	47	47	20	17	12	15	23	19	20	27	50	57	53	52	52	51	56	76	78	79	80	78	76	77	76	78	81	80	78	76	79
1	2	2	1	1	1	0	0	0	1	1	1	1	2	5	4	1	1	17	51	43	18	17	9	17	21	22	26	30	53	57	53	56	56	49	58	78	78	79	80	78	77	77	78	81	83	79	78	80	84
2	1	2	2	1	1	0	0	1	1	1	2	2	2	3	3	2	1	21	55	39	18	15	8	19	18	29	41	34	48	53	49	53	55	53	66	80	78	78	75	74	76	79	79	79	82	81	79	79	80
4	2	2	3	2	1	1	1	1	1	1	1	2	2	1	2	2	2	26	57	33	16	13	8	18	18	38	52	35	34	44	46	51	52	54	71	79	76	77	74	70	73	78	80	79	79	80	81	83	78
3	2	2	2	2	2	1	1	1	1	1	1	1	2	1	2	2	3	31	58	27	13	13	10	17	19	44	56	32	20	34	44	48	52	54	74	81	76	76	75	75	74	74	75	77	78	80	83	85	80
2	2	3	3	3	3	1	2	1	1	1	1	1	2	3	3	2	4	36	59	25	14	12	10	18	20	50	56	29	19	28	39	44	51	57	77	81	77	76	75	78	78	76	73	74	79	84	84	83	81
3	2	2	3	2	2	2	1	1	1	1	1	1	2	3	3	2	5	41	59	24	15	12	11	18	19	52	53	29	25	25	31	39	52	60	78	79	78	79	76	77	78	81	78	76	78	81	81	81	80
3	3	3	3	3	3	3	2	1	1	1	1	1	1	2	2	1	6	44	58	24	15	11	12	18	19	52	50	27	31	29	25	33	54	62	78	79	77	79	77	78	78	78	79	80	79	78	78	80	81
4	3	2	2	2	1	1	1	2	2	2	1	2	1	2	2	2	8	47	57	24	15	12	12	18	19	51	47	24	34	36	25	25	51	62	77	80	78	80	78	79	76	73	75	81	81	81	81	81	83
9	4	3	2	2	2	2	2	3	2	2	2	2	1	1	3	3	9	49	57	21	14	12	13	19	17	48	47	18	30	41	30	20	47	62	77	82	79	78	76	79	76	76	77	79	79	79	79	81	82
14	6	3	2	3	2	3	3	3	2	2	2	1	1	2	3	3	9	49	56	20	14	11	11	22	15	46	52	15	26	44	31	18	43	63	77	81	78	79	75	78	80	80	80	80	79	78	78	80	81
15	12	3	3	3	3	2	2	2	1	2	2	1	2	2	2	3	10	51	57	19	15	13	12	23	15	44	56	15	24	43	28	21	42	64	77	81	78	80	76	77	76	76	80	81	79	80	82	80	83
10	19	5	4	3	2	2	2	1	1	2	2	1	2	2	3	4	10	52	58	20	16	16	16	23	16	43	55	14	20	42	29	25	40	63	77	82	79	79	77	76	75	74	74	71	69	73	79	79	79
7	20	11	3	3	3	3	2	2	3	2	1	2	2	2	3	4	9	50	57	21	15	15	17	19	16	38	57	22	13	40	33	26	38	59	77	82	80	79	78	77	78	76	72	65	60	67	74	78	80
10	18	16	4	4	5	4	2	3	4	3	1	1	2	2	1	3	8	49	58	24	14	14	14	19	19	28	58	39	9	36	35	25	38	55	79	83	80	78	79	77	77	76	77	75	70	73	79	80	86
11	14	21	8	5	3	3	3	3	3	3	2	2	2	2	2	3	8	48	60	27	14	13	14	20	19	21	50	49	13	31	35	25	40	53	79	83	80	79	79	78	77	78	77	79	75	78	82	81	81
12	9	23	13	5	2	3	4	2	2	2	3	2	2	2	2	4	8	47	59	29	15	13	14	19	17	18	49	57	21	27	35	25	40	53	76	83	81	79	78	81	80	77	75	78	77	79	81	80	78
16	11	21	18	4	3	4	4	2	4	2	2	1	1	2	3	4	7	46	60	30	15	13	12	20	17	18	52	54	29	29	38	29	38	55	73	83	81	80	76	80	77	74	74	78	81	82	81	79	79
17	11	17	23	6	2	3	2	2	2	3	2	2	2	2	3	3	6	45	63	30	15	13	10	21	15	17	53	51	42	36	40	37	37	56	70	84	80	82	78	77	75	75	73	73	78	76	75	75	73
15	9	13	27	12	3	4	3	2	2	2	2	2	2	2	2	2	4	42	64	30	15	14	7	21	16	16	51	54	48	32	38	47	39	55	68	86	81	82	82	80	79	77	75	75	76	72	72	73	76
17	13	11	24	19	6	6	5	2	2	2	3	3	2	2	2	3	4	38	68	34	13	13	6	20	18	16	51	58	46	30	39	52	45	57	68	84	81	80	81	80	80	79	79	80	80	78	79	78	80
25	14	10	21	23	7	7	6	3	3	3	3	3	3	2	3	3	4	34	69	40	14	14	6	17	19	14	51	60	46	35	41	53	49	58	65	81	83	81	82	80	80	80	80	81	82	81	80	78	79
28	14	11	20	24	8	7	5	4	3	3	2	3	3	3	2	3	2	30	68	44	15	15	9	16	21	13	50	62	50	38	39	56	53	60	63	79	85	83	83	82	80	78	79	79	81	81	79	79	82
32	17	15	17	25	10	8	5	4	3	2	2	2	2	2	2	3	3	25	68	48	15	16	10	14	23	14	48	63	55	43	37	53	54	62	64	79	85	83	83	81	79	78	81	83	83	81	81	82	84
44	18	19	12	25	12	9	5	4	3	3	2	2	2	2	2	2	3	21	67	54	18	17	12	14	25	17	40	56	57	48	37	52	53	61	62	75	85	85	84	80	81	82	83	84	84	82	81	81	80
53	18	20	10	29	15	8	5	4	4	3	2	2	2	2	2	2	2	17	64	61	22	15	13	15	24	19	44	56	56	54	38	54	54	60	61	69	86	85	83	82	84	83	83	82	86	84	81	80	80
44	16	17	9	32	16	6	5	2	4	3	2	2	1	1	1	1	2	13	59	66	25	14	15	13	24	19	46	63	54	58	40	53	56	60	62	60	85	87	82	83	83	83	82	83	85	83	83	84	84
23	18	14	12	31	14	5	4	3	4	3	3	2	2	2	1	1	3	10	53	69	28	16	17	11	23	22	43	62	51	59	42	51	59	59	66	57	78	91	83	84	85	83	83	84	83	82	84	84	82
17	21	17	16	30	14	6	6	4	4	3	3	2	2	1	1	1	2	6	47	73	36	17	18	11	21	26	37	57	50	64	51	48	62	58	66	60	65	88	88	85	86	83	85	84	83	83	83	82	81
18	21	16	16	33	15	6	6	4	5	3	2	2	2	1	2	1	2	4	40	73	42	18	19	12	19	28	34	60	52	58	60	47	64	62	58	62	58	74	90	85	85	84	85	85	84	84	84	83	85
20	22	14	17	35	14	6	5	6	4	3	3	3	2	1	2	1	2	4	31	72	51	21	20	14	15	27	36	62	52	49	64	50	60	65	52	56	60	62	83	92	85	86	85	87	87	85	83	84	86
17	22	17	21	35	13	6	6	6	3	4	3	3	2	1	1	3	2	3	23	73	60	23	20	16	14	24	37	61	54	44	65	55	52	63	56	46	52	60	67	89	91	87	85	85	90	87	83	85	86
16	21	16	27	36	11	7	6	5	4	4	3	2	2	1	2	4	3	4	16	67	64	24	17	16	14	20	38	61	61	44	59	63	51	58	60	46	39	56	60	71	90	90	87	85	86	88	85	85	85
17	23	13	30	36	9	8	7	4	4	4	3	2	2	2	3	3	3	5	10	56	69	31	17	17	16	17	37	54	66	51	47	67	60	54	54	50	40	40	56	61	75	91	91	89	86	87	89	86	85
21	22	11	32	31	7	6	6	5	4	3	4	3	2	2	2	2	2	4	7	46	74	40	22	17	18	16	31	48	63	60	47	64	64	55	50	43	45	37	38	57	63	82	93	91	91	87	88	90	89
30	18	14	40	25	7	5	6	6	4	2	3	3	3	2	2	2	2	3	5	37	73	47	26	17	19	16	28	47	59	67	61	63	64	61	55	42	38	45	32	40	59	68	87	92	91	89	88	91	91
29	16	23	45	18	9	5	7	5	3	4	2	2	2	2	1	2	2	2	4	24	70	58	26	19	20	15	27	41	54	69	67	62	62	67	62	50	32	40	44	25	43	61	72	89	92	89	90	91	90
25	15	34	41	12	8	4	6	4	3	4	2	3	4	3	2	2	2	2	4	13	65	72	28	19	22	16	22	34	53	66	63	62	58	65	68	57	36	26	47	37	28	50	64	76	93	90	89	92	91
18	19	45	29	8	5	4	5	4	4	3	2	3	3	2	1	2	2	2	3	7	52	79	37	17	23	19	19	29	51	65	63	66	65	64	69	65	49	25	31	49	35	29	54	67	83	96	90	91	92
11	32	49	14	7	5	7	4	2	2	2	2	2	2	2	2	2	1	1	3	4	33	79	54	21	23	21	17	25	44	61	66	67	69	67	65	66	59	39	23	37	46	28	33	59	70	88	97	91	90
14	50	37	8	6	5	6	2	2	2	2	2	3	1	1	2	1	1	1	3	5	20	73	71	33	22	20	16	23	38	42	57	69	67	69	64	64	66	51	29	23	40	40	28	41	59	69	90	97	91
27	56	17	7	5	5	3	2	2	1	1	1	2	1	1	1	1	1	2	2	5	11	60	83	47	21	20	20	20	34	35	53	73	67	66	58	65	73	64	46	23	25	36	37	33	46	60	73	92	96
49	37	7	6	5	4	2	2	2	1	1	1	2	2	1	1	1	2	3	2	4	6	40	85	60	27	20	21	19	26	38	50	66	72	63	53	66	71	68	66	39	23	27	36	38	37	49	62	76	91
47	11	5	4	4	2	3	2	1	1	1	1	1	1	1	1	2	1	3	2	2	4	20	74	76	41	22	19	22	17	30	39	42	67	71	59	68	66	64	74	56	30	30	32	33	36	41	53	64	77
17	4	4	5	4	2	2	2	2	1	1	1	1	1	2	1	2	1	1	2	2	3	9	59	86	57	32	20	22	15	19	37	28	43	71	70	65	67	65	70	65	36	29	36	33	33	36	46	56	65
5	3	4	3	2	2	1	2	1	1	0	1	0	1	1	2	3	2	1	1	2	2	5	38	85	72	42	19	21	19	12	32	35	23	47	71	68	68	67	64	67	53	34	33	37	37	35	41	49	59
3	4	5	2	2	2	2	1	1	0	0	0	0	1	1	2	1	1	1	1	2	2	5	15	67	83	50	22	19	22	15	22	39	27	20	49	72	71	68	67	68	68	56	38	34	44	46	47	49	53
2	3	2	2	3	2	1	1	0	0	0	0	0	0	1	1	1	1	1	1	2	2	4	6	42	89	71	34	17	22	21	16	29	37	21	21	51	70	70	69	70	68	71	60	36	40	53	51	52	54
2	1	2	3	3	2	2	1	0	0	0	0	0	0	0	1	1	1	2	2	2	2	2	4	20	75	86	54	24	18	24	20	18	35	35	18	22	43	66	71	68	68	67	72	56	32	43	54	55	60
2	1	2	3	3	2	1	1	1	0	0	0	0	0	0	1	1	1	2	2	3	2	1	3	8	47	86	73	37	16	23	26	17	20	37	30	20	20	37	65	69	68	66	65	72	51	32	46	59	62
1	1	1	1	1	1	1	1	1	0	0	0	0	1	1	1	1	1	1	2	3	2	2	2	4	20	73	85	58	26	19	28	22	13	23	37	28	21	19	32	63	71	68	65	70	69	44	34	49	58
1	1	1	1	1	1	1	1	0	0	0	1	0	1	1	1	1	1	1	1	2	1	1	1	3	6	45	86	78	47	19	23	24	17	14	26	38	26	23	17	32	66	72	67	69	71	64	47	41	50
1	2	1	1	1	1	0	0	0	0	0	1	0	1	0	1	1	1	1	1	2	2	1	1	2	4	17	69	89	66	32	19	24	19	18	15	31	38	27	23	18	32	64	72	66	65	65	64	56	49
3	2	1	1	0	0	0	0	0	0	0	0	0	0	0	1	1	1	1	1	2	2	1	1	2	4	5	36	85	84	56	25	22	22	20	20	16	33	38	28	23	17	29	60	71	65	59	61	69	66
2	1	1	1	0	0	0	0	0	0	0	0	0	1	0	1	1	1	1	1	2	2	1	2	2	3	3	11	58	91	79	47	21	21	22	23	22	17	31	40	31	23	18	28	53	69	71	63	63	69
1	1	1	1	0	0	0	0	0	0	0	0	1	0	0	0	0	1	1	1	2	1	1	2	2	2	2	4	22	74	91	72	39	18	22	24	25	23	18	28	37	35	27	21	26	41	61	72	71	69
1	1	0	0	0	0	0	0	0	0	0	0	0	0	0	0	0	1	1	1	2	2	1	1	1	1	1	3	6	36	85	87	69	36	17	22	24	27	23	16	21	32	38	30	23	22	26	44	62	73
0	0	0	0	0	0	0	0	0	0	0	0	0	0	0	0	1	1	1	1	1	1	2	2	1	1	1	1	5	9	48	88	88	69	35	18	22	26	24	21	18	17	29	38	33	24	18	20	28	40
0	0	0	0	0	0	0	0	0	0	0	0	0	0	0	0	1	1	1	1	1	1	2	2	2	1	2	3	3	4	12	58	91	87	68	36	18	22	27	25	20	18	18	24	34	35	29	23	21	20
0	0	0	0	0	0	0	0	0	0	0	0	0	0	0	0	0	0	1	1	1	1	2	1	1	1	1	2	2	3	4	15	62	91	85	66	37	19	21	30	27	21	19	17	19	27	32	34	31	25
0	0	0	0	0	0	0	0	0	0	0	0	0	0	0	0	0	0	0	1	1	1	1	1	1	2	1	2	2	2	2	3	18	66	93	86	67	38	20	20	27	28	23	21	21	20	21	28	34	35
0	0	0	0	0	0	0	0	0	0	0	0	0	0	0	0	0	0	0	1	1	1	1	1	2	2	1	1	2	2	1	3	4	18	61	91	88	68	45	28	19	23	27	26	26	24	19	16	21	29
0	0	0	0	0	0	0	0	0	0	0	0	0	0	0	0	0	0	1	1	1	1	1	2	2	1	1	1	1	1	2	2	3	3	13	55	91	93	75	56	35	21	20	23	25	26	25	21	18	18
0	0	0	0	0	0	0	0	0	0	0	0	0	0	0	0	0	0	0	1	1	1	1	1	1	1	0	1	1	1	1	2	3	3	4	10	45	85	95	83	65	42	29	23	21	24	28	30	27	22
0	0	0	0	0	0	0	0	0	0	0	0	0	0	0	0	0	0	0	1	1	1	1	1	1	1	1	1	1	1	1	2	2	2	2	4	7	29	67	91	94	77	58	44	32	25	23	25	26	28
0	0	0	0	0	0	0	0	0	0	0	0	0	0	0	0	0	0	0	0	1	1	1	1	1	1	1	1	1	1	1	1	2	1	1	3	4	4	13	43	77	95	95	79	58	44	34	27	23	22
0	0	0	0	0	0	0	0	0	0	0	0	0	0	0	0	0	0	0	1	1	1	1	1	1	1	1	1	1	1	1	1	1	2	2	2	3	3	3	6	19	50	81	94	92	82	67	51	39	32
0	0	0	0	0	0	0	0	0	0	0	0	0	0	0	0	0	0	0	0	0	1	0	1	1	1	1	1	1	1	1	1	2	2	2	2	2	3	4	4	4	6	19	44	73	93	97	88	75	64
0	0	0	0	0	0	0	0	0	0	0	0	0	0	0	0	0	0	0	0	0	0	1	1	1	1	1	1	1	1	1	1	1	1	1	2	3	4	2	2	2	3	5	6	15	35	60	82	94	96
0	0	0	0	0	0	0	0	0	0	0	0	0	0	0	0	0	0	0	0	0	0	0	1	1	1	1	1	1	1	1	1	1	1	1	1	2	3	2	4	3	2	2	4	4	3	8	22	44	67
0	0	0	0	0	0	0	0	0	0	0	0	0	0	0	0	0	0	0	0	0	0	0	1	1	1	1	1	1	1	1	1	1	1	1	1	1	1	2	3	3	2	3	2	1	2	3	5	5	10
0	0	0	0	0	0	0	0	0	0	0	0	0	0	0	0	0	0	0	0	0	0	0	0	1	1	1	0	1	1	1	1	1	1	1	1	1	1	2	2	2	3	3	2	1	1	2	2	3	4
0	0	0	0	0	0	0	0	0	0	0	0	0	0	0	0	0	0	0	0	0	0	0	0	0	0	0	0	0	1	1	1	1	1	1	1	2	2	1	1	2	2	2	1	1	1	1	1	2	2
0	0	0	0	0	0	0	0	0	0	0	0	0	0	0	0	0	0	0	0	0	0	0	0	0	0	0	0	0	1	1	1	1	1	1	1	1	1	2	2	2	1	1	1	1	1	1	1	2	2
0	0	0	0	0	0	0	0	0	0	0	0	0	0	0	0	0	0	0	0	0	0	0	0	0	0	0	0	0	1	1	1	1	1	1	1	1	1	1	1	1	2	2	2	1	1	1	1	2	1
0	0	0	0	0	0	0	0	0	0	0	0	0	0	0	0	0	0	0	0	0	0	0	0	0	0	0	0	0	1	0	1	1	1	1	1	1	1	1	2	1	1	1	1	1	1	1	1	2	1
0	0	0	0	0	0	0	0	0	0	0	0	0	0	0	0	0	0	0	0	0	0	0	0	0	0	0	0	0	0	0	1	1	1	1	1	1	1	1	1	2	1	1	1	1	1	1	1	1	2
0	0	0	0	0	0	0	0	0	0	0	0	0	0	0	0	0	0	0	0	0	0	0	0	0	0	0	0	0	0	0	0	0	1	1	1	1	1	1	1	1	1	1	1	1	1	1	1	1	1
0	0	0	0	0	0	0	0	0	0	0	0	0	0	0	0	0	0	0	0	0	0	0	0	0	0	0	0	0	0	0	0	0	0	1	1	1	1	1	1	1	1	1	1	0	0	1	1	1	1
0	0	0	0	0	0	0	0	0	0	0	0	0	0	0	0	0	0	0	0	0	0	0	0	0	0	0	0	0	0	0	0	0	0	0	1	1	1	1	1	1	1	1	1	0	1	1	1	1	1
0	0	0	0	0	0	0	0	0	0	0	0	0	0	0	0	0	0	0	0	0	0	0	0	0	0	0	0	0	0	0	0	0	1	0	0	0	1	0	1	1	0	1	1	1	1	1	1	1	0
0	0	0	0	0	0	0	0	0	0	0	0	0	0	0	0	0	0	0	0	0	0	0	0	0	0	0	0	0	0	0	0	0	0	0	0	0	0	0	0	0	0	1	1	1	1	0	1	1	1
0	0	0	0	0	0	0	0	0	0	0	0	0	0	0	0	0	0	0	0	0	0	0	0	0	0	0	0	0	0	0	0	0	0	0	0	0	0	0	0	1	0	1	0	0	0	0	1	1	1
0	0	0	0	0	0	0	0	0	0	0	0	0	0	0	0	0	0	0	0	0	0	0	0	0	0	0	0	0	0	0	0	0	0	0	0	0	0	0	0	0	0	1	1	0	0	0	1	0	1
0	0	0	0	0	0	0	0	0	0	0	0	0	0	0	0	0	0	0	0	0	0	0	0	0	0	0	0	0	0	0	0	0	0	0	0	0	0	0	0	0	0	0	0	0	0	0	0	0	1
0	0	0	0	0	0	0	0	0	0	0	0	0	0	0	0	0	0	0	0	0	0	0	0	0	0	0	0	0	0	0	0	0	0	0	0	0	0	0	0	0	0	0	0	0	0	0	0	0	1
0	0	0	0	0	0	0	0	0	0	0	0	0	0	0	0	0	0	0	0	0	0	0	0	0	0	0	0	0	0	0	0	0	0	0	0	0	0	0	0	0	0	0	0	0	0	0	0	0	0
0	0	0	0	0	0	0	0	0	0	0	0	0	0	0	0	0	0	0	0	0	0	0	0	0	0	0	0	0	0	0	0	0	0	0	0	0	0	0	0	0	0	0	0	0	0	0	0	0	0
0	0	0	0	0	0	0	0	0	0	0	0	0	0	0	0	0	0	0	0	0	0	0	0	0	0	0	0	0	0	0	0	0	0	0	0	0	0	0	0	0	0	0	0	0	0	0	0	0	0
0	0	0	0	0	0	0	0	0	0	0	0	0	0	0	0	0	0	0	0	0	0	0	0	0	0	0	0	0	0	0	0	0	0	0	0	0	0	0	0	0	0	0	0	0	0	0	0	0	0
0	0	0	0	0	0	0	0	0	0	0	0	0	0	0	0	0	0	0	0	0	0	0	0	0	0	0	0	0	0	0	0	0	0	0	0	0	0	0	0	0	0	0	0	0	0	0	0	0	0
0	0	0	0	0	0	0	0	0	0	0	0	0	0	0	0	0	0	0	0	0	0	0	0	0	0	0	0	0	0	0	0	0	0	0	0	0	0	0	0	0	0	0	0	0	0	0	0	0	0
0	0	0	0	0	0	0	0	0	0	0	0	0	0	0	0	0	0	0	0	0	0	0	0	0	0	0	0	0	0	0	0	0	0	0	0	0	0	0	0	0	0	0	0	0	0	0	0	0	0
0	0	0	0	0	0	0	0	0	0	0	0	0	0	0	0	0	0	0	0	0	0	0	0	0	0	0	0	0	0	0	0	0	0	0	0	0	0	0	0	0	0	0	0	0	0	0	0	0	0
0	0	0	0	0	0	0	0	0	0	0	0	0	0	0	0	0	0	0	0	0	0	0	0	0	0	0	0	0	0	0	0	0	0	0	0	0	0	0	0	0	0	0	0	0	0	0	0	0	0
0	0	0	0	0	0	0	0	0	0	0	0	0	0	0	0	0	0	0	0	0	0	0	0	0	0	0	0	0	0	0	0	0	0	0	0	0	0	0	0	0	0	0	0	0	0	0	0	0	0
0	0	0	0	0	0	0	0	0	0	0	0	0	0	0	0	0	0	0	0	0	0	0	0	0	0	0	0	0	0	0	0	0	0	0	0	0	0	0	0	0	0	0	0	0	0	0	0	0	0
0	0	0	0	0	0	0	0	0	0	0	0	0	0	0	0	0	0	0	0	0	0	0	0	0	0	0	0	0	0	0	0	0	0	0	0	0	0	0	0	0	0	0	0	0	0	0	0	0	0
0	0	0	0	0	0	0	0	0	0	0	0	0	0	0	0	0	0	0	0	0	0	0	0	0	0	0	0	0	0	0	0	0	0	0	0	0	0	0	0	0	0	0	0	0	0	0	0	0	0
0	0	0	0	0	0	0	0	0	0	0	0	0	0	0	0	0	0	0	0	0	0	0	0	0	0	0	0	0	0	0	0	0	0	0	0	0	0	0	0	0	0	0	0	0	0	0	0	0	0
0	0	0	0	0	0	0	0	0	0	0	0	0	0	0	0	0	0	0	0	0	0	0	0	0	0	0	0	0	0	0	0	0	0	0	0	0	0	0	0	0	0	0	0	0	0	0	0	0	0
0	0	0	0	0	0	0	0	0	0	0	0	0	0	0	0	0	0	0	0	0	0	0	0	0	0	0	0	0	0	0	0	0	0	0	0	0	0	0	0	0	0	0	0	0	0	0	0	0	0
0	0	0	0	0	0	0	0	0	0	0	0	0	0	0	0	0	0	0	0	0	0	0	0	0	0	0	0	0	0	0	0	0	0	0	0	0	0	0	0	0	0	0	0	0	0	0	0	0	0
0	0	0	0	0	0	0	0	0	0	0	0	0	0	0	0	0	0	0	0	0	0	0	0	0	0	0	0	0	0	0	0	0	0	0	0	0	0	0	0	0	0	0	0	0	0	0	0	0	0
0	0	0	0	0	0	0	0	0	0	0	0	0	0	0	0	0	0	0	0	0	0	0	0	0	0	0	0	0	0	0	0	0	0	0	0	0	0	0	0	0	0	0	0	0	0	0	0	0	0
0	0	0	0	0	0	0	0	0	0	0	0	0	0	0	0	0	0	0	0	0	0	0	0	0	0	0	0	0	0	0	0	0	0	0	0	0	0	0	0	0	0	0	0	0	0	0	0	0	0
0	0	0	0	0	0	0	0	0	0	0	0	0	0	0	0	0	0	0	0	0	0	0	0	0	0	0	0	0	0	0	0	0	0	0	0	0	0	0	0	0	0	0	0	0	0	0	0	0	0
0	0	0	0	0	0	0	0	0	0	0	0	0	0	0	0	0	0	0	0	0	0	0	0	0	0	0	0	0	0	0	0	0	0	0	0	0	0	0	0	0	0	0	0	0	0	0	0	0	0
[truncated: 1,486 more columns]

## Sheet: Figure5b_green
0	0	0	0	0	0	0	0	0	0	0	0	0	0	0	0	0	0	0	0	0	0	0	0	0	0	0	0	0	0	0	0	0	0	0	0	0	0	0	0	0	0	0	0	0	0	0	0	0	0
0	0	0	0	0	0	0	0	0	0	0	0	0	0	0	0	0	0	0	0	0	0	0	0	0	0	0	0	0	0	0	0	0	0	0	0	0	0	0	0	0	0	0	0	0	0	0	0	0	0
0	0	0	0	0	0	0	0	0	0	0	0	0	0	0	0	0	0	0	0	0	0	0	0	0	0	0	0	0	0	0	0	0	0	0	0	0	0	0	0	0	0	0	0	0	0	0	0	0	0
0	0	0	0	0	0	0	0	0	0	0	0	0	0	0	0	0	0	0	0	0	0	0	0	0	0	0	0	0	0	0	0	0	0	0	0	0	0	0	0	0	0	0	0	0	0	0	0	0	0
0	0	0	0	0	0	0	0	0	0	0	0	0	0	0	0	0	0	0	0	0	0	0	0	0	0	0	0	0	0	0	0	0	0	0	0	0	0	0	0	0	0	0	0	0	0	0	0	0	0
0	0	0	0	0	0	0	0	0	0	0	0	0	0	0	0	0	0	0	0	0	0	0	0	0	0	0	0	0	0	0	0	0	0	0	0	0	0	0	0	0	0	0	0	0	0	0	0	0	0
0	0	0	0	0	0	0	0	0	0	0	0	0	0	0	0	0	0	0	0	0	0	0	0	0	0	0	0	0	0	0	0	0	0	0	0	0	0	0	0	0	0	0	0	0	0	0	0	0	0
0	0	0	0	0	0	0	0	0	0	0	0	0	0	0	0	0	0	0	0	0	0	0	0	0	0	0	0	0	0	0	0	0	0	0	0	0	0	0	0	0	0	0	0	0	0	0	0	0	0
0	0	0	0	0	0	0	0	0	0	0	0	0	0	0	0	0	0	0	0	0	0	0	0	0	0	0	0	0	0	0	0	0	0	0	0	0	0	0	0	0	0	0	0	0	0	0	0	0	0
0	0	0	0	0	0	0	0	0	0	0	0	0	0	0	0	0	0	0	0	0	0	0	0	0	0	0	0	0	0	0	0	0	0	0	0	0	0	0	0	0	0	0	0	0	0	0	0	0	0
0	0	0	0	0	0	0	0	0	0	0	0	0	0	0	0	0	0	0	0	0	0	0	0	0	0	0	0	0	0	0	0	0	0	0	0	0	0	0	0	0	0	0	0	0	0	0	0	0	0
0	0	0	0	0	0	0	0	0	0	0	0	0	0	0	0	0	0	0	0	0	0	0	0	0	0	0	0	0	0	0	0	0	0	0	0	0	0	0	0	0	0	0	0	0	0	0	0	0	0
0	0	0	0	0	0	0	0	0	0	0	0	0	0	0	0	0	0	0	0	0	0	0	0	0	0	0	0	0	0	0	0	0	0	0	0	0	0	0	0	0	0	0	0	0	0	0	0	0	0
0	0	0	0	0	0	0	0	0	0	0	0	0	0	0	0	0	0	0	0	0	0	0	0	0	0	0	0	0	0	0	0	0	0	0	0	0	0	0	0	0	0	0	0	0	0	0	0	0	0
0	0	0	0	0	0	0	0	0	0	0	0	0	0	0	0	0	0	0	0	0	0	0	0	0	0	0	0	0	0	0	0	0	0	0	0	0	0	0	0	0	0	0	0	0	0	0	0	0	0
0	0	0	0	0	0	0	0	0	0	0	0	0	0	0	0	0	0	0	0	0	0	0	0	0	0	0	0	0	0	0	0	0	0	0	0	0	0	0	0	0	0	0	0	0	0	0	0	0	0
0	0	0	0	0	0	0	0	0	0	0	0	0	0	0	0	0	0	0	0	0	0	0	0	0	0	0	0	0	0	0	0	0	0	0	0	0	0	0	0	0	0	0	0	0	0	1	0	0	0
0	0	0	0	0	0	0	0	0	0	0	0	0	0	0	0	0	0	0	0	0	0	0	0	0	0	0	0	0	0	0	0	0	0	0	0	0	0	0	0	0	0	0	0	0	0	0	0	0	0
0	0	0	0	0	0	0	0	0	0	0	0	0	0	0	0	0	0	0	0	0	0	0	0	0	0	0	0	0	0	0	0	0	0	0	0	0	0	0	0	0	0	0	0	0	0	0	0	0	0
0	0	0	0	0	0	0	0	0	0	0	0	0	0	0	0	0	0	0	0	0	0	0	0	0	0	0	0	0	0	0	0	0	0	0	0	0	0	0	0	0	0	0	0	0	0	0	0	0	1
0	0	0	0	0	0	0	0	0	0	0	0	0	0	0	0	0	0	0	0	0	0	0	0	0	0	0	0	0	0	0	0	0	0	0	0	0	0	0	0	0	0	0	0	0	0	0	0	1	1
0	0	0	0	0	0	0	0	0	0	0	0	0	0	0	0	0	0	0	0	0	0	0	0	0	0	0	0	0	0	0	0	0	0	0	0	0	0	0	0	0	0	0	0	0	0	0	0	1	1
0	0	0	0	0	0	0	0	0	0	0	0	0	0	0	0	0	0	0	0	0	0	0	0	0	0	0	0	0	0	0	0	0	0	0	0	0	0	0	0	0	0	0	0	0	1	1	1	1	1
0	0	0	0	0	0	0	0	0	0	0	0	0	0	0	0	0	0	0	0	0	0	0	0	0	0	0	0	0	0	0	0	0	0	0	0	0	0	0	0	0	0	0	1	1	1	1	1	1	1
0	0	0	0	0	0	0	0	0	0	0	0	0	0	0	0	0	0	0	0	0	0	0	0	0	0	0	0	0	0	0	0	0	0	0	0	0	0	0	0	0	0	1	1	1	1	1	1	1	1
0	0	0	0	0	0	0	0	0	0	0	0	0	0	0	0	0	0	0	0	0	0	0	0	0	0	0	0	0	0	0	0	0	0	0	0	0	0	0	0	0	1	1	1	1	1	1	1	1	1
0	0	0	0	0	0	0	0	0	0	0	0	0	0	0	0	0	0	0	0	0	0	0	0	0	0	0	0	0	0	0	0	0	0	0	0	0	0	0	0	1	1	1	1	1	1	1	1	1	1
0	0	0	0	0	0	0	0	0	0	0	0	0	0	0	0	0	0	0	0	0	0	0	0	0	0	0	0	0	0	0	0	0	0	0	0	0	0	0	0	1	1	1	1	1	1	1	1	1	2
0	0	0	0	0	0	0	0	0	0	0	0	0	0	0	0	0	0	0	0	0	0	0	0	0	0	0	0	0	0	0	0	0	0	0	0	0	0	1	1	1	1	1	1	1	1	1	1	1	3
0	0	0	0	0	0	0	0	0	0	0	0	0	0	0	0	0	0	0	0	0	0	0	0	0	0	0	0	0	0	0	0	0	0	0	0	0	1	1	0	1	1	1	1	2	2	2	2	3	3
0	0	0	0	0	0	0	0	0	0	0	0	0	0	0	0	0	0	0	0	0	0	0	0	0	0	0	0	0	0	0	0	0	0	0	1	0	1	1	1	1	1	2	2	1	1	2	3	4	20
0	0	0	0	0	0	0	0	0	0	0	0	0	0	0	0	0	0	0	0	0	0	0	0	0	0	0	0	0	0	0	0	0	0	1	1	1	1	1	1	1	1	2	2	1	2	3	6	33	68
0	0	0	0	0	0	0	0	0	0	0	0	0	0	0	0	0	0	0	0	0	0	0	0	0	0	0	0	0	0	0	0	0	0	1	1	1	1	1	1	1	1	2	2	2	3	10	42	73	73
0	0	0	0	0	0	0	0	0	0	0	0	0	0	0	0	0	0	0	0	0	0	0	0	0	0	0	0	0	0	0	0	0	1	1	1	2	2	2	1	2	2	2	4	3	13	52	76	62	38
0	0	0	0	0	0	0	0	0	0	0	0	0	0	0	0	0	0	0	0	0	0	0	0	0	0	0	0	0	0	0	0	0	1	1	1	1	1	2	1	1	1	3	4	16	55	76	55	30	19
0	0	0	0	0	0	0	0	0	0	0	0	0	0	0	0	0	0	0	0	0	0	0	0	0	0	0	0	0	0	0	0	1	1	1	1	1	1	1	1	1	2	4	18	58	75	53	28	17	17
0	0	0	0	0	0	0	0	0	0	0	0	0	0	0	0	0	0	0	0	0	0	0	0	0	0	0	0	0	0	0	0	1	1	1	1	1	1	1	1	2	2	17	58	72	50	28	18	17	19
0	0	0	0	0	0	0	0	0	0	0	0	0	0	0	0	0	0	0	0	0	0	0	0	0	0	0	0	0	0	0	0	1	1	1	1	1	1	1	2	3	16	57	70	46	26	17	17	18	18
0	0	0	0	0	0	0	0	0	0	0	0	0	0	0	0	0	0	0	0	0	0	0	0	0	0	0	0	0	0	1	0	1	1	1	1	1	1	1	2	13	55	71	45	25	18	16	17	18	19
0	0	0	0	0	0	0	0	0	0	0	0	0	0	0	0	0	0	0	0	0	0	0	0	0	0	0	0	0	0	1	1	1	1	1	1	1	1	1	11	50	73	48	22	18	19	16	17	18	17
0	0	0	0	0	0	0	0	0	0	0	0	0	0	0	0	0	0	0	0	0	0	0	0	0	0	1	1	1	1	1	1	1	1	1	1	1	1	7	43	71	52	26	16	19	20	18	18	20	28
0	0	0	0	0	0	0	0	0	0	0	0	0	0	0	0	0	0	0	0	0	0	0	0	0	0	0	1	1	1	1	1	1	1	2	2	2	5	33	67	56	28	18	17	20	19	18	26	40	51
0	0	0	0	0	0	0	0	0	0	0	0	0	0	0	0	0	0	0	0	0	0	0	0	0	0	1	1	1	1	1	1	1	1	1	2	2	24	63	59	31	18	18	19	20	21	30	49	57	56
0	0	0	0	0	0	0	0	0	0	0	0	0	0	0	0	0	0	0	0	0	0	0	0	0	0	1	1	1	1	1	1	1	1	1	3	15	56	64	36	19	16	19	22	23	35	56	60	57	56
0	0	0	0	0	0	0	0	0	0	0	0	0	0	0	0	0	0	0	0	0	0	0	0	0	1	1	2	1	1	1	1	1	1	2	8	45	67	43	21	16	18	21	26	39	57	59	56	58	57
0	0	0	0	0	0	0	0	0	0	0	0	0	0	0	0	0	0	0	0	0	0	0	0	0	1	1	2	1	1	1	1	1	2	4	32	66	49	24	17	15	20	28	44	59	60	56	56	56	53
0	0	0	0	0	0	0	0	0	0	0	0	0	0	0	0	0	0	0	0	0	0	0	0	1	1	1	1	1	2	2	2	2	3	17	59	57	27	17	17	17	27	47	60	57	56	55	51	48	47
0	0	0	0	0	0	0	0	0	0	0	0	0	0	0	0	0	0	0	0	0	0	0	1	0	1	1	1	2	1	1	2	2	8	44	65	38	18	17	18	24	44	59	59	55	49	45	45	43	42
0	0	0	0	0	0	0	0	0	0	0	0	0	0	0	0	0	0	0	0	0	0	1	1	1	1	1	1	1	2	1	3	4	29	63	49	23	17	17	22	42	57	59	58	45	36	39	40	41	39
0	0	0	0	0	0	0	0	0	0	0	0	0	0	0	0	0	0	0	0	0	0	1	1	1	1	1	1	1	2	2	3	13	53	57	27	16	18	19	37	59	57	57	45	26	33	40	36	32	34
0	0	0	0	0	0	0	0	0	0	0	0	0	0	0	0	0	0	0	0	0	1	1	2	2	1	1	1	1	1	1	5	37	63	38	16	16	19	30	55	59	56	48	26	30	42	41	31	29	44
0	0	0	0	0	0	0	0	0	0	0	0	0	0	0	0	0	0	0	0	1	1	1	1	1	2	3	2	1	2	3	19	58	51	23	15	17	24	48	59	55	54	34	28	42	45	34	28	45	56
0	0	0	0	0	0	0	0	0	0	0	0	0	0	0	0	0	0	0	0	1	1	1	1	1	1	2	4	2	2	7	44	62	34	17	18	21	39	58	56	55	44	33	39	43	35	25	42	57	55
0	0	0	0	0	0	0	0	0	0	0	0	0	0	0	0	0	0	0	1	1	2	1	1	1	1	2	3	2	3	23	61	49	24	18	20	31	53	57	56	51	39	40	40	38	24	35	58	57	66
0	0	0	0	0	0	0	0	0	0	0	0	0	0	0	0	0	0	0	1	1	2	1	1	1	2	2	2	3	8	45	60	31	18	18	23	43	59	56	55	48	42	42	41	34	33	54	57	65	83
0	0	0	0	0	0	0	0	0	0	0	0	0	0	0	0	0	0	0	0	1	1	2	1	1	1	2	2	4	26	61	46	21	17	18	31	53	57	57	56	48	40	42	43	36	49	58	62	81	82
0	0	0	0	0	0	0	0	0	0	0	0	0	0	0	0	0	0	0	1	1	1	1	3	2	2	3	2	9	46	56	28	17	19	24	45	56	55	59	55	45	40	44	42	45	54	59	79	82	78
0	0	0	0	0	0	0	0	0	0	0	0	0	0	0	0	0	0	0	1	2	1	1	2	2	1	3	4	25	58	41	18	18	21	36	56	55	57	56	50	46	48	50	48	51	54	74	85	78	82
0	0	0	0	0	0	0	0	0	0	0	0	0	0	0	0	0	1	1	1	2	2	1	2	2	1	4	10	48	58	26	16	20	25	47	58	55	58	53	51	53	54	53	52	51	65	86	83	81	83
0	0	0	0	0	0	0	0	0	0	0	0	0	0	0	0	1	1	1	1	1	2	2	2	2	3	5	26	60	43	17	17	23	34	55	58	56	57	54	52	54	55	53	52	58	79	84	79	81	81
0	0	0	0	0	0	0	0	0	0	0	0	0	0	0	0	1	1	1	2	1	1	2	2	2	4	9	46	56	26	15	20	30	45	57	58	56	55	55	53	54	56	55	54	69	84	81	81	78	80
0	0	0	0	0	0	0	0	0	0	0	0	0	0	0	0	1	1	1	2	2	1	3	1	1	3	25	58	39	16	14	22	36	51	57	55	56	54	54	56	56	57	55	59	79	83	80	83	80	82
0	0	0	0	0	0	0	0	0	0	0	0	0	0	0	0	1	1	1	1	1	2	2	1	3	9	46	60	27	14	15	26	40	54	57	54	57	55	55	57	55	56	55	68	84	81	80	81	81	81
0	0	0	0	0	0	0	0	0	0	0	0	0	0	0	0	1	2	2	1	2	2	2	2	5	19	53	50	28	15	19	29	44	57	56	56	56	52	56	57	55	54	60	80	84	81	82	81	80	80
0	0	0	0	0	0	0	0	0	0	0	0	0	0	0	1	2	2	1	1	2	3	2	4	7	36	53	30	21	16	20	32	47	57	57	57	54	52	57	59	56	55	68	83	82	82	82	81	82	81
0	0	0	0	0	0	0	0	0	0	0	0	0	0	0	1	2	1	1	2	2	2	3	5	13	51	49	20	16	16	20	41	53	57	57	56	57	56	58	57	55	60	76	84	79	80	82	80	80	80
0	0	0	0	0	0	0	0	0	0	0	0	0	0	0	1	1	1	1	2	2	1	3	4	24	57	36	16	19	18	25	50	58	58	56	53	53	55	57	54	55	66	82	84	81	81	80	79	78	77
0	0	0	0	0	0	0	0	0	0	0	0	0	1	1	1	2	1	1	2	2	2	3	7	38	57	26	16	20	17	35	57	57	55	56	55	50	52	54	51	58	75	83	79	81	82	79	82	83	78
0	0	0	0	0	0	0	0	0	0	0	0	0	1	1	1	1	1	1	2	2	2	3	14	51	46	19	19	17	20	48	59	56	53	54	57	51	48	52	51	62	80	81	79	81	81	80	79	78	75
0	0	0	0	0	0	0	0	0	0	0	0	0	1	1	1	1	2	1	2	2	3	3	26	55	34	17	17	13	29	55	55	53	54	48	48	44	42	52	54	66	82	81	83	82	80	79	74	69	65
0	0	0	0	0	0	0	0	0	0	0	0	0	1	1	2	2	2	2	3	3	3	6	38	53	25	18	17	11	37	58	52	54	53	43	42	36	37	52	58	71	84	82	80	80	79	78	77	76	70
0	0	0	0	0	0	0	0	0	0	0	0	0	1	1	2	1	2	1	2	2	3	12	47	47	19	18	18	14	43	58	52	56	44	37	43	32	36	50	60	75	82	79	78	78	78	79	80	84	81
0	0	0	0	0	0	0	0	0	0	0	0	1	1	1	2	2	1	1	2	2	2	21	52	37	16	18	16	19	41	53	55	49	29	34	46	30	35	51	64	80	80	79	80	79	79	81	83	81	77
0	0	0	0	0	0	0	0	0	0	0	0	1	2	1	1	2	2	1	2	2	4	33	53	28	13	19	14	22	37	49	53	36	20	35	45	25	36	54	67	82	82	81	80	79	77	77	82	79	76
0	0	0	0	0	0	0	0	0	0	0	1	1	1	2	2	2	3	3	3	3	9	44	52	22	12	16	13	23	37	45	48	31	18	40	42	20	38	56	67	82	83	79	78	76	72	74	79	80	81
0	0	0	0	0	0	0	0	0	0	1	1	1	1	2	1	1	3	3	2	2	15	53	47	18	14	14	15	27	41	46	45	30	19	46	39	19	39	57	72	83	82	77	75	75	73	77	83	83	82
0	0	0	0	0	0	0	0	0	0	1	1	1	1	2	2	1	2	2	2	4	22	56	41	17	14	12	15	28	45	50	44	27	24	44	32	24	44	58	76	84	82	79	76	79	78	77	80	82	80
0	0	0	0	0	0	0	0	0	0	1	1	1	1	1	1	1	2	2	3	5	31	55	32	14	14	11	15	31	45	49	41	28	30	38	27	31	47	61	78	83	81	80	79	80	79	75	76	79	79
0	0	0	0	0	0	0	0	0	0	0	1	1	1	2	2	2	2	2	3	11	45	51	22	13	15	11	18	34	44	47	39	32	37	34	28	36	50	65	79	81	79	79	79	78	78	78	79	81	81
0	0	0	0	0	0	0	0	0	0	1	1	1	1	2	2	2	2	3	2	20	53	44	19	13	13	13	22	33	42	49	39	32	41	33	31	42	52	70	81	81	77	77	80	79	78	82	83	81	81
0	0	0	0	0	0	0	0	0	0	0	1	1	2	2	1	1	1	3	4	28	52	37	19	13	11	15	24	32	43	49	35	26	36	33	36	48	55	74	80	79	77	76	79	80	77	79	80	80	82
0	0	0	0	0	0	0	0	0	0	1	1	1	2	2	1	1	1	3	7	36	51	30	16	12	12	17	25	35	45	41	32	30	32	35	41	49	60	76	77	77	79	79	81	81	79	80	76	80	84
1	1	0	0	0	0	0	0	0	0	1	1	2	1	2	2	2	2	2	10	43	48	26	16	13	14	20	30	46	44	33	39	40	35	39	47	50	65	79	78	81	82	81	81	81	83	83	77	79	82
1	1	1	0	0	0	0	0	0	0	1	1	1	1	2	2	3	3	2	15	49	43	23	17	11	14	21	34	51	38	31	47	48	41	44	51	52	70	81	77	80	79	78	78	78	81	78	77	78	78
1	1	1	0	0	0	0	0	0	1	0	1	2	2	1	2	2	3	3	22	53	38	17	14	10	15	21	34	46	34	35	49	50	46	49	52	56	76	80	74	78	76	78	79	77	81	78	79	79	79
2	2	1	0	0	0	0	0	0	0	0	1	1	1	1	2	2	2	3	28	55	32	14	12	10	18	22	34	40	35	44	50	50	48	52	53	61	78	79	77	78	76	77	78	79	80	82	84	79	80
2	2	1	1	0	0	0	0	0	0	1	1	2	1	1	2	2	2	5	36	55	27	15	12	12	20	23	33	32	35	49	49	50	50	54	55	68	79	77	79	76	75	75	76	79	77	79	82	79	81
1	1	1	1	0	0	0	0	0	0	1	1	2	2	2	2	2	2	9	43	51	23	16	13	14	22	21	26	27	42	53	50	49	51	55	57	74	80	76	79	77	75	76	75	77	76	78	78	76	78
2	2	1	1	1	1	0	0	0	1	1	1	2	2	2	2	3	3	13	47	47	20	17	12	15	23	19	20	27	50	57	53	52	52	51	56	76	78	79	80	78	76	77	76	78	81	80	78	76	79
1	2	2	1	1	1	0	0	0	1	1	1	1	2	5	4	1	1	17	51	43	18	17	9	17	21	22	26	30	53	57	53	56	56	49	58	78	78	79	80	78	77	77	78	81	83	79	78	80	84
2	1	2	2	1	1	0	0	1	1	1	2	2	2	3	3	2	1	21	55	39	18	15	8	19	18	29	41	34	48	53	49	53	55	53	66	80	78	78	75	74	76	79	79	79	82	81	79	79	80
4	2	2	3	2	1	1	1	1	1	1	1	2	2	1	2	2	2	26	57	33	16	13	8	18	18	38	52	35	34	44	46	51	52	54	71	79	76	77	74	70	73	78	80	79	79	80	81	83	78
3	2	2	2	2	2	1	1	1	1	1	1	1	2	1	2	2	3	31	58	27	13	13	10	17	19	44	56	32	20	34	44	48	52	54	74	81	76	76	75	75	74	74	75	77	78	80	83	85	80
2	2	3	3	3	3	1	2	1	1	1	1	1	2	3	3	2	4	36	59	25	14	12	10	18	20	50	56	29	19	28	39	44	51	57	77	81	77	76	75	78	78	76	73	74	79	84	84	83	81
3	2	2	3	2	2	2	1	1	1	1	1	1	2	3	3	2	5	41	59	24	15	12	11	18	19	52	53	29	25	25	31	39	52	60	78	79	78	79	76	77	78	81	78	76	78	81	81	81	80
3	3	3	3	3	3	3	2	1	1	1	1	1	1	2	2	1	6	44	58	24	15	11	12	18	19	52	50	27	31	29	25	33	54	62	78	79	77	79	77	78	78	78	79	80	79	78	78	80	81
4	3	2	2	2	1	1	1	2	2	2	1	2	1	2	2	2	8	47	57	24	15	12	12	18	19	51	47	24	34	36	25	25	51	62	77	80	78	80	78	79	76	73	75	81	81	81	81	81	83
9	4	3	2	2	2	2	2	3	2	2	2	2	1	1	3	3	9	49	57	21	14	12	13	19	17	48	47	18	30	41	30	20	47	62	77	82	79	78	76	79	76	76	77	79	79	79	79	81	82
14	6	3	2	3	2	3	3	3	2	2	2	1	1	2	3	3	9	49	56	20	14	11	11	22	15	46	52	15	26	44	31	18	43	63	77	81	78	79	75	78	80	80	80	80	79	78	78	80	81
15	12	3	3	3	3	2	2	2	1	2	2	1	2	2	2	3	10	51	57	19	15	13	12	23	15	44	56	15	24	43	28	21	42	64	77	81	78	80	76	77	76	76	80	81	79	80	82	80	83
10	19	5	4	3	2	2	2	1	1	2	2	1	2	2	3	4	10	52	58	20	16	16	16	23	16	43	55	14	20	42	29	25	40	63	77	82	79	79	77	76	75	74	74	71	69	73	79	79	79
7	20	11	3	3	3	3	2	2	3	2	1	2	2	2	3	4	9	50	57	21	15	15	17	19	16	38	57	22	13	40	33	26	38	59	77	82	80	79	78	77	78	76	72	65	60	67	74	78	80
10	18	16	4	4	5	4	2	3	4	3	1	1	2	2	1	3	8	49	58	24	14	14	14	19	19	28	58	39	9	36	35	25	38	55	79	83	80	78	79	77	77	76	77	75	70	73	79	80	86
11	14	21	8	5	3	3	3	3	3	3	2	2	2	2	2	3	8	48	60	27	14	13	14	20	19	21	50	49	13	31	35	25	40	53	79	83	80	79	79	78	77	78	77	79	75	78	82	81	81
12	9	23	13	5	2	3	4	2	2	2	3	2	2	2	2	4	8	47	59	29	15	13	14	19	17	18	49	57	21	27	35	25	40	53	76	83	81	79	78	81	80	77	75	78	77	79	81	80	78
16	11	21	18	4	3	4	4	2	4	2	2	1	1	2	3	4	7	46	60	30	15	13	12	20	17	18	52	54	29	29	38	29	38	55	73	83	81	80	76	80	77	74	74	78	81	82	81	79	79
17	11	17	23	6	2	3	2	2	2	3	2	2	2	2	3	3	6	45	63	30	15	13	10	21	15	17	53	51	42	36	40	37	37	56	70	84	80	82	78	77	75	75	73	73	78	76	75	75	73
15	9	13	27	12	3	4	3	2	2	2	2	2	2	2	2	2	4	42	64	30	15	14	7	21	16	16	51	54	48	32	38	47	39	55	68	86	81	82	82	80	79	77	75	75	76	72	72	73	76
17	13	11	24	19	6	6	5	2	2	2	3	3	2	2	2	3	4	38	68	34	13	13	6	20	18	16	51	58	46	30	39	52	45	57	68	84	81	80	81	80	80	79	79	80	80	78	79	78	80
25	14	10	21	23	7	7	6	3	3	3	3	3	3	2	3	3	4	34	69	40	14	14	6	17	19	14	51	60	46	35	41	53	49	58	65	81	83	81	82	80	80	80	80	81	82	81	80	78	79
28	14	11	20	24	8	7	5	4	3	3	2	3	3	3	2	3	2	30	68	44	15	15	9	16	21	13	50	62	50	38	39	56	53	60	63	79	85	83	83	82	80	78	79	79	81	81	79	79	82
32	17	15	17	25	10	8	5	4	3	2	2	2	2	2	2	3	3	25	68	48	15	16	10	14	23	14	48	63	55	43	37	53	54	62	64	79	85	83	83	81	79	78	81	83	83	81	81	82	84
44	18	19	12	25	12	9	5	4	3	3	2	2	2	2	2	2	3	21	67	54	18	17	12	14	25	17	40	56	57	48	37	52	53	61	62	75	85	85	84	80	81	82	83	84	84	82	81	81	80
53	18	20	10	29	15	8	5	4	4	3	2	2	2	2	2	2	2	17	64	61	22	15	13	15	24	19	44	56	56	54	38	54	54	60	61	69	86	85	83	82	84	83	83	82	86	84	81	80	80
44	16	17	9	32	16	6	5	2	4	3	2	2	1	1	1	1	2	13	59	66	25	14	15	13	24	19	46	63	54	58	40	53	56	60	62	60	85	87	82	83	83	83	82	83	85	83	83	84	84
23	18	14	12	31	14	5	4	3	4	3	3	2	2	2	1	1	3	10	53	69	28	16	17	11	23	22	43	62	51	59	42	51	59	59	66	57	78	91	83	84	85	83	83	84	83	82	84	84	82
17	21	17	16	30	14	6	6	4	4	3	3	2	2	1	1	1	2	6	47	73	36	17	18	11	21	26	37	57	50	64	51	48	62	58	66	60	65	88	88	85	86	83	85	84	83	83	83	82	81
18	21	16	16	33	15	6	6	4	5	3	2	2	2	1	2	1	2	4	40	73	42	18	19	12	19	28	34	60	52	58	60	47	64	62	58	62	58	74	90	85	85	84	85	85	84	84	84	83	85
20	22	14	17	35	14	6	5	6	4	3	3	3	2	1	2	1	2	4	31	72	51	21	20	14	15	27	36	62	52	49	64	50	60	65	52	56	60	62	83	92	85	86	85	87	87	85	83	84	86
17	22	17	21	35	13	6	6	6	3	4	3	3	2	1	1	3	2	3	23	73	60	23	20	16	14	24	37	61	54	44	65	55	52	63	56	46	52	60	67	89	91	87	85	85	90	87	83	85	86
16	21	16	27	36	11	7	6	5	4	4	3	2	2	1	2	4	3	4	16	67	64	24	17	16	14	20	38	61	61	44	59	63	51	58	60	46	39	56	60	71	90	90	87	85	86	88	85	85	85
17	23	13	30	36	9	8	7	4	4	4	3	2	2	2	3	3	3	5	10	56	69	31	17	17	16	17	37	54	66	51	47	67	60	54	54	50	40	40	56	61	75	91	91	89	86	87	89	86	85
21	22	11	32	31	7	6	6	5	4	3	4	3	2	2	2	2	2	4	7	46	74	40	22	17	18	16	31	48	63	60	47	64	64	55	50	43	45	37	38	57	63	82	93	91	91	87	88	90	89
30	18	14	40	25	7	5	6	6	4	2	3	3	3	2	2	2	2	3	5	37	73	47	26	17	19	16	28	47	59	67	61	63	64	61	55	42	38	45	32	40	59	68	87	92	91	89	88	91	91
29	16	23	45	18	9	5	7	5	3	4	2	2	2	2	1	2	2	2	4	24	70	58	26	19	20	15	27	41	54	69	67	62	62	67	62	50	32	40	44	25	43	61	72	89	92	89	90	91	90
25	15	34	41	12	8	4	6	4	3	4	2	3	4	3	2	2	2	2	4	13	65	72	28	19	22	16	22	34	53	66	63	62	58	65	68	57	36	26	47	37	28	50	64	76	93	90	89	92	91
18	19	45	29	8	5	4	5	4	4	3	2	3	3	2	1	2	2	2	3	7	52	79	37	17	23	19	19	29	51	65	63	66	65	64	69	65	49	25	31	49	35	29	54	67	83	96	90	91	92
11	32	49	14	7	5	7	4	2	2	2	2	2	2	2	2	2	1	1	3	4	33	79	54	21	23	21	17	25	44	61	66	67	69	67	65	66	59	39	23	37	46	28	33	59	70	88	97	91	90
14	50	37	8	6	5	6	2	2	2	2	2	3	1	1	2	1	1	1	3	5	20	73	71	33	22	20	16	23	38	42	57	69	67	69	64	64	66	51	29	23	40	40	28	41	59	69	90	97	91
27	56	17	7	5	5	3	2	2	1	1	1	2	1	1	1	1	1	2	2	5	11	60	83	47	21	20	20	20	34	35	53	73	67	66	58	65	73	64	46	23	25	36	37	33	46	60	73	92	96
49	37	7	6	5	4	2	2	2	1	1	1	2	2	1	1	1	2	3	2	4	6	40	85	60	27	20	21	19	26	38	50	66	72	63	53	66	71	68	66	39	23	27	36	38	37	49	62	76	91
47	11	5	4	4	2	3	2	1	1	1	1	1	1	1	1	2	1	3	2	2	4	20	74	76	41	22	19	22	17	30	39	42	67	71	59	68	66	64	74	56	30	30	32	33	36	41	53	64	77
17	4	4	5	4	2	2	2	2	1	1	1	1	1	2	1	2	1	1	2	2	3	9	59	86	57	32	20	22	15	19	37	28	43	71	70	65	67	65	70	65	36	29	36	33	33	36	46	56	65
5	3	4	3	2	2	1	2	1	1	0	1	0	1	1	2	3	2	1	1	2	2	5	38	85	72	42	19	21	19	12	32	35	23	47	71	68	68	67	64	67	53	34	33	37	37	35	41	49	59
3	4	5	2	2	2	2	1	1	0	0	0	0	1	1	2	1	1	1	1	2	2	5	15	67	83	50	22	19	22	15	22	39	27	20	49	72	71	68	67	68	68	56	38	34	44	46	47	49	53
2	3	2	2	3	2	1	1	0	0	0	0	0	0	1	1	1	1	1	1	2	2	4	6	42	89	71	34	17	22	21	16	29	37	21	21	51	70	70	69	70	68	71	60	36	40	53	51	52	54
2	1	2	3	3	2	2	1	0	0	0	0	0	0	0	1	1	1	2	2	2	2	2	4	20	75	86	54	24	18	24	20	18	35	35	18	22	43	66	71	68	68	67	72	56	32	43	54	55	60
2	1	2	3	3	2	1	1	1	0	0	0	0	0	0	1	1	1	2	2	3	2	1	3	8	47	86	73	37	16	23	26	17	20	37	30	20	20	37	65	69	68	66	65	72	51	32	46	59	62
1	1	1	1	1	1	1	1	1	0	0	0	0	1	1	1	1	1	1	2	3	2	2	2	4	20	73	85	58	26	19	28	22	13	23	37	28	21	19	32	63	71	68	65	70	69	44	34	49	58
1	1	1	1	1	1	1	1	0	0	0	1	0	1	1	1	1	1	1	1	2	1	1	1	3	6	45	86	78	47	19	23	24	17	14	26	38	26	23	17	32	66	72	67	69	71	64	47	41	50
1	2	1	1	1	1	0	0	0	0	0	1	0	1	0	1	1	1	1	1	2	2	1	1	2	4	17	69	89	66	32	19	24	19	18	15	31	38	27	23	18	32	64	72	66	65	65	64	56	49
3	2	1	1	0	0	0	0	0	0	0	0	0	0	0	1	1	1	1	1	2	2	1	1	2	4	5	36	85	84	56	25	22	22	20	20	16	33	38	28	23	17	29	60	71	65	59	61	69	66
2	1	1	1	0	0	0	0	0	0	0	0	0	1	0	1	1	1	1	1	2	2	1	2	2	3	3	11	58	91	79	47	21	21	22	23	22	17	31	40	31	23	18	28	53	69	71	63	63	69
1	1	1	1	0	0	0	0	0	0	0	0	1	0	0	0	0	1	1	1	2	1	1	2	2	2	2	4	22	74	91	72	39	18	22	24	25	23	18	28	37	35	27	21	26	41	61	72	71	69
1	1	0	0	0	0	0	0	0	0	0	0	0	0	0	0	0	1	1	1	2	2	1	1	1	1	1	3	6	36	85	87	69	36	17	22	24	27	23	16	21	32	38	30	23	22	26	44	62	73
0	0	0	0	0	0	0	0	0	0	0	0	0	0	0	0	1	1	1	1	1	1	2	2	1	1	1	1	5	9	48	88	88	69	35	18	22	26	24	21	18	17	29	38	33	24	18	20	28	40
0	0	0	0	0	0	0	0	0	0	0	0	0	0	0	0	1	1	1	1	1	1	2	2	2	1	2	3	3	4	12	58	91	87	68	36	18	22	27	25	20	18	18	24	34	35	29	23	21	20
0	0	0	0	0	0	0	0	0	0	0	0	0	0	0	0	0	0	1	1	1	1	2	1	1	1	1	2	2	3	4	15	62	91	85	66	37	19	21	30	27	21	19	17	19	27	32	34	31	25
0	0	0	0	0	0	0	0	0	0	0	0	0	0	0	0	0	0	0	1	1	1	1	1	1	2	1	2	2	2	2	3	18	66	93	86	67	38	20	20	27	28	23	21	21	20	21	28	34	35
0	0	0	0	0	0	0	0	0	0	0	0	0	0	0	0	0	0	0	1	1	1	1	1	2	2	1	1	2	2	1	3	4	18	61	91	88	68	45	28	19	23	27	26	26	24	19	16	21	29
0	0	0	0	0	0	0	0	0	0	0	0	0	0	0	0	0	0	1	1	1	1	1	2	2	1	1	1	1	1	2	2	3	3	13	55	91	93	75	56	35	21	20	23	25	26	25	21	18	18
0	0	0	0	0	0	0	0	0	0	0	0	0	0	0	0	0	0	0	1	1	1	1	1	1	1	0	1	1	1	1	2	3	3	4	10	45	85	95	83	65	42	29	23	21	24	28	30	27	22
0	0	0	0	0	0	0	0	0	0	0	0	0	0	0	0	0	0	0	1	1	1	1	1	1	1	1	1	1	1	1	2	2	2	2	4	7	29	67	91	94	77	58	44	32	25	23	25	26	28
0	0	0	0	0	0	0	0	0	0	0	0	0	0	0	0	0	0	0	0	1	1	1	1	1	1	1	1	1	1	1	1	2	1	1	3	4	4	13	43	77	95	95	79	58	44	34	27	23	22
0	0	0	0	0	0	0	0	0	0	0	0	0	0	0	0	0	0	0	1	1	1	1	1	1	1	1	1	1	1	1	1	1	2	2	2	3	3	3	6	19	50	81	94	92	82	67	51	39	32
0	0	0	0	0	0	0	0	0	0	0	0	0	0	0	0	0	0	0	0	0	1	0	1	1	1	1	1	1	1	1	1	2	2	2	2	2	3	4	4	4	6	19	44	73	93	97	88	75	64
0	0	0	0	0	0	0	0	0	0	0	0	0	0	0	0	0	0	0	0	0	0	1	1	1	1	1	1	1	1	1	1	1	1	1	2	3	4	2	2	2	3	5	6	15	35	60	82	94	96
0	0	0	0	0	0	0	0	0	0	0	0	0	0	0	0	0	0	0	0	0	0	0	1	1	1	1	1	1	1	1	1	1	1	1	1	2	3	2	4	3	2	2	4	4	3	8	22	44	67
0	0	0	0	0	0	0	0	0	0	0	0	0	0	0	0	0	0	0	0	0	0	0	1	1	1	1	1	1	1	1	1	1	1	1	1	1	1	2	3	3	2	3	2	1	2	3	5	5	10
0	0	0	0	0	0	0	0	0	0	0	0	0	0	0	0	0	0	0	0	0	0	0	0	1	1	1	0	1	1	1	1	1	1	1	1	1	1	2	2	2	3	3	2	1	1	2	2	3	4
0	0	0	0	0	0	0	0	0	0	0	0	0	0	0	0	0	0	0	0	0	0	0	0	0	0	0	0	0	1	1	1	1	1	1	1	2	2	1	1	2	2	2	1	1	1	1	1	2	2
0	0	0	0	0	0	0	0	0	0	0	0	0	0	0	0	0	0	0	0	0	0	0	0	0	0	0	0	0	1	1	1	1	1	1	1	1	1	2	2	2	1	1	1	1	1	1	1	2	2
0	0	0	0	0	0	0	0	0	0	0	0	0	0	0	0	0	0	0	0	0	0	0	0	0	0	0	0	0	1	1	1	1	1	1	1	1	1	1	1	1	2	2	2	1	1	1	1	2	1
0	0	0	0	0	0	0	0	0	0	0	0	0	0	0	0	0	0	0	0	0	0	0	0	0	0	0	0	0	1	0	1	1	1	1	1	1	1	1	2	1	1	1	1	1	1	1	1	2	1
0	0	0	0	0	0	0	0	0	0	0	0	0	0	0	0	0	0	0	0	0	0	0	0	0	0	0	0	0	0	0	1	1	1	1	1	1	1	1	1	2	1	1	1	1	1	1	1	1	2
0	0	0	0	0	0	0	0	0	0	0	0	0	0	0	0	0	0	0	0	0	0	0	0	0	0	0	0	0	0	0	0	0	1	1	1	1	1	1	1	1	1	1	1	1	1	1	1	1	1
0	0	0	0	0	0	0	0	0	0	0	0	0	0	0	0	0	0	0	0	0	0	0	0	0	0	0	0	0	0	0	0	0	0	1	1	1	1	1	1	1	1	1	1	0	0	1	1	1	1
0	0	0	0	0	0	0	0	0	0	0	0	0	0	0	0	0	0	0	0	0	0	0	0	0	0	0	0	0	0	0	0	0	0	0	1	1	1	1	1	1	1	1	1	0	1	1	1	1	1
0	0	0	0	0	0	0	0	0	0	0	0	0	0	0	0	0	0	0	0	0	0	0	0	0	0	0	0	0	0	0	0	0	1	0	0	0	1	0	1	1	0	1	1	1	1	1	1	1	0
0	0	0	0	0	0	0	0	0	0	0	0	0	0	0	0	0	0	0	0	0	0	0	0	0	0	0	0	0	0	0	0	0	0	0	0	0	0	0	0	0	0	1	1	1	1	0	1	1	1
0	0	0	0	0	0	0	0	0	0	0	0	0	0	0	0	0	0	0	0	0	0	0	0	0	0	0	0	0	0	0	0	0	0	0	0	0	0	0	0	1	0	1	0	0	0	0	1	1	1
0	0	0	0	0	0	0	0	0	0	0	0	0	0	0	0	0	0	0	0	0	0	0	0	0	0	0	0	0	0	0	0	0	0	0	0	0	0	0	0	0	0	1	1	0	0	0	1	0	1
0	0	0	0	0	0	0	0	0	0	0	0	0	0	0	0	0	0	0	0	0	0	0	0	0	0	0	0	0	0	0	0	0	0	0	0	0	0	0	0	0	0	0	0	0	0	0	0	0	1
0	0	0	0	0	0	0	0	0	0	0	0	0	0	0	0	0	0	0	0	0	0	0	0	0	0	0	0	0	0	0	0	0	0	0	0	0	0	0	0	0	0	0	0	0	0	0	0	0	1
0	0	0	0	0	0	0	0	0	0	0	0	0	0	0	0	0	0	0	0	0	0	0	0	0	0	0	0	0	0	0	0	0	0	0	0	0	0	0	0	0	0	0	0	0	0	0	0	0	0
0	0	0	0	0	0	0	0	0	0	0	0	0	0	0	0	0	0	0	0	0	0	0	0	0	0	0	0	0	0	0	0	0	0	0	0	0	0	0	0	0	0	0	0	0	0	0	0	0	0
0	0	0	0	0	0	0	0	0	0	0	0	0	0	0	0	0	0	0	0	0	0	0	0	0	0	0	0	0	0	0	0	0	0	0	0	0	0	0	0	0	0	0	0	0	0	0	0	0	0
0	0	0	0	0	0	0	0	0	0	0	0	0	0	0	0	0	0	0	0	0	0	0	0	0	0	0	0	0	0	0	0	0	0	0	0	0	0	0	0	0	0	0	0	0	0	0	0	0	0
0	0	0	0	0	0	0	0	0	0	0	0	0	0	0	0	0	0	0	0	0	0	0	0	0	0	0	0	0	0	0	0	0	0	0	0	0	0	0	0	0	0	0	0	0	0	0	0	0	0
0	0	0	0	0	0	0	0	0	0	0	0	0	0	0	0	0	0	0	0	0	0	0	0	0	0	0	0	0	0	0	0	0	0	0	0	0	0	0	0	0	0	0	0	0	0	0	0	0	0
0	0	0	0	0	0	0	0	0	0	0	0	0	0	0	0	0	0	0	0	0	0	0	0	0	0	0	0	0	0	0	0	0	0	0	0	0	0	0	0	0	0	0	0	0	0	0	0	0	0
0	0	0	0	0	0	0	0	0	0	0	0	0	0	0	0	0	0	0	0	0	0	0	0	0	0	0	0	0	0	0	0	0	0	0	0	0	0	0	0	0	0	0	0	0	0	0	0	0	0
0	0	0	0	0	0	0	0	0	0	0	0	0	0	0	0	0	0	0	0	0	0	0	0	0	0	0	0	0	0	0	0	0	0	0	0	0	0	0	0	0	0	0	0	0	0	0	0	0	0
0	0	0	0	0	0	0	0	0	0	0	0	0	0	0	0	0	0	0	0	0	0	0	0	0	0	0	0	0	0	0	0	0	0	0	0	0	0	0	0	0	0	0	0	0	0	0	0	0	0
0	0	0	0	0	0	0	0	0	0	0	0	0	0	0	0	0	0	0	0	0	0	0	0	0	0	0	0	0	0	0	0	0	0	0	0	0	0	0	0	0	0	0	0	0	0	0	0	0	0
0	0	0	0	0	0	0	0	0	0	0	0	0	0	0	0	0	0	0	0	0	0	0	0	0	0	0	0	0	0	0	0	0	0	0	0	0	0	0	0	0	0	0	0	0	0	0	0	0	0
0	0	0	0	0	0	0	0	0	0	0	0	0	0	0	0	0	0	0	0	0	0	0	0	0	0	0	0	0	0	0	0	0	0	0	0	0	0	0	0	0	0	0	0	0	0	0	0	0	0
0	0	0	0	0	0	0	0	0	0	0	0	0	0	0	0	0	0	0	0	0	0	0	0	0	0	0	0	0	0	0	0	0	0	0	0	0	0	0	0	0	0	0	0	0	0	0	0	0	0
0	0	0	0	0	0	0	0	0	0	0	0	0	0	0	0	0	0	0	0	0	0	0	0	0	0	0	0	0	0	0	0	0	0	0	0	0	0	0	0	0	0	0	0	0	0	0	0	0	0
0	0	0	0	0	0	0	0	0	0	0	0	0	0	0	0	0	0	0	0	0	0	0	0	0	0	0	0	0	0	0	0	0	0	0	0	0	0	0	0	0	0	0	0	0	0	0	0	0	0
0	0	0	0	0	0	0	0	0	0	0	0	0	0	0	0	0	0	0	0	0	0	0	0	0	0	0	0	0	0	0	0	0	0	0	0	0	0	0	0	0	0	0	0	0	0	0	0	0	0
0	0	0	0	0	0	0	0	0	0	0	0	0	0	0	0	0	0	0	0	0	0	0	0	0	0	0	0	0	0	0	0	0	0	0	0	0	0	0	0	0	0	0	0	0	0	0	0	0	0
0	0	0	0	0	0	0	0	0	0	0	0	0	0	0	0	0	0	0	0	0	0	0	0	0	0	0	0	0	0	0	0	0	0	0	0	0	0	0	0	0	0	0	0	0	0	0	0	0	0
0	0	0	0	0	0	0	0	0	0	0	0	0	0	0	0	0	0	0	0	0	0	0	0	0	0	0	0	0	0	0	0	0	0	0	0	0	0	0	0	0	0	0	0	0	0	0	0	0	0
0	0	0	0	0	0	0	0	0	0	0	0	0	0	0	0	0	0	0	0	0	0	0	0	0	0	0	0	0	0	0	0	0	0	0	0	0	0	0	0	0	0	0	0	0	0	0	0	0	0
0	0	0	0	0	0	0	0	0	0	0	0	0	0	0	0	0	0	0	0	0	0	0	0	0	0	0	0	0	0	0	0	0	0	0	0	0	0	0	0	0	0	0	0	0	0	0	0	0	0
[truncated: 1,486 more columns]

## Sheet: Figure5b_blue
0	0	0	0	0	0	0	0	0	0	0	0	0	0	0	0	0	0	0	0	0	0	0	0	0	0	0	0	0	0	0	0	0	0	0	0	0	0	0	0	0	0	0	0	0	0	0	0	0	0
0	0	0	0	0	0	0	0	0	0	0	0	0	0	0	0	0	0	0	0	0	0	0	0	0	0	0	0	0	0	0	0	0	0	0	0	0	0	0	0	0	0	0	0	0	0	0	0	0	0
0	0	0	0	0	0	0	0	0	0	0	0	0	0	0	0	0	0	0	0	0	0	0	0	0	0	0	0	0	0	0	0	0	0	0	0	0	0	0	0	0	0	0	0	0	0	0	0	0	0
0	0	0	0	0	0	0	0	0	0	0	0	0	0	0	0	0	0	0	0	0	0	0	0	0	0	0	0	0	0	0	0	0	0	0	0	0	0	0	0	0	0	0	0	0	0	0	0	0	0
0	0	0	0	0	0	0	0	0	0	0	0	0	0	0	0	0	0	0	0	0	0	0	0	0	0	0	0	0	0	0	0	0	0	0	0	0	0	0	0	0	0	0	0	0	0	0	0	0	0
0	0	0	0	0	0	0	0	0	0	0	0	0	0	0	0	0	0	0	0	0	0	0	0	0	0	0	0	0	0	0	0	0	0	0	0	0	0	0	0	0	0	0	0	0	0	0	0	0	0
0	0	0	0	0	0	0	0	0	0	0	0	0	0	0	0	0	0	0	0	0	0	0	0	0	0	0	0	0	0	0	0	0	0	0	0	0	0	0	0	0	0	0	0	0	0	0	0	0	0
0	0	0	0	0	0	0	0	0	0	0	0	0	0	0	0	0	0	0	0	0	0	0	0	0	0	0	0	0	0	0	0	0	0	0	0	0	0	0	0	0	0	0	0	0	0	0	0	0	0
0	0	0	0	0	0	0	0	0	0	0	0	0	0	0	0	0	0	0	0	0	0	0	0	0	0	0	0	0	0	0	0	0	0	0	0	0	0	0	0	0	0	0	0	0	0	0	0	0	0
0	0	0	0	0	0	0	0	0	0	0	0	0	0	0	0	0	0	0	0	0	0	0	0	0	0	0	0	0	0	0	0	0	0	0	0	0	0	0	0	0	0	0	0	0	0	0	0	0	0
0	0	0	0	0	0	0	0	0	0	0	0	0	0	0	0	0	0	0	0	0	0	0	0	0	0	0	0	0	0	0	0	0	0	0	0	0	0	0	0	0	0	0	0	0	0	0	0	0	0
0	0	0	0	0	0	0	0	0	0	0	0	0	0	0	0	0	0	0	0	0	0	0	0	0	0	0	0	0	0	0	0	0	0	0	0	0	0	0	0	0	0	0	0	0	0	0	0	0	0
0	0	0	0	0	0	0	0	0	0	0	0	0	0	0	0	0	0	0	0	0	0	0	0	0	0	0	0	0	0	0	0	0	0	0	0	0	0	0	0	0	0	0	0	0	0	0	0	0	0
0	0	0	0	0	0	0	0	0	0	0	0	0	0	0	0	0	0	0	0	0	0	0	0	0	0	0	0	0	0	0	0	0	0	0	0	0	0	0	0	0	0	0	0	0	0	0	0	0	0
0	0	0	0	0	0	0	0	0	0	0	0	0	0	0	0	0	0	0	0	0	0	0	0	0	0	0	0	0	0	0	0	0	0	0	0	0	0	0	0	0	0	0	0	0	0	0	0	0	0
0	0	0	0	0	0	0	0	0	0	0	0	0	0	0	0	0	0	0	0	0	0	0	0	0	0	0	0	0	0	0	0	0	0	0	0	0	0	0	0	0	0	0	0	0	0	0	0	0	0
0	0	0	0	0	0	0	0	0	0	0	0	0	0	0	0	0	0	0	0	0	0	0	0	0	0	0	0	0	0	0	0	0	0	0	0	0	0	0	0	0	0	0	0	0	0	1	0	0	0
0	0	0	0	0	0	0	0	0	0	0	0	0	0	0	0	0	0	0	0	0	0	0	0	0	0	0	0	0	0	0	0	0	0	0	0	0	0	0	0	0	0	0	0	0	0	0	0	0	0
0	0	0	0	0	0	0	0	0	0	0	0	0	0	0	0	0	0	0	0	0	0	0	0	0	0	0	0	0	0	0	0	0	0	0	0	0	0	0	0	0	0	0	0	0	0	0	0	0	0
0	0	0	0	0	0	0	0	0	0	0	0	0	0	0	0	0	0	0	0	0	0	0	0	0	0	0	0	0	0	0	0	0	0	0	0	0	0	0	0	0	0	0	0	0	0	0	0	0	1
0	0	0	0	0	0	0	0	0	0	0	0	0	0	0	0	0	0	0	0	0	0	0	0	0	0	0	0	0	0	0	0	0	0	0	0	0	0	0	0	0	0	0	0	0	0	0	0	1	1
0	0	0	0	0	0	0	0	0	0	0	0	0	0	0	0	0	0	0	0	0	0	0	0	0	0	0	0	0	0	0	0	0	0	0	0	0	0	0	0	0	0	0	0	0	0	0	0	1	1
0	0	0	0	0	0	0	0	0	0	0	0	0	0	0	0	0	0	0	0	0	0	0	0	0	0	0	0	0	0	0	0	0	0	0	0	0	0	0	0	0	0	0	0	0	1	1	1	1	1
0	0	0	0	0	0	0	0	0	0	0	0	0	0	0	0	0	0	0	0	0	0	0	0	0	0	0	0	0	0	0	0	0	0	0	0	0	0	0	0	0	0	0	1	1	1	1	1	1	1
0	0	0	0	0	0	0	0	0	0	0	0	0	0	0	0	0	0	0	0	0	0	0	0	0	0	0	0	0	0	0	0	0	0	0	0	0	0	0	0	0	0	1	1	1	1	1	1	1	1
0	0	0	0	0	0	0	0	0	0	0	0	0	0	0	0	0	0	0	0	0	0	0	0	0	0	0	0	0	0	0	0	0	0	0	0	0	0	0	0	0	1	1	1	1	1	1	1	1	1
0	0	0	0	0	0	0	0	0	0	0	0	0	0	0	0	0	0	0	0	0	0	0	0	0	0	0	0	0	0	0	0	0	0	0	0	0	0	0	0	1	1	1	1	1	1	1	1	1	1
0	0	0	0	0	0	0	0	0	0	0	0	0	0	0	0	0	0	0	0	0	0	0	0	0	0	0	0	0	0	0	0	0	0	0	0	0	0	0	0	1	1	1	1	1	1	1	1	1	2
0	0	0	0	0	0	0	0	0	0	0	0	0	0	0	0	0	0	0	0	0	0	0	0	0	0	0	0	0	0	0	0	0	0	0	0	0	0	1	1	1	1	1	1	1	1	1	1	1	3
0	0	0	0	0	0	0	0	0	0	0	0	0	0	0	0	0	0	0	0	0	0	0	0	0	0	0	0	0	0	0	0	0	0	0	0	0	1	1	0	1	1	1	1	2	2	2	2	3	3
0	0	0	0	0	0	0	0	0	0	0	0	0	0	0	0	0	0	0	0	0	0	0	0	0	0	0	0	0	0	0	0	0	0	0	1	0	1	1	1	1	1	2	2	1	1	2	3	4	20
0	0	0	0	0	0	0	0	0	0	0	0	0	0	0	0	0	0	0	0	0	0	0	0	0	0	0	0	0	0	0	0	0	0	1	1	1	1	1	1	1	1	2	2	1	2	3	6	33	68
0	0	0	0	0	0	0	0	0	0	0	0	0	0	0	0	0	0	0	0	0	0	0	0	0	0	0	0	0	0	0	0	0	0	1	1	1	1	1	1	1	1	2	2	2	3	10	42	73	73
0	0	0	0	0	0	0	0	0	0	0	0	0	0	0	0	0	0	0	0	0	0	0	0	0	0	0	0	0	0	0	0	0	1	1	1	2	2	2	1	2	2	2	4	3	13	52	76	62	38
0	0	0	0	0	0	0	0	0	0	0	0	0	0	0	0	0	0	0	0	0	0	0	0	0	0	0	0	0	0	0	0	0	1	1	1	1	1	2	1	1	1	3	4	16	55	76	55	30	19
0	0	0	0	0	0	0	0	0	0	0	0	0	0	0	0	0	0	0	0	0	0	0	0	0	0	0	0	0	0	0	0	1	1	1	1	1	1	1	1	1	2	4	18	58	75	53	28	17	17
0	0	0	0	0	0	0	0	0	0	0	0	0	0	0	0	0	0	0	0	0	0	0	0	0	0	0	0	0	0	0	0	1	1	1	1	1	1	1	1	2	2	17	58	72	50	28	18	17	19
0	0	0	0	0	0	0	0	0	0	0	0	0	0	0	0	0	0	0	0	0	0	0	0	0	0	0	0	0	0	0	0	1	1	1	1	1	1	1	2	3	16	57	70	46	26	17	17	18	18
0	0	0	0	0	0	0	0	0	0	0	0	0	0	0	0	0	0	0	0	0	0	0	0	0	0	0	0	0	0	1	0	1	1	1	1	1	1	1	2	13	55	71	45	25	18	16	17	18	19
0	0	0	0	0	0	0	0	0	0	0	0	0	0	0	0	0	0	0	0	0	0	0	0	0	0	0	0	0	0	1	1	1	1	1	1	1	1	1	11	50	73	48	22	18	19	16	17	18	17
0	0	0	0	0	0	0	0	0	0	0	0	0	0	0	0	0	0	0	0	0	0	0	0	0	0	1	1	1	1	1	1	1	1	1	1	1	1	7	43	71	52	26	16	19	20	18	18	20	28
0	0	0	0	0	0	0	0	0	0	0	0	0	0	0	0	0	0	0	0	0	0	0	0	0	0	0	1	1	1	1	1	1	1	2	2	2	5	33	67	56	28	18	17	20	19	18	26	40	51
0	0	0	0	0	0	0	0	0	0	0	0	0	0	0	0	0	0	0	0	0	0	0	0	0	0	1	1	1	1	1	1	1	1	1	2	2	24	63	59	31	18	18	19	20	21	30	49	57	56
0	0	0	0	0	0	0	0	0	0	0	0	0	0	0	0	0	0	0	0	0	0	0	0	0	0	1	1	1	1	1	1	1	1	1	3	15	56	64	36	19	16	19	22	23	35	56	60	57	56
0	0	0	0	0	0	0	0	0	0	0	0	0	0	0	0	0	0	0	0	0	0	0	0	0	1	1	2	1	1	1	1	1	1	2	8	45	67	43	21	16	18	21	26	39	57	59	56	58	57
0	0	0	0	0	0	0	0	0	0	0	0	0	0	0	0	0	0	0	0	0	0	0	0	0	1	1	2	1	1	1	1	1	2	4	32	66	49	24	17	15	20	28	44	59	60	56	56	56	53
0	0	0	0	0	0	0	0	0	0	0	0	0	0	0	0	0	0	0	0	0	0	0	0	1	1	1	1	1	2	2	2	2	3	17	59	57	27	17	17	17	27	47	60	57	56	55	51	48	47
0	0	0	0	0	0	0	0	0	0	0	0	0	0	0	0	0	0	0	0	0	0	0	1	0	1	1	1	2	1	1	2	2	8	44	65	38	18	17	18	24	44	59	59	55	49	45	45	43	42
0	0	0	0	0	0	0	0	0	0	0	0	0	0	0	0	0	0	0	0	0	0	1	1	1	1	1	1	1	2	1	3	4	29	63	49	23	17	17	22	42	57	59	58	45	36	39	40	41	39
0	0	0	0	0	0	0	0	0	0	0	0	0	0	0	0	0	0	0	0	0	0	1	1	1	1	1	1	1	2	2	3	13	53	57	27	16	18	19	37	59	57	57	45	26	33	40	36	32	34
0	0	0	0	0	0	0	0	0	0	0	0	0	0	0	0	0	0	0	0	0	1	1	2	2	1	1	1	1	1	1	5	37	63	38	16	16	19	30	55	59	56	48	26	30	42	41	31	29	44
0	0	0	0	0	0	0	0	0	0	0	0	0	0	0	0	0	0	0	0	1	1	1	1	1	2	3	2	1	2	3	19	58	51	23	15	17	24	48	59	55	54	34	28	42	45	34	28	45	56
0	0	0	0	0	0	0	0	0	0	0	0	0	0	0	0	0	0	0	0	1	1	1	1	1	1	2	4	2	2	7	44	62	34	17	18	21	39	58	56	55	44	33	39	43	35	25	42	57	55
0	0	0	0	0	0	0	0	0	0	0	0	0	0	0	0	0	0	0	1	1	2	1	1	1	1	2	3	2	3	23	61	49	24	18	20	31	53	57	56	51	39	40	40	38	24	35	58	57	66
0	0	0	0	0	0	0	0	0	0	0	0	0	0	0	0	0	0	0	1	1	2	1	1	1	2	2	2	3	8	45	60	31	18	18	23	43	59	56	55	48	42	42	41	34	33	54	57	65	83
0	0	0	0	0	0	0	0	0	0	0	0	0	0	0	0	0	0	0	0	1	1	2	1	1	1	2	2	4	26	61	46	21	17	18	31	53	57	57	56	48	40	42	43	36	49	58	62	81	82
0	0	0	0	0	0	0	0	0	0	0	0	0	0	0	0	0	0	0	1	1	1	1	3	2	2	3	2	9	46	56	28	17	19	24	45	56	55	59	55	45	40	44	42	45	54	59	79	82	78
0	0	0	0	0	0	0	0	0	0	0	0	0	0	0	0	0	0	0	1	2	1	1	2	2	1	3	4	25	58	41	18	18	21	36	56	55	57	56	50	46	48	50	48	51	54	74	85	78	82
0	0	0	0	0	0	0	0	0	0	0	0	0	0	0	0	0	1	1	1	2	2	1	2	2	1	4	10	48	58	26	16	20	25	47	58	55	58	53	51	53	54	53	52	51	65	86	83	81	83
0	0	0	0	0	0	0	0	0	0	0	0	0	0	0	0	1	1	1	1	1	2	2	2	2	3	5	26	60	43	17	17	23	34	55	58	56	57	54	52	54	55	53	52	58	79	84	79	81	81
0	0	0	0	0	0	0	0	0	0	0	0	0	0	0	0	1	1	1	2	1	1	2	2	2	4	9	46	56	26	15	20	30	45	57	58	56	55	55	53	54	56	55	54	69	84	81	81	78	80
0	0	0	0	0	0	0	0	0	0	0	0	0	0	0	0	1	1	1	2	2	1	3	1	1	3	25	58	39	16	14	22	36	51	57	55	56	54	54	56	56	57	55	59	79	83	80	83	80	82
0	0	0	0	0	0	0	0	0	0	0	0	0	0	0	0	1	1	1	1	1	2	2	1	3	9	46	60	27	14	15	26	40	54	57	54	57	55	55	57	55	56	55	68	84	81	80	81	81	81
0	0	0	0	0	0	0	0	0	0	0	0	0	0	0	0	1	2	2	1	2	2	2	2	5	19	53	50	28	15	19	29	44	57	56	56	56	52	56	57	55	54	60	80	84	81	82	81	80	80
0	0	0	0	0	0	0	0	0	0	0	0	0	0	0	1	2	2	1	1	2	3	2	4	7	36	53	30	21	16	20	32	47	57	57	57	54	52	57	59	56	55	68	83	82	82	82	81	82	81
0	0	0	0	0	0	0	0	0	0	0	0	0	0	0	1	2	1	1	2	2	2	3	5	13	51	49	20	16	16	20	41	53	57	57	56	57	56	58	57	55	60	76	84	79	80	82	80	80	80
0	0	0	0	0	0	0	0	0	0	0	0	0	0	0	1	1	1	1	2	2	1	3	4	24	57	36	16	19	18	25	50	58	58	56	53	53	55	57	54	55	66	82	84	81	81	80	79	78	77
0	0	0	0	0	0	0	0	0	0	0	0	0	1	1	1	2	1	1	2	2	2	3	7	38	57	26	16	20	17	35	57	57	55	56	55	50	52	54	51	58	75	83	79	81	82	79	82	83	78
0	0	0	0	0	0	0	0	0	0	0	0	0	1	1	1	1	1	1	2	2	2	3	14	51	46	19	19	17	20	48	59	56	53	54	57	51	48	52	51	62	80	81	79	81	81	80	79	78	75
0	0	0	0	0	0	0	0	0	0	0	0	0	1	1	1	1	2	1	2	2	3	3	26	55	34	17	17	13	29	55	55	53	54	48	48	44	42	52	54	66	82	81	83	82	80	79	74	69	65
0	0	0	0	0	0	0	0	0	0	0	0	0	1	1	2	2	2	2	3	3	3	6	38	53	25	18	17	11	37	58	52	54	53	43	42	36	37	52	58	71	84	82	80	80	79	78	77	76	70
0	0	0	0	0	0	0	0	0	0	0	0	0	1	1	2	1	2	1	2	2	3	12	47	47	19	18	18	14	43	58	52	56	44	37	43	32	36	50	60	75	82	79	78	78	78	79	80	84	81
0	0	0	0	0	0	0	0	0	0	0	0	1	1	1	2	2	1	1	2	2	2	21	52	37	16	18	16	19	41	53	55	49	29	34	46	30	35	51	64	80	80	79	80	79	79	81	83	81	77
0	0	0	0	0	0	0	0	0	0	0	0	1	2	1	1	2	2	1	2	2	4	33	53	28	13	19	14	22	37	49	53	36	20	35	45	25	36	54	67	82	82	81	80	79	77	77	82	79	76
0	0	0	0	0	0	0	0	0	0	0	1	1	1	2	2	2	3	3	3	3	9	44	52	22	12	16	13	23	37	45	48	31	18	40	42	20	38	56	67	82	83	79	78	76	72	74	79	80	81
0	0	0	0	0	0	0	0	0	0	1	1	1	1	2	1	1	3	3	2	2	15	53	47	18	14	14	15	27	41	46	45	30	19	46	39	19	39	57	72	83	82	77	75	75	73	77	83	83	82
0	0	0	0	0	0	0	0	0	0	1	1	1	1	2	2	1	2	2	2	4	22	56	41	17	14	12	15	28	45	50	44	27	24	44	32	24	44	58	76	84	82	79	76	79	78	77	80	82	80
0	0	0	0	0	0	0	0	0	0	1	1	1	1	1	1	1	2	2	3	5	31	55	32	14	14	11	15	31	45	49	41	28	30	38	27	31	47	61	78	83	81	80	79	80	79	75	76	79	79
0	0	0	0	0	0	0	0	0	0	0	1	1	1	2	2	2	2	2	3	11	45	51	22	13	15	11	18	34	44	47	39	32	37	34	28	36	50	65	79	81	79	79	79	78	78	78	79	81	81
0	0	0	0	0	0	0	0	0	0	1	1	1	1	2	2	2	2	3	2	20	53	44	19	13	13	13	22	33	42	49	39	32	41	33	31	42	52	70	81	81	77	77	80	79	78	82	83	81	81
0	0	0	0	0	0	0	0	0	0	0	1	1	2	2	1	1	1	3	4	28	52	37	19	13	11	15	24	32	43	49	35	26	36	33	36	48	55	74	80	79	77	76	79	80	77	79	80	80	82
0	0	0	0	0	0	0	0	0	0	1	1	1	2	2	1	1	1	3	7	36	51	30	16	12	12	17	25	35	45	41	32	30	32	35	41	49	60	76	77	77	79	79	81	81	79	80	76	80	84
1	1	0	0	0	0	0	0	0	0	1	1	2	1	2	2	2	2	2	10	43	48	26	16	13	14	20	30	46	44	33	39	40	35	39	47	50	65	79	78	81	82	81	81	81	83	83	77	79	82
1	1	1	0	0	0	0	0	0	0	1	1	1	1	2	2	3	3	2	15	49	43	23	17	11	14	21	34	51	38	31	47	48	41	44	51	52	70	81	77	80	79	78	78	78	81	78	77	78	78
1	1	1	0	0	0	0	0	0	1	0	1	2	2	1	2	2	3	3	22	53	38	17	14	10	15	21	34	46	34	35	49	50	46	49	52	56	76	80	74	78	76	78	79	77	81	78	79	79	79
2	2	1	0	0	0	0	0	0	0	0	1	1	1	1	2	2	2	3	28	55	32	14	12	10	18	22	34	40	35	44	50	50	48	52	53	61	78	79	77	78	76	77	78	79	80	82	84	79	80
2	2	1	1	0	0	0	0	0	0	1	1	2	1	1	2	2	2	5	36	55	27	15	12	12	20	23	33	32	35	49	49	50	50	54	55	68	79	77	79	76	75	75	76	79	77	79	82	79	81
1	1	1	1	0	0	0	0	0	0	1	1	2	2	2	2	2	2	9	43	51	23	16	13	14	22	21	26	27	42	53	50	49	51	55	57	74	80	76	79	77	75	76	75	77	76	78	78	76	78
2	2	1	1	1	1	0	0	0	1	1	1	2	2	2	2	3	3	13	47	47	20	17	12	15	23	19	20	27	50	57	53	52	52	51	56	76	78	79	80	78	76	77	76	78	81	80	78	76	79
1	2	2	1	1	1	0	0	0	1	1	1	1	2	5	4	1	1	17	51	43	18	17	9	17	21	22	26	30	53	57	53	56	56	49	58	78	78	79	80	78	77	77	78	81	83	79	78	80	84
2	1	2	2	1	1	0	0	1	1	1	2	2	2	3	3	2	1	21	55	39	18	15	8	19	18	29	41	34	48	53	49	53	55	53	66	80	78	78	75	74	76	79	79	79	82	81	79	79	80
4	2	2	3	2	1	1	1	1	1	1	1	2	2	1	2	2	2	26	57	33	16	13	8	18	18	38	52	35	34	44	46	51	52	54	71	79	76	77	74	70	73	78	80	79	79	80	81	83	78
3	2	2	2	2	2	1	1	1	1	1	1	1	2	1	2	2	3	31	58	27	13	13	10	17	19	44	56	32	20	34	44	48	52	54	74	81	76	76	75	75	74	74	75	77	78	80	83	85	80
2	2	3	3	3	3	1	2	1	1	1	1	1	2	3	3	2	4	36	59	25	14	12	10	18	20	50	56	29	19	28	39	44	51	57	77	81	77	76	75	78	78	76	73	74	79	84	84	83	81
3	2	2	3	2	2	2	1	1	1	1	1	1	2	3	3	2	5	41	59	24	15	12	11	18	19	52	53	29	25	25	31	39	52	60	78	79	78	79	76	77	78	81	78	76	78	81	81	81	80
3	3	3	3	3	3	3	2	1	1	1	1	1	1	2	2	1	6	44	58	24	15	11	12	18	19	52	50	27	31	29	25	33	54	62	78	79	77	79	77	78	78	78	79	80	79	78	78	80	81
4	3	2	2	2	1	1	1	2	2	2	1	2	1	2	2	2	8	47	57	24	15	12	12	18	19	51	47	24	34	36	25	25	51	62	77	80	78	80	78	79	76	73	75	81	81	81	81	81	83
9	4	3	2	2	2	2	2	3	2	2	2	2	1	1	3	3	9	49	57	21	14	12	13	19	17	48	47	18	30	41	30	20	47	62	77	82	79	78	76	79	76	76	77	79	79	79	79	81	82
14	6	3	2	3	2	3	3	3	2	2	2	1	1	2	3	3	9	49	56	20	14	11	11	22	15	46	52	15	26	44	31	18	43	63	77	81	78	79	75	78	80	80	80	80	79	78	78	80	81
15	12	3	3	3	3	2	2	2	1	2	2	1	2	2	2	3	10	51	57	19	15	13	12	23	15	44	56	15	24	43	28	21	42	64	77	81	78	80	76	77	76	76	80	81	79	80	82	80	83
10	19	5	4	3	2	2	2	1	1	2	2	1	2	2	3	4	10	52	58	20	16	16	16	23	16	43	55	14	20	42	29	25	40	63	77	82	79	79	77	76	75	74	74	71	69	73	79	79	79
7	20	11	3	3	3	3	2	2	3	2	1	2	2	2	3	4	9	50	57	21	15	15	17	19	16	38	57	22	13	40	33	26	38	59	77	82	80	79	78	77	78	76	72	65	60	67	74	78	80
10	18	16	4	4	5	4	2	3	4	3	1	1	2	2	1	3	8	49	58	24	14	14	14	19	19	28	58	39	9	36	35	25	38	55	79	83	80	78	79	77	77	76	77	75	70	73	79	80	86
11	14	21	8	5	3	3	3	3	3	3	2	2	2	2	2	3	8	48	60	27	14	13	14	20	19	21	50	49	13	31	35	25	40	53	79	83	80	79	79	78	77	78	77	79	75	78	82	81	81
12	9	23	13	5	2	3	4	2	2	2	3	2	2	2	2	4	8	47	59	29	15	13	14	19	17	18	49	57	21	27	35	25	40	53	76	83	81	79	78	81	80	77	75	78	77	79	81	80	78
16	11	21	18	4	3	4	4	2	4	2	2	1	1	2	3	4	7	46	60	30	15	13	12	20	17	18	52	54	29	29	38	29	38	55	73	83	81	80	76	80	77	74	74	78	81	82	81	79	79
17	11	17	23	6	2	3	2	2	2	3	2	2	2	2	3	3	6	45	63	30	15	13	10	21	15	17	53	51	42	36	40	37	37	56	70	84	80	82	78	77	75	75	73	73	78	76	75	75	73
15	9	13	27	12	3	4	3	2	2	2	2	2	2	2	2	2	4	42	64	30	15	14	7	21	16	16	51	54	48	32	38	47	39	55	68	86	81	82	82	80	79	77	75	75	76	72	72	73	76
17	13	11	24	19	6	6	5	2	2	2	3	3	2	2	2	3	4	38	68	34	13	13	6	20	18	16	51	58	46	30	39	52	45	57	68	84	81	80	81	80	80	79	79	80	80	78	79	78	80
25	14	10	21	23	7	7	6	3	3	3	3	3	3	2	3	3	4	34	69	40	14	14	6	17	19	14	51	60	46	35	41	53	49	58	65	81	83	81	82	80	80	80	80	81	82	81	80	78	79
28	14	11	20	24	8	7	5	4	3	3	2	3	3	3	2	3	2	30	68	44	15	15	9	16	21	13	50	62	50	38	39	56	53	60	63	79	85	83	83	82	80	78	79	79	81	81	79	79	82
32	17	15	17	25	10	8	5	4	3	2	2	2	2	2	2	3	3	25	68	48	15	16	10	14	23	14	48	63	55	43	37	53	54	62	64	79	85	83	83	81	79	78	81	83	83	81	81	82	84
44	18	19	12	25	12	9	5	4	3	3	2	2	2	2	2	2	3	21	67	54	18	17	12	14	25	17	40	56	57	48	37	52	53	61	62	75	85	85	84	80	81	82	83	84	84	82	81	81	80
53	18	20	10	29	15	8	5	4	4	3	2	2	2	2	2	2	2	17	64	61	22	15	13	15	24	19	44	56	56	54	38	54	54	60	61	69	86	85	83	82	84	83	83	82	86	84	81	80	80
44	16	17	9	32	16	6	5	2	4	3	2	2	1	1	1	1	2	13	59	66	25	14	15	13	24	19	46	63	54	58	40	53	56	60	62	60	85	87	82	83	83	83	82	83	85	83	83	84	84
23	18	14	12	31	14	5	4	3	4	3	3	2	2	2	1	1	3	10	53	69	28	16	17	11	23	22	43	62	51	59	42	51	59	59	66	57	78	91	83	84	85	83	83	84	83	82	84	84	82
17	21	17	16	30	14	6	6	4	4	3	3	2	2	1	1	1	2	6	47	73	36	17	18	11	21	26	37	57	50	64	51	48	62	58	66	60	65	88	88	85	86	83	85	84	83	83	83	82	81
18	21	16	16	33	15	6	6	4	5	3	2	2	2	1	2	1	2	4	40	73	42	18	19	12	19	28	34	60	52	58	60	47	64	62	58	62	58	74	90	85	85	84	85	85	84	84	84	83	85
20	22	14	17	35	14	6	5	6	4	3	3	3	2	1	2	1	2	4	31	72	51	21	20	14	15	27	36	62	52	49	64	50	60	65	52	56	60	62	83	92	85	86	85	87	87	85	83	84	86
17	22	17	21	35	13	6	6	6	3	4	3	3	2	1	1	3	2	3	23	73	60	23	20	16	14	24	37	61	54	44	65	55	52	63	56	46	52	60	67	89	91	87	85	85	90	87	83	85	86
16	21	16	27	36	11	7	6	5	4	4	3	2	2	1	2	4	3	4	16	67	64	24	17	16	14	20	38	61	61	44	59	63	51	58	60	46	39	56	60	71	90	90	87	85	86	88	85	85	85
17	23	13	30	36	9	8	7	4	4	4	3	2	2	2	3	3	3	5	10	56	69	31	17	17	16	17	37	54	66	51	47	67	60	54	54	50	40	40	56	61	75	91	91	89	86	87	89	86	85
21	22	11	32	31	7	6	6	5	4	3	4	3	2	2	2	2	2	4	7	46	74	40	22	17	18	16	31	48	63	60	47	64	64	55	50	43	45	37	38	57	63	82	93	91	91	87	88	90	89
30	18	14	40	25	7	5	6	6	4	2	3	3	3	2	2	2	2	3	5	37	73	47	26	17	19	16	28	47	59	67	61	63	64	61	55	42	38	45	32	40	59	68	87	92	91	89	88	91	91
29	16	23	45	18	9	5	7	5	3	4	2	2	2	2	1	2	2	2	4	24	70	58	26	19	20	15	27	41	54	69	67	62	62	67	62	50	32	40	44	25	43	61	72	89	92	89	90	91	90
25	15	34	41	12	8	4	6	4	3	4	2	3	4	3	2	2	2	2	4	13	65	72	28	19	22	16	22	34	53	66	63	62	58	65	68	57	36	26	47	37	28	50	64	76	93	90	89	92	91
18	19	45	29	8	5	4	5	4	4	3	2	3	3	2	1	2	2	2	3	7	52	79	37	17	23	19	19	29	51	65	63	66	65	64	69	65	49	25	31	49	35	29	54	67	83	96	90	91	92
11	32	49	14	7	5	7	4	2	2	2	2	2	2	2	2	2	1	1	3	4	33	79	54	21	23	21	17	25	44	61	66	67	69	67	65	66	59	39	23	37	46	28	33	59	70	88	97	91	90
14	50	37	8	6	5	6	2	2	2	2	2	3	1	1	2	1	1	1	3	5	20	73	71	33	22	20	16	23	38	42	57	69	67	69	64	64	66	51	29	23	40	40	28	41	59	69	90	97	91
27	56	17	7	5	5	3	2	2	1	1	1	2	1	1	1	1	1	2	2	5	11	60	83	47	21	20	20	20	34	35	53	73	67	66	58	65	73	64	46	23	25	36	37	33	46	60	73	92	96
49	37	7	6	5	4	2	2	2	1	1	1	2	2	1	1	1	2	3	2	4	6	40	85	60	27	20	21	19	26	38	50	66	72	63	53	66	71	68	66	39	23	27	36	38	37	49	62	76	91
47	11	5	4	4	2	3	2	1	1	1	1	1	1	1	1	2	1	3	2	2	4	20	74	76	41	22	19	22	17	30	39	42	67	71	59	68	66	64	74	56	30	30	32	33	36	41	53	64	77
17	4	4	5	4	2	2	2	2	1	1	1	1	1	2	1	2	1	1	2	2	3	9	59	86	57	32	20	22	15	19	37	28	43	71	70	65	67	65	70	65	36	29	36	33	33	36	46	56	65
5	3	4	3	2	2	1	2	1	1	0	1	0	1	1	2	3	2	1	1	2	2	5	38	85	72	42	19	21	19	12	32	35	23	47	71	68	68	67	64	67	53	34	33	37	37	35	41	49	59
3	4	5	2	2	2	2	1	1	0	0	0	0	1	1	2	1	1	1	1	2	2	5	15	67	83	50	22	19	22	15	22	39	27	20	49	72	71	68	67	68	68	56	38	34	44	46	47	49	53
2	3	2	2	3	2	1	1	0	0	0	0	0	0	1	1	1	1	1	1	2	2	4	6	42	89	71	34	17	22	21	16	29	37	21	21	51	70	70	69	70	68	71	60	36	40	53	51	52	54
2	1	2	3	3	2	2	1	0	0	0	0	0	0	0	1	1	1	2	2	2	2	2	4	20	75	86	54	24	18	24	20	18	35	35	18	22	43	66	71	68	68	67	72	56	32	43	54	55	60
2	1	2	3	3	2	1	1	1	0	0	0	0	0	0	1	1	1	2	2	3	2	1	3	8	47	86	73	37	16	23	26	17	20	37	30	20	20	37	65	69	68	66	65	72	51	32	46	59	62
1	1	1	1	1	1	1	1	1	0	0	0	0	1	1	1	1	1	1	2	3	2	2	2	4	20	73	85	58	26	19	28	22	13	23	37	28	21	19	32	63	71	68	65	70	69	44	34	49	58
1	1	1	1	1	1	1	1	0	0	0	1	0	1	1	1	1	1	1	1	2	1	1	1	3	6	45	86	78	47	19	23	24	17	14	26	38	26	23	17	32	66	72	67	69	71	64	47	41	50
1	2	1	1	1	1	0	0	0	0	0	1	0	1	0	1	1	1	1	1	2	2	1	1	2	4	17	69	89	66	32	19	24	19	18	15	31	38	27	23	18	32	64	72	66	65	65	64	56	49
3	2	1	1	0	0	0	0	0	0	0	0	0	0	0	1	1	1	1	1	2	2	1	1	2	4	5	36	85	84	56	25	22	22	20	20	16	33	38	28	23	17	29	60	71	65	59	61	69	66
2	1	1	1	0	0	0	0	0	0	0	0	0	1	0	1	1	1	1	1	2	2	1	2	2	3	3	11	58	91	79	47	21	21	22	23	22	17	31	40	31	23	18	28	53	69	71	63	63	69
1	1	1	1	0	0	0	0	0	0	0	0	1	0	0	0	0	1	1	1	2	1	1	2	2	2	2	4	22	74	91	72	39	18	22	24	25	23	18	28	37	35	27	21	26	41	61	72	71	69
1	1	0	0	0	0	0	0	0	0	0	0	0	0	0	0	0	1	1	1	2	2	1	1	1	1	1	3	6	36	85	87	69	36	17	22	24	27	23	16	21	32	38	30	23	22	26	44	62	73
0	0	0	0	0	0	0	0	0	0	0	0	0	0	0	0	1	1	1	1	1	1	2	2	1	1	1	1	5	9	48	88	88	69	35	18	22	26	24	21	18	17	29	38	33	24	18	20	28	40
0	0	0	0	0	0	0	0	0	0	0	0	0	0	0	0	1	1	1	1	1	1	2	2	2	1	2	3	3	4	12	58	91	87	68	36	18	22	27	25	20	18	18	24	34	35	29	23	21	20
0	0	0	0	0	0	0	0	0	0	0	0	0	0	0	0	0	0	1	1	1	1	2	1	1	1	1	2	2	3	4	15	62	91	85	66	37	19	21	30	27	21	19	17	19	27	32	34	31	25
0	0	0	0	0	0	0	0	0	0	0	0	0	0	0	0	0	0	0	1	1	1	1	1	1	2	1	2	2	2	2	3	18	66	93	86	67	38	20	20	27	28	23	21	21	20	21	28	34	35
0	0	0	0	0	0	0	0	0	0	0	0	0	0	0	0	0	0	0	1	1	1	1	1	2	2	1	1	2	2	1	3	4	18	61	91	88	68	45	28	19	23	27	26	26	24	19	16	21	29
0	0	0	0	0	0	0	0	0	0	0	0	0	0	0	0	0	0	1	1	1	1	1	2	2	1	1	1	1	1	2	2	3	3	13	55	91	93	75	56	35	21	20	23	25	26	25	21	18	18
0	0	0	0	0	0	0	0	0	0	0	0	0	0	0	0	0	0	0	1	1	1	1	1	1	1	0	1	1	1	1	2	3	3	4	10	45	85	95	83	65	42	29	23	21	24	28	30	27	22
0	0	0	0	0	0	0	0	0	0	0	0	0	0	0	0	0	0	0	1	1	1	1	1	1	1	1	1	1	1	1	2	2	2	2	4	7	29	67	91	94	77	58	44	32	25	23	25	26	28
0	0	0	0	0	0	0	0	0	0	0	0	0	0	0	0	0	0	0	0	1	1	1	1	1	1	1	1	1	1	1	1	2	1	1	3	4	4	13	43	77	95	95	79	58	44	34	27	23	22
0	0	0	0	0	0	0	0	0	0	0	0	0	0	0	0	0	0	0	1	1	1	1	1	1	1	1	1	1	1	1	1	1	2	2	2	3	3	3	6	19	50	81	94	92	82	67	51	39	32
0	0	0	0	0	0	0	0	0	0	0	0	0	0	0	0	0	0	0	0	0	1	0	1	1	1	1	1	1	1	1	1	2	2	2	2	2	3	4	4	4	6	19	44	73	93	97	88	75	64
0	0	0	0	0	0	0	0	0	0	0	0	0	0	0	0	0	0	0	0	0	0	1	1	1	1	1	1	1	1	1	1	1	1	1	2	3	4	2	2	2	3	5	6	15	35	60	82	94	96
0	0	0	0	0	0	0	0	0	0	0	0	0	0	0	0	0	0	0	0	0	0	0	1	1	1	1	1	1	1	1	1	1	1	1	1	2	3	2	4	3	2	2	4	4	3	8	22	44	67
0	0	0	0	0	0	0	0	0	0	0	0	0	0	0	0	0	0	0	0	0	0	0	1	1	1	1	1	1	1	1	1	1	1	1	1	1	1	2	3	3	2	3	2	1	2	3	5	5	10
0	0	0	0	0	0	0	0	0	0	0	0	0	0	0	0	0	0	0	0	0	0	0	0	1	1	1	0	1	1	1	1	1	1	1	1	1	1	2	2	2	3	3	2	1	1	2	2	3	4
0	0	0	0	0	0	0	0	0	0	0	0	0	0	0	0	0	0	0	0	0	0	0	0	0	0	0	0	0	1	1	1	1	1	1	1	2	2	1	1	2	2	2	1	1	1	1	1	2	2
0	0	0	0	0	0	0	0	0	0	0	0	0	0	0	0	0	0	0	0	0	0	0	0	0	0	0	0	0	1	1	1	1	1	1	1	1	1	2	2	2	1	1	1	1	1	1	1	2	2
0	0	0	0	0	0	0	0	0	0	0	0	0	0	0	0	0	0	0	0	0	0	0	0	0	0	0	0	0	1	1	1	1	1	1	1	1	1	1	1	1	2	2	2	1	1	1	1	2	1
0	0	0	0	0	0	0	0	0	0	0	0	0	0	0	0	0	0	0	0	0	0	0	0	0	0	0	0	0	1	0	1	1	1	1	1	1	1	1	2	1	1	1	1	1	1	1	1	2	1
0	0	0	0	0	0	0	0	0	0	0	0	0	0	0	0	0	0	0	0	0	0	0	0	0	0	0	0	0	0	0	1	1	1	1	1	1	1	1	1	2	1	1	1	1	1	1	1	1	2
0	0	0	0	0	0	0	0	0	0	0	0	0	0	0	0	0	0	0	0	0	0	0	0	0	0	0	0	0	0	0	0	0	1	1	1	1	1	1	1	1	1	1	1	1	1	1	1	1	1
0	0	0	0	0	0	0	0	0	0	0	0	0	0	0	0	0	0	0	0	0	0	0	0	0	0	0	0	0	0	0	0	0	0	1	1	1	1	1	1	1	1	1	1	0	0	1	1	1	1
0	0	0	0	0	0	0	0	0	0	0	0	0	0	0	0	0	0	0	0	0	0	0	0	0	0	0	0	0	0	0	0	0	0	0	1	1	1	1	1	1	1	1	1	0	1	1	1	1	1
0	0	0	0	0	0	0	0	0	0	0	0	0	0	0	0	0	0	0	0	0	0	0	0	0	0	0	0	0	0	0	0	0	1	0	0	0	1	0	1	1	0	1	1	1	1	1	1	1	0
0	0	0	0	0	0	0	0	0	0	0	0	0	0	0	0	0	0	0	0	0	0	0	0	0	0	0	0	0	0	0	0	0	0	0	0	0	0	0	0	0	0	1	1	1	1	0	1	1	1
0	0	0	0	0	0	0	0	0	0	0	0	0	0	0	0	0	0	0	0	0	0	0	0	0	0	0	0	0	0	0	0	0	0	0	0	0	0	0	0	1	0	1	0	0	0	0	1	1	1
0	0	0	0	0	0	0	0	0	0	0	0	0	0	0	0	0	0	0	0	0	0	0	0	0	0	0	0	0	0	0	0	0	0	0	0	0	0	0	0	0	0	1	1	0	0	0	1	0	1
0	0	0	0	0	0	0	0	0	0	0	0	0	0	0	0	0	0	0	0	0	0	0	0	0	0	0	0	0	0	0	0	0	0	0	0	0	0	0	0	0	0	0	0	0	0	0	0	0	1
0	0	0	0	0	0	0	0	0	0	0	0	0	0	0	0	0	0	0	0	0	0	0	0	0	0	0	0	0	0	0	0	0	0	0	0	0	0	0	0	0	0	0	0	0	0	0	0	0	1
0	0	0	0	0	0	0	0	0	0	0	0	0	0	0	0	0	0	0	0	0	0	0	0	0	0	0	0	0	0	0	0	0	0	0	0	0	0	0	0	0	0	0	0	0	0	0	0	0	0
0	0	0	0	0	0	0	0	0	0	0	0	0	0	0	0	0	0	0	0	0	0	0	0	0	0	0	0	0	0	0	0	0	0	0	0	0	0	0	0	0	0	0	0	0	0	0	0	0	0
0	0	0	0	0	0	0	0	0	0	0	0	0	0	0	0	0	0	0	0	0	0	0	0	0	0	0	0	0	0	0	0	0	0	0	0	0	0	0	0	0	0	0	0	0	0	0	0	0	0
0	0	0	0	0	0	0	0	0	0	0	0	0	0	0	0	0	0	0	0	0	0	0	0	0	0	0	0	0	0	0	0	0	0	0	0	0	0	0	0	0	0	0	0	0	0	0	0	0	0
0	0	0	0	0	0	0	0	0	0	0	0	0	0	0	0	0	0	0	0	0	0	0	0	0	0	0	0	0	0	0	0	0	0	0	0	0	0	0	0	0	0	0	0	0	0	0	0	0	0
0	0	0	0	0	0	0	0	0	0	0	0	0	0	0	0	0	0	0	0	0	0	0	0	0	0	0	0	0	0	0	0	0	0	0	0	0	0	0	0	0	0	0	0	0	0	0	0	0	0
0	0	0	0	0	0	0	0	0	0	0	0	0	0	0	0	0	0	0	0	0	0	0	0	0	0	0	0	0	0	0	0	0	0	0	0	0	0	0	0	0	0	0	0	0	0	0	0	0	0
0	0	0	0	0	0	0	0	0	0	0	0	0	0	0	0	0	0	0	0	0	0	0	0	0	0	0	0	0	0	0	0	0	0	0	0	0	0	0	0	0	0	0	0	0	0	0	0	0	0
0	0	0	0	0	0	0	0	0	0	0	0	0	0	0	0	0	0	0	0	0	0	0	0	0	0	0	0	0	0	0	0	0	0	0	0	0	0	0	0	0	0	0	0	0	0	0	0	0	0
0	0	0	0	0	0	0	0	0	0	0	0	0	0	0	0	0	0	0	0	0	0	0	0	0	0	0	0	0	0	0	0	0	0	0	0	0	0	0	0	0	0	0	0	0	0	0	0	0	0
0	0	0	0	0	0	0	0	0	0	0	0	0	0	0	0	0	0	0	0	0	0	0	0	0	0	0	0	0	0	0	0	0	0	0	0	0	0	0	0	0	0	0	0	0	0	0	0	0	0
0	0	0	0	0	0	0	0	0	0	0	0	0	0	0	0	0	0	0	0	0	0	0	0	0	0	0	0	0	0	0	0	0	0	0	0	0	0	0	0	0	0	0	0	0	0	0	0	0	0
0	0	0	0	0	0	0	0	0	0	0	0	0	0	0	0	0	0	0	0	0	0	0	0	0	0	0	0	0	0	0	0	0	0	0	0	0	0	0	0	0	0	0	0	0	0	0	0	0	0
0	0	0	0	0	0	0	0	0	0	0	0	0	0	0	0	0	0	0	0	0	0	0	0	0	0	0	0	0	0	0	0	0	0	0	0	0	0	0	0	0	0	0	0	0	0	0	0	0	0
0	0	0	0	0	0	0	0	0	0	0	0	0	0	0	0	0	0	0	0	0	0	0	0	0	0	0	0	0	0	0	0	0	0	0	0	0	0	0	0	0	0	0	0	0	0	0	0	0	0
0	0	0	0	0	0	0	0	0	0	0	0	0	0	0	0	0	0	0	0	0	0	0	0	0	0	0	0	0	0	0	0	0	0	0	0	0	0	0	0	0	0	0	0	0	0	0	0	0	0
0	0	0	0	0	0	0	0	0	0	0	0	0	0	0	0	0	0	0	0	0	0	0	0	0	0	0	0	0	0	0	0	0	0	0	0	0	0	0	0	0	0	0	0	0	0	0	0	0	0
0	0	0	0	0	0	0	0	0	0	0	0	0	0	0	0	0	0	0	0	0	0	0	0	0	0	0	0	0	0	0	0	0	0	0	0	0	0	0	0	0	0	0	0	0	0	0	0	0	0
0	0	0	0	0	0	0	0	0	0	0	0	0	0	0	0	0	0	0	0	0	0	0	0	0	0	0	0	0	0	0	0	0	0	0	0	0	0	0	0	0	0	0	0	0	0	0	0	0	0
0	0	0	0	0	0	0	0	0	0	0	0	0	0	0	0	0	0	0	0	0	0	0	0	0	0	0	0	0	0	0	0	0	0	0	0	0	0	0	0	0	0	0	0	0	0	0	0	0	0
0	0	0	0	0	0	0	0	0	0	0	0	0	0	0	0	0	0	0	0	0	0	0	0	0	0	0	0	0	0	0	0	0	0	0	0	0	0	0	0	0	0	0	0	0	0	0	0	0	0
0	0	0	0	0	0	0	0	0	0	0	0	0	0	0	0	0	0	0	0	0	0	0	0	0	0	0	0	0	0	0	0	0	0	0	0	0	0	0	0	0	0	0	0	0	0	0	0	0	0
[truncated: 1,486 more columns]

## Sheet: Figure5c
LD-NOE (0.7 uT)			LD-CEST (0.7 uT)
w	post-meal	fasting	w	post-meal	fasting
-1	0.0518925	0.0418231	-7.8	-0.0220158	-0.00602858
-0.9	0.0329894	0.0323673	-7.7	-0.0200994	-0.00468059
-0.8	0.00688784	0.015774	-7.6	-0.0179244	-0.00357447
-0.7	-0.0277888	-0.00915459	-7.5	-0.0155008	-0.00267565
-0.6	-0.0690857	-0.0415591	-7.4	-0.0128384	-0.00194893
-0.5	-0.115787	-0.0769816	-7.3	-0.00994715	-0.00133841
-0.4	-0.16526	-0.113452	-7.2	-0.006837	-0.00082827
-0.3	-0.213106	-0.15001	-7.1	-0.00351793	-0.000393878
-0.2	-0.253268	-0.181057	-7	0	0
-0.1	-0.279436	-0.200753	-6.9	0.00370674	0.000384599
0	-0.289199	-0.206949	-6.8	0.00759245	0.000791682
0.1	-0.280049	-0.19966	-6.7	0.011648	0.00125351
0.2	-0.256453	-0.179614	-6.6	0.0158658	0.00170424
0.3	-0.221102	-0.147647	-6.5	0.0202589	0.00214166
0.4	-0.178848	-0.111316	-6.4	0.0247395	0.00273904
0.5	-0.1346	-0.0757286	-6.3	0.0292067	0.00357161
0.6	-0.092006	-0.0428859	-6.2	0.0337353	0.00465824
0.7	-0.0536324	-0.0123748	-6.1	0.0383525	0.00605878
0.8	-0.0220864	0.0132173	-6	0.043036	0.00775755
0.9	0.00235589	0.0304375	-5.9	0.0478012	0.00978908
1	0.019443	0.0436619	-5.8	0.0526763	0.0121921
1.1	0.0293106	0.054104	-5.7	0.0575252	0.0150053
1.2	0.0339378	0.0620207	-5.6	0.0623251	0.018266
1.3	0.0348914	0.0679189	-5.5	0.0668011	0.0220026
1.4	0.0329382	0.0720892	-5.4	0.0711425	0.0262516
1.5	0.0292856	0.0756413	-5.3	0.0758299	0.0310646
1.6	0.026005	0.0784303	-5.2	0.0804573	0.0365206
1.7	0.0230304	0.081414	-5.1	0.0848537	0.0424371
1.8	0.0205145	0.0817746	-5	0.0892167	0.0487541
1.9	0.0194532	0.0794591	-4.9	0.0934773	0.0554837
2	0.0209704	0.0774405	-4.8	0.0977057	0.0624914
2.1	0.0250533	0.0745367	-4.7	0.101548	0.0695262
2.2	0.0307312	0.0717819	-4.6	0.104934	0.0763068
2.3	0.037477	0.0691364	-4.5	0.107903	0.0830137
2.4	0.0449897	0.0666433	-4.4	0.110429	0.0892081
2.5	0.0527627	0.0644123	-4.3	0.112324	0.0944909
2.6	0.0604291	0.0624562	-4.2	0.113682	0.0986396
2.7	0.0675559	0.0604301	-4.1	0.114557	0.101443
2.8	0.0737342	0.0585283	-4	0.114943	0.102771
2.9	0.0784534	0.0564325	-3.9	0.114983	0.102679
3	0.0814832	0.0533112	-3.8	0.114567	0.101332
3.1	0.0828963	0.0513003	-3.7	0.113864	0.0989643
3.2	0.0828735	0.0493755	-3.6	0.112923	0.0957593
3.3	0.0816133	0.046558	-3.5	0.111841	0.0917969
3.4	0.0793138	0.042284	-3.4	0.110839	0.0872637
3.5	0.0761728	0.0375919	-3.3	0.110032	0.0822429
3.6	0.072058	0.0327057	-3.2	0.109489	0.0772878
3.7	0.0674593	0.0276742	-3.1	0.10944	0.0727139
3.8	0.0627004	0.0225939	-3	0.110093	0.0684685
3.9	0.058096	0.017748	-2.9	0.111543	0.0644657
4	0.0537607	0.0133009	-2.8	0.112987	0.0608882
4.1	0.049757	0.00946558	-2.7	0.11415	0.0578721
4.2	0.0459342	0.00666941	-2.6	0.115431	0.055452
4.3	0.0422215	0.00453513	-2.5	0.116781	0.053649
4.4	0.0386339	0.0029905	-2.4	0.117651	0.0524912
4.5	0.0347907	0.00209022	-2.3	0.118941	0.0520251
4.6	0.0308768	0.00166512	-2.2	0.120554	0.0525753
4.7	0.0270703	0.00169952	-2.1	0.121806	0.0539975
4.8	0.0233703	0.00182971	-2	0.122802	0.0559161
4.9	0.0198007	0.0018763	-1.9	0.123432	0.0586569
5	0.0165759	0.00153464	-1.8	0.123465	0.06136
5.1	0.0139288	0.00100287	-1.7	0.122733	0.0637142
5.2	0.0116671	0.000985139	-1.6	0.121053	0.0653519
5.3	0.00968169	0.00175627	-1.5	0.118151	0.0660916
5.4	0.00796051	0.00239219	-1.4	0.113399	0.0665082
5.5	0.00648347	0.00311888	-1.3	0.106549	0.065553
5.6	0.00521648	0.00406369	-1.2	0.0973268	0.0627005
5.7	0.00413652	0.00445153	-1.1	0.0851137	0.0574288
5.8	0.00328148	0.00437243	-1	0.0692905	0.0490893
5.9	0.00261346	0.00425645	-0.9	0.0488398	0.0363894
6	0.00207813	0.00409743	-0.8	0.0226161	0.0181102
6.1	0.00168575	0.00391969	-0.7	-0.0096889	-0.00630635
6.2	0.00139694	0.00377989	-0.6	-0.0481747	-0.0367099
6.3	0.00118673	0.00374715	-0.5	-0.0922471	-0.0720003
6.4	0.00103257	0.00350052	-0.4	-0.139025	-0.110301
6.5	0.000911672	0.00302176	-0.3	-0.184127	-0.148822
6.6	0.000801102	0.00253628	-0.2	-0.222298	-0.181947
6.7	0.000677834	0.00200675	-0.1	-0.248075	-0.204855
6.8	0.000518761	0.00141907	0	-0.257599	-0.21334
6.9	0.000300619	0.000757694	0.1	-0.248154	-0.205021
7	0	0	0.2	-0.222073	-0.183177
7.1	-0.0003755	-0.000895636	0.3	-0.183008	-0.150609
7.2	-0.000865019	-0.00191914	0.4	-0.136618	-0.112556
7.3	-0.00150534	-0.00280266	0.5	-0.0886363	-0.0737664
7.4	-0.00231826	-0.00367651	0.6	-0.0437887	-0.0382358
7.5	-0.00332614	-0.00452688	0.7	-0.00518465	-0.00857817
7.6	-0.00465264	-0.00534493	0.8	0.0256744	0.0137715
7.7	-0.00650206	-0.00612186	0.9	0.0479891	0.0282728
7.8	-0.00880899	-0.00684888	1	0.0628179	0.0352909

## Sheet: Figure5d
Amide CEST		Glycogen NOE		Aliphatic NOE		APTw		Glycan CEST
post-meal	post-fasting	post-meal	post-fasting	post-meal	post-fasting	post-meal	post-fasting	post-meal	post-fasting
19.0664	16.7785	34.517	17.4715	22.1491	18.3983	-0.63111	1.53753	0.676629	-1.27954
11.7551	10.0881	29.7801	28.4988	17.2356	16.6797	-0.177922	1.07467	1.76353	-0.923178
25.9626	13.9563	32.9335	38.3984	33.5431	33.5215	2.59302	0.443168	5.38711	8.34061
18.7666	14.9878	37.1083	16.8873	22.0161	16.665	-0.325009	0.376506	1.12594	-0.785161
12.055	10.4885	34.4516	26.3273	17.6058	15.0379	-1.38544	0.78018	0.606179	-2.89027
25.7705	12.5566	33.4253	38.0262	33.9573	32.0609	1.49142	1.99127	4.75233	7.42518
18.4323	12.806	41.528	15.6745	22.1745	14.7849	-0.493338	1.16428	1.62783	0.191738
11.542	10.7636	37.9208	30.3068	16.7718	13.3376	-1.3872	0.710129	-0.968505	-2.85809
24.4742	6.28356	30.9427	27.9529	30.1457	23.3636	0.370583	3.53521	4.42969	4.19778
17.1209	11.0104	30.1661	15.3729	16.9565	13.999	-0.528544	1.35614	2.26376	1.43106
10.7437	10.6361	13.5133	15.5974	7.93869	9.35048	-1.11713	0.823361	-1.6527	-3.17046
20.4786	7.55684	27.1846	26.3962	23.2355	15.3743	0.362684	0.973224	4.93394	-0.134874
15.3648	10.4611	8.27168	19.3645	8.69945	13.6092	-0.511463	1.33281	2.8695	0.963816
10.9486	11.5896	4.63321	1.8784	6.97986	7.7223	-1.17951	0.771136	-1.25806	-2.55202
13.1013	7.48549	23.3513	0.95178	19.5413	5.49331	0.715773	0.451262	4.2686	-1.22894
14.47	10.1154	5.92312	17.6608	6.78521	11.4667	-0.658649	0.732633	2.90932	0.51122
13.6928	11.4255	3.31762	1.13888	7.89355	6.63651	-1.32442	0.836481	-0.361409	-1.43601
8.71809	7.42536	10.9074	-2.69267	11.546	0.202607	0.400213	0.720268	3.32765	-0.289081
16.4484	10.8449	4.30848	5.17275	7.41304	9.05522	-0.886072	0.667607	2.99697	0.5654
13.5597	10.5914	1.271	0.740811	8.7667	5.12848	-1.42666	0.658911	0.00288352	-0.814236
4.80079	8.32009	3.81673	-2.39376	7.54017	2.49973	-0.0715444	0.781703	3.48617	0.174996
20.7304	10.3892	5.59559	4.27908	10.1519	9.40482	-0.740993	0.860721	2.92106	0.734367
12.6093	10.2612	0.416798	0.789653	8.95616	4.60329	-1.5295	0.943101	0.196336	-0.222266
3.52327	8.37733	0.0749189	-3.2514	5.40243	3.9653	-0.13425	1.11608	3.80402	0.804201
19.5936	10.0072	5.05322	2.24517	11.101	9.56783	-0.602062	1.39007	2.02978	0.845605
11.5537	9.53716	-0.501067	-2.41155	8.92893	5.99725	-1.62919	1.18822	-0.121324	0.503822
4.81186	7.33421	-1.97905	-3.90558	5.32868	3.81939	0.153747	1.30199	2.92567	0.714754
17.3236	10.1287	3.86007	0.253633	11.091	10.2637	-0.558669	1.29271	1.49571	0.699414
11.2828	8.67684	-0.310076	-4.65307	9.84376	8.13589	-1.6776	1.07909	-0.678339	0.688534
5.01076	7.37308	-1.15861	-4.15068	5.78086	4.32072	0.315246	1.29873	0.247121	-0.351817
16.7597	9.57336	1.83991	-0.921442	11.161	11.199	-0.371752	0.809848	0.561313	-0.170819
11.2152	7.95406	-0.341795	-5.63574	10.247	8.86743	-1.69927	1.21644	-0.890937	0.835141
5.60414	8.11088	5.57378	-3.72807	6.94868	5.56879	0.661126	0.64259	-3.03155	-2.1639
16.525	8.49943	2.1141	-2.58944	11.4685	11.987	-0.0640565	0.435799	-0.27907	-0.879623
11.2521	7.11715	0.413893	-6.16177	10.207	6.91683	-1.66543	1.34196	-1.53049	0.152125
7.79199	7.45764	14.2737	-3.47591	7.34249	5.70898	-0.0965239	0.103181	-4.85049	-3.47807
14.8502	9.46273	5.76074	-2.43895	13.2854	12.2744	0.106742	0.31026	-0.182885	-1.66425
10.8311	7.01237	2.04981	-2.15596	9.98473	7.40299	-1.96956	0.865031	-2.03538	-1.76719
9.59816	7.35291	-7.15629	0.52624	3.25926	10.0229	-0.117423	-0.242626	-5.05864	-4.89149
13.2619	9.49299	11.4962	1.08975	14.573	13.5339	-0.168995	-0.0879313	0.0229621	-2.77526
10.5026	6.31192	7.5319	6.75473	10.1543	9.11511	-2.40992	0.362105	-2.11477	-3.08561
9.66181	6.75636	-16.4561	10.2602	2.5393	8.08292	-0.370626	-0.0858575	-5.25553	-5.5626
13.062	9.76183	16.7672	5.42275	15.7312	14.4402	-1.02757	-0.503528	-0.483806	-2.60694
9.56588	6.58311	10.5284	6.68351	11.07	9.31669	-2.96952	-0.251874	-3.30101	-3.96551
7.15767	6.97642	-16.8589	-11.519	4.07839	2.22869	-0.11777	-0.222523	-4.14586	-7.10642
13.3776	9.3086	-9.73086	9.12462	12.5197	15.2782	-1.74566	-0.884775	-0.601175	-2.65521
9.51058	6.85768	13.308	-3.04719	11.3499	7.01792	-3.36803	-0.651671	-4.80026	-4.35352
6.41446	6.085	-15.2213	-27.9852	4.39618	8.47702	-0.0613487	-0.697372	-2.97014	-6.91788
14.006	8.54142	-16.7622	9.43248	11.7943	14.3873	-2.14447	-1.78358	-0.0383482	-2.62235
9.0207	7.26315	12.6152	-13.7314	8.65296	5.62497	-3.48077	-0.652421	-6.74224	-3.81577
8.0412	5.59867	-14.3965	-26.4492	2.22164	8.94073	0.19952	-1.05155	-0.972429	-5.87684
13.3985	12.8124	-17.3427	-17.5076	11.5131	11.2407	-2.98901	-2.58974	-0.201809	-2.73044
8.43791	6.76003	0.0228819	-20.6253	3.64348	3.58957	-2.08647	-0.141569	-4.78233	-4.13291
7.07487	4.58999	-17.0644	-21.8501	3.04659	7.15599	1.12391	-1.2425	-0.103466	-5.13992
11.4921	15.1168	-17.422	-20.0851	10.7371	10.398	-3.35421	-3.2718	-0.0413274	-3.17488
14.3723	7.57053	-10.6346	-20.4543	2.37966	4.74679	-1.98766	-1.09308	-3.40222	-3.80313
7.0121	6.02496	-17.5624	-18.3337	3.07113	9.54361	3.22397	-0.976337	0.302689	-4.48337
13.2066	12.4155	-17.9093	-15.5443	11.3392	10.7537	-3.19988	-3.64973	-1.59219	-3.7324
14.5568	7.5409	-11.8023	-17.6991	3.14705	6.46026	-1.71444	-1.01467	1.1274	-1.98038
5.54016	9.55732	-17.0382	-15.2987	3.64704	12.4381	3.48302	-0.706886	-2.29753	-4.97258
13.2875	9.50539	-19.2453	-10.4415	16.3814	9.03183	-1.54074	-2.95535	-2.94794	-7.08855
13.8009	5.67407	-11.8479	-12.4443	3.40117	7.39598	0.365628	-0.93839	5.88426	0.913501
4.0704	5.67045	-15.9382	-11.958	5.55704	17.3514	3.03165	-0.632117	2.63687	-3.54771
11.0573	16.5181	17.7347	15.55	14.5165	11.3169	-1.03818	2.05565	-1.76142	2.37568
10.0191	7.87387	28.3072	18.9943	13.3412	9.58665	1.45666	1.29682	-0.0111704	1.44387
25.2216	26.7956	30.5036	20.051	13.0906	27.8799	-0.544944	3.43026	-0.941902	0.0719772
10.416	15.2293	18.8121	3.83937	14.0473	11.2211	-1.11051	2.44095	-1.8889	3.31343
10.2851	8.84201	17.8494	24.5328	11.3876	10.1135	2.24413	0.666861	0.838207	1.6429
22.6043	38.0692	8.5878	19.496	6.99134	32.3232	-0.620542	3.18605	-1.47069	-2.14962
9.39409	13.3021	17.844	19.558	20.1244	10.9213	-0.401686	2.22932	-0.791133	3.50175
10.0555	7.35972	9.5391	13.1129	12.6604	8.83007	2.81664	0.566687	0.952794	1.53322
16.6429	39.3558	-1.52036	22.456	2.07418	40.9644	-0.073054	0.244917	-2.04218	-0.632055
7.1799	11.9767	19.0027	18.5825	12.3791	8.21092	-0.129438	2.28948	0.208318	3.3241
9.06521	8.20547	6.79521	4.93297	8.9457	8.30532	2.03429	2.26417	0.947368	0.308646
5.62281	23.2986	3.4624	11.6588	6.78673	33.6103	0.280452	1.82767	-0.848213	0.167745
6.05061	8.90155	13.8695	18.7652	9.66853	9.36812	2.27703	2.042	-0.99682	2.16314
11.4256	8.60452	4.14797	1.60355	8.32754	7.68747	3.14964	2.0466	-0.603745	0.927779
8.48427	17.071	2.75882	8.30524	7.29798	18.8198	1.40721	3.44427	-2.42484	2.83585
6.09436	8.32444	9.47704	15.3944	8.16297	8.9147	0.598048	1.64393	0.772784	0.982148
10.499	9.80058	1.96601	-0.806712	9.97728	6.33278	1.96987	1.35396	0.0977047	0.572644
0.729489	12.8039	1.42094	-2.04228	9.28741	8.18644	0.273038	2.07065	-2.39632	2.19368
7.17831	8.95397	5.25176	7.37195	7.35911	9.05531	-0.157522	1.30797	1.80022	0.0911129
13.1999	9.63989	-0.778294	-3.07003	11.3724	6.85454	1.38546	1.19163	1.47364	-0.541622
6.56286	8.51148	-1.64889	-8.21667	9.6459	3.16232	0.419704	1.70962	-1.4095	1.30008
8.42157	9.59566	3.70179	6.8006	7.65418	9.91061	0.401114	1.05326	0.779164	-0.0912088
12.5824	5.72742	-0.991645	-0.576527	11.0575	8.0134	1.69609	0.721884	1.07756	0.0458683
7.07478	1.40568	-1.26611	-5.6416	9.00103	3.63031	-0.209124	0.454403	-1.33112	1.19611
9.46381	9.72123	2.02752	3.13104	8.62772	10.3374	0.622556	0.490665	-0.179317	-0.372503
12.0232	15.5831	-1.06229	-1.09328	11.7414	7.30276	1.22378	0.45519	0.184466	0.450964
8.2747	15.8808	0.132184	-4.05736	9.28476	5.33351	0.21863	0.325848	-1.14861	0.78769
10.5094	8.91273	0.740579	3.87445	10.955	10.5511	0.663021	-0.30143	-0.310936	-1.90581
11.5193	6.39401	-3.52216	0.841879	12.6975	8.44849	1.3213	0.678922	0.622283	0.520442
9.03528	8.7353	-1.44835	0.172091	10.9531	10.8406	0.783949	-0.268201	-0.234742	-1.94281
11.0724	8.71592	-0.0314642	0.309902	12.5716	13.4555	0.408094	-0.0869875	-0.0273978	-1.73312
10.8302	8.84969	-2.00352	-0.266166	12.4782	11.6129	1.10869	1.42126	0.843684	0.895435
9.09269	12.7231	0.145186	1.08261	11.6205	13.8227	0.485	-0.311594	-0.0220924	-1.10513
10.5765	6.76817	0.683955	0.367386	14.4629	13.3983	0.253293	-0.849079	-0.713618	-0.373393
10.669	7.12462	0.791601	2.71317	13.6113	11.4001	-0.386084	0.822418	1.57218	0.251575
8.75892	10.4688	1.32591	3.04219	11.773	13.8554	0.289399	-1.55506	-0.0679436	-0.515298
9.168	9.67451	-2.10593	-2.29002	15.755	14.0665	-0.794822	-0.884158	-0.00458838	-1.73558
10.9485	8.24961	3.23178	5.53503	14.2521	11.7426	0.228131	0.680276	0.928268	-0.771771
8.44109	11.6365	0.665058	6.22268	14.0009	13.1962	-0.318792	-1.37345	0.473312	-1.4101
8.51219	11.421	-1.44656	-0.664989	17.9716	14.8748	-1.10889	-1.08599	-0.595145	-0.251154
10.5635	11.7343	3.5746	5.89553	13.81	11.18	-0.132581	0.174573	0.878189	0.0898369
8.10539	13.3674	3.49603	6.53762	18.0258	11.6481	-0.403741	-2.19224	-0.444831	-2.14391
8.22838	8.92313	1.71129	3.48822	11.9764	15.6276	-1.34532	-0.626239	0.757216	-0.724659
10.2462	8.38003	4.05184	4.28397	12.4964	9.21729	-0.190764	0.0797477	2.32288	-0.162805
7.44415	9.17546	1.71058	2.71581	8.89723	8.84825	-0.612964	-1.40418	-0.504001	-2.06388
8.55328	12.4143	-1.03254	0.247442	22.0137	16.4448	-1.72433	-1.54733	1.02125	-0.501805
10.2295	13.9299	-3.3396	-3.2627	17.5791	7.29466	-0.449346	0.0698291	1.23919	-0.297537
7.68733	11.0853	-10.0055	-8.45233	16.1963	6.11944	-1.07802	-1.80625	-0.833241	-2.8372
8.94631	8.37346	-10.5351	-8.26331	18.6893	15.2685	-1.51835	-1.92359	0.722578	-1.35611
11.291	8.1909	-12.9742	-12.8525	13.4451	5.06933	-0.363235	-0.384032	0.512528	-0.869614
6.49273	6.10163	-17.3815	-14.2198	11.8617	5.69673	-1.33443	-1.66306	-1.8092	-3.48849
9.95	8.64436	-16.2911	-12.4217	17.1985	11.8078	-1.5842	-1.94275	1.05159	-1.79285
12.5893	7.33277	-15.3399	-18.2164	12.6775	5.48725	-0.79597	-0.292694	-0.729104	-1.88728
5.14375	6.7561	-19.1241	-18.4767	10.8985	6.40615	-1.72804	-0.984972	-2.37437	-2.0379
10.5615	10.0765	-15.7488	-13.8522	11.5977	11.7205	-2.90206	-1.62351	0.416538	-2.14699
11.9677	7.92003	-14.665	-17.82	7.42465	5.73394	-0.851591	-0.578271	-0.954284	-2.35666
5.0396	6.14866	-14.8819	-18.0507	5.27458	6.77832	-2.08914	0.386091	-2.77356	-2.3502
11.4068	10.5241	-14.5971	-14.0389	18.0143	9.15315	-2.33432	-0.171363	-0.312593	-2.51757
9.85837	8.55565	-12.4481	-17.2062	14.0005	7.24829	-1.23693	-0.997419	-1.31231	-3.81007
2.06279	6.75772	-11.261	-15.8448	10.4354	6.47685	-1.53583	2.62536	-2.32977	-3.7334
12.3477	10.3341	-13.9315	-13.7485	17.2067	9.21401	-0.658112	0.650763	-1.9483	-3.35845
7.02835	9.01705	-13.5188	-15.2762	14.4717	7.65525	-0.463703	-0.564693	-2.66048	-2.22986
-2.57209	8.40006	-12.2091	-13.4875	8.22057	6.38727	0.514798	0.550915	-1.9761	-2.96495
15.1361	16.9504	17.2119	4.55354	13.1785	9.25988	3.86279	-6.2158	9.4317	-13.4624
14.0878	15.4762	24.6394	4.56856	13.3321	9.17398	5.17012	-5.49736	8.72151	-13.7856
17.2674	37.8018	30.2662	27.5949	34.6795	36.9604	4.26429	-0.831998	8.03524	-9.88003
14.6382	20.6837	13.2054	4.50216	13.4907	9.44657	5.16039	-6.19927	8.80889	-13.2732
13.8539	18.38	18.434	4.25029	15.1171	7.79853	5.48528	-5.24692	9.1227	-14.5148
11.4253	39.4143	33.4344	26.3562	36.1457	36.0741	3.64744	-0.961178	10.1499	-11.9913
14.6709	19.0343	20.8767	4.77851	13.8676	9.14887	4.87854	-6.35558	9.6555	-13.4018
14.133	14.4577	30.9213	4.80235	13.2787	5.68036	5.50145	-5.83183	10.4585	-14.5013
12.9575	38.5615	35.4627	26.3064	33.4543	35.462	4.17949	-0.879759	9.69091	-13.2377
14.2563	21.1527	22.6319	2.12963	13.1145	8.7694	4.83502	-6.5192	8.95613	-14.2015
13.3582	17.6157	35.0049	6.68815	12.9536	5.80173	5.97525	-6.24705	10.9597	-14.1056
10.8895	39.7928	40.3393	26.134	32.2085	33.8899	4.53711	-0.890139	10.4438	-13.324
14.2686	19.1871	21.8358	4.38036	13.1091	9.51238	4.54753	-6.01331	8.96433	-14.1971
13.048	17.155	11.9346	6.36576	11.6657	7.13479	5.47364	-5.68736	10.9449	-13.7984
11.9431	37.002	17.1462	24.9342	29.445	32.1714	3.67154	-1.35301	11.3425	-13.1523
14.6001	15.0842	29.5922	6.25234	15.982	10.8642	4.24865	-6.88235	9.3276	-13.1903
12.7415	14.4277	-0.293578	4.63827	11.5039	9.69984	4.7854	-6.23818	10.2191	-13.6797
12.3493	30.7727	9.07197	19.0085	24.4731	31.1956	3.84236	-2.14697	11.7729	-12.0249
14.2916	13.9612	19.3517	-1.16115	13.7027	9.78869	5.0987	-8.21847	8.55007	-14.3975
12.6537	13.7466	-1.00953	0.39158	10.3009	11.4495	5.71395	-7.31953	9.23594	-14.5534
11.3282	26.1205	3.23442	11.9125	16.9393	28.1707	4.44944	-4.42245	11.4042	-13.19
14.0271	11.267	8.18973	-2.07804	11.6915	8.99227	4.35566	-7.99105	8.52219	-13.8058
12.5566	10.3534	-0.774124	-4.51086	9.76251	9.26597	4.59713	-6.75656	8.45689	-13.7816
9.65364	19.835	0.434854	2.7449	12.9623	21.705	4.03212	-5.18481	10.8444	-14.9291
13.0673	10.1601	5.25084	-2.04483	11.3923	4.83346	4.58416	-6.66115	8.50334	-13.8591
13.0127	10.2865	-2.13582	-4.13289	9.95885	7.83368	4.84172	-6.43512	8.09849	-14.7511
9.72767	14.7064	-3.33446	-2.3064	9.50472	14.6083	4.48771	-5.25906	10.025	-15.1144
13.2185	9.14203	1.91438	-0.979268	10.838	6.82708	5.05118	-6.83603	8.33668	-14.6529
12.8524	9.44867	-3.64285	-6.1099	11.4804	7.18086	5.02025	-6.62937	7.78134	-16.2093
9.6514	11.1597	-6.72225	-6.83744	8.61054	9.09731	5.08921	-5.95303	9.73296	-15.5957
13.5744	9.54096	-0.792616	0.625183	11.051	7.19945	4.47945	-6.18499	7.71905	-13.9968
14.3987	9.31447	-3.79503	-6.6055	13.2698	8.05008	4.53504	-6.42544	8.00328	-16.9485
9.92666	9.45909	-6.66622	-7.00199	9.40625	7.86741	4.80044	-7.01803	9.5627	-16.0216
13.9558	8.67798	-3.16285	0.436799	12.364	9.75936	4.59429	-6.92443	7.46363	-14.9866
14.7278	12.6481	-3.30135	-4.51982	14.4238	9.39231	4.86896	-7.34704	8.11798	-17.5806
9.90306	11.3956	-5.84112	-5.44704	10.2918	8.5476	4.90951	-8.17055	9.96877	-17.4521
14.1538	12.3745	-4.75803	-0.941754	13.386	8.43689	4.40394	-5.70265	8.31299	-14.826
13.5328	11.1374	-2.10864	-4.08235	14.394	9.76342	4.75351	-7.24658	8.67648	-17.2868
8.99224	12.8281	-4.27437	-3.28625	11.0079	10.3801	4.92928	-7.89301	9.94181	-18.397
14.3517	10.2481	-5.51536	-0.143329	13.9835	7.81171	3.96376	-6.32314	10.7975	-16.757
11.693	9.60698	-2.17864	-0.726546	13.7533	10.2883	4.26987	-7.50459	10.1426	-17.4073
9.3111	10.5637	-4.31936	-0.144674	11.0513	11.2155	4.63968	-8.46486	10.7778	-18.8376
13.9113	9.48215	-5.13504	0.252885	12.7632	8.77052	3.89023	-5.42556	10.9511	-16.7307
10.1511	7.2504	-1.47599	1.95455	11.8296	8.22792	4.21329	-7.37367	9.74939	-16.3054
8.23838	9.22943	-3.08842	2.23308	8.81219	8.93142	4.48496	-7.2732	10.4009	-18.2272
13.1355	10.4323	-3.58677	-1.20454	13.2674	6.67394	3.26977	-7.45592	10.8953	-15.479
8.86719	7.39204	-0.978019	-0.706995	11.6531	9.12133	3.79972	-9.14272	9.86432	-14.3509
7.04842	9.14661	-1.57041	-0.881741	8.2627	9.01075	4.00292	-9.49429	10.9313	-18.1967
12.6978	10.1093	-2.92803	-1.86091	13.9031	5.11572	3.10237	-6.33296	10.2791	-14.3722
8.08553	7.0104	-1.65597	-5.66799	12.358	8.46929	3.31337	-6.90095	8.9116	-15.5356
5.91571	8.13887	-1.60067	-7.8352	7.90356	8.28233	3.47248	-7.21848	10.3493	-19.0853
12.2379	9.03013	-3.97065	-3.73849	13.338	7.12833	3.34117	-7.87363	8.74972	-14.9155
7.35587	6.05822	-4.68033	-13.4957	12.7104	7.70127	3.32263	-7.23808	8.34212	-16.0351
5.41794	6.11123	-8.36264	-13.0134	7.58524	7.46574	3.53483	-7.7526	9.67939	-19.7382
12.4091	8.9968	-12.236	-12.789	12.9214	4.07572	3.94104	-7.47816	7.62333	-16.439
6.71609	6.06816	-13.136	-17.1319	11.6837	7.51882	3.44237	-6.54389	7.56911	-16.3267
6.20143	5.63344	-16.5462	-14.8514	6.3005	1.73	4.24839	-8.10723	10.1629	-20.4187
12.3674	8.41352	-16.8151	-13.933	12.6985	4.87561	4.39042	-7.89316	6.66295	-16.8896
6.33306	5.93281	-17.2192	-16.8581	11.3027	7.74705	3.70404	-7.36566	6.54771	-17.2477
7.20601	5.89421	-19.0188	-15.1329	5.26653	-0.209769	4.18155	-7.59341	8.3607	-20.9118
11.2936	8.03216	-19.554	-14.248	10.752	4.6859	4.82305	-8.17254	6.22309	-17.8382
5.22009	6.58933	-19.7848	-14.6006	11.2813	7.50423	4.21148	-8.42732	6.11647	-17.7811
6.97185	6.59406	-20.3485	-13.5414	4.52352	1.25247	3.94896	-5.84961	7.36954	-21.7763
20.1918	20.3495	21.7577	45.0449	23.3976	15.3074	1.46007	-0.241561	1.21881	-1.55271
23.5046	25.7755	27.9491	34.8032	27.4804	26.4623	1.99169	0.559235	1.14894	-0.661233
29.7264	31.3213	33.077	34.819	36.1857	32.3185	1.85582	1.44055	0.316544	0.587047
17.3327	19.8403	21.6096	26.8015	21.9389	21.6456	1.8256	-1.2068	1.24754	-2.63471
25.4899	24.4056	28.1447	37.9188	25.8536	23.1156	1.84823	0.629346	1.01622	-0.78245
29.2893	31.4962	31.2726	41.1037	35.4308	31.3432	1.88918	1.4548	0.412407	0.640754
13.8215	20.2473	24.9149	28.7759	23.0338	27.6439	1.85605	-0.41903	1.10389	2.46602
26.9765	27.1107	27.9412	19.4677	25.281	23.729	1.4715	0.313859	0.737483	0.203775
30.2626	31.6372	30.9924	38.9901	35.6395	31.8875	1.49571	2.05957	0.586056	2.15949
12.5477	21.445	19.2076	20.0071	21.8287	28.6809	1.67756	0.266141	1.21385	0.666951
28.356	29.441	18.8839	17.8333	22.5266	24.1922	1.17927	0.0683614	0.350092	-1.70084
29.3979	31.1977	29.3194	22.2905	33.7629	29.9095	1.24052	1.73189	0.576821	0.466654
17.0912	19.4554	19.2242	15.3085	21.5051	27.2032	0.823789	1.01131	0.529571	-0.139139
28.0784	27.6748	16.5426	10.1472	20.6846	29.8558	1.01102	-0.302469	-0.313953	-2.16356
31.2672	31.5258	25.7045	14.7467	31.1338	31.7926	0.567025	1.9074	0.465415	0.61457
23.7346	21.366	17.0776	11.033	20.7689	23.072	0.803759	1.35803	0.972751	-0.728483
27.2428	30.958	14.1348	10.0707	18.5619	26.9882	0.894831	-0.505029	-0.240595	-3.28588
32.4307	32.6767	21.0995	13.9047	31.0329	29.4397	0.333392	2.205	1.06171	0.67539
28.2626	18.2938	15.0895	6.27988	20.7934	22.4533	0.683854	0.49707	0.091635	-0.610728
26.5356	31.2276	11.8628	8.87337	18.4764	27.6793	0.330113	-0.91184	-0.729225	-3.4806
32.6544	33.6049	17.8383	11.6977	29.6716	29.9744	0.775086	1.38096	0.13552	1.48323
29.1215	16.4272	12.9675	0.811387	21.3109	21.7406	0.983593	-0.473495	-0.589692	-0.244039
26.4662	31.6636	9.33915	6.22628	18.854	30.4561	0.776151	-1.43652	-1.05335	-2.87926
32.9925	35.584	13.1313	11.3825	26.1067	31.7732	1.13635	1.78941	-0.253562	1.66786
27.4024	15.9301	11.0466	-0.804538	21.8317	19.3152	0.899248	-0.384902	-0.38582	-0.441149
31.5214	32.006	7.73725	6.02198	19.3979	32.1566	0.623842	-1.22963	-1.26982	-2.48087
33.1117	32.6744	8.75671	11.973	21.4383	31.7652	1.41278	1.86819	-0.321605	1.32471
26.8993	19.8838	9.6362	-0.211522	22.0879	16.3471	0.899248	1.41311	0.0276152	-0.81696
35.9679	33.042	7.01087	5.64981	20.3916	33.1681	0.777364	-0.862676	-1.44487	-1.13379
33.0299	39.3137	5.84456	11.849	19.5823	33.0612	1.54505	2.21749	-0.198339	1.21644
31.6463	15.6506	9.246	4.27701	21.6054	15.2147	0.962899	0.671955	1.31872	-1.1194
35.9718	33.4489	5.28667	8.82187	20.7238	37.263	1.25111	-1.03708	-0.735409	-0.507191
34.8854	35.4655	3.68109	16.3651	18.0783	35.5551	2.02386	2.15332	0.477818	1.45433
32.2982	10.9974	8.73853	4.12772	22.4717	9.70438	0.813941	-0.230645	0.411842	-1.93457
33.9982	35.1391	4.72517	4.46814	21.4535	34.3183	1.12819	-0.898459	-0.350663	-0.567216
32.7405	31.9861	3.63312	13.8622	19.5666	32.6862	1.54113	1.48394	-0.0433947	0.953979
35.1055	8.75391	7.43426	-11.3313	21.8595	12.6065	1.19166	-1.3304	0.0455213	-1.50559
31.5903	35.3248	5.10963	5.28687	20.4646	32.0282	0.727303	-0.797798	-0.00543743	-0.776193
32.728	31.5534	4.05829	12.7635	18.2725	31.076	1.18727	1.63555	0.0392605	0.887662
34.5291	7.86503	8.33285	-17.5022	21.3904	13.6615	2.54811	-1.12889	-0.408848	-0.762839
30.0627	33.2785	-6.67629	8.59563	13.1746	30.9666	1.62368	-0.486977	-1.38046	-0.727746
33.3676	31.5286	-7.83243	5.55655	10.8844	30.4142	1.95454	2.14217	-1.48611	0.507237
33.2016	12.5322	6.85127	-22.185	20.6156	15.4001	1.10443	0.77771	-0.175502	-0.591644
30.4278	33.3636	-2.44476	4.76149	15.1038	29.2531	0.536289	0.313737	-1.66957	-2.42279
33.1406	30.9342	-5.0418	-4.30473	13.0545	29.2928	0.668445	2.48907	-1.98325	-0.203235
32.7315	19.9899	4.15697	-15.2404	21.6485	22.0871	0.342838	0.400666	-0.222751	0.0899141
31.7456	31.2836	-4.64914	-6.72132	16.4018	31.3437	-0.130186	-0.116581	-1.92467	-2.28367
32.0796	31.4689	-8.19743	-9.78565	14.7259	29.0866	-0.595347	1.96856	-2.31823	0.389587
33.4447	29.0195	-2.12288	-12.2704	16.6735	29.0187	0.303913	1.028	-1.27205	0.373346
26.5148	33.0369	-13.7426	-10.8721	13.3362	29.2725	-0.524388	-0.0303346	-2.71747	-3.06696
32.7787	32.7224	-14.1308	-16.0858	12.0007	26.7143	-1.04983	1.53004	-3.67439	0.257004
38.1009	38.364	-4.44293	-15.0945	15.8199	31.2366	-0.0769715	2.42644	-1.2108	-0.485495
24.5822	35.5176	-12.8491	-13.4857	14.0065	30.4481	-0.286412	1.9192	-3.14242	-3.56907
30.9453	34.7544	-13.1664	-17.4869	14.2891	26.4177	-0.180665	2.66262	-4.71274	0.371976
40.4512	47.7957	-15.0353	-16.2317	18.4617	28.5729	-0.90406	1.32174	-1.20087	-1.24337
25.7836	35.617	-14.0963	-12.6559	18.3601	30.3768	-1.21049	1.03488	-3.77408	-3.56911
28.1654	32.7346	-13.0885	-16.5111	18.9359	27.1089	-1.48525	2.02722	-5.27923	0.941745
39.6437	56.184	-14.4876	-13.5834	19.2816	23.6593	-1.71791	0.419509	-1.45936	-2.07749
25.3522	31.9495	-12.3241	-11.6326	17.976	30.1383	-2.26584	0.722371	-4.50816	-4.11236
26.468	31.7684	-12.1807	-18.0846	16.4835	26.226	-2.2338	1.30811	-5.50144	1.70223
34.0001	54.8018	-14.5565	-14.1055	16.9924	21.2045	-1.35111	0.619815	-2.69322	-2.06177
29.3621	30.8849	-11.4255	-11.5205	12.1667	29.7613	-1.88945	1.26602	-4.70775	-4.0921
37.9829	29.1745	-10.841	-18.3999	10.3747	26.4127	-1.39718	1.65009	-4.21373	1.62679
16.1097	10.3698	18.6885	15.6665	19.5974	15.9943	0.201045	0.828302	1.29916	1.56877
19.9163	19.9918	25.4856	19.408	21.9835	19.1671	-0.750856	0.455069	0.628589	1.5403
17.4957	38.0791	25.8437	34.2316	22.3024	42.2787	-0.382901	1.94047	-2.21513	0.843094
15.7205	14.2287	20.2436	20.1039	19.0435	18.1873	0.192773	1.16024	3.19537	2.44409
19.446	21.2163	26.3772	20.8358	21.3179	18.2939	-0.550789	0.878375	0.974577	3.10451
16.4944	39.0278	25.051	33.6937	18.8101	38.3825	0.116521	1.50305	-0.0173136	0.770208
17.029	14.4852	22.4847	19.7846	19.207	20.8001	1.12273	1.22498	1.87366	2.53091
20.925	20.6271	27.5174	22.7537	20.1858	17.3359	0.220595	0.659198	0.523421	3.36266
18.7749	35.4791	25.4676	31.5136	17.3903	33.5551	0.530988	1.09159	0.436172	1.21517
16.1894	15.5902	25.9399	22.9452	19.7536	20.8727	3.15115	0.853107	1.98217	2.62817
20.0408	19.0933	27.7566	24.0911	20.1588	16.4791	2.51147	0.876548	1.72946	3.3514
19.0873	30.8009	25.5122	28.3092	17.4548	26.536	1.91247	1.22675	1.58268	3.28482
19.583	14.6737	23.4476	7.62092	18.1445	18.1731	1.22717	0.43417	1.71145	3.44445
24.2109	16.6361	23.4513	17.732	18.9045	16.0301	0.726664	0.659018	2.57293	2.85241
22.8123	21.4906	19.7524	15.6337	17.0209	18.4593	0.714014	1.2115	2.12478	3.10081
18.2963	17.0636	23.1289	6.7095	16.2666	15.3637	1.16299	0.0100287	1.26406	2.85551
23.7454	16.9661	19.5814	14.9139	17.8938	14.9817	0.999375	0.507083	2.7385	2.52136
20.6769	17.4855	17.6492	9.64827	16.0267	12.6405	0.99793	1.11204	2.36921	2.28037
18.566	14.2361	14.1227	5.62914	14.5883	11.7815	0.895756	0.846637	1.57578	2.58828
24.784	15.0322	16.0906	11.0977	17.8376	13.3661	1.14829	1.27055	3.00526	1.97567
20.2667	12.2445	12.6651	6.07387	14.8168	10.0043	1.27588	1.40341	2.46857	0.861408
18.0455	10.4527	12.3943	5.71648	14.864	9.09032	0.780683	0.923415	2.3439	1.7137
25.7293	12.5781	14.7577	11.1056	17.651	13.0979	1.10811	1.46243	2.86287	1.29772
20.5044	10.1435	10.985	6.95481	14.607	11.5108	1.08229	1.32265	2.05882	-0.268561
17.0392	16.191	11.8872	4.96868	14.7915	10.8973	1.0554	1.12018	2.30226	1.68032
25.5147	18.9692	14.4292	8.56445	18.9268	14.909	0.797303	1.58251	2.35868	0.929015
20.4875	17.6041	11.3315	6.06276	15.8312	15.2599	0.311459	1.39833	1.26233	-0.506876
15.994	11.0441	12.8358	6.35852	14.3114	13.2583	1.40102	0.0907353	2.62695	1.82137
23.8853	16.1233	15.1655	8.24114	20.6636	18.1344	0.781893	1.17541	1.53478	1.32156
19.0746	17.5903	14.7766	6.17448	18.0682	19.3291	0.374661	0.870425	1.40981	0.722704
17.5479	8.05198	11.7561	6.13329	15.3511	14.5455	1.28425	-0.420686	2.93154	1.10863
24.0165	14.4561	13.934	7.78292	22.3911	19.5236	0.783716	0.301542	1.37901	1.61927
18.7809	16.3365	12.8721	6.81137	19.4611	20.9909	0.455763	-0.25724	1.43902	0.796968
18.3046	7.34281	10.8914	5.25907	16.5638	15.2015	1.35888	-0.472781	2.84982	-0.075214
23.869	14.7547	13.6695	7.32511	22.7135	20.2118	1.05239	0.455912	1.11765	0.466627
18.635	15.3292	12.0909	5.26668	18.655	20.7258	0.791655	-0.278978	1.6944	-0.145487
17.4999	7.26027	11.551	4.74026	15.9676	14.7595	1.57694	-0.0383155	2.94171	1.19394
22.3713	13.21	13.3067	7.5567	21.5128	19.7325	1.22732	0.802803	0.845097	1.08314
18.2761	13.5331	11.1138	5.7623	15.8953	18.7028	0.0393825	-0.326837	0.985048	0.0571478
15.647	8.25982	9.33258	2.68959	15.8542	14.0148	1.23497	0.703729	2.42401	2.19306
20.4033	13.3761	11.6918	6.56557	21.2679	20.107	0.849919	0.933022	1.12422	2.23116
16.86	13.0125	6.91406	4.41729	14.1548	17.4051	-0.116296	0.366822	0.726514	0.784444
14.5621	9.83077	0.532217	-1.11681	13.6219	13.3283	0.785061	-0.0431608	1.25801	3.13913
18.7818	13.9605	4.43958	5.04767	19.7994	20.0358	0.626875	0.222276	1.09387	1.79626
14.9886	12.3562	-1.6333	-3.99247	12.8508	15.8997	0.192569	-0.0249708	1.12184	1.42659
13.6579	8.26435	-6.5089	-1.41285	14.6277	12.7622	0.638837	-0.476898	1.15319	3.49254
16.5422	13.1437	-4.60518	-1.93712	19.0449	19.1216	0.467638	-0.752207	0.83739	1.28386
12.9262	10.1752	-9.17133	-8.75006	13.3864	14.8819	-0.22781	-1.02817	-0.218944	0.121409
12.4583	6.49648	-12.2718	-11.1121	14.8547	11.9913	1.18434	-0.114606	1.11132	2.9052
14.6769	12.0567	-9.7557	-7.40659	18.1756	18.1731	0.984074	-0.406215	1.06138	1.94844
11.8979	8.36331	-12.4096	-13.9566	14.3132	14.6607	-0.15508	-0.757271	-0.326154	0.827823
11.7469	5.3946	-14.3651	-14.649	16.0487	9.69537	0.733324	0.643381	0.169041	2.66769
13.9449	11.1414	-13.0291	-14.0177	17.6775	15.0598	0.796157	-0.427543	0.406511	0.992969
12.5989	8.32055	-14.0334	-16.7633	14.3986	13.4679	-0.422678	-1.49128	-1.22418	0.0814389
9.96752	4.52006	-14.8672	-13.976	15.7758	8.93871	-0.338151	0.429841	0.880329	-0.045073
11.89	9.89522	-14.2694	-13.6135	16.4502	12.4175	0.271042	0.594564	1.39971	1.19453
11.4564	9.22188	-14.6653	-14.9566	14.5392	12.6772	-1.32665	-0.316688	-1.83436	-0.326457
9.35857	4.739	-15.4214	-16.978	14.6715	10.9642	-0.235174	0.0523871	1.42437	-0.452978
11.6033	8.61829	-15.1598	-17.0811	15.7366	11.7465	0.661621	-0.0687622	0.410723	0.124111
10.7826	10.1305	-14.8467	-17.7611	14.6107	12.3306	-0.589319	-0.235192	-2.49946	0.0522669
9.42783	5.88201	-15.9914	-14.9737	12.2052	14.0104	-0.376871	0.273784	1.40707	0.28917
11.6829	7.44628	-15.817	-15.2513	14.5399	12.5052	0.192758	0.368007	0.0857499	-1.1667
11.0512	9.75332	-14.7011	-14.9507	13.1535	13.047	-1.00202	-0.0542891	-2.22684	-0.303936
