# Supplementary material for: Single-breath-hold 3D abdominal metabolic MRI enables label-free diagnosis of liver cancer
Source: Nat Commun. 2026 Mar 31;17:4661. doi: 10.1038/s41467-026-71124-5 (PMC13201843; doi:10.1038/s41467-026-71124-5)
Supplement: Supplementary file 4 — Source Data [file 41467_2026_71124_MOESM4_ESM.zip › Figure6.xlsx]

## Sheet: Figure6b_T1w
0	0	0	0	0	0	0	0	0	0	0	0	0	0	0	0	0	0	0	0	0	0	0	0	0	0	0	0	0	0	0	0	0	0	0	0	0	0	0	0	0	0	0	0	0	0	0	0	0	0
0	0	0	0	0	0	0	0	0	0	0	0	0	0	0	0	0	0	0	0	0	0	0	0	0	0	0	0	0	0	0	0	0	0	0	0	0	0	0	0	0	0	0	0	0	0	0	0	0	0
0	0	0	0	0	0	0	0	0	0	0	0	0	0	0	0	0	0	0	0	0	0	0	0	0	0	0	0	0	0	0	0	0	0	0	0	0	0	0	0	0	0	0	0	0	0	0	0	0	0
0	0	0	0	0	0	0	0	0	0	0	0	0	0	0	0	0	0	0	0	0	0	0	0	0	0	0	0	0	0	0	0	0	0	0	0	0	0	0	0	0	0	0	0	0	0	0	0	0	0
0	0	0	0	0	0	0	0	0	0	0	0	0	0	0	0	0	0	0	0	0	0	0	0	0	0	0	0	0	0	0	0	0	0	0	0	0	0	0	0	0	0	0	0	0	0	0	0	0	0
0	0	0	0	0	0	0	0	0	0	0	0	0	0	0	0	0	0	0	0	0	0	0	0	0	0	0	0	0	0	0	0	0	0	0	0	0	0	0	0	0	0	0	0	0	0	0	0	0	0
0	0	0	0	0	0	0	0	0	0	0	0	0	0	0	0	0	0	0	0	0	0	0	0	0	0	0	0	0	0	0	0	0	0	0	0	0	0	0	0	0	0	0	0	0	0	0	0	0	0
0	0	0	0	0	0	0	0	0	0	0	0	0	0	0	0	0	0	0	0	0	0	0	0	0	0	0	0	0	0	0	0	0	0	0	0	0	0	0	0	0	0	0	0	0	0	0	0	0	0
0	0	0	0	0	0	0	0	0	0	0	0	0	0	0	0	0	0	0	0	0	0	0	0	0	0	0	0	0	0	0	0	0	0	0	0	0	0	0	0	0	0	0	0	0	0	0	0	0	0
0	0	0	0	0	0	0	0	0	0	0	0	0	0	0	0	0	0	0	0	0	0	0	0	0	0	0	0	0	0	0	0	0	0	0	0	0	0	0	0	0	0	0	0	0	0	0	0	0	0
0	0	0	0	0	0	0	0	0	0	0	0	0	0	0	0	0	0	0	0	0	0	0	0	0	0	0	0	0	0	0	0	0	0	0	0	0	0	0	0	0	0	0	0	0	0	0	0	0	0
0	0	0	0	0	0	0	0	0	0	0	0	0	0	0	0	0	0	0	0	0	0	0	0	0	0	0	0	0	0	0	0	0	0	0	0	0	0	0	0	0	0	0	0	0	0	0	0	0	0
0	0	0	0	0	0	0	0	0	0	0	0	0	0	0	0	0	0	0	0	0	0	0	0	0	0	0	0	0	0	0	0	0	0	0	0	0	0	0	0	0	0	0	0	0	0	0	0	0	0
0	0	0	0	0	0	0	0	0	0	0	0	0	0	0	0	0	0	0	0	0	0	0	0	0	0	0	0	0	0	0	0	0	0	0	0	0	0	0	0	0	0	0	0	0	0	0	0	0	0
0	0	0	0	0	0	0	0	0	0	0	0	0	0	0	0	0	0	0	0	0	0	0	0	0	0	0	0	0	0	0	0	0	0	0	0	0	0	0	0	0	0	0	0	0	0	0	0	0	0
0	0	0	0	0	0	0	0	0	0	0	0	0	0	0	0	0	0	0	0	0	0	0	0	0	0	0	0	0	0	0	0	0	0	0	0	0	0	0	0	0	0	0	0	0	0	0	0	0	0
0	0	0	0	0	0	0	0	0	0	0	0	0	0	0	0	0	0	0	0	0	0	0	0	0	0	0	0	0	0	0	0	0	0	0	0	0	0	0	0	0	0	0	0	0	0	0	0	0	0
0	0	0	0	0	0	0	0	0	0	0	0	0	0	0	0	0	0	0	0	0	0	0	0	0	0	0	0	0	0	0	0	0	0	0	0	0	0	0	0	0	0	0	0	0	0	0	0	0	0
0	0	0	0	0	0	0	0	0	0	0	0	0	0	0	0	0	0	0	0	0	0	0	0	0	0	0	0	0	0	0	0	0	0	0	0	0	0	0	0	0	0	0	0	0	0	0	0	0	0
0	0	0	0	0	0	0	0	0	0	0	0	0	0	0	0	0	0	0	0	0	0	0	0	0	0	0	0	0	0	0	0	0	0	0	0	0	0	0	0	0	0	0	0	0	0	0	0	0	0
0	0	0	0	0	0	0	0	0	0	0	0	0	0	0	0	0	0	0	0	0	0	0	0	0	0	0	0	0	0	0	0	0	0	0	0	0	0	0	0	0	0	0	0	0	0	0	0	0	0
0	0	0	0	0	0	0	0	0	0	0	0	0	0	0	0	0	0	0	0	0	0	0	0	0	0	0	0	0	0	0	0	0	0	0	0	0	0	0	0	0	0	0	0	0	0	0	0	0	0
0	0	0	0	0	0	0	0	0	0	0	0	0	0	0	0	0	0	0	0	0	0	0	0	0	0	0	0	0	0	0	0	0	0	0	0	0	0	0	0	0	0	0	0	0	0	0	0	0	0
0	0	0	0	0	0	0	0	0	0	0	0	0	0	0	0	0	0	0	0	0	0	0	0	0	0	0	0	0	0	0	0	0	0	0	0	0	0	0	0	0	0	0	0	0	0	0	0	0	0
0	0	0	0	0	0	0	0	0	0	0	0	0	0	0	0	0	0	0	0	0	0	0	0	0	0	0	0	0	0	0	0	0	0	0	0	0	0	0	0	0	0	0	0	0	0	0	4.42012e-06	-0.000102518	-0.00301998
0	0	0	0	0	0	0	0	0	0	0	0	0	0	0	0	0	0	0	0	0	0	0	0	0	0	0	0	0	0	0	0	0	0	0	0	0	0	0	0	0	0	0	0	4.87408e-05	-0.000133225	-0.00811668	-0.0095568	-0.0112174	0.0178058
0	0	0	0	0	0	0	0	0	0	0	0	0	0	0	0	0	0	0	0	0	0	0	0	0	0	0	0	0	0	0	0	0	0	0	0	0	0	0	0	0	0	0	1.11071e-06	-0.000306187	-0.000774778	0.0645421	0.07317	0.167616	0.176715
0	0	0	0	0	0	0	0	0	0	0	0	0	0	0	0	0	0	0	0	0	0	0	0	0	0	0	0	0	0	0	0	0	0	0	0	0	0	0	0	0	0	8.47797e-05	-0.000179076	-0.0136169	0.00852809	0.291248	0.338722	0.392578	0.314326
0	0	0	0	0	0	0	0	0	0	0	0	0	0	0	0	0	0	0	0	0	0	0	0	0	0	0	0	0	0	0	0	0	0	0	0	0	0	0.000140144	-0.00104991	-0.00361605	-0.00405273	-0.00436916	-0.00290134	0.100119	0.338508	0.433548	0.262928	0.519801	0.199991
0	0	0	0	0	0	0	0	0	0	0	0	0	0	0	0	0	0	0	0	0	0	0	0	0	0	0	0	0	0	0	0	0	2.67394e-06	0.000164574	-0.00175067	-0.00296829	0.000232192	-0.0011336	0.00762322	0.0293423	0.031863	0.0236423	0.0395657	0.257324	0.232569	0.3613	0.315309	0.294405	0.144236
0	0	0	0	0	0	0	0	0	0	0	0	0	0	0	0	0	0	0	0	0	0	0	0	0	0	0	0	0	0	0	0	0	-6.20182e-05	-0.000911396	0.0149536	0.0240199	-0.00497353	-0.00601475	0.0248231	0.070757	0.130561	0.179133	0.126774	0.0584114	0.221008	0.3378	0.291882	0.295657	0.387588
0	0	0	0	0	0	0	0	0	0	0	0	0	0	0	0	0	0	0	0	0	0	0	0	0	0	0	0	0	0	0	0	0	-0.00182693	0.0131887	0.0845904	0.0911596	0.0696011	0.0928121	0.0537549	0.175496	0.212681	0.150853	0.210015	0.0320856	0.290698	0.266505	0.42329	0.452585	0.458636
0	0	0	0	0	0	0	0	0	0	0	0	0	0	0	0	0	0	0	0	0	0	0	0	0	0	0	0	0	0	0	0	0	0.000130237	-0.0017307	-0.00555938	0.039418	0.212449	0.140304	0.203936	0.255777	0.28521	0.29474	0.28526	0.347957	0.436814	0.51509	0.370817	0.665774	0.953037
0	0	0	0	0	0	0	0	0	0	0	0	0	0	0	0	0	0	0	0	0	0	0	0	0	0	0	0	0	0	0	0.000262479	-0.00230441	-0.00398476	-0.00569135	0.106602	0.190608	0.23015	0.222639	0.282581	0.293813	0.568612	0.595839	0.293176	0.596942	0.510389	0.476744	0.551884	0.970497	0.828502
0.000402913	0	0	0	0	0	0	0	0	0	0	0	0	0	0	0	0	0	0	0	0	0	0	0	0	0	0	0	0	0	0	-0.00244974	0.0212563	0.0282919	0.0966953	0.0575591	0.0459168	0.0678778	0.233636	0.24664	0.326531	0.533763	0.602861	0.721113	0.763536	0.734526	0.662513	0.708495	0.66461	0.642449
-0.00402995	0	0	0	0	0	0	0	0	0	0	0	0	0	0	0	0	0	0	0	0	0	0	0	0	0	0	0	0	0	0	-0.00643847	0.0552056	0.213043	0.156846	0.069279	0.184339	0.20834	0.16136	0.22487	0.327295	0.49647	0.669039	0.85736	0.821185	0.916233	2.16644	2.54716	1.89967	2.50151
-0.00642143	0	0	0	0	0	0	0	0	0	0	0	0	0	0	0	0	0	0	0	0	0	0	0	3.52162e-05	-9.62576e-05	-0.00618011	-0.00297188	-0.0014063	-0.00171151	0.000189545	-0.000769688	0.00421773	0.112141	0.147456	0.168445	0.188011	0.293629	0.225776	0.318524	0.2821	0.499469	1.36261	1.47252	1.0495	3.02908	5.02946	3.90011	2.93317	2.80581
0.000496473	0	0	0	0	0	0	0	0	0	0	0	0.000354544	-0.00353921	-0.00573082	0.000411901	3.78466e-06	-1.26621e-05	-8.96736e-05	0.000107165	-0.000910704	-0.000978869	0.000319271	-0.00501449	-0.00846775	-0.00702667	0.046779	0.0214249	0.00870801	0.00961471	-0.0115784	-0.0163799	0.0424628	0.235413	0.264706	0.206631	0.259043	0.471294	0.447959	0.787018	0.706015	0.572365	1.53341	2.4955	2.5831	3.09229	2.61672	2.29034	3.20174	2.77928
0	0	0	0	0	0	0	0	0	0	0	0	-0.00291194	0.0289641	0.0482709	-0.00300784	-4.91702e-05	-0.000761515	-0.00293993	-0.00526336	0.0320923	0.0382729	-0.00839	0.0855149	0.10209	0.0951071	0.262648	0.130655	0.036115	0.10281	0.134505	0.170872	0.265375	0.310379	0.303346	0.367247	0.732623	1.09162	0.955747	1.17711	1.65326	1.77888	2.82499	2.113	1.56747	1.52688	1.93157	3.18791	3.0946	2.40756
0	0	0	0	0	0	0	0	0	0	0	0	-0.0125981	0.121256	0.255629	0.00164647	-0.00420127	0.0156134	0.10602	0.00366258	0.0374167	0.0418924	0.0805053	0.155808	0.114737	0.128586	0.160825	0.183314	0.232833	0.18882	0.337503	0.355967	0.358941	0.282211	0.362376	0.892388	1.60981	2.01781	1.62358	1.13814	1.59566	2.53895	2.12976	1.12961	2.32747	3.30793	3.70413	4.31388	7.33689	11.053
0	0	0	0	0	0	0	0	0	0	0	0	-0.00178175	0.0179393	0.0272075	-0.00517557	0.00368596	0.169318	0.158928	0.0220744	0.0714273	0.004344	0.0391103	0.0997804	0.157788	0.209189	0.191066	0.331532	0.33941	0.2945	0.366777	0.453153	0.598373	0.772018	1.20538	1.30497	1.06138	1.6044	1.52834	2.15384	2.27883	3.5417	2.68037	3.25172	5.23706	6.42112	7.27767	8.67209	10.7051	9.88634
0	0	0	0	0	0	0	0	0	0	0	0	0.000256165	-0.00256217	-0.00692581	0.0181563	0.1075	0.091399	0.155226	0.0864443	0.0738797	0.159145	0.247444	0.286961	0.292311	0.29651	0.261858	0.353813	0.357721	0.427723	0.678565	0.702634	1.03584	1.58683	1.32265	1.42352	1.3901	1.22245	1.78673	3.09642	2.59304	3.50055	3.77282	4.53209	6.88226	8.30189	8.20959	6.79135	5.62811	8.28366
0	0	0	0	0	0	0	0	0	0	0	0	0	0	-0.000401465	0.00321319	0.00627911	0.106447	0.0962764	0.0934777	0.0577988	0.056449	0.406097	0.345409	0.237459	0.380533	0.478051	0.400569	0.367799	0.969347	1.45891	0.788718	0.875714	1.46376	2.10088	2.93804	1.98092	2.00483	1.73783	3.4885	4.58207	4.84371	4.64892	5.30752	6.30509	7.06987	6.71001	9.66329	23.1572	50.0584
0	0	0	0	0	0	0	0	0	0	0	0	0	0	3.52162e-05	-0.000267061	-0.00146721	0.00554846	0.0931057	0.245094	0.0887751	0.164217	0.378174	0.294982	0.246403	0.454049	0.65784	0.8509	0.888141	1.11624	1.84406	1.19331	1.66864	2.4271	2.3431	1.73199	1.66365	3.86465	4.42147	6.56126	7.10563	6.6645	5.88133	6.56938	5.92221	10.0164	26.934	52.1682	67.9146	69.0038
0	0	0	0	0	0	0	0	0	0	0	0	0	0	0	5.67482e-06	-0.000351344	-0.0131058	0.14125	0.188605	0.223599	0.266465	0.222851	0.210106	0.428514	0.607859	1.14555	1.09317	1.55526	1.26176	1.55903	1.58439	3.02247	2.94349	1.35162	1.48693	4.41294	6.93747	6.92432	7.0768	8.01094	6.56082	6.14123	9.76449	25.4889	52.0888	70.2008	69.2724	49.8797	30.478
0	0	0	0	0	0	0	0	0	0	0	5.97824e-06	-0.000131688	-0.00385189	-0.00339489	-0.00135662	0.00121236	0.0558626	0.151064	0.074759	0.116937	0.169772	0.176662	0.305716	0.411277	1.00835	1.17225	0.746545	1.57477	2.17132	2.25208	2.32634	2.15675	1.71163	2.26051	4.70374	7.11381	8.11894	7.61309	7.65279	7.01753	7.80037	24.376	52.4572	72.8589	68.6109	49.2565	32.0341	19.2	17.63
0	0	0	0	0	0	0	0	0	0	0.000276699	-0.00453539	0.000487191	0.0345385	0.0306015	0.00870075	0.00340089	0.0337357	0.071769	0.129473	0.185265	-0.0139457	0.239544	0.546525	0.803041	0.887915	0.874377	1.52686	2.7846	2.97346	2.61232	1.82493	1.72041	3.67094	5.31668	7.01857	8.16488	6.78755	7.41922	8.93602	19.2501	48.9592	71.6678	70.2963	56.5541	32.7187	21.1241	18.8082	16.7281	18.4592
0	0	0	0	0	0	0	0	0	0	-0.00259973	0.042104	0.000124801	0.0852538	0.0669945	0.194948	0.111871	0.225774	0.285071	0.315152	0.305913	0.301366	0.300325	0.826817	0.838009	1.21663	0.86694	1.48586	2.29871	2.77373	2.02147	1.18843	3.68731	6.75599	7.33508	6.44811	6.35243	7.26513	16.3128	41.7416	68.7897	75.7908	54.5936	33.0344	23.4053	17.6042	17.461	17.8672	18.6197	18.4428
0	0	0	0	0	0	0	0	0	0	-0.00232389	0.0372128	0.0148796	0.160552	0.184468	0.208013	0.12327	0.281963	0.346058	0.277984	0.270041	0.530142	0.515941	0.696181	1.39255	2.5935	1.90123	2.39774	2.1759	1.98246	1.25973	2.89625	5.1818	7.7458	6.11177	6.265	11.2641	31.0567	60.8871	74.8858	61.0303	37.7492	24.4418	20.872	14.5623	14.7522	17.1152	22.2138	27.9928	28.9028
0	0	0	0	0	0	4.42012e-06	-3.90923e-05	-6.70378e-05	4.93898e-05	-0.00658579	0.0935041	0.148113	0.213514	0.181796	0.119263	0.230281	0.279594	0.322017	0.259874	0.643781	0.741603	0.504541	0.567689	1.07964	1.78008	2.26168	2.26744	1.66953	1.66446	2.68275	4.76876	5.6263	5.12482	4.95681	20.0947	51.936	75.1176	66.9501	45.2387	28.0043	17.6786	16.5601	19.6762	20.5672	26.6421	30.2306	31.0695	29.3216	24.2014
0	0	0	0	0	0	-0.000102518	0.000906687	0.00161036	-0.0020699	0.000759119	0.194069	0.163662	0.147479	0.257772	0.166874	0.296279	0.295861	0.303664	0.557693	1.09286	1.01077	0.432719	0.902678	1.82529	2.44789	2.64397	2.60515	1.70828	3.88315	5.91554	5.01468	4.26997	8.78306	30.3157	66.6571	75.804	56.464	34.8083	19.5438	16.7865	17.9283	20.3733	26.5519	31.7251	31.1511	23.5322	17.8243	18.742	23.0818
0	0	0	0	0	0	-0.00301998	0.0267119	0.0453313	-0.0037343	0.209939	0.246557	0.259251	0.180027	0.246778	0.149839	0.147987	0.278232	0.509308	0.959097	1.28664	0.993222	0.548483	1.27581	1.25	2.16911	2.21538	2.23618	4.03161	6.61221	5.91567	4.66284	13.9727	45.7611	74.7895	69.312	40.9226	22.7093	16.8998	14.2467	19.0797	24.23	26.1469	24.6777	22.231	19.4388	19.2311	25.6138	35.8862	46.239
0	0	0	0	0	0.000106171	-0.000740842	-0.0049967	-0.00831231	0.0145521	0.121067	0.0936857	0.447309	0.161672	0.254568	0.25748	0.343577	0.220934	0.667337	0.889748	0.664736	0.634229	1.33924	2.14796	0.845091	1.22018	1.35087	4.81995	8.60342	5.68012	5.60326	21.5326	57.169	77.0007	60.1522	35.0429	21.6857	16.222	18.4186	24.0605	25.7365	23.6902	24.0541	26.0394	30.1209	36.5988	46.0123	53.0973	56.7251	59.9248
0	0	0	0	0	-0.00171997	0.0132289	0.0711751	0.082319	0.191412	0.244506	0.304235	0.366158	0.305637	0.266294	0.31419	0.480765	0.501876	0.648957	0.635303	0.729551	0.759903	1.72243	1.80108	0.913027	1.15659	4.12228	8.73326	6.43627	6.98181	28.1303	67.6088	77.5308	49.6875	26.4974	21.3299	19.019	21.3156	26.5088	26.6545	27.0032	30.3844	36.3144	44.9435	51.1669	55.2512	57.959	57.4581	57.5813	59.1821
0	0	0	0	0	-0.000166171	0.00105329	0.00245397	0.0989702	0.181915	0.258878	0.338468	0.338683	0.365201	0.276208	0.496701	0.646395	1.13876	1.25876	1.1523	0.855626	0.491522	1.08895	1.08278	1.79013	4.11807	8.10607	5.15763	7.27371	34.8112	74.9775	73.7677	43.8053	23.9974	18.1927	19.4494	24.3292	29.8479	32.2207	34.8909	42.868	49.0247	50.6269	55.7059	57.7921	57.5543	58.987	59.4327	59.1774	57.8519
0	0	0	0	0.000133663	-0.00197549	-0.00227018	0.0991553	0.298942	0.233004	0.387685	0.315727	0.225286	0.370078	0.485711	0.634852	0.630958	1.23614	1.62112	1.207	0.948097	0.790136	1.87531	1.79866	5.10819	6.21671	4.40945	7.6299	38.7726	78.1931	70.3814	37.7707	23.3346	18.8178	19.435	30.7839	41.7622	48.485	53.8341	58.5333	61.503	62.6952	62.8083	64.8268	65.1898	63.1947	63.4373	62.2902	60.154	58.3033
0	0	0	0	-0.00124822	0.00448142	0.0835956	0.17107	0.236367	0.255101	0.364104	0.321847	0.270138	0.406694	0.420725	0.672668	0.670629	0.820747	0.989649	1.14997	1.08817	2.00974	1.87543	3.7525	6.75283	3.58407	9.02753	41.8283	79.4006	68.1689	32.398	23.2644	23.278	24.7091	37.9291	51.765	58.7241	64.068	67.7754	68.6043	67.7773	66.4542	66.123	65.8621	63.413	61.0972	57.8562	55.4606	55.3842	54.3327
0	0	0	6.11765e-06	-0.00369542	0.0281031	0.0752067	0.315348	0.225695	0.231109	0.344298	0.357033	0.40095	0.614896	0.582102	0.911474	1.59103	2.1252	1.76641	2.10077	2.23442	3.27464	3.08381	5.73037	3.26815	6.71242	41.2441	79.7405	64.4485	32.4405	21.4678	24.5393	34.3495	49.6883	62.9185	66.3629	66.2064	64.8264	63.4471	61.8222	59.8352	57.2133	55.8315	55.4583	54.7873	55.7601	52.5071	53.1355	57.2956	60.2485
0	0	0	0.000163913	-0.00482651	0.0257523	0.137502	0.257621	0.345887	0.412455	0.382497	0.308033	0.465004	0.629672	0.830544	1.06354	2.21152	2.48044	2.31093	1.98965	2.14465	3.47449	6.22447	3.19183	5.95931	38.7684	79.0181	66.0811	31.0314	24.5271	26.9648	39.0425	60.665	69.8185	68.4836	64.1038	58.2854	54.1904	52.0418	50.2652	49.2414	49.003	49.1467	50.3043	53.1864	57.3149	59.8778	65.7672	72.9726	78.9337
0	0.000184634	-0.00193389	-0.00982145	0.0513046	0.298991	0.342274	0.311716	0.304988	0.314014	0.294151	0.220306	0.807212	0.859541	0.837894	1.0465	1.5783	1.71077	2.21549	2.49122	2.25844	5.20829	3.9482	4.57081	34.1465	78.4099	69.4061	35.6558	25.644	27.4867	41.6128	62.6723	72.383	61.9344	50.0433	42.0757	38.9934	42.0029	42.3682	43.7275	47.1412	48.4661	51.6864	58.5012	63.616	68.3257	75.3951	81.4115	84.4494	86.4231
3.52162e-05	-0.00182048	0.0121953	0.0174351	0.0180217	0.160826	0.14233	0.137115	0.269158	0.277771	0.373666	0.593313	1.02146	0.828249	0.987985	1.35745	1.83194	1.64966	2.17612	1.738	3.71273	4.42907	3.52021	29.2462	75.2113	71.4897	37.4081	25.7267	25.6601	39.5511	64.2626	68.5644	52.7862	35.3848	27.8753	30.3443	35.2176	36.7441	36.8442	41.0609	48.8717	56.1384	64.247	72.3537	77.004	81.7787	86.0539	88.3233	87.2263	84.5797
-0.000267061	-0.00491711	0.100477	0.134201	0.142731	0.221721	0.189799	0.172934	0.299793	0.269528	0.402014	0.720743	1.79718	1.1846	1.05535	1.66671	1.49419	2.18332	2.28358	2.70339	3.51731	2.23702	22.0694	70.9094	75.6092	39.0231	24.7668	23.9819	35.3464	61.3754	67.2709	46.6574	29.3477	26.9333	30.8366	35.702	32.5334	31.6398	40.8362	52.0276	62.5377	70.7112	78.7275	83.5819	85.323	86.5138	85.7341	83.9658	84.2463	85.0406
-0.00139561	-0.00132027	0.150325	0.103518	0.137113	0.218082	0.356311	0.206434	0.288622	0.273536	0.459408	0.767796	1.16615	1.03965	1.71387	1.72796	2.2233	3.36176	2.76117	4.56824	2.8058	12.4986	61.405	78.9803	44.2857	23.8086	22.5599	30.853	53.3676	61.6175	41.5427	26.8848	32.3305	38.7533	33.9349	29.2395	30.8012	44.9215	60.9074	71.2859	79.2039	84.3565	86.224	85.204	84.9361	83.1484	82.3222	81.8095	84.3864	87.3211
-0.000376733	0.126248	0.151367	0.23959	0.257306	0.334725	0.331082	0.187642	0.28228	0.395117	0.94278	0.869643	1.08162	1.16562	2.01758	2.15646	2.69194	3.49364	3.61075	2.19453	5.92713	47.3923	79.9122	52.5864	24.7503	20.7729	26.6657	45.3121	58.4414	46.1768	31.8664	36.7142	42.1211	30.4776	20.7446	32.9669	51.839	68.1202	77.2783	81.8985	86.1926	87.2714	83.4065	80.8505	81.8827	83.0516	84.694	84.9917	86.2105	85.5652
0.113088	0.243874	0.314856	0.341596	0.315798	0.31129	0.308971	0.216074	0.192052	0.452786	1.57819	1.58426	1.20203	1.30043	2.57743	2.90108	3.25936	2.87707	3.01433	2.84353	35.5709	81.7491	63.206	28.9526	20.7224	21.9339	40.7467	60.5225	56.7777	43.3242	44.4481	45.3967	29.1819	19.0053	33.5107	56.8827	72.3263	80.9387	84.6768	85.3338	84.5157	83.1789	83.177	84.4039	83.906	84.6587	86.2931	85.9703	85.2126	83.6885
0.0990768	0.204407	0.289769	0.332322	0.340996	0.37371	0.320104	0.331294	0.326188	0.655182	1.1617	1.41722	1.26812	1.9743	2.81681	2.69227	2.89982	3.55135	2.26532	18.2078	71.5162	75.8569	37.2648	22.2582	19.8753	34.6667	58.1577	64.6835	54.178	49.1755	47.4707	33.6236	25.0219	39.4797	59.8165	72.3077	81.3844	84.6527	84.2516	83.6179	83.2126	84.2565	86.0856	86.2084	83.8083	84.0171	86.2855	86.5994	85.404	83.5615
0.184392	0.20197	0.337161	0.368647	0.287822	0.306351	0.544293	0.928661	0.505161	0.696502	0.893338	0.86505	1.16104	1.69566	1.69339	2.05873	3.15336	2.5695	8.26318	55.8272	80.078	42.0856	23.3138	20.576	27.1714	54.1576	67.5994	62.0145	54.8037	52.7533	39.2247	31.2818	45.4031	61.8726	72.1554	82.1141	85.9306	81.8012	79.7816	82.3254	84.8863	85.1968	85.864	86.8624	83.7327	84.046	86.7423	85.4229	85.9045	85.9132
0.128084	0.270892	0.337139	0.530606	0.327013	0.54659	0.677656	0.90842	1.20826	1.06045	0.660739	0.934755	2.10382	2.31092	2.93942	2.67267	2.7086	3.19164	36.2031	80.9258	57.5326	25.0371	22.0141	22.2591	44.8807	67.3872	67.723	61.0544	57.4311	50.8566	42.2437	46.6389	58.6969	70.9412	82.4935	87.1563	82.0299	78.9155	80.2656	83.864	85.5864	85.2508	87.5671	87.7038	83.5757	84.5528	86.6432	84.3822	86.0716	88.1574
0.240752	0.282952	0.251696	0.461315	0.738842	0.697694	0.693871	1.01623	1.17381	1.18241	0.950466	0.86994	1.85446	2.07627	2.67284	2.87717	1.60321	18.7372	70.8107	70.2454	30.0858	22.7345	20.3656	33.1826	60.5664	68.0778	63.0023	61.8013	58.3916	52.1596	54.4578	59.5787	68.2905	81.5604	87.0661	83.9246	80.08	80.8127	82.9458	84.0751	84.5171	84.1345	86.2974	86.4409	84.1546	83.7642	85.2035	85.1013	86.6179	89.2114
0.175911	0.351584	0.248538	0.339051	0.769157	0.588667	0.730921	1.09155	0.817834	1.2789	2.01608	1.37379	2.49198	1.956	3.37335	2.88851	7.03583	54.0949	79.4537	40.7406	19.4032	20.0752	24.3549	50.3505	65.8778	64.5591	63.5768	64.0899	59.4747	57.2894	59.9412	67.7366	80.0822	86.1134	83.933	81.8966	82.5496	84.2863	85.5221	84.6329	85.3153	84.4501	87.1552	90.0485	86.7581	84.0252	86.7291	88.5299	87.8335	89.5696
0.224282	0.337044	0.329873	0.352256	0.720942	0.393999	0.714093	1.2848	2.09199	1.51998	1.9022	1.5954	2.24542	2.23229	3.68561	3.73731	31.0983	79.9038	58.6913	22.3536	21.2524	20.879	38.3876	61.9606	65.1339	64.4005	64.8909	64.3766	60.9667	59.634	63.2985	74.9138	85.3185	84.2075	80.3517	81.5554	82.7657	83.2964	83.8036	83.4106	84.9326	84.6857	87.2392	91.6462	89.9821	89.3	90.8135	90.3427	89.2994	89.7688
0.225246	0.169607	0.309093	0.341215	0.757224	0.815595	0.550095	0.690359	1.6104	1.27673	1.75128	1.88648	1.58989	2.46523	3.95788	14.4626	65.2388	71.8411	33.1901	22.3941	21.9594	28.0922	54.1136	66.2979	66.227	64.907	63.8342	63.8078	61.4734	61.0788	70.3222	81.131	83.9473	81.6134	80.3163	81.7054	82.2853	80.0444	77.6922	77.0488	78.0349	80.3781	82.6583	84.9257	86.8797	89.7971	90.5465	87.5115	88.3398	90.4152
0.108639	0.153846	0.337811	0.403261	0.712096	1.21743	0.939852	1.35268	1.42381	1.67875	2.9054	2.50921	1.25754	2.89905	5.66262	43.3462	78.2315	44.9686	23.9886	22.9066	23.4605	47.931	65.464	66.3925	67.0407	61.9142	61.1294	62.1818	60.0329	65.336	77.5639	83.8549	83.5696	83.1254	83.329	82.0182	82.8827	79.785	78.2713	78.4531	78.3511	81.8662	83.6138	82.7276	83.7183	87.9205	87.3943	82.5697	83.1102	90.6786
0.0782109	0.0100981	0.222479	0.325387	0.444886	0.736081	0.709884	2.01414	1.47863	1.24119	1.36522	1.43342	1.64087	2.86663	20.119	71.3144	63.0382	27.2932	23.8501	20.1334	39.7987	65.8659	65.79	63.8481	62.4875	57.7753	60.8939	61.5435	59.6954	70.0158	81.1598	83.3006	84.182	84.162	83.1073	83.2817	84.6222	82.3498	84.641	84.3309	83.1689	85.0994	87.036	86.7959	86.7437	90.5853	87.4708	82.5767	80.4479	86.8895
0.0827357	0.328063	0.175921	0.267301	0.441396	0.463067	0.665929	0.949643	0.785528	0.990563	1.1478	2.43275	3.17175	6.03171	48.7489	76.2316	39.6242	24.5145	20.6747	26.8637	59.6548	67.539	63.0045	65.7156	60.1563	59.7927	64.3274	60.9012	62.791	76.7988	85.9461	84.3806	83.8323	84.2394	83.3927	86.1935	86.3894	83.392	85.5297	85.9125	85.6643	87.498	89.9302	87.1191	85.8254	91.696	90.5294	81.888	73.3264	74.1949
0.16859	0.359371	0.306542	0.393872	0.478228	0.831152	0.887629	0.469952	0.94549	1.69405	2.63075	3.17428	3.20203	24.6357	72.7056	56.0038	24.8642	24.4692	20.9938	48.0542	69.852	62.1349	65.2058	65.4051	58.4935	62.7279	65.2779	60.2802	70.9365	85.0669	86.3948	83.8643	84.3686	85.1566	83.519	85.4884	85.6444	82.7184	83.2757	85.8822	89.0529	89.6371	88.2801	87.2883	90.3606	93.7942	88.9103	78.7438	70.2885	65.596
0.179608	0.322736	0.40081	0.421533	0.911982	0.995174	0.856766	0.850003	1.21238	1.29756	2.36488	2.48869	7.72644	53.8086	70.8699	33.4759	24.4324	19.9529	33.4645	66.5815	64.8749	61.2753	64.5429	58.3613	54.9927	60.0384	63.5368	65.1233	80.6403	85.0609	81.4791	82.9372	82.4855	83.503	83.5159	81.4161	81.1808	83.3191	85.4518	85.7923	88.2385	89.5198	86.1054	88.647	94.1203	94.2097	88.9135	85.5358	80.5407	68.2782
0.13542	0.351593	0.578698	0.668539	0.852043	1.50096	1.7982	1.34295	1.09476	1.37826	2.11536	1.82901	26.7285	72.4851	50.5387	22.3945	22.399	18.7619	53.307	69.7883	59.8581	61.0971	53.4257	52.5311	52.205	55.7818	63.0338	74.0409	84.976	81.9733	83.4606	85.1754	80.6792	83.3672	84.2841	82.8158	82.9503	83.7442	86.6635	85.3306	86.4102	90.1206	88.1497	90.5279	91.7548	90.8043	92.3119	93.1552	90.4072	78.6368
0.332799	0.515808	0.607015	0.940884	1.27541	1.6128	1.57049	1.18642	1.63559	1.94655	2.69641	8.05026	54.5815	70.5033	31.0396	19.9388	16.4685	31.2085	68.7831	67.1399	59.0276	45.0603	39.5294	46.3557	48.0013	57.8279	68.0427	81.5866	83.5114	82.302	86.9789	85.6362	80.5421	83.0493	83.793	84.2505	84.5182	80.6282	84.0129	85.4056	87.3224	89.4157	87.6729	90.8666	90.7922	88.5392	92.2117	94.6683	94.707	91.959
0.214611	0.600442	0.87055	1.03826	1.36263	1.41217	1.19012	1.08382	1.59891	1.90562	3.01127	26.316	73.8552	53.6449	21.4615	21.1457	18.9385	48.9959	70.5116	63.3792	45.4428	28.1325	37.5173	33.5838	44.7527	63.2474	73.3365	83.1542	80.2607	83.8818	86.7399	85.0149	82.7799	82.2925	82.5814	82.7276	80.2656	74.8661	83.1572	89.7238	87.6406	86.3907	86.6129	89.1411	90.9511	90.1371	91.3505	91.568	91.0372	95.1122
0.299574	1.04777	1.15565	1.0975	1.55916	1.6289	1.18516	1.74484	1.65991	2.36783	7.05384	49.6266	71.5064	33.1543	21.5812	20.5609	28.4426	60.203	65.2837	53.0875	26.743	29.1716	33.0268	20.6655	48.1662	68.7851	79.035	84.3273	82.3528	84.8664	86.223	85.7113	83.4561	81.3593	82.3488	85.0204	77.1651	65.1165	74.3132	87.7084	88.977	87.9203	89.296	89.3707	88.8542	90.2434	91.2667	91.191	91.6007	93.1785
0.892685	1.037	1.24919	1.26166	1.10289	1.75604	1.47617	1.28343	1.91639	2.41457	21.3785	67.9784	55.0874	20.8715	20.9876	18.0098	40.204	66.6777	61.6037	37.0559	21.6682	34.0673	15.2181	21.8054	57.1495	73.3105	83.8373	84.1964	84.9351	84.8096	84.9046	84.4489	81.7173	81.2215	84.0037	87.0728	74.6102	55.6543	58.1899	71.1418	80.6947	85.7122	89.2269	87.9334	85.2661	92.1389	95.821	93.9824	94.1011	91.55
1.39898	2.12099	1.27531	1.18114	1.33521	1.73282	1.57589	1.68035	2.49389	4.01577	40.3417	72.0606	37.5499	16.2985	16.99	22.8053	50.0575	66.2633	55.0257	26.4539	31.2126	31.055	4.90546	34.394	64.5987	77.5967	84.6299	82.7016	84.3943	84.7652	84.2253	83.777	84.1812	84.8838	86.0709	88.0498	75.3518	55.962	56.5185	64.8044	71.0702	78.7739	84.4208	87.187	90.8675	98.419	99.2892	96.2922	95.4178	90.4968
1.03858	1.63299	1.77116	1.02853	1.58336	1.24277	1.84576	2.41771	3.1337	13.1967	59.484	62.1963	23.285	16.9935	18.133	32.318	54.243	61.7998	45.4918	26.4604	38.8661	20.4113	13.3821	49.6811	70.1479	82.8834	84.7142	83.325	83.7899	83.9681	85.9166	85.3112	85.9452	87.5166	86.0857	84.5907	77.999	68.8281	71.954	74.7084	75.3854	81.5713	85.499	91.1262	94.7985	96.3046	96.1521	96.0157	94.741	87.8571
1.20645	1.34294	1.11194	1.38285	1.38733	1.08767	2.11113	3.14714	3.62497	28.8937	71.5673	50.1168	18.3828	20.2581	21.62	39.7363	56.5094	57.6815	41.2259	34.7898	40.5982	19.6387	31.6044	58.2353	74.2042	84.5936	83.0272	83.4348	83.6799	82.418	83.6509	84.5451	85.6016	85.7394	82.4917	81.2835	81.6806	83.8985	87.4048	84.8252	84.1822	87.2106	89.0469	91.8187	91.3258	92.5308	93.1027	92.7482	90.963	88.0386
1.19772	0.839036	1.27925	1.40894	1.10597	1.146	2.12781	3.2025	7.27232	47.3865	69.5574	35.1281	19.4349	21.9889	25.5015	46.4404	56.7373	53.7347	43.5827	41.3961	39.7747	33.57	46.2476	64.671	80.7726	85.756	83.3233	84.6303	84.6222	82.8372	82.1401	82.9342	83.2035	82.5818	81.416	84.2083	87.028	87.8056	90.4887	90.9845	88.8671	87.3714	87.152	85.6389	86.67	88.5294	88.548	88.9072	89.031	91.2919
1.00622	1.15022	1.30372	1.60792	1.48538	1.17079	1.96511	1.78094	16.3343	63.8748	59.914	23.4434	21.3971	21.378	32.0939	51.9589	54.4639	53.5572	49.9057	45.7158	44.1543	48.9424	54.9551	72.3115	84.0855	86.2948	87.2626	84.9656	85.3641	85.1034	81.9442	78.8396	77.44	81.3883	85.145	87.723	88.1584	86.9027	88.1677	88.8069	86.6264	85.6935	85.968	84.9721	84.276	83.3911	84.9966	87.1448	89.172	91.1884
1.88521	1.7338	1.45988	1.74652	1.47596	1.06636	1.68434	2.25715	29.1901	70.2732	45.7789	18.8591	21.8908	22.6249	37.7567	53.0329	53.2425	56.0977	54.3707	50.3286	53.0285	56.2379	59.998	76.5352	82.8976	83.5825	86.1359	82.2468	81.171	80.9035	79.0663	77.7943	79.508	84.7317	87.1562	86.751	86.6795	86.6417	86.8831	87.9486	88.0596	88.352	88.7595	89.3616	85.6701	83.3459	86.905	91.256	91.6004	90.7515
1.57902	1.41904	1.59219	1.9002	2.50586	1.66631	2.72704	7.25638	48.2785	67.5216	30.6231	18.4936	24.5653	26.5754	42.6263	54.5447	54.8757	59.037	55.74	53.0059	58.4268	57.8484	65.8704	80.8224	85.2667	83.6934	84.4076	82.5906	78.5667	77.7714	78.6734	81.9619	87.1828	87.4443	84.3291	83.7899	86.2455	87.4212	83.8327	86.4634	90.4965	90.2871	88.2704	87.894	86.7653	87.2799	88.9915	92.0085	92.3532	91.9832
1.56652	1.10792	2.38663	2.93347	2.55314	2.2194	3.38018	16.3298	64.5258	60.6899	22.6328	20.4138	27.1103	29.0734	48.4817	60.8796	58.2397	60.2936	56.8507	57.8777	60.4313	57.5666	72.064	85.4889	87.1118	85.5909	85.0916	83.9133	81.7046	81.34	82.6705	83.9987	87.1763	87.5349	83.4487	84.1086	85.8887	88.2253	86.4569	85.3383	88.0909	90.1607	89.3019	86.7404	86.5328	87.7315	87.7417	89.8497	92.3162	92.7472
1.43596	1.84235	3.15235	1.92227	0.980613	2.49191	3.61258	27.4215	70.9069	48.7731	17.9713	22.1641	27.27	31.3301	53.1302	65.0695	61.856	61.6578	58.1355	61.2771	60.414	60.4141	78.304	87.31	85.156	84.6754	84.104	82.7301	84.4702	86.4407	87.1202	84.6687	84.9872	89.1318	86.8997	84.3342	85.6184	86.8997	88.0742	87.7294	86.2581	88.1732	90.0073	87.4851	88.3226	87.3694	86.9128	90.5979	92.3485	93.3747
1.20851	1.31908	1.45045	1.47126	1.57455	2.56965	5.07024	42.5315	72.5094	36.8016	17.5452	24.3209	28.0294	38.5947	58.3322	66.2138	65.879	64.9113	63.0152	64.3795	61.2985	65.4978	82.7805	87.0189	83.9985	85.0955	85.7509	84.546	84.8829	86.4415	84.5607	83.0287	86.2126	86.8378	84.6379	83.2343	85.2975	87.4326	84.9385	83.8224	84.7843	83.9076	87.3417	89.7561	90.3594	89.6753	89.0679	90.2411	88.9349	92.5141
1.19288	1.41158	1.42431	1.28235	2.25317	2.09736	9.83142	57.3874	68.2737	27.0913	18.7629	23.5479	28.3453	46.1233	63.2495	68.5636	66.9472	62.9628	64.225	65.7793	61.4645	69.1674	87.5366	88.0675	84.2768	85.2387	84.9774	84.5343	83.7163	84.8435	85.088	84.4921	86.7064	85.09	83.3126	84.7957	86.81	90.2148	86.6331	83.7369	88.1038	84.9758	84.2932	87.028	85.3117	84.6397	84.854	86.9591	84.6978	85.8908
1.19591	1.10417	1.04659	1.509	2.19388	1.91444	14.7269	62.6959	60.7422	21.5675	20.8017	22.2039	28.6182	51.2037	67.38	69.6086	61.4495	57.7124	61.1172	64.6048	63.26	74.2235	90.8386	86.5145	83.8954	84.2664	82.0112	82.4001	84.4398	86.1285	87.0046	87.8254	87.3749	87.2358	86.471	85.2718	87.3745	88.2795	85.2735	83.588	84.818	82.5486	78.9079	76.5252	74.7325	76.1442	79.3893	85.9402	85.4394	84.4821
1.53619	1.90952	1.48411	1.5126	1.85779	1.5696	21.6691	66.7364	54.0029	20.3675	22.7352	23.633	29.1734	54.562	69.9831	59.4765	51.6128	55.1972	56.7815	66.7563	67.6725	79.27	90.6122	84.8124	85.8026	85.2744	84.4595	83.5138	84.9809	85.5437	85.6741	86.2866	85.3434	85.2821	83.9829	83.0999	87.7406	88.8475	81.8231	72.5826	70.9546	71.537	71.4364	71.3178	72.672	79.1032	84.414	88.268	88.5794	89.4581
2.24427	2.00169	1.18776	1.69964	1.78601	1.83899	29.7469	71.4109	47.5883	20.6892	22.9842	22.9405	29.7034	56.6822	65.7122	45.3798	47.6288	50.8562	49.7079	67.8644	69.983	82.3002	89.5791	87.5092	88.0875	83.9751	85.8641	86.0709	83.7874	81.517	85.7399	87.3916	84.893	85.9628	87.2524	85.5493	85.9267	85.9454	78.8494	67.7623	65.5515	69.4113	73.0351	75.9591	81.2885	89.0576	92.5278	91.6038	90.3827	90.2945
1.33795	1.21466	1.35109	1.77332	2.10972	3.37673	34.6623	73.281	43.3069	20.5474	24.2899	22.4534	30.4597	57.3791	53.8332	36.7379	48.61	42.4215	45.4186	65.9917	70.0785	86.6655	89.1472	87.1687	89.7509	84.7424	83.0065	86.6948	85.7516	79.4225	81.5965	86.7625	85.022	84.9391	85.9127	81.1618	76.7339	74.2731	76.0048	77.8251	75.3498	76.415	82.7604	88.086	90.4502	92.2315	94.6395	92.1963	90.0056	89.8796
1.89685	1.59126	1.88692	2.30699	2.30272	4.4929	39.0966	73.8284	40.446	19.2122	26.053	23.3989	31.7789	56.1753	43.3076	29.6218	46.4658	35.4366	40.5986	62.7469	71.4707	90.1745	89.9231	85.7661	89.6972	87.2942	84.415	85.9865	84.5043	79.5072	75.9969	76.3037	76.6088	73.7614	69.4439	69.9084	73.544	76.4062	82.6611	87.5258	86.8429	85.7165	88.6961	93.8963	95.1426	93.6101	92.5614	89.9299	87.6195	86.5511
1.22862	1.82151	2.37025	2.95814	3.09115	5.04761	43.1356	73.7186	39.304	19.6417	24.5218	22.3258	33.3202	55.7809	36.9722	22.8298	43.218	27.2911	31.1921	61.1611	74.304	91.0917	89.8802	85.7881	88.1795	87.3267	87.2577	84.8892	81.1993	81.511	78.5678	71.0352	73.3285	72.9648	67.9309	69.0972	75.6518	81.9749	87.1642	92.2394	91.5996	88.4705	85.0299	82.671	83.857	87.9734	92.109	94.2142	89.4217	85.978
1.35478	1.45202	1.57924	1.72433	2.99025	5.99921	46.124	75.179	39.1564	19.0286	22.2836	22.4501	32.0684	50.77	30.9265	19.9775	44.461	20.072	24.2251	61.1109	76.9245	91.1357	89.6142	87.0659	88.9807	88.9892	88.9478	88.7588	86.4238	84.4952	83.6337	78.3368	79.7954	83.3273	81.6727	77.9638	79.9028	82.4718	82.8819	89.5678	87.7032	80.1762	74.7225	68.8262	65.9781	66.4575	73.4389	88.2424	92.8218	89.4029
1.13248	1.33642	1.82065	1.93975	2.13031	4.88195	46.5604	77.062	39.9568	19.3374	22.9116	23.7757	31.2624	49.0296	26.9847	20.1863	47.2109	16.7151	23.5604	61.0007	77.4666	90.971	89.1258	88.196	89.7177	88.7925	89.1217	91.4293	89.843	83.9698	83.9119	86.9923	87.3017	88.2808	86.699	86.1876	84.106	81.5375	78.5168	77.3403	80.3646	80.2779	69.1657	54.406	50.9184	46.9187	48.2963	70.8272	89.8612	91.5912
1.1182	1.3255	2.35468	2.34621	1.09476	3.67083	45.1183	76.8805	41.1871	19.1249	23.6739	24.3093	28.8502	50.0419	24.255	19.5096	48.9263	14.6505	25.8687	61.5137	76.9691	91.8392	89.2739	88.5624	88.9935	87.8091	87.9054	88.271	87.7037	86.437	85.9738	88.3542	89.2993	89.2911	86.3994	88.8479	87.0781	84.3895	83.4162	79.5148	79.6882	79.4096	67.4851	50.5727	48.1383	48.8923	52.8803	72.6665	88.4614	94.2241
1.79833	1.86442	2.02059	1.38381	1.41811	3.91496	43.4504	75.7127	41.2021	18.9629	22.8091	24.875	24.944	40.9555	23.178	22.7075	48.5207	15.7251	30.7109	64.1181	78.7711	92.7751	89.663	91.5464	90.0809	90.5712	90.743	87.5974	86.2726	87.5044	86.4925	86.7257	87.2635	87.8388	86.7818	86.694	88.1845	89.5314	88.7645	86.5426	79.0024	70.3678	65.0883	62.686	60.7897	61.3375	69.338	83.041	89.2611	93.5944
1.75306	2.11699	2.60584	1.74756	3.16864	3.66488	39.612	75.4489	42.4611	19.6698	21.6373	24.2685	24.7547	34.7234	26.5263	25.9867	44.5356	20.0729	34.4118	65.2493	79.2985	92.4964	88.7637	92.6382	91.1142	90.3936	90.3239	88.0651	86.9302	87.3955	85.1259	84.5441	86.0149	87.0005	84.7783	83.5297	83.7942	84.4177	83.2734	79.7173	72.1711	66.5372	64.5142	70.4311	72.8029	72.0763	78.5189	85.9811	89.5856	95.4543
3.2576	2.27173	1.98869	1.97208	2.32516	3.08449	34.2146	76.2854	47.9841	19.6844	20.3066	23.2879	23.9893	31.4261	34.5573	30.2821	40.9113	29.6005	36.9652	64.0164	77.6233	91.9909	90.1194	89.4715	89.3753	89.2486	87.3418	86.2579	87.1998	89.3262	86.3081	82.8747	85.6445	86.6355	84.7866	84.9186	80.9479	78.2129	76.7314	71.2288	67.1101	67.4267	68.8899	79.4745	85.4675	83.242	84.6823	89.8608	92.813	95.1307
2.82442	2.7184	2.24354	2.83432	1.17646	2.58005	28.0574	74.648	54.8741	21.0498	20.7766	23.2924	25.4428	25.5622	41.5117	43.951	37.4249	38.8676	43.0252	63.9121	78.5241	91.7219	93.8323	87.7629	88.4624	91.4277	88.3542	85.4989	85.9108	88.4251	89.0913	87.1658	86.858	87.7588	90.6669	87.1002	84.1253	83.8985	75.0619	70.2532	71.6822	76.4837	82.3947	91.5594	93.1575	91.0916	91.6092	93.0901	91.9837	87.0124
2.47115	2.56849	1.71105	1.99858	1.96081	1.76592	22.0357	70.3575	60.5204	22.8956	20.4773	21.1404	29.2931	22.3375	39.19	59.5785	36.1301	40.8155	49.367	63.7099	81.6408	92.3314	95.4322	87.3317	89.8985	91.5945	90.4579	88.5171	87.1597	89.8624	93.4298	92.1611	90.7813	90.0836	91.4903	87.7835	88.2535	87.0778	76.8698	75.3943	81.0858	89.2824	92.6824	93.2479	91.695	94.6014	94.7479	90.4521	89.3366	84.8122
2.91516	1.83952	1.73317	1.46926	1.60751	2.71974	17.4755	66.5106	65.833	27.2786	17.9776	17.9857	30.4696	25.8597	31.6612	64.474	40.527	40.7184	55.1945	61.9805	80.3071	89.7257	95.2258	88.7746	92.5414	90.9725	90.9466	90.3495	89.0972	91.4283	91.6691	90.3027	91.1732	90.1601	88.9623	87.7291	85.6475	82.8464	82.4495	83.2765	88.2021	94.0304	93.183	91.5064	87.838	89.3987	89.8093	86.6698	87.9614	86.7594
3.88377	1.68685	2.52961	3.85987	2.45887	3.23324	11.916	59.3288	70.3505	32.6405	17.3	17.9593	26.5541	29.3747	27.2996	63.2289	50.8011	40.2233	59.232	60.2603	76.3514	86.607	96.3434	91.1923	90.8556	89.6264	90.5479	89.5578	90.428	91.6562	89.3341	88.0233	89.7114	92.74	89.5557	85.386	84.7472	86.0626	90.0198	91.8037	92.6492	91.626	91.6847	92.0245	85.0631	82.6888	86.3684	87.0649	85.1863	85.8633
4.02786	1.73257	2.73801	4.85659	2.64002	2.27276	6.93411	49.9835	75.1971	38.7142	18.6141	18.7241	22.6278	31.3345	26.9654	59.3779	61.6759	39.8796	61.1129	61.2968	72.5569	84.1154	93.7202	92.5723	89.4999	88.4547	89.9064	89.9836	90.359	90.7413	91.0692	90.125	90.0168	92.8338	88.2814	84.6807	87.5917	89.9689	91.5321	92.6599	92.8978	88.4466	91.6261	94.5343	88.4729	85.0814	86.0843	88.6481	87.7492	87.7204
3.33196	2.14444	2.47214	2.8372	2.55928	2.46116	5.24133	41.7162	78.4402	49.6592	21.9358	19.2444	22.7214	31.5736	28.0718	56.4949	68.0783	38.9383	60.6749	65.6699	67.2941	83.0888	90.0296	93.2575	92.1232	90.7564	88.6712	88.9549	88.8303	86.5521	87.3984	89.0884	88.4491	87.2173	86.6071	87.3507	90.122	92.0216	92.0197	89.6712	90.7059	91.368	92.8675	94.8713	93.3299	90.4145	88.0797	90.379	92.0555	92.2636
2.99517	2.05426	2.61186	2.7931	3.01219	1.98179	4.21738	31.5662	77.3746	59.5688	25.3366	21.4085	20.2833	26.9345	31.1489	56.0433	72.786	36.2577	55.3971	71.7969	61.8175	83.8331	90.2764	92.7611	92.6614	91.676	90.5413	89.8091	89.4051	87.4397	86.9137	86.0954	85.261	84.6686	87.9938	90.9409	93.6549	92.2713	90.7137	87.5116	87.9438	91.5504	94.1049	95.3383	95.0687	93.1293	93.5676	94.8463	94.3335	94.8604
2.93201	2.76094	2.42462	2.57699	2.72512	2.21067	3.00775	21.2356	72.423	67.4731	30.3555	23.261	18.1471	22.4922	32.3819	51.8826	72.7757	38.0961	47.7976	74.1273	60.0629	78.3216	89.7888	92.7366	92.9886	90.7283	92.5134	91.9027	92.3338	90.5353	86.8706	83.9503	83.3232	86.7243	90.575	90.1515	89.8746	88.2226	85.3039	81.3426	85.7051	90.2573	94.2926	96.4191	95.9192	95.45	94.7711	93.5648	94.3691	96.0706
3.83791	3.85974	2.40574	2.76347	1.96812	2.01852	2.86956	13.3406	62.0445	75.1968	38.6488	22.5043	19.9433	21.7564	30.4964	49.1372	71.4456	48.6487	45.5221	70.7954	66.0974	71.769	86.7464	93.9756	94.0476	92.7205	92.7471	90.6122	91.1182	87.0133	84.0852	86.112	87.372	90.8229	91.1485	88.3389	83.5544	79.99	76.1597	77.213	89.3974	94.3288	94.3006	94.9631	94.6957	94.2645	93.1745	92.4716	92.2934	92.9176
4.89323	3.36238	2.51459	2.27354	1.52226	2.32431	3.27246	7.89143	49.8822	81.2383	49.0168	21.6561	21.1857	21.2975	27.5122	50.5844	70.9625	54.1752	44.3873	65.9251	72.6448	69.306	79.1803	91.6083	93.8903	93.5139	93.1265	91.4012	89.1497	84.4416	86.6799	90.2866	90.9955	93.3054	92.4753	89.6242	79.3107	68.9822	69.6743	81.4337	92.6674	94.6048	93.6316	94.729	96.4985	94.1091	90.0126	90.5507	91.2701	91.1242
3.83978	4.44895	2.11884	2.02242	1.48311	1.78921	2.78702	3.63201	36.9574	81.3201	63.1687	24.1376	19.2824	21.3439	23.9066	48.153	72.349	56.3212	39.6948	57.5608	74.196	69.5655	73.0957	86.7861	93.4052	94.2768	94.2984	92.8294	90.4517	88.7381	91.7698	91.1457	88.4341	90.5827	90.6464	82.3154	71.3223	68.3185	77.2163	91.1034	94.2047	93.3578	94.2023	95.1416	99.2943	98.255	90.7586	89.3429	89.5411	90.9763
3.32551	5.11594	2.60162	2.78167	2.77791	1.58363	1.98843	1.93636	23.2363	74.6045	73.9416	30.5738	17.5002	21.848	22.731	41.0015	71.4025	65.1706	45.0201	47.4712	70.4878	71.9878	68.9503	80.8634	92.3856	95.9481	94.8497	93.1904	91.7395	94.0192	94.9314	90.8731	88.3288	89.5026	84.0142	73.0771	73.7417	83.5576	92.5455	98.1409	97.269	93.7471	94.2967	95.3449	96.5351	97.88	97.8017	98.4929	94.3832	93.3299
3.26814	4.53431	2.8875	3.0989	2.73163	1.40178	2.26284	2.90503	12.1925	63.3819	81.5453	41.8694	19.6501	23.2598	22.2142	32.5281	66.8093	70.0825	55.9191	47.8117	61.2288	68.9306	64.6138	69.8338	85.3432	95.234	95.6843	95.1573	92.8505	94.0471	93.0441	91.3645	91.0562	93.3194	84.6199	76.4803	86.805	93.8506	95.1841	95.3041	97.4868	97.679	95.0511	94.7172	97.6413	100.618	98.8486	98.7413	97.0433	96.5284
3.95371	3.30339	2.11595	2.80239	1.46581	1.36717	1.73761	3.77241	6.32262	47.56	84.7852	54.0545	24.3209	25.4881	22.0864	24.9594	58.0345	72.9547	64.3984	56.9048	54.9267	56.5964	59.6724	60.7922	74.1232	92.2387	94.7088	94.9548	95.706	94.2874	91.6445	93.7342	92.6607	95.6568	91.1633	84.2595	93.5566	94.9898	91.8358	90.8397	94.4332	96.9171	95.04	95.1436	98.1104	97.1424	91.9359	92.0783	93.2166	96.5391
4.06947	2.31235	2.72698	2.61548	0.754365	0.966435	1.56684	2.36461	3.72585	31.4007	81.5528	69.1043	32.9032	24.5497	22.2036	20.4842	46.1909	74.5946	70.0486	62.1444	53.6803	42.9626	46.1057	50.1402	59.7405	83.6277	91.8327	95.4973	96.6857	95.051	93.6115	93.1143	93.5354	96.7485	92.6893	86.0441	92.0458	96.1723	94.4739	91.9407	92.9645	95.6916	97.1263	92.9441	87.5902	86.8024	89.5173	93.466	95.6203	97.8098
3.28648	2.99219	3.11221	1.79359	1.07249	1.155	1.41193	1.4769	3.24816	17.4505	70.1421	82.5105	44.3758	24.7571	22.9281	19.3612	35.8711	66.1769	70.8575	67.4406	58.6643	39.6159	32.8185	38.5913	43.6169	68.5182	86.5972	96.0298	96.2607	94.6977	94.5653	90.3245	92.618	94.6871	88.4509	84.5236	91.9936	94.852	95.2525	94.7108	96.2208	100.744	92.2909	75.7227	76.4959	87.2173	93.5368	96.3019	99.3713	98.9761
2.84012	2.60211	2.49455	1.30769	1.30459	2.13312	2.63838	2.00665	3.16705	6.99844	52.118	86.5724	55.2525	27.0863	24.6254	20.9013	27.0296	56.8207	72.7732	70.7968	66.1678	50.0638	27.3878	27.5158	32.0848	50.2782	77.5637	93.241	97.8934	95.5384	94.9438	92.3747	93.1605	93.9132	88.5835	86.9275	93.1074	91.5521	94.6955	97.7907	97.6935	97.3544	78.9604	67.2128	79.882	92.2114	99.4681	100.766	98.6609	97.5708
3.50875	3.03944	2.52455	1.51928	1.38069	1.03902	2.04325	2.00931	2.27671	2.74618	32.5437	82.9584	69.7306	34.4389	25.2079	21.6137	21.9817	49.832	71.6964	66.3209	65.8122	64.1687	31.9977	16.944	23.5923	30.7167	62.2951	85.7045	95.2244	96.6291	96.559	96.395	93.7914	94.432	87.7726	88.9313	95.8241	93.2433	95.5771	97.7024	95.8526	93.0911	81.0758	81.2754	91.4473	92.6019	93.2397	95.0178	95.1435	96.7071
2.58901	1.80774	2.44645	1.55696	2.12533	1.28705	1.15907	1.28416	1.6121	2.37239	18.2332	71.3935	86.1955	48.9175	25.1782	22.8218	20.5625	39.5713	64.5306	66.0627	67.2029	72.0906	48.0936	16.7437	16.9243	17.8584	38.2389	70.4717	88.0903	98.1819	95.943	96.5288	93.5012	92.6869	86.216	88.1869	96.1424	94.0269	94.1796	95.117	95.5518	95.1214	91.6955	94.4428	97.4988	94.0704	88.3604	88.7274	97.1568	98.1458
2.39719	2.08823	2.27797	1.51321	1.87906	1.74082	1.56786	1.99445	2.00135	2.60497	8.1134	54.3133	92.4353	63.1565	28.1265	23.2321	20.4359	30.2114	58.3461	69.7661	68.3717	73.4261	66.5255	30.3371	17.0197	20.1473	20.2767	48.7146	75.8498	95.8018	97.8013	95.8834	95.4413	93.2877	90.9178	90.6181	94.1834	92.308	93.5709	95.2684	95.8327	95.9516	99.1927	101.463	99.6526	98.8923	97.6276	94.7399	97.2458	97.7218
1.88568	1.97266	1.76798	1.69501	1.87528	2.1905	2.1755	2.94911	1.95136	2.07693	3.95858	34.6892	84.5335	77.5357	37.0334	22.0355	20.6798	24.3072	48.2698	65.1788	65.6336	69.7328	75.9878	55.1549	26.4985	26.7104	20.1986	27.5482	58.6063	83.8073	98.5865	96.1614	95.3678	94.4869	93.2799	91.1584	93.3064	96.5398	97.5129	96.5055	96.005	97.5729	100.735	101.139	99.3465	100.051	100.589	99.4812	98.26	99.2136
1.71645	1.39406	1.79901	1.21113	1.1801	1.23824	1.13006	2.30253	2.03099	1.28741	3.26271	16.2552	68.3473	89.7544	54.7199	26.9398	19.782	20.1169	33.9933	54.9553	67.347	69.6496	72.9613	71.3642	44.9272	29.9102	29.022	18.1966	39.868	65.8694	88.5713	98.7666	95.4756	95.6407	95.7476	93.1761	92.3485	96.3184	94.7452	93.5306	94.3793	97.0793	97.6858	96.6085	96.782	98.0714	98.8842	103.123	102.726	94.2215
1.59486	1.62831	1.63212	1.46457	1.04375	0.976849	1.45123	1.90988	1.4263	1.86977	4.46619	6.05645	45.9757	88.8828	72.6511	34.0827	20.5435	19.6411	23.0508	43.6107	65.8952	71.8479	68.0905	71.8673	66.1447	39.3692	33.0314	25.1802	25.1796	48.0229	69.977	93.572	97.5198	96.0572	95.5672	95.1253	95.076	95.9739	93.9566	91.1179	94.3591	97.0379	96.7009	97.1649	96.0992	96.0956	97.5239	93.8741	88.6928	85.2819
1.13342	1.99717	1.0803	1.39646	1.38641	1.26678	1.47485	1.43737	1.70582	2.96683	4.69032	4.82758	24.449	75.5092	83.8032	44.8657	24.4535	21.2445	18.7658	29.6305	54.4474	72.1141	71.8479	68.989	74.2801	60.6909	41.2414	35.9576	22.8891	35.1414	53.8179	73.6309	92.9381	96.9104	95.7548	93.8946	96.19	96.153	97.0213	94.2652	94.702	96.2271	97.425	96.9166	94.7824	94.6445	94.9992	87.0483	83.1368	89.1734
0.863568	1.21456	0.844884	1.36083	1.28192	1.35836	0.841655	0.765898	1.62517	2.74145	4.4328	4.92367	9.77134	56.023	91.439	64.5312	29.2338	20.9401	20.4134	19.9397	36.8685	64.0226	75.4775	72.6599	70.5382	73.1913	58.3844	43.5642	30.6883	27.667	46.5774	57.404	75.498	90.713	98.0468	96.0457	93.5644	93.263	94.4648	96.8332	95.2001	94.1939	96.1409	96.826	95.0377	95.4195	93.344	92.755	95.0081	97.1868
0.807827	0.821892	0.801075	0.787867	0.764033	1.2828	0.999215	2.4941	2.40736	1.90865	2.82888	4.15895	4.74002	32.4401	86.5145	82.5078	41.7578	23.7089	22.1684	18.1217	23.0841	45.8255	64.6026	73.8147	70.186	69.9352	71.8885	55.8035	40.2648	27.1861	38.7662	54.5538	61.1165	75.7786	89.703	96.0513	93.8711	93.9527	94.0018	95.5869	96.3475	96.6649	95.9032	97.8279	98.5151	97.4387	93.8287	95.1836	100.228	100.962
0.628537	0.803672	0.856528	0.679269	0.42291	1.05339	1.39752	2.965	2.81637	2.2721	2.75158	2.60169	3.26715	13.5004	67.6255	92.3029	60.336	30.1776	23.4006	22.0352	19.9034	30.4198	50.7252	67.9687	74.0276	68.5795	72.1716	71.7001	54.3987	33.054	28.3212	50.0662	59.0273	65.5198	75.2651	84.7825	92.5587	96.0276	97.8646	96.7252	96.9184	98.5607	99.0007	98.3575	98.0591	96.2459	94.9144	96.7439	97.7792	92.2928
0.461641	0.532628	0.618238	0.607407	0.982334	0.907056	1.64379	2.1495	2.01836	2.68484	3.60247	1.78122	2.33428	4.8696	44.4118	89.6879	77.3781	39.903	22.9877	24.2223	23.4113	21.5876	36.606	57.9137	71.8191	72.5238	67.0266	73.6063	72.9814	50.6832	28.9543	39.4257	56.9102	63.3439	68.5402	72.0909	83.1429	91.3221	95.4517	96.9876	97.3967	99.3276	100.297	98.8844	97.3369	95.9657	96.2149	96.9325	92.849	86.9585
0.432669	0.336809	0.411274	0.842842	1.14101	1.06156	1.90807	2.28373	3.4461	2.31645	3.30848	2.18284	2.07673	2.94143	20.9761	73.6294	88.5809	55.0972	28.1489	22.987	25.5441	21.6167	23.9302	43.7863	59.7444	70.1314	67.7249	63.4242	73.31	72.0896	49.898	37.5316	52.905	65.038	67.984	70.6634	74.0931	82.8053	89.2463	94.4953	97.0737	99.9729	100.674	98.9719	97.1444	97.196	97.8056	97.5633	94.7502	92.2207
0.499919	0.525903	0.96775	0.543855	0.736183	1.12902	1.09558	1.57108	3.41975	2.406	2.24421	3.07297	3.72739	2.7379	7.3018	49.756	89.3054	72.2688	42.5695	27.4027	24.1921	23.578	19.8041	32.4642	46.7549	60.4212	70.8662	67.221	64.6437	71.3167	70.3931	50.7117	45.361	59.6643	66.2641	69.911	69.0928	73.0284	78.359	84.7443	88.6205	90.6013	95.4506	99.018	100.985	100.687	98.106	98.2353	98.6949	96.5239
0.582067	0.421829	0.605929	0.436375	0.620145	1.15263	1.18656	1.70341	1.72511	1.45259	1.92168	2.38924	2.94766	2.16945	3.33629	25.5178	78.415	88.8809	57.5703	33.9265	25.6319	24.2201	20.4922	23.2574	34.2135	45.3232	60.5059	72.5525	71.2389	64.7664	71.1743	69.4026	49.9259	49.095	60.3668	66.5059	68.7254	68.3017	66.4755	70.9614	76.2034	73.2647	73.8336	81.1902	94.4537	102.999	100.543	99.3766	100.65	100.19
0.314877	0.220239	0.451093	0.760565	0.861843	0.846065	1.19599	1.4441	1.94571	1.79434	2.11983	1.30308	1.84655	2.00543	2.82411	9.59686	52.9766	92.6661	73.5944	38.7722	27.1561	25.3181	22.5021	21.2101	27.3256	34.7557	42.5489	57.0437	73.0854	72.1205	66.8485	72.639	67.4436	53.2942	51.7385	59.2159	63.7808	64.1599	64.294	64.2105	67.5062	64.8819	52.9736	52.3196	62.2981	76.1035	90.1969	98.9301	100.938	101.213
0.153778	0.216017	0.387894	0.484502	0.694942	0.702026	0.562215	1.22276	2.11073	1.47185	1.66652	1.43056	2.09041	2.85115	2.65065	4.145	25.4854	75.9367	89.8887	55.0294	27.6198	23.7686	23.1858	23.7439	24.2221	31.3949	35.8215	35.8429	53.3151	72.132	73.6023	71.223	72.8632	68.3324	56.4945	55.8049	60.1982	60.8776	63.2979	63.8271	62.0236	63.6845	53.6151	36.2073	32.5351	37.9183	47.8023	67.5388	86.4087	91.6766
0.0704682	0.273224	0.378969	0.291533	0.914138	1.07914	0.91204	1.07962	1.81002	2.3229	1.52326	2.10347	2.09991	2.72905	3.82577	3.13208	9.08955	50.364	91.4223	77.9238	36.8965	21.0255	23.106	25.9655	21.8321	24.2946	35.4379	33.1632	32.5421	49.9602	68.4966	73.226	70.4127	71.4347	68.2355	61.2642	61.668	63.74	63.8534	66.3475	63.1365	61.4387	60.5187	43.5746	24.7626	22.8461	24.6694	24.1724	37.536	57.1361
0.191402	0.316113	0.317935	0.132851	0.456189	0.653555	0.565609	0.481818	1.31117	1.76719	1.30076	2.37416	2.52809	1.91716	4.25792	2.54229	1.59194	24.1264	72.1336	91.4497	60.1884	25.3601	21.3578	27.9151	23.5939	18.0062	26.9287	37.0373	32.6957	31.9425	45.9822	63.1373	71.5566	70.2023	70.448	70.3584	65.1349	64.0195	65.9758	69.1595	68.6681	65.3857	61.6856	58.9484	42.9313	21.813	22.5826	24.5683	14.1673	15.4286
0.307057	0.266814	0.274588	0.156627	0.180233	0.371321	0.514787	0.973259	1.40741	1.27273	0.974964	1.17092	1.45981	1.52333	1.85751	1.7033	1.12899	6.84901	44.8116	87.1639	84.0734	46.308	22.5013	25.9226	27.2687	18.3781	18.0568	27.5975	35.4821	33.3779	32.1667	42.5728	59.8388	71.884	72.4859	74.7373	73.4569	66.5043	64.2887	66.1027	68.5227	70.7188	69.9408	68.0375	66.324	47.7168	24.4009	22.2217	25.6722	22.5742
0.137516	0.289261	0.341246	0.248792	0.470863	0.619105	0.53367	0.912725	0.869927	0.812726	1.23103	1.51212	1.08411	1.38425	1.24906	1.15578	1.89616	2.04143	18.9945	63.8786	90.5409	74.3407	36.5108	20.5175	26.651	25.595	20.5568	20.4125	27.0087	35.2318	31.9713	31.1171	36.9054	53.4733	68.8844	72.6001	75.967	74.7719	69.6836	67.8714	68.0172	65.8772	68.5349	69.9846	70.5665	72.8149	60.45	35.932	22.0911	25.6242
-0.00699991	0.149119	0.181108	0.318668	0.774848	0.54809	0.402344	0.473302	0.937694	0.952999	0.80578	1.32044	0.732143	1.05305	1.59975	0.909976	1.31091	3.39677	5.28814	32.7082	77.9592	91.9216	62.1415	27.085	21.4465	26.1719	24.4253	25.5712	21.3325	27.7971	35.6027	33.3304	30.3954	31.3641	42.7633	57.7057	69.5404	74.3921	76.3324	76.649	74.0509	69.3613	67.0781	67.2514	66.5571	67.8199	72.7747	70.5579	52.2718	33.9364
-0.00468839	0.0285513	0.115776	0.306668	0.369981	0.360544	0.283706	0.237938	1.02918	1.57938	1.38552	2.00589	0.865466	0.848578	1.40264	1.99693	1.12253	2.31892	4.88002	9.59117	48.294	87.037	86.4753	53.0645	25.954	19.8772	23.4529	32.0656	26.9781	22.4429	31.4693	34.9832	34.8225	31.9478	26.8452	30.6051	47.242	60.752	69.4265	74.4661	75.4175	76.0755	74.3171	70.9129	69.1099	67.9659	65.595	68.4413	72.9084	69.0234
0.00379759	0.13656	0.1079	0.140571	0.125343	0.27765	0.482321	0.221739	0.498779	0.817533	1.46676	1.34966	1.34468	1.37196	1.29251	2.28418	1.98184	1.33871	2.75162	3.04386	15.3798	58.2476	89.9154	80.9493	46.7424	23.4441	19.3965	27.3533	31.2323	25.8174	23.0528	28.5411	34.9101	37.2216	35.1399	25.5532	25.0991	34.5138	44.6509	56.0291	65.835	71.7532	74.1426	73.8715	72.1669	72.193	72.1311	69.8503	68.1414	68.9743
0.00147413	0.077533	0.0664631	0.00425966	0.144703	0.159453	0.304596	0.160952	0.530476	0.721124	1.37039	1.14357	1.34044	1.32825	1.69071	1.74168	2.3728	2.22381	0.957064	3.16555	3.40879	22.0098	64.3851	90.8019	76.9889	44.3016	22.7896	19.1504	25.48	28.5764	24.9925	22.5188	26.3514	31.908	37.059	36.939	31.6268	25.4588	24.6698	30.2002	37.7495	48.1982	58.9656	67.4038	74.5081	75.0742	72.1571	71.7993	71.1842	68.4734
-0.000146571	-0.00739998	-0.00637833	-0.00243069	-0.00068305	0.000761345	0.244906	0.313564	0.410248	0.788897	0.637931	0.760834	1.50397	1.3476	1.35288	1.30837	1.56423	2.41406	1.7209	2.06541	4.05544	4.46771	25.3867	68.4417	91.9744	77.8301	46.7035	24.336	18.2185	24.8701	30.8414	27.7981	22.684	23.8555	27.3687	33.7933	42.9216	39.3079	30.7284	26.9534	23.7233	25.1172	30.6187	39.5217	53.8544	66.7497	72.211	72.8206	69.265	68.2216
0	0	-0.000226716	0.0036928	-0.000986301	0.00207891	0.100016	0.239516	0.324053	0.436676	0.346872	0.810834	1.38918	1.73537	1.51218	1.35861	1.05985	1.7766	2.10352	2.04532	2.52926	4.49317	4.76436	26.8329	67.7833	93.5513	82.8984	54.1783	27.1437	17.4947	22.6715	29.9814	30.3258	26.1571	24.5057	24.7788	28.6488	33.5622	36.0808	37.9598	34.4088	27.7759	24.3038	22.8194	23.9514	33.0044	45.5994	60.8988	71.1905	72.0224
0	0	-0.00674798	0.109317	0.0154559	-0.00159302	-0.0125584	0.110845	0.341435	0.317067	0.291458	0.48741	0.559798	1.12237	1.41613	1.44331	1.22375	1.57805	2.22409	2.61136	2.23534	2.71557	4.2797	4.02561	22.6224	63.0278	91.0207	89.4382	62.5814	31.8847	19.4347	20.6396	27.2407	31.8264	31.7955	31.6139	26.8602	24.6963	28.5187	36.0305	42.9031	44.2118	41.9045	37.3729	32.0986	27.0844	23.9804	28.235	40.5816	53.3456
0	0	-0.000771701	0.0125015	0.00176525	-0.00169457	0.0115773	0.0558453	0.279195	0.289248	0.365329	0.546302	0.705124	0.726616	1.20967	2.10447	1.25382	1.57291	2.19574	2.66447	2.4573	2.75875	2.84464	4.39818	3.32146	15.0396	50.9191	88.1695	94.8305	71.4739	44.8191	25.007	19.4027	24.3768	27.0382	31.703	35.6261	32.1689	26.2029	23.4285	26.8582	34.9931	40.6518	43.1806	44.0339	42.5279	40.1153	35.656	29.8467	27.7782
0	0	0.000106171	-0.00171997	-0.000242865	0.000154651	-0.000940064	-0.015121	0.108547	0.11829	0.261265	0.462798	0.56845	0.505818	0.689972	1.20605	1.20802	1.11538	1.22555	1.20611	2.72292	2.55976	1.93491	2.17381	3.87324	3.92377	8.83665	40.7054	81.5031	95.66	82.3772	57.732	37.0215	26.2985	21.1671	19.9357	24.0631	29.7601	31.5256	29.368	26.1453	25.2171	26.9905	28.5932	31.4406	33.1159	37.0867	44.9726	44.7609	40.1425
0	0	0	0	0	0	0	0.000353238	-0.00748982	-0.0176459	0.075423	0.330974	0.455182	0.670659	0.990879	1.33533	0.931877	0.744575	0.875374	1.07568	1.50571	2.46109	1.94083	2.38341	2.71761	3.908	5.28042	5.4322	28.4261	71.7756	94.7088	90.9253	74.3443	52.6722	37.8096	31.6685	25.827	21.1395	20.6271	25.9486	28.953	29.3682	31.4424	33.1747	37.2507	33.9276	28.9961	37.6861	40.9854	42.9429
0	0	0	0	0	0	0	5.97824e-06	-5.287e-05	-0.0126166	0.127179	0.254797	0.400269	0.6844	0.748693	0.903414	0.728198	0.758722	1.37056	1.72661	1.24732	1.45946	1.25004	1.83412	2.09361	2.16917	2.0497	4.07309	4.94979	20.1238	55.6821	84.9016	95.5097	86.8694	71.0383	60.5917	49.7016	38.0556	29.2571	26.9576	25.4585	23.5037	22.386	23.7339	27.2117	29.1067	27.6737	29.8913	30.6958	31.3272
0	0	0	0	0	0	0	0	0	-0.004288	0.0260235	0.297718	0.337776	0.359353	0.533775	0.757421	0.767089	0.649266	0.870405	1.14986	1.31455	1.11923	0.924984	1.41443	2.42184	1.97921	1.95934	2.32868	3.91424	3.59122	9.07794	34.6997	67.684	88.5754	95.0181	89.7319	77.1783	69.1838	63.4436	57.3096	52.9815	45.394	33.732	27.9558	25.2402	25.0186	22.6155	20.7816	22.1693	23.3233
0	0	0	0	0	0	0	0	0	-0.000960256	-0.00306433	0.160589	0.298836	0.360066	0.519613	0.597866	0.592084	0.868639	0.693552	1.02379	0.955649	0.777453	0.940761	0.924878	1.26116	1.41362	1.74408	2.58328	3.08774	2.72224	2.76431	3.96188	14.3199	36.2325	63.6569	85.3581	93.6979	94.89	92.8658	88.592	84.2928	77.9746	69.2647	62.4766	57.8125	54.2081	47.869	43.8778	43.4199	40.0479
0	0	0	0	0	0	0	0	0	-0.00101407	0.00428966	0.0810926	0.148203	0.310274	0.388088	0.367468	0.485135	1.23013	1.01839	0.700663	0.623755	0.529177	0.825498	1.04796	0.961167	0.862658	1.29684	1.99378	2.23089	2.09339	2.35089	2.4582	3.19727	4.13175	9.60751	25.2776	46.0121	64.0678	77.061	85.6098	91.0179	93.5377	94.8064	92.387	88.5248	86.0622	82.7182	80.3317	79.427	77.1501
0	0	0	0	0	0	0	0	0	0.000114665	-0.00568256	0.0516327	0.238717	0.219118	0.36761	0.394012	0.35275	0.438521	0.599326	0.714186	0.549789	1.13438	1.16126	1.31979	1.49937	0.770331	0.779354	0.872074	1.27483	1.37758	1.54518	2.03538	2.69673	2.88454	2.47199	3.18304	5.1739	10.2065	16.4849	23.9661	36.8515	48.7755	60.2857	70.5322	79.1102	85.5304	87.7487	89.1879	89.6352	90.2053
0	0	0	0	0	0	0	0	0	0	-0.00616459	0.0511753	0.392537	0.268741	0.346453	0.348927	0.317963	0.446281	0.652872	0.651271	0.649675	0.590851	0.71761	1.09324	0.505126	0.58238	0.676935	0.558349	0.498924	0.903271	0.820135	1.67043	2.28236	2.3984	1.43703	1.72565	2.52763	4.127	4.395	5.31179	6.05234	6.1969	9.11797	13.7794	20.1777	28.3218	34.8138	42.0775	46.6598	48.7448
0	0	0	0	0	0	0	0	0	0	-0.00305963	0.0255802	0.0826394	0.1711	0.315316	0.320609	0.351814	0.451732	0.437845	0.49245	0.611846	0.570892	0.346649	0.694763	0.524456	0.722414	0.845807	0.615355	0.597168	0.968034	0.987358	1.21698	1.7844	1.78165	1.54448	2.21715	2.0901	2.20757	3.84591	3.3975	2.49815	3.86752	3.96887	3.78711	3.73484	4.19232	4.86728	5.64749	6.7738	7.25576
0	0	0	0	0	0	0	0	0	0	-0.000468767	0.000677754	0.0292231	0.176097	0.193863	0.29729	0.420526	0.726253	0.41338	0.350689	0.440557	0.520883	0.25561	0.352509	0.65373	0.560868	0.98179	0.800114	0.66565	0.657264	1.48872	1.28101	1.24638	1.25913	1.30973	1.12425	1.43394	1.55942	2.48259	2.04605	1.84539	2.49156	2.76536	3.3655	3.20175	3.08798	3.89053	3.75302	3.75876	3.73567
0	0	0	0	0	0	0	0	0	0	-0.00283876	0.0161589	0.226224	0.152547	0.216143	0.23453	0.29419	0.348958	0.535213	0.361418	0.412114	0.63077	0.518941	0.546413	0.669233	0.56762	0.557826	1.21878	1.0391	0.733441	0.751313	0.74619	0.8416	1.87884	1.88964	1.07925	1.33327	1.56425	1.42828	1.63874	2.01963	2.19044	2.2471	1.86954	2.37547	2.33722	2.44909	2.48291	2.5784	2.34602
0	0	0	0	0	0	0	0	0	2.67394e-06	0.000156069	-0.00306254	0.0601551	0.0766014	0.169358	0.19333	0.215304	0.18119	0.328601	0.337731	0.37209	0.393333	0.678394	0.355847	0.48043	0.474216	0.513017	0.722056	0.850953	0.924794	1.16216	0.720958	0.719448	1.66743	1.15972	0.948584	1.05275	1.65384	1.84713	1.18412	1.50197	2.20838	1.67703	1.69569	2.10951	1.28991	1.23617	1.86844	2.2818	1.87119
0	0	0	0	0	0	0	0	0	-6.20182e-05	0.000450776	0.00405412	-0.0129606	0.0778232	0.129072	0.134184	0.187543	0.233172	0.30274	0.312033	0.238218	0.282774	0.333616	0.248029	0.375962	0.492584	0.682268	0.531512	0.596802	1.04797	0.710281	0.646497	0.937481	1.31363	0.931791	1.13146	1.07187	0.987968	1.14245	1.54598	1.35137	1.5788	1.54336	0.997701	1.79352	2.49143	1.71679	1.59398	1.79666	1.24296
0	0	0	0	0	0	0	0	0	-0.00182693	0.013279	0.114401	0.0701496	0.0768921	0.111145	0.0548019	0.110288	0.12277	0.262776	0.264955	0.178187	0.427274	0.450805	0.409712	0.367544	0.495365	0.755217	0.525002	0.579154	0.582691	0.79064	0.942675	0.640961	0.66458	0.886215	0.950726	1.04904	0.766437	0.784351	1.14524	1.1783	1.15776	1.14839	1.171	1.18856	1.8464	2.12364	1.75908	1.47612	2.13617
0	0	0	0	0	0	0	0	0	4.5457e-05	-0.000330402	-0.00259915	-0.00514939	-0.000262678	0.118927	0.0128711	0.136639	0.154433	0.286488	0.287184	0.266854	0.36236	0.367107	0.322024	0.288036	0.433129	0.428051	0.427787	0.645276	0.670334	1.01831	0.925961	0.591246	0.660103	0.634287	0.466275	0.692428	0.94367	0.601658	0.802151	1.2016	1.02925	1.23882	2.14768	1.1428	0.885336	1.53678	1.10764	1.17888	1.04931
0	0	0	0	0	0	0	0	0	0	0	-0.00397418	0.0330715	0.161037	0.108418	0.107717	-0.021469	0.065126	0.0822666	0.218632	0.149084	0.32639	0.37161	0.436896	0.282321	0.483038	0.63851	0.526643	0.466402	0.445907	0.575697	0.520024	0.458602	0.480824	0.330707	0.537337	0.712181	0.7288	0.607672	0.534621	0.825302	0.870026	0.87585	0.962179	0.89	1.2454	1.22783	1.3306	1.16678	0.908819
0	0	0	0	0	0	0	0	0	0	0	-0.000623793	0.00616553	0.0662996	-0.00306665	0.00175428	-0.00512274	0.0344842	0.217251	0.215601	0.156206	0.250068	0.210077	0.310609	0.231205	0.266462	0.501825	0.362651	0.343846	0.526694	0.416413	0.455131	0.408286	0.704751	0.414026	0.301613	0.470206	0.548603	0.631783	0.506286	0.362991	0.49114	0.739603	1.01352	0.875131	1.34643	1.05863	1.1493	1.00143	0.701563
0	0	0	0	0	0	0	0	0	0	0	5.57095e-05	-0.000561946	-0.00647187	-0.000325426	-0.00060436	-0.00559683	0.0442159	0.277558	0.145072	0.0999616	0.11182	0.205851	0.291977	0.291688	0.266121	0.274649	0.222804	0.375596	0.458174	0.272886	0.461457	0.553075	0.687038	0.55723	0.368144	0.453621	0.557625	0.454644	0.526022	0.473648	0.513409	0.497939	0.753166	0.657079	0.787949	0.898067	0.737273	0.851018	1.16552
0	0	0	0	0	0	0	0	0	0	0	0	0	0	0	0	-0.00213567	0.0211451	0.104002	-0.00932914	0.0676793	0.045884	0.208008	0.286822	0.27787	0.330896	0.338416	0.370934	0.253759	0.442295	0.56057	0.381975	0.348259	0.255439	0.362614	0.370142	0.834289	0.641505	0.691272	0.55448	0.833384	1.05335	0.46968	0.579279	0.919547	0.704871	0.916856	1.03086	0.938527	1.14814
0	0	0	0	0	0	0	0	0	0	0	0	0	0	0	0	-0.00393343	0.0385577	0.0135613	-0.00421222	0.0511652	-0.00416168	0.106663	0.152607	0.164609	0.226947	0.34996	0.432806	0.183111	0.369015	0.44182	0.30757	0.458355	0.401099	0.376514	0.353451	0.672934	0.511483	0.630776	0.541853	0.442684	0.500997	0.567485	0.664857	0.952288	0.635431	0.528448	0.978948	1.07924	1.42213
0	0	0	0	0	0	0	0	0	0	0	0	0	0	0	0	0.000347523	-0.0033985	-0.00194949	0.000338616	-0.00739297	0.022309	0.040724	0.127502	0.0393545	0.261659	0.356447	0.361279	0.296806	0.376861	0.363109	0.378118	0.43521	0.520158	0.54773	0.543001	0.523195	0.43951	0.456989	0.357408	0.460781	0.537793	0.494482	0.433429	0.433617	0.498602	0.578204	0.884761	0.900757	0.905456
[truncated: 161 more columns]

## Sheet: Figure6b_spec
	z-spectra				MTR asymmetry
w	OGT-51min	baseline		w	OGT-51min	baseline
-5.5	0.327071	0.344464		0	0	0
-5.4	0.327076	0.342028		0.1	1.8911e-05	0.000136333
-5.3	0.326858	0.339865		0.2	0.000178777	0.000107293
-5.2	0.326765	0.337665		0.3	0.000520044	0.000240349
-5.1	0.327192	0.335508		0.4	0.000969125	0.000803768
-5	0.327542	0.333422		0.5	0.00150928	0.00132996
-4.9	0.327881	0.331487		0.6	0.00215613	0.00149391
-4.8	0.328077	0.329592		0.7	0.00293455	0.00145184
-4.7	0.327868	0.327664		0.8	0.00387531	0.0011133
-4.6	0.327431	0.325748		0.9	0.00507126	0.000732247
-4.5	0.326876	0.323865		1	0.00659622	0.000656001
-4.4	0.326172	0.322021		1.1	0.00824992	0.000696968
-4.3	0.325284	0.319875		1.2	0.0100159	0.000909169
-4.2	0.324198	0.317732		1.3	0.0118952	0.00118744
-4.1	0.322917	0.315912		1.4	0.0138485	0.00140931
-4	0.321394	0.314096		1.5	0.015952	0.00135441
-3.9	0.319671	0.312116		1.6	0.0180426	0.00121156
-3.8	0.318039	0.30998		1.7	0.0200117	0.00146942
-3.7	0.316422	0.307705		1.8	0.0217866	0.0021851
-3.6	0.314437	0.305178		1.9	0.0232475	0.00330349
-3.5	0.312041	0.30249		2	0.0244899	0.00445723
-3.4	0.309032	0.299674		2.1	0.0260392	0.00551514
-3.3	0.30547	0.296729		2.2	0.0274908	0.00646291
-3.2	0.301579	0.293547		2.3	0.028404	0.00723837
-3.1	0.297536	0.290048		2.4	0.0281506	0.00757534
-3	0.293316	0.286398		2.5	0.0277026	0.00762023
-2.9	0.288808	0.28265		2.6	0.0268622	0.00750124
-2.8	0.284046	0.27877		2.7	0.0258375	0.0071935
-2.7	0.279026	0.274742		2.8	0.0246919	0.00684736
-2.6	0.273761	0.270585		2.9	0.0233633	0.00645606
-2.5	0.268267	0.266166		3	0.0219313	0.006045
-2.4	0.262582	0.261471		3.1	0.0203911	0.00565394
-2.3	0.256638	0.25649		3.2	0.0189618	0.00523716
-2.2	0.250287	0.251177		3.3	0.0175204	0.00463486
-2.1	0.243774	0.245549		3.4	0.0155098	0.00393487
-2	0.237143	0.239569		3.5	0.013226	0.00325186
-1.9	0.230235	0.233205		3.6	0.0111013	0.00259225
-1.8	0.223036	0.226391		3.7	0.00930151	0.00193016
-1.7	0.215517	0.219263		3.8	0.00754356	0.00117823
-1.6	0.207592	0.211763		3.9	0.0061754	0.000445478
-1.5	0.199338	0.203753		4	0.00532897	-0.000294593
-1.4	0.190749	0.195238		4.1	0.00404825	-0.0010538
-1.3	0.181854	0.186169		4.2	0.00220432	-0.0016776
-1.2	0.172655	0.176281		4.3	0.00143159	-0.00181185
-1.1	0.163231	0.165666		4.4	0.00106714	-0.00191605
-1	0.153724	0.154768		4.5	0.000562817	-0.00245787
-0.9	0.144311	0.143794		4.6	-0.000251424	-0.00306121
-0.8	0.135186	0.132827		4.7	-0.00110484	-0.00339396
-0.7	0.126537	0.122121		4.8	-0.00211107	-0.00347567
-0.6	0.118508	0.112101		4.9	-0.00348164	-0.00348552
-0.5	0.111237	0.102834		5	-0.00498452	-0.00370389
-0.4	0.104852	0.0944806
-0.3	0.0995754	0.0874957
-0.2	0.0955976	0.0822573
-0.1	0.0931257	0.0789258
0	0.0922963	0.077699
0.1	0.0931068	0.0787895
0.2	0.0954188	0.08215
0.3	0.0990553	0.0872553
0.4	0.103883	0.0936769
0.5	0.109728	0.101504
0.6	0.116351	0.110607
0.7	0.123602	0.120669
0.8	0.131311	0.131714
0.9	0.139239	0.143062
1	0.147128	0.154112
1.1	0.154981	0.164969
1.2	0.162639	0.175372
1.3	0.169959	0.184982
1.4	0.1769	0.193829
1.5	0.183386	0.202399
1.6	0.18955	0.210551
1.7	0.195505	0.217793
1.8	0.20125	0.224206
1.9	0.206988	0.229902
2	0.212653	0.235112
2.1	0.217734	0.240034
2.2	0.222796	0.244714
2.3	0.228234	0.249252
2.4	0.234431	0.253895
2.5	0.240564	0.258546
2.6	0.246899	0.263083
2.7	0.253189	0.267549
2.8	0.259354	0.271923
2.9	0.265445	0.276194
3	0.271385	0.280353
3.1	0.277144	0.284394
3.2	0.282617	0.28831
3.3	0.287949	0.292094
3.4	0.293522	0.295739
3.5	0.298815	0.299238
3.6	0.303336	0.302586
3.7	0.30712	0.305775
3.8	0.310496	0.308802
3.9	0.313495	0.311671
4	0.316065	0.314391
4.1	0.318869	0.316966
4.2	0.321994	0.31941
4.3	0.323852	0.321687
4.4	0.325105	0.323937
4.5	0.326313	0.326323
4.6	0.327683	0.328809
4.7	0.328972	0.331058
4.8	0.330188	0.333067
4.9	0.331363	0.334973
5	0.332527	0.337126
5.1	0.333718	0.339362
5.2	0.334953	0.341147
5.3	0.336353	0.342686
5.4	0.337709	0.344447
5.5	0.338931	0.346245

## Sheet: Figure6c_red
0	0	0	0	0	0	0	0	0	0	0	0	0	0	0	0	0	0	0	0	0	0	0	0	0	0	0	0	0	0	0	0	0	0	0	0	0	0	0	0	0	0	0	0	0	0	0	0	0	0
0	0	0	0	0	0	0	0	0	0	0	0	0	0	0	0	0	0	0	0	0	0	0	0	0	0	0	0	0	0	0	0	0	0	0	0	0	0	0	0	0	0	0	0	0	0	0	0	0	0
0	0	0	0	0	0	0	0	0	0	0	0	0	0	0	0	0	0	0	0	0	0	0	0	0	0	0	0	0	0	0	0	0	0	0	0	0	0	0	0	0	0	0	0	0	0	0	0	0	0
0	0	0	0	0	0	0	0	0	0	0	0	0	0	0	0	0	0	0	0	0	0	0	0	0	0	0	0	0	0	0	0	0	0	0	0	0	0	0	0	0	0	0	0	0	0	0	0	0	0
0	0	0	0	0	0	0	0	0	0	0	0	0	0	0	0	0	0	0	0	0	0	0	0	0	0	0	0	0	0	0	0	0	0	0	0	0	0	0	0	0	0	0	0	0	0	0	0	0	0
0	0	0	0	0	0	0	0	0	0	0	0	0	0	0	0	0	0	0	0	0	0	0	0	0	0	0	0	0	0	0	0	0	0	0	0	0	0	0	0	0	0	0	0	0	0	0	0	0	0
0	0	0	0	0	0	0	0	0	0	0	0	0	0	0	0	0	0	0	0	0	0	0	0	0	0	0	0	0	0	0	0	0	0	0	0	0	0	0	0	0	0	0	0	0	0	0	0	0	0
0	0	0	0	0	0	0	0	0	0	0	0	0	0	0	0	0	0	0	0	0	0	0	0	0	0	0	0	0	0	0	0	0	0	0	0	0	0	0	0	0	0	0	0	0	0	0	0	0	0
0	0	0	0	0	0	0	0	0	0	0	0	0	0	0	0	0	0	0	0	0	0	0	0	0	0	0	0	0	0	0	0	0	0	0	0	0	0	0	0	0	0	0	0	0	0	0	0	0	0
0	0	0	0	0	0	0	0	0	0	0	0	0	0	0	0	0	0	0	0	0	0	0	0	0	0	0	0	0	0	0	0	0	0	0	0	0	0	0	0	0	0	0	0	0	0	0	0	0	0
0	0	0	0	0	0	0	0	0	0	0	0	0	0	0	0	0	0	0	0	0	0	0	0	0	0	0	0	0	0	0	0	0	0	0	0	0	0	0	0	0	0	0	0	0	0	0	0	0	0
0	0	0	0	0	0	0	0	0	0	0	0	0	0	0	0	0	0	0	0	0	0	0	0	0	0	0	0	0	0	0	0	0	0	0	0	0	0	0	0	0	0	0	0	0	0	0	0	0	0
0	0	0	0	0	0	0	0	0	0	0	0	0	0	0	0	0	0	0	0	0	0	0	0	0	0	0	0	0	0	0	0	0	0	0	0	0	0	0	0	0	0	0	0	0	0	0	0	0	0
0	0	0	0	0	0	0	0	0	0	0	0	0	0	0	0	0	0	0	0	0	0	0	0	0	0	0	0	0	0	0	0	0	0	0	0	0	0	0	0	0	0	0	0	0	0	0	0	0	0
0	0	0	0	0	0	0	0	0	0	0	0	0	0	0	0	0	0	0	0	0	0	0	0	0	0	0	0	0	0	0	0	0	0	0	0	0	0	0	0	0	0	0	0	0	0	0	0	0	0
0	0	0	0	0	0	0	0	0	0	0	0	0	0	0	0	0	0	0	0	0	0	0	0	0	0	0	0	0	0	0	0	0	0	0	0	0	0	0	0	0	0	0	0	0	0	0	0	0	0
0	0	0	0	0	0	0	0	0	0	0	0	0	0	0	0	0	0	0	0	0	0	0	0	0	0	0	0	0	0	0	0	0	0	0	0	0	0	0	0	0	0	0	0	0	0	0	0	0	0
0	0	0	0	0	0	0	0	0	0	0	0	0	0	0	0	0	0	0	0	0	0	0	0	0	0	0	0	0	0	0	0	0	0	0	0	0	0	0	0	0	0	0	0	0	0	0	0	0	0
0	0	0	0	0	0	0	0	0	0	0	0	0	0	0	0	0	0	0	0	0	0	0	0	0	0	0	0	0	0	0	0	0	0	0	0	0	0	0	0	0	0	0	0	0	0	0	0	0	0
0	0	0	0	0	0	0	0	0	0	0	0	0	0	0	0	0	0	0	0	0	0	0	0	0	0	0	0	0	0	0	0	0	0	0	0	0	0	0	0	0	0	0	0	0	0	0	0	0	0
0	0	0	0	0	0	0	0	0	0	0	0	0	0	0	0	0	0	0	0	0	0	0	0	0	0	0	0	0	0	0	0	0	0	0	0	0	0	0	0	0	0	0	0	0	0	0	0	0	0
0	0	0	0	0	0	0	0	0	0	0	0	0	0	0	0	0	0	0	0	0	0	0	0	0	0	0	0	0	0	0	0	0	0	0	0	0	0	0	0	0	0	0	0	0	0	0	0	0	0
0	0	0	0	0	0	0	0	0	0	0	0	0	0	0	0	0	0	0	0	0	0	0	0	0	0	0	0	0	0	0	0	0	0	0	0	0	0	0	0	0	0	0	0	0	0	0	0	0	0
0	0	0	0	0	0	0	0	0	0	0	0	0	0	0	0	0	0	0	0	0	0	0	0	0	0	0	0	0	0	0	0	0	0	0	0	0	0	0	0	0	0	0	0	0	0	0	0	0	0
0	0	0	0	0	0	0	0	0	0	0	0	0	0	0	0	0	0	0	0	0	0	0	0	0	0	0	0	0	0	0	0	0	0	0	0	0	0	0	0	0	0	0	0	0	0	0	0	0	0
0	0	0	0	0	0	0	0	0	0	0	0	0	0	0	0	0	0	0	0	0	0	0	0	0	0	0	0	0	0	0	0	0	0	0	0	0	0	0	0	0	0	0	0	0	0	0	0	0	0
0	0	0	0	0	0	0	0	0	0	0	0	0	0	0	0	0	0	0	0	0	0	0	0	0	0	0	0	0	0	0	0	0	0	0	0	0	0	0	0	0	0	0	0	0	0	0	0	0	0
0	0	0	0	0	0	0	0	0	0	0	0	0	0	0	0	0	0	0	0	0	0	0	0	0	0	0	0	0	0	0	0	0	0	0	0	0	0	0	0	0	0	0	0	0	0	0	1	1	0
0	0	0	0	0	0	0	0	0	0	0	0	0	0	0	0	0	0	0	0	0	0	0	0	0	0	0	0	0	0	0	0	0	0	0	0	0	0	0	0	0	0	0	0	0	1	1	0	1	0
0	0	0	0	0	0	0	0	0	0	0	0	0	0	0	0	0	0	0	0	0	0	0	0	0	0	0	0	0	0	0	0	0	0	0	0	0	0	0	0	0	0	0	0	0	0	1	0	0	0
0	0	0	0	0	0	0	0	0	0	0	0	0	0	0	0	0	0	0	0	0	0	0	0	0	0	0	0	0	0	0	0	0	0	0	0	0	0	0	0	0	0	0	0	0	0	1	0	0	1
0	0	0	0	0	0	0	0	0	0	0	0	0	0	0	0	0	0	0	0	0	0	0	0	0	0	0	0	0	0	0	0	0	0	0	0	0	0	0	0	0	0	0	0	0	0	0	1	1	1
0	0	0	0	0	0	0	0	0	0	0	0	0	0	0	0	0	0	0	0	0	0	0	0	0	0	0	0	0	0	0	0	0	0	0	0	0	0	0	0	0	0	0	0	1	1	1	1	1	1
0	0	0	0	0	0	0	0	0	0	0	0	0	0	0	0	0	0	0	0	0	0	0	0	0	0	0	0	0	0	0	0	0	0	0	0	0	0	0	0	0	1	1	0	1	1	1	1	2	1
0	0	0	0	0	0	0	0	0	0	0	0	0	0	0	0	0	0	0	0	0	0	0	0	0	0	0	0	0	0	0	0	0	0	0	0	0	0	0	0	1	1	1	1	1	1	1	1	1	1
0	0	0	0	0	0	0	0	0	0	0	0	0	0	0	0	0	0	0	0	0	0	0	0	0	0	0	0	0	0	0	0	0	0	0	0	0	0	0	0	1	1	1	1	1	1	3	4	3	4
0	0	0	0	0	0	0	0	0	0	0	0	0	0	0	0	0	0	0	0	0	0	0	0	0	0	0	0	0	0	0	0	0	0	0	0	0	0	0	0	0	1	2	2	2	5	8	6	5	4
0	0	0	0	0	0	0	0	0	0	0	0	0	0	0	0	0	0	0	0	0	0	0	0	0	0	0	0	0	0	0	0	0	0	0	0	0	1	1	1	1	1	2	4	4	5	4	4	5	4
0	0	0	0	0	0	0	0	0	0	0	0	0	0	0	0	0	0	0	0	0	0	0	0	0	0	0	0	0	0	0	0	0	0	0	1	1	2	1	2	3	3	4	3	2	2	3	5	5	4
0	0	0	0	0	0	0	0	0	0	0	0	0	0	0	0	0	0	0	0	0	0	0	0	0	0	0	0	0	0	1	1	1	0	1	1	3	3	3	2	2	4	3	2	4	5	6	7	11	17
0	0	0	0	0	0	0	0	0	0	0	0	0	0	0	0	0	0	0	0	0	0	0	0	0	0	0	1	1	0	1	1	1	1	2	2	2	3	2	3	4	6	4	5	8	10	11	14	17	15
0	0	0	0	0	0	0	0	0	0	0	0	0	0	0	0	0	0	0	0	0	0	0	0	0	0	0	1	1	1	1	1	2	2	2	2	2	2	3	5	4	5	6	7	11	13	13	11	9	13
0	0	0	0	0	0	0	0	0	0	0	0	0	0	0	0	0	0	0	0	0	0	1	1	0	1	1	1	1	2	2	1	1	2	3	5	3	3	3	5	7	8	7	8	10	11	10	15	36	78
0	0	0	0	0	0	0	0	0	0	0	0	0	0	0	0	0	0	0	0	0	0	1	0	0	1	1	1	1	2	3	2	3	4	4	3	3	6	7	10	11	10	9	10	9	16	42	82	106	108
0	0	0	0	0	0	0	0	0	0	0	0	0	0	0	0	0	0	0	0	0	0	0	0	1	1	2	2	2	2	2	2	5	5	2	2	7	11	11	11	13	10	10	15	40	81	110	108	78	48
0	0	0	0	0	0	0	0	0	0	0	0	0	0	0	0	0	0	0	0	0	0	0	0	1	2	2	1	2	3	4	4	3	3	4	7	11	13	12	12	11	12	38	82	114	107	77	50	30	28
0	0	0	0	0	0	0	0	0	0	0	0	0	0	0	0	0	0	0	0	0	0	0	1	1	1	1	2	4	5	4	3	3	6	8	11	13	11	12	14	30	76	112	110	88	51	33	29	26	29
0	0	0	0	0	0	0	0	0	0	0	0	0	0	0	0	0	0	0	0	0	0	0	1	1	2	1	2	4	4	3	2	6	11	11	10	10	11	25	65	107	118	85	52	37	28	27	28	29	29
0	0	0	0	0	0	0	0	0	0	0	0	0	0	0	0	0	0	1	0	0	1	1	1	2	4	3	4	3	3	2	5	8	12	10	10	18	49	95	117	95	59	38	33	23	23	27	35	44	45
0	0	0	0	0	0	0	0	0	0	0	0	0	0	0	0	0	0	1	0	1	1	1	1	2	3	4	4	3	3	4	7	9	8	8	31	81	117	105	71	44	28	26	31	32	42	47	49	46	38
0	0	0	0	0	0	0	0	0	0	0	0	0	0	0	0	0	0	0	1	2	2	1	1	3	4	4	4	3	6	9	8	7	14	47	104	118	88	54	31	26	28	32	41	50	49	37	28	29	36
0	0	0	0	0	0	0	0	0	0	0	0	0	0	0	0	0	0	1	1	2	2	1	2	2	3	3	3	6	10	9	7	22	71	117	108	64	35	26	22	30	38	41	39	35	30	30	40	56	72
0	0	0	0	0	0	0	0	0	0	0	0	1	0	0	0	1	0	1	1	1	1	2	3	1	2	2	8	13	9	9	34	89	120	94	55	34	25	29	38	40	37	38	41	47	57	72	83	89	94
0	0	0	0	0	0	0	0	0	0	0	0	1	0	0	0	1	1	1	1	1	1	3	3	1	2	6	14	10	11	44	106	121	78	41	33	30	33	41	42	42	47	57	70	80	86	91	90	90	92
0	0	0	0	0	0	0	0	0	0	0	1	1	1	0	1	1	2	2	2	1	1	2	2	3	6	13	8	11	54	117	115	68	37	28	30	38	47	50	55	67	77	79	87	90	90	92	93	92	90
0	0	0	0	0	0	0	0	0	0	1	0	0	1	1	1	1	2	3	2	1	1	3	3	8	10	7	12	61	122	110	59	36	29	30	48	65	76	84	91	96	98	98	101	102	99	99	97	94	91
0	0	0	0	0	0	0	0	0	0	1	1	0	1	1	1	1	1	2	2	2	3	3	6	11	6	14	65	124	107	51	36	36	39	59	81	92	100	106	107	106	104	103	103	99	95	90	87	87	85
0	0	0	0	0	0	0	0	0	0	1	1	1	1	1	1	2	3	3	3	3	5	5	9	5	10	64	125	101	51	34	38	54	78	98	104	103	101	99	97	93	89	87	87	86	87	82	83	90	94
0	0	0	0	0	0	0	0	1	1	1	0	1	1	1	2	3	4	4	3	3	5	10	5	9	61	123	103	48	38	42	61	95	109	107	100	91	85	81	79	77	77	77	79	83	90	94	103	114	123
0	0	0	0	0	0	1	0	0	0	0	0	1	1	1	2	2	3	3	4	4	8	6	7	53	123	108	56	40	43	65	98	113	97	78	66	61	66	66	68	74	76	81	91	99	107	50	74	94	110
0	0	0	0	0	0	0	0	0	0	1	1	2	1	2	2	3	3	3	3	6	7	5	46	118	112	58	40	40	62	100	107	82	55	44	47	55	57	58	64	76	88	100	113	50	74	98	114	118	122
0	0	0	0	0	0	0	0	0	0	1	1	3	2	2	3	2	3	4	4	5	3	34	111	118	61	39	37	55	96	105	73	46	42	48	56	51	49	64	81	98	110	50	78	98	122	138	142	138	130
0	0	0	0	0	0	1	0	0	0	1	1	2	2	3	3	3	5	4	7	4	20	96	123	69	37	35	48	83	96	65	42	51	61	53	46	48	70	95	111	46	62	82	98	118	134	150	154	146	138
0	0	0	0	0	1	1	0	0	1	1	1	2	2	3	3	4	5	6	3	9	74	125	82	39	32	42	71	91	72	50	57	66	48	32	52	81	106	121	82	94	98	98	102	110	126	142	150	146	142
0	0	0	1	0	0	0	0	0	1	2	2	2	2	4	5	5	4	5	4	56	128	99	45	32	34	64	95	89	68	69	71	46	30	52	89	113	82	102	122	134	126	110	98	102	118	134	142	146	146
0	0	0	1	1	1	1	1	1	1	2	2	2	3	4	4	5	6	4	28	112	119	58	35	31	54	91	101	85	77	74	53	39	62	93	113	94	106	122	138	146	138	118	102	106	122	138	150	154	162
0	0	1	1	0	0	1	1	1	1	1	1	2	3	3	3	5	4	13	87	125	66	36	32	42	85	106	97	86	82	61	49	71	97	113	94	110	118	126	130	130	126	118	118	122	138	158	170	178	182
0	0	1	1	1	1	1	1	2	2	1	1	3	4	5	4	4	5	57	126	90	39	34	35	70	105	106	95	90	79	66	73	92	111	78	94	118	130	126	114	110	110	118	130	142	158	174	190	198	206
0	0	0	1	1	1	1	2	2	2	1	1	3	3	4	4	3	29	111	110	47	36	32	52	95	106	98	97	91	81	85	93	107	86	90	110	134	142	130	110	98	102	118	134	150	166	182	198	210	218
0	1	0	1	1	1	1	2	1	2	3	2	4	3	5	5	11	85	124	64	30	31	38	79	103	101	99	100	93	90	94	106	125	106	118	138	158	162	142	114	94	98	114	134	150	162	178	190	206	218
0	1	1	1	1	1	1	2	3	2	3	2	4	3	6	6	49	125	92	35	33	33	60	97	102	101	101	101	95	93	99	117	94	130	154	170	182	182	154	118	94	98	114	130	142	154	166	178	198	214
0	0	0	1	1	1	1	1	3	2	3	3	2	4	6	23	102	112	52	35	34	44	85	104	103	101	100	100	96	95	110	66	106	150	178	190	198	194	162	122	94	94	110	130	142	150	158	174	190	206
0	0	1	1	1	2	1	2	2	3	5	4	2	5	9	68	122	70	37	36	37	75	102	104	105	97	96	97	94	102	121	122	142	166	182	194	202	198	166	122	94	94	110	130	142	154	162	170	182	190
0	0	0	1	1	1	1	3	2	2	2	2	3	4	31	111	98	43	37	31	62	103	103	100	98	90	95	96	93	109	194	202	194	182	178	190	202	198	166	122	90	94	114	134	146	158	166	174	174	174
0	1	0	0	1	1	1	1	1	2	2	4	5	9	76	119	62	38	32	42	93	106	98	103	94	93	101	95	98	218	255	255	234	194	174	178	190	186	158	118	90	94	118	142	154	166	174	174	170	162
0	1	0	1	1	1	1	1	1	3	4	5	5	38	114	87	39	38	33	75	109	97	102	102	91	98	102	94	111	246	255	255	254	202	170	166	166	158	134	106	94	102	126	150	166	178	186	186	174	162
0	1	1	1	1	2	1	1	2	2	4	4	12	84	111	52	38	31	52	104	101	96	101	91	86	94	99	102	202	255	255	255	255	206	166	142	130	118	106	94	94	110	138	162	182	194	206	202	186	166
0	1	1	1	1	2	3	2	2	2	3	3	42	113	79	35	35	29	83	109	94	95	83	82	82	87	98	116	218	255	255	255	255	206	158	126	102	86	82	90	102	118	146	170	190	206	214	210	194	170
1	1	1	1	2	3	2	2	3	3	4	13	85	110	48	31	26	49	107	105	92	70	62	72	75	90	106	206	238	255	255	255	254	202	162	126	98	82	82	94	106	126	150	170	186	198	206	202	186	170
0	1	1	2	2	2	2	2	2	3	5	41	115	84	34	33	30	77	110	99	71	44	59	52	70	99	115	250	255	255	255	254	230	198	170	138	114	98	98	106	118	130	146	162	170	178	178	178	170	162
0	2	2	2	2	3	2	3	3	4	11	78	112	52	34	32	44	94	102	83	42	46	52	32	75	107	255	255	255	254	226	210	198	186	170	150	130	118	114	118	126	134	142	150	154	154	150	150	154	154
1	2	2	2	2	3	2	2	3	4	33	106	86	33	33	28	63	104	96	58	34	53	24	34	89	115	255	255	255	234	194	174	166	166	162	150	138	130	130	130	130	130	134	134	138	134	134	138	146	154
2	3	2	2	2	3	2	3	4	6	63	113	59	25	27	36	78	104	86	41	49	49	8	54	101	162	214	246	242	202	162	142	134	130	130	134	142	142	142	138	130	126	118	114	114	118	126	134	146	154
2	3	3	2	2	2	3	4	5	21	93	97	36	27	28	50	85	97	71	41	61	32	21	78	110	86	154	206	210	174	134	114	106	98	102	118	138	150	146	138	126	118	102	94	94	106	122	134	146	158
2	2	2	2	2	2	3	5	6	45	112	78	29	32	34	62	88	90	64	54	63	31	49	91	22	58	130	182	190	158	122	102	90	86	90	106	126	138	134	126	114	102	86	74	82	98	118	134	146	154
2	1	2	2	2	2	3	5	11	74	109	55	30	34	40	73	89	84	68	65	62	52	72	101	50	82	138	178	182	150	118	102	98	98	98	98	98	98	94	86	82	74	62	58	70	94	118	134	142	146
2	2	2	3	2	2	3	3	26	100	94	37	33	33	50	81	85	84	78	71	69	76	86	113	102	126	158	182	178	150	122	110	114	118	110	90	66	50	42	42	46	42	38	42	62	90	118	134	138	138
3	3	2	3	2	2	3	4	46	110	72	29	34	35	59	83	83	88	85	79	83	88	94	118	138	162	178	190	178	154	126	114	122	126	118	82	42	18	14	18	22	26	30	38	58	90	118	134	134	130
2	2	2	3	4	3	4	11	75	105	48	29	38	42	67	85	86	92	87	83	91	90	103	122	158	182	198	202	190	158	126	110	114	118	106	74	38	14	10	18	26	30	34	42	62	90	118	130	126	122
2	2	4	5	4	3	5	26	101	95	35	32	42	45	76	95	91	94	89	90	94	90	113	122	170	198	214	218	202	162	126	106	102	106	94	66	38	18	18	30	38	42	46	54	70	94	114	126	122	118
2	3	5	3	2	4	6	43	111	76	28	35	43	49	83	102	97	96	91	96	94	94	62	126	178	206	222	226	206	166	122	102	98	94	86	62	42	26	30	42	50	58	58	66	78	98	114	122	122	118
2	2	2	2	2	4	8	66	113	57	27	38	44	60	91	103	103	101	98	101	96	102	74	142	194	214	218	210	190	154	122	102	98	98	86	66	46	34	38	46	58	66	70	78	90	110	126	130	130	126
2	2	2	2	4	3	15	90	107	42	29	37	44	72	99	107	105	98	100	103	96	108	94	162	210	218	202	182	162	138	118	106	106	102	94	74	50	38	42	54	66	74	82	94	106	122	138	146	146	142
2	2	2	2	3	3	23	98	95	34	32	35	45	80	105	109	96	90	95	101	99	116	110	174	218	214	186	154	138	126	118	110	110	110	102	82	58	46	50	58	70	82	94	106	122	134	150	154	158	158
2	3	2	2	3	2	34	104	84	32	36	37	46	85	109	93	81	86	89	104	106	124	110	166	206	198	170	142	130	126	122	118	118	114	106	86	66	54	58	66	78	90	106	118	130	142	150	158	162	162
4	3	2	3	3	3	46	112	74	32	36	36	46	89	103	71	74	79	78	106	109	62	98	146	174	174	158	138	134	134	134	130	122	114	102	86	74	66	66	74	86	98	118	130	142	146	150	154	158	162
2	2	2	3	3	5	54	114	68	32	38	35	48	90	84	57	76	66	71	103	109	54	86	122	146	150	146	138	142	142	146	138	126	114	102	90	82	74	78	82	94	106	126	142	150	150	146	146	154	162
3	2	3	4	4	7	61	115	63	30	41	37	50	88	68	46	73	55	63	98	112	46	78	110	130	142	142	138	142	150	154	150	134	118	106	98	90	86	86	94	102	118	138	154	158	154	146	150	154	166
2	3	4	5	5	8	67	115	61	31	38	35	52	87	58	36	68	43	49	96	116	30	70	106	130	142	142	142	146	158	166	162	150	130	118	106	98	94	98	102	110	126	150	166	166	158	150	150	162	174
2	2	2	3	5	9	72	117	61	30	35	35	50	79	48	31	69	31	38	95	120	22	62	106	138	146	146	142	150	162	174	170	158	142	130	118	110	106	106	114	122	138	158	174	174	166	154	158	170	186
2	2	3	3	3	8	73	120	62	30	36	37	49	77	42	32	74	26	37	95	121	18	62	106	142	150	150	146	150	162	170	170	162	146	138	126	122	118	118	122	130	146	166	182	186	174	166	170	178	194
2	2	4	4	2	6	70	120	64	30	37	38	45	78	38	30	76	23	40	96	120	30	74	114	146	154	154	150	150	150	154	150	150	146	142	138	134	130	134	138	146	158	178	194	202	194	190	190	194	198
3	3	3	2	2	6	68	118	64	30	36	39	39	64	36	35	76	25	48	100	123	46	90	126	150	158	158	150	146	138	130	130	134	138	142	142	142	146	146	150	154	170	190	206	214	214	214	210	206	202
3	3	4	3	5	6	62	118	66	31	34	38	39	54	41	41	70	31	54	102	124	58	98	130	150	158	158	154	146	130	114	114	122	134	142	146	150	150	154	154	158	170	186	198	210	214	218	218	206	198
5	4	3	3	4	5	53	119	75	31	32	36	37	49	54	47	64	46	58	100	121	62	102	126	142	154	158	154	146	130	118	114	122	134	142	142	146	150	150	150	154	158	162	170	178	186	198	198	190	182
4	4	4	4	2	4	44	117	86	33	32	36	40	40	65	69	58	61	67	100	123	70	98	118	134	146	154	154	150	138	126	122	126	134	138	138	138	138	142	142	142	138	130	126	134	146	162	166	162	158
4	4	3	3	3	3	34	110	95	36	32	33	46	35	61	93	56	64	77	100	128	74	98	114	126	138	146	150	150	142	130	126	130	130	134	134	130	130	134	134	134	122	102	90	94	110	130	138	138	134
5	3	3	2	3	4	27	104	103	43	28	28	48	40	49	101	63	64	86	97	125	78	98	110	118	130	142	150	150	142	130	126	126	130	130	130	130	130	130	130	126	110	86	70	74	94	114	122	122	118
6	3	4	6	4	5	19	93	110	51	27	28	41	46	43	99	79	63	93	94	119	135	98	106	110	126	138	146	146	138	130	126	126	130	130	130	130	126	126	126	122	102	78	62	62	82	98	110	110	106
6	3	4	8	4	4	11	78	117	60	29	29	35	49	42	93	96	62	95	96	113	131	102	102	106	118	134	142	146	134	126	122	122	126	126	126	122	122	122	118	114	98	74	54	58	70	90	98	98	94
5	3	4	4	4	4	8	65	123	78	34	30	35	49	44	88	106	61	95	103	105	130	106	102	102	114	130	142	142	130	122	118	118	122	122	114	110	106	102	106	102	86	70	54	54	62	74	82	82	82
5	3	4	4	5	3	7	49	121	93	40	33	32	42	49	88	114	57	87	112	97	131	110	102	98	110	122	134	134	122	114	110	114	114	110	102	86	78	78	82	86	78	66	58	54	58	62	66	66	70
5	4	4	4	4	3	5	33	113	105	47	36	28	35	51	81	114	60	75	116	94	122	118	106	98	106	122	134	130	118	106	102	106	110	102	86	66	54	58	66	70	70	66	62	58	54	50	50	54	58
6	6	4	4	3	3	4	21	97	117	60	35	31	34	48	77	112	76	71	111	103	112	136	106	102	114	130	142	138	122	110	102	106	110	102	78	54	42	42	54	62	66	70	70	66	58	50	46	50	54
8	5	4	4	2	4	5	12	78	127	77	34	33	33	43	79	111	85	69	103	113	108	124	110	110	126	146	158	154	134	114	106	110	110	102	78	50	34	38	50	62	70	78	78	74	66	54	54	54	58
6	7	3	3	2	3	4	6	58	127	99	38	30	33	37	75	113	88	62	90	116	109	114	110	118	138	162	178	170	150	126	114	114	114	106	82	50	34	38	50	62	74	82	90	86	78	66	62	62	62
5	8	4	4	4	2	3	3	36	117	116	48	27	34	36	64	112	102	70	74	110	112	108	126	130	150	174	190	182	162	134	122	118	118	106	82	54	42	42	54	66	78	86	94	94	86	74	70	70	74
5	7	5	5	4	2	4	5	19	99	127	65	31	36	35	51	104	109	87	75	96	108	101	109	142	162	182	194	186	166	142	130	118	110	102	82	66	54	58	66	74	82	86	94	94	90	82	82	86	90
6	5	3	4	2	2	3	6	10	74	132	84	38	40	35	39	91	114	101	89	86	88	93	95	116	170	186	194	186	170	150	134	122	106	94	86	74	70	74	74	82	82	86	90	94	90	90	94	102	110
6	4	4	4	1	2	2	4	6	49	127	108	51	38	35	32	72	117	109	97	84	67	72	78	93	174	186	190	186	178	162	146	126	102	90	86	86	86	86	86	90	90	90	94	94	98	98	106	118	130
5	5	5	3	2	2	2	2	5	27	110	129	69	39	36	30	56	103	111	105	92	62	51	60	68	107	178	182	186	182	178	162	134	106	94	90	94	98	98	98	98	98	98	98	102	102	110	118	130	142
4	4	4	2	2	3	4	3	5	11	81	135	86	42	38	33	42	89	114	111	103	78	43	43	50	79	121	174	182	190	190	178	146	114	94	98	106	110	110	110	110	110	110	110	110	114	118	126	142	158
5	5	4	2	2	2	3	3	4	4	51	130	109	54	39	34	34	78	112	104	103	100	50	26	37	48	97	166	178	194	206	194	158	118	98	98	110	118	118	118	118	118	118	118	118	122	126	134	150	166
4	3	4	2	3	2	2	2	3	4	28	112	135	76	39	36	32	62	101	103	105	113	75	26	26	28	60	110	178	198	214	202	162	114	94	94	106	114	118	118	122	122	122	126	126	130	134	142	154	166
4	3	4	2	3	3	2	3	3	4	13	85	144	99	44	36	32	47	91	109	107	115	104	47	27	31	32	76	119	198	218	206	162	114	86	86	98	106	110	114	118	122	126	130	134	138	142	150	158	162
3	3	3	3	3	3	3	5	3	3	6	54	132	121	58	34	32	38	75	102	103	109	119	86	41	42	32	43	92	198	222	210	162	110	82	78	90	98	102	110	118	122	130	134	138	146	150	154	158	158
3	2	3	2	2	2	2	4	3	2	5	25	107	140	85	42	31	31	53	86	105	109	114	111	70	47	45	28	62	103	222	210	166	110	82	78	86	94	102	110	118	126	130	138	146	150	158	162	162	158
2	3	3	2	2	2	2	3	2	3	7	9	72	139	114	53	32	31	36	68	103	112	106	112	103	62	52	39	39	75	109	214	166	114	86	78	86	94	98	110	118	126	134	142	146	154	162	166	162	162
2	3	2	2	2	2	2	2	3	5	7	8	38	118	131	70	38	33	29	46	85	113	112	108	116	95	64	56	36	55	84	115	170	118	90	82	86	94	98	110	118	126	134	142	150	158	166	166	166	166
1	2	1	2	2	2	1	1	3	4	7	8	15	88	143	101	46	33	32	31	58	100	118	114	110	114	91	68	48	43	73	90	118	122	98	90	94	94	102	110	118	126	134	142	150	162	166	170	170	166
1	1	1	1	1	2	2	4	4	3	4	6	7	51	135	129	65	37	35	28	36	72	101	115	110	109	112	87	63	42	61	85	95	118	140	98	98	102	102	106	110	118	130	138	150	158	166	170	170	166
1	1	1	1	1	2	2	5	4	4	4	4	5	21	106	144	94	47	37	34	31	48	79	106	116	107	113	112	85	52	44	78	92	102	118	132	145	110	106	102	102	110	122	138	146	158	170	174	170	170
1	1	1	1	2	1	3	3	3	4	6	3	4	8	69	140	121	62	36	38	37	34	57	90	112	113	105	115	114	79	45	62	89	99	107	113	130	143	149	106	106	114	126	138	150	162	170	174	174	170
1	1	1	1	2	2	3	4	5	4	5	3	3	5	33	115	138	86	44	36	40	34	37	68	93	110	106	99	115	113	78	59	83	102	106	110	116	129	139	148	152	126	138	150	158	174	182	186	182	174
1	1	2	1	1	2	2	2	5	4	4	5	6	4	11	78	140	113	67	43	38	37	31	51	73	94	111	105	101	111	110	79	71	93	104	109	108	114	122	132	138	142	149	162	170	182	190	194	186	178
1	1	1	1	1	2	2	3	3	2	3	4	5	3	5	40	123	139	90	53	40	38	32	36	53	71	95	113	111	101	111	108	78	77	94	104	107	107	104	111	119	114	115	127	148	161	186	186	190	190
0	0	1	1	1	1	2	2	3	3	3	2	3	3	4	15	83	145	115	61	42	40	35	33	43	54	66	89	114	113	104	113	105	83	81	93	100	100	100	100	105	101	83	82	97	119	141	155	158	158
0	0	1	1	1	1	1	2	3	2	3	2	3	4	4	6	40	119	140	86	43	37	36	37	38	49	56	56	83	113	115	111	114	107	88	87	94	95	99	100	97	99	84	57	51	59	75	106	135	143
0	0	1	0	1	2	1	2	3	4	2	3	3	4	6	5	14	79	143	122	58	33	36	41	34	38	55	52	51	78	107	114	110	112	107	96	96	100	100	104	99	96	95	68	39	36	39	38	59	89
0	0	0	0	1	1	1	1	2	3	2	4	4	3	7	4	2	38	113	143	94	40	33	44	37	28	42	58	51	50	72	99	112	110	110	110	102	100	103	108	107	102	96	92	67	34	35	38	22	24
0	0	0	0	0	1	1	2	2	2	2	2	2	2	3	3	2	11	70	136	131	72	35	40	43	29	28	43	55	52	50	67	93	112	113	117	115	104	100	103	107	110	109	106	104	75	38	35	40	35
0	0	1	0	1	1	1	1	1	1	2	2	2	2	2	2	3	3	30	100	141	116	57	32	42	40	32	32	42	55	50	49	58	84	108	113	119	117	109	106	106	103	107	109	110	114	94	56	35	40
0	0	0	0	1	1	1	1	1	1	1	2	1	2	2	1	2	5	8	51	122	144	97	42	34	41	38	40	33	43	56	52	47	49	67	90	109	116	119	120	116	108	105	105	104	106	114	110	82	53
0	0	0	0	1	1	0	0	2	2	2	3	1	1	2	3	2	4	8	15	75	136	135	83	41	31	37	50	42	35	49	55	54	50	42	48	74	95	108	116	118	119	116	111	108	106	102	107	114	108
0	0	0	0	0	0	1	0	1	1	2	2	2	2	2	4	3	2	4	5	24	91	140	126	73	37	30	43	49	40	36	45	55	58	55	40	39	54	70	88	103	112	116	115	113	113	113	109	106	108
0	0	0	0	0	0	0	0	1	1	2	2	2	2	3	3	4	3	1	5	5	34	101	142	120	69	36	30	40	45	39	35	41	50	58	58	49	40	39	47	59	75	92	105	116	117	113	112	111	107
0	0	0	0	0	0	0	0	1	1	1	1	2	2	2	2	2	4	3	3	6	7	40	107	144	122	73	38	28	39	48	43	35	37	43	53	67	61	48	42	37	39	48	62	84	104	113	114	108	107
0	0	0	0	0	0	0	0	1	1	1	1	2	3	2	2	2	3	3	3	4	7	7	42	106	146	130	85	42	27	35	47	47	41	38	39	45	52	56	59	54	43	38	36	37	52	71	95	111	113
0	0	0	0	0	0	0	0	1	0	0	1	1	2	2	2	2	2	3	4	3	4	7	6	35	98	142	140	98	50	30	32	43	50	50	49	42	39	45	56	67	69	65	58	50	42	37	44	63	83
0	0	0	0	0	0	0	0	0	0	1	1	1	1	2	3	2	2	3	4	4	4	4	7	5	23	80	138	148	112	70	39	30	38	42	50	56	50	41	37	42	55	64	67	69	66	63	56	47	43
0	0	0	0	0	0	0	0	0	0	0	1	1	1	1	2	2	2	2	2	4	4	3	3	6	6	14	64	127	149	129	90	58	41	33	31	38	46	49	46	41	39	42	45	49	52	58	70	70	63
0	0	0	0	0	0	0	0	0	0	0	1	1	1	2	2	1	1	1	2	2	4	3	4	4	6	8	8	44	112	148	142	116	82	59	49	40	33	32	41	45	46	49	52	58	53	45	59	64	67
0	0	0	0	0	0	0	0	0	0	0	0	1	1	1	1	1	1	2	3	2	2	2	3	3	3	3	6	8	31	87	133	149	136	111	95	78	59	46	42	40	37	35	37	43	45	43	47	48	49
0	0	0	0	0	0	0	0	0	0	0	0	1	1	1	1	1	1	1	2	2	2	1	2	4	3	3	4	6	6	14	54	106	138	148	140	121	108	99	90	83	71	53	44	39	39	35	32	35	36
0	0	0	0	0	0	0	0	0	0	0	0	0	1	1	1	1	1	1	2	1	1	1	1	2	2	3	4	5	4	4	6	22	57	99	133	146	148	145	138	132	122	108	98	90	85	75	69	68	63
0	0	0	0	0	0	0	0	0	0	0	0	0	0	1	1	1	2	2	1	1	1	1	2	2	1	2	3	3	3	4	4	5	6	15	39	72	100	120	134	142	146	148	144	138	134	129	126	124	121
0	0	0	0	0	0	0	0	0	0	0	0	0	0	1	1	1	1	1	1	1	2	2	2	2	1	1	1	2	2	2	3	4	5	4	5	8	16	26	37	58	76	94	110	124	134	137	139	140	141
0	0	0	0	0	0	0	0	0	0	0	0	1	0	1	1	0	1	1	1	1	1	1	2	1	1	1	1	1	1	1	3	4	4	2	3	4	6	7	8	9	10	14	22	32	44	54	66	73	76
0	0	0	0	0	0	0	0	0	0	0	0	0	0	0	1	1	1	1	1	1	1	1	1	1	1	1	1	1	2	2	2	3	3	2	3	3	3	6	5	4	6	6	6	6	7	8	9	11	11
0	0	0	0	0	0	0	0	0	0	0	0	0	0	0	0	1	1	1	1	1	1	0	1	1	1	2	1	1	1	2	2	2	2	2	2	2	2	4	3	3	4	4	5	5	5	6	6	6	6
0	0	0	0	0	0	0	0	0	0	0	0	0	0	0	0	0	1	1	1	1	1	1	1	1	1	1	2	2	1	1	1	1	3	3	2	2	2	2	3	3	3	4	3	4	4	4	4	4	4
0	0	0	0	0	0	0	0	0	0	0	0	0	0	0	0	0	0	1	1	1	1	1	1	1	1	1	1	1	1	2	1	1	3	2	1	2	3	3	2	2	3	3	3	3	2	2	3	4	3
0	0	0	0	0	0	0	0	0	0	0	0	0	0	0	0	0	0	0	0	0	0	1	0	1	1	1	1	1	2	1	1	1	2	1	2	2	2	2	2	2	2	2	2	3	4	3	2	3	2
0	0	0	0	0	0	0	0	0	0	0	0	0	0	0	0	0	0	0	0	0	1	1	1	1	1	1	1	1	1	1	1	1	1	1	1	2	1	1	2	2	2	2	2	2	3	3	3	2	3
0	0	0	0	0	0	0	0	0	0	0	0	0	0	0	0	0	0	0	0	0	1	1	1	0	1	1	1	1	1	2	1	1	1	1	1	1	1	1	1	2	2	2	3	2	1	2	2	2	2
0	0	0	0	0	0	0	0	0	0	0	0	0	0	0	0	0	0	0	0	0	1	1	1	0	1	1	1	1	1	1	1	1	1	1	1	1	1	1	1	1	1	1	2	1	2	2	2	2	1
0	0	0	0	0	0	0	0	0	0	0	0	0	0	0	0	0	0	0	0	0	0	0	0	0	0	1	1	1	1	1	1	1	1	1	0	1	1	1	1	1	1	1	2	1	2	2	2	2	1
0	0	0	0	0	0	0	0	0	0	0	0	0	0	0	0	0	0	0	0	0	0	0	0	0	0	0	0	1	1	0	1	1	1	1	1	1	1	1	1	1	1	1	1	1	1	1	1	1	2
0	0	0	0	0	0	0	0	0	0	0	0	0	0	0	0	0	0	0	0	0	0	0	0	0	1	1	1	0	1	1	1	1	0	1	1	1	1	1	1	1	2	1	1	1	1	1	2	1	2
0	0	0	0	0	0	0	0	0	0	0	0	0	0	0	0	0	0	0	0	0	0	0	0	0	0	1	1	0	1	1	0	1	1	1	1	1	1	1	1	1	1	1	1	1	1	1	2	2	2
0	0	0	0	0	0	0	0	0	0	0	0	0	0	0	0	0	0	0	0	0	0	0	0	0	0	1	1	0	1	1	1	1	1	1	1	1	1	1	1	1	1	1	1	1	1	1	1	1	1
[truncated: 1,005 more columns]

## Sheet: Figure6c_green
0	0	0	0	0	0	0	0	0	0	0	0	0	0	0	0	0	0	0	0	0	0	0	0	0	0	0	0	0	0	0	0	0	0	0	0	0	0	0	0	0	0	0	0	0	0	0	0	0	0
0	0	0	0	0	0	0	0	0	0	0	0	0	0	0	0	0	0	0	0	0	0	0	0	0	0	0	0	0	0	0	0	0	0	0	0	0	0	0	0	0	0	0	0	0	0	0	0	0	0
0	0	0	0	0	0	0	0	0	0	0	0	0	0	0	0	0	0	0	0	0	0	0	0	0	0	0	0	0	0	0	0	0	0	0	0	0	0	0	0	0	0	0	0	0	0	0	0	0	0
0	0	0	0	0	0	0	0	0	0	0	0	0	0	0	0	0	0	0	0	0	0	0	0	0	0	0	0	0	0	0	0	0	0	0	0	0	0	0	0	0	0	0	0	0	0	0	0	0	0
0	0	0	0	0	0	0	0	0	0	0	0	0	0	0	0	0	0	0	0	0	0	0	0	0	0	0	0	0	0	0	0	0	0	0	0	0	0	0	0	0	0	0	0	0	0	0	0	0	0
0	0	0	0	0	0	0	0	0	0	0	0	0	0	0	0	0	0	0	0	0	0	0	0	0	0	0	0	0	0	0	0	0	0	0	0	0	0	0	0	0	0	0	0	0	0	0	0	0	0
0	0	0	0	0	0	0	0	0	0	0	0	0	0	0	0	0	0	0	0	0	0	0	0	0	0	0	0	0	0	0	0	0	0	0	0	0	0	0	0	0	0	0	0	0	0	0	0	0	0
0	0	0	0	0	0	0	0	0	0	0	0	0	0	0	0	0	0	0	0	0	0	0	0	0	0	0	0	0	0	0	0	0	0	0	0	0	0	0	0	0	0	0	0	0	0	0	0	0	0
0	0	0	0	0	0	0	0	0	0	0	0	0	0	0	0	0	0	0	0	0	0	0	0	0	0	0	0	0	0	0	0	0	0	0	0	0	0	0	0	0	0	0	0	0	0	0	0	0	0
0	0	0	0	0	0	0	0	0	0	0	0	0	0	0	0	0	0	0	0	0	0	0	0	0	0	0	0	0	0	0	0	0	0	0	0	0	0	0	0	0	0	0	0	0	0	0	0	0	0
0	0	0	0	0	0	0	0	0	0	0	0	0	0	0	0	0	0	0	0	0	0	0	0	0	0	0	0	0	0	0	0	0	0	0	0	0	0	0	0	0	0	0	0	0	0	0	0	0	0
0	0	0	0	0	0	0	0	0	0	0	0	0	0	0	0	0	0	0	0	0	0	0	0	0	0	0	0	0	0	0	0	0	0	0	0	0	0	0	0	0	0	0	0	0	0	0	0	0	0
0	0	0	0	0	0	0	0	0	0	0	0	0	0	0	0	0	0	0	0	0	0	0	0	0	0	0	0	0	0	0	0	0	0	0	0	0	0	0	0	0	0	0	0	0	0	0	0	0	0
0	0	0	0	0	0	0	0	0	0	0	0	0	0	0	0	0	0	0	0	0	0	0	0	0	0	0	0	0	0	0	0	0	0	0	0	0	0	0	0	0	0	0	0	0	0	0	0	0	0
0	0	0	0	0	0	0	0	0	0	0	0	0	0	0	0	0	0	0	0	0	0	0	0	0	0	0	0	0	0	0	0	0	0	0	0	0	0	0	0	0	0	0	0	0	0	0	0	0	0
0	0	0	0	0	0	0	0	0	0	0	0	0	0	0	0	0	0	0	0	0	0	0	0	0	0	0	0	0	0	0	0	0	0	0	0	0	0	0	0	0	0	0	0	0	0	0	0	0	0
0	0	0	0	0	0	0	0	0	0	0	0	0	0	0	0	0	0	0	0	0	0	0	0	0	0	0	0	0	0	0	0	0	0	0	0	0	0	0	0	0	0	0	0	0	0	0	0	0	0
0	0	0	0	0	0	0	0	0	0	0	0	0	0	0	0	0	0	0	0	0	0	0	0	0	0	0	0	0	0	0	0	0	0	0	0	0	0	0	0	0	0	0	0	0	0	0	0	0	0
0	0	0	0	0	0	0	0	0	0	0	0	0	0	0	0	0	0	0	0	0	0	0	0	0	0	0	0	0	0	0	0	0	0	0	0	0	0	0	0	0	0	0	0	0	0	0	0	0	0
0	0	0	0	0	0	0	0	0	0	0	0	0	0	0	0	0	0	0	0	0	0	0	0	0	0	0	0	0	0	0	0	0	0	0	0	0	0	0	0	0	0	0	0	0	0	0	0	0	0
0	0	0	0	0	0	0	0	0	0	0	0	0	0	0	0	0	0	0	0	0	0	0	0	0	0	0	0	0	0	0	0	0	0	0	0	0	0	0	0	0	0	0	0	0	0	0	0	0	0
0	0	0	0	0	0	0	0	0	0	0	0	0	0	0	0	0	0	0	0	0	0	0	0	0	0	0	0	0	0	0	0	0	0	0	0	0	0	0	0	0	0	0	0	0	0	0	0	0	0
0	0	0	0	0	0	0	0	0	0	0	0	0	0	0	0	0	0	0	0	0	0	0	0	0	0	0	0	0	0	0	0	0	0	0	0	0	0	0	0	0	0	0	0	0	0	0	0	0	0
0	0	0	0	0	0	0	0	0	0	0	0	0	0	0	0	0	0	0	0	0	0	0	0	0	0	0	0	0	0	0	0	0	0	0	0	0	0	0	0	0	0	0	0	0	0	0	0	0	0
0	0	0	0	0	0	0	0	0	0	0	0	0	0	0	0	0	0	0	0	0	0	0	0	0	0	0	0	0	0	0	0	0	0	0	0	0	0	0	0	0	0	0	0	0	0	0	0	0	0
0	0	0	0	0	0	0	0	0	0	0	0	0	0	0	0	0	0	0	0	0	0	0	0	0	0	0	0	0	0	0	0	0	0	0	0	0	0	0	0	0	0	0	0	0	0	0	0	0	0
0	0	0	0	0	0	0	0	0	0	0	0	0	0	0	0	0	0	0	0	0	0	0	0	0	0	0	0	0	0	0	0	0	0	0	0	0	0	0	0	0	0	0	0	0	0	0	0	0	0
0	0	0	0	0	0	0	0	0	0	0	0	0	0	0	0	0	0	0	0	0	0	0	0	0	0	0	0	0	0	0	0	0	0	0	0	0	0	0	0	0	0	0	0	0	0	0	1	1	0
0	0	0	0	0	0	0	0	0	0	0	0	0	0	0	0	0	0	0	0	0	0	0	0	0	0	0	0	0	0	0	0	0	0	0	0	0	0	0	0	0	0	0	0	0	1	1	0	1	0
0	0	0	0	0	0	0	0	0	0	0	0	0	0	0	0	0	0	0	0	0	0	0	0	0	0	0	0	0	0	0	0	0	0	0	0	0	0	0	0	0	0	0	0	0	0	1	0	0	0
0	0	0	0	0	0	0	0	0	0	0	0	0	0	0	0	0	0	0	0	0	0	0	0	0	0	0	0	0	0	0	0	0	0	0	0	0	0	0	0	0	0	0	0	0	0	1	0	0	1
0	0	0	0	0	0	0	0	0	0	0	0	0	0	0	0	0	0	0	0	0	0	0	0	0	0	0	0	0	0	0	0	0	0	0	0	0	0	0	0	0	0	0	0	0	0	0	1	1	1
0	0	0	0	0	0	0	0	0	0	0	0	0	0	0	0	0	0	0	0	0	0	0	0	0	0	0	0	0	0	0	0	0	0	0	0	0	0	0	0	0	0	0	0	1	1	1	1	1	1
0	0	0	0	0	0	0	0	0	0	0	0	0	0	0	0	0	0	0	0	0	0	0	0	0	0	0	0	0	0	0	0	0	0	0	0	0	0	0	0	0	1	1	0	1	1	1	1	2	1
0	0	0	0	0	0	0	0	0	0	0	0	0	0	0	0	0	0	0	0	0	0	0	0	0	0	0	0	0	0	0	0	0	0	0	0	0	0	0	0	1	1	1	1	1	1	1	1	1	1
0	0	0	0	0	0	0	0	0	0	0	0	0	0	0	0	0	0	0	0	0	0	0	0	0	0	0	0	0	0	0	0	0	0	0	0	0	0	0	0	1	1	1	1	1	1	3	4	3	4
0	0	0	0	0	0	0	0	0	0	0	0	0	0	0	0	0	0	0	0	0	0	0	0	0	0	0	0	0	0	0	0	0	0	0	0	0	0	0	0	0	1	2	2	2	5	8	6	5	4
0	0	0	0	0	0	0	0	0	0	0	0	0	0	0	0	0	0	0	0	0	0	0	0	0	0	0	0	0	0	0	0	0	0	0	0	0	1	1	1	1	1	2	4	4	5	4	4	5	4
0	0	0	0	0	0	0	0	0	0	0	0	0	0	0	0	0	0	0	0	0	0	0	0	0	0	0	0	0	0	0	0	0	0	0	1	1	2	1	2	3	3	4	3	2	2	3	5	5	4
0	0	0	0	0	0	0	0	0	0	0	0	0	0	0	0	0	0	0	0	0	0	0	0	0	0	0	0	0	0	1	1	1	0	1	1	3	3	3	2	2	4	3	2	4	5	6	7	11	17
0	0	0	0	0	0	0	0	0	0	0	0	0	0	0	0	0	0	0	0	0	0	0	0	0	0	0	1	1	0	1	1	1	1	2	2	2	3	2	3	4	6	4	5	8	10	11	14	17	15
0	0	0	0	0	0	0	0	0	0	0	0	0	0	0	0	0	0	0	0	0	0	0	0	0	0	0	1	1	1	1	1	2	2	2	2	2	2	3	5	4	5	6	7	11	13	13	11	9	13
0	0	0	0	0	0	0	0	0	0	0	0	0	0	0	0	0	0	0	0	0	0	1	1	0	1	1	1	1	2	2	1	1	2	3	5	3	3	3	5	7	8	7	8	10	11	10	15	36	78
0	0	0	0	0	0	0	0	0	0	0	0	0	0	0	0	0	0	0	0	0	0	1	0	0	1	1	1	1	2	3	2	3	4	4	3	3	6	7	10	11	10	9	10	9	16	42	82	106	108
0	0	0	0	0	0	0	0	0	0	0	0	0	0	0	0	0	0	0	0	0	0	0	0	1	1	2	2	2	2	2	2	5	5	2	2	7	11	11	11	13	10	10	15	40	81	110	108	78	48
0	0	0	0	0	0	0	0	0	0	0	0	0	0	0	0	0	0	0	0	0	0	0	0	1	2	2	1	2	3	4	4	3	3	4	7	11	13	12	12	11	12	38	82	114	107	77	50	30	28
0	0	0	0	0	0	0	0	0	0	0	0	0	0	0	0	0	0	0	0	0	0	0	1	1	1	1	2	4	5	4	3	3	6	8	11	13	11	12	14	30	76	112	110	88	51	33	29	26	29
0	0	0	0	0	0	0	0	0	0	0	0	0	0	0	0	0	0	0	0	0	0	0	1	1	2	1	2	4	4	3	2	6	11	11	10	10	11	25	65	107	118	85	52	37	28	27	28	29	29
0	0	0	0	0	0	0	0	0	0	0	0	0	0	0	0	0	0	1	0	0	1	1	1	2	4	3	4	3	3	2	5	8	12	10	10	18	49	95	117	95	59	38	33	23	23	27	35	44	45
0	0	0	0	0	0	0	0	0	0	0	0	0	0	0	0	0	0	1	0	1	1	1	1	2	3	4	4	3	3	4	7	9	8	8	31	81	117	105	71	44	28	26	31	32	42	47	49	46	38
0	0	0	0	0	0	0	0	0	0	0	0	0	0	0	0	0	0	0	1	2	2	1	1	3	4	4	4	3	6	9	8	7	14	47	104	118	88	54	31	26	28	32	41	50	49	37	28	29	36
0	0	0	0	0	0	0	0	0	0	0	0	0	0	0	0	0	0	1	1	2	2	1	2	2	3	3	3	6	10	9	7	22	71	117	108	64	35	26	22	30	38	41	39	35	30	30	40	56	72
0	0	0	0	0	0	0	0	0	0	0	0	1	0	0	0	1	0	1	1	1	1	2	3	1	2	2	8	13	9	9	34	89	120	94	55	34	25	29	38	40	37	38	41	47	57	72	83	89	94
0	0	0	0	0	0	0	0	0	0	0	0	1	0	0	0	1	1	1	1	1	1	3	3	1	2	6	14	10	11	44	106	121	78	41	33	30	33	41	42	42	47	57	70	80	86	91	90	90	92
0	0	0	0	0	0	0	0	0	0	0	1	1	1	0	1	1	2	2	2	1	1	2	2	3	6	13	8	11	54	117	115	68	37	28	30	38	47	50	55	67	77	79	87	90	90	92	93	92	90
0	0	0	0	0	0	0	0	0	0	1	0	0	1	1	1	1	2	3	2	1	1	3	3	8	10	7	12	61	122	110	59	36	29	30	48	65	76	84	91	96	98	98	101	102	99	99	97	94	91
0	0	0	0	0	0	0	0	0	0	1	1	0	1	1	1	1	1	2	2	2	3	3	6	11	6	14	65	124	107	51	36	36	39	59	81	92	100	106	107	106	104	103	103	99	95	90	87	87	85
0	0	0	0	0	0	0	0	0	0	1	1	1	1	1	1	2	3	3	3	3	5	5	9	5	10	64	125	101	51	34	38	54	78	98	104	103	101	99	97	93	89	87	87	86	87	82	83	90	94
0	0	0	0	0	0	0	0	1	1	1	0	1	1	1	2	3	4	4	3	3	5	10	5	9	61	123	103	48	38	42	61	95	109	107	100	91	85	81	79	77	77	77	79	83	90	94	103	114	123
0	0	0	0	0	0	1	0	0	0	0	0	1	1	1	2	2	3	3	4	4	8	6	7	53	123	108	56	40	43	65	98	113	97	78	66	61	66	66	68	74	76	81	91	99	107	255	255	255	255
0	0	0	0	0	0	0	0	0	0	1	1	2	1	2	2	3	3	3	3	6	7	5	46	118	112	58	40	40	62	100	107	82	55	44	47	55	57	58	64	76	88	100	113	255	255	255	255	255	255
0	0	0	0	0	0	0	0	0	0	1	1	3	2	2	3	2	3	4	4	5	3	34	111	118	61	39	37	55	96	105	73	46	42	48	56	51	49	64	81	98	110	255	255	255	255	255	255	255	255
0	0	0	0	0	0	1	0	0	0	1	1	2	2	3	3	3	5	4	7	4	20	96	123	69	37	35	48	83	96	65	42	51	61	53	46	48	70	95	111	255	255	255	255	255	255	255	255	255	255
0	0	0	0	0	1	1	0	0	1	1	1	2	2	3	3	4	5	6	3	9	74	125	82	39	32	42	71	91	72	50	57	66	48	32	52	81	106	121	255	255	255	255	255	255	255	255	255	255	255
0	0	0	1	0	0	0	0	0	1	2	2	2	2	4	5	5	4	5	4	56	128	99	45	32	34	64	95	89	68	69	71	46	30	52	89	113	255	255	255	255	255	255	255	255	255	255	255	255	255
0	0	0	1	1	1	1	1	1	1	2	2	2	3	4	4	5	6	4	28	112	119	58	35	31	54	91	101	85	77	74	53	39	62	93	113	255	255	255	255	255	255	255	255	255	255	255	255	255	255
0	0	1	1	0	0	1	1	1	1	1	1	2	3	3	3	5	4	13	87	125	66	36	32	42	85	106	97	86	82	61	49	71	97	113	255	255	255	255	255	255	255	255	255	255	255	255	255	255	255
0	0	1	1	1	1	1	1	2	2	1	1	3	4	5	4	4	5	57	126	90	39	34	35	70	105	106	95	90	79	66	73	92	111	255	255	255	255	255	255	255	255	255	255	255	255	255	255	255	255
0	0	0	1	1	1	1	2	2	2	1	1	3	3	4	4	3	29	111	110	47	36	32	52	95	106	98	97	91	81	85	93	107	255	255	255	255	255	255	255	255	255	255	255	255	255	255	255	255	255
0	1	0	1	1	1	1	2	1	2	3	2	4	3	5	5	11	85	124	64	30	31	38	79	103	101	99	100	93	90	94	106	125	255	255	255	255	255	255	255	255	255	255	255	255	255	255	255	255	255
0	1	1	1	1	1	1	2	3	2	3	2	4	3	6	6	49	125	92	35	33	33	60	97	102	101	101	101	95	93	99	117	255	255	255	255	255	255	255	255	255	255	255	255	255	255	255	255	255	255
0	0	0	1	1	1	1	1	3	2	3	3	2	4	6	23	102	112	52	35	34	44	85	104	103	101	100	100	96	95	110	255	255	255	255	255	255	255	255	255	255	255	255	255	255	255	255	255	255	255
0	0	1	1	1	2	1	2	2	3	5	4	2	5	9	68	122	70	37	36	37	75	102	104	105	97	96	97	94	102	121	255	255	255	255	255	255	255	255	255	255	255	255	255	255	255	255	255	255	255
0	0	0	1	1	1	1	3	2	2	2	2	3	4	31	111	98	43	37	31	62	103	103	100	98	90	95	96	93	109	255	255	255	255	255	255	255	255	255	255	255	255	255	255	255	255	255	255	255	255
0	1	0	0	1	1	1	1	1	2	2	4	5	9	76	119	62	38	32	42	93	106	98	103	94	93	101	95	98	255	252	244	255	255	255	255	255	255	255	255	255	255	255	255	255	255	255	255	255	255
0	1	0	1	1	1	1	1	1	3	4	5	5	38	114	87	39	38	33	75	109	97	102	102	91	98	102	94	111	255	216	212	255	255	255	255	255	255	255	255	255	255	255	255	255	255	255	255	255	255
0	1	1	1	1	2	1	1	2	2	4	4	12	84	111	52	38	31	52	104	101	96	101	91	86	94	99	102	255	244	196	196	244	255	255	255	255	255	255	255	255	255	255	255	255	255	255	255	255	255
0	1	1	1	1	2	3	2	2	2	3	3	42	113	79	35	35	29	83	109	94	95	83	82	82	87	98	116	255	232	192	192	244	255	255	255	255	255	255	255	255	255	255	255	255	255	255	255	255	255
1	1	1	1	2	3	2	2	3	3	4	13	85	110	48	31	26	49	107	105	92	70	62	72	75	90	106	255	255	232	204	212	255	255	255	255	255	255	255	255	255	255	255	255	255	255	255	255	255	255
0	1	1	2	2	2	2	2	2	3	5	41	115	84	34	33	30	77	110	99	71	44	59	52	70	99	115	255	248	240	244	255	255	255	255	255	255	255	255	255	255	255	255	255	255	255	255	255	255	255
0	2	2	2	2	3	2	3	3	4	11	78	112	52	34	32	44	94	102	83	42	46	52	32	75	107	240	232	236	255	255	255	255	255	255	255	255	255	255	255	255	255	255	255	255	255	255	255	255	255
1	2	2	2	2	3	2	2	3	4	33	106	86	33	33	28	63	104	96	58	34	53	24	34	89	115	248	232	240	255	255	255	255	255	255	255	255	255	255	255	255	255	255	255	255	255	255	255	255	255
2	3	2	2	2	3	2	3	4	6	63	113	59	25	27	36	78	104	86	41	49	49	8	54	101	255	255	255	255	255	255	255	255	255	255	255	255	255	255	255	255	255	255	255	255	255	255	255	255	255
2	3	3	2	2	2	3	4	5	21	93	97	36	27	28	50	85	97	71	41	61	32	21	78	110	255	255	255	255	255	255	255	255	255	255	255	255	255	255	255	255	255	255	255	255	255	255	255	255	255
2	2	2	2	2	2	3	5	6	45	112	78	29	32	34	62	88	90	64	54	63	31	49	91	255	255	255	255	255	255	255	255	255	255	255	255	255	255	255	255	255	255	255	255	255	255	255	255	255	255
2	1	2	2	2	2	3	5	11	74	109	55	30	34	40	73	89	84	68	65	62	52	72	101	255	255	255	255	255	255	255	255	255	255	255	255	255	255	255	255	255	255	255	255	255	255	255	255	255	255
2	2	2	3	2	2	3	3	26	100	94	37	33	33	50	81	85	84	78	71	69	76	86	113	255	255	255	255	255	255	255	255	255	255	255	255	255	255	255	255	255	255	255	255	255	255	255	255	255	255
3	3	2	3	2	2	3	4	46	110	72	29	34	35	59	83	83	88	85	79	83	88	94	255	255	255	255	255	255	255	255	255	255	255	255	255	255	255	255	255	255	255	255	255	255	255	255	255	255	255
2	2	2	3	4	3	4	11	75	105	48	29	38	42	67	85	86	92	87	83	91	90	103	255	255	255	255	255	255	255	255	255	255	255	255	255	255	255	255	255	255	255	255	255	255	255	255	255	255	255
2	2	4	5	4	3	5	26	101	95	35	32	42	45	76	95	91	94	89	90	94	90	113	255	255	255	255	255	255	255	255	255	255	255	255	255	255	255	255	255	255	255	255	255	255	255	255	255	255	255
2	3	5	3	2	4	6	43	111	76	28	35	43	49	83	102	97	96	91	96	94	94	255	255	255	255	255	255	255	255	255	255	255	255	255	255	255	255	255	255	255	255	255	255	255	255	255	255	255	255
2	2	2	2	2	4	8	66	113	57	27	38	44	60	91	103	103	101	98	101	96	102	255	255	255	255	255	255	255	255	255	255	255	255	255	255	255	255	255	255	255	255	255	255	255	255	255	255	255	255
2	2	2	2	4	3	15	90	107	42	29	37	44	72	99	107	105	98	100	103	96	108	255	255	255	255	255	255	255	255	255	255	255	255	255	255	255	255	255	255	255	255	255	255	255	255	255	255	255	255
2	2	2	2	3	3	23	98	95	34	32	35	45	80	105	109	96	90	95	101	99	116	255	255	255	255	255	255	255	255	255	255	255	255	255	255	255	255	255	255	255	255	255	255	255	255	255	255	255	255
2	3	2	2	3	2	34	104	84	32	36	37	46	85	109	93	81	86	89	104	106	124	255	255	255	255	255	255	255	255	255	255	255	255	255	255	255	255	255	255	255	255	255	255	255	255	255	255	255	255
4	3	2	3	3	3	46	112	74	32	36	36	46	89	103	71	74	79	78	106	109	255	255	255	255	255	255	255	255	255	255	255	255	255	255	255	255	255	255	255	255	255	255	255	255	255	255	255	255	255
2	2	2	3	3	5	54	114	68	32	38	35	48	90	84	57	76	66	71	103	109	255	255	255	255	255	255	255	255	255	255	255	255	255	255	255	255	255	255	255	255	255	255	255	255	255	255	255	255	255
3	2	3	4	4	7	61	115	63	30	41	37	50	88	68	46	73	55	63	98	112	255	255	255	255	255	255	255	255	255	255	255	255	255	255	255	255	255	255	255	255	255	255	255	255	255	255	255	255	255
2	3	4	5	5	8	67	115	61	31	38	35	52	87	58	36	68	43	49	96	116	255	255	255	255	255	255	255	255	255	255	255	255	255	255	255	255	255	255	255	255	255	255	255	255	255	255	255	255	255
2	2	2	3	5	9	72	117	61	30	35	35	50	79	48	31	69	31	38	95	120	255	255	255	255	255	255	255	255	255	255	255	255	255	255	255	255	255	255	255	255	255	255	255	255	255	255	255	255	255
2	2	3	3	3	8	73	120	62	30	36	37	49	77	42	32	74	26	37	95	121	255	255	255	255	255	255	255	255	255	255	255	255	255	255	255	255	255	255	255	255	255	255	255	255	255	255	255	255	255
2	2	4	4	2	6	70	120	64	30	37	38	45	78	38	30	76	23	40	96	120	255	255	255	255	255	255	255	255	255	255	255	255	255	255	255	255	255	255	255	255	255	255	255	255	255	255	255	255	255
3	3	3	2	2	6	68	118	64	30	36	39	39	64	36	35	76	25	48	100	123	255	255	255	255	255	255	255	255	255	255	255	255	255	255	255	255	255	255	255	255	255	255	255	255	255	255	255	255	255
3	3	4	3	5	6	62	118	66	31	34	38	39	54	41	41	70	31	54	102	124	255	255	255	255	255	255	255	255	255	255	255	255	255	255	255	255	255	255	255	255	255	255	255	255	255	255	255	255	255
5	4	3	3	4	5	53	119	75	31	32	36	37	49	54	47	64	46	58	100	121	255	255	255	255	255	255	255	255	255	255	255	255	255	255	255	255	255	255	255	255	255	255	255	255	255	255	255	255	255
4	4	4	4	2	4	44	117	86	33	32	36	40	40	65	69	58	61	67	100	123	255	255	255	255	255	255	255	255	255	255	255	255	255	255	255	255	255	255	255	255	255	255	255	255	255	255	255	255	255
4	4	3	3	3	3	34	110	95	36	32	33	46	35	61	93	56	64	77	100	128	255	255	255	255	255	255	255	255	255	255	255	255	255	255	255	255	255	255	255	255	255	255	255	255	255	255	255	255	255
5	3	3	2	3	4	27	104	103	43	28	28	48	40	49	101	63	64	86	97	125	255	255	255	255	255	255	255	255	255	255	255	255	255	255	255	255	255	255	255	255	255	255	255	255	255	255	255	255	255
6	3	4	6	4	5	19	93	110	51	27	28	41	46	43	99	79	63	93	94	119	135	255	255	255	255	255	255	255	255	255	255	255	255	255	255	255	255	255	255	255	255	255	255	255	255	255	255	255	255
6	3	4	8	4	4	11	78	117	60	29	29	35	49	42	93	96	62	95	96	113	131	255	255	255	255	255	255	255	255	255	255	255	255	255	255	255	255	255	255	255	255	255	255	255	255	255	255	255	255
5	3	4	4	4	4	8	65	123	78	34	30	35	49	44	88	106	61	95	103	105	130	255	255	255	255	255	255	255	255	255	255	255	255	255	255	255	255	255	255	255	255	255	255	255	255	255	255	255	255
5	3	4	4	5	3	7	49	121	93	40	33	32	42	49	88	114	57	87	112	97	131	255	255	255	255	255	255	255	255	255	255	255	255	255	255	255	255	255	255	255	255	255	255	255	255	255	255	255	255
5	4	4	4	4	3	5	33	113	105	47	36	28	35	51	81	114	60	75	116	94	122	255	255	255	255	255	255	255	255	255	255	255	255	255	255	255	255	255	255	255	255	255	255	255	255	255	255	255	255
6	6	4	4	3	3	4	21	97	117	60	35	31	34	48	77	112	76	71	111	103	112	136	255	255	255	255	255	255	255	255	255	255	255	255	255	255	255	255	255	255	255	255	255	255	255	255	255	255	255
8	5	4	4	2	4	5	12	78	127	77	34	33	33	43	79	111	85	69	103	113	108	124	255	255	255	255	255	255	255	255	255	255	255	255	255	255	255	255	255	255	255	255	255	255	255	255	255	255	255
6	7	3	3	2	3	4	6	58	127	99	38	30	33	37	75	113	88	62	90	116	109	114	255	255	255	255	255	255	255	255	255	255	255	255	255	255	255	255	255	255	255	255	255	255	255	255	255	255	255
5	8	4	4	4	2	3	3	36	117	116	48	27	34	36	64	112	102	70	74	110	112	108	126	255	255	255	255	255	255	255	255	255	255	255	255	255	255	255	255	255	255	255	255	255	255	255	255	255	255
5	7	5	5	4	2	4	5	19	99	127	65	31	36	35	51	104	109	87	75	96	108	101	109	255	255	255	255	255	255	255	255	255	255	255	255	255	255	255	255	255	255	255	255	255	255	255	255	255	255
6	5	3	4	2	2	3	6	10	74	132	84	38	40	35	39	91	114	101	89	86	88	93	95	116	255	255	255	255	255	255	255	255	255	255	255	255	255	255	255	255	255	255	255	255	255	255	255	255	255
6	4	4	4	1	2	2	4	6	49	127	108	51	38	35	32	72	117	109	97	84	67	72	78	93	255	255	255	255	255	255	255	255	255	255	255	255	255	255	255	255	255	255	255	255	255	255	255	255	255
5	5	5	3	2	2	2	2	5	27	110	129	69	39	36	30	56	103	111	105	92	62	51	60	68	107	255	255	255	255	255	255	255	255	255	255	255	255	255	255	255	255	255	255	255	255	255	255	255	255
4	4	4	2	2	3	4	3	5	11	81	135	86	42	38	33	42	89	114	111	103	78	43	43	50	79	121	255	255	255	255	255	255	255	255	255	255	255	255	255	255	255	255	255	255	255	255	255	255	255
5	5	4	2	2	2	3	3	4	4	51	130	109	54	39	34	34	78	112	104	103	100	50	26	37	48	97	255	255	255	255	255	255	255	255	255	255	255	255	255	255	255	255	255	255	255	255	255	255	255
4	3	4	2	3	2	2	2	3	4	28	112	135	76	39	36	32	62	101	103	105	113	75	26	26	28	60	110	255	255	255	255	255	255	255	255	255	255	255	255	255	255	255	255	255	255	255	255	255	255
4	3	4	2	3	3	2	3	3	4	13	85	144	99	44	36	32	47	91	109	107	115	104	47	27	31	32	76	119	255	255	255	255	255	255	255	255	255	255	255	255	255	255	255	255	255	255	255	255	255
3	3	3	3	3	3	3	5	3	3	6	54	132	121	58	34	32	38	75	102	103	109	119	86	41	42	32	43	92	255	255	255	255	255	255	255	255	255	255	255	255	255	255	255	255	255	255	255	255	255
3	2	3	2	2	2	2	4	3	2	5	25	107	140	85	42	31	31	53	86	105	109	114	111	70	47	45	28	62	103	255	255	255	255	255	255	255	255	255	255	255	255	255	255	255	255	255	255	255	255
2	3	3	2	2	2	2	3	2	3	7	9	72	139	114	53	32	31	36	68	103	112	106	112	103	62	52	39	39	75	109	255	255	255	255	255	255	255	255	255	255	255	255	255	255	255	255	255	255	255
2	3	2	2	2	2	2	2	3	5	7	8	38	118	131	70	38	33	29	46	85	113	112	108	116	95	64	56	36	55	84	115	255	255	255	255	255	255	255	255	255	255	255	255	255	255	255	255	255	255
1	2	1	2	2	2	1	1	3	4	7	8	15	88	143	101	46	33	32	31	58	100	118	114	110	114	91	68	48	43	73	90	118	255	255	255	255	255	255	255	255	255	255	255	255	255	255	255	255	255
1	1	1	1	1	2	2	4	4	3	4	6	7	51	135	129	65	37	35	28	36	72	101	115	110	109	112	87	63	42	61	85	95	118	140	255	255	255	255	255	255	255	255	255	255	255	255	255	255	255
1	1	1	1	1	2	2	5	4	4	4	4	5	21	106	144	94	47	37	34	31	48	79	106	116	107	113	112	85	52	44	78	92	102	118	132	145	255	255	255	255	255	255	255	255	255	255	255	255	255
1	1	1	1	2	1	3	3	3	4	6	3	4	8	69	140	121	62	36	38	37	34	57	90	112	113	105	115	114	79	45	62	89	99	107	113	130	143	149	255	255	255	255	255	255	255	255	255	255	255
1	1	1	1	2	2	3	4	5	4	5	3	3	5	33	115	138	86	44	36	40	34	37	68	93	110	106	99	115	113	78	59	83	102	106	110	116	129	139	148	152	255	255	255	255	255	255	255	255	255
1	1	2	1	1	2	2	2	5	4	4	5	6	4	11	78	140	113	67	43	38	37	31	51	73	94	111	105	101	111	110	79	71	93	104	109	108	114	122	132	138	142	149	255	255	255	255	255	255	255
1	1	1	1	1	2	2	3	3	2	3	4	5	3	5	40	123	139	90	53	40	38	32	36	53	71	95	113	111	101	111	108	78	77	94	104	107	107	104	111	119	114	115	127	148	161	255	255	255	255
0	0	1	1	1	1	2	2	3	3	3	2	3	3	4	15	83	145	115	61	42	40	35	33	43	54	66	89	114	113	104	113	105	83	81	93	100	100	100	100	105	101	83	82	97	119	141	155	158	158
0	0	1	1	1	1	1	2	3	2	3	2	3	4	4	6	40	119	140	86	43	37	36	37	38	49	56	56	83	113	115	111	114	107	88	87	94	95	99	100	97	99	84	57	51	59	75	106	135	143
0	0	1	0	1	2	1	2	3	4	2	3	3	4	6	5	14	79	143	122	58	33	36	41	34	38	55	52	51	78	107	114	110	112	107	96	96	100	100	104	99	96	95	68	39	36	39	38	59	89
0	0	0	0	1	1	1	1	2	3	2	4	4	3	7	4	2	38	113	143	94	40	33	44	37	28	42	58	51	50	72	99	112	110	110	110	102	100	103	108	107	102	96	92	67	34	35	38	22	24
0	0	0	0	0	1	1	2	2	2	2	2	2	2	3	3	2	11	70	136	131	72	35	40	43	29	28	43	55	52	50	67	93	112	113	117	115	104	100	103	107	110	109	106	104	75	38	35	40	35
0	0	1	0	1	1	1	1	1	1	2	2	2	2	2	2	3	3	30	100	141	116	57	32	42	40	32	32	42	55	50	49	58	84	108	113	119	117	109	106	106	103	107	109	110	114	94	56	35	40
0	0	0	0	1	1	1	1	1	1	1	2	1	2	2	1	2	5	8	51	122	144	97	42	34	41	38	40	33	43	56	52	47	49	67	90	109	116	119	120	116	108	105	105	104	106	114	110	82	53
0	0	0	0	1	1	0	0	2	2	2	3	1	1	2	3	2	4	8	15	75	136	135	83	41	31	37	50	42	35	49	55	54	50	42	48	74	95	108	116	118	119	116	111	108	106	102	107	114	108
0	0	0	0	0	0	1	0	1	1	2	2	2	2	2	4	3	2	4	5	24	91	140	126	73	37	30	43	49	40	36	45	55	58	55	40	39	54	70	88	103	112	116	115	113	113	113	109	106	108
0	0	0	0	0	0	0	0	1	1	2	2	2	2	3	3	4	3	1	5	5	34	101	142	120	69	36	30	40	45	39	35	41	50	58	58	49	40	39	47	59	75	92	105	116	117	113	112	111	107
0	0	0	0	0	0	0	0	1	1	1	1	2	2	2	2	2	4	3	3	6	7	40	107	144	122	73	38	28	39	48	43	35	37	43	53	67	61	48	42	37	39	48	62	84	104	113	114	108	107
0	0	0	0	0	0	0	0	1	1	1	1	2	3	2	2	2	3	3	3	4	7	7	42	106	146	130	85	42	27	35	47	47	41	38	39	45	52	56	59	54	43	38	36	37	52	71	95	111	113
0	0	0	0	0	0	0	0	1	0	0	1	1	2	2	2	2	2	3	4	3	4	7	6	35	98	142	140	98	50	30	32	43	50	50	49	42	39	45	56	67	69	65	58	50	42	37	44	63	83
0	0	0	0	0	0	0	0	0	0	1	1	1	1	2	3	2	2	3	4	4	4	4	7	5	23	80	138	148	112	70	39	30	38	42	50	56	50	41	37	42	55	64	67	69	66	63	56	47	43
0	0	0	0	0	0	0	0	0	0	0	1	1	1	1	2	2	2	2	2	4	4	3	3	6	6	14	64	127	149	129	90	58	41	33	31	38	46	49	46	41	39	42	45	49	52	58	70	70	63
0	0	0	0	0	0	0	0	0	0	0	1	1	1	2	2	1	1	1	2	2	4	3	4	4	6	8	8	44	112	148	142	116	82	59	49	40	33	32	41	45	46	49	52	58	53	45	59	64	67
0	0	0	0	0	0	0	0	0	0	0	0	1	1	1	1	1	1	2	3	2	2	2	3	3	3	3	6	8	31	87	133	149	136	111	95	78	59	46	42	40	37	35	37	43	45	43	47	48	49
0	0	0	0	0	0	0	0	0	0	0	0	1	1	1	1	1	1	1	2	2	2	1	2	4	3	3	4	6	6	14	54	106	138	148	140	121	108	99	90	83	71	53	44	39	39	35	32	35	36
0	0	0	0	0	0	0	0	0	0	0	0	0	1	1	1	1	1	1	2	1	1	1	1	2	2	3	4	5	4	4	6	22	57	99	133	146	148	145	138	132	122	108	98	90	85	75	69	68	63
0	0	0	0	0	0	0	0	0	0	0	0	0	0	1	1	1	2	2	1	1	1	1	2	2	1	2	3	3	3	4	4	5	6	15	39	72	100	120	134	142	146	148	144	138	134	129	126	124	121
0	0	0	0	0	0	0	0	0	0	0	0	0	0	1	1	1	1	1	1	1	2	2	2	2	1	1	1	2	2	2	3	4	5	4	5	8	16	26	37	58	76	94	110	124	134	137	139	140	141
0	0	0	0	0	0	0	0	0	0	0	0	1	0	1	1	0	1	1	1	1	1	1	2	1	1	1	1	1	1	1	3	4	4	2	3	4	6	7	8	9	10	14	22	32	44	54	66	73	76
0	0	0	0	0	0	0	0	0	0	0	0	0	0	0	1	1	1	1	1	1	1	1	1	1	1	1	1	1	2	2	2	3	3	2	3	3	3	6	5	4	6	6	6	6	7	8	9	11	11
0	0	0	0	0	0	0	0	0	0	0	0	0	0	0	0	1	1	1	1	1	1	0	1	1	1	2	1	1	1	2	2	2	2	2	2	2	2	4	3	3	4	4	5	5	5	6	6	6	6
0	0	0	0	0	0	0	0	0	0	0	0	0	0	0	0	0	1	1	1	1	1	1	1	1	1	1	2	2	1	1	1	1	3	3	2	2	2	2	3	3	3	4	3	4	4	4	4	4	4
0	0	0	0	0	0	0	0	0	0	0	0	0	0	0	0	0	0	1	1	1	1	1	1	1	1	1	1	1	1	2	1	1	3	2	1	2	3	3	2	2	3	3	3	3	2	2	3	4	3
0	0	0	0	0	0	0	0	0	0	0	0	0	0	0	0	0	0	0	0	0	0	1	0	1	1	1	1	1	2	1	1	1	2	1	2	2	2	2	2	2	2	2	2	3	4	3	2	3	2
0	0	0	0	0	0	0	0	0	0	0	0	0	0	0	0	0	0	0	0	0	1	1	1	1	1	1	1	1	1	1	1	1	1	1	1	2	1	1	2	2	2	2	2	2	3	3	3	2	3
0	0	0	0	0	0	0	0	0	0	0	0	0	0	0	0	0	0	0	0	0	1	1	1	0	1	1	1	1	1	2	1	1	1	1	1	1	1	1	1	2	2	2	3	2	1	2	2	2	2
0	0	0	0	0	0	0	0	0	0	0	0	0	0	0	0	0	0	0	0	0	1	1	1	0	1	1	1	1	1	1	1	1	1	1	1	1	1	1	1	1	1	1	2	1	2	2	2	2	1
0	0	0	0	0	0	0	0	0	0	0	0	0	0	0	0	0	0	0	0	0	0	0	0	0	0	1	1	1	1	1	1	1	1	1	0	1	1	1	1	1	1	1	2	1	2	2	2	2	1
0	0	0	0	0	0	0	0	0	0	0	0	0	0	0	0	0	0	0	0	0	0	0	0	0	0	0	0	1	1	0	1	1	1	1	1	1	1	1	1	1	1	1	1	1	1	1	1	1	2
0	0	0	0	0	0	0	0	0	0	0	0	0	0	0	0	0	0	0	0	0	0	0	0	0	1	1	1	0	1	1	1	1	0	1	1	1	1	1	1	1	2	1	1	1	1	1	2	1	2
0	0	0	0	0	0	0	0	0	0	0	0	0	0	0	0	0	0	0	0	0	0	0	0	0	0	1	1	0	1	1	0	1	1	1	1	1	1	1	1	1	1	1	1	1	1	1	2	2	2
0	0	0	0	0	0	0	0	0	0	0	0	0	0	0	0	0	0	0	0	0	0	0	0	0	0	1	1	0	1	1	1	1	1	1	1	1	1	1	1	1	1	1	1	1	1	1	1	1	1
[truncated: 1,005 more columns]

## Sheet: Figure6c_blue
0	0	0	0	0	0	0	0	0	0	0	0	0	0	0	0	0	0	0	0	0	0	0	0	0	0	0	0	0	0	0	0	0	0	0	0	0	0	0	0	0	0	0	0	0	0	0	0	0	0
0	0	0	0	0	0	0	0	0	0	0	0	0	0	0	0	0	0	0	0	0	0	0	0	0	0	0	0	0	0	0	0	0	0	0	0	0	0	0	0	0	0	0	0	0	0	0	0	0	0
0	0	0	0	0	0	0	0	0	0	0	0	0	0	0	0	0	0	0	0	0	0	0	0	0	0	0	0	0	0	0	0	0	0	0	0	0	0	0	0	0	0	0	0	0	0	0	0	0	0
0	0	0	0	0	0	0	0	0	0	0	0	0	0	0	0	0	0	0	0	0	0	0	0	0	0	0	0	0	0	0	0	0	0	0	0	0	0	0	0	0	0	0	0	0	0	0	0	0	0
0	0	0	0	0	0	0	0	0	0	0	0	0	0	0	0	0	0	0	0	0	0	0	0	0	0	0	0	0	0	0	0	0	0	0	0	0	0	0	0	0	0	0	0	0	0	0	0	0	0
0	0	0	0	0	0	0	0	0	0	0	0	0	0	0	0	0	0	0	0	0	0	0	0	0	0	0	0	0	0	0	0	0	0	0	0	0	0	0	0	0	0	0	0	0	0	0	0	0	0
0	0	0	0	0	0	0	0	0	0	0	0	0	0	0	0	0	0	0	0	0	0	0	0	0	0	0	0	0	0	0	0	0	0	0	0	0	0	0	0	0	0	0	0	0	0	0	0	0	0
0	0	0	0	0	0	0	0	0	0	0	0	0	0	0	0	0	0	0	0	0	0	0	0	0	0	0	0	0	0	0	0	0	0	0	0	0	0	0	0	0	0	0	0	0	0	0	0	0	0
0	0	0	0	0	0	0	0	0	0	0	0	0	0	0	0	0	0	0	0	0	0	0	0	0	0	0	0	0	0	0	0	0	0	0	0	0	0	0	0	0	0	0	0	0	0	0	0	0	0
0	0	0	0	0	0	0	0	0	0	0	0	0	0	0	0	0	0	0	0	0	0	0	0	0	0	0	0	0	0	0	0	0	0	0	0	0	0	0	0	0	0	0	0	0	0	0	0	0	0
0	0	0	0	0	0	0	0	0	0	0	0	0	0	0	0	0	0	0	0	0	0	0	0	0	0	0	0	0	0	0	0	0	0	0	0	0	0	0	0	0	0	0	0	0	0	0	0	0	0
0	0	0	0	0	0	0	0	0	0	0	0	0	0	0	0	0	0	0	0	0	0	0	0	0	0	0	0	0	0	0	0	0	0	0	0	0	0	0	0	0	0	0	0	0	0	0	0	0	0
0	0	0	0	0	0	0	0	0	0	0	0	0	0	0	0	0	0	0	0	0	0	0	0	0	0	0	0	0	0	0	0	0	0	0	0	0	0	0	0	0	0	0	0	0	0	0	0	0	0
0	0	0	0	0	0	0	0	0	0	0	0	0	0	0	0	0	0	0	0	0	0	0	0	0	0	0	0	0	0	0	0	0	0	0	0	0	0	0	0	0	0	0	0	0	0	0	0	0	0
0	0	0	0	0	0	0	0	0	0	0	0	0	0	0	0	0	0	0	0	0	0	0	0	0	0	0	0	0	0	0	0	0	0	0	0	0	0	0	0	0	0	0	0	0	0	0	0	0	0
0	0	0	0	0	0	0	0	0	0	0	0	0	0	0	0	0	0	0	0	0	0	0	0	0	0	0	0	0	0	0	0	0	0	0	0	0	0	0	0	0	0	0	0	0	0	0	0	0	0
0	0	0	0	0	0	0	0	0	0	0	0	0	0	0	0	0	0	0	0	0	0	0	0	0	0	0	0	0	0	0	0	0	0	0	0	0	0	0	0	0	0	0	0	0	0	0	0	0	0
0	0	0	0	0	0	0	0	0	0	0	0	0	0	0	0	0	0	0	0	0	0	0	0	0	0	0	0	0	0	0	0	0	0	0	0	0	0	0	0	0	0	0	0	0	0	0	0	0	0
0	0	0	0	0	0	0	0	0	0	0	0	0	0	0	0	0	0	0	0	0	0	0	0	0	0	0	0	0	0	0	0	0	0	0	0	0	0	0	0	0	0	0	0	0	0	0	0	0	0
0	0	0	0	0	0	0	0	0	0	0	0	0	0	0	0	0	0	0	0	0	0	0	0	0	0	0	0	0	0	0	0	0	0	0	0	0	0	0	0	0	0	0	0	0	0	0	0	0	0
0	0	0	0	0	0	0	0	0	0	0	0	0	0	0	0	0	0	0	0	0	0	0	0	0	0	0	0	0	0	0	0	0	0	0	0	0	0	0	0	0	0	0	0	0	0	0	0	0	0
0	0	0	0	0	0	0	0	0	0	0	0	0	0	0	0	0	0	0	0	0	0	0	0	0	0	0	0	0	0	0	0	0	0	0	0	0	0	0	0	0	0	0	0	0	0	0	0	0	0
0	0	0	0	0	0	0	0	0	0	0	0	0	0	0	0	0	0	0	0	0	0	0	0	0	0	0	0	0	0	0	0	0	0	0	0	0	0	0	0	0	0	0	0	0	0	0	0	0	0
0	0	0	0	0	0	0	0	0	0	0	0	0	0	0	0	0	0	0	0	0	0	0	0	0	0	0	0	0	0	0	0	0	0	0	0	0	0	0	0	0	0	0	0	0	0	0	0	0	0
0	0	0	0	0	0	0	0	0	0	0	0	0	0	0	0	0	0	0	0	0	0	0	0	0	0	0	0	0	0	0	0	0	0	0	0	0	0	0	0	0	0	0	0	0	0	0	0	0	0
0	0	0	0	0	0	0	0	0	0	0	0	0	0	0	0	0	0	0	0	0	0	0	0	0	0	0	0	0	0	0	0	0	0	0	0	0	0	0	0	0	0	0	0	0	0	0	0	0	0
0	0	0	0	0	0	0	0	0	0	0	0	0	0	0	0	0	0	0	0	0	0	0	0	0	0	0	0	0	0	0	0	0	0	0	0	0	0	0	0	0	0	0	0	0	0	0	0	0	0
0	0	0	0	0	0	0	0	0	0	0	0	0	0	0	0	0	0	0	0	0	0	0	0	0	0	0	0	0	0	0	0	0	0	0	0	0	0	0	0	0	0	0	0	0	0	0	1	1	0
0	0	0	0	0	0	0	0	0	0	0	0	0	0	0	0	0	0	0	0	0	0	0	0	0	0	0	0	0	0	0	0	0	0	0	0	0	0	0	0	0	0	0	0	0	1	1	0	1	0
0	0	0	0	0	0	0	0	0	0	0	0	0	0	0	0	0	0	0	0	0	0	0	0	0	0	0	0	0	0	0	0	0	0	0	0	0	0	0	0	0	0	0	0	0	0	1	0	0	0
0	0	0	0	0	0	0	0	0	0	0	0	0	0	0	0	0	0	0	0	0	0	0	0	0	0	0	0	0	0	0	0	0	0	0	0	0	0	0	0	0	0	0	0	0	0	1	0	0	1
0	0	0	0	0	0	0	0	0	0	0	0	0	0	0	0	0	0	0	0	0	0	0	0	0	0	0	0	0	0	0	0	0	0	0	0	0	0	0	0	0	0	0	0	0	0	0	1	1	1
0	0	0	0	0	0	0	0	0	0	0	0	0	0	0	0	0	0	0	0	0	0	0	0	0	0	0	0	0	0	0	0	0	0	0	0	0	0	0	0	0	0	0	0	1	1	1	1	1	1
0	0	0	0	0	0	0	0	0	0	0	0	0	0	0	0	0	0	0	0	0	0	0	0	0	0	0	0	0	0	0	0	0	0	0	0	0	0	0	0	0	1	1	0	1	1	1	1	2	1
0	0	0	0	0	0	0	0	0	0	0	0	0	0	0	0	0	0	0	0	0	0	0	0	0	0	0	0	0	0	0	0	0	0	0	0	0	0	0	0	1	1	1	1	1	1	1	1	1	1
0	0	0	0	0	0	0	0	0	0	0	0	0	0	0	0	0	0	0	0	0	0	0	0	0	0	0	0	0	0	0	0	0	0	0	0	0	0	0	0	1	1	1	1	1	1	3	4	3	4
0	0	0	0	0	0	0	0	0	0	0	0	0	0	0	0	0	0	0	0	0	0	0	0	0	0	0	0	0	0	0	0	0	0	0	0	0	0	0	0	0	1	2	2	2	5	8	6	5	4
0	0	0	0	0	0	0	0	0	0	0	0	0	0	0	0	0	0	0	0	0	0	0	0	0	0	0	0	0	0	0	0	0	0	0	0	0	1	1	1	1	1	2	4	4	5	4	4	5	4
0	0	0	0	0	0	0	0	0	0	0	0	0	0	0	0	0	0	0	0	0	0	0	0	0	0	0	0	0	0	0	0	0	0	0	1	1	2	1	2	3	3	4	3	2	2	3	5	5	4
0	0	0	0	0	0	0	0	0	0	0	0	0	0	0	0	0	0	0	0	0	0	0	0	0	0	0	0	0	0	1	1	1	0	1	1	3	3	3	2	2	4	3	2	4	5	6	7	11	17
0	0	0	0	0	0	0	0	0	0	0	0	0	0	0	0	0	0	0	0	0	0	0	0	0	0	0	1	1	0	1	1	1	1	2	2	2	3	2	3	4	6	4	5	8	10	11	14	17	15
0	0	0	0	0	0	0	0	0	0	0	0	0	0	0	0	0	0	0	0	0	0	0	0	0	0	0	1	1	1	1	1	2	2	2	2	2	2	3	5	4	5	6	7	11	13	13	11	9	13
0	0	0	0	0	0	0	0	0	0	0	0	0	0	0	0	0	0	0	0	0	0	1	1	0	1	1	1	1	2	2	1	1	2	3	5	3	3	3	5	7	8	7	8	10	11	10	15	36	78
0	0	0	0	0	0	0	0	0	0	0	0	0	0	0	0	0	0	0	0	0	0	1	0	0	1	1	1	1	2	3	2	3	4	4	3	3	6	7	10	11	10	9	10	9	16	42	82	106	108
0	0	0	0	0	0	0	0	0	0	0	0	0	0	0	0	0	0	0	0	0	0	0	0	1	1	2	2	2	2	2	2	5	5	2	2	7	11	11	11	13	10	10	15	40	81	110	108	78	48
0	0	0	0	0	0	0	0	0	0	0	0	0	0	0	0	0	0	0	0	0	0	0	0	1	2	2	1	2	3	4	4	3	3	4	7	11	13	12	12	11	12	38	82	114	107	77	50	30	28
0	0	0	0	0	0	0	0	0	0	0	0	0	0	0	0	0	0	0	0	0	0	0	1	1	1	1	2	4	5	4	3	3	6	8	11	13	11	12	14	30	76	112	110	88	51	33	29	26	29
0	0	0	0	0	0	0	0	0	0	0	0	0	0	0	0	0	0	0	0	0	0	0	1	1	2	1	2	4	4	3	2	6	11	11	10	10	11	25	65	107	118	85	52	37	28	27	28	29	29
0	0	0	0	0	0	0	0	0	0	0	0	0	0	0	0	0	0	1	0	0	1	1	1	2	4	3	4	3	3	2	5	8	12	10	10	18	49	95	117	95	59	38	33	23	23	27	35	44	45
0	0	0	0	0	0	0	0	0	0	0	0	0	0	0	0	0	0	1	0	1	1	1	1	2	3	4	4	3	3	4	7	9	8	8	31	81	117	105	71	44	28	26	31	32	42	47	49	46	38
0	0	0	0	0	0	0	0	0	0	0	0	0	0	0	0	0	0	0	1	2	2	1	1	3	4	4	4	3	6	9	8	7	14	47	104	118	88	54	31	26	28	32	41	50	49	37	28	29	36
0	0	0	0	0	0	0	0	0	0	0	0	0	0	0	0	0	0	1	1	2	2	1	2	2	3	3	3	6	10	9	7	22	71	117	108	64	35	26	22	30	38	41	39	35	30	30	40	56	72
0	0	0	0	0	0	0	0	0	0	0	0	1	0	0	0	1	0	1	1	1	1	2	3	1	2	2	8	13	9	9	34	89	120	94	55	34	25	29	38	40	37	38	41	47	57	72	83	89	94
0	0	0	0	0	0	0	0	0	0	0	0	1	0	0	0	1	1	1	1	1	1	3	3	1	2	6	14	10	11	44	106	121	78	41	33	30	33	41	42	42	47	57	70	80	86	91	90	90	92
0	0	0	0	0	0	0	0	0	0	0	1	1	1	0	1	1	2	2	2	1	1	2	2	3	6	13	8	11	54	117	115	68	37	28	30	38	47	50	55	67	77	79	87	90	90	92	93	92	90
0	0	0	0	0	0	0	0	0	0	1	0	0	1	1	1	1	2	3	2	1	1	3	3	8	10	7	12	61	122	110	59	36	29	30	48	65	76	84	91	96	98	98	101	102	99	99	97	94	91
0	0	0	0	0	0	0	0	0	0	1	1	0	1	1	1	1	1	2	2	2	3	3	6	11	6	14	65	124	107	51	36	36	39	59	81	92	100	106	107	106	104	103	103	99	95	90	87	87	85
0	0	0	0	0	0	0	0	0	0	1	1	1	1	1	1	2	3	3	3	3	5	5	9	5	10	64	125	101	51	34	38	54	78	98	104	103	101	99	97	93	89	87	87	86	87	82	83	90	94
0	0	0	0	0	0	0	0	1	1	1	0	1	1	1	2	3	4	4	3	3	5	10	5	9	61	123	103	48	38	42	61	95	109	107	100	91	85	81	79	77	77	77	79	83	90	94	103	114	123
0	0	0	0	0	0	1	0	0	0	0	0	1	1	1	2	2	3	3	4	4	8	6	7	53	123	108	56	40	43	65	98	113	97	78	66	61	66	66	68	74	76	81	91	99	107	206	182	162	146
0	0	0	0	0	0	0	0	0	0	1	1	2	1	2	2	3	3	3	3	6	7	5	46	118	112	58	40	40	62	100	107	82	55	44	47	55	57	58	64	76	88	100	113	206	182	158	142	138	134
0	0	0	0	0	0	0	0	0	0	1	1	3	2	2	3	2	3	4	4	5	3	34	111	118	61	39	37	55	96	105	73	46	42	48	56	51	49	64	81	98	110	206	178	158	134	118	114	118	126
0	0	0	0	0	0	1	0	0	0	1	1	2	2	3	3	3	5	4	7	4	20	96	123	69	37	35	48	83	96	65	42	51	61	53	46	48	70	95	111	210	194	174	158	138	122	106	102	110	118
0	0	0	0	0	1	1	0	0	1	1	1	2	2	3	3	4	5	6	3	9	74	125	82	39	32	42	71	91	72	50	57	66	48	32	52	81	106	121	174	162	158	158	154	146	130	114	106	110	114
0	0	0	1	0	0	0	0	0	1	2	2	2	2	4	5	5	4	5	4	56	128	99	45	32	34	64	95	89	68	69	71	46	30	52	89	113	174	154	134	122	130	146	158	154	138	122	114	110	110
0	0	0	1	1	1	1	1	1	1	2	2	2	3	4	4	5	6	4	28	112	119	58	35	31	54	91	101	85	77	74	53	39	62	93	113	162	150	134	118	110	118	138	154	150	134	118	106	102	94
0	0	1	1	0	0	1	1	1	1	1	1	2	3	3	3	5	4	13	87	125	66	36	32	42	85	106	97	86	82	61	49	71	97	113	162	146	138	130	126	126	130	138	138	134	118	98	86	78	74
0	0	1	1	1	1	1	1	2	2	1	1	3	4	5	4	4	5	57	126	90	39	34	35	70	105	106	95	90	79	66	73	92	111	178	162	138	126	130	142	146	146	138	126	114	98	82	66	58	50
0	0	0	1	1	1	1	2	2	2	1	1	3	3	4	4	3	29	111	110	47	36	32	52	95	106	98	97	91	81	85	93	107	170	166	146	122	114	126	146	158	154	138	122	106	90	74	58	46	38
0	1	0	1	1	1	1	2	1	2	3	2	4	3	5	5	11	85	124	64	30	31	38	79	103	101	99	100	93	90	94	106	125	150	138	118	98	94	114	142	162	158	142	122	106	94	78	66	50	38
0	1	1	1	1	1	1	2	3	2	3	2	4	3	6	6	49	125	92	35	33	33	60	97	102	101	101	101	95	93	99	117	162	126	102	86	74	74	102	138	162	158	142	126	114	102	90	78	58	42
0	0	0	1	1	1	1	1	3	2	3	3	2	4	6	23	102	112	52	35	34	44	85	104	103	101	100	100	96	95	110	190	150	106	78	66	58	62	94	134	162	162	146	126	114	106	98	82	66	50
0	0	1	1	1	2	1	2	2	3	5	4	2	5	9	68	122	70	37	36	37	75	102	104	105	97	96	97	94	102	121	134	114	90	74	62	54	58	90	134	162	162	146	126	114	102	94	86	74	66
0	0	0	1	1	1	1	3	2	2	2	2	3	4	31	111	98	43	37	31	62	103	103	100	98	90	95	96	93	109	62	54	62	74	78	66	54	58	90	134	166	162	142	122	110	98	90	82	82	82
0	1	0	0	1	1	1	1	1	2	2	4	5	9	76	119	62	38	32	42	93	106	98	103	94	93	101	95	98	38	0	0	22	62	82	78	66	70	98	138	166	162	138	114	102	90	82	82	86	94
0	1	0	1	1	1	1	1	1	3	4	5	5	38	114	87	39	38	33	75	109	97	102	102	91	98	102	94	111	10	0	0	1	54	86	90	90	98	122	150	162	154	130	106	90	78	70	70	82	94
0	1	1	1	1	2	1	1	2	2	4	4	12	84	111	52	38	31	52	104	101	96	101	91	86	94	99	102	54	0	0	0	0	50	90	114	126	138	150	162	162	146	118	94	74	62	50	54	70	90
0	1	1	1	1	2	3	2	2	2	3	3	42	113	79	35	35	29	83	109	94	95	83	82	82	87	98	116	38	0	0	0	0	50	98	130	154	170	174	166	154	138	110	86	66	50	42	46	62	86
1	1	1	1	2	3	2	2	3	3	4	13	85	110	48	31	26	49	107	105	92	70	62	72	75	90	106	50	18	0	0	0	1	54	94	130	158	174	174	162	150	130	106	86	70	58	50	54	70	86
0	1	1	2	2	2	2	2	2	3	5	41	115	84	34	33	30	77	110	99	71	44	59	52	70	99	115	6	0	0	0	1	26	58	86	118	142	158	158	150	138	126	110	94	86	78	78	78	86	94
0	2	2	2	2	3	2	3	3	4	11	78	112	52	34	32	44	94	102	83	42	46	52	32	75	107	0	0	0	1	30	46	58	70	86	106	126	138	142	138	130	122	114	106	102	102	106	106	102	102
1	2	2	2	2	3	2	2	3	4	33	106	86	33	33	28	63	104	96	58	34	53	24	34	89	115	0	0	0	22	62	82	90	90	94	106	118	126	126	126	126	126	122	122	118	122	122	118	110	102
2	3	2	2	2	3	2	3	4	6	63	113	59	25	27	36	78	104	86	41	49	49	8	54	101	94	42	10	14	54	94	114	122	126	126	122	114	114	114	118	126	130	138	142	142	138	130	122	110	102
2	3	3	2	2	2	3	4	5	21	93	97	36	27	28	50	85	97	71	41	61	32	21	78	110	170	102	50	46	82	122	142	150	158	154	138	118	106	110	118	130	138	154	162	162	150	134	122	110	98
2	2	2	2	2	2	3	5	6	45	112	78	29	32	34	62	88	90	64	54	63	31	49	91	234	198	126	74	66	98	134	154	166	170	166	150	130	118	122	130	142	154	170	182	174	158	138	122	110	102
2	1	2	2	2	2	3	5	11	74	109	55	30	34	40	73	89	84	68	65	62	52	72	101	206	174	118	78	74	106	138	154	158	158	158	158	158	158	162	170	174	182	194	198	186	162	138	122	114	110
2	2	2	3	2	2	3	3	26	100	94	37	33	33	50	81	85	84	78	71	69	76	86	113	154	130	98	74	78	106	134	146	142	138	146	166	190	206	214	214	210	214	218	214	194	166	138	122	118	118
3	3	2	3	2	2	3	4	46	110	72	29	34	35	59	83	83	88	85	79	83	88	94	138	118	94	78	66	78	102	130	142	134	130	138	174	214	238	242	238	234	230	226	218	198	166	138	122	122	126
2	2	2	3	4	3	4	11	75	105	48	29	38	42	67	85	86	92	87	83	91	90	103	134	98	74	58	54	66	98	130	146	142	138	150	182	218	242	246	238	230	226	222	214	194	166	138	126	130	134
2	2	4	5	4	3	5	26	101	95	35	32	42	45	76	95	91	94	89	90	94	90	113	134	86	58	42	38	54	94	130	150	154	150	162	190	218	238	238	226	218	214	210	202	186	162	142	130	134	138
2	3	5	3	2	4	6	43	111	76	28	35	43	49	83	102	97	96	91	96	94	94	194	130	78	50	34	30	50	90	134	154	158	162	170	194	214	230	226	214	206	198	198	190	178	158	142	134	134	138
2	2	2	2	2	4	8	66	113	57	27	38	44	60	91	103	103	101	98	101	96	102	182	114	62	42	38	46	66	102	134	154	158	158	170	190	210	222	218	210	198	190	186	178	166	146	130	126	126	130
2	2	2	2	4	3	15	90	107	42	29	37	44	72	99	107	105	98	100	103	96	108	162	94	46	38	54	74	94	118	138	150	150	154	162	182	206	218	214	202	190	182	174	162	150	134	118	110	110	114
2	2	2	2	3	3	23	98	95	34	32	35	45	80	105	109	96	90	95	101	99	116	146	82	38	42	70	102	118	130	138	146	146	146	154	174	198	210	206	198	186	174	162	150	134	122	106	102	98	98
2	3	2	2	3	2	34	104	84	32	36	37	46	85	109	93	81	86	89	104	106	124	146	90	50	58	86	114	126	130	134	138	138	142	150	170	190	202	198	190	178	166	150	138	126	114	106	98	94	94
4	3	2	3	3	3	46	112	74	32	36	36	46	89	103	71	74	79	78	106	109	194	158	110	82	82	98	118	122	122	122	126	134	142	154	170	182	190	190	182	170	158	138	126	114	110	106	102	98	94
2	2	2	3	3	5	54	114	68	32	38	35	48	90	84	57	76	66	71	103	109	202	170	134	110	106	110	118	114	114	110	118	130	142	154	166	174	182	178	174	162	150	130	114	106	106	110	110	102	94
3	2	3	4	4	7	61	115	63	30	41	37	50	88	68	46	73	55	63	98	112	210	178	146	126	114	114	118	114	106	102	106	122	138	150	158	166	170	170	162	154	138	118	102	98	102	110	106	102	90
2	3	4	5	5	8	67	115	61	31	38	35	52	87	58	36	68	43	49	96	116	226	186	150	126	114	114	114	110	98	90	94	106	126	138	150	158	162	158	154	146	130	106	90	90	98	106	106	94	82
2	2	2	3	5	9	72	117	61	30	35	35	50	79	48	31	69	31	38	95	120	234	194	150	118	110	110	114	106	94	82	86	98	114	126	138	146	150	150	142	134	118	98	82	82	90	102	98	86	70
2	2	3	3	3	8	73	120	62	30	36	37	49	77	42	32	74	26	37	95	121	238	194	150	114	106	106	110	106	94	86	86	94	110	118	130	134	138	138	134	126	110	90	74	70	82	90	86	78	62
2	2	4	4	2	6	70	120	64	30	37	38	45	78	38	30	76	23	40	96	120	226	182	142	110	102	102	106	106	106	102	106	106	110	114	118	122	126	122	118	110	98	78	62	54	62	66	66	62	58
3	3	3	2	2	6	68	118	64	30	36	39	39	64	36	35	76	25	48	100	123	210	166	130	106	98	98	106	110	118	126	126	122	118	114	114	114	110	110	106	102	86	66	50	42	42	42	46	50	54
3	3	4	3	5	6	62	118	66	31	34	38	39	54	41	41	70	31	54	102	124	198	158	126	106	98	98	102	110	126	142	142	134	122	114	110	106	106	102	102	98	86	70	58	46	42	38	38	50	58
5	4	3	3	4	5	53	119	75	31	32	36	37	49	54	47	64	46	58	100	121	194	154	130	114	102	98	102	110	126	138	142	134	122	114	114	110	106	106	106	102	98	94	86	78	70	58	58	66	74
4	4	4	4	2	4	44	117	86	33	32	36	40	40	65	69	58	61	67	100	123	186	158	138	122	110	102	102	106	118	130	134	130	122	118	118	118	118	114	114	114	118	126	130	122	110	94	90	94	98
4	4	3	3	3	3	34	110	95	36	32	33	46	35	61	93	56	64	77	100	128	182	158	142	130	118	110	106	106	114	126	130	126	126	122	122	126	126	122	122	122	134	154	166	162	146	126	118	118	122
5	3	3	2	3	4	27	104	103	43	28	28	48	40	49	101	63	64	86	97	125	178	158	146	138	126	114	106	106	114	126	130	130	126	126	126	126	126	126	126	130	146	170	186	182	162	142	134	134	138
6	3	4	6	4	5	19	93	110	51	27	28	41	46	43	99	79	63	93	94	119	135	158	150	146	130	118	110	110	118	126	130	130	126	126	126	126	130	130	130	134	154	178	194	194	174	158	146	146	150
6	3	4	8	4	4	11	78	117	60	29	29	35	49	42	93	96	62	95	96	113	131	154	154	150	138	122	114	110	122	130	134	134	130	130	130	134	134	134	138	142	158	182	202	198	186	166	158	158	162
5	3	4	4	4	4	8	65	123	78	34	30	35	49	44	88	106	61	95	103	105	130	150	154	154	142	126	114	114	126	134	138	138	134	134	142	146	150	154	150	154	170	186	202	202	194	182	174	174	174
5	3	4	4	5	3	7	49	121	93	40	33	32	42	49	88	114	57	87	112	97	131	146	154	158	146	134	122	122	134	142	146	142	142	146	154	170	178	178	174	170	178	190	198	202	198	194	190	190	186
5	4	4	4	4	3	5	33	113	105	47	36	28	35	51	81	114	60	75	116	94	122	138	150	158	150	134	122	126	138	150	154	150	146	154	170	190	202	198	190	186	186	190	194	198	202	206	206	202	198
6	6	4	4	3	3	4	21	97	117	60	35	31	34	48	77	112	76	71	111	103	112	136	150	154	142	126	114	118	134	146	154	150	146	154	178	202	214	214	202	194	190	186	186	190	198	206	210	206	202
8	5	4	4	2	4	5	12	78	127	77	34	33	33	43	79	111	85	69	103	113	108	124	146	146	130	110	98	102	122	142	150	146	146	154	178	206	222	218	206	194	186	178	178	182	190	202	202	202	198
6	7	3	3	2	3	4	6	58	127	99	38	30	33	37	75	113	88	62	90	116	109	114	146	138	118	94	78	86	106	130	142	142	142	150	174	206	222	218	206	194	182	174	166	170	178	190	194	194	194
5	8	4	4	4	2	3	3	36	117	116	48	27	34	36	64	112	102	70	74	110	112	108	126	126	106	82	66	74	94	122	134	138	138	150	174	202	214	214	202	190	178	170	162	162	170	182	186	186	182
5	7	5	5	4	2	4	5	19	99	127	65	31	36	35	51	104	109	87	75	96	108	101	109	114	94	74	62	70	90	114	126	138	146	154	174	190	202	198	190	182	174	170	162	162	166	174	174	170	166
6	5	3	4	2	2	3	6	10	74	132	84	38	40	35	39	91	114	101	89	86	88	93	95	116	86	70	62	70	86	106	122	134	150	162	170	182	186	182	182	174	174	170	166	162	166	166	162	154	146
6	4	4	4	1	2	2	4	6	49	127	108	51	38	35	32	72	117	109	97	84	67	72	78	93	82	70	66	70	78	94	110	130	154	166	170	170	170	170	170	166	166	166	162	162	158	158	150	138	126
5	5	5	3	2	2	2	2	5	27	110	129	69	39	36	30	56	103	111	105	92	62	51	60	68	107	78	74	70	74	78	94	122	150	162	166	162	158	158	158	158	158	158	158	154	154	146	138	126	114
4	4	4	2	2	3	4	3	5	11	81	135	86	42	38	33	42	89	114	111	103	78	43	43	50	79	121	82	74	66	66	78	110	142	162	158	150	146	146	146	146	146	146	146	146	142	138	130	114	98
5	5	4	2	2	2	3	3	4	4	51	130	109	54	39	34	34	78	112	104	103	100	50	26	37	48	97	90	78	62	50	62	98	138	158	158	146	138	138	138	138	138	138	138	138	134	130	122	106	90
4	3	4	2	3	2	2	2	3	4	28	112	135	76	39	36	32	62	101	103	105	113	75	26	26	28	60	110	78	58	42	54	94	142	162	162	150	142	138	138	134	134	134	130	130	126	122	114	102	90
4	3	4	2	3	3	2	3	3	4	13	85	144	99	44	36	32	47	91	109	107	115	104	47	27	31	32	76	119	58	38	50	94	142	170	170	158	150	146	142	138	134	130	126	122	118	114	106	98	94
3	3	3	3	3	3	3	5	3	3	6	54	132	121	58	34	32	38	75	102	103	109	119	86	41	42	32	43	92	58	34	46	94	146	174	178	166	158	154	146	138	134	126	122	118	110	106	102	98	98
3	2	3	2	2	2	2	4	3	2	5	25	107	140	85	42	31	31	53	86	105	109	114	111	70	47	45	28	62	103	34	46	90	146	174	178	170	162	154	146	138	130	126	118	110	106	98	94	94	98
2	3	3	2	2	2	2	3	2	3	7	9	72	139	114	53	32	31	36	68	103	112	106	112	103	62	52	39	39	75	109	42	90	142	170	178	170	162	158	146	138	130	122	114	110	102	94	90	94	94
2	3	2	2	2	2	2	2	3	5	7	8	38	118	131	70	38	33	29	46	85	113	112	108	116	95	64	56	36	55	84	115	86	138	166	174	170	162	158	146	138	130	122	114	106	98	90	90	90	90
1	2	1	2	2	2	1	1	3	4	7	8	15	88	143	101	46	33	32	31	58	100	118	114	110	114	91	68	48	43	73	90	118	134	158	166	162	162	154	146	138	130	122	114	106	94	90	86	86	90
1	1	1	1	1	2	2	4	4	3	4	6	7	51	135	129	65	37	35	28	36	72	101	115	110	109	112	87	63	42	61	85	95	118	140	158	158	154	154	150	146	138	126	118	106	98	90	86	86	90
1	1	1	1	1	2	2	5	4	4	4	4	5	21	106	144	94	47	37	34	31	48	79	106	116	107	113	112	85	52	44	78	92	102	118	132	145	146	150	154	154	146	134	118	110	98	86	82	86	86
1	1	1	1	2	1	3	3	3	4	6	3	4	8	69	140	121	62	36	38	37	34	57	90	112	113	105	115	114	79	45	62	89	99	107	113	130	143	149	150	150	142	130	118	106	94	86	82	82	86
1	1	1	1	2	2	3	4	5	4	5	3	3	5	33	115	138	86	44	36	40	34	37	68	93	110	106	99	115	113	78	59	83	102	106	110	116	129	139	148	152	130	118	106	98	82	74	70	74	82
1	1	2	1	1	2	2	2	5	4	4	5	6	4	11	78	140	113	67	43	38	37	31	51	73	94	111	105	101	111	110	79	71	93	104	109	108	114	122	132	138	142	149	94	86	74	66	62	70	78
1	1	1	1	1	2	2	3	3	2	3	4	5	3	5	40	123	139	90	53	40	38	32	36	53	71	95	113	111	101	111	108	78	77	94	104	107	107	104	111	119	114	115	127	148	161	70	70	66	66
0	0	1	1	1	1	2	2	3	3	3	2	3	3	4	15	83	145	115	61	42	40	35	33	43	54	66	89	114	113	104	113	105	83	81	93	100	100	100	100	105	101	83	82	97	119	141	155	158	158
0	0	1	1	1	1	1	2	3	2	3	2	3	4	4	6	40	119	140	86	43	37	36	37	38	49	56	56	83	113	115	111	114	107	88	87	94	95	99	100	97	99	84	57	51	59	75	106	135	143
0	0	1	0	1	2	1	2	3	4	2	3	3	4	6	5	14	79	143	122	58	33	36	41	34	38	55	52	51	78	107	114	110	112	107	96	96	100	100	104	99	96	95	68	39	36	39	38	59	89
0	0	0	0	1	1	1	1	2	3	2	4	4	3	7	4	2	38	113	143	94	40	33	44	37	28	42	58	51	50	72	99	112	110	110	110	102	100	103	108	107	102	96	92	67	34	35	38	22	24
0	0	0	0	0	1	1	2	2	2	2	2	2	2	3	3	2	11	70	136	131	72	35	40	43	29	28	43	55	52	50	67	93	112	113	117	115	104	100	103	107	110	109	106	104	75	38	35	40	35
0	0	1	0	1	1	1	1	1	1	2	2	2	2	2	2	3	3	30	100	141	116	57	32	42	40	32	32	42	55	50	49	58	84	108	113	119	117	109	106	106	103	107	109	110	114	94	56	35	40
0	0	0	0	1	1	1	1	1	1	1	2	1	2	2	1	2	5	8	51	122	144	97	42	34	41	38	40	33	43	56	52	47	49	67	90	109	116	119	120	116	108	105	105	104	106	114	110	82	53
0	0	0	0	1	1	0	0	2	2	2	3	1	1	2	3	2	4	8	15	75	136	135	83	41	31	37	50	42	35	49	55	54	50	42	48	74	95	108	116	118	119	116	111	108	106	102	107	114	108
0	0	0	0	0	0	1	0	1	1	2	2	2	2	2	4	3	2	4	5	24	91	140	126	73	37	30	43	49	40	36	45	55	58	55	40	39	54	70	88	103	112	116	115	113	113	113	109	106	108
0	0	0	0	0	0	0	0	1	1	2	2	2	2	3	3	4	3	1	5	5	34	101	142	120	69	36	30	40	45	39	35	41	50	58	58	49	40	39	47	59	75	92	105	116	117	113	112	111	107
0	0	0	0	0	0	0	0	1	1	1	1	2	2	2	2	2	4	3	3	6	7	40	107	144	122	73	38	28	39	48	43	35	37	43	53	67	61	48	42	37	39	48	62	84	104	113	114	108	107
0	0	0	0	0	0	0	0	1	1	1	1	2	3	2	2	2	3	3	3	4	7	7	42	106	146	130	85	42	27	35	47	47	41	38	39	45	52	56	59	54	43	38	36	37	52	71	95	111	113
0	0	0	0	0	0	0	0	1	0	0	1	1	2	2	2	2	2	3	4	3	4	7	6	35	98	142	140	98	50	30	32	43	50	50	49	42	39	45	56	67	69	65	58	50	42	37	44	63	83
0	0	0	0	0	0	0	0	0	0	1	1	1	1	2	3	2	2	3	4	4	4	4	7	5	23	80	138	148	112	70	39	30	38	42	50	56	50	41	37	42	55	64	67	69	66	63	56	47	43
0	0	0	0	0	0	0	0	0	0	0	1	1	1	1	2	2	2	2	2	4	4	3	3	6	6	14	64	127	149	129	90	58	41	33	31	38	46	49	46	41	39	42	45	49	52	58	70	70	63
0	0	0	0	0	0	0	0	0	0	0	1	1	1	2	2	1	1	1	2	2	4	3	4	4	6	8	8	44	112	148	142	116	82	59	49	40	33	32	41	45	46	49	52	58	53	45	59	64	67
0	0	0	0	0	0	0	0	0	0	0	0	1	1	1	1	1	1	2	3	2	2	2	3	3	3	3	6	8	31	87	133	149	136	111	95	78	59	46	42	40	37	35	37	43	45	43	47	48	49
0	0	0	0	0	0	0	0	0	0	0	0	1	1	1	1	1	1	1	2	2	2	1	2	4	3	3	4	6	6	14	54	106	138	148	140	121	108	99	90	83	71	53	44	39	39	35	32	35	36
0	0	0	0	0	0	0	0	0	0	0	0	0	1	1	1	1	1	1	2	1	1	1	1	2	2	3	4	5	4	4	6	22	57	99	133	146	148	145	138	132	122	108	98	90	85	75	69	68	63
0	0	0	0	0	0	0	0	0	0	0	0	0	0	1	1	1	2	2	1	1	1	1	2	2	1	2	3	3	3	4	4	5	6	15	39	72	100	120	134	142	146	148	144	138	134	129	126	124	121
0	0	0	0	0	0	0	0	0	0	0	0	0	0	1	1	1	1	1	1	1	2	2	2	2	1	1	1	2	2	2	3	4	5	4	5	8	16	26	37	58	76	94	110	124	134	137	139	140	141
0	0	0	0	0	0	0	0	0	0	0	0	1	0	1	1	0	1	1	1	1	1	1	2	1	1	1	1	1	1	1	3	4	4	2	3	4	6	7	8	9	10	14	22	32	44	54	66	73	76
0	0	0	0	0	0	0	0	0	0	0	0	0	0	0	1	1	1	1	1	1	1	1	1	1	1	1	1	1	2	2	2	3	3	2	3	3	3	6	5	4	6	6	6	6	7	8	9	11	11
0	0	0	0	0	0	0	0	0	0	0	0	0	0	0	0	1	1	1	1	1	1	0	1	1	1	2	1	1	1	2	2	2	2	2	2	2	2	4	3	3	4	4	5	5	5	6	6	6	6
0	0	0	0	0	0	0	0	0	0	0	0	0	0	0	0	0	1	1	1	1	1	1	1	1	1	1	2	2	1	1	1	1	3	3	2	2	2	2	3	3	3	4	3	4	4	4	4	4	4
0	0	0	0	0	0	0	0	0	0	0	0	0	0	0	0	0	0	1	1	1	1	1	1	1	1	1	1	1	1	2	1	1	3	2	1	2	3	3	2	2	3	3	3	3	2	2	3	4	3
0	0	0	0	0	0	0	0	0	0	0	0	0	0	0	0	0	0	0	0	0	0	1	0	1	1	1	1	1	2	1	1	1	2	1	2	2	2	2	2	2	2	2	2	3	4	3	2	3	2
0	0	0	0	0	0	0	0	0	0	0	0	0	0	0	0	0	0	0	0	0	1	1	1	1	1	1	1	1	1	1	1	1	1	1	1	2	1	1	2	2	2	2	2	2	3	3	3	2	3
0	0	0	0	0	0	0	0	0	0	0	0	0	0	0	0	0	0	0	0	0	1	1	1	0	1	1	1	1	1	2	1	1	1	1	1	1	1	1	1	2	2	2	3	2	1	2	2	2	2
0	0	0	0	0	0	0	0	0	0	0	0	0	0	0	0	0	0	0	0	0	1	1	1	0	1	1	1	1	1	1	1	1	1	1	1	1	1	1	1	1	1	1	2	1	2	2	2	2	1
0	0	0	0	0	0	0	0	0	0	0	0	0	0	0	0	0	0	0	0	0	0	0	0	0	0	1	1	1	1	1	1	1	1	1	0	1	1	1	1	1	1	1	2	1	2	2	2	2	1
0	0	0	0	0	0	0	0	0	0	0	0	0	0	0	0	0	0	0	0	0	0	0	0	0	0	0	0	1	1	0	1	1	1	1	1	1	1	1	1	1	1	1	1	1	1	1	1	1	2
0	0	0	0	0	0	0	0	0	0	0	0	0	0	0	0	0	0	0	0	0	0	0	0	0	1	1	1	0	1	1	1	1	0	1	1	1	1	1	1	1	2	1	1	1	1	1	2	1	2
0	0	0	0	0	0	0	0	0	0	0	0	0	0	0	0	0	0	0	0	0	0	0	0	0	0	1	1	0	1	1	0	1	1	1	1	1	1	1	1	1	1	1	1	1	1	1	2	2	2
0	0	0	0	0	0	0	0	0	0	0	0	0	0	0	0	0	0	0	0	0	0	0	0	0	0	1	1	0	1	1	1	1	1	1	1	1	1	1	1	1	1	1	1	1	1	1	1	1	1
[truncated: 1,005 more columns]

## Sheet: FIgure6c_glucose_variation
time/min	glucose CEST	std
-3	0	0.00163993
3	0.00684256	0.0015994
6	0.0110512	0.00138452
9	0.00978809	0.00146804
12	0.0123614	0.00138071
15	0.0130167	0.00145516
18	0.0120376	0.00137676
21	0.0138365	0.00152865
26	0.0169644	0.0014595
31	0.0204023	0.00157217
36	0.0245069	0.00152766
41	0.0259687	0.00154863
46	0.0290659	0.00155488
51	0.0278042	0.00169683

## Sheet: Figure6d_red
0	0	0	0	0	0	0	0	0	0	0	0	0	0	0	0	0	0	0	0	0	0	0	0	0	0	0	0	0	0	0	0	0	0	0	0	0	0	0	0	0	0	0	0	0	0	0	0	0	0
0	0	0	0	0	0	0	0	0	0	0	0	0	0	0	0	0	0	0	0	0	0	0	0	0	0	0	0	0	0	0	0	0	0	0	0	0	0	0	0	0	0	0	0	0	0	0	0	0	0
0	0	0	0	0	0	0	0	0	0	0	0	0	0	0	0	0	0	0	0	0	0	0	0	0	0	0	0	0	0	0	0	0	0	0	0	0	0	0	0	0	0	0	0	0	0	0	0	0	0
0	0	0	0	0	0	0	0	0	0	0	0	0	0	0	0	0	0	0	0	0	0	0	0	0	0	0	0	0	0	0	0	0	0	0	0	0	0	0	0	0	0	0	0	0	0	0	0	0	0
0	0	0	0	0	0	0	0	0	0	0	0	0	0	0	0	0	0	0	0	0	0	0	0	0	0	0	0	0	0	0	0	0	0	0	0	0	0	0	0	0	0	0	0	0	0	0	0	0	0
0	0	0	0	0	0	0	0	0	0	0	0	0	0	0	0	0	0	0	0	0	0	0	0	0	0	0	0	0	0	0	0	0	0	0	0	0	0	0	0	0	0	0	0	0	0	0	0	0	0
0	0	0	0	0	0	0	0	0	0	0	0	0	0	0	0	0	0	0	0	0	0	0	0	0	0	0	0	0	0	0	0	0	0	0	0	0	0	0	0	0	0	0	0	0	0	0	0	0	0
0	0	0	0	0	0	0	0	0	0	0	0	0	0	0	0	0	0	0	0	0	0	0	0	0	0	0	0	0	0	0	0	0	0	0	0	0	0	0	0	0	0	0	0	0	0	0	0	0	0
0	0	0	0	0	0	0	0	0	0	0	0	0	0	0	0	0	0	0	0	0	0	0	0	0	0	0	0	0	0	0	0	0	0	0	0	0	0	0	0	0	0	0	0	0	0	0	0	0	0
0	0	0	0	0	0	0	0	0	0	0	0	0	0	0	0	0	0	0	0	0	0	0	0	0	0	0	0	0	0	0	0	0	0	0	0	0	0	0	0	0	0	0	0	0	0	0	0	0	0
0	0	0	0	0	0	0	0	0	0	0	0	0	0	0	0	0	0	0	0	0	0	0	0	0	0	0	0	0	0	0	0	0	0	0	0	0	0	0	0	0	0	0	0	0	0	0	0	0	0
0	0	0	0	0	0	0	0	0	0	0	0	0	0	0	0	0	0	0	0	0	0	0	0	0	0	0	0	0	0	0	0	0	0	0	0	0	0	0	0	0	0	0	0	0	0	0	0	0	0
0	0	0	0	0	0	0	0	0	0	0	0	0	0	0	0	0	0	0	0	0	0	0	0	0	0	0	0	0	0	0	0	0	0	0	0	0	0	0	0	0	0	0	0	0	0	0	0	0	0
0	0	0	0	0	0	0	0	0	0	0	0	0	0	0	0	0	0	0	0	0	0	0	0	0	0	0	0	0	0	0	0	0	0	0	0	0	0	0	0	0	0	0	0	0	0	0	0	0	0
0	0	0	0	0	0	0	0	0	0	0	0	0	0	0	0	0	0	0	0	0	0	0	0	0	0	0	0	0	0	0	0	0	0	0	0	0	0	0	0	0	0	0	0	0	0	0	0	0	0
0	0	0	0	0	0	0	0	0	0	0	0	0	0	0	0	0	0	0	0	0	0	0	0	0	0	0	0	0	0	0	0	0	0	0	0	0	0	0	0	0	0	0	0	0	0	0	0	0	0
0	0	0	0	0	0	0	0	0	0	0	0	0	0	0	0	0	0	0	0	0	0	0	0	0	0	0	0	0	0	0	0	0	0	0	0	0	0	0	0	0	0	0	0	0	0	0	0	0	0
0	0	0	0	0	0	0	0	0	0	0	0	0	0	0	0	0	0	0	0	0	0	0	0	0	0	0	0	0	0	0	0	0	0	0	0	0	0	0	0	0	0	0	0	0	0	0	0	0	0
0	0	0	0	0	0	0	0	0	0	0	0	0	0	0	0	0	0	0	0	0	0	0	0	0	0	0	0	0	0	0	0	0	0	0	0	0	0	0	0	0	0	0	0	0	0	0	0	0	0
0	0	0	0	0	0	0	0	0	0	0	0	0	0	0	0	0	0	0	0	0	0	0	0	0	0	0	0	0	0	0	0	0	0	0	0	0	0	0	0	0	0	0	0	0	0	0	0	0	0
0	0	0	0	0	0	0	0	0	0	0	0	0	0	0	0	0	0	0	0	0	0	0	0	0	0	0	0	0	0	0	0	0	0	0	0	0	0	0	0	0	0	0	0	0	0	0	0	0	0
0	0	0	0	0	0	0	0	0	0	0	0	0	0	0	0	0	0	0	0	0	0	0	0	0	0	0	0	0	0	0	0	0	0	0	0	0	0	0	0	0	0	0	0	0	0	0	0	0	0
0	0	0	0	0	0	0	0	0	0	0	0	0	0	0	0	0	0	0	0	0	0	0	0	0	0	0	0	0	0	0	0	0	0	0	0	0	0	0	0	0	0	0	0	0	0	0	0	0	0
0	0	0	0	0	0	0	0	0	0	0	0	0	0	0	0	0	0	0	0	0	0	0	0	0	0	0	0	0	0	0	0	0	0	0	0	0	0	0	0	0	0	0	0	0	0	0	0	0	0
0	0	0	0	0	0	0	0	0	0	0	0	0	0	0	0	0	0	0	0	0	0	0	0	0	0	0	0	0	0	0	0	0	0	0	0	0	0	0	0	0	0	0	0	0	0	0	0	0	0
0	0	0	0	0	0	0	0	0	0	0	0	0	0	0	0	0	0	0	0	0	0	0	0	0	0	0	0	0	0	0	0	0	0	0	0	0	0	0	0	0	0	0	0	0	0	0	0	0	0
0	0	0	0	0	0	0	0	0	0	0	0	0	0	0	0	0	0	0	0	0	0	0	0	0	0	0	0	0	0	0	0	0	0	0	0	0	0	0	0	0	0	0	0	0	0	0	0	0	0
0	0	0	0	0	0	0	0	0	0	0	0	0	0	0	0	0	0	0	0	0	0	0	0	0	0	0	0	0	0	0	0	0	0	0	0	0	0	0	0	0	0	0	0	0	0	0	1	1	0
0	0	0	0	0	0	0	0	0	0	0	0	0	0	0	0	0	0	0	0	0	0	0	0	0	0	0	0	0	0	0	0	0	0	0	0	0	0	0	0	0	0	0	0	0	1	1	0	1	0
0	0	0	0	0	0	0	0	0	0	0	0	0	0	0	0	0	0	0	0	0	0	0	0	0	0	0	0	0	0	0	0	0	0	0	0	0	0	0	0	0	0	0	0	0	0	1	0	0	0
0	0	0	0	0	0	0	0	0	0	0	0	0	0	0	0	0	0	0	0	0	0	0	0	0	0	0	0	0	0	0	0	0	0	0	0	0	0	0	0	0	0	0	0	0	0	1	0	0	1
0	0	0	0	0	0	0	0	0	0	0	0	0	0	0	0	0	0	0	0	0	0	0	0	0	0	0	0	0	0	0	0	0	0	0	0	0	0	0	0	0	0	0	0	0	0	0	1	1	1
0	0	0	0	0	0	0	0	0	0	0	0	0	0	0	0	0	0	0	0	0	0	0	0	0	0	0	0	0	0	0	0	0	0	0	0	0	0	0	0	0	0	0	0	1	1	1	1	1	1
0	0	0	0	0	0	0	0	0	0	0	0	0	0	0	0	0	0	0	0	0	0	0	0	0	0	0	0	0	0	0	0	0	0	0	0	0	0	0	0	0	1	1	0	1	1	1	1	2	1
0	0	0	0	0	0	0	0	0	0	0	0	0	0	0	0	0	0	0	0	0	0	0	0	0	0	0	0	0	0	0	0	0	0	0	0	0	0	0	0	1	1	1	1	1	1	1	1	1	1
0	0	0	0	0	0	0	0	0	0	0	0	0	0	0	0	0	0	0	0	0	0	0	0	0	0	0	0	0	0	0	0	0	0	0	0	0	0	0	0	1	1	1	1	1	1	3	4	3	4
0	0	0	0	0	0	0	0	0	0	0	0	0	0	0	0	0	0	0	0	0	0	0	0	0	0	0	0	0	0	0	0	0	0	0	0	0	0	0	0	0	1	2	2	2	5	8	6	5	4
0	0	0	0	0	0	0	0	0	0	0	0	0	0	0	0	0	0	0	0	0	0	0	0	0	0	0	0	0	0	0	0	0	0	0	0	0	1	1	1	1	1	2	4	4	5	4	4	5	4
0	0	0	0	0	0	0	0	0	0	0	0	0	0	0	0	0	0	0	0	0	0	0	0	0	0	0	0	0	0	0	0	0	0	0	1	1	2	1	2	3	3	4	3	2	2	3	5	5	4
0	0	0	0	0	0	0	0	0	0	0	0	0	0	0	0	0	0	0	0	0	0	0	0	0	0	0	0	0	0	1	1	1	0	1	1	3	3	3	2	2	4	3	2	4	5	6	7	11	17
0	0	0	0	0	0	0	0	0	0	0	0	0	0	0	0	0	0	0	0	0	0	0	0	0	0	0	1	1	0	1	1	1	1	2	2	2	3	2	3	4	6	4	5	8	10	11	14	17	15
0	0	0	0	0	0	0	0	0	0	0	0	0	0	0	0	0	0	0	0	0	0	0	0	0	0	0	1	1	1	1	1	2	2	2	2	2	2	3	5	4	5	6	7	11	13	13	11	9	13
0	0	0	0	0	0	0	0	0	0	0	0	0	0	0	0	0	0	0	0	0	0	1	1	0	1	1	1	1	2	2	1	1	2	3	5	3	3	3	5	7	8	7	8	10	11	10	15	36	78
0	0	0	0	0	0	0	0	0	0	0	0	0	0	0	0	0	0	0	0	0	0	1	0	0	1	1	1	1	2	3	2	3	4	4	3	3	6	7	10	11	10	9	10	9	16	42	82	106	108
0	0	0	0	0	0	0	0	0	0	0	0	0	0	0	0	0	0	0	0	0	0	0	0	1	1	2	2	2	2	2	2	5	5	2	2	7	11	11	11	13	10	10	15	40	81	110	108	78	48
0	0	0	0	0	0	0	0	0	0	0	0	0	0	0	0	0	0	0	0	0	0	0	0	1	2	2	1	2	3	4	4	3	3	4	7	11	13	12	12	11	12	38	82	114	107	77	50	30	28
0	0	0	0	0	0	0	0	0	0	0	0	0	0	0	0	0	0	0	0	0	0	0	1	1	1	1	2	4	5	4	3	3	6	8	11	13	11	12	14	30	76	112	110	88	51	33	29	26	29
0	0	0	0	0	0	0	0	0	0	0	0	0	0	0	0	0	0	0	0	0	0	0	1	1	2	1	2	4	4	3	2	6	11	11	10	10	11	25	65	107	118	85	52	37	28	27	28	29	29
0	0	0	0	0	0	0	0	0	0	0	0	0	0	0	0	0	0	1	0	0	1	1	1	2	4	3	4	3	3	2	5	8	12	10	10	18	49	95	117	95	59	38	33	23	23	27	35	44	45
0	0	0	0	0	0	0	0	0	0	0	0	0	0	0	0	0	0	1	0	1	1	1	1	2	3	4	4	3	3	4	7	9	8	8	31	81	117	105	71	44	28	26	31	32	42	47	49	46	38
0	0	0	0	0	0	0	0	0	0	0	0	0	0	0	0	0	0	0	1	2	2	1	1	3	4	4	4	3	6	9	8	7	14	47	104	118	88	54	31	26	28	32	41	50	49	37	28	29	36
0	0	0	0	0	0	0	0	0	0	0	0	0	0	0	0	0	0	1	1	2	2	1	2	2	3	3	3	6	10	9	7	22	71	117	108	64	35	26	22	30	38	41	39	35	30	30	40	56	72
0	0	0	0	0	0	0	0	0	0	0	0	1	0	0	0	1	0	1	1	1	1	2	3	1	2	2	8	13	9	9	34	89	120	94	55	34	25	29	38	40	37	38	41	47	57	72	83	89	94
0	0	0	0	0	0	0	0	0	0	0	0	1	0	0	0	1	1	1	1	1	1	3	3	1	2	6	14	10	11	44	106	121	78	41	33	30	33	41	42	42	47	57	70	80	86	91	90	90	92
0	0	0	0	0	0	0	0	0	0	0	1	1	1	0	1	1	2	2	2	1	1	2	2	3	6	13	8	11	54	117	115	68	37	28	30	38	47	50	55	67	77	79	87	90	90	92	93	92	90
0	0	0	0	0	0	0	0	0	0	1	0	0	1	1	1	1	2	3	2	1	1	3	3	8	10	7	12	61	122	110	59	36	29	30	48	65	76	84	91	96	98	98	101	102	99	99	97	94	91
0	0	0	0	0	0	0	0	0	0	1	1	0	1	1	1	1	1	2	2	2	3	3	6	11	6	14	65	124	107	51	36	36	39	59	81	92	100	106	107	106	104	103	103	99	95	90	87	87	85
0	0	0	0	0	0	0	0	0	0	1	1	1	1	1	1	2	3	3	3	3	5	5	9	5	10	64	125	101	51	34	38	54	78	98	104	103	101	99	97	93	89	87	87	86	87	82	83	90	94
0	0	0	0	0	0	0	0	1	1	1	0	1	1	1	2	3	4	4	3	3	5	10	5	9	61	123	103	48	38	42	61	95	109	107	100	91	85	81	79	77	77	77	79	83	90	94	103	114	123
0	0	0	0	0	0	1	0	0	0	0	0	1	1	1	2	2	3	3	4	4	8	6	7	53	123	108	56	40	43	65	98	113	97	78	66	61	66	66	68	74	76	81	91	99	107	255	255	255	255
0	0	0	0	0	0	0	0	0	0	1	1	2	1	2	2	3	3	3	3	6	7	5	46	118	112	58	40	40	62	100	107	82	55	44	47	55	57	58	64	76	88	100	113	255	255	255	255	255	255
0	0	0	0	0	0	0	0	0	0	1	1	3	2	2	3	2	3	4	4	5	3	34	111	118	61	39	37	55	96	105	73	46	42	48	56	51	49	64	81	98	110	250	255	255	255	255	255	255	255
0	0	0	0	0	0	1	0	0	0	1	1	2	2	3	3	3	5	4	7	4	20	96	123	69	37	35	48	83	96	65	42	51	61	53	46	48	70	95	111	255	255	255	255	255	255	255	255	255	255
0	0	0	0	0	1	1	0	0	1	1	1	2	2	3	3	4	5	6	3	9	74	125	82	39	32	42	71	91	72	50	57	66	48	32	52	81	106	121	255	255	255	255	255	255	255	255	255	255	255
0	0	0	1	0	0	0	0	0	1	2	2	2	2	4	5	5	4	5	4	56	128	99	45	32	34	64	95	89	68	69	71	46	30	52	89	113	255	255	255	255	255	255	255	255	255	255	255	255	255
0	0	0	1	1	1	1	1	1	1	2	2	2	3	4	4	5	6	4	28	112	119	58	35	31	54	91	101	85	77	74	53	39	62	93	113	255	255	255	255	255	255	255	255	255	255	255	255	255	255
0	0	1	1	0	0	1	1	1	1	1	1	2	3	3	3	5	4	13	87	125	66	36	32	42	85	106	97	86	82	61	49	71	97	113	255	255	255	255	255	255	255	255	255	255	255	255	255	255	247
0	0	1	1	1	1	1	1	2	2	1	1	3	4	5	4	4	5	57	126	90	39	34	35	70	105	106	95	90	79	66	73	92	111	255	255	255	255	255	255	255	255	255	255	252	250	252	252	252	255
0	0	0	1	1	1	1	2	2	2	1	1	3	3	4	4	3	29	111	110	47	36	32	52	95	106	98	97	91	81	85	93	107	255	255	255	255	255	255	255	255	255	236	231	239	247	255	255	255	255
0	1	0	1	1	1	1	2	1	2	3	2	4	3	5	5	11	85	124	64	30	31	38	79	103	101	99	100	93	90	94	106	125	255	255	255	255	255	255	255	244	231	226	231	244	255	255	255	255	255
0	1	1	1	1	1	1	2	3	2	3	2	4	3	6	6	49	125	92	35	33	33	60	97	102	101	101	101	95	93	99	117	255	255	255	255	255	255	255	244	234	231	239	252	255	255	255	255	255	255
0	0	0	1	1	1	1	1	3	2	3	3	2	4	6	23	102	112	52	35	34	44	85	104	103	101	100	100	96	95	110	255	255	255	255	242	236	242	250	250	250	255	255	255	255	255	255	255	255	255
0	0	1	1	1	2	1	2	2	3	5	4	2	5	9	68	122	70	37	36	37	75	102	104	105	97	96	97	94	102	121	255	255	226	199	197	218	242	255	255	255	255	255	255	255	255	255	255	255	255
0	0	0	1	1	1	1	3	2	2	2	2	3	4	31	111	98	43	37	31	62	103	103	100	98	90	95	96	93	109	255	255	220	178	173	197	239	255	255	255	255	255	255	255	255	255	255	255	255	255
0	1	0	0	1	1	1	1	1	2	2	4	5	9	76	119	62	38	32	42	93	106	98	103	94	93	101	95	98	255	255	234	186	173	194	231	255	255	255	255	255	255	255	255	255	255	255	255	255	255
0	1	0	1	1	1	1	1	1	3	4	5	5	38	114	87	39	38	33	75	109	97	102	102	91	98	102	94	111	255	255	210	191	205	244	255	255	255	255	255	255	255	255	255	255	255	255	255	255	255
0	1	1	1	1	2	1	1	2	2	4	4	12	84	111	52	38	31	52	104	101	96	101	91	86	94	99	102	255	255	247	223	234	255	255	255	255	255	255	255	255	255	255	255	255	255	255	255	255	255
0	1	1	1	1	2	3	2	2	2	3	3	42	113	79	35	35	29	83	109	94	95	83	82	82	87	98	116	255	255	250	255	255	255	255	255	255	255	255	255	255	255	255	255	255	255	255	255	255	255
1	1	1	1	2	3	2	2	3	3	4	13	85	110	48	31	26	49	107	105	92	70	62	72	75	90	106	255	255	255	255	255	255	255	255	255	255	255	255	255	255	255	255	255	255	255	255	255	255	255
0	1	1	2	2	2	2	2	2	3	5	41	115	84	34	33	30	77	110	99	71	44	59	52	70	99	115	255	255	255	255	255	255	255	255	255	255	255	255	255	255	255	255	255	255	255	255	255	255	255
0	2	2	2	2	3	2	3	3	4	11	78	112	52	34	32	44	94	102	83	42	46	52	32	75	107	255	255	255	255	255	255	255	255	255	255	255	255	255	255	255	255	255	255	255	255	255	255	255	255
1	2	2	2	2	3	2	2	3	4	33	106	86	33	33	28	63	104	96	58	34	53	24	34	89	115	255	255	255	255	255	255	255	255	255	255	255	255	255	255	255	255	255	255	255	255	255	255	255	255
2	3	2	2	2	3	2	3	4	6	63	113	59	25	27	36	78	104	86	41	49	49	8	54	101	255	255	255	255	255	255	255	255	255	255	255	255	255	255	255	255	255	255	255	255	255	255	255	255	255
2	3	3	2	2	2	3	4	5	21	93	97	36	27	28	50	85	97	71	41	61	32	21	78	110	255	255	255	255	255	255	255	255	255	255	255	255	255	255	255	255	255	255	255	255	255	255	255	255	255
2	2	2	2	2	2	3	5	6	45	112	78	29	32	34	62	88	90	64	54	63	31	49	91	255	255	255	255	255	255	255	255	255	255	255	255	255	255	255	255	255	255	255	255	255	255	255	255	255	255
2	1	2	2	2	2	3	5	11	74	109	55	30	34	40	73	89	84	68	65	62	52	72	101	255	255	252	255	255	255	255	255	255	255	255	255	255	255	255	255	255	255	255	255	255	255	255	255	255	255
2	2	2	3	2	2	3	3	26	100	94	37	33	33	50	81	85	84	78	71	69	76	86	113	255	226	234	255	255	255	255	255	255	255	255	255	255	255	255	255	255	255	255	255	255	255	255	255	255	255
3	3	2	3	2	2	3	4	46	110	72	29	34	35	59	83	83	88	85	79	83	88	94	255	236	202	239	255	255	255	255	255	255	255	255	255	255	255	255	255	255	255	255	255	255	255	255	255	255	255
2	2	2	3	4	3	4	11	75	105	48	29	38	42	67	85	86	92	87	83	91	90	103	255	207	194	255	255	255	255	255	255	255	255	255	255	255	255	255	255	255	255	255	255	255	255	255	255	255	255
2	2	4	5	4	3	5	26	101	95	35	32	42	45	76	95	91	94	89	90	94	90	113	242	197	210	255	255	255	255	255	255	255	255	255	255	255	255	255	255	255	255	255	255	255	255	255	255	255	255
2	3	5	3	2	4	6	43	111	76	28	35	43	49	83	102	97	96	91	96	94	94	255	218	199	236	255	255	255	255	255	255	255	255	255	255	255	255	255	255	255	255	255	255	255	255	255	255	255	255
2	2	2	2	2	4	8	66	113	57	27	38	44	60	91	103	103	101	98	101	96	102	255	210	215	255	255	255	255	255	255	255	255	255	255	255	255	255	255	255	255	255	255	255	255	255	255	255	255	255
2	2	2	2	4	3	15	90	107	42	29	37	44	72	99	107	105	98	100	103	96	108	255	220	244	255	255	255	255	255	252	244	252	255	255	255	255	255	255	255	255	255	255	255	255	255	255	255	255	255
2	2	2	2	3	3	23	98	95	34	32	35	45	80	105	109	96	90	95	101	99	116	244	244	255	255	255	255	255	255	239	247	255	255	255	255	255	255	255	255	255	255	255	255	255	255	255	255	255	255
2	3	2	2	3	2	34	104	84	32	36	37	46	85	109	93	81	86	89	104	106	124	255	255	255	255	255	255	255	255	247	255	255	255	255	255	255	255	255	255	255	255	255	255	255	255	255	255	255	255
4	3	2	3	3	3	46	112	74	32	36	36	46	89	103	71	74	79	78	106	109	255	255	255	255	255	255	255	255	255	255	255	255	255	255	255	255	255	255	255	255	255	255	255	255	255	255	255	255	255
2	2	2	3	3	5	54	114	68	32	38	35	48	90	84	57	76	66	71	103	109	255	255	255	255	255	255	255	255	255	255	255	255	255	255	255	255	255	255	255	255	255	255	255	255	255	255	255	255	255
3	2	3	4	4	7	61	115	63	30	41	37	50	88	68	46	73	55	63	98	112	255	255	255	255	255	255	255	255	255	255	255	255	255	255	255	255	255	255	255	255	255	255	255	255	255	255	255	255	255
2	3	4	5	5	8	67	115	61	31	38	35	52	87	58	36	68	43	49	96	116	255	255	255	255	255	255	255	255	255	255	255	255	255	255	255	255	255	255	255	255	255	255	255	255	255	255	255	255	255
2	2	2	3	5	9	72	117	61	30	35	35	50	79	48	31	69	31	38	95	120	255	255	255	255	255	255	255	255	255	255	255	255	255	255	255	255	255	255	255	255	255	255	255	255	255	255	255	255	255
2	2	3	3	3	8	73	120	62	30	36	37	49	77	42	32	74	26	37	95	121	255	255	255	255	255	255	255	255	255	255	255	255	255	255	255	255	255	255	255	255	255	255	255	255	255	255	255	255	255
2	2	4	4	2	6	70	120	64	30	37	38	45	78	38	30	76	23	40	96	120	255	255	255	255	255	255	255	255	255	255	255	255	255	255	255	255	255	255	255	255	255	255	255	255	255	255	255	255	255
3	3	3	2	2	6	68	118	64	30	36	39	39	64	36	35	76	25	48	100	123	255	255	255	255	255	255	255	255	255	255	255	255	255	255	255	255	255	255	255	255	255	255	255	255	255	255	255	255	255
3	3	4	3	5	6	62	118	66	31	34	38	39	54	41	41	70	31	54	102	124	255	255	255	255	255	255	255	255	255	255	255	255	255	255	255	255	255	255	255	255	255	255	255	255	255	255	255	255	255
5	4	3	3	4	5	53	119	75	31	32	36	37	49	54	47	64	46	58	100	121	255	255	255	255	255	255	255	255	255	255	255	255	255	255	255	255	255	255	255	255	255	255	255	255	255	255	255	255	255
4	4	4	4	2	4	44	117	86	33	32	36	40	40	65	69	58	61	67	100	123	255	255	255	255	255	255	255	255	255	255	255	255	255	255	255	255	255	255	255	255	255	255	255	255	255	255	255	255	255
4	4	3	3	3	3	34	110	95	36	32	33	46	35	61	93	56	64	77	100	128	255	255	255	255	255	255	255	255	255	255	255	255	255	255	255	255	255	255	255	255	255	255	255	255	255	255	255	255	255
5	3	3	2	3	4	27	104	103	43	28	28	48	40	49	101	63	64	86	97	125	255	255	255	255	255	255	255	255	255	255	255	255	255	255	255	255	255	255	255	255	255	255	255	255	255	255	255	255	255
6	3	4	6	4	5	19	93	110	51	27	28	41	46	43	99	79	63	93	94	119	135	255	255	255	255	255	255	255	255	255	255	255	255	255	255	255	255	255	255	255	255	255	255	255	255	255	255	255	255
6	3	4	8	4	4	11	78	117	60	29	29	35	49	42	93	96	62	95	96	113	131	255	255	255	255	255	255	255	255	255	255	255	255	255	255	255	255	255	255	255	255	255	255	255	255	255	255	255	255
5	3	4	4	4	4	8	65	123	78	34	30	35	49	44	88	106	61	95	103	105	130	255	255	255	255	255	255	255	255	255	255	255	255	255	255	255	255	255	255	255	255	255	255	255	255	255	255	255	255
5	3	4	4	5	3	7	49	121	93	40	33	32	42	49	88	114	57	87	112	97	131	255	255	255	255	255	255	255	255	255	255	255	255	255	255	255	255	255	255	255	255	255	255	255	255	255	255	255	255
5	4	4	4	4	3	5	33	113	105	47	36	28	35	51	81	114	60	75	116	94	122	255	255	255	255	255	255	255	255	255	255	255	255	255	255	255	255	255	255	255	255	255	255	255	255	255	255	255	255
6	6	4	4	3	3	4	21	97	117	60	35	31	34	48	77	112	76	71	111	103	112	136	255	255	255	255	255	255	255	255	255	255	255	255	255	255	255	255	255	255	255	255	255	255	255	255	255	255	255
8	5	4	4	2	4	5	12	78	127	77	34	33	33	43	79	111	85	69	103	113	108	124	255	255	255	255	255	255	255	255	255	255	255	255	255	255	255	255	255	255	255	255	255	255	255	255	255	255	255
6	7	3	3	2	3	4	6	58	127	99	38	30	33	37	75	113	88	62	90	116	109	114	255	255	255	255	255	255	255	255	255	255	255	255	255	255	255	255	255	255	255	255	255	255	255	255	255	255	255
5	8	4	4	4	2	3	3	36	117	116	48	27	34	36	64	112	102	70	74	110	112	108	126	255	255	255	255	255	255	255	255	255	255	255	255	255	255	255	255	255	255	255	255	255	255	255	255	255	255
5	7	5	5	4	2	4	5	19	99	127	65	31	36	35	51	104	109	87	75	96	108	101	109	255	255	255	255	255	255	255	255	255	255	255	255	255	255	255	255	255	255	255	255	255	255	255	255	255	255
6	5	3	4	2	2	3	6	10	74	132	84	38	40	35	39	91	114	101	89	86	88	93	95	116	255	255	255	255	255	255	255	255	255	255	255	255	255	255	255	255	255	255	255	255	255	255	255	255	255
6	4	4	4	1	2	2	4	6	49	127	108	51	38	35	32	72	117	109	97	84	67	72	78	93	255	255	255	255	255	255	255	255	255	255	255	255	255	255	255	255	255	255	255	255	255	255	255	255	255
5	5	5	3	2	2	2	2	5	27	110	129	69	39	36	30	56	103	111	105	92	62	51	60	68	107	255	255	255	255	255	255	255	255	255	255	255	255	255	255	255	255	255	255	255	255	255	255	255	255
4	4	4	2	2	3	4	3	5	11	81	135	86	42	38	33	42	89	114	111	103	78	43	43	50	79	121	255	255	255	255	255	255	255	255	255	255	255	255	255	255	255	255	255	255	255	255	255	255	255
5	5	4	2	2	2	3	3	4	4	51	130	109	54	39	34	34	78	112	104	103	100	50	26	37	48	97	255	255	255	255	255	255	255	255	255	255	255	255	255	255	255	255	255	255	255	255	255	255	255
4	3	4	2	3	2	2	2	3	4	28	112	135	76	39	36	32	62	101	103	105	113	75	26	26	28	60	110	255	255	255	255	255	255	255	255	255	255	255	255	255	255	255	255	255	255	255	255	255	255
4	3	4	2	3	3	2	3	3	4	13	85	144	99	44	36	32	47	91	109	107	115	104	47	27	31	32	76	119	255	255	255	255	255	255	255	255	255	255	255	255	255	255	255	255	255	255	255	255	255
3	3	3	3	3	3	3	5	3	3	6	54	132	121	58	34	32	38	75	102	103	109	119	86	41	42	32	43	92	255	255	255	255	255	255	255	255	255	255	255	255	255	255	255	255	255	255	255	255	255
3	2	3	2	2	2	2	4	3	2	5	25	107	140	85	42	31	31	53	86	105	109	114	111	70	47	45	28	62	103	255	255	255	255	255	255	255	255	255	255	255	255	255	255	255	255	255	255	255	255
2	3	3	2	2	2	2	3	2	3	7	9	72	139	114	53	32	31	36	68	103	112	106	112	103	62	52	39	39	75	109	255	255	255	255	255	255	255	255	255	255	255	255	255	255	255	255	255	255	255
2	3	2	2	2	2	2	2	3	5	7	8	38	118	131	70	38	33	29	46	85	113	112	108	116	95	64	56	36	55	84	115	255	255	255	255	255	255	255	255	255	255	255	255	255	255	255	255	255	255
1	2	1	2	2	2	1	1	3	4	7	8	15	88	143	101	46	33	32	31	58	100	118	114	110	114	91	68	48	43	73	90	118	255	255	255	255	255	255	255	255	255	255	255	255	255	255	255	255	255
1	1	1	1	1	2	2	4	4	3	4	6	7	51	135	129	65	37	35	28	36	72	101	115	110	109	112	87	63	42	61	85	95	118	140	255	255	255	255	255	255	255	255	255	255	255	255	255	255	255
1	1	1	1	1	2	2	5	4	4	4	4	5	21	106	144	94	47	37	34	31	48	79	106	116	107	113	112	85	52	44	78	92	102	118	132	145	255	255	255	255	255	255	255	255	255	255	255	255	255
1	1	1	1	2	1	3	3	3	4	6	3	4	8	69	140	121	62	36	38	37	34	57	90	112	113	105	115	114	79	45	62	89	99	107	113	130	143	149	255	255	255	255	255	255	255	255	255	255	255
1	1	1	1	2	2	3	4	5	4	5	3	3	5	33	115	138	86	44	36	40	34	37	68	93	110	106	99	115	113	78	59	83	102	106	110	116	129	139	148	152	255	255	255	255	255	255	255	255	255
1	1	2	1	1	2	2	2	5	4	4	5	6	4	11	78	140	113	67	43	38	37	31	51	73	94	111	105	101	111	110	79	71	93	104	109	108	114	122	132	138	142	149	255	255	255	255	255	255	255
1	1	1	1	1	2	2	3	3	2	3	4	5	3	5	40	123	139	90	53	40	38	32	36	53	71	95	113	111	101	111	108	78	77	94	104	107	107	104	111	119	114	115	127	148	161	255	255	255	255
0	0	1	1	1	1	2	2	3	3	3	2	3	3	4	15	83	145	115	61	42	40	35	33	43	54	66	89	114	113	104	113	105	83	81	93	100	100	100	100	105	101	83	82	97	119	141	155	158	158
0	0	1	1	1	1	1	2	3	2	3	2	3	4	4	6	40	119	140	86	43	37	36	37	38	49	56	56	83	113	115	111	114	107	88	87	94	95	99	100	97	99	84	57	51	59	75	106	135	143
0	0	1	0	1	2	1	2	3	4	2	3	3	4	6	5	14	79	143	122	58	33	36	41	34	38	55	52	51	78	107	114	110	112	107	96	96	100	100	104	99	96	95	68	39	36	39	38	59	89
0	0	0	0	1	1	1	1	2	3	2	4	4	3	7	4	2	38	113	143	94	40	33	44	37	28	42	58	51	50	72	99	112	110	110	110	102	100	103	108	107	102	96	92	67	34	35	38	22	24
0	0	0	0	0	1	1	2	2	2	2	2	2	2	3	3	2	11	70	136	131	72	35	40	43	29	28	43	55	52	50	67	93	112	113	117	115	104	100	103	107	110	109	106	104	75	38	35	40	35
0	0	1	0	1	1	1	1	1	1	2	2	2	2	2	2	3	3	30	100	141	116	57	32	42	40	32	32	42	55	50	49	58	84	108	113	119	117	109	106	106	103	107	109	110	114	94	56	35	40
0	0	0	0	1	1	1	1	1	1	1	2	1	2	2	1	2	5	8	51	122	144	97	42	34	41	38	40	33	43	56	52	47	49	67	90	109	116	119	120	116	108	105	105	104	106	114	110	82	53
0	0	0	0	1	1	0	0	2	2	2	3	1	1	2	3	2	4	8	15	75	136	135	83	41	31	37	50	42	35	49	55	54	50	42	48	74	95	108	116	118	119	116	111	108	106	102	107	114	108
0	0	0	0	0	0	1	0	1	1	2	2	2	2	2	4	3	2	4	5	24	91	140	126	73	37	30	43	49	40	36	45	55	58	55	40	39	54	70	88	103	112	116	115	113	113	113	109	106	108
0	0	0	0	0	0	0	0	1	1	2	2	2	2	3	3	4	3	1	5	5	34	101	142	120	69	36	30	40	45	39	35	41	50	58	58	49	40	39	47	59	75	92	105	116	117	113	112	111	107
0	0	0	0	0	0	0	0	1	1	1	1	2	2	2	2	2	4	3	3	6	7	40	107	144	122	73	38	28	39	48	43	35	37	43	53	67	61	48	42	37	39	48	62	84	104	113	114	108	107
0	0	0	0	0	0	0	0	1	1	1	1	2	3	2	2	2	3	3	3	4	7	7	42	106	146	130	85	42	27	35	47	47	41	38	39	45	52	56	59	54	43	38	36	37	52	71	95	111	113
0	0	0	0	0	0	0	0	1	0	0	1	1	2	2	2	2	2	3	4	3	4	7	6	35	98	142	140	98	50	30	32	43	50	50	49	42	39	45	56	67	69	65	58	50	42	37	44	63	83
0	0	0	0	0	0	0	0	0	0	1	1	1	1	2	3	2	2	3	4	4	4	4	7	5	23	80	138	148	112	70	39	30	38	42	50	56	50	41	37	42	55	64	67	69	66	63	56	47	43
0	0	0	0	0	0	0	0	0	0	0	1	1	1	1	2	2	2	2	2	4	4	3	3	6	6	14	64	127	149	129	90	58	41	33	31	38	46	49	46	41	39	42	45	49	52	58	70	70	63
0	0	0	0	0	0	0	0	0	0	0	1	1	1	2	2	1	1	1	2	2	4	3	4	4	6	8	8	44	112	148	142	116	82	59	49	40	33	32	41	45	46	49	52	58	53	45	59	64	67
0	0	0	0	0	0	0	0	0	0	0	0	1	1	1	1	1	1	2	3	2	2	2	3	3	3	3	6	8	31	87	133	149	136	111	95	78	59	46	42	40	37	35	37	43	45	43	47	48	49
0	0	0	0	0	0	0	0	0	0	0	0	1	1	1	1	1	1	1	2	2	2	1	2	4	3	3	4	6	6	14	54	106	138	148	140	121	108	99	90	83	71	53	44	39	39	35	32	35	36
0	0	0	0	0	0	0	0	0	0	0	0	0	1	1	1	1	1	1	2	1	1	1	1	2	2	3	4	5	4	4	6	22	57	99	133	146	148	145	138	132	122	108	98	90	85	75	69	68	63
0	0	0	0	0	0	0	0	0	0	0	0	0	0	1	1	1	2	2	1	1	1	1	2	2	1	2	3	3	3	4	4	5	6	15	39	72	100	120	134	142	146	148	144	138	134	129	126	124	121
0	0	0	0	0	0	0	0	0	0	0	0	0	0	1	1	1	1	1	1	1	2	2	2	2	1	1	1	2	2	2	3	4	5	4	5	8	16	26	37	58	76	94	110	124	134	137	139	140	141
0	0	0	0	0	0	0	0	0	0	0	0	1	0	1	1	0	1	1	1	1	1	1	2	1	1	1	1	1	1	1	3	4	4	2	3	4	6	7	8	9	10	14	22	32	44	54	66	73	76
0	0	0	0	0	0	0	0	0	0	0	0	0	0	0	1	1	1	1	1	1	1	1	1	1	1	1	1	1	2	2	2	3	3	2	3	3	3	6	5	4	6	6	6	6	7	8	9	11	11
0	0	0	0	0	0	0	0	0	0	0	0	0	0	0	0	1	1	1	1	1	1	0	1	1	1	2	1	1	1	2	2	2	2	2	2	2	2	4	3	3	4	4	5	5	5	6	6	6	6
0	0	0	0	0	0	0	0	0	0	0	0	0	0	0	0	0	1	1	1	1	1	1	1	1	1	1	2	2	1	1	1	1	3	3	2	2	2	2	3	3	3	4	3	4	4	4	4	4	4
0	0	0	0	0	0	0	0	0	0	0	0	0	0	0	0	0	0	1	1	1	1	1	1	1	1	1	1	1	1	2	1	1	3	2	1	2	3	3	2	2	3	3	3	3	2	2	3	4	3
0	0	0	0	0	0	0	0	0	0	0	0	0	0	0	0	0	0	0	0	0	0	1	0	1	1	1	1	1	2	1	1	1	2	1	2	2	2	2	2	2	2	2	2	3	4	3	2	3	2
0	0	0	0	0	0	0	0	0	0	0	0	0	0	0	0	0	0	0	0	0	1	1	1	1	1	1	1	1	1	1	1	1	1	1	1	2	1	1	2	2	2	2	2	2	3	3	3	2	3
0	0	0	0	0	0	0	0	0	0	0	0	0	0	0	0	0	0	0	0	0	1	1	1	0	1	1	1	1	1	2	1	1	1	1	1	1	1	1	1	2	2	2	3	2	1	2	2	2	2
0	0	0	0	0	0	0	0	0	0	0	0	0	0	0	0	0	0	0	0	0	1	1	1	0	1	1	1	1	1	1	1	1	1	1	1	1	1	1	1	1	1	1	2	1	2	2	2	2	1
0	0	0	0	0	0	0	0	0	0	0	0	0	0	0	0	0	0	0	0	0	0	0	0	0	0	1	1	1	1	1	1	1	1	1	0	1	1	1	1	1	1	1	2	1	2	2	2	2	1
0	0	0	0	0	0	0	0	0	0	0	0	0	0	0	0	0	0	0	0	0	0	0	0	0	0	0	0	1	1	0	1	1	1	1	1	1	1	1	1	1	1	1	1	1	1	1	1	1	2
0	0	0	0	0	0	0	0	0	0	0	0	0	0	0	0	0	0	0	0	0	0	0	0	0	1	1	1	0	1	1	1	1	0	1	1	1	1	1	1	1	2	1	1	1	1	1	2	1	2
0	0	0	0	0	0	0	0	0	0	0	0	0	0	0	0	0	0	0	0	0	0	0	0	0	0	1	1	0	1	1	0	1	1	1	1	1	1	1	1	1	1	1	1	1	1	1	2	2	2
0	0	0	0	0	0	0	0	0	0	0	0	0	0	0	0	0	0	0	0	0	0	0	0	0	0	1	1	0	1	1	1	1	1	1	1	1	1	1	1	1	1	1	1	1	1	1	1	1	1
[truncated: 1,005 more columns]

## Sheet: Figure6d_green
0	0	0	0	0	0	0	0	0	0	0	0	0	0	0	0	0	0	0	0	0	0	0	0	0	0	0	0	0	0	0	0	0	0	0	0	0	0	0	0	0	0	0	0	0	0	0	0	0	0
0	0	0	0	0	0	0	0	0	0	0	0	0	0	0	0	0	0	0	0	0	0	0	0	0	0	0	0	0	0	0	0	0	0	0	0	0	0	0	0	0	0	0	0	0	0	0	0	0	0
0	0	0	0	0	0	0	0	0	0	0	0	0	0	0	0	0	0	0	0	0	0	0	0	0	0	0	0	0	0	0	0	0	0	0	0	0	0	0	0	0	0	0	0	0	0	0	0	0	0
0	0	0	0	0	0	0	0	0	0	0	0	0	0	0	0	0	0	0	0	0	0	0	0	0	0	0	0	0	0	0	0	0	0	0	0	0	0	0	0	0	0	0	0	0	0	0	0	0	0
0	0	0	0	0	0	0	0	0	0	0	0	0	0	0	0	0	0	0	0	0	0	0	0	0	0	0	0	0	0	0	0	0	0	0	0	0	0	0	0	0	0	0	0	0	0	0	0	0	0
0	0	0	0	0	0	0	0	0	0	0	0	0	0	0	0	0	0	0	0	0	0	0	0	0	0	0	0	0	0	0	0	0	0	0	0	0	0	0	0	0	0	0	0	0	0	0	0	0	0
0	0	0	0	0	0	0	0	0	0	0	0	0	0	0	0	0	0	0	0	0	0	0	0	0	0	0	0	0	0	0	0	0	0	0	0	0	0	0	0	0	0	0	0	0	0	0	0	0	0
0	0	0	0	0	0	0	0	0	0	0	0	0	0	0	0	0	0	0	0	0	0	0	0	0	0	0	0	0	0	0	0	0	0	0	0	0	0	0	0	0	0	0	0	0	0	0	0	0	0
0	0	0	0	0	0	0	0	0	0	0	0	0	0	0	0	0	0	0	0	0	0	0	0	0	0	0	0	0	0	0	0	0	0	0	0	0	0	0	0	0	0	0	0	0	0	0	0	0	0
0	0	0	0	0	0	0	0	0	0	0	0	0	0	0	0	0	0	0	0	0	0	0	0	0	0	0	0	0	0	0	0	0	0	0	0	0	0	0	0	0	0	0	0	0	0	0	0	0	0
0	0	0	0	0	0	0	0	0	0	0	0	0	0	0	0	0	0	0	0	0	0	0	0	0	0	0	0	0	0	0	0	0	0	0	0	0	0	0	0	0	0	0	0	0	0	0	0	0	0
0	0	0	0	0	0	0	0	0	0	0	0	0	0	0	0	0	0	0	0	0	0	0	0	0	0	0	0	0	0	0	0	0	0	0	0	0	0	0	0	0	0	0	0	0	0	0	0	0	0
0	0	0	0	0	0	0	0	0	0	0	0	0	0	0	0	0	0	0	0	0	0	0	0	0	0	0	0	0	0	0	0	0	0	0	0	0	0	0	0	0	0	0	0	0	0	0	0	0	0
0	0	0	0	0	0	0	0	0	0	0	0	0	0	0	0	0	0	0	0	0	0	0	0	0	0	0	0	0	0	0	0	0	0	0	0	0	0	0	0	0	0	0	0	0	0	0	0	0	0
0	0	0	0	0	0	0	0	0	0	0	0	0	0	0	0	0	0	0	0	0	0	0	0	0	0	0	0	0	0	0	0	0	0	0	0	0	0	0	0	0	0	0	0	0	0	0	0	0	0
0	0	0	0	0	0	0	0	0	0	0	0	0	0	0	0	0	0	0	0	0	0	0	0	0	0	0	0	0	0	0	0	0	0	0	0	0	0	0	0	0	0	0	0	0	0	0	0	0	0
0	0	0	0	0	0	0	0	0	0	0	0	0	0	0	0	0	0	0	0	0	0	0	0	0	0	0	0	0	0	0	0	0	0	0	0	0	0	0	0	0	0	0	0	0	0	0	0	0	0
0	0	0	0	0	0	0	0	0	0	0	0	0	0	0	0	0	0	0	0	0	0	0	0	0	0	0	0	0	0	0	0	0	0	0	0	0	0	0	0	0	0	0	0	0	0	0	0	0	0
0	0	0	0	0	0	0	0	0	0	0	0	0	0	0	0	0	0	0	0	0	0	0	0	0	0	0	0	0	0	0	0	0	0	0	0	0	0	0	0	0	0	0	0	0	0	0	0	0	0
0	0	0	0	0	0	0	0	0	0	0	0	0	0	0	0	0	0	0	0	0	0	0	0	0	0	0	0	0	0	0	0	0	0	0	0	0	0	0	0	0	0	0	0	0	0	0	0	0	0
0	0	0	0	0	0	0	0	0	0	0	0	0	0	0	0	0	0	0	0	0	0	0	0	0	0	0	0	0	0	0	0	0	0	0	0	0	0	0	0	0	0	0	0	0	0	0	0	0	0
0	0	0	0	0	0	0	0	0	0	0	0	0	0	0	0	0	0	0	0	0	0	0	0	0	0	0	0	0	0	0	0	0	0	0	0	0	0	0	0	0	0	0	0	0	0	0	0	0	0
0	0	0	0	0	0	0	0	0	0	0	0	0	0	0	0	0	0	0	0	0	0	0	0	0	0	0	0	0	0	0	0	0	0	0	0	0	0	0	0	0	0	0	0	0	0	0	0	0	0
0	0	0	0	0	0	0	0	0	0	0	0	0	0	0	0	0	0	0	0	0	0	0	0	0	0	0	0	0	0	0	0	0	0	0	0	0	0	0	0	0	0	0	0	0	0	0	0	0	0
0	0	0	0	0	0	0	0	0	0	0	0	0	0	0	0	0	0	0	0	0	0	0	0	0	0	0	0	0	0	0	0	0	0	0	0	0	0	0	0	0	0	0	0	0	0	0	0	0	0
0	0	0	0	0	0	0	0	0	0	0	0	0	0	0	0	0	0	0	0	0	0	0	0	0	0	0	0	0	0	0	0	0	0	0	0	0	0	0	0	0	0	0	0	0	0	0	0	0	0
0	0	0	0	0	0	0	0	0	0	0	0	0	0	0	0	0	0	0	0	0	0	0	0	0	0	0	0	0	0	0	0	0	0	0	0	0	0	0	0	0	0	0	0	0	0	0	0	0	0
0	0	0	0	0	0	0	0	0	0	0	0	0	0	0	0	0	0	0	0	0	0	0	0	0	0	0	0	0	0	0	0	0	0	0	0	0	0	0	0	0	0	0	0	0	0	0	1	1	0
0	0	0	0	0	0	0	0	0	0	0	0	0	0	0	0	0	0	0	0	0	0	0	0	0	0	0	0	0	0	0	0	0	0	0	0	0	0	0	0	0	0	0	0	0	1	1	0	1	0
0	0	0	0	0	0	0	0	0	0	0	0	0	0	0	0	0	0	0	0	0	0	0	0	0	0	0	0	0	0	0	0	0	0	0	0	0	0	0	0	0	0	0	0	0	0	1	0	0	0
0	0	0	0	0	0	0	0	0	0	0	0	0	0	0	0	0	0	0	0	0	0	0	0	0	0	0	0	0	0	0	0	0	0	0	0	0	0	0	0	0	0	0	0	0	0	1	0	0	1
0	0	0	0	0	0	0	0	0	0	0	0	0	0	0	0	0	0	0	0	0	0	0	0	0	0	0	0	0	0	0	0	0	0	0	0	0	0	0	0	0	0	0	0	0	0	0	1	1	1
0	0	0	0	0	0	0	0	0	0	0	0	0	0	0	0	0	0	0	0	0	0	0	0	0	0	0	0	0	0	0	0	0	0	0	0	0	0	0	0	0	0	0	0	1	1	1	1	1	1
0	0	0	0	0	0	0	0	0	0	0	0	0	0	0	0	0	0	0	0	0	0	0	0	0	0	0	0	0	0	0	0	0	0	0	0	0	0	0	0	0	1	1	0	1	1	1	1	2	1
0	0	0	0	0	0	0	0	0	0	0	0	0	0	0	0	0	0	0	0	0	0	0	0	0	0	0	0	0	0	0	0	0	0	0	0	0	0	0	0	1	1	1	1	1	1	1	1	1	1
0	0	0	0	0	0	0	0	0	0	0	0	0	0	0	0	0	0	0	0	0	0	0	0	0	0	0	0	0	0	0	0	0	0	0	0	0	0	0	0	1	1	1	1	1	1	3	4	3	4
0	0	0	0	0	0	0	0	0	0	0	0	0	0	0	0	0	0	0	0	0	0	0	0	0	0	0	0	0	0	0	0	0	0	0	0	0	0	0	0	0	1	2	2	2	5	8	6	5	4
0	0	0	0	0	0	0	0	0	0	0	0	0	0	0	0	0	0	0	0	0	0	0	0	0	0	0	0	0	0	0	0	0	0	0	0	0	1	1	1	1	1	2	4	4	5	4	4	5	4
0	0	0	0	0	0	0	0	0	0	0	0	0	0	0	0	0	0	0	0	0	0	0	0	0	0	0	0	0	0	0	0	0	0	0	1	1	2	1	2	3	3	4	3	2	2	3	5	5	4
0	0	0	0	0	0	0	0	0	0	0	0	0	0	0	0	0	0	0	0	0	0	0	0	0	0	0	0	0	0	1	1	1	0	1	1	3	3	3	2	2	4	3	2	4	5	6	7	11	17
0	0	0	0	0	0	0	0	0	0	0	0	0	0	0	0	0	0	0	0	0	0	0	0	0	0	0	1	1	0	1	1	1	1	2	2	2	3	2	3	4	6	4	5	8	10	11	14	17	15
0	0	0	0	0	0	0	0	0	0	0	0	0	0	0	0	0	0	0	0	0	0	0	0	0	0	0	1	1	1	1	1	2	2	2	2	2	2	3	5	4	5	6	7	11	13	13	11	9	13
0	0	0	0	0	0	0	0	0	0	0	0	0	0	0	0	0	0	0	0	0	0	1	1	0	1	1	1	1	2	2	1	1	2	3	5	3	3	3	5	7	8	7	8	10	11	10	15	36	78
0	0	0	0	0	0	0	0	0	0	0	0	0	0	0	0	0	0	0	0	0	0	1	0	0	1	1	1	1	2	3	2	3	4	4	3	3	6	7	10	11	10	9	10	9	16	42	82	106	108
0	0	0	0	0	0	0	0	0	0	0	0	0	0	0	0	0	0	0	0	0	0	0	0	1	1	2	2	2	2	2	2	5	5	2	2	7	11	11	11	13	10	10	15	40	81	110	108	78	48
0	0	0	0	0	0	0	0	0	0	0	0	0	0	0	0	0	0	0	0	0	0	0	0	1	2	2	1	2	3	4	4	3	3	4	7	11	13	12	12	11	12	38	82	114	107	77	50	30	28
0	0	0	0	0	0	0	0	0	0	0	0	0	0	0	0	0	0	0	0	0	0	0	1	1	1	1	2	4	5	4	3	3	6	8	11	13	11	12	14	30	76	112	110	88	51	33	29	26	29
0	0	0	0	0	0	0	0	0	0	0	0	0	0	0	0	0	0	0	0	0	0	0	1	1	2	1	2	4	4	3	2	6	11	11	10	10	11	25	65	107	118	85	52	37	28	27	28	29	29
0	0	0	0	0	0	0	0	0	0	0	0	0	0	0	0	0	0	1	0	0	1	1	1	2	4	3	4	3	3	2	5	8	12	10	10	18	49	95	117	95	59	38	33	23	23	27	35	44	45
0	0	0	0	0	0	0	0	0	0	0	0	0	0	0	0	0	0	1	0	1	1	1	1	2	3	4	4	3	3	4	7	9	8	8	31	81	117	105	71	44	28	26	31	32	42	47	49	46	38
0	0	0	0	0	0	0	0	0	0	0	0	0	0	0	0	0	0	0	1	2	2	1	1	3	4	4	4	3	6	9	8	7	14	47	104	118	88	54	31	26	28	32	41	50	49	37	28	29	36
0	0	0	0	0	0	0	0	0	0	0	0	0	0	0	0	0	0	1	1	2	2	1	2	2	3	3	3	6	10	9	7	22	71	117	108	64	35	26	22	30	38	41	39	35	30	30	40	56	72
0	0	0	0	0	0	0	0	0	0	0	0	1	0	0	0	1	0	1	1	1	1	2	3	1	2	2	8	13	9	9	34	89	120	94	55	34	25	29	38	40	37	38	41	47	57	72	83	89	94
0	0	0	0	0	0	0	0	0	0	0	0	1	0	0	0	1	1	1	1	1	1	3	3	1	2	6	14	10	11	44	106	121	78	41	33	30	33	41	42	42	47	57	70	80	86	91	90	90	92
0	0	0	0	0	0	0	0	0	0	0	1	1	1	0	1	1	2	2	2	1	1	2	2	3	6	13	8	11	54	117	115	68	37	28	30	38	47	50	55	67	77	79	87	90	90	92	93	92	90
0	0	0	0	0	0	0	0	0	0	1	0	0	1	1	1	1	2	3	2	1	1	3	3	8	10	7	12	61	122	110	59	36	29	30	48	65	76	84	91	96	98	98	101	102	99	99	97	94	91
0	0	0	0	0	0	0	0	0	0	1	1	0	1	1	1	1	1	2	2	2	3	3	6	11	6	14	65	124	107	51	36	36	39	59	81	92	100	106	107	106	104	103	103	99	95	90	87	87	85
0	0	0	0	0	0	0	0	0	0	1	1	1	1	1	1	2	3	3	3	3	5	5	9	5	10	64	125	101	51	34	38	54	78	98	104	103	101	99	97	93	89	87	87	86	87	82	83	90	94
0	0	0	0	0	0	0	0	1	1	1	0	1	1	1	2	3	4	4	3	3	5	10	5	9	61	123	103	48	38	42	61	95	109	107	100	91	85	81	79	77	77	77	79	83	90	94	103	114	123
0	0	0	0	0	0	1	0	0	0	0	0	1	1	1	2	2	3	3	4	4	8	6	7	53	123	108	56	40	43	65	98	113	97	78	66	61	66	66	68	74	76	81	91	99	107	24	56	98	149
0	0	0	0	0	0	0	0	0	0	1	1	2	1	2	2	3	3	3	3	6	7	5	46	118	112	58	40	40	62	100	107	82	55	44	47	55	57	58	64	76	88	100	113	11	35	64	98	135	173
0	0	0	0	0	0	0	0	0	0	1	1	3	2	2	3	2	3	4	4	5	3	34	111	118	61	39	37	55	96	105	73	46	42	48	56	51	49	64	81	98	110	0	21	53	82	109	133	154	170
0	0	0	0	0	0	1	0	0	0	1	1	2	2	3	3	3	5	4	7	4	20	96	123	69	37	35	48	83	96	65	42	51	61	53	46	48	70	95	111	11	29	56	82	109	128	143	149	146	135
0	0	0	0	0	1	1	0	0	1	1	1	2	2	3	3	4	5	6	3	9	74	125	82	39	32	42	71	91	72	50	57	66	48	32	52	81	106	121	48	66	88	106	120	130	135	135	125	109	85
0	0	0	1	0	0	0	0	0	1	2	2	2	2	4	5	5	4	5	4	56	128	99	45	32	34	64	95	89	68	69	71	46	30	52	89	113	64	90	109	122	130	133	130	122	114	106	88	64	37
0	0	0	1	1	1	1	1	1	1	2	2	2	3	4	4	5	6	4	28	112	119	58	35	31	54	91	101	85	77	74	53	39	62	93	113	112	133	146	151	146	135	120	101	80	66	56	40	21	3
0	0	1	1	0	0	1	1	1	1	1	1	2	3	3	3	5	4	13	87	125	66	36	32	42	85	106	97	86	82	61	49	71	97	113	157	170	173	167	151	130	104	74	53	35	27	19	11	3	0
0	0	1	1	1	1	1	1	2	2	1	1	3	4	5	4	4	5	57	126	90	39	34	35	70	105	106	95	90	79	66	73	92	111	207	202	197	181	157	120	85	50	19	0	0	0	0	0	0	0
0	0	0	1	1	1	1	2	2	2	1	1	3	3	4	4	3	29	111	110	47	36	32	52	95	106	98	97	91	81	85	93	107	250	228	202	175	141	104	61	27	0	0	0	0	0	0	8	11	11
0	1	0	1	1	1	1	2	1	2	3	2	4	3	5	5	11	85	124	64	30	31	38	79	103	101	99	100	93	90	94	106	125	239	194	151	117	82	48	16	0	0	0	0	0	5	19	29	29	24
0	1	1	1	1	1	1	2	3	2	3	2	4	3	6	6	49	125	92	35	33	33	60	97	102	101	101	101	95	93	99	117	236	170	106	61	35	16	3	0	0	0	0	0	13	32	48	56	50	37
0	0	0	1	1	1	1	1	3	2	3	3	2	4	6	23	102	112	52	35	34	44	85	104	103	101	100	100	96	95	110	228	146	64	13	0	0	0	0	0	0	0	11	27	45	64	77	77	66	45
0	0	1	1	1	2	1	2	2	3	5	4	2	5	9	68	122	70	37	36	37	75	102	104	105	97	96	97	94	102	121	141	45	0	0	0	0	0	8	19	24	27	40	53	72	90	98	93	77	53
0	0	0	1	1	1	1	3	2	2	2	2	3	4	31	111	98	43	37	31	62	103	103	100	98	90	95	96	93	109	146	40	0	0	0	0	0	19	43	50	53	56	64	74	90	101	106	101	85	61
0	1	0	0	1	1	1	1	1	2	2	4	5	9	76	119	62	38	32	42	93	106	98	103	94	93	101	95	98	154	66	0	0	0	0	0	24	50	64	66	66	64	69	77	90	98	104	109	96	74
0	1	0	1	1	1	1	1	1	3	4	5	5	38	114	87	39	38	33	75	109	97	102	102	91	98	102	94	111	82	8	0	0	0	0	32	66	74	72	66	61	58	61	69	77	85	96	112	109	93
0	1	1	1	1	2	1	1	2	2	4	4	12	84	111	52	38	31	52	104	101	96	101	91	86	94	99	102	85	37	0	0	0	11	56	85	93	80	61	45	40	40	48	56	64	77	93	112	117	109
0	1	1	1	1	2	3	2	2	2	3	3	42	113	79	35	35	29	83	109	94	95	83	82	82	87	98	116	48	16	0	0	29	72	106	117	101	72	45	29	24	29	37	48	58	74	90	106	114	114
1	1	1	1	2	3	2	2	3	3	4	13	85	110	48	31	26	49	107	105	92	70	62	72	75	90	106	61	35	16	13	40	80	120	135	122	90	58	32	21	19	27	37	50	64	77	90	98	106	114
0	1	1	2	2	2	2	2	2	3	5	41	115	84	34	33	30	77	110	99	71	44	59	52	70	99	115	50	32	24	32	64	98	125	128	114	90	66	45	29	27	35	45	58	72	82	88	90	98	109
0	2	2	2	2	3	2	3	3	4	11	78	112	52	34	32	44	94	102	83	42	46	52	32	75	107	69	50	35	35	48	72	93	106	104	101	98	85	69	50	45	50	58	69	80	85	85	82	85	98
1	2	2	2	2	3	2	2	3	4	33	106	86	33	33	28	63	104	96	58	34	53	24	34	89	115	69	53	45	45	53	61	64	66	80	98	114	112	101	82	72	69	69	74	85	85	80	69	72	85
2	3	2	2	2	3	2	3	4	6	63	113	59	25	27	36	78	104	86	41	49	49	8	54	101	82	61	48	45	50	58	58	56	58	77	101	130	138	130	109	93	80	77	80	88	85	77	64	61	74
2	3	3	2	2	2	3	4	5	21	93	97	36	27	28	50	85	97	71	41	61	32	21	78	110	69	45	37	45	58	69	69	66	69	82	109	138	154	151	128	104	85	80	82	85	85	77	61	56	66
2	2	2	2	2	2	3	5	6	45	112	78	29	32	34	62	88	90	64	54	63	31	49	91	80	40	21	27	53	85	104	101	90	80	88	106	133	146	146	125	104	82	74	77	88	85	77	61	56	64
2	1	2	2	2	2	3	5	11	74	109	55	30	34	40	73	89	84	68	65	62	52	72	101	53	5	0	24	74	120	141	130	112	90	90	98	117	128	125	109	88	72	69	74	85	85	77	61	56	58
2	2	2	3	2	2	3	3	26	100	94	37	33	33	50	81	85	84	78	71	69	76	86	113	19	0	0	29	106	154	173	154	125	98	88	88	96	98	93	80	66	61	64	72	80	82	77	64	53	53
3	3	2	3	2	2	3	4	46	110	72	29	34	35	59	83	83	88	85	79	83	88	94	58	0	0	0	50	130	170	181	154	122	90	77	69	69	69	66	61	56	53	61	69	80	82	77	64	53	48
2	2	2	3	4	3	4	11	75	105	48	29	38	42	67	85	86	92	87	83	91	90	103	21	0	0	3	77	143	170	165	135	101	72	58	50	48	48	50	50	53	53	64	72	80	82	77	64	50	43
2	2	4	5	4	3	5	26	101	95	35	32	42	45	76	95	91	94	89	90	94	90	113	0	0	0	29	96	143	146	125	93	66	45	37	37	40	43	48	56	61	64	69	74	80	82	77	64	50	40
2	3	5	3	2	4	6	43	111	76	28	35	43	49	83	102	97	96	91	96	94	94	66	0	0	0	53	104	122	109	80	48	29	21	24	29	40	48	56	64	72	72	72	72	72	74	72	64	50	40
2	2	2	2	2	4	8	66	113	57	27	38	44	60	91	103	103	101	98	101	96	102	29	0	0	13	72	101	93	64	32	8	0	5	19	32	45	58	72	80	82	80	69	61	58	58	58	58	53	45
2	2	2	2	4	3	15	90	107	42	29	37	44	72	99	107	105	98	100	103	96	108	0	0	0	43	82	93	66	29	0	0	0	11	29	45	58	72	82	93	93	85	61	48	40	43	48	53	53	50
2	2	2	2	3	3	23	98	95	34	32	35	45	80	105	109	96	90	95	101	99	116	0	0	21	69	93	82	45	5	0	0	11	32	48	61	72	85	96	106	98	82	50	32	24	27	35	48	53	56
2	3	2	2	3	2	34	104	84	32	36	37	46	85	109	93	81	86	89	104	106	124	0	21	56	93	101	77	29	0	0	16	40	64	74	80	85	98	109	114	101	72	40	16	5	11	24	48	58	58
4	3	2	3	3	3	46	112	74	32	36	36	46	89	103	71	74	79	78	106	109	37	27	53	82	109	104	74	32	16	19	50	77	96	101	98	96	104	109	112	90	61	29	11	5	13	27	48	58	61
2	2	2	3	3	5	54	114	68	32	38	35	48	90	84	57	76	66	71	103	109	56	56	80	101	114	104	77	45	40	56	88	109	122	120	112	101	104	104	101	82	56	32	16	16	27	40	50	58	56
3	2	3	4	4	7	61	115	63	30	41	37	50	88	68	46	73	55	63	98	112	82	85	101	109	109	96	80	61	69	93	122	135	138	128	114	106	101	93	85	74	61	48	40	45	56	64	64	58	48
2	3	4	5	5	8	67	115	61	31	38	35	52	87	58	36	68	43	49	96	116	114	114	112	106	98	85	77	74	93	114	135	143	138	125	114	109	98	88	82	77	77	82	93	106	109	104	85	61	40
2	2	2	3	5	9	72	117	61	30	35	35	50	79	48	31	69	31	38	95	120	143	138	120	101	85	74	74	85	106	125	133	130	125	117	112	106	98	93	88	90	106	138	170	189	178	149	106	69	37
2	2	3	3	3	8	73	120	62	30	36	37	49	77	42	32	74	26	37	95	121	165	157	128	98	74	66	72	90	106	114	114	104	93	98	101	106	104	101	101	117	151	220	255	255	252	189	122	72	40
2	2	4	4	2	6	70	120	64	30	37	38	45	78	38	30	76	23	40	96	120	178	167	133	98	69	64	74	93	101	98	88	74	66	80	93	106	112	117	120	146	194	255	255	255	255	202	125	74	48
3	3	3	2	2	6	68	118	64	30	36	39	39	64	36	35	76	25	48	100	123	186	173	138	101	72	69	77	93	93	82	58	48	48	64	85	112	125	135	146	175	226	255	255	255	255	189	117	77	64
3	3	4	3	5	6	62	118	66	31	34	38	39	54	41	41	70	31	54	102	124	189	175	141	106	82	82	88	93	85	66	45	35	35	58	85	114	133	149	159	186	220	255	255	255	207	146	98	77	82
5	4	3	3	4	5	53	119	75	31	32	36	37	49	54	47	64	46	58	100	121	186	173	143	117	96	96	98	96	80	61	43	32	35	58	90	120	138	151	162	175	191	202	194	167	130	98	77	80	101
4	4	4	4	2	4	44	117	86	33	32	36	40	40	65	69	58	61	67	100	123	175	167	146	125	109	109	109	106	88	64	45	40	48	72	96	120	133	141	143	143	141	135	122	96	72	58	64	82	120
4	4	3	3	3	3	34	110	95	36	32	33	46	35	61	93	56	64	77	100	128	165	159	143	128	117	120	117	112	93	74	64	61	69	88	104	114	120	117	109	104	98	88	74	58	45	45	58	90	133
5	3	3	2	3	4	27	104	103	43	28	28	48	40	49	101	63	64	86	97	125	157	151	135	125	120	120	120	114	98	85	88	90	96	104	109	106	98	88	72	66	64	53	48	45	43	50	66	96	138
6	3	4	6	4	5	19	93	110	51	27	28	41	46	43	99	79	63	93	94	119	135	146	128	117	112	112	112	109	104	104	109	117	125	122	112	93	74	58	45	40	40	43	48	50	56	66	82	101	125
6	3	4	8	4	4	11	78	117	60	29	29	35	49	42	93	96	62	95	96	113	131	141	122	109	101	101	101	104	106	112	122	133	138	128	112	85	61	40	27	24	29	43	56	69	77	88	96	101	106
5	3	4	4	4	4	8	65	123	78	34	30	35	49	44	88	106	61	95	103	105	130	138	120	104	93	88	88	93	101	112	125	133	133	128	109	82	56	35	21	21	32	50	69	90	101	106	101	96	88
5	3	4	4	5	3	7	49	121	93	40	33	32	42	49	88	114	57	87	112	97	131	130	117	106	93	85	82	85	90	101	114	122	128	125	109	88	64	43	27	27	37	53	72	96	109	109	101	85	69
5	4	4	4	4	3	5	33	113	105	47	36	28	35	51	81	114	60	75	116	94	122	114	114	109	101	93	85	77	80	85	98	109	120	125	117	101	80	58	40	35	40	50	66	88	98	101	93	77	56
6	6	4	4	3	3	4	21	97	117	60	35	31	34	48	77	112	76	71	111	103	112	136	106	114	117	109	93	74	69	72	80	96	114	130	135	128	106	80	56	40	35	40	50	64	74	80	80	66	53
8	5	4	4	2	4	5	12	78	127	77	34	33	33	43	79	111	85	69	103	113	108	124	96	114	128	125	106	77	61	56	66	90	122	146	159	157	130	96	64	40	24	24	29	40	53	61	64	58	50
6	7	3	3	2	3	4	6	58	127	99	38	30	33	37	75	113	88	62	90	116	109	114	82	114	135	141	122	82	56	45	58	90	130	165	181	178	143	101	61	35	16	11	13	24	37	48	50	53	53
5	8	4	4	4	2	3	3	36	117	116	48	27	34	36	64	112	102	70	74	110	112	108	126	106	138	146	128	88	56	43	56	93	135	173	186	173	133	90	53	29	16	13	16	24	37	45	50	53	53
5	7	5	5	4	2	4	5	19	99	127	65	31	36	35	51	104	109	87	75	96	108	101	109	96	130	143	128	93	61	48	61	96	141	170	173	151	112	72	43	27	21	24	32	40	48	53	53	53	50
6	5	3	4	2	2	3	6	10	74	132	84	38	40	35	39	91	114	101	89	86	88	93	95	116	117	135	128	101	72	58	72	106	143	157	149	120	85	53	35	32	37	50	61	69	72	69	61	53	45
6	4	4	4	1	2	2	4	6	49	127	108	51	38	35	32	72	117	109	97	84	67	72	78	93	101	120	120	101	82	74	88	112	133	135	120	88	58	37	32	45	66	90	104	106	98	85	66	50	43
5	5	5	3	2	2	2	2	5	27	110	129	69	39	36	30	56	103	111	105	92	62	51	60	68	107	104	109	101	93	93	106	120	125	117	93	61	40	29	37	64	96	128	141	135	117	93	66	48	37
4	4	4	2	2	3	4	3	5	11	81	135	86	42	38	33	42	89	114	111	103	78	43	43	50	79	121	101	101	101	106	120	128	125	104	74	43	29	35	53	85	120	149	159	149	125	93	61	43	32
5	5	4	2	2	2	3	3	4	4	51	130	109	54	39	34	34	78	112	104	103	100	50	26	37	48	97	93	101	109	117	133	135	130	104	72	43	35	43	69	98	130	151	154	138	112	82	56	40	32
4	3	4	2	3	2	2	2	3	4	28	112	135	76	39	36	32	62	101	103	105	113	75	26	26	28	60	110	98	112	125	138	146	141	117	85	56	50	58	80	106	128	138	133	114	93	74	56	45	40
4	3	4	2	3	3	2	3	3	4	13	85	144	99	44	36	32	47	91	109	107	115	104	47	27	31	32	76	119	106	122	138	151	157	138	114	85	74	77	88	101	114	114	106	88	77	69	64	61	58
3	3	3	3	3	3	3	5	3	3	6	54	132	121	58	34	32	38	75	102	103	109	119	86	41	42	32	43	92	96	114	130	149	162	159	143	120	106	98	96	98	98	96	88	77	74	77	85	88	88
3	2	3	2	2	2	2	4	3	2	5	25	107	140	85	42	31	31	53	86	105	109	114	111	70	47	45	28	62	103	98	117	138	157	173	170	154	135	120	104	93	85	82	80	80	85	96	114	122	122
2	3	3	2	2	2	2	3	2	3	7	9	72	139	114	53	32	31	36	68	103	112	106	112	103	62	52	39	39	75	109	96	117	141	165	175	173	157	135	109	96	88	82	82	93	104	122	146	159	162
2	3	2	2	2	2	2	2	3	5	7	8	38	118	131	70	38	33	29	46	85	113	112	108	116	95	64	56	36	55	84	115	93	114	143	162	173	162	141	114	101	93	88	93	109	128	149	175	194	197
1	2	1	2	2	2	1	1	3	4	7	8	15	88	143	101	46	33	32	31	58	100	118	114	110	114	91	68	48	43	73	90	118	82	112	133	149	146	135	117	106	98	101	109	125	143	167	194	213	220
1	1	1	1	1	2	2	4	4	3	4	6	7	51	135	129	65	37	35	28	36	72	101	115	110	109	112	87	63	42	61	85	95	118	140	98	114	120	117	112	106	101	106	114	122	141	165	189	207	215
1	1	1	1	1	2	2	5	4	4	4	4	5	21	106	144	94	47	37	34	31	48	79	106	116	107	113	112	85	52	44	78	92	102	118	132	145	85	93	98	98	98	104	106	112	125	143	165	183	191
1	1	1	1	2	1	3	3	3	4	6	3	4	8	69	140	121	62	36	38	37	34	57	90	112	113	105	115	114	79	45	62	89	99	107	113	130	143	149	77	82	82	85	85	88	93	104	120	135	151
1	1	1	1	2	2	3	4	5	4	5	3	3	5	33	115	138	86	44	36	40	34	37	68	93	110	106	99	115	113	78	59	83	102	106	110	116	129	139	148	152	61	64	61	58	58	64	74	90	104
1	1	2	1	1	2	2	2	5	4	4	5	6	4	11	78	140	113	67	43	38	37	31	51	73	94	111	105	101	111	110	79	71	93	104	109	108	114	122	132	138	142	149	37	29	27	29	35	45	58
1	1	1	1	1	2	2	3	3	2	3	4	5	3	5	40	123	139	90	53	40	38	32	36	53	71	95	113	111	101	111	108	78	77	94	104	107	107	104	111	119	114	115	127	148	161	3	0	8	19
0	0	1	1	1	1	2	2	3	3	3	2	3	3	4	15	83	145	115	61	42	40	35	33	43	54	66	89	114	113	104	113	105	83	81	93	100	100	100	100	105	101	83	82	97	119	141	155	158	158
0	0	1	1	1	1	1	2	3	2	3	2	3	4	4	6	40	119	140	86	43	37	36	37	38	49	56	56	83	113	115	111	114	107	88	87	94	95	99	100	97	99	84	57	51	59	75	106	135	143
0	0	1	0	1	2	1	2	3	4	2	3	3	4	6	5	14	79	143	122	58	33	36	41	34	38	55	52	51	78	107	114	110	112	107	96	96	100	100	104	99	96	95	68	39	36	39	38	59	89
0	0	0	0	1	1	1	1	2	3	2	4	4	3	7	4	2	38	113	143	94	40	33	44	37	28	42	58	51	50	72	99	112	110	110	110	102	100	103	108	107	102	96	92	67	34	35	38	22	24
0	0	0	0	0	1	1	2	2	2	2	2	2	2	3	3	2	11	70	136	131	72	35	40	43	29	28	43	55	52	50	67	93	112	113	117	115	104	100	103	107	110	109	106	104	75	38	35	40	35
0	0	1	0	1	1	1	1	1	1	2	2	2	2	2	2	3	3	30	100	141	116	57	32	42	40	32	32	42	55	50	49	58	84	108	113	119	117	109	106	106	103	107	109	110	114	94	56	35	40
0	0	0	0	1	1	1	1	1	1	1	2	1	2	2	1	2	5	8	51	122	144	97	42	34	41	38	40	33	43	56	52	47	49	67	90	109	116	119	120	116	108	105	105	104	106	114	110	82	53
0	0	0	0	1	1	0	0	2	2	2	3	1	1	2	3	2	4	8	15	75	136	135	83	41	31	37	50	42	35	49	55	54	50	42	48	74	95	108	116	118	119	116	111	108	106	102	107	114	108
0	0	0	0	0	0	1	0	1	1	2	2	2	2	2	4	3	2	4	5	24	91	140	126	73	37	30	43	49	40	36	45	55	58	55	40	39	54	70	88	103	112	116	115	113	113	113	109	106	108
0	0	0	0	0	0	0	0	1	1	2	2	2	2	3	3	4	3	1	5	5	34	101	142	120	69	36	30	40	45	39	35	41	50	58	58	49	40	39	47	59	75	92	105	116	117	113	112	111	107
0	0	0	0	0	0	0	0	1	1	1	1	2	2	2	2	2	4	3	3	6	7	40	107	144	122	73	38	28	39	48	43	35	37	43	53	67	61	48	42	37	39	48	62	84	104	113	114	108	107
0	0	0	0	0	0	0	0	1	1	1	1	2	3	2	2	2	3	3	3	4	7	7	42	106	146	130	85	42	27	35	47	47	41	38	39	45	52	56	59	54	43	38	36	37	52	71	95	111	113
0	0	0	0	0	0	0	0	1	0	0	1	1	2	2	2	2	2	3	4	3	4	7	6	35	98	142	140	98	50	30	32	43	50	50	49	42	39	45	56	67	69	65	58	50	42	37	44	63	83
0	0	0	0	0	0	0	0	0	0	1	1	1	1	2	3	2	2	3	4	4	4	4	7	5	23	80	138	148	112	70	39	30	38	42	50	56	50	41	37	42	55	64	67	69	66	63	56	47	43
0	0	0	0	0	0	0	0	0	0	0	1	1	1	1	2	2	2	2	2	4	4	3	3	6	6	14	64	127	149	129	90	58	41	33	31	38	46	49	46	41	39	42	45	49	52	58	70	70	63
0	0	0	0	0	0	0	0	0	0	0	1	1	1	2	2	1	1	1	2	2	4	3	4	4	6	8	8	44	112	148	142	116	82	59	49	40	33	32	41	45	46	49	52	58	53	45	59	64	67
0	0	0	0	0	0	0	0	0	0	0	0	1	1	1	1	1	1	2	3	2	2	2	3	3	3	3	6	8	31	87	133	149	136	111	95	78	59	46	42	40	37	35	37	43	45	43	47	48	49
0	0	0	0	0	0	0	0	0	0	0	0	1	1	1	1	1	1	1	2	2	2	1	2	4	3	3	4	6	6	14	54	106	138	148	140	121	108	99	90	83	71	53	44	39	39	35	32	35	36
0	0	0	0	0	0	0	0	0	0	0	0	0	1	1	1	1	1	1	2	1	1	1	1	2	2	3	4	5	4	4	6	22	57	99	133	146	148	145	138	132	122	108	98	90	85	75	69	68	63
0	0	0	0	0	0	0	0	0	0	0	0	0	0	1	1	1	2	2	1	1	1	1	2	2	1	2	3	3	3	4	4	5	6	15	39	72	100	120	134	142	146	148	144	138	134	129	126	124	121
0	0	0	0	0	0	0	0	0	0	0	0	0	0	1	1	1	1	1	1	1	2	2	2	2	1	1	1	2	2	2	3	4	5	4	5	8	16	26	37	58	76	94	110	124	134	137	139	140	141
0	0	0	0	0	0	0	0	0	0	0	0	1	0	1	1	0	1	1	1	1	1	1	2	1	1	1	1	1	1	1	3	4	4	2	3	4	6	7	8	9	10	14	22	32	44	54	66	73	76
0	0	0	0	0	0	0	0	0	0	0	0	0	0	0	1	1	1	1	1	1	1	1	1	1	1	1	1	1	2	2	2	3	3	2	3	3	3	6	5	4	6	6	6	6	7	8	9	11	11
0	0	0	0	0	0	0	0	0	0	0	0	0	0	0	0	1	1	1	1	1	1	0	1	1	1	2	1	1	1	2	2	2	2	2	2	2	2	4	3	3	4	4	5	5	5	6	6	6	6
0	0	0	0	0	0	0	0	0	0	0	0	0	0	0	0	0	1	1	1	1	1	1	1	1	1	1	2	2	1	1	1	1	3	3	2	2	2	2	3	3	3	4	3	4	4	4	4	4	4
0	0	0	0	0	0	0	0	0	0	0	0	0	0	0	0	0	0	1	1	1	1	1	1	1	1	1	1	1	1	2	1	1	3	2	1	2	3	3	2	2	3	3	3	3	2	2	3	4	3
0	0	0	0	0	0	0	0	0	0	0	0	0	0	0	0	0	0	0	0	0	0	1	0	1	1	1	1	1	2	1	1	1	2	1	2	2	2	2	2	2	2	2	2	3	4	3	2	3	2
0	0	0	0	0	0	0	0	0	0	0	0	0	0	0	0	0	0	0	0	0	1	1	1	1	1	1	1	1	1	1	1	1	1	1	1	2	1	1	2	2	2	2	2	2	3	3	3	2	3
0	0	0	0	0	0	0	0	0	0	0	0	0	0	0	0	0	0	0	0	0	1	1	1	0	1	1	1	1	1	2	1	1	1	1	1	1	1	1	1	2	2	2	3	2	1	2	2	2	2
0	0	0	0	0	0	0	0	0	0	0	0	0	0	0	0	0	0	0	0	0	1	1	1	0	1	1	1	1	1	1	1	1	1	1	1	1	1	1	1	1	1	1	2	1	2	2	2	2	1
0	0	0	0	0	0	0	0	0	0	0	0	0	0	0	0	0	0	0	0	0	0	0	0	0	0	1	1	1	1	1	1	1	1	1	0	1	1	1	1	1	1	1	2	1	2	2	2	2	1
0	0	0	0	0	0	0	0	0	0	0	0	0	0	0	0	0	0	0	0	0	0	0	0	0	0	0	0	1	1	0	1	1	1	1	1	1	1	1	1	1	1	1	1	1	1	1	1	1	2
0	0	0	0	0	0	0	0	0	0	0	0	0	0	0	0	0	0	0	0	0	0	0	0	0	1	1	1	0	1	1	1	1	0	1	1	1	1	1	1	1	2	1	1	1	1	1	2	1	2
0	0	0	0	0	0	0	0	0	0	0	0	0	0	0	0	0	0	0	0	0	0	0	0	0	0	1	1	0	1	1	0	1	1	1	1	1	1	1	1	1	1	1	1	1	1	1	2	2	2
0	0	0	0	0	0	0	0	0	0	0	0	0	0	0	0	0	0	0	0	0	0	0	0	0	0	1	1	0	1	1	1	1	1	1	1	1	1	1	1	1	1	1	1	1	1	1	1	1	1
[truncated: 1,005 more columns]

## Sheet: Figure6d_blue
0	0	0	0	0	0	0	0	0	0	0	0	0	0	0	0	0	0	0	0	0	0	0	0	0	0	0	0	0	0	0	0	0	0	0	0	0	0	0	0	0	0	0	0	0	0	0	0	0	0
0	0	0	0	0	0	0	0	0	0	0	0	0	0	0	0	0	0	0	0	0	0	0	0	0	0	0	0	0	0	0	0	0	0	0	0	0	0	0	0	0	0	0	0	0	0	0	0	0	0
0	0	0	0	0	0	0	0	0	0	0	0	0	0	0	0	0	0	0	0	0	0	0	0	0	0	0	0	0	0	0	0	0	0	0	0	0	0	0	0	0	0	0	0	0	0	0	0	0	0
0	0	0	0	0	0	0	0	0	0	0	0	0	0	0	0	0	0	0	0	0	0	0	0	0	0	0	0	0	0	0	0	0	0	0	0	0	0	0	0	0	0	0	0	0	0	0	0	0	0
0	0	0	0	0	0	0	0	0	0	0	0	0	0	0	0	0	0	0	0	0	0	0	0	0	0	0	0	0	0	0	0	0	0	0	0	0	0	0	0	0	0	0	0	0	0	0	0	0	0
0	0	0	0	0	0	0	0	0	0	0	0	0	0	0	0	0	0	0	0	0	0	0	0	0	0	0	0	0	0	0	0	0	0	0	0	0	0	0	0	0	0	0	0	0	0	0	0	0	0
0	0	0	0	0	0	0	0	0	0	0	0	0	0	0	0	0	0	0	0	0	0	0	0	0	0	0	0	0	0	0	0	0	0	0	0	0	0	0	0	0	0	0	0	0	0	0	0	0	0
0	0	0	0	0	0	0	0	0	0	0	0	0	0	0	0	0	0	0	0	0	0	0	0	0	0	0	0	0	0	0	0	0	0	0	0	0	0	0	0	0	0	0	0	0	0	0	0	0	0
0	0	0	0	0	0	0	0	0	0	0	0	0	0	0	0	0	0	0	0	0	0	0	0	0	0	0	0	0	0	0	0	0	0	0	0	0	0	0	0	0	0	0	0	0	0	0	0	0	0
0	0	0	0	0	0	0	0	0	0	0	0	0	0	0	0	0	0	0	0	0	0	0	0	0	0	0	0	0	0	0	0	0	0	0	0	0	0	0	0	0	0	0	0	0	0	0	0	0	0
0	0	0	0	0	0	0	0	0	0	0	0	0	0	0	0	0	0	0	0	0	0	0	0	0	0	0	0	0	0	0	0	0	0	0	0	0	0	0	0	0	0	0	0	0	0	0	0	0	0
0	0	0	0	0	0	0	0	0	0	0	0	0	0	0	0	0	0	0	0	0	0	0	0	0	0	0	0	0	0	0	0	0	0	0	0	0	0	0	0	0	0	0	0	0	0	0	0	0	0
0	0	0	0	0	0	0	0	0	0	0	0	0	0	0	0	0	0	0	0	0	0	0	0	0	0	0	0	0	0	0	0	0	0	0	0	0	0	0	0	0	0	0	0	0	0	0	0	0	0
0	0	0	0	0	0	0	0	0	0	0	0	0	0	0	0	0	0	0	0	0	0	0	0	0	0	0	0	0	0	0	0	0	0	0	0	0	0	0	0	0	0	0	0	0	0	0	0	0	0
0	0	0	0	0	0	0	0	0	0	0	0	0	0	0	0	0	0	0	0	0	0	0	0	0	0	0	0	0	0	0	0	0	0	0	0	0	0	0	0	0	0	0	0	0	0	0	0	0	0
0	0	0	0	0	0	0	0	0	0	0	0	0	0	0	0	0	0	0	0	0	0	0	0	0	0	0	0	0	0	0	0	0	0	0	0	0	0	0	0	0	0	0	0	0	0	0	0	0	0
0	0	0	0	0	0	0	0	0	0	0	0	0	0	0	0	0	0	0	0	0	0	0	0	0	0	0	0	0	0	0	0	0	0	0	0	0	0	0	0	0	0	0	0	0	0	0	0	0	0
0	0	0	0	0	0	0	0	0	0	0	0	0	0	0	0	0	0	0	0	0	0	0	0	0	0	0	0	0	0	0	0	0	0	0	0	0	0	0	0	0	0	0	0	0	0	0	0	0	0
0	0	0	0	0	0	0	0	0	0	0	0	0	0	0	0	0	0	0	0	0	0	0	0	0	0	0	0	0	0	0	0	0	0	0	0	0	0	0	0	0	0	0	0	0	0	0	0	0	0
0	0	0	0	0	0	0	0	0	0	0	0	0	0	0	0	0	0	0	0	0	0	0	0	0	0	0	0	0	0	0	0	0	0	0	0	0	0	0	0	0	0	0	0	0	0	0	0	0	0
0	0	0	0	0	0	0	0	0	0	0	0	0	0	0	0	0	0	0	0	0	0	0	0	0	0	0	0	0	0	0	0	0	0	0	0	0	0	0	0	0	0	0	0	0	0	0	0	0	0
0	0	0	0	0	0	0	0	0	0	0	0	0	0	0	0	0	0	0	0	0	0	0	0	0	0	0	0	0	0	0	0	0	0	0	0	0	0	0	0	0	0	0	0	0	0	0	0	0	0
0	0	0	0	0	0	0	0	0	0	0	0	0	0	0	0	0	0	0	0	0	0	0	0	0	0	0	0	0	0	0	0	0	0	0	0	0	0	0	0	0	0	0	0	0	0	0	0	0	0
0	0	0	0	0	0	0	0	0	0	0	0	0	0	0	0	0	0	0	0	0	0	0	0	0	0	0	0	0	0	0	0	0	0	0	0	0	0	0	0	0	0	0	0	0	0	0	0	0	0
0	0	0	0	0	0	0	0	0	0	0	0	0	0	0	0	0	0	0	0	0	0	0	0	0	0	0	0	0	0	0	0	0	0	0	0	0	0	0	0	0	0	0	0	0	0	0	0	0	0
0	0	0	0	0	0	0	0	0	0	0	0	0	0	0	0	0	0	0	0	0	0	0	0	0	0	0	0	0	0	0	0	0	0	0	0	0	0	0	0	0	0	0	0	0	0	0	0	0	0
0	0	0	0	0	0	0	0	0	0	0	0	0	0	0	0	0	0	0	0	0	0	0	0	0	0	0	0	0	0	0	0	0	0	0	0	0	0	0	0	0	0	0	0	0	0	0	0	0	0
0	0	0	0	0	0	0	0	0	0	0	0	0	0	0	0	0	0	0	0	0	0	0	0	0	0	0	0	0	0	0	0	0	0	0	0	0	0	0	0	0	0	0	0	0	0	0	1	1	0
0	0	0	0	0	0	0	0	0	0	0	0	0	0	0	0	0	0	0	0	0	0	0	0	0	0	0	0	0	0	0	0	0	0	0	0	0	0	0	0	0	0	0	0	0	1	1	0	1	0
0	0	0	0	0	0	0	0	0	0	0	0	0	0	0	0	0	0	0	0	0	0	0	0	0	0	0	0	0	0	0	0	0	0	0	0	0	0	0	0	0	0	0	0	0	0	1	0	0	0
0	0	0	0	0	0	0	0	0	0	0	0	0	0	0	0	0	0	0	0	0	0	0	0	0	0	0	0	0	0	0	0	0	0	0	0	0	0	0	0	0	0	0	0	0	0	1	0	0	1
0	0	0	0	0	0	0	0	0	0	0	0	0	0	0	0	0	0	0	0	0	0	0	0	0	0	0	0	0	0	0	0	0	0	0	0	0	0	0	0	0	0	0	0	0	0	0	1	1	1
0	0	0	0	0	0	0	0	0	0	0	0	0	0	0	0	0	0	0	0	0	0	0	0	0	0	0	0	0	0	0	0	0	0	0	0	0	0	0	0	0	0	0	0	1	1	1	1	1	1
0	0	0	0	0	0	0	0	0	0	0	0	0	0	0	0	0	0	0	0	0	0	0	0	0	0	0	0	0	0	0	0	0	0	0	0	0	0	0	0	0	1	1	0	1	1	1	1	2	1
0	0	0	0	0	0	0	0	0	0	0	0	0	0	0	0	0	0	0	0	0	0	0	0	0	0	0	0	0	0	0	0	0	0	0	0	0	0	0	0	1	1	1	1	1	1	1	1	1	1
0	0	0	0	0	0	0	0	0	0	0	0	0	0	0	0	0	0	0	0	0	0	0	0	0	0	0	0	0	0	0	0	0	0	0	0	0	0	0	0	1	1	1	1	1	1	3	4	3	4
0	0	0	0	0	0	0	0	0	0	0	0	0	0	0	0	0	0	0	0	0	0	0	0	0	0	0	0	0	0	0	0	0	0	0	0	0	0	0	0	0	1	2	2	2	5	8	6	5	4
0	0	0	0	0	0	0	0	0	0	0	0	0	0	0	0	0	0	0	0	0	0	0	0	0	0	0	0	0	0	0	0	0	0	0	0	0	1	1	1	1	1	2	4	4	5	4	4	5	4
0	0	0	0	0	0	0	0	0	0	0	0	0	0	0	0	0	0	0	0	0	0	0	0	0	0	0	0	0	0	0	0	0	0	0	1	1	2	1	2	3	3	4	3	2	2	3	5	5	4
0	0	0	0	0	0	0	0	0	0	0	0	0	0	0	0	0	0	0	0	0	0	0	0	0	0	0	0	0	0	1	1	1	0	1	1	3	3	3	2	2	4	3	2	4	5	6	7	11	17
0	0	0	0	0	0	0	0	0	0	0	0	0	0	0	0	0	0	0	0	0	0	0	0	0	0	0	1	1	0	1	1	1	1	2	2	2	3	2	3	4	6	4	5	8	10	11	14	17	15
0	0	0	0	0	0	0	0	0	0	0	0	0	0	0	0	0	0	0	0	0	0	0	0	0	0	0	1	1	1	1	1	2	2	2	2	2	2	3	5	4	5	6	7	11	13	13	11	9	13
0	0	0	0	0	0	0	0	0	0	0	0	0	0	0	0	0	0	0	0	0	0	1	1	0	1	1	1	1	2	2	1	1	2	3	5	3	3	3	5	7	8	7	8	10	11	10	15	36	78
0	0	0	0	0	0	0	0	0	0	0	0	0	0	0	0	0	0	0	0	0	0	1	0	0	1	1	1	1	2	3	2	3	4	4	3	3	6	7	10	11	10	9	10	9	16	42	82	106	108
0	0	0	0	0	0	0	0	0	0	0	0	0	0	0	0	0	0	0	0	0	0	0	0	1	1	2	2	2	2	2	2	5	5	2	2	7	11	11	11	13	10	10	15	40	81	110	108	78	48
0	0	0	0	0	0	0	0	0	0	0	0	0	0	0	0	0	0	0	0	0	0	0	0	1	2	2	1	2	3	4	4	3	3	4	7	11	13	12	12	11	12	38	82	114	107	77	50	30	28
0	0	0	0	0	0	0	0	0	0	0	0	0	0	0	0	0	0	0	0	0	0	0	1	1	1	1	2	4	5	4	3	3	6	8	11	13	11	12	14	30	76	112	110	88	51	33	29	26	29
0	0	0	0	0	0	0	0	0	0	0	0	0	0	0	0	0	0	0	0	0	0	0	1	1	2	1	2	4	4	3	2	6	11	11	10	10	11	25	65	107	118	85	52	37	28	27	28	29	29
0	0	0	0	0	0	0	0	0	0	0	0	0	0	0	0	0	0	1	0	0	1	1	1	2	4	3	4	3	3	2	5	8	12	10	10	18	49	95	117	95	59	38	33	23	23	27	35	44	45
0	0	0	0	0	0	0	0	0	0	0	0	0	0	0	0	0	0	1	0	1	1	1	1	2	3	4	4	3	3	4	7	9	8	8	31	81	117	105	71	44	28	26	31	32	42	47	49	46	38
0	0	0	0	0	0	0	0	0	0	0	0	0	0	0	0	0	0	0	1	2	2	1	1	3	4	4	4	3	6	9	8	7	14	47	104	118	88	54	31	26	28	32	41	50	49	37	28	29	36
0	0	0	0	0	0	0	0	0	0	0	0	0	0	0	0	0	0	1	1	2	2	1	2	2	3	3	3	6	10	9	7	22	71	117	108	64	35	26	22	30	38	41	39	35	30	30	40	56	72
0	0	0	0	0	0	0	0	0	0	0	0	1	0	0	0	1	0	1	1	1	1	2	3	1	2	2	8	13	9	9	34	89	120	94	55	34	25	29	38	40	37	38	41	47	57	72	83	89	94
0	0	0	0	0	0	0	0	0	0	0	0	1	0	0	0	1	1	1	1	1	1	3	3	1	2	6	14	10	11	44	106	121	78	41	33	30	33	41	42	42	47	57	70	80	86	91	90	90	92
0	0	0	0	0	0	0	0	0	0	0	1	1	1	0	1	1	2	2	2	1	1	2	2	3	6	13	8	11	54	117	115	68	37	28	30	38	47	50	55	67	77	79	87	90	90	92	93	92	90
0	0	0	0	0	0	0	0	0	0	1	0	0	1	1	1	1	2	3	2	1	1	3	3	8	10	7	12	61	122	110	59	36	29	30	48	65	76	84	91	96	98	98	101	102	99	99	97	94	91
0	0	0	0	0	0	0	0	0	0	1	1	0	1	1	1	1	1	2	2	2	3	3	6	11	6	14	65	124	107	51	36	36	39	59	81	92	100	106	107	106	104	103	103	99	95	90	87	87	85
0	0	0	0	0	0	0	0	0	0	1	1	1	1	1	1	2	3	3	3	3	5	5	9	5	10	64	125	101	51	34	38	54	78	98	104	103	101	99	97	93	89	87	87	86	87	82	83	90	94
0	0	0	0	0	0	0	0	1	1	1	0	1	1	1	2	3	4	4	3	3	5	10	5	9	61	123	103	48	38	42	61	95	109	107	100	91	85	81	79	77	77	77	79	83	90	94	103	114	123
0	0	0	0	0	0	1	0	0	0	0	0	1	1	1	2	2	3	3	4	4	8	6	7	53	123	108	56	40	43	65	98	113	97	78	66	61	66	66	68	74	76	81	91	99	107	0	0	0	0
0	0	0	0	0	0	0	0	0	0	1	1	2	1	2	2	3	3	3	3	6	7	5	46	118	112	58	40	40	62	100	107	82	55	44	47	55	57	58	64	76	88	100	113	0	0	0	0	0	0
0	0	0	0	0	0	0	0	0	0	1	1	3	2	2	3	2	3	4	4	5	3	34	111	118	61	39	37	55	96	105	73	46	42	48	56	51	49	64	81	98	110	0	0	0	0	0	0	0	0
0	0	0	0	0	0	1	0	0	0	1	1	2	2	3	3	3	5	4	7	4	20	96	123	69	37	35	48	83	96	65	42	51	61	53	46	48	70	95	111	0	0	0	0	0	0	0	0	0	0
0	0	0	0	0	1	1	0	0	1	1	1	2	2	3	3	4	5	6	3	9	74	125	82	39	32	42	71	91	72	50	57	66	48	32	52	81	106	121	0	0	0	0	0	0	0	0	0	0	0
0	0	0	1	0	0	0	0	0	1	2	2	2	2	4	5	5	4	5	4	56	128	99	45	32	34	64	95	89	68	69	71	46	30	52	89	113	0	0	0	0	0	0	0	0	0	0	0	0	0
0	0	0	1	1	1	1	1	1	1	2	2	2	3	4	4	5	6	4	28	112	119	58	35	31	54	91	101	85	77	74	53	39	62	93	113	0	0	0	0	0	0	0	0	0	0	0	0	0	0
0	0	1	1	0	0	1	1	1	1	1	1	2	3	3	3	5	4	13	87	125	66	36	32	42	85	106	97	86	82	61	49	71	97	113	0	0	0	0	0	0	0	0	0	0	0	0	0	0	0
0	0	1	1	1	1	1	1	2	2	1	1	3	4	5	4	4	5	57	126	90	39	34	35	70	105	106	95	90	79	66	73	92	111	0	0	0	0	0	0	0	0	0	0	0	0	0	0	0	0
0	0	0	1	1	1	1	2	2	2	1	1	3	3	4	4	3	29	111	110	47	36	32	52	95	106	98	97	91	81	85	93	107	0	0	0	0	0	0	0	0	0	0	0	0	0	0	0	0	0
0	1	0	1	1	1	1	2	1	2	3	2	4	3	5	5	11	85	124	64	30	31	38	79	103	101	99	100	93	90	94	106	125	0	0	0	0	0	0	0	0	0	0	0	0	0	0	0	0	0
0	1	1	1	1	1	1	2	3	2	3	2	4	3	6	6	49	125	92	35	33	33	60	97	102	101	101	101	95	93	99	117	0	0	0	0	0	0	0	0	0	0	0	0	0	0	0	0	0	0
0	0	0	1	1	1	1	1	3	2	3	3	2	4	6	23	102	112	52	35	34	44	85	104	103	101	100	100	96	95	110	0	0	0	0	0	0	0	0	0	0	0	0	0	0	0	0	0	0	0
0	0	1	1	1	2	1	2	2	3	5	4	2	5	9	68	122	70	37	36	37	75	102	104	105	97	96	97	94	102	121	0	0	0	0	0	0	0	0	0	0	0	0	0	0	0	0	0	0	0
0	0	0	1	1	1	1	3	2	2	2	2	3	4	31	111	98	43	37	31	62	103	103	100	98	90	95	96	93	109	0	0	0	0	0	0	0	0	0	0	0	0	0	0	0	0	0	0	0	0
0	1	0	0	1	1	1	1	1	2	2	4	5	9	76	119	62	38	32	42	93	106	98	103	94	93	101	95	98	0	0	0	0	0	0	0	0	0	0	0	0	0	0	0	0	0	0	0	0	0
0	1	0	1	1	1	1	1	1	3	4	5	5	38	114	87	39	38	33	75	109	97	102	102	91	98	102	94	111	0	0	0	0	0	0	0	0	0	0	0	0	0	0	0	0	0	0	0	0	0
0	1	1	1	1	2	1	1	2	2	4	4	12	84	111	52	38	31	52	104	101	96	101	91	86	94	99	102	0	0	0	0	0	0	0	0	0	0	0	0	0	0	0	0	0	0	0	0	0	0
0	1	1	1	1	2	3	2	2	2	3	3	42	113	79	35	35	29	83	109	94	95	83	82	82	87	98	116	0	0	0	0	0	0	0	0	0	0	0	0	0	0	0	0	0	0	0	0	0	0
1	1	1	1	2	3	2	2	3	3	4	13	85	110	48	31	26	49	107	105	92	70	62	72	75	90	106	0	0	0	0	0	0	0	0	0	0	0	0	0	0	0	0	0	0	0	0	0	0	0
0	1	1	2	2	2	2	2	2	3	5	41	115	84	34	33	30	77	110	99	71	44	59	52	70	99	115	0	0	0	0	0	0	0	0	0	0	0	0	0	0	0	0	0	0	0	0	0	0	0
0	2	2	2	2	3	2	3	3	4	11	78	112	52	34	32	44	94	102	83	42	46	52	32	75	107	0	0	0	0	0	0	0	0	0	0	0	0	0	0	0	0	0	0	0	0	0	0	0	0
1	2	2	2	2	3	2	2	3	4	33	106	86	33	33	28	63	104	96	58	34	53	24	34	89	115	0	0	0	0	0	0	0	0	0	0	0	0	0	0	0	0	0	0	0	0	0	0	0	0
2	3	2	2	2	3	2	3	4	6	63	113	59	25	27	36	78	104	86	41	49	49	8	54	101	0	0	0	0	0	0	0	0	0	0	0	0	0	0	0	0	0	0	0	0	0	0	0	0	0
2	3	3	2	2	2	3	4	5	21	93	97	36	27	28	50	85	97	71	41	61	32	21	78	110	0	0	0	0	0	0	0	0	0	0	0	0	0	0	0	0	0	0	0	0	0	0	0	0	0
2	2	2	2	2	2	3	5	6	45	112	78	29	32	34	62	88	90	64	54	63	31	49	91	0	0	0	0	0	0	0	0	0	0	0	0	0	0	0	0	0	0	0	0	0	0	0	0	0	0
2	1	2	2	2	2	3	5	11	74	109	55	30	34	40	73	89	84	68	65	62	52	72	101	0	0	0	0	0	0	0	0	0	0	0	0	0	0	0	0	0	0	0	0	0	0	0	0	0	0
2	2	2	3	2	2	3	3	26	100	94	37	33	33	50	81	85	84	78	71	69	76	86	113	0	0	0	0	0	0	0	0	0	0	0	0	0	0	0	0	0	0	0	0	0	0	0	0	0	0
3	3	2	3	2	2	3	4	46	110	72	29	34	35	59	83	83	88	85	79	83	88	94	0	0	0	0	0	0	0	0	0	0	0	0	0	0	0	0	0	0	0	0	0	0	0	0	0	0	0
2	2	2	3	4	3	4	11	75	105	48	29	38	42	67	85	86	92	87	83	91	90	103	0	0	0	0	0	0	0	0	0	0	0	0	0	0	0	0	0	0	0	0	0	0	0	0	0	0	0
2	2	4	5	4	3	5	26	101	95	35	32	42	45	76	95	91	94	89	90	94	90	113	0	0	0	0	0	0	0	0	0	0	0	0	0	0	0	0	0	0	0	0	0	0	0	0	0	0	0
2	3	5	3	2	4	6	43	111	76	28	35	43	49	83	102	97	96	91	96	94	94	0	0	0	0	0	0	0	0	0	0	0	0	0	0	0	0	0	0	0	0	0	0	0	0	0	0	0	0
2	2	2	2	2	4	8	66	113	57	27	38	44	60	91	103	103	101	98	101	96	102	0	0	0	0	0	0	0	0	0	0	0	0	0	0	0	0	0	0	0	0	0	0	0	0	0	0	0	0
2	2	2	2	4	3	15	90	107	42	29	37	44	72	99	107	105	98	100	103	96	108	0	0	0	0	0	0	0	0	0	0	0	0	0	0	0	0	0	0	0	0	0	0	0	0	0	0	0	0
2	2	2	2	3	3	23	98	95	34	32	35	45	80	105	109	96	90	95	101	99	116	0	0	0	0	0	0	0	0	0	0	0	0	0	0	0	0	0	0	0	0	0	0	0	0	0	0	0	0
2	3	2	2	3	2	34	104	84	32	36	37	46	85	109	93	81	86	89	104	106	124	0	0	0	0	0	0	0	0	0	0	0	0	0	0	0	0	0	0	0	0	0	0	0	0	0	0	0	0
4	3	2	3	3	3	46	112	74	32	36	36	46	89	103	71	74	79	78	106	109	0	0	0	0	0	0	0	0	0	0	0	0	0	0	0	0	0	0	0	0	0	0	0	0	0	0	0	0	0
2	2	2	3	3	5	54	114	68	32	38	35	48	90	84	57	76	66	71	103	109	0	0	0	0	0	0	0	0	0	0	0	0	0	0	0	0	0	0	0	0	0	0	0	0	0	0	0	0	0
3	2	3	4	4	7	61	115	63	30	41	37	50	88	68	46	73	55	63	98	112	0	0	0	0	0	0	0	0	0	0	0	0	0	0	0	0	0	0	0	0	0	0	0	0	0	0	0	0	0
2	3	4	5	5	8	67	115	61	31	38	35	52	87	58	36	68	43	49	96	116	0	0	0	0	0	0	0	0	0	0	0	0	0	0	0	0	0	0	0	0	0	0	0	0	0	0	0	0	0
2	2	2	3	5	9	72	117	61	30	35	35	50	79	48	31	69	31	38	95	120	0	0	0	0	0	0	0	0	0	0	0	0	0	0	0	0	0	0	0	0	0	0	0	0	0	0	0	0	0
2	2	3	3	3	8	73	120	62	30	36	37	49	77	42	32	74	26	37	95	121	0	0	0	0	0	0	0	0	0	0	0	0	0	0	0	0	0	0	0	0	0	0	28	60	0	0	0	0	0
2	2	4	4	2	6	70	120	64	30	37	38	45	78	38	30	76	23	40	96	120	0	0	0	0	0	0	0	0	0	0	0	0	0	0	0	0	0	0	0	0	0	36	124	143	48	0	0	0	0
3	3	3	2	2	6	68	118	64	30	36	39	39	64	36	35	76	25	48	100	123	0	0	0	0	0	0	0	0	0	0	0	0	0	0	0	0	0	0	0	0	0	72	139	135	28	0	0	0	0
3	3	4	3	5	6	62	118	66	31	34	38	39	54	41	41	70	31	54	102	124	0	0	0	0	0	0	0	0	0	0	0	0	0	0	0	0	0	0	0	0	0	12	36	12	0	0	0	0	0
5	4	3	3	4	5	53	119	75	31	32	36	37	49	54	47	64	46	58	100	121	0	0	0	0	0	0	0	0	0	0	0	0	0	0	0	0	0	0	0	0	0	0	0	0	0	0	0	0	0
4	4	4	4	2	4	44	117	86	33	32	36	40	40	65	69	58	61	67	100	123	0	0	0	0	0	0	0	0	0	0	0	0	0	0	0	0	0	0	0	0	0	0	0	0	0	0	0	0	0
4	4	3	3	3	3	34	110	95	36	32	33	46	35	61	93	56	64	77	100	128	0	0	0	0	0	0	0	0	0	0	0	0	0	0	0	0	0	0	0	0	0	0	0	0	0	0	0	0	0
5	3	3	2	3	4	27	104	103	43	28	28	48	40	49	101	63	64	86	97	125	0	0	0	0	0	0	0	0	0	0	0	0	0	0	0	0	0	0	0	0	0	0	0	0	0	0	0	0	0
6	3	4	6	4	5	19	93	110	51	27	28	41	46	43	99	79	63	93	94	119	135	0	0	0	0	0	0	0	0	0	0	0	0	0	0	0	0	0	0	0	0	0	0	0	0	0	0	0	0
6	3	4	8	4	4	11	78	117	60	29	29	35	49	42	93	96	62	95	96	113	131	0	0	0	0	0	0	0	0	0	0	0	0	0	0	0	0	0	0	0	0	0	0	0	0	0	0	0	0
5	3	4	4	4	4	8	65	123	78	34	30	35	49	44	88	106	61	95	103	105	130	0	0	0	0	0	0	0	0	0	0	0	0	0	0	0	0	0	0	0	0	0	0	0	0	0	0	0	0
5	3	4	4	5	3	7	49	121	93	40	33	32	42	49	88	114	57	87	112	97	131	0	0	0	0	0	0	0	0	0	0	0	0	0	0	0	0	0	0	0	0	0	0	0	0	0	0	0	0
5	4	4	4	4	3	5	33	113	105	47	36	28	35	51	81	114	60	75	116	94	122	0	0	0	0	0	0	0	0	0	0	0	0	0	0	0	0	0	0	0	0	0	0	0	0	0	0	0	0
6	6	4	4	3	3	4	21	97	117	60	35	31	34	48	77	112	76	71	111	103	112	136	0	0	0	0	0	0	0	0	0	0	0	0	0	0	0	0	0	0	0	0	0	0	0	0	0	0	0
8	5	4	4	2	4	5	12	78	127	77	34	33	33	43	79	111	85	69	103	113	108	124	0	0	0	0	0	0	0	0	0	0	0	0	0	0	0	0	0	0	0	0	0	0	0	0	0	0	0
6	7	3	3	2	3	4	6	58	127	99	38	30	33	37	75	113	88	62	90	116	109	114	0	0	0	0	0	0	0	0	0	0	0	0	0	0	0	0	0	0	0	0	0	0	0	0	0	0	0
5	8	4	4	4	2	3	3	36	117	116	48	27	34	36	64	112	102	70	74	110	112	108	126	0	0	0	0	0	0	0	0	0	0	0	0	0	0	0	0	0	0	0	0	0	0	0	0	0	0
5	7	5	5	4	2	4	5	19	99	127	65	31	36	35	51	104	109	87	75	96	108	101	109	0	0	0	0	0	0	0	0	0	0	0	0	0	0	0	0	0	0	0	0	0	0	0	0	0	0
6	5	3	4	2	2	3	6	10	74	132	84	38	40	35	39	91	114	101	89	86	88	93	95	116	0	0	0	0	0	0	0	0	0	0	0	0	0	0	0	0	0	0	0	0	0	0	0	0	0
6	4	4	4	1	2	2	4	6	49	127	108	51	38	35	32	72	117	109	97	84	67	72	78	93	0	0	0	0	0	0	0	0	0	0	0	0	0	0	0	0	0	0	0	0	0	0	0	0	0
5	5	5	3	2	2	2	2	5	27	110	129	69	39	36	30	56	103	111	105	92	62	51	60	68	107	0	0	0	0	0	0	0	0	0	0	0	0	0	0	0	0	0	0	0	0	0	0	0	0
4	4	4	2	2	3	4	3	5	11	81	135	86	42	38	33	42	89	114	111	103	78	43	43	50	79	121	0	0	0	0	0	0	0	0	0	0	0	0	0	0	0	0	0	0	0	0	0	0	0
5	5	4	2	2	2	3	3	4	4	51	130	109	54	39	34	34	78	112	104	103	100	50	26	37	48	97	0	0	0	0	0	0	0	0	0	0	0	0	0	0	0	0	0	0	0	0	0	0	0
4	3	4	2	3	2	2	2	3	4	28	112	135	76	39	36	32	62	101	103	105	113	75	26	26	28	60	110	0	0	0	0	0	0	0	0	0	0	0	0	0	0	0	0	0	0	0	0	0	0
4	3	4	2	3	3	2	3	3	4	13	85	144	99	44	36	32	47	91	109	107	115	104	47	27	31	32	76	119	0	0	0	0	0	0	0	0	0	0	0	0	0	0	0	0	0	0	0	0	0
3	3	3	3	3	3	3	5	3	3	6	54	132	121	58	34	32	38	75	102	103	109	119	86	41	42	32	43	92	0	0	0	0	0	0	0	0	0	0	0	0	0	0	0	0	0	0	0	0	0
3	2	3	2	2	2	2	4	3	2	5	25	107	140	85	42	31	31	53	86	105	109	114	111	70	47	45	28	62	103	0	0	0	0	0	0	0	0	0	0	0	0	0	0	0	0	0	0	0	0
2	3	3	2	2	2	2	3	2	3	7	9	72	139	114	53	32	31	36	68	103	112	106	112	103	62	52	39	39	75	109	0	0	0	0	0	0	0	0	0	0	0	0	0	0	0	0	0	0	0
2	3	2	2	2	2	2	2	3	5	7	8	38	118	131	70	38	33	29	46	85	113	112	108	116	95	64	56	36	55	84	115	0	0	0	0	0	0	0	0	0	0	0	0	0	0	0	0	0	0
1	2	1	2	2	2	1	1	3	4	7	8	15	88	143	101	46	33	32	31	58	100	118	114	110	114	91	68	48	43	73	90	118	0	0	0	0	0	0	0	0	0	0	0	0	0	0	0	0	0
1	1	1	1	1	2	2	4	4	3	4	6	7	51	135	129	65	37	35	28	36	72	101	115	110	109	112	87	63	42	61	85	95	118	140	0	0	0	0	0	0	0	0	0	0	0	0	0	0	0
1	1	1	1	1	2	2	5	4	4	4	4	5	21	106	144	94	47	37	34	31	48	79	106	116	107	113	112	85	52	44	78	92	102	118	132	145	0	0	0	0	0	0	0	0	0	0	0	0	0
1	1	1	1	2	1	3	3	3	4	6	3	4	8	69	140	121	62	36	38	37	34	57	90	112	113	105	115	114	79	45	62	89	99	107	113	130	143	149	0	0	0	0	0	0	0	0	0	0	0
1	1	1	1	2	2	3	4	5	4	5	3	3	5	33	115	138	86	44	36	40	34	37	68	93	110	106	99	115	113	78	59	83	102	106	110	116	129	139	148	152	0	0	0	0	0	0	0	0	0
1	1	2	1	1	2	2	2	5	4	4	5	6	4	11	78	140	113	67	43	38	37	31	51	73	94	111	105	101	111	110	79	71	93	104	109	108	114	122	132	138	142	149	0	0	0	0	0	0	0
1	1	1	1	1	2	2	3	3	2	3	4	5	3	5	40	123	139	90	53	40	38	32	36	53	71	95	113	111	101	111	108	78	77	94	104	107	107	104	111	119	114	115	127	148	161	0	0	0	0
0	0	1	1	1	1	2	2	3	3	3	2	3	3	4	15	83	145	115	61	42	40	35	33	43	54	66	89	114	113	104	113	105	83	81	93	100	100	100	100	105	101	83	82	97	119	141	155	158	158
0	0	1	1	1	1	1	2	3	2	3	2	3	4	4	6	40	119	140	86	43	37	36	37	38	49	56	56	83	113	115	111	114	107	88	87	94	95	99	100	97	99	84	57	51	59	75	106	135	143
0	0	1	0	1	2	1	2	3	4	2	3	3	4	6	5	14	79	143	122	58	33	36	41	34	38	55	52	51	78	107	114	110	112	107	96	96	100	100	104	99	96	95	68	39	36	39	38	59	89
0	0	0	0	1	1	1	1	2	3	2	4	4	3	7	4	2	38	113	143	94	40	33	44	37	28	42	58	51	50	72	99	112	110	110	110	102	100	103	108	107	102	96	92	67	34	35	38	22	24
0	0	0	0	0	1	1	2	2	2	2	2	2	2	3	3	2	11	70	136	131	72	35	40	43	29	28	43	55	52	50	67	93	112	113	117	115	104	100	103	107	110	109	106	104	75	38	35	40	35
0	0	1	0	1	1	1	1	1	1	2	2	2	2	2	2	3	3	30	100	141	116	57	32	42	40	32	32	42	55	50	49	58	84	108	113	119	117	109	106	106	103	107	109	110	114	94	56	35	40
0	0	0	0	1	1	1	1	1	1	1	2	1	2	2	1	2	5	8	51	122	144	97	42	34	41	38	40	33	43	56	52	47	49	67	90	109	116	119	120	116	108	105	105	104	106	114	110	82	53
0	0	0	0	1	1	0	0	2	2	2	3	1	1	2	3	2	4	8	15	75	136	135	83	41	31	37	50	42	35	49	55	54	50	42	48	74	95	108	116	118	119	116	111	108	106	102	107	114	108
0	0	0	0	0	0	1	0	1	1	2	2	2	2	2	4	3	2	4	5	24	91	140	126	73	37	30	43	49	40	36	45	55	58	55	40	39	54	70	88	103	112	116	115	113	113	113	109	106	108
0	0	0	0	0	0	0	0	1	1	2	2	2	2	3	3	4	3	1	5	5	34	101	142	120	69	36	30	40	45	39	35	41	50	58	58	49	40	39	47	59	75	92	105	116	117	113	112	111	107
0	0	0	0	0	0	0	0	1	1	1	1	2	2	2	2	2	4	3	3	6	7	40	107	144	122	73	38	28	39	48	43	35	37	43	53	67	61	48	42	37	39	48	62	84	104	113	114	108	107
0	0	0	0	0	0	0	0	1	1	1	1	2	3	2	2	2	3	3	3	4	7	7	42	106	146	130	85	42	27	35	47	47	41	38	39	45	52	56	59	54	43	38	36	37	52	71	95	111	113
0	0	0	0	0	0	0	0	1	0	0	1	1	2	2	2	2	2	3	4	3	4	7	6	35	98	142	140	98	50	30	32	43	50	50	49	42	39	45	56	67	69	65	58	50	42	37	44	63	83
0	0	0	0	0	0	0	0	0	0	1	1	1	1	2	3	2	2	3	4	4	4	4	7	5	23	80	138	148	112	70	39	30	38	42	50	56	50	41	37	42	55	64	67	69	66	63	56	47	43
0	0	0	0	0	0	0	0	0	0	0	1	1	1	1	2	2	2	2	2	4	4	3	3	6	6	14	64	127	149	129	90	58	41	33	31	38	46	49	46	41	39	42	45	49	52	58	70	70	63
0	0	0	0	0	0	0	0	0	0	0	1	1	1	2	2	1	1	1	2	2	4	3	4	4	6	8	8	44	112	148	142	116	82	59	49	40	33	32	41	45	46	49	52	58	53	45	59	64	67
0	0	0	0	0	0	0	0	0	0	0	0	1	1	1	1	1	1	2	3	2	2	2	3	3	3	3	6	8	31	87	133	149	136	111	95	78	59	46	42	40	37	35	37	43	45	43	47	48	49
0	0	0	0	0	0	0	0	0	0	0	0	1	1	1	1	1	1	1	2	2	2	1	2	4	3	3	4	6	6	14	54	106	138	148	140	121	108	99	90	83	71	53	44	39	39	35	32	35	36
0	0	0	0	0	0	0	0	0	0	0	0	0	1	1	1	1	1	1	2	1	1	1	1	2	2	3	4	5	4	4	6	22	57	99	133	146	148	145	138	132	122	108	98	90	85	75	69	68	63
0	0	0	0	0	0	0	0	0	0	0	0	0	0	1	1	1	2	2	1	1	1	1	2	2	1	2	3	3	3	4	4	5	6	15	39	72	100	120	134	142	146	148	144	138	134	129	126	124	121
0	0	0	0	0	0	0	0	0	0	0	0	0	0	1	1	1	1	1	1	1	2	2	2	2	1	1	1	2	2	2	3	4	5	4	5	8	16	26	37	58	76	94	110	124	134	137	139	140	141
0	0	0	0	0	0	0	0	0	0	0	0	1	0	1	1	0	1	1	1	1	1	1	2	1	1	1	1	1	1	1	3	4	4	2	3	4	6	7	8	9	10	14	22	32	44	54	66	73	76
0	0	0	0	0	0	0	0	0	0	0	0	0	0	0	1	1	1	1	1	1	1	1	1	1	1	1	1	1	2	2	2	3	3	2	3	3	3	6	5	4	6	6	6	6	7	8	9	11	11
0	0	0	0	0	0	0	0	0	0	0	0	0	0	0	0	1	1	1	1	1	1	0	1	1	1	2	1	1	1	2	2	2	2	2	2	2	2	4	3	3	4	4	5	5	5	6	6	6	6
0	0	0	0	0	0	0	0	0	0	0	0	0	0	0	0	0	1	1	1	1	1	1	1	1	1	1	2	2	1	1	1	1	3	3	2	2	2	2	3	3	3	4	3	4	4	4	4	4	4
0	0	0	0	0	0	0	0	0	0	0	0	0	0	0	0	0	0	1	1	1	1	1	1	1	1	1	1	1	1	2	1	1	3	2	1	2	3	3	2	2	3	3	3	3	2	2	3	4	3
0	0	0	0	0	0	0	0	0	0	0	0	0	0	0	0	0	0	0	0	0	0	1	0	1	1	1	1	1	2	1	1	1	2	1	2	2	2	2	2	2	2	2	2	3	4	3	2	3	2
0	0	0	0	0	0	0	0	0	0	0	0	0	0	0	0	0	0	0	0	0	1	1	1	1	1	1	1	1	1	1	1	1	1	1	1	2	1	1	2	2	2	2	2	2	3	3	3	2	3
0	0	0	0	0	0	0	0	0	0	0	0	0	0	0	0	0	0	0	0	0	1	1	1	0	1	1	1	1	1	2	1	1	1	1	1	1	1	1	1	2	2	2	3	2	1	2	2	2	2
0	0	0	0	0	0	0	0	0	0	0	0	0	0	0	0	0	0	0	0	0	1	1	1	0	1	1	1	1	1	1	1	1	1	1	1	1	1	1	1	1	1	1	2	1	2	2	2	2	1
0	0	0	0	0	0	0	0	0	0	0	0	0	0	0	0	0	0	0	0	0	0	0	0	0	0	1	1	1	1	1	1	1	1	1	0	1	1	1	1	1	1	1	2	1	2	2	2	2	1
0	0	0	0	0	0	0	0	0	0	0	0	0	0	0	0	0	0	0	0	0	0	0	0	0	0	0	0	1	1	0	1	1	1	1	1	1	1	1	1	1	1	1	1	1	1	1	1	1	2
0	0	0	0	0	0	0	0	0	0	0	0	0	0	0	0	0	0	0	0	0	0	0	0	0	1	1	1	0	1	1	1	1	0	1	1	1	1	1	1	1	2	1	1	1	1	1	2	1	2
0	0	0	0	0	0	0	0	0	0	0	0	0	0	0	0	0	0	0	0	0	0	0	0	0	0	1	1	0	1	1	0	1	1	1	1	1	1	1	1	1	1	1	1	1	1	1	2	2	2
0	0	0	0	0	0	0	0	0	0	0	0	0	0	0	0	0	0	0	0	0	0	0	0	0	0	1	1	0	1	1	1	1	1	1	1	1	1	1	1	1	1	1	1	1	1	1	1	1	1
[truncated: 1,005 more columns]

## Sheet: Figure6d_T2_variation
time/min	T2 value (ms)	std (ms)
-3	98.6726	4.87782
3	104.971	5.40055
6	105.021	5.67827
9	105.095	5.54213
12	104.205	5.73781
15	102.354	6.10036
18	99.1788	5.06765
21	101.597	4.9239
26	104.312	5.9097
31	103.872	6.52629
36	103.624	8.08059
41	103.262	7.93205
46	102.987	8.54501
51	102.513	9.97337
