# Supplementary material for: Single-breath-hold 3D abdominal metabolic MRI enables label-free diagnosis of liver cancer
Source: Nat Commun. 2026 Mar 31;17:4661. doi: 10.1038/s41467-026-71124-5 (PMC13201843; doi:10.1038/s41467-026-71124-5)
Supplement: Supplementary file 4 — Source Data [file 41467_2026_71124_MOESM4_ESM.zip › Figure7.xlsx]

## Sheet: Figure7a_red
0	0	0	0	0	0	0	0	0	0	0	0	0	0	0	0	0	0	0	0	0	0	0	0	0	0	0	0	0	0	0	0	0	0	0	0	0	0	0	0	0	0	0	0	0	0	0	0	0	0
0	0	0	0	0	0	0	0	0	0	0	0	0	0	0	0	0	0	0	0	0	0	0	0	0	0	0	0	0	0	0	0	0	0	0	0	0	0	0	0	0	0	0	0	0	0	0	0	0	0
0	0	0	0	0	0	0	0	0	0	0	0	0	0	0	0	0	0	0	0	0	0	0	0	0	0	0	0	0	0	0	0	0	0	0	0	0	0	0	0	0	0	0	0	0	0	0	0	0	0
0	0	0	0	0	0	0	0	0	0	0	0	0	0	0	0	0	0	0	0	0	0	0	0	0	0	0	0	0	0	0	0	0	0	0	0	0	0	0	0	0	0	0	0	0	0	0	0	0	0
0	0	0	0	0	0	0	0	0	0	0	0	0	0	0	0	0	0	0	0	0	0	0	0	0	0	0	0	0	0	0	0	0	0	0	0	0	0	0	0	0	0	0	0	0	0	0	0	0	0
0	0	0	0	0	0	0	0	0	0	0	0	0	0	0	0	0	0	0	0	0	0	0	0	0	0	0	0	0	0	0	0	0	0	0	0	0	0	0	0	0	0	0	0	0	0	0	0	0	0
0	0	0	0	0	0	0	0	0	0	0	0	0	0	0	0	0	0	0	0	0	0	0	0	0	0	0	0	0	0	0	0	0	0	0	0	0	0	0	0	0	0	0	0	0	0	0	0	0	0
0	0	0	0	0	0	0	0	0	0	0	0	0	0	0	0	0	0	0	0	0	0	0	0	0	0	0	0	0	0	0	0	0	0	0	0	0	0	0	0	0	0	0	0	0	0	0	0	0	0
0	0	0	0	0	0	0	0	0	0	0	0	0	0	0	0	0	0	0	0	0	0	0	0	0	0	0	0	0	0	0	0	0	0	0	0	0	0	0	0	0	0	0	0	0	0	0	0	0	0
0	0	0	0	0	0	0	0	0	0	0	0	0	0	0	0	0	0	0	0	0	0	0	0	0	0	0	0	0	0	0	0	0	0	0	0	0	0	0	0	0	0	0	0	0	0	0	0	0	0
0	0	0	0	0	0	0	0	0	0	0	0	0	0	0	0	0	0	0	0	0	0	0	0	0	0	0	0	0	0	0	0	0	0	0	0	0	0	0	0	0	0	0	0	0	0	0	0	0	0
0	0	0	0	0	0	0	0	0	0	0	0	0	0	0	0	0	0	0	0	0	0	0	0	0	0	0	0	0	0	0	0	0	0	0	0	0	0	0	0	0	0	0	0	0	0	0	0	0	0
0	0	0	0	0	0	0	0	0	0	0	0	0	0	0	0	0	0	0	0	0	0	0	0	0	0	0	0	0	0	0	0	0	0	0	0	0	0	0	0	0	0	0	0	0	0	0	0	0	0
0	0	0	0	0	0	0	0	0	0	0	0	0	0	0	0	0	0	0	0	0	0	0	0	0	0	0	0	0	0	0	0	0	0	0	0	0	0	0	0	0	0	0	0	0	0	0	0	0	0
0	0	0	0	0	0	0	0	0	0	0	0	0	0	0	0	0	0	0	0	0	0	0	0	0	0	0	0	0	0	0	0	0	0	0	0	0	0	0	0	0	0	0	0	0	0	0	0	0	0
0	0	0	0	0	0	0	0	0	0	0	0	0	0	0	0	0	0	0	0	0	0	0	0	0	0	0	0	0	0	0	0	0	0	0	0	0	0	0	0	0	0	0	0	0	0	0	0	0	0
0	0	0	0	0	0	0	0	0	0	0	0	0	0	0	0	0	0	0	0	0	0	0	0	0	0	0	0	0	0	0	0	0	0	0	0	0	0	0	0	0	0	0	0	0	0	0	0	0	0
0	0	0	0	0	0	0	0	0	0	0	0	0	0	0	0	0	0	0	0	0	0	0	0	0	0	0	0	0	0	0	0	0	0	0	0	0	0	0	0	0	0	0	0	0	0	0	0	0	0
0	0	0	0	0	0	0	0	0	0	0	0	0	0	0	0	0	0	0	0	0	0	0	0	0	0	0	0	0	0	0	0	0	0	0	0	0	0	0	0	0	0	0	0	0	0	0	0	0	0
0	0	0	0	0	0	0	0	0	0	0	0	0	0	0	0	0	0	0	0	0	0	0	0	0	0	0	0	0	0	0	0	0	0	0	0	0	0	0	0	0	0	0	0	0	0	0	0	0	0
0	0	0	0	0	0	0	0	0	0	0	0	0	0	0	0	0	0	0	0	0	0	0	0	0	0	0	0	0	0	0	0	0	0	0	0	0	0	0	0	0	0	0	0	0	0	0	0	0	0
0	0	0	0	0	0	0	0	0	0	0	0	0	0	0	0	0	0	0	0	0	0	0	0	0	0	0	0	0	0	0	0	0	0	0	0	0	0	0	0	0	0	0	0	0	0	0	0	0	0
0	0	0	0	0	0	0	0	0	0	0	0	0	0	0	0	0	0	0	0	0	0	0	0	0	0	0	0	0	0	0	0	0	0	0	0	0	0	0	0	0	0	0	0	0	0	0	0	0	0
0	0	0	0	0	0	0	0	0	0	0	0	0	0	0	0	0	0	0	0	0	0	0	0	0	0	0	0	0	0	0	0	0	0	0	0	0	0	0	0	0	0	0	0	0	0	0	0	0	0
0	0	0	0	0	0	0	0	0	0	0	0	0	0	0	0	0	0	0	0	0	0	0	0	0	0	0	0	0	0	0	0	0	0	0	0	0	0	0	0	0	0	0	0	0	0	0	0	0	0
0	0	0	0	0	0	0	0	0	0	0	0	0	0	0	0	0	0	0	0	0	0	0	0	0	0	0	0	0	0	0	0	0	0	0	0	0	0	0	0	0	0	0	0	0	0	0	0	0	0
0	0	0	0	0	0	0	0	0	0	0	0	0	0	0	0	0	0	0	0	0	0	0	0	0	0	0	0	0	0	0	0	0	0	0	0	0	0	0	0	0	0	0	0	0	0	0	0	0	0
0	0	0	0	0	0	0	0	0	0	0	0	0	0	0	0	0	0	0	0	0	0	0	0	0	0	0	0	0	0	0	0	0	0	0	0	0	0	0	0	0	0	0	0	0	0	0	0	0	0
0	0	0	0	0	0	0	0	0	0	0	0	0	0	0	0	0	0	0	0	0	0	0	0	0	0	0	0	0	0	0	0	0	0	0	0	0	0	0	0	0	0	0	0	0	0	0	0	0	0
0	0	0	0	0	0	0	0	0	0	0	0	0	0	0	0	0	0	0	0	0	0	0	0	0	0	0	0	0	0	0	0	0	0	0	0	0	0	0	0	0	0	0	0	0	0	0	0	0	0
0	0	0	0	0	0	0	0	0	0	0	0	0	0	0	0	0	0	0	0	0	0	0	0	0	0	0	0	0	0	0	0	0	0	0	0	0	0	0	0	0	0	0	0	0	0	0	0	0	0
0	0	0	0	0	0	0	0	0	0	0	0	0	0	0	0	0	0	0	0	0	0	0	0	0	0	0	0	0	0	0	0	0	0	0	0	0	0	0	0	0	0	0	0	0	0	0	0	0	0
0	0	0	0	0	0	0	0	0	0	0	0	0	0	0	0	0	0	0	0	0	0	0	0	0	0	0	0	0	0	0	0	0	0	0	0	0	0	0	0	0	0	0	0	0	0	1	1	1	1
0	0	0	0	0	0	0	0	0	0	0	0	0	0	0	0	0	0	0	0	0	0	0	0	0	0	0	0	0	0	0	0	0	0	0	0	0	0	0	0	0	0	0	0	0	0	1	1	1	1
0	0	0	0	0	0	0	0	0	0	0	0	0	0	0	0	0	0	0	0	0	0	0	0	0	0	0	0	0	0	0	0	0	0	0	0	0	0	0	0	0	0	0	0	0	0	1	1	1	1
0	0	0	0	0	0	0	0	0	0	0	0	0	0	0	0	0	0	0	0	0	0	0	0	0	0	0	0	0	0	0	0	0	0	0	0	0	0	0	0	0	0	0	1	1	1	1	1	1	1
0	0	0	0	0	0	0	0	0	0	0	0	0	0	0	0	0	0	0	0	0	0	0	0	0	0	0	0	0	0	0	0	0	0	0	0	0	0	0	0	1	1	1	1	1	1	1	1	1	1
0	0	0	0	0	0	0	0	0	0	0	0	0	0	0	0	0	0	0	0	0	0	0	0	0	0	0	0	0	0	0	0	0	0	0	0	0	0	1	1	1	1	1	1	1	1	1	1	1	1
0	0	0	0	0	0	0	0	0	0	0	0	0	0	0	0	0	0	0	0	0	0	0	0	0	0	0	0	0	0	0	0	0	0	0	0	0	1	1	1	1	1	1	1	1	1	1	1	1	2
0	0	0	0	0	0	0	0	0	0	0	0	0	0	0	0	0	0	0	0	0	0	0	0	0	0	0	0	0	0	0	0	0	0	1	1	1	1	1	1	1	1	1	1	1	1	1	1	2	3
0	0	0	0	0	0	0	0	0	0	0	0	0	0	0	0	0	0	0	0	0	0	0	0	0	0	0	0	0	0	0	0	0	1	1	1	1	1	1	1	1	1	1	1	2	2	2	2	3	4
0	0	0	0	0	0	0	0	0	0	0	0	0	0	0	0	0	0	0	0	0	0	0	0	0	0	0	0	0	0	0	0	1	1	1	1	1	1	1	1	1	1	2	2	2	2	3	4	8	16
0	0	0	0	0	0	0	0	0	0	0	0	0	0	0	0	0	0	0	0	0	0	0	0	0	0	0	0	0	0	1	1	1	1	1	1	1	1	1	1	1	1	2	2	3	4	7	15	27	41
0	0	0	0	0	0	0	0	0	0	0	0	0	0	0	0	0	0	0	0	0	0	0	0	0	0	0	0	0	0	1	1	1	1	1	1	1	1	2	2	1	1	2	3	5	11	23	43	60	62
0	0	0	0	0	0	0	0	0	0	0	0	0	0	0	0	0	0	0	0	0	0	0	0	0	0	0	0	0	1	1	1	1	1	1	1	1	1	2	2	2	2	3	5	14	34	62	70	48	34
0	0	0	0	0	0	0	0	0	0	0	0	0	0	0	0	0	0	0	0	0	0	0	0	0	0	0	0	1	1	1	1	1	1	1	1	1	1	1	2	2	3	3	20	48	62	56	40	31	27
0	0	0	0	0	0	0	0	0	0	0	0	0	0	0	0	0	0	0	0	0	0	0	0	0	0	0	1	1	1	1	1	1	1	1	1	1	1	1	2	3	7	28	54	58	49	36	29	26	24
0	0	0	0	0	0	0	0	0	0	0	0	0	0	0	0	0	0	0	0	0	0	0	0	0	0	0	1	1	1	1	1	1	1	1	1	1	1	2	4	13	34	59	54	42	33	27	25	24	23
0	0	0	0	0	0	0	0	0	0	0	0	0	0	0	0	0	0	0	0	0	0	0	0	0	0	1	1	1	1	1	1	1	1	1	1	1	2	3	16	37	55	54	35	27	25	25	23	22	22
0	0	0	0	0	0	0	0	0	0	0	0	0	0	0	0	0	0	0	0	0	0	0	0	0	1	1	1	1	2	1	1	1	1	1	2	2	3	17	39	53	51	30	22	23	23	22	22	22	21
0	0	0	0	0	0	0	0	0	0	0	0	0	0	0	0	0	0	0	0	0	0	0	0	1	1	1	1	1	2	1	1	1	1	2	3	5	15	42	55	47	28	20	22	22	23	21	19	19	19
0	0	0	0	0	0	0	0	0	0	0	0	0	0	0	0	0	0	0	0	0	0	0	0	1	1	1	1	1	1	1	1	1	1	2	6	16	43	59	44	27	21	22	21	22	21	19	19	18	17
0	0	0	0	0	0	0	0	0	0	0	0	0	0	0	0	0	0	0	0	0	0	1	1	1	1	1	1	1	1	1	1	1	2	4	16	40	66	42	29	24	23	21	23	20	19	19	17	16	16
0	0	0	0	0	0	0	0	0	0	0	0	0	0	0	0	0	0	0	0	0	1	1	1	1	1	1	1	1	2	2	2	2	2	14	39	56	44	27	24	22	21	21	22	19	18	17	16	15	18
0	0	0	0	0	0	0	0	0	0	0	0	0	0	0	0	0	0	0	0	0	1	1	1	1	1	1	1	2	2	2	3	2	13	40	51	43	27	23	21	20	20	21	20	18	17	16	15	17	23
0	0	0	0	0	0	0	0	0	0	0	0	0	0	0	0	0	0	0	0	0	0	1	1	1	1	1	2	2	2	1	3	9	37	51	43	28	22	22	21	20	20	20	19	17	17	17	18	24	35
0	0	0	0	0	0	0	0	0	0	0	0	0	0	0	0	0	0	0	0	0	0	1	1	1	1	1	2	2	2	3	10	31	53	44	29	21	22	21	21	20	20	19	18	18	18	18	26	38	48
0	0	0	0	0	0	0	0	0	0	0	0	0	0	0	0	0	0	0	0	1	1	1	1	1	1	1	2	2	3	10	26	50	48	28	20	20	21	21	19	18	18	18	18	17	18	28	41	49	49
0	0	0	0	0	0	0	0	0	0	0	0	0	0	0	0	0	0	1	1	1	1	1	1	1	1	1	1	2	8	24	43	49	26	21	19	19	20	19	17	17	18	18	17	18	27	42	50	52	48
0	0	0	0	0	0	0	0	0	0	0	0	0	0	0	0	0	0	1	1	1	1	1	1	1	2	2	1	3	20	41	47	29	17	18	18	18	18	17	17	18	18	17	19	27	41	52	54	51	47
0	0	0	0	0	0	0	0	0	0	0	0	0	0	0	0	0	1	1	1	2	2	2	2	2	2	2	3	13	42	46	33	19	17	16	18	18	17	17	18	18	17	20	28	40	52	55	52	49	46
0	0	0	0	0	0	0	0	0	0	0	0	0	0	0	0	1	1	1	1	2	3	3	3	2	2	4	12	39	46	34	22	17	16	16	17	18	18	18	18	18	20	29	41	51	54	53	49	47	47
0	0	0	0	0	0	0	0	0	0	0	0	0	0	0	1	1	1	1	2	2	2	2	2	2	3	12	32	50	35	24	18	16	16	17	16	18	19	18	17	19	31	43	51	53	52	49	48	48	45
0	0	0	0	0	0	0	0	0	0	0	0	0	0	1	1	1	1	2	2	1	1	1	2	2	10	27	46	41	23	19	18	17	17	17	16	18	18	16	18	30	46	50	51	51	49	48	49	46	36
0	0	0	0	0	0	0	0	0	0	0	0	0	0	1	1	2	2	2	1	1	1	1	2	7	25	40	42	24	18	19	18	17	17	16	17	16	16	19	30	47	50	50	50	50	48	48	48	38	25
0	0	0	0	0	0	0	0	0	0	0	0	0	1	1	1	2	2	1	1	2	2	2	4	19	40	42	27	16	18	19	18	16	15	16	16	16	21	32	46	53	51	50	49	50	50	49	40	25	17
0	0	0	0	0	0	0	0	0	0	0	0	1	1	1	2	2	1	2	2	3	3	4	11	37	44	31	17	18	17	18	17	16	15	15	15	21	33	45	53	53	52	50	49	50	50	45	27	16	15
0	0	0	0	0	0	0	0	0	0	0	1	1	1	2	2	2	2	2	3	4	5	11	34	47	30	19	17	17	18	18	16	15	15	16	21	34	46	53	53	52	51	50	49	47	41	30	16	14	15
0	0	0	0	0	0	0	0	0	0	0	1	1	1	2	2	2	1	1	4	4	10	26	48	34	20	16	16	17	18	17	15	14	16	22	33	48	54	53	51	51	50	51	45	34	23	17	14	14	13
0	0	0	0	0	0	0	0	0	0	1	1	1	1	1	2	3	2	1	3	7	23	39	40	22	18	16	16	17	18	15	14	17	22	33	47	54	53	51	50	50	51	49	36	23	16	15	13	12	12
0	0	0	0	0	0	0	0	0	0	1	1	2	2	2	2	2	2	1	4	19	36	41	28	18	18	16	17	18	17	14	18	26	36	46	52	49	47	46	47	49	51	48	31	19	15	14	13	13	12
0	0	0	0	0	0	0	0	0	0	1	1	2	2	2	2	2	2	2	12	35	41	33	21	20	18	17	18	17	16	16	29	42	50	50	47	43	43	45	48	51	51	44	26	17	15	14	13	13	13
0	0	0	0	0	0	0	0	0	1	1	1	2	3	3	2	2	3	7	28	46	36	23	19	18	18	19	18	16	19	28	48	53	50	44	39	36	39	46	50	51	45	33	19	16	15	14	12	12	13
0	0	0	0	0	0	0	0	0	1	1	1	2	4	4	3	2	6	18	47	42	26	18	18	15	18	19	17	20	31	46	55	48	39	33	29	30	39	48	51	46	34	19	14	15	16	15	12	12	14
0	0	0	0	0	0	0	0	0	1	1	2	3	5	4	3	3	15	37	53	29	21	19	18	18	18	17	20	30	45	55	50	36	28	23	23	28	42	49	47	37	21	10	13	14	15	14	12	14	17
0	0	0	0	0	0	1	1	1	1	2	3	3	3	3	3	10	28	46	36	22	21	19	19	21	17	18	29	42	52	53	39	26	22	21	24	35	47	47	41	29	17	12	14	15	15	14	12	15	18
0	0	0	0	0	1	1	1	2	2	2	3	4	3	4	6	24	39	39	21	19	20	19	19	20	18	28	42	49	48	41	31	24	22	25	32	41	47	46	36	22	14	14	15	16	15	14	14	14	16
0	0	0	0	0	1	1	1	2	3	3	2	3	4	4	14	36	41	28	17	19	19	18	17	18	26	43	51	45	33	24	24	25	24	26	32	41	48	40	26	15	11	13	14	14	14	15	14	13	14
0	0	0	0	1	1	1	2	3	3	3	3	3	4	8	29	42	34	22	20	19	19	17	16	23	39	52	44	29	19	16	20	22	24	27	35	44	45	32	24	20	17	15	13	11	13	14	13	12	14
0	0	0	0	1	1	1	2	2	3	3	3	3	6	18	44	38	26	20	21	18	19	16	22	36	49	45	33	21	16	17	21	24	27	31	40	46	41	34	36	36	32	24	16	10	11	12	11	10	13
0	0	0	0	1	1	2	3	3	3	4	4	5	12	34	49	28	21	21	19	17	16	19	33	46	48	37	27	19	17	20	25	27	30	37	46	48	45	52	57	55	48	38	24	13	10	10	11	11	13
0	0	0	0	1	1	2	3	3	3	3	5	9	24	47	37	20	18	19	18	18	17	25	40	47	42	30	25	19	21	25	27	29	34	43	50	55	59	68	68	66	60	50	36	23	13	10	12	14	15
0	0	0	0	1	1	2	2	2	2	2	5	18	35	46	22	17	17	17	17	18	21	34	44	44	35	25	22	21	25	27	27	30	40	49	57	62	66	69	68	67	63	58	49	35	19	12	13	16	16
0	0	0	1	1	2	2	2	2	3	3	8	26	39	35	16	17	17	17	17	20	29	43	47	41	30	21	17	23	27	27	28	36	48	58	64	67	66	65	64	64	63	63	59	47	27	16	14	16	18
0	0	0	1	2	2	2	2	2	3	4	15	34	37	23	14	17	18	18	18	24	38	49	47	37	26	19	16	24	25	26	32	44	58	67	70	69	65	63	62	59	61	64	64	56	37	24	17	17	20
0	0	0	1	2	2	2	2	3	5	7	28	39	31	16	16	16	18	18	22	31	45	52	43	35	28	24	23	23	23	30	42	55	67	72	72	69	66	65	66	57	58	61	64	61	49	34	23	18	18
0	0	1	1	2	2	2	3	4	7	14	41	38	25	17	17	15	17	18	26	37	49	53	45	36	30	27	28	22	28	40	53	64	71	72	71	70	69	70	70	57	54	58	61	61	56	41	27	17	14
1	1	1	1	2	2	2	3	4	9	25	47	30	21	18	17	17	17	21	33	44	51	53	44	34	29	29	29	25	37	51	62	69	69	71	72	70	69	70	69	56	53	57	60	61	59	50	34	19	14
1	1	1	1	2	2	2	3	4	14	35	42	23	17	17	17	19	18	26	40	50	53	53	44	33	29	29	31	35	47	60	66	68	69	75	71	69	67	66	65	57	55	58	61	62	62	58	46	29	19
1	1	1	2	2	2	3	3	10	26	44	31	19	17	17	17	19	20	32	45	52	53	51	44	34	31	32	35	45	55	69	73	72	71	72	70	70	67	65	63	58	58	61	63	64	65	65	58	43	31
2	2	2	2	2	2	3	4	19	37	40	19	18	17	18	18	17	22	37	48	52	51	49	44	35	33	36	43	53	62	71	73	71	70	69	69	69	67	64	63	58	58	61	63	65	66	67	65	58	47
2	2	2	2	2	3	5	9	30	41	31	16	20	17	17	17	15	25	41	49	50	50	50	44	36	37	42	50	60	67	71	70	69	67	67	67	67	66	65	63	56	51	57	62	64	66	67	65	64	58
2	2	3	2	2	3	6	17	39	40	23	19	22	16	16	16	17	30	47	51	50	51	51	45	41	42	47	56	66	70	70	69	67	66	66	65	64	67	69	66	55	39	48	60	66	67	68	67	66	64
3	2	3	3	3	4	7	29	45	37	20	22	20	18	17	16	22	38	53	53	50	49	49	46	46	47	51	61	72	72	70	70	67	65	65	65	65	69	71	65	53	42	47	58	64	64	65	66	66	65
3	2	3	3	4	6	13	43	43	28	17	19	19	20	16	17	28	48	57	53	51	50	48	47	49	50	57	68	76	73	69	69	69	68	67	66	65	67	63	57	52	52	52	58	61	61	62	63	66	66
2	2	4	4	4	8	20	47	33	21	16	16	19	20	15	22	39	55	58	54	53	51	49	48	50	55	67	77	79	75	72	71	72	71	69	66	63	62	58	56	57	59	57	60	60	59	60	61	66	69
3	3	5	5	4	12	33	50	27	19	16	15	20	20	17	32	50	58	56	54	54	51	48	48	52	64	78	82	80	78	79	78	75	73	70	65	62	62	60	61	63	64	62	64	61	58	58	61	65	67
3	4	4	4	6	19	43	45	22	17	16	17	22	19	24	43	56	56	53	54	51	48	47	51	61	74	80	83	84	83	81	78	76	74	71	66	65	67	67	66	67	68	68	68	64	58	55	56	61	63
4	4	4	5	10	26	46	32	18	16	16	19	24	19	35	50	54	52	54	53	48	46	48	55	68	79	80	83	85	83	78	74	75	75	71	68	69	71	71	67	64	64	66	65	64	61	57	56	61	65
5	4	4	6	16	33	41	20	20	19	19	20	24	27	47	54	53	50	50	50	46	45	50	60	73	80	80	81	81	78	73	70	72	72	69	65	67	70	71	68	62	59	61	64	64	62	58	56	59	64
4	4	5	7	24	38	36	17	22	19	21	22	25	41	56	55	52	48	46	46	46	48	56	67	76	80	79	78	76	73	71	71	70	66	61	58	63	68	67	67	64	59	59	65	64	61	57	54	55	62
3	4	4	8	31	40	30	15	19	17	21	23	29	51	60	53	48	44	41	42	47	51	61	73	80	80	77	75	79	77	70	66	64	59	57	59	65	68	65	67	66	62	61	65	64	59	55	53	53	59
3	3	3	13	38	38	24	16	18	17	19	23	36	56	58	48	41	38	39	41	50	54	63	73	79	78	76	76	76	74	67	61	59	58	58	62	67	70	66	67	67	65	62	63	63	59	57	57	56	57
3	3	4	22	42	33	20	17	18	18	18	27	44	57	49	41	33	33	38	45	54	57	62	69	74	75	74	74	71	68	66	63	59	59	61	64	69	72	71	68	65	63	61	60	62	60	59	58	57	55
3	3	7	32	42	26	16	18	20	18	19	35	50	52	40	34	27	30	39	49	59	66	69	71	73	75	73	74	71	67	66	67	62	61	63	66	70	73	74	71	66	62	60	60	58	57	55	54	53	51
2	4	13	42	38	20	13	18	20	17	26	46	49	38	32	29	24	28	38	51	62	74	76	75	75	76	74	75	73	69	68	68	63	65	67	69	71	74	77	74	67	63	62	61	58	56	53	51	50	48
2	6	20	48	32	18	15	17	17	15	31	48	43	30	27	26	22	27	39	54	65	78	78	75	74	75	75	77	73	69	68	68	66	69	71	71	71	73	74	69	62	60	60	61	60	58	53	50	49	48
3	10	28	50	24	18	17	18	17	16	35	47	38	25	24	22	18	24	41	58	69	79	76	72	68	68	70	76	73	69	67	67	67	65	66	68	68	68	69	65	59	58	58	59	62	63	56	51	49	49
5	17	36	46	17	17	17	18	19	18	40	48	35	23	21	16	13	23	43	62	72	80	78	72	69	70	72	73	70	68	65	62	59	57	57	61	63	63	65	65	59	57	57	58	61	64	58	51	48	50
7	23	40	41	15	16	16	17	19	21	47	48	35	23	17	9	10	25	49	66	74	81	80	75	74	76	77	74	66	64	62	57	52	50	50	53	57	60	63	67	61	57	56	55	55	62	61	59	56	53
10	28	42	34	15	17	15	16	18	24	52	46	35	26	17	9	13	33	56	69	74	79	80	77	75	76	77	77	66	61	58	54	49	47	49	51	54	57	61	65	57	53	52	50	49	55	56	60	60	58
13	34	42	28	17	19	17	16	19	29	54	43	34	27	19	13	18	41	63	73	76	80	84	82	78	76	77	79	69	59	56	53	50	49	52	56	57	58	59	57	53	53	53	52	51	51	50	54	60	61
18	39	40	23	18	21	18	17	21	34	57	43	32	27	21	16	26	50	70	79	82	85	87	84	81	78	77	79	73	60	56	54	53	55	55	56	60	63	62	56	54	54	52	51	52	50	48	51	58	63
25	43	37	21	20	18	18	17	24	40	58	44	31	25	21	22	36	59	76	85	88	88	87	82	80	78	76	76	77	69	61	56	55	56	56	56	60	64	65	60	55	54	51	51	52	52	51	55	58	60
33	43	31	16	16	17	18	17	28	46	57	42	30	23	22	29	47	68	82	88	87	85	85	85	81	78	75	75	78	74	67	62	59	59	60	61	62	65	66	64	56	54	54	55	56	56	55	60	58	57
41	41	24	12	14	16	16	19	35	52	54	38	29	24	26	38	58	75	85	86	85	84	84	84	81	80	78	75	74	73	71	68	65	63	65	67	66	66	66	64	57	57	64	67	65	60	55	63	61	58
47	39	21	12	13	14	14	20	40	54	51	35	30	32	36	47	66	79	84	86	88	88	85	81	80	82	81	76	72	71	71	71	69	67	68	70	69	68	66	64	62	65	70	70	66	60	57	65	60	55
51	35	20	15	14	11	13	22	40	50	46	37	38	42	46	56	71	79	87	88	86	85	83	79	80	83	82	78	74	70	67	66	64	65	68	67	68	68	66	65	67	67	66	64	61	58	59	64	56	52
52	29	19	15	13	11	14	25	42	48	43	39	40	47	53	63	74	81	88	88	83	79	80	80	81	82	83	83	78	69	65	66	66	68	71	68	65	65	66	69	72	68	62	57	55	56	60	60	53	53
50	22	16	13	12	11	15	29	47	48	42	42	45	53	59	69	79	84	87	86	82	79	80	82	81	79	81	81	78	69	69	74	74	73	71	68	66	64	66	71	75	70	62	56	53	53	55	53	51	55
46	20	17	15	13	14	17	30	47	47	42	45	54	58	64	73	83	87	84	84	85	85	84	83	84	78	75	76	77	74	71	74	75	74	71	69	70	67	67	71	73	70	67	62	54	49	47	48	47	52
43	18	19	16	15	18	18	29	46	47	44	48	60	60	66	76	84	86	81	83	83	82	79	76	78	76	72	72	76	77	73	72	74	74	72	70	74	74	71	70	71	69	68	67	58	48	41	40	42	47
40	16	19	15	17	21	20	30	48	50	47	50	60	57	67	77	84	85	79	79	79	79	77	75	75	74	71	70	73	76	75	72	74	75	72	70	74	79	75	71	71	73	72	74	67	55	43	37	40	44
37	14	18	13	17	22	22	36	55	52	49	53	60	57	70	80	84	82	79	78	79	79	79	78	76	73	73	72	72	73	77	74	75	75	71	67	72	80	78	69	66	69	69	70	71	64	54	47	46	45
34	15	16	12	19	24	27	43	56	50	51	57	59	59	72	81	82	81	81	79	81	80	81	81	78	75	76	77	75	73	75	78	77	75	70	67	69	79	78	68	61	59	58	60	68	71	67	62	57	53
31	14	14	11	20	25	30	46	54	50	56	60	60	62	72	79	80	81	82	80	82	81	80	79	76	74	75	76	74	72	73	79	78	74	71	69	70	73	70	60	52	49	47	50	62	70	73	70	65	63
29	14	14	13	20	24	30	47	55	56	60	62	61	64	73	76	79	81	81	78	83	81	78	76	73	70	72	73	73	73	74	75	75	73	74	75	74	66	57	47	44	45	44	45	53	61	67	69	68	67
27	15	15	14	20	22	29	46	59	62	63	61	60	65	77	77	79	81	81	78	83	81	78	76	73	71	74	73	73	75	76	74	74	74	78	81	76	64	51	41	46	52	50	43	48	53	58	64	68	67
25	15	16	15	22	24	31	46	62	65	64	62	61	64	76	77	81	84	84	80	82	81	79	76	74	74	76	74	73	74	75	76	77	79	82	80	75	69	64	61	64	64	60	54	55	57	59	62	65	70
23	14	17	17	28	30	35	48	63	62	63	63	63	66	77	78	82	86	84	80	80	81	80	77	76	77	76	74	72	70	71	76	79	81	78	74	71	72	73	74	73	69	65	64	64	62	62	62	64	72
22	15	20	21	33	33	37	50	63	59	62	64	64	67	78	78	80	85	84	80	78	81	82	79	77	78	74	75	73	69	70	75	76	75	72	68	67	68	70	74	75	73	70	71	70	65	62	61	65	72
22	16	21	22	35	33	38	51	62	59	65	64	64	69	81	82	80	84	84	81	79	79	82	80	78	76	72	77	78	76	75	75	73	72	71	69	68	67	67	71	77	77	75	75	73	66	60	58	63	70
24	17	19	22	37	34	41	54	61	59	67	64	64	73	85	88	84	85	85	85	85	81	82	84	82	77	74	79	83	80	75	72	72	71	71	71	71	70	68	74	81	81	79	78	75	73	63	58	60	67
24	19	21	23	36	33	45	56	60	61	67	62	65	77	89	92	90	87	84	85	88	88	88	91	88	81	76	76	78	76	71	70	73	72	70	72	73	73	72	79	81	79	77	75	73	75	70	62	62	68
24	21	23	23	32	32	47	58	60	63	67	61	66	78	88	88	85	85	85	86	84	80	79	87	88	84	78	74	73	72	71	72	75	73	71	72	73	74	74	76	77	75	74	73	71	70	70	66	67	72
24	21	24	22	26	29	47	59	62	65	65	61	64	77	88	88	84	84	85	85	80	69	64	75	83	83	79	75	75	75	76	78	78	74	75	75	76	77	78	76	75	75	75	74	73	67	68	68	71	75
22	19	21	20	23	26	46	59	63	65	62	61	64	77	89	90	86	84	85	86	81	69	58	66	77	82	81	80	82	78	81	83	82	75	74	76	76	76	78	78	75	74	73	72	70	65	65	69	73	76
22	17	18	19	21	26	49	59	62	64	63	62	65	78	89	90	87	84	86	88	89	86	79	72	77	83	86	84	79	74	77	80	79	75	73	77	76	76	77	78	77	74	69	65	62	60	64	68	73	78
24	17	18	19	21	26	51	57	59	62	64	62	66	79	88	90	87	86	88	92	94	94	94	83	80	85	89	86	79	74	75	75	74	73	73	76	76	76	76	77	78	75	69	62	57	55	62	71	78	83
25	19	19	21	23	25	51	56	57	59	62	61	67	80	89	91	88	86	87	90	89	87	88	84	83	86	88	85	80	79	78	76	72	71	72	72	73	75	77	77	78	77	75	73	68	64	63	69	79	85
26	20	20	22	24	21	47	58	58	57	57	60	67	82	91	93	90	89	87	88	87	84	85	85	84	87	87	85	83	84	83	80	74	68	66	63	67	70	72	73	73	72	73	72	70	68	65	62	71	79
25	19	20	23	23	17	42	60	60	56	56	58	65	77	88	91	89	90	87	88	86	85	86	86	84	85	86	86	84	84	80	77	73	69	66	63	67	69	71	73	73	74	74	72	70	69	66	60	63	69
25	17	17	21	21	17	38	58	60	57	53	51	63	74	85	89	88	91	88	89	88	87	88	86	80	78	76	78	81	78	72	70	69	70	70	67	67	69	72	74	74	76	78	76	72	69	68	65	62	60
34	17	15	20	22	19	32	55	59	55	50	46	61	73	85	89	89	93	91	92	90	90	90	85	77	66	62	69	80	81	75	71	66	66	71	73	68	69	72	74	75	77	80	79	76	73	70	72	70	64
42	17	15	20	23	20	24	53	56	52	46	43	58	72	86	92	93	97	96	95	94	92	89	84	83	72	68	75	84	84	76	69	64	65	73	80	73	70	72	75	76	78	75	73	75	76	75	75	74	75
47	16	15	19	22	21	20	51	55	49	42	40	52	68	85	93	95	96	97	91	92	90	87	85	90	84	79	81	86	85	75	65	63	68	76	85	81	75	74	77	81	81	76	72	72	73	75	74	72	73
51	15	14	17	20	22	21	48	55	49	39	35	45	67	81	90	93	94	93	86	88	89	87	87	93	91	86	84	83	81	75	65	65	70	77	82	85	81	78	78	79	77	76	74	71	71	73	73	71	71
56	18	15	16	20	22	21	41	54	49	39	32	35	59	75	87	92	91	88	83	86	89	90	91	92	90	86	83	80	78	78	68	67	73	77	76	79	79	77	77	77	75	74	75	74	73	74	73	72	71
59	28	17	18	21	22	21	32	51	46	38	30	26	44	69	85	91	90	85	83	85	89	92	91	88	82	82	82	80	80	82	73	70	75	77	72	72	76	77	76	75	74	72	74	77	77	76	74	75	75
55	38	17	16	19	20	21	26	48	42	37	30	22	28	61	82	90	91	88	86	86	88	88	85	81	78	81	82	81	81	81	74	72	75	76	73	72	76	78	76	73	70	67	70	76	78	76	75	77	75
51	50	18	16	18	20	21	23	47	40	35	31	22	16	50	76	89	95	97	92	86	85	84	83	82	81	81	82	81	80	80	75	75	76	76	76	77	80	80	76	69	60	55	62	71	74	74	74	76	76
46	59	26	19	18	21	21	22	46	41	32	29	24	11	36	71	88	95	97	94	89	87	88	89	88	84	81	82	82	81	80	77	78	78	77	78	81	83	84	79	69	59	54	62	71	72	72	72	74	75
38	62	40	23	20	23	23	21	40	48	31	28	27	15	28	65	84	93	96	96	92	89	90	92	93	88	85	85	85	83	82	80	80	79	78	78	79	83	85	81	77	71	66	67	73	73	73	73	73	73
28	56	55	26	20	23	24	21	26	55	36	27	25	19	19	55	79	91	96	97	94	90	89	92	93	92	91	89	88	86	84	83	82	81	80	79	80	81	81	80	80	78	74	72	76	76	76	76	75	74
18	45	64	32	20	19	23	25	23	52	42	27	23	23	14	41	73	89	95	97	95	91	88	89	90	91	91	88	86	84	82	80	80	82	81	81	81	79	76	77	80	79	77	75	77	77	78	78	78	77
10	34	63	47	23	17	22	25	23	39	46	31	24	24	12	26	64	85	93	96	96	96	90	85	85	87	86	82	80	78	75	74	76	81	80	79	78	76	73	75	78	79	78	76	74	74	75	75	75	76
5	23	51	61	29	19	20	24	23	24	46	37	27	21	14	14	52	82	96	97	96	98	91	85	84	87	86	84	83	80	77	76	78	81	78	76	75	75	74	74	76	78	78	77	74	72	70	67	65	69
3	13	37	66	38	21	19	23	24	18	43	46	33	22	21	12	42	75	94	97	94	95	92	88	88	90	90	91	89	85	82	82	83	82	77	77	77	77	75	72	68	66	66	67	69	68	68	66	63	64
2	6	25	60	50	24	18	23	26	19	30	52	42	29	28	20	36	62	83	93	92	93	90	88	90	92	93	94	90	86	84	84	85	82	79	80	78	73	68	64	62	61	61	62	65	66	67	67	64	63
1	2	17	48	64	29	20	22	23	20	16	47	48	36	27	22	27	50	73	87	92	92	88	86	88	90	90	87	81	80	81	81	78	74	70	68	68	67	65	64	66	64	64	65	68	69	68	68	67	66
2	1	11	37	71	39	24	21	22	20	16	36	52	43	26	21	20	41	64	82	92	93	89	85	85	84	80	74	72	75	78	78	75	70	61	60	64	66	65	65	67	66	65	67	70	73	71	70	71	67
1	2	8	28	64	52	29	21	21	20	21	24	52	51	32	19	18	34	58	77	88	94	91	89	87	84	79	73	75	77	79	81	79	70	59	60	63	65	63	63	62	60	60	61	63	67	73	75	73	67
2	2	5	19	51	64	34	21	20	21	25	19	45	57	43	21	24	30	52	68	78	87	89	89	86	84	82	79	79	83	83	83	80	69	60	64	64	62	60	58	56	55	56	57	57	57	63	68	70	68
2	2	3	12	36	69	42	22	17	20	22	23	32	55	51	26	28	35	47	61	71	80	90	86	83	82	83	84	84	87	84	80	73	65	62	64	62	60	60	59	60	57	58	60	60	57	57	59	62	64
1	2	2	6	22	64	54	28	18	19	19	30	24	46	51	34	22	40	46	59	67	73	88	85	81	81	84	87	85	83	76	68	63	62	65	64	64	64	63	62	61	59	59	61	62	61	58	56	58	60
1	1	1	2	12	48	68	38	21	19	19	28	22	37	51	42	18	39	48	59	64	69	81	86	84	85	86	85	81	72	67	64	64	65	66	65	64	64	63	62	61	61	60	60	62	63	62	60	58	58
1	2	2	2	7	30	68	49	28	19	22	25	24	29	50	48	22	30	50	57	63	66	70	89	89	91	87	79	69	64	66	67	67	67	66	66	65	64	63	62	61	62	60	60	61	62	64	64	63	61
2	2	2	2	5	18	59	59	36	22	22	23	25	23	46	54	33	20	48	55	63	64	61	76	94	94	87	75	65	66	68	69	69	68	68	69	67	66	65	63	63	63	61	60	61	62	64	63	62	62
2	2	2	2	3	11	43	65	44	25	20	20	24	20	39	57	49	17	36	52	60	63	60	60	94	97	87	75	69	68	69	69	69	69	69	71	70	69	67	65	64	64	62	62	63	64	62	63	62	61
1	2	2	2	2	7	26	64	52	30	18	19	23	22	31	55	61	33	26	48	56	61	61	58	82	92	84	76	73	70	70	69	70	70	69	71	70	69	69	67	66	66	66	65	65	64	61	62	63	61
1	2	2	2	3	5	12	52	61	39	20	18	19	24	28	48	62	51	28	41	53	60	61	59	65	83	78	75	76	75	72	72	73	72	71	73	72	70	69	68	67	66	67	64	64	64	62	63	63	61
2	2	2	2	3	3	7	35	64	48	27	19	17	22	26	42	59	61	36	35	49	57	60	59	54	73	74	73	77	83	79	80	77	74	74	74	73	69	68	68	68	67	67	64	64	64	64	63	63	61
2	2	1	2	2	2	5	20	61	56	34	19	18	18	24	37	54	62	45	33	44	55	60	58	54	61	73	76	78	84	82	81	78	76	75	74	71	68	66	67	68	68	67	65	64	64	63	63	65	62
1	2	2	2	2	2	4	10	50	62	42	21	19	15	20	31	48	59	54	40	39	53	61	60	58	52	68	77	80	81	82	81	80	78	75	72	69	68	67	67	68	68	67	66	64	63	62	62	65	62
1	2	2	2	2	2	3	6	34	63	50	27	18	16	15	25	40	54	61	53	43	51	60	63	60	52	62	76	80	79	82	82	81	80	76	71	68	69	68	67	67	68	68	67	65	64	63	62	63	62
1	1	1	2	2	2	2	4	17	58	59	36	18	18	13	19	33	50	61	54	48	51	60	65	63	58	59	73	80	80	81	83	81	80	76	72	70	71	68	67	67	67	68	68	67	65	64	63	62	61
1	1	1	1	2	2	2	2	6	46	63	46	22	19	16	18	26	42	55	52	48	50	57	65	67	63	60	70	79	81	81	84	82	79	77	74	72	71	69	68	67	67	67	68	67	65	64	63	63	63
1	1	1	1	2	2	2	2	4	30	61	56	32	18	18	17	20	32	47	53	48	48	54	62	68	66	63	65	74	82	82	80	80	80	77	75	72	70	69	69	69	69	68	68	67	63	63	64	65	65
1	1	1	1	1	1	2	2	3	15	51	62	44	20	19	17	17	22	37	55	53	47	51	59	65	67	66	62	66	75	81	80	77	78	77	75	74	72	69	70	70	71	70	68	67	63	62	64	65	66
1	1	1	1	1	1	1	2	3	6	37	61	56	30	20	19	17	17	26	44	59	52	55	60	63	64	65	64	64	67	74	80	78	77	76	75	74	74	71	71	71	70	69	67	67	64	64	64	64	65
1	1	1	1	1	1	1	1	2	2	20	54	65	47	23	22	18	18	20	27	41	56	61	61	62	63	64	64	65	63	66	75	80	77	75	74	74	75	73	72	70	68	67	66	66	66	66	65	65	67
0	1	1	1	1	1	1	1	2	2	8	41	67	62	33	21	21	19	19	22	26	42	59	62	61	62	64	64	65	63	62	67	76	77	76	76	75	72	71	72	72	70	67	66	65	66	66	66	67	68
0	1	1	1	1	1	1	1	2	2	4	24	56	69	50	23	22	20	19	20	21	26	44	56	61	63	65	64	63	64	64	63	66	74	75	77	77	75	72	72	71	70	69	68	66	66	66	67	68	67
0	1	1	1	1	1	1	1	2	1	2	11	41	66	65	35	22	21	21	20	21	19	25	43	57	63	62	65	62	61	63	64	62	65	70	72	72	72	72	72	72	70	68	67	67	67	67	67	67	64
0	1	1	1	1	1	1	1	2	1	2	4	24	55	72	54	27	22	22	20	19	22	20	22	40	57	62	61	62	61	60	61	62	62	64	65	66	66	66	67	68	67	66	65	66	66	66	66	67	67
0	0	0	0	0	1	1	1	2	2	2	3	11	37	66	71	43	24	20	22	21	21	24	22	23	36	53	61	60	61	61	61	62	61	60	60	61	61	60	60	60	61	63	65	66	66	64	63	65	67
0	0	0	0	0	1	1	1	2	2	2	2	4	18	47	75	69	39	22	19	21	20	18	23	21	23	35	52	58	59	60	60	61	61	59	56	57	58	58	57	55	52	52	54	57	60	61	63	64	63
0	0	0	0	0	1	1	1	1	2	2	2	2	6	24	54	76	63	39	24	19	19	17	20	22	20	22	34	50	55	57	59	61	60	58	54	51	50	52	52	53	53	51	50	49	48	48	50	53	53
0	0	0	0	0	1	1	1	1	1	2	2	2	3	10	29	60	73	59	40	26	19	19	18	20	22	20	19	30	49	56	56	58	62	60	57	50	46	45	43	40	42	44	47	48	47	44	40	39	40
0	0	0	0	0	0	1	1	1	1	1	1	2	2	3	12	34	62	70	61	42	25	21	21	17	21	25	22	16	26	47	57	59	61	62	61	55	47	41	36	32	30	30	34	41	47	48	42	35	32
0	0	0	0	0	0	1	1	1	1	1	1	2	2	2	4	12	35	61	71	62	41	23	21	19	18	19	22	22	20	28	42	54	60	62	63	61	54	44	34	27	22	18	16	19	29	39	46	47	43
0	0	0	0	0	0	1	1	1	1	1	1	2	1	2	2	3	8	31	58	72	66	45	23	20	20	19	17	17	20	22	28	39	51	58	63	64	62	54	40	26	18	18	17	14	11	13	23	31	38
0	0	0	0	0	0	0	0	1	1	1	1	1	1	1	1	1	2	7	24	49	69	69	46	26	20	19	17	14	16	20	21	25	35	48	60	63	64	64	60	47	26	15	15	18	19	17	15	16	24
0	0	0	0	0	0	0	0	0	1	1	1	1	1	1	1	1	1	2	8	23	48	69	68	42	24	20	19	16	11	16	22	23	22	26	43	60	65	65	64	63	56	41	25	17	17	20	19	16	19
0	0	0	0	0	0	0	0	0	0	1	1	1	1	1	1	1	1	1	3	7	23	49	72	65	38	23	20	20	17	12	15	22	25	24	25	35	52	62	65	66	65	61	47	31	20	18	23	24	23
0	0	0	0	0	0	0	0	0	0	1	1	1	1	1	1	1	1	2	3	4	7	23	54	80	64	37	21	19	20	19	17	17	19	22	26	27	34	43	52	59	64	66	63	53	35	20	19	29	30
0	0	0	0	0	0	0	0	0	0	0	1	1	1	1	1	1	1	1	2	3	3	6	23	60	81	64	39	23	19	20	21	19	18	19	24	28	26	26	32	44	55	58	61	66	60	42	26	36	43
0	0	0	0	0	0	0	0	0	0	0	0	1	1	1	1	1	1	2	2	2	2	3	8	27	62	76	64	43	27	22	21	21	19	18	20	27	27	22	19	22	33	50	57	59	61	57	46	41	41
0	0	0	0	0	0	0	0	0	0	0	1	1	1	1	1	1	1	1	1	1	2	2	3	10	31	59	71	64	48	35	26	23	21	19	18	19	22	27	25	20	18	25	44	57	62	61	54	44	35
0	0	0	0	0	0	0	0	0	0	0	0	0	0	1	1	1	1	1	1	2	2	2	2	3	7	28	53	68	69	59	43	32	25	19	18	18	16	20	25	25	23	23	27	39	53	61	60	53	41
0	0	0	0	0	0	0	0	0	0	0	0	0	0	1	1	1	1	1	2	2	2	2	2	2	1	4	17	39	62	77	76	65	52	40	30	24	19	19	21	23	24	26	24	24	37	51	59	61	57
0	0	0	0	0	0	0	0	0	0	0	0	0	0	0	1	1	1	1	1	1	1	2	2	2	2	1	2	8	22	40	58	68	69	66	58	47	36	27	23	21	22	25	27	21	22	31	43	55	65
0	0	0	0	0	0	0	0	0	0	0	0	0	0	0	0	1	1	1	1	1	1	1	2	2	2	2	2	3	6	13	24	38	50	59	64	65	59	48	35	26	22	21	23	25	24	22	22	30	44
0	0	0	0	0	0	0	0	0	0	0	0	0	0	0	0	1	1	1	1	1	1	1	2	2	2	2	2	2	2	2	5	11	20	30	43	58	70	70	58	42	29	23	21	22	26	28	27	25	25
0	0	0	0	0	0	0	0	0	0	0	0	0	0	0	0	0	1	1	1	1	1	1	1	1	1	2	2	2	1	1	1	2	2	4	10	23	43	68	77	72	58	42	30	24	23	25	28	27	24
0	0	0	0	0	0	0	0	0	0	0	0	0	0	0	0	0	0	1	1	1	1	1	1	1	1	1	1	1	1	1	1	2	2	2	2	5	12	27	48	65	72	69	58	44	32	27	26	26	25
0	0	0	0	0	0	0	0	0	0	0	0	0	0	0	0	0	0	0	1	1	1	1	1	1	1	1	1	2	1	1	1	1	2	2	2	3	4	8	18	33	50	63	69	66	55	44	34	27	23
0	0	0	0	0	0	0	0	0	0	0	0	0	0	0	0	0	0	0	0	1	1	1	1	1	2	2	1	1	1	1	1	2	2	1	1	2	2	2	3	9	19	34	51	66	73	69	58	43	30
0	0	0	0	0	0	0	0	0	0	0	0	0	0	0	0	0	0	0	0	0	1	1	1	1	1	1	1	1	1	1	1	1	1	1	1	1	2	2	2	3	3	5	13	28	51	69	77	75	67
0	0	0	0	0	0	0	0	0	0	0	0	0	0	0	0	0	0	0	0	0	0	0	0	1	1	1	1	1	1	1	1	1	1	1	1	1	1	1	3	3	3	3	3	5	13	26	42	57	68
0	0	0	0	0	0	0	0	0	0	0	0	0	0	0	0	0	0	0	0	0	0	0	0	0	0	0	0	1	1	1	1	1	1	1	1	1	1	1	1	2	3	3	3	3	4	7	14	24	38
0	0	0	0	0	0	0	0	0	0	0	0	0	0	0	0	0	0	0	0	0	0	0	0	0	0	0	0	1	1	1	1	1	1	1	1	1	1	1	1	1	1	2	2	2	2	2	3	5	10
0	0	0	0	0	0	0	0	0	0	0	0	0	0	0	0	0	0	0	0	0	0	0	0	0	0	0	0	0	1	1	1	1	1	1	1	1	1	1	1	1	1	1	1	2	1	2	2	3	2
0	0	0	0	0	0	0	0	0	0	0	0	0	0	0	0	0	0	0	0	0	0	0	0	0	0	0	0	0	0	1	1	0	1	1	0	1	1	1	1	1	1	1	1	1	2	2	2	2	3
0	0	0	0	0	0	0	0	0	0	0	0	0	0	0	0	0	0	0	0	0	0	0	0	0	0	0	0	0	0	0	0	0	1	0	0	1	1	1	1	1	1	1	1	1	2	3	2	2	2
0	0	0	0	0	0	0	0	0	0	0	0	0	0	0	0	0	0	0	0	0	0	0	0	0	0	0	0	0	0	0	0	0	0	0	0	1	1	1	1	1	1	1	1	1	1	1	1	2	2
0	0	0	0	0	0	0	0	0	0	0	0	0	0	0	0	0	0	0	0	0	0	0	0	0	0	0	0	0	0	0	0	0	0	0	0	0	0	0	1	1	1	1	1	1	1	1	1	1	2
0	0	0	0	0	0	0	0	0	0	0	0	0	0	0	0	0	0	0	0	0	0	0	0	0	0	0	0	0	0	0	0	0	0	0	0	0	0	0	0	0	0	1	1	1	1	1	1	1	1
0	0	0	0	0	0	0	0	0	0	0	0	0	0	0	0	0	0	0	0	0	0	0	0	0	0	0	0	0	0	0	0	0	0	0	0	0	0	0	0	0	0	1	1	1	1	1	1	1	1
0	0	0	0	0	0	0	0	0	0	0	0	0	0	0	0	0	0	0	0	0	0	0	0	0	0	0	0	0	0	0	0	0	0	0	0	0	0	0	0	0	0	0	0	0	0	0	0	0	1
0	0	0	0	0	0	0	0	0	0	0	0	0	0	0	0	0	0	0	0	0	0	0	0	0	0	0	0	0	0	0	0	0	0	0	0	0	0	0	0	0	0	0	0	0	0	0	0	0	0
0	0	0	0	0	0	0	0	0	0	0	0	0	0	0	0	0	0	0	0	0	0	0	0	0	0	0	0	0	0	0	0	0	0	0	0	0	0	0	0	0	0	0	0	0	0	0	0	0	0
0	0	0	0	0	0	0	0	0	0	0	0	0	0	0	0	0	0	0	0	0	0	0	0	0	0	0	0	0	0	0	0	0	0	0	0	0	0	0	0	0	0	0	0	0	0	0	0	0	0
0	0	0	0	0	0	0	0	0	0	0	0	0	0	0	0	0	0	0	0	0	0	0	0	0	0	0	0	0	0	0	0	0	0	0	0	0	0	0	0	0	0	0	0	0	0	0	0	0	0
0	0	0	0	0	0	0	0	0	0	0	0	0	0	0	0	0	0	0	0	0	0	0	0	0	0	0	0	0	0	0	0	0	0	0	0	0	0	0	0	0	0	0	0	0	0	0	0	0	0
0	0	0	0	0	0	0	0	0	0	0	0	0	0	0	0	0	0	0	0	0	0	0	0	0	0	0	0	0	0	0	0	0	0	0	0	0	0	0	0	0	0	0	0	0	0	0	0	0	0
0	0	0	0	0	0	0	0	0	0	0	0	0	0	0	0	0	0	0	0	0	0	0	0	0	0	0	0	0	0	0	0	0	0	0	0	0	0	0	0	0	0	0	0	0	0	0	0	0	0
0	0	0	0	0	0	0	0	0	0	0	0	0	0	0	0	0	0	0	0	0	0	0	0	0	0	0	0	0	0	0	0	0	0	0	0	0	0	0	0	0	0	0	0	0	0	0	0	0	0
0	0	0	0	0	0	0	0	0	0	0	0	0	0	0	0	0	0	0	0	0	0	0	0	0	0	0	0	0	0	0	0	0	0	0	0	0	0	0	0	0	0	0	0	0	0	0	0	0	0
0	0	0	0	0	0	0	0	0	0	0	0	0	0	0	0	0	0	0	0	0	0	0	0	0	0	0	0	0	0	0	0	0	0	0	0	0	0	0	0	0	0	0	0	0	0	0	0	0	0
0	0	0	0	0	0	0	0	0	0	0	0	0	0	0	0	0	0	0	0	0	0	0	0	0	0	0	0	0	0	0	0	0	0	0	0	0	0	0	0	0	0	0	0	0	0	0	0	0	0
0	0	0	0	0	0	0	0	0	0	0	0	0	0	0	0	0	0	0	0	0	0	0	0	0	0	0	0	0	0	0	0	0	0	0	0	0	0	0	0	0	0	0	0	0	0	0	0	0	0
0	0	0	0	0	0	0	0	0	0	0	0	0	0	0	0	0	0	0	0	0	0	0	0	0	0	0	0	0	0	0	0	0	0	0	0	0	0	0	0	0	0	0	0	0	0	0	0	0	0
0	0	0	0	0	0	0	0	0	0	0	0	0	0	0	0	0	0	0	0	0	0	0	0	0	0	0	0	0	0	0	0	0	0	0	0	0	0	0	0	0	0	0	0	0	0	0	0	0	0
0	0	0	0	0	0	0	0	0	0	0	0	0	0	0	0	0	0	0	0	0	0	0	0	0	0	0	0	0	0	0	0	0	0	0	0	0	0	0	0	0	0	0	0	0	0	0	0	0	0
0	0	0	0	0	0	0	0	0	0	0	0	0	0	0	0	0	0	0	0	0	0	0	0	0	0	0	0	0	0	0	0	0	0	0	0	0	0	0	0	0	0	0	0	0	0	0	0	0	0
0	0	0	0	0	0	0	0	0	0	0	0	0	0	0	0	0	0	0	0	0	0	0	0	0	0	0	0	0	0	0	0	0	0	0	0	0	0	0	0	0	0	0	0	0	0	0	0	0	0
0	0	0	0	0	0	0	0	0	0	0	0	0	0	0	0	0	0	0	0	0	0	0	0	0	0	0	0	0	0	0	0	0	0	0	0	0	0	0	0	0	0	0	0	0	0	0	0	0	0
0	0	0	0	0	0	0	0	0	0	0	0	0	0	0	0	0	0	0	0	0	0	0	0	0	0	0	0	0	0	0	0	0	0	0	0	0	0	0	0	0	0	0	0	0	0	0	0	0	0
0	0	0	0	0	0	0	0	0	0	0	0	0	0	0	0	0	0	0	0	0	0	0	0	0	0	0	0	0	0	0	0	0	0	0	0	0	0	0	0	0	0	0	0	0	0	0	0	0	0
0	0	0	0	0	0	0	0	0	0	0	0	0	0	0	0	0	0	0	0	0	0	0	0	0	0	0	0	0	0	0	0	0	0	0	0	0	0	0	0	0	0	0	0	0	0	0	0	0	0
0	0	0	0	0	0	0	0	0	0	0	0	0	0	0	0	0	0	0	0	0	0	0	0	0	0	0	0	0	0	0	0	0	0	0	0	0	0	0	0	0	0	0	0	0	0	0	0	0	0
0	0	0	0	0	0	0	0	0	0	0	0	0	0	0	0	0	0	0	0	0	0	0	0	0	0	0	0	0	0	0	0	0	0	0	0	0	0	0	0	0	0	0	0	0	0	0	0	0	0
0	0	0	0	0	0	0	0	0	0	0	0	0	0	0	0	0	0	0	0	0	0	0	0	0	0	0	0	0	0	0	0	0	0	0	0	0	0	0	0	0	0	0	0	0	0	0	0	0	0
0	0	0	0	0	0	0	0	0	0	0	0	0	0	0	0	0	0	0	0	0	0	0	0	0	0	0	0	0	0	0	0	0	0	0	0	0	0	0	0	0	0	0	0	0	0	0	0	0	0
0	0	0	0	0	0	0	0	0	0	0	0	0	0	0	0	0	0	0	0	0	0	0	0	0	0	0	0	0	0	0	0	0	0	0	0	0	0	0	0	0	0	0	0	0	0	0	0	0	0
0	0	0	0	0	0	0	0	0	0	0	0	0	0	0	0	0	0	0	0	0	0	0	0	0	0	0	0	0	0	0	0	0	0	0	0	0	0	0	0	0	0	0	0	0	0	0	0	0	0
0	0	0	0	0	0	0	0	0	0	0	0	0	0	0	0	0	0	0	0	0	0	0	0	0	0	0	0	0	0	0	0	0	0	0	0	0	0	0	0	0	0	0	0	0	0	0	0	0	0
0	0	0	0	0	0	0	0	0	0	0	0	0	0	0	0	0	0	0	0	0	0	0	0	0	0	0	0	0	0	0	0	0	0	0	0	0	0	0	0	0	0	0	0	0	0	0	0	0	0
0	0	0	0	0	0	0	0	0	0	0	0	0	0	0	0	0	0	0	0	0	0	0	0	0	0	0	0	0	0	0	0	0	0	0	0	0	0	0	0	0	0	0	0	0	0	0	0	0	0
0	0	0	0	0	0	0	0	0	0	0	0	0	0	0	0	0	0	0	0	0	0	0	0	0	0	0	0	0	0	0	0	0	0	0	0	0	0	0	0	0	0	0	0	0	0	0	0	0	0
0	0	0	0	0	0	0	0	0	0	0	0	0	0	0	0	0	0	0	0	0	0	0	0	0	0	0	0	0	0	0	0	0	0	0	0	0	0	0	0	0	0	0	0	0	0	0	0	0	0
0	0	0	0	0	0	0	0	0	0	0	0	0	0	0	0	0	0	0	0	0	0	0	0	0	0	0	0	0	0	0	0	0	0	0	0	0	0	0	0	0	0	0	0	0	0	0	0	0	0
0	0	0	0	0	0	0	0	0	0	0	0	0	0	0	0	0	0	0	0	0	0	0	0	0	0	0	0	0	0	0	0	0	0	0	0	0	0	0	0	0	0	0	0	0	0	0	0	0	0
0	0	0	0	0	0	0	0	0	0	0	0	0	0	0	0	0	0	0	0	0	0	0	0	0	0	0	0	0	0	0	0	0	0	0	0	0	0	0	0	0	0	0	0	0	0	0	0	0	0
0	0	0	0	0	0	0	0	0	0	0	0	0	0	0	0	0	0	0	0	0	0	0	0	0	0	0	0	0	0	0	0	0	0	0	0	0	0	0	0	0	0	0	0	0	0	0	0	0	0
[truncated: 2,254 more columns]

## Sheet: Figure7a_green
0	0	0	0	0	0	0	0	0	0	0	0	0	0	0	0	0	0	0	0	0	0	0	0	0	0	0	0	0	0	0	0	0	0	0	0	0	0	0	0	0	0	0	0	0	0	0	0	0	0
0	0	0	0	0	0	0	0	0	0	0	0	0	0	0	0	0	0	0	0	0	0	0	0	0	0	0	0	0	0	0	0	0	0	0	0	0	0	0	0	0	0	0	0	0	0	0	0	0	0
0	0	0	0	0	0	0	0	0	0	0	0	0	0	0	0	0	0	0	0	0	0	0	0	0	0	0	0	0	0	0	0	0	0	0	0	0	0	0	0	0	0	0	0	0	0	0	0	0	0
0	0	0	0	0	0	0	0	0	0	0	0	0	0	0	0	0	0	0	0	0	0	0	0	0	0	0	0	0	0	0	0	0	0	0	0	0	0	0	0	0	0	0	0	0	0	0	0	0	0
0	0	0	0	0	0	0	0	0	0	0	0	0	0	0	0	0	0	0	0	0	0	0	0	0	0	0	0	0	0	0	0	0	0	0	0	0	0	0	0	0	0	0	0	0	0	0	0	0	0
0	0	0	0	0	0	0	0	0	0	0	0	0	0	0	0	0	0	0	0	0	0	0	0	0	0	0	0	0	0	0	0	0	0	0	0	0	0	0	0	0	0	0	0	0	0	0	0	0	0
0	0	0	0	0	0	0	0	0	0	0	0	0	0	0	0	0	0	0	0	0	0	0	0	0	0	0	0	0	0	0	0	0	0	0	0	0	0	0	0	0	0	0	0	0	0	0	0	0	0
0	0	0	0	0	0	0	0	0	0	0	0	0	0	0	0	0	0	0	0	0	0	0	0	0	0	0	0	0	0	0	0	0	0	0	0	0	0	0	0	0	0	0	0	0	0	0	0	0	0
0	0	0	0	0	0	0	0	0	0	0	0	0	0	0	0	0	0	0	0	0	0	0	0	0	0	0	0	0	0	0	0	0	0	0	0	0	0	0	0	0	0	0	0	0	0	0	0	0	0
0	0	0	0	0	0	0	0	0	0	0	0	0	0	0	0	0	0	0	0	0	0	0	0	0	0	0	0	0	0	0	0	0	0	0	0	0	0	0	0	0	0	0	0	0	0	0	0	0	0
0	0	0	0	0	0	0	0	0	0	0	0	0	0	0	0	0	0	0	0	0	0	0	0	0	0	0	0	0	0	0	0	0	0	0	0	0	0	0	0	0	0	0	0	0	0	0	0	0	0
0	0	0	0	0	0	0	0	0	0	0	0	0	0	0	0	0	0	0	0	0	0	0	0	0	0	0	0	0	0	0	0	0	0	0	0	0	0	0	0	0	0	0	0	0	0	0	0	0	0
0	0	0	0	0	0	0	0	0	0	0	0	0	0	0	0	0	0	0	0	0	0	0	0	0	0	0	0	0	0	0	0	0	0	0	0	0	0	0	0	0	0	0	0	0	0	0	0	0	0
0	0	0	0	0	0	0	0	0	0	0	0	0	0	0	0	0	0	0	0	0	0	0	0	0	0	0	0	0	0	0	0	0	0	0	0	0	0	0	0	0	0	0	0	0	0	0	0	0	0
0	0	0	0	0	0	0	0	0	0	0	0	0	0	0	0	0	0	0	0	0	0	0	0	0	0	0	0	0	0	0	0	0	0	0	0	0	0	0	0	0	0	0	0	0	0	0	0	0	0
0	0	0	0	0	0	0	0	0	0	0	0	0	0	0	0	0	0	0	0	0	0	0	0	0	0	0	0	0	0	0	0	0	0	0	0	0	0	0	0	0	0	0	0	0	0	0	0	0	0
0	0	0	0	0	0	0	0	0	0	0	0	0	0	0	0	0	0	0	0	0	0	0	0	0	0	0	0	0	0	0	0	0	0	0	0	0	0	0	0	0	0	0	0	0	0	0	0	0	0
0	0	0	0	0	0	0	0	0	0	0	0	0	0	0	0	0	0	0	0	0	0	0	0	0	0	0	0	0	0	0	0	0	0	0	0	0	0	0	0	0	0	0	0	0	0	0	0	0	0
0	0	0	0	0	0	0	0	0	0	0	0	0	0	0	0	0	0	0	0	0	0	0	0	0	0	0	0	0	0	0	0	0	0	0	0	0	0	0	0	0	0	0	0	0	0	0	0	0	0
0	0	0	0	0	0	0	0	0	0	0	0	0	0	0	0	0	0	0	0	0	0	0	0	0	0	0	0	0	0	0	0	0	0	0	0	0	0	0	0	0	0	0	0	0	0	0	0	0	0
0	0	0	0	0	0	0	0	0	0	0	0	0	0	0	0	0	0	0	0	0	0	0	0	0	0	0	0	0	0	0	0	0	0	0	0	0	0	0	0	0	0	0	0	0	0	0	0	0	0
0	0	0	0	0	0	0	0	0	0	0	0	0	0	0	0	0	0	0	0	0	0	0	0	0	0	0	0	0	0	0	0	0	0	0	0	0	0	0	0	0	0	0	0	0	0	0	0	0	0
0	0	0	0	0	0	0	0	0	0	0	0	0	0	0	0	0	0	0	0	0	0	0	0	0	0	0	0	0	0	0	0	0	0	0	0	0	0	0	0	0	0	0	0	0	0	0	0	0	0
0	0	0	0	0	0	0	0	0	0	0	0	0	0	0	0	0	0	0	0	0	0	0	0	0	0	0	0	0	0	0	0	0	0	0	0	0	0	0	0	0	0	0	0	0	0	0	0	0	0
0	0	0	0	0	0	0	0	0	0	0	0	0	0	0	0	0	0	0	0	0	0	0	0	0	0	0	0	0	0	0	0	0	0	0	0	0	0	0	0	0	0	0	0	0	0	0	0	0	0
0	0	0	0	0	0	0	0	0	0	0	0	0	0	0	0	0	0	0	0	0	0	0	0	0	0	0	0	0	0	0	0	0	0	0	0	0	0	0	0	0	0	0	0	0	0	0	0	0	0
0	0	0	0	0	0	0	0	0	0	0	0	0	0	0	0	0	0	0	0	0	0	0	0	0	0	0	0	0	0	0	0	0	0	0	0	0	0	0	0	0	0	0	0	0	0	0	0	0	0
0	0	0	0	0	0	0	0	0	0	0	0	0	0	0	0	0	0	0	0	0	0	0	0	0	0	0	0	0	0	0	0	0	0	0	0	0	0	0	0	0	0	0	0	0	0	0	0	0	0
0	0	0	0	0	0	0	0	0	0	0	0	0	0	0	0	0	0	0	0	0	0	0	0	0	0	0	0	0	0	0	0	0	0	0	0	0	0	0	0	0	0	0	0	0	0	0	0	0	0
0	0	0	0	0	0	0	0	0	0	0	0	0	0	0	0	0	0	0	0	0	0	0	0	0	0	0	0	0	0	0	0	0	0	0	0	0	0	0	0	0	0	0	0	0	0	0	0	0	0
0	0	0	0	0	0	0	0	0	0	0	0	0	0	0	0	0	0	0	0	0	0	0	0	0	0	0	0	0	0	0	0	0	0	0	0	0	0	0	0	0	0	0	0	0	0	0	0	0	0
0	0	0	0	0	0	0	0	0	0	0	0	0	0	0	0	0	0	0	0	0	0	0	0	0	0	0	0	0	0	0	0	0	0	0	0	0	0	0	0	0	0	0	0	0	0	0	0	0	0
0	0	0	0	0	0	0	0	0	0	0	0	0	0	0	0	0	0	0	0	0	0	0	0	0	0	0	0	0	0	0	0	0	0	0	0	0	0	0	0	0	0	0	0	0	0	1	1	1	1
0	0	0	0	0	0	0	0	0	0	0	0	0	0	0	0	0	0	0	0	0	0	0	0	0	0	0	0	0	0	0	0	0	0	0	0	0	0	0	0	0	0	0	0	0	0	1	1	1	1
0	0	0	0	0	0	0	0	0	0	0	0	0	0	0	0	0	0	0	0	0	0	0	0	0	0	0	0	0	0	0	0	0	0	0	0	0	0	0	0	0	0	0	0	0	0	1	1	1	1
0	0	0	0	0	0	0	0	0	0	0	0	0	0	0	0	0	0	0	0	0	0	0	0	0	0	0	0	0	0	0	0	0	0	0	0	0	0	0	0	0	0	0	1	1	1	1	1	1	1
0	0	0	0	0	0	0	0	0	0	0	0	0	0	0	0	0	0	0	0	0	0	0	0	0	0	0	0	0	0	0	0	0	0	0	0	0	0	0	0	1	1	1	1	1	1	1	1	1	1
0	0	0	0	0	0	0	0	0	0	0	0	0	0	0	0	0	0	0	0	0	0	0	0	0	0	0	0	0	0	0	0	0	0	0	0	0	0	1	1	1	1	1	1	1	1	1	1	1	1
0	0	0	0	0	0	0	0	0	0	0	0	0	0	0	0	0	0	0	0	0	0	0	0	0	0	0	0	0	0	0	0	0	0	0	0	0	1	1	1	1	1	1	1	1	1	1	1	1	2
0	0	0	0	0	0	0	0	0	0	0	0	0	0	0	0	0	0	0	0	0	0	0	0	0	0	0	0	0	0	0	0	0	0	1	1	1	1	1	1	1	1	1	1	1	1	1	1	2	3
0	0	0	0	0	0	0	0	0	0	0	0	0	0	0	0	0	0	0	0	0	0	0	0	0	0	0	0	0	0	0	0	0	1	1	1	1	1	1	1	1	1	1	1	2	2	2	2	3	4
0	0	0	0	0	0	0	0	0	0	0	0	0	0	0	0	0	0	0	0	0	0	0	0	0	0	0	0	0	0	0	0	1	1	1	1	1	1	1	1	1	1	2	2	2	2	3	4	8	16
0	0	0	0	0	0	0	0	0	0	0	0	0	0	0	0	0	0	0	0	0	0	0	0	0	0	0	0	0	0	1	1	1	1	1	1	1	1	1	1	1	1	2	2	3	4	7	15	27	41
0	0	0	0	0	0	0	0	0	0	0	0	0	0	0	0	0	0	0	0	0	0	0	0	0	0	0	0	0	0	1	1	1	1	1	1	1	1	2	2	1	1	2	3	5	11	23	43	60	62
0	0	0	0	0	0	0	0	0	0	0	0	0	0	0	0	0	0	0	0	0	0	0	0	0	0	0	0	0	1	1	1	1	1	1	1	1	1	2	2	2	2	3	5	14	34	62	70	48	34
0	0	0	0	0	0	0	0	0	0	0	0	0	0	0	0	0	0	0	0	0	0	0	0	0	0	0	0	1	1	1	1	1	1	1	1	1	1	1	2	2	3	3	20	48	62	56	40	31	27
0	0	0	0	0	0	0	0	0	0	0	0	0	0	0	0	0	0	0	0	0	0	0	0	0	0	0	1	1	1	1	1	1	1	1	1	1	1	1	2	3	7	28	54	58	49	36	29	26	24
0	0	0	0	0	0	0	0	0	0	0	0	0	0	0	0	0	0	0	0	0	0	0	0	0	0	0	1	1	1	1	1	1	1	1	1	1	1	2	4	13	34	59	54	42	33	27	25	24	23
0	0	0	0	0	0	0	0	0	0	0	0	0	0	0	0	0	0	0	0	0	0	0	0	0	0	1	1	1	1	1	1	1	1	1	1	1	2	3	16	37	55	54	35	27	25	25	23	22	22
0	0	0	0	0	0	0	0	0	0	0	0	0	0	0	0	0	0	0	0	0	0	0	0	0	1	1	1	1	2	1	1	1	1	1	2	2	3	17	39	53	51	30	22	23	23	22	22	22	21
0	0	0	0	0	0	0	0	0	0	0	0	0	0	0	0	0	0	0	0	0	0	0	0	1	1	1	1	1	2	1	1	1	1	2	3	5	15	42	55	47	28	20	22	22	23	21	19	19	19
0	0	0	0	0	0	0	0	0	0	0	0	0	0	0	0	0	0	0	0	0	0	0	0	1	1	1	1	1	1	1	1	1	1	2	6	16	43	59	44	27	21	22	21	22	21	19	19	18	17
0	0	0	0	0	0	0	0	0	0	0	0	0	0	0	0	0	0	0	0	0	0	1	1	1	1	1	1	1	1	1	1	1	2	4	16	40	66	42	29	24	23	21	23	20	19	19	17	16	16
0	0	0	0	0	0	0	0	0	0	0	0	0	0	0	0	0	0	0	0	0	1	1	1	1	1	1	1	1	2	2	2	2	2	14	39	56	44	27	24	22	21	21	22	19	18	17	16	15	18
0	0	0	0	0	0	0	0	0	0	0	0	0	0	0	0	0	0	0	0	0	1	1	1	1	1	1	1	2	2	2	3	2	13	40	51	43	27	23	21	20	20	21	20	18	17	16	15	17	23
0	0	0	0	0	0	0	0	0	0	0	0	0	0	0	0	0	0	0	0	0	0	1	1	1	1	1	2	2	2	1	3	9	37	51	43	28	22	22	21	20	20	20	19	17	17	17	18	24	35
0	0	0	0	0	0	0	0	0	0	0	0	0	0	0	0	0	0	0	0	0	0	1	1	1	1	1	2	2	2	3	10	31	53	44	29	21	22	21	21	20	20	19	18	18	18	18	26	38	48
0	0	0	0	0	0	0	0	0	0	0	0	0	0	0	0	0	0	0	0	1	1	1	1	1	1	1	2	2	3	10	26	50	48	28	20	20	21	21	19	18	18	18	18	17	18	28	41	49	49
0	0	0	0	0	0	0	0	0	0	0	0	0	0	0	0	0	0	1	1	1	1	1	1	1	1	1	1	2	8	24	43	49	26	21	19	19	20	19	17	17	18	18	17	18	27	42	50	52	48
0	0	0	0	0	0	0	0	0	0	0	0	0	0	0	0	0	0	1	1	1	1	1	1	1	2	2	1	3	20	41	47	29	17	18	18	18	18	17	17	18	18	17	19	27	41	52	54	51	47
0	0	0	0	0	0	0	0	0	0	0	0	0	0	0	0	0	1	1	1	2	2	2	2	2	2	2	3	13	42	46	33	19	17	16	18	18	17	17	18	18	17	20	28	40	52	55	52	49	46
0	0	0	0	0	0	0	0	0	0	0	0	0	0	0	0	1	1	1	1	2	3	3	3	2	2	4	12	39	46	34	22	17	16	16	17	18	18	18	18	18	20	29	41	51	54	53	49	47	47
0	0	0	0	0	0	0	0	0	0	0	0	0	0	0	1	1	1	1	2	2	2	2	2	2	3	12	32	50	35	24	18	16	16	17	16	18	19	18	17	19	31	43	51	53	52	49	48	48	45
0	0	0	0	0	0	0	0	0	0	0	0	0	0	1	1	1	1	2	2	1	1	1	2	2	10	27	46	41	23	19	18	17	17	17	16	18	18	16	18	30	46	50	51	51	49	48	49	46	36
0	0	0	0	0	0	0	0	0	0	0	0	0	0	1	1	2	2	2	1	1	1	1	2	7	25	40	42	24	18	19	18	17	17	16	17	16	16	19	30	47	50	50	50	50	48	48	48	38	25
0	0	0	0	0	0	0	0	0	0	0	0	0	1	1	1	2	2	1	1	2	2	2	4	19	40	42	27	16	18	19	18	16	15	16	16	16	21	32	46	53	51	50	49	50	50	49	40	25	17
0	0	0	0	0	0	0	0	0	0	0	0	1	1	1	2	2	1	2	2	3	3	4	11	37	44	31	17	18	17	18	17	16	15	15	15	21	33	45	53	53	52	50	49	50	50	45	27	16	15
0	0	0	0	0	0	0	0	0	0	0	1	1	1	2	2	2	2	2	3	4	5	11	34	47	30	19	17	17	18	18	16	15	15	16	21	34	46	53	53	52	51	50	49	47	41	30	16	14	15
0	0	0	0	0	0	0	0	0	0	0	1	1	1	2	2	2	1	1	4	4	10	26	48	34	20	16	16	17	18	17	15	14	16	22	33	48	54	53	51	51	50	51	45	34	23	17	14	14	13
0	0	0	0	0	0	0	0	0	0	1	1	1	1	1	2	3	2	1	3	7	23	39	40	22	18	16	16	17	18	15	14	17	22	33	47	54	53	51	50	50	51	49	36	23	16	15	13	12	12
0	0	0	0	0	0	0	0	0	0	1	1	2	2	2	2	2	2	1	4	19	36	41	28	18	18	16	17	18	17	14	18	26	36	46	52	49	47	46	47	49	51	48	31	19	15	14	13	13	12
0	0	0	0	0	0	0	0	0	0	1	1	2	2	2	2	2	2	2	12	35	41	33	21	20	18	17	18	17	16	16	29	42	50	50	47	43	43	45	48	51	51	44	26	17	15	14	13	13	13
0	0	0	0	0	0	0	0	0	1	1	1	2	3	3	2	2	3	7	28	46	36	23	19	18	18	19	18	16	19	28	48	53	50	44	39	36	39	46	50	51	45	33	19	16	15	14	12	12	13
0	0	0	0	0	0	0	0	0	1	1	1	2	4	4	3	2	6	18	47	42	26	18	18	15	18	19	17	20	31	46	55	48	39	33	29	30	39	48	51	46	34	19	14	15	16	15	12	12	14
0	0	0	0	0	0	0	0	0	1	1	2	3	5	4	3	3	15	37	53	29	21	19	18	18	18	17	20	30	45	55	50	36	28	23	23	28	42	49	47	37	21	10	13	14	15	14	12	14	17
0	0	0	0	0	0	1	1	1	1	2	3	3	3	3	3	10	28	46	36	22	21	19	19	21	17	18	29	42	52	53	39	26	22	21	24	35	47	47	41	29	17	12	14	15	15	14	12	15	18
0	0	0	0	0	1	1	1	2	2	2	3	4	3	4	6	24	39	39	21	19	20	19	19	20	18	28	42	49	48	41	31	24	22	25	32	41	47	46	36	22	14	14	15	16	15	14	14	14	16
0	0	0	0	0	1	1	1	2	3	3	2	3	4	4	14	36	41	28	17	19	19	18	17	18	26	43	51	45	33	24	24	25	24	26	32	41	48	40	26	15	11	13	14	14	14	15	14	13	14
0	0	0	0	1	1	1	2	3	3	3	3	3	4	8	29	42	34	22	20	19	19	17	16	23	39	52	44	29	19	16	20	22	24	27	35	44	45	32	24	20	17	15	13	11	13	14	13	12	14
0	0	0	0	1	1	1	2	2	3	3	3	3	6	18	44	38	26	20	21	18	19	16	22	36	49	45	33	21	16	17	21	24	27	31	40	46	41	34	36	36	32	24	16	10	11	12	11	10	13
0	0	0	0	1	1	2	3	3	3	4	4	5	12	34	49	28	21	21	19	17	16	19	33	46	48	37	27	19	17	20	25	27	30	37	46	48	45	52	57	55	48	38	24	13	10	10	11	11	13
0	0	0	0	1	1	2	3	3	3	3	5	9	24	47	37	20	18	19	18	18	17	25	40	47	42	30	25	19	21	25	27	29	34	43	50	55	59	68	68	66	60	50	36	23	13	10	12	14	15
0	0	0	0	1	1	2	2	2	2	2	5	18	35	46	22	17	17	17	17	18	21	34	44	44	35	25	22	21	25	27	27	30	40	49	57	62	66	69	68	67	63	58	49	35	19	12	13	16	16
0	0	0	1	1	2	2	2	2	3	3	8	26	39	35	16	17	17	17	17	20	29	43	47	41	30	21	17	23	27	27	28	36	48	58	64	67	66	65	64	64	63	63	59	47	27	16	14	16	18
0	0	0	1	2	2	2	2	2	3	4	15	34	37	23	14	17	18	18	18	24	38	49	47	37	26	19	16	24	25	26	32	44	58	67	70	69	65	63	62	59	61	64	64	56	37	24	17	17	20
0	0	0	1	2	2	2	2	3	5	7	28	39	31	16	16	16	18	18	22	31	45	52	43	35	28	24	23	23	23	30	42	55	67	72	72	69	66	65	66	57	58	61	64	61	49	34	23	18	18
0	0	1	1	2	2	2	3	4	7	14	41	38	25	17	17	15	17	18	26	37	49	53	45	36	30	27	28	22	28	40	53	64	71	72	71	70	69	70	70	57	54	58	61	61	56	41	27	17	14
1	1	1	1	2	2	2	3	4	9	25	47	30	21	18	17	17	17	21	33	44	51	53	44	34	29	29	29	25	37	51	62	69	69	71	72	70	69	70	69	56	53	57	60	61	59	50	34	19	14
1	1	1	1	2	2	2	3	4	14	35	42	23	17	17	17	19	18	26	40	50	53	53	44	33	29	29	31	35	47	60	66	68	69	75	71	69	67	66	65	57	55	58	61	62	62	58	46	29	19
1	1	1	2	2	2	3	3	10	26	44	31	19	17	17	17	19	20	32	45	52	53	51	44	34	31	32	35	45	55	69	73	72	71	72	70	70	67	65	63	58	58	61	63	64	65	65	58	43	31
2	2	2	2	2	2	3	4	19	37	40	19	18	17	18	18	17	22	37	48	52	51	49	44	35	33	36	43	53	62	71	73	71	70	69	69	69	67	64	63	58	58	61	63	65	66	67	65	58	47
2	2	2	2	2	3	5	9	30	41	31	16	20	17	17	17	15	25	41	49	50	50	50	44	36	37	42	50	60	67	71	70	69	67	67	67	67	66	65	63	56	51	57	62	64	66	67	65	64	58
2	2	3	2	2	3	6	17	39	40	23	19	22	16	16	16	17	30	47	51	50	51	51	45	41	42	47	56	66	70	70	69	67	66	66	65	64	67	69	66	55	39	48	60	66	67	68	67	66	64
3	2	3	3	3	4	7	29	45	37	20	22	20	18	17	16	22	38	53	53	50	49	49	46	46	47	51	61	72	72	70	70	67	65	65	65	65	69	71	65	53	42	47	58	64	64	65	66	66	65
3	2	3	3	4	6	13	43	43	28	17	19	19	20	16	17	28	48	57	53	51	50	48	47	49	50	57	68	76	73	69	69	69	68	67	66	65	67	63	57	52	52	52	58	61	61	62	63	66	66
2	2	4	4	4	8	20	47	33	21	16	16	19	20	15	22	39	55	58	54	53	51	49	48	50	55	67	77	79	75	72	71	72	71	69	66	63	62	58	56	57	59	57	60	60	59	60	61	66	69
3	3	5	5	4	12	33	50	27	19	16	15	20	20	17	32	50	58	56	54	54	51	48	48	52	64	78	82	80	78	79	78	75	73	70	65	62	62	60	61	63	64	62	64	61	58	58	61	65	67
3	4	4	4	6	19	43	45	22	17	16	17	22	19	24	43	56	56	53	54	51	48	47	51	61	74	80	83	84	83	81	78	76	74	71	66	65	67	67	66	67	68	68	68	64	58	55	56	61	63
4	4	4	5	10	26	46	32	18	16	16	19	24	19	35	50	54	52	54	53	48	46	48	55	68	79	80	83	85	83	78	74	75	75	71	68	69	71	71	67	64	64	66	65	64	61	57	56	61	65
5	4	4	6	16	33	41	20	20	19	19	20	24	27	47	54	53	50	50	50	46	45	50	60	73	80	80	81	81	78	73	70	72	72	69	65	67	70	71	68	62	59	61	64	64	62	58	56	59	64
4	4	5	7	24	38	36	17	22	19	21	22	25	41	56	55	52	48	46	46	46	48	56	67	76	80	79	78	76	73	71	71	70	66	61	58	63	68	67	67	64	59	59	65	64	61	57	54	55	62
3	4	4	8	31	40	30	15	19	17	21	23	29	51	60	53	48	44	41	42	47	51	61	73	80	80	77	75	79	77	70	66	64	59	57	59	65	68	65	67	66	62	61	65	64	59	55	53	53	59
3	3	3	13	38	38	24	16	18	17	19	23	36	56	58	48	41	38	39	41	50	54	63	73	79	78	76	76	76	74	67	61	59	58	58	62	67	70	66	67	67	65	62	63	63	59	57	57	56	57
3	3	4	22	42	33	20	17	18	18	18	27	44	57	49	41	33	33	38	45	54	57	62	69	74	75	74	74	71	68	66	63	59	59	61	64	69	72	71	68	65	63	61	60	62	60	59	58	57	55
3	3	7	32	42	26	16	18	20	18	19	35	50	52	40	34	27	30	39	49	59	66	69	71	73	75	73	74	71	67	66	67	62	61	63	66	70	73	74	71	66	62	60	60	58	57	55	54	53	51
2	4	13	42	38	20	13	18	20	17	26	46	49	38	32	29	24	28	38	51	62	74	76	75	75	76	74	75	73	69	68	68	63	65	67	69	71	74	77	74	67	63	62	61	58	56	53	51	50	48
2	6	20	48	32	18	15	17	17	15	31	48	43	30	27	26	22	27	39	54	65	78	78	75	74	75	75	77	73	69	68	68	66	69	71	71	71	73	74	69	62	60	60	61	60	58	53	50	49	48
3	10	28	50	24	18	17	18	17	16	35	47	38	25	24	22	18	24	41	58	69	79	76	72	68	68	70	76	73	69	67	67	67	65	66	68	68	68	69	65	59	58	58	59	62	63	56	51	49	49
5	17	36	46	17	17	17	18	19	18	40	48	35	23	21	16	13	23	43	62	72	80	78	72	69	70	72	73	70	68	65	62	59	57	57	61	63	63	65	65	59	57	57	58	61	64	58	51	48	50
7	23	40	41	15	16	16	17	19	21	47	48	35	23	17	9	10	25	49	66	74	81	80	75	74	76	77	74	66	64	62	57	52	50	50	53	57	60	63	67	61	57	56	55	55	62	61	59	56	53
10	28	42	34	15	17	15	16	18	24	52	46	35	26	17	9	13	33	56	69	74	79	80	77	75	76	77	77	66	61	58	54	49	47	49	51	54	57	61	65	57	53	52	50	49	55	56	60	60	58
13	34	42	28	17	19	17	16	19	29	54	43	34	27	19	13	18	41	63	73	76	80	84	82	78	76	77	79	69	59	56	53	50	49	52	56	57	58	59	57	53	53	53	52	51	51	50	54	60	61
18	39	40	23	18	21	18	17	21	34	57	43	32	27	21	16	26	50	70	79	82	85	87	84	81	78	77	79	73	60	56	54	53	55	55	56	60	63	62	56	54	54	52	51	52	50	48	51	58	63
25	43	37	21	20	18	18	17	24	40	58	44	31	25	21	22	36	59	76	85	88	88	87	82	80	78	76	76	77	69	61	56	55	56	56	56	60	64	65	60	55	54	51	51	52	52	51	55	58	60
33	43	31	16	16	17	18	17	28	46	57	42	30	23	22	29	47	68	82	88	87	85	85	85	81	78	75	75	78	74	67	62	59	59	60	61	62	65	66	64	56	54	54	55	56	56	55	60	58	57
41	41	24	12	14	16	16	19	35	52	54	38	29	24	26	38	58	75	85	86	85	84	84	84	81	80	78	75	74	73	71	68	65	63	65	67	66	66	66	64	57	57	64	67	65	60	55	63	61	58
47	39	21	12	13	14	14	20	40	54	51	35	30	32	36	47	66	79	84	86	88	88	85	81	80	82	81	76	72	71	71	71	69	67	68	70	69	68	66	64	62	65	70	70	66	60	57	65	60	55
51	35	20	15	14	11	13	22	40	50	46	37	38	42	46	56	71	79	87	88	86	85	83	79	80	83	82	78	74	70	67	66	64	65	68	67	68	68	66	65	67	67	66	64	61	58	59	64	56	52
52	29	19	15	13	11	14	25	42	48	43	39	40	47	53	63	74	81	88	88	83	79	80	80	81	82	83	83	78	69	65	66	66	68	71	68	65	65	66	69	72	68	62	57	55	56	60	60	53	53
50	22	16	13	12	11	15	29	47	48	42	42	45	53	59	69	79	84	87	86	82	79	80	82	81	79	81	81	78	69	69	74	74	73	71	68	66	64	66	71	75	70	62	56	53	53	55	53	51	55
46	20	17	15	13	14	17	30	47	47	42	45	54	58	64	73	83	87	84	84	85	85	84	83	84	78	75	76	77	74	71	74	75	74	71	69	70	67	67	71	73	70	67	62	54	49	47	48	47	52
43	18	19	16	15	18	18	29	46	47	44	48	60	60	66	76	84	86	81	83	83	82	79	76	78	76	72	72	76	77	73	72	74	74	72	70	74	74	71	70	71	69	68	67	58	48	41	40	42	47
40	16	19	15	17	21	20	30	48	50	47	50	60	57	67	77	84	85	79	79	79	79	77	75	75	74	71	70	73	76	75	72	74	75	72	70	74	79	75	71	71	73	72	74	67	55	43	37	40	44
37	14	18	13	17	22	22	36	55	52	49	53	60	57	70	80	84	82	79	78	79	79	79	78	76	73	73	72	72	73	77	74	75	75	71	67	72	80	78	69	66	69	69	70	71	64	54	47	46	45
34	15	16	12	19	24	27	43	56	50	51	57	59	59	72	81	82	81	81	79	81	80	81	81	78	75	76	77	75	73	75	78	77	75	70	67	69	79	78	68	61	59	58	60	68	71	67	62	57	53
31	14	14	11	20	25	30	46	54	50	56	60	60	62	72	79	80	81	82	80	82	81	80	79	76	74	75	76	74	72	73	79	78	74	71	69	70	73	70	60	52	49	47	50	62	70	73	70	65	63
29	14	14	13	20	24	30	47	55	56	60	62	61	64	73	76	79	81	81	78	83	81	78	76	73	70	72	73	73	73	74	75	75	73	74	75	74	66	57	47	44	45	44	45	53	61	67	69	68	67
27	15	15	14	20	22	29	46	59	62	63	61	60	65	77	77	79	81	81	78	83	81	78	76	73	71	74	73	73	75	76	74	74	74	78	81	76	64	51	41	46	52	50	43	48	53	58	64	68	67
25	15	16	15	22	24	31	46	62	65	64	62	61	64	76	77	81	84	84	80	82	81	79	76	74	74	76	74	73	74	75	76	77	79	82	80	75	69	64	61	64	64	60	54	55	57	59	62	65	70
23	14	17	17	28	30	35	48	63	62	63	63	63	66	77	78	82	86	84	80	80	81	80	77	76	77	76	74	72	70	71	76	79	81	78	74	71	72	73	74	73	69	65	64	64	62	62	62	64	72
22	15	20	21	33	33	37	50	63	59	62	64	64	67	78	78	80	85	84	80	78	81	82	79	77	78	74	75	73	69	70	75	76	75	72	68	67	68	70	74	75	73	70	71	70	65	62	61	65	72
22	16	21	22	35	33	38	51	62	59	65	64	64	69	81	82	80	84	84	81	79	79	82	80	78	76	72	77	78	76	75	75	73	72	71	69	68	67	67	71	77	77	75	75	73	66	60	58	63	70
24	17	19	22	37	34	41	54	61	59	67	64	64	73	85	88	84	85	85	85	85	81	82	84	82	77	74	79	83	80	75	72	72	71	71	71	71	70	68	74	81	81	79	78	75	73	63	58	60	67
24	19	21	23	36	33	45	56	60	61	67	62	65	77	89	92	90	87	84	85	88	88	88	91	88	81	76	76	78	76	71	70	73	72	70	72	73	73	72	79	81	79	77	75	73	75	70	62	62	68
24	21	23	23	32	32	47	58	60	63	67	61	66	78	88	88	85	85	85	86	84	80	79	87	88	84	78	74	73	72	71	72	75	73	71	72	73	74	74	76	77	75	74	73	71	70	70	66	67	72
24	21	24	22	26	29	47	59	62	65	65	61	64	77	88	88	84	84	85	85	80	69	64	75	83	83	79	75	75	75	76	78	78	74	75	75	76	77	78	76	75	75	75	74	73	67	68	68	71	75
22	19	21	20	23	26	46	59	63	65	62	61	64	77	89	90	86	84	85	86	81	69	58	66	77	82	81	80	82	78	81	83	82	75	74	76	76	76	78	78	75	74	73	72	70	65	65	69	73	76
22	17	18	19	21	26	49	59	62	64	63	62	65	78	89	90	87	84	86	88	89	86	79	72	77	83	86	84	79	74	77	80	79	75	73	77	76	76	77	78	77	74	69	65	62	60	64	68	73	78
24	17	18	19	21	26	51	57	59	62	64	62	66	79	88	90	87	86	88	92	94	94	94	83	80	85	89	86	79	74	75	75	74	73	73	76	76	76	76	77	78	75	69	62	57	55	62	71	78	83
25	19	19	21	23	25	51	56	57	59	62	61	67	80	89	91	88	86	87	90	89	87	88	84	83	86	88	85	80	79	78	76	72	71	72	72	73	75	77	77	78	77	75	73	68	64	63	69	79	85
26	20	20	22	24	21	47	58	58	57	57	60	67	82	91	93	90	89	87	88	87	84	85	85	84	87	87	85	83	84	83	80	74	68	66	63	67	70	72	73	73	72	73	72	70	68	65	62	71	79
25	19	20	23	23	17	42	60	60	56	56	58	65	77	88	91	89	90	87	88	86	85	86	86	84	85	86	86	84	84	80	77	73	69	66	63	67	69	71	73	73	74	74	72	70	69	66	60	63	69
25	17	17	21	21	17	38	58	60	57	53	51	63	74	85	89	88	91	88	89	88	87	88	86	80	78	76	78	81	78	72	70	69	70	70	67	67	69	72	74	74	76	78	76	72	69	68	65	62	60
34	17	15	20	22	19	32	55	59	55	50	46	61	73	85	89	89	93	91	92	90	90	90	85	77	66	62	69	80	81	75	71	66	66	71	73	68	69	72	74	75	77	80	79	76	73	70	72	70	64
42	17	15	20	23	20	24	53	56	52	46	43	58	72	86	92	93	97	96	95	94	92	89	84	83	72	68	75	84	84	76	69	64	65	73	80	73	70	72	75	76	78	75	73	75	76	75	75	74	75
47	16	15	19	22	21	20	51	55	49	42	40	52	68	85	93	95	96	97	91	92	90	87	85	90	84	79	81	86	85	75	65	63	68	76	85	81	75	74	77	81	81	76	72	72	73	75	74	72	73
51	15	14	17	20	22	21	48	55	49	39	35	45	67	81	90	93	94	93	86	88	89	87	87	93	91	86	84	83	81	75	65	65	70	77	82	85	81	78	78	79	77	76	74	71	71	73	73	71	71
56	18	15	16	20	22	21	41	54	49	39	32	35	59	75	87	92	91	88	83	86	89	90	91	92	90	86	83	80	78	78	68	67	73	77	76	79	79	77	77	77	75	74	75	74	73	74	73	72	71
59	28	17	18	21	22	21	32	51	46	38	30	26	44	69	85	91	90	85	83	85	89	92	91	88	82	82	82	80	80	82	73	70	75	77	72	72	76	77	76	75	74	72	74	77	77	76	74	75	75
55	38	17	16	19	20	21	26	48	42	37	30	22	28	61	82	90	91	88	86	86	88	88	85	81	78	81	82	81	81	81	74	72	75	76	73	72	76	78	76	73	70	67	70	76	78	76	75	77	75
51	50	18	16	18	20	21	23	47	40	35	31	22	16	50	76	89	95	97	92	86	85	84	83	82	81	81	82	81	80	80	75	75	76	76	76	77	80	80	76	69	60	55	62	71	74	74	74	76	76
46	59	26	19	18	21	21	22	46	41	32	29	24	11	36	71	88	95	97	94	89	87	88	89	88	84	81	82	82	81	80	77	78	78	77	78	81	83	84	79	69	59	54	62	71	72	72	72	74	75
38	62	40	23	20	23	23	21	40	48	31	28	27	15	28	65	84	93	96	96	92	89	90	92	93	88	85	85	85	83	82	80	80	79	78	78	79	83	85	81	77	71	66	67	73	73	73	73	73	73
28	56	55	26	20	23	24	21	26	55	36	27	25	19	19	55	79	91	96	97	94	90	89	92	93	92	91	89	88	86	84	83	82	81	80	79	80	81	81	80	80	78	74	72	76	76	76	76	75	74
18	45	64	32	20	19	23	25	23	52	42	27	23	23	14	41	73	89	95	97	95	91	88	89	90	91	91	88	86	84	82	80	80	82	81	81	81	79	76	77	80	79	77	75	77	77	78	78	78	77
10	34	63	47	23	17	22	25	23	39	46	31	24	24	12	26	64	85	93	96	96	96	90	85	85	87	86	82	80	78	75	74	76	81	80	79	78	76	73	75	78	79	78	76	74	74	75	75	75	76
5	23	51	61	29	19	20	24	23	24	46	37	27	21	14	14	52	82	96	97	96	98	91	85	84	87	86	84	83	80	77	76	78	81	78	76	75	75	74	74	76	78	78	77	74	72	70	67	65	69
3	13	37	66	38	21	19	23	24	18	43	46	33	22	21	12	42	75	94	97	94	95	92	88	88	90	90	91	89	85	82	82	83	82	77	77	77	77	75	72	68	66	66	67	69	68	68	66	63	64
2	6	25	60	50	24	18	23	26	19	30	52	42	29	28	20	36	62	83	93	92	93	90	88	90	92	93	94	90	86	84	84	85	82	79	80	78	73	68	64	62	61	61	62	65	66	67	67	64	63
1	2	17	48	64	29	20	22	23	20	16	47	48	36	27	22	27	50	73	87	92	92	88	86	88	90	90	87	81	80	81	81	78	74	70	68	68	67	65	64	66	64	64	65	68	69	68	68	67	66
2	1	11	37	71	39	24	21	22	20	16	36	52	43	26	21	20	41	64	82	92	93	89	85	85	84	80	74	72	75	78	78	75	70	61	60	64	66	65	65	67	66	65	67	70	73	71	70	71	67
1	2	8	28	64	52	29	21	21	20	21	24	52	51	32	19	18	34	58	77	88	94	91	89	87	84	79	73	75	77	79	81	79	70	59	60	63	65	63	63	62	60	60	61	63	67	73	75	73	67
2	2	5	19	51	64	34	21	20	21	25	19	45	57	43	21	24	30	52	68	78	87	89	89	86	84	82	79	79	83	83	83	80	69	60	64	64	62	60	58	56	55	56	57	57	57	63	68	70	68
2	2	3	12	36	69	42	22	17	20	22	23	32	55	51	26	28	35	47	61	71	80	90	86	83	82	83	84	84	87	84	80	73	65	62	64	62	60	60	59	60	57	58	60	60	57	57	59	62	64
1	2	2	6	22	64	54	28	18	19	19	30	24	46	51	34	22	40	46	59	67	73	88	85	81	81	84	87	85	83	76	68	63	62	65	64	64	64	63	62	61	59	59	61	62	61	58	56	58	60
1	1	1	2	12	48	68	38	21	19	19	28	22	37	51	42	18	39	48	59	64	69	81	86	84	85	86	85	81	72	67	64	64	65	66	65	64	64	63	62	61	61	60	60	62	63	62	60	58	58
1	2	2	2	7	30	68	49	28	19	22	25	24	29	50	48	22	30	50	57	63	66	70	89	89	91	87	79	69	64	66	67	67	67	66	66	65	64	63	62	61	62	60	60	61	62	64	64	63	61
2	2	2	2	5	18	59	59	36	22	22	23	25	23	46	54	33	20	48	55	63	64	61	76	94	94	87	75	65	66	68	69	69	68	68	69	67	66	65	63	63	63	61	60	61	62	64	63	62	62
2	2	2	2	3	11	43	65	44	25	20	20	24	20	39	57	49	17	36	52	60	63	60	60	94	97	87	75	69	68	69	69	69	69	69	71	70	69	67	65	64	64	62	62	63	64	62	63	62	61
1	2	2	2	2	7	26	64	52	30	18	19	23	22	31	55	61	33	26	48	56	61	61	58	82	92	84	76	73	70	70	69	70	70	69	71	70	69	69	67	66	66	66	65	65	64	61	62	63	61
1	2	2	2	3	5	12	52	61	39	20	18	19	24	28	48	62	51	28	41	53	60	61	59	65	83	78	75	76	75	72	72	73	72	71	73	72	70	69	68	67	66	67	64	64	64	62	63	63	61
2	2	2	2	3	3	7	35	64	48	27	19	17	22	26	42	59	61	36	35	49	57	60	59	54	73	74	73	77	83	79	80	77	74	74	74	73	69	68	68	68	67	67	64	64	64	64	63	63	61
2	2	1	2	2	2	5	20	61	56	34	19	18	18	24	37	54	62	45	33	44	55	60	58	54	61	73	76	78	84	82	81	78	76	75	74	71	68	66	67	68	68	67	65	64	64	63	63	65	62
1	2	2	2	2	2	4	10	50	62	42	21	19	15	20	31	48	59	54	40	39	53	61	60	58	52	68	77	80	81	82	81	80	78	75	72	69	68	67	67	68	68	67	66	64	63	62	62	65	62
1	2	2	2	2	2	3	6	34	63	50	27	18	16	15	25	40	54	61	53	43	51	60	63	60	52	62	76	80	79	82	82	81	80	76	71	68	69	68	67	67	68	68	67	65	64	63	62	63	62
1	1	1	2	2	2	2	4	17	58	59	36	18	18	13	19	33	50	61	54	48	51	60	65	63	58	59	73	80	80	81	83	81	80	76	72	70	71	68	67	67	67	68	68	67	65	64	63	62	61
1	1	1	1	2	2	2	2	6	46	63	46	22	19	16	18	26	42	55	52	48	50	57	65	67	63	60	70	79	81	81	84	82	79	77	74	72	71	69	68	67	67	67	68	67	65	64	63	63	63
1	1	1	1	2	2	2	2	4	30	61	56	32	18	18	17	20	32	47	53	48	48	54	62	68	66	63	65	74	82	82	80	80	80	77	75	72	70	69	69	69	69	68	68	67	63	63	64	65	65
1	1	1	1	1	1	2	2	3	15	51	62	44	20	19	17	17	22	37	55	53	47	51	59	65	67	66	62	66	75	81	80	77	78	77	75	74	72	69	70	70	71	70	68	67	63	62	64	65	66
1	1	1	1	1	1	1	2	3	6	37	61	56	30	20	19	17	17	26	44	59	52	55	60	63	64	65	64	64	67	74	80	78	77	76	75	74	74	71	71	71	70	69	67	67	64	64	64	64	65
1	1	1	1	1	1	1	1	2	2	20	54	65	47	23	22	18	18	20	27	41	56	61	61	62	63	64	64	65	63	66	75	80	77	75	74	74	75	73	72	70	68	67	66	66	66	66	65	65	67
0	1	1	1	1	1	1	1	2	2	8	41	67	62	33	21	21	19	19	22	26	42	59	62	61	62	64	64	65	63	62	67	76	77	76	76	75	72	71	72	72	70	67	66	65	66	66	66	67	68
0	1	1	1	1	1	1	1	2	2	4	24	56	69	50	23	22	20	19	20	21	26	44	56	61	63	65	64	63	64	64	63	66	74	75	77	77	75	72	72	71	70	69	68	66	66	66	67	68	67
0	1	1	1	1	1	1	1	2	1	2	11	41	66	65	35	22	21	21	20	21	19	25	43	57	63	62	65	62	61	63	64	62	65	70	72	72	72	72	72	72	70	68	67	67	67	67	67	67	64
0	1	1	1	1	1	1	1	2	1	2	4	24	55	72	54	27	22	22	20	19	22	20	22	40	57	62	61	62	61	60	61	62	62	64	65	66	66	66	67	68	67	66	65	66	66	66	66	67	67
0	0	0	0	0	1	1	1	2	2	2	3	11	37	66	71	43	24	20	22	21	21	24	22	23	36	53	61	60	61	61	61	62	61	60	60	61	61	60	60	60	61	63	65	66	66	64	63	65	67
0	0	0	0	0	1	1	1	2	2	2	2	4	18	47	75	69	39	22	19	21	20	18	23	21	23	35	52	58	59	60	60	61	61	59	56	57	58	58	57	55	52	52	54	57	60	61	63	64	63
0	0	0	0	0	1	1	1	1	2	2	2	2	6	24	54	76	63	39	24	19	19	17	20	22	20	22	34	50	55	57	59	61	60	58	54	51	50	52	52	53	53	51	50	49	48	48	50	53	53
0	0	0	0	0	1	1	1	1	1	2	2	2	3	10	29	60	73	59	40	26	19	19	18	20	22	20	19	30	49	56	56	58	62	60	57	50	46	45	43	40	42	44	47	48	47	44	40	39	40
0	0	0	0	0	0	1	1	1	1	1	1	2	2	3	12	34	62	70	61	42	25	21	21	17	21	25	22	16	26	47	57	59	61	62	61	55	47	41	36	32	30	30	34	41	47	48	42	35	32
0	0	0	0	0	0	1	1	1	1	1	1	2	2	2	4	12	35	61	71	62	41	23	21	19	18	19	22	22	20	28	42	54	60	62	63	61	54	44	34	27	22	18	16	19	29	39	46	47	43
0	0	0	0	0	0	1	1	1	1	1	1	2	1	2	2	3	8	31	58	72	66	45	23	20	20	19	17	17	20	22	28	39	51	58	63	64	62	54	40	26	18	18	17	14	11	13	23	31	38
0	0	0	0	0	0	0	0	1	1	1	1	1	1	1	1	1	2	7	24	49	69	69	46	26	20	19	17	14	16	20	21	25	35	48	60	63	64	64	60	47	26	15	15	18	19	17	15	16	24
0	0	0	0	0	0	0	0	0	1	1	1	1	1	1	1	1	1	2	8	23	48	69	68	42	24	20	19	16	11	16	22	23	22	26	43	60	65	65	64	63	56	41	25	17	17	20	19	16	19
0	0	0	0	0	0	0	0	0	0	1	1	1	1	1	1	1	1	1	3	7	23	49	72	65	38	23	20	20	17	12	15	22	25	24	25	35	52	62	65	66	65	61	47	31	20	18	23	24	23
0	0	0	0	0	0	0	0	0	0	1	1	1	1	1	1	1	1	2	3	4	7	23	54	80	64	37	21	19	20	19	17	17	19	22	26	27	34	43	52	59	64	66	63	53	35	20	19	29	30
0	0	0	0	0	0	0	0	0	0	0	1	1	1	1	1	1	1	1	2	3	3	6	23	60	81	64	39	23	19	20	21	19	18	19	24	28	26	26	32	44	55	58	61	66	60	42	26	36	43
0	0	0	0	0	0	0	0	0	0	0	0	1	1	1	1	1	1	2	2	2	2	3	8	27	62	76	64	43	27	22	21	21	19	18	20	27	27	22	19	22	33	50	57	59	61	57	46	41	41
0	0	0	0	0	0	0	0	0	0	0	1	1	1	1	1	1	1	1	1	1	2	2	3	10	31	59	71	64	48	35	26	23	21	19	18	19	22	27	25	20	18	25	44	57	62	61	54	44	35
0	0	0	0	0	0	0	0	0	0	0	0	0	0	1	1	1	1	1	1	2	2	2	2	3	7	28	53	68	69	59	43	32	25	19	18	18	16	20	25	25	23	23	27	39	53	61	60	53	41
0	0	0	0	0	0	0	0	0	0	0	0	0	0	1	1	1	1	1	2	2	2	2	2	2	1	4	17	39	62	77	76	65	52	40	30	24	19	19	21	23	24	26	24	24	37	51	59	61	57
0	0	0	0	0	0	0	0	0	0	0	0	0	0	0	1	1	1	1	1	1	1	2	2	2	2	1	2	8	22	40	58	68	69	66	58	47	36	27	23	21	22	25	27	21	22	31	43	55	65
0	0	0	0	0	0	0	0	0	0	0	0	0	0	0	0	1	1	1	1	1	1	1	2	2	2	2	2	3	6	13	24	38	50	59	64	65	59	48	35	26	22	21	23	25	24	22	22	30	44
0	0	0	0	0	0	0	0	0	0	0	0	0	0	0	0	1	1	1	1	1	1	1	2	2	2	2	2	2	2	2	5	11	20	30	43	58	70	70	58	42	29	23	21	22	26	28	27	25	25
0	0	0	0	0	0	0	0	0	0	0	0	0	0	0	0	0	1	1	1	1	1	1	1	1	1	2	2	2	1	1	1	2	2	4	10	23	43	68	77	72	58	42	30	24	23	25	28	27	24
0	0	0	0	0	0	0	0	0	0	0	0	0	0	0	0	0	0	1	1	1	1	1	1	1	1	1	1	1	1	1	1	2	2	2	2	5	12	27	48	65	72	69	58	44	32	27	26	26	25
0	0	0	0	0	0	0	0	0	0	0	0	0	0	0	0	0	0	0	1	1	1	1	1	1	1	1	1	2	1	1	1	1	2	2	2	3	4	8	18	33	50	63	69	66	55	44	34	27	23
0	0	0	0	0	0	0	0	0	0	0	0	0	0	0	0	0	0	0	0	1	1	1	1	1	2	2	1	1	1	1	1	2	2	1	1	2	2	2	3	9	19	34	51	66	73	69	58	43	30
0	0	0	0	0	0	0	0	0	0	0	0	0	0	0	0	0	0	0	0	0	1	1	1	1	1	1	1	1	1	1	1	1	1	1	1	1	2	2	2	3	3	5	13	28	51	69	77	75	67
0	0	0	0	0	0	0	0	0	0	0	0	0	0	0	0	0	0	0	0	0	0	0	0	1	1	1	1	1	1	1	1	1	1	1	1	1	1	1	3	3	3	3	3	5	13	26	42	57	68
0	0	0	0	0	0	0	0	0	0	0	0	0	0	0	0	0	0	0	0	0	0	0	0	0	0	0	0	1	1	1	1	1	1	1	1	1	1	1	1	2	3	3	3	3	4	7	14	24	38
0	0	0	0	0	0	0	0	0	0	0	0	0	0	0	0	0	0	0	0	0	0	0	0	0	0	0	0	1	1	1	1	1	1	1	1	1	1	1	1	1	1	2	2	2	2	2	3	5	10
0	0	0	0	0	0	0	0	0	0	0	0	0	0	0	0	0	0	0	0	0	0	0	0	0	0	0	0	0	1	1	1	1	1	1	1	1	1	1	1	1	1	1	1	2	1	2	2	3	2
0	0	0	0	0	0	0	0	0	0	0	0	0	0	0	0	0	0	0	0	0	0	0	0	0	0	0	0	0	0	1	1	0	1	1	0	1	1	1	1	1	1	1	1	1	2	2	2	2	3
0	0	0	0	0	0	0	0	0	0	0	0	0	0	0	0	0	0	0	0	0	0	0	0	0	0	0	0	0	0	0	0	0	1	0	0	1	1	1	1	1	1	1	1	1	2	3	2	2	2
0	0	0	0	0	0	0	0	0	0	0	0	0	0	0	0	0	0	0	0	0	0	0	0	0	0	0	0	0	0	0	0	0	0	0	0	1	1	1	1	1	1	1	1	1	1	1	1	2	2
0	0	0	0	0	0	0	0	0	0	0	0	0	0	0	0	0	0	0	0	0	0	0	0	0	0	0	0	0	0	0	0	0	0	0	0	0	0	0	1	1	1	1	1	1	1	1	1	1	2
0	0	0	0	0	0	0	0	0	0	0	0	0	0	0	0	0	0	0	0	0	0	0	0	0	0	0	0	0	0	0	0	0	0	0	0	0	0	0	0	0	0	1	1	1	1	1	1	1	1
0	0	0	0	0	0	0	0	0	0	0	0	0	0	0	0	0	0	0	0	0	0	0	0	0	0	0	0	0	0	0	0	0	0	0	0	0	0	0	0	0	0	1	1	1	1	1	1	1	1
0	0	0	0	0	0	0	0	0	0	0	0	0	0	0	0	0	0	0	0	0	0	0	0	0	0	0	0	0	0	0	0	0	0	0	0	0	0	0	0	0	0	0	0	0	0	0	0	0	1
0	0	0	0	0	0	0	0	0	0	0	0	0	0	0	0	0	0	0	0	0	0	0	0	0	0	0	0	0	0	0	0	0	0	0	0	0	0	0	0	0	0	0	0	0	0	0	0	0	0
0	0	0	0	0	0	0	0	0	0	0	0	0	0	0	0	0	0	0	0	0	0	0	0	0	0	0	0	0	0	0	0	0	0	0	0	0	0	0	0	0	0	0	0	0	0	0	0	0	0
0	0	0	0	0	0	0	0	0	0	0	0	0	0	0	0	0	0	0	0	0	0	0	0	0	0	0	0	0	0	0	0	0	0	0	0	0	0	0	0	0	0	0	0	0	0	0	0	0	0
0	0	0	0	0	0	0	0	0	0	0	0	0	0	0	0	0	0	0	0	0	0	0	0	0	0	0	0	0	0	0	0	0	0	0	0	0	0	0	0	0	0	0	0	0	0	0	0	0	0
0	0	0	0	0	0	0	0	0	0	0	0	0	0	0	0	0	0	0	0	0	0	0	0	0	0	0	0	0	0	0	0	0	0	0	0	0	0	0	0	0	0	0	0	0	0	0	0	0	0
0	0	0	0	0	0	0	0	0	0	0	0	0	0	0	0	0	0	0	0	0	0	0	0	0	0	0	0	0	0	0	0	0	0	0	0	0	0	0	0	0	0	0	0	0	0	0	0	0	0
0	0	0	0	0	0	0	0	0	0	0	0	0	0	0	0	0	0	0	0	0	0	0	0	0	0	0	0	0	0	0	0	0	0	0	0	0	0	0	0	0	0	0	0	0	0	0	0	0	0
0	0	0	0	0	0	0	0	0	0	0	0	0	0	0	0	0	0	0	0	0	0	0	0	0	0	0	0	0	0	0	0	0	0	0	0	0	0	0	0	0	0	0	0	0	0	0	0	0	0
0	0	0	0	0	0	0	0	0	0	0	0	0	0	0	0	0	0	0	0	0	0	0	0	0	0	0	0	0	0	0	0	0	0	0	0	0	0	0	0	0	0	0	0	0	0	0	0	0	0
0	0	0	0	0	0	0	0	0	0	0	0	0	0	0	0	0	0	0	0	0	0	0	0	0	0	0	0	0	0	0	0	0	0	0	0	0	0	0	0	0	0	0	0	0	0	0	0	0	0
0	0	0	0	0	0	0	0	0	0	0	0	0	0	0	0	0	0	0	0	0	0	0	0	0	0	0	0	0	0	0	0	0	0	0	0	0	0	0	0	0	0	0	0	0	0	0	0	0	0
0	0	0	0	0	0	0	0	0	0	0	0	0	0	0	0	0	0	0	0	0	0	0	0	0	0	0	0	0	0	0	0	0	0	0	0	0	0	0	0	0	0	0	0	0	0	0	0	0	0
0	0	0	0	0	0	0	0	0	0	0	0	0	0	0	0	0	0	0	0	0	0	0	0	0	0	0	0	0	0	0	0	0	0	0	0	0	0	0	0	0	0	0	0	0	0	0	0	0	0
0	0	0	0	0	0	0	0	0	0	0	0	0	0	0	0	0	0	0	0	0	0	0	0	0	0	0	0	0	0	0	0	0	0	0	0	0	0	0	0	0	0	0	0	0	0	0	0	0	0
0	0	0	0	0	0	0	0	0	0	0	0	0	0	0	0	0	0	0	0	0	0	0	0	0	0	0	0	0	0	0	0	0	0	0	0	0	0	0	0	0	0	0	0	0	0	0	0	0	0
0	0	0	0	0	0	0	0	0	0	0	0	0	0	0	0	0	0	0	0	0	0	0	0	0	0	0	0	0	0	0	0	0	0	0	0	0	0	0	0	0	0	0	0	0	0	0	0	0	0
0	0	0	0	0	0	0	0	0	0	0	0	0	0	0	0	0	0	0	0	0	0	0	0	0	0	0	0	0	0	0	0	0	0	0	0	0	0	0	0	0	0	0	0	0	0	0	0	0	0
0	0	0	0	0	0	0	0	0	0	0	0	0	0	0	0	0	0	0	0	0	0	0	0	0	0	0	0	0	0	0	0	0	0	0	0	0	0	0	0	0	0	0	0	0	0	0	0	0	0
0	0	0	0	0	0	0	0	0	0	0	0	0	0	0	0	0	0	0	0	0	0	0	0	0	0	0	0	0	0	0	0	0	0	0	0	0	0	0	0	0	0	0	0	0	0	0	0	0	0
0	0	0	0	0	0	0	0	0	0	0	0	0	0	0	0	0	0	0	0	0	0	0	0	0	0	0	0	0	0	0	0	0	0	0	0	0	0	0	0	0	0	0	0	0	0	0	0	0	0
0	0	0	0	0	0	0	0	0	0	0	0	0	0	0	0	0	0	0	0	0	0	0	0	0	0	0	0	0	0	0	0	0	0	0	0	0	0	0	0	0	0	0	0	0	0	0	0	0	0
0	0	0	0	0	0	0	0	0	0	0	0	0	0	0	0	0	0	0	0	0	0	0	0	0	0	0	0	0	0	0	0	0	0	0	0	0	0	0	0	0	0	0	0	0	0	0	0	0	0
0	0	0	0	0	0	0	0	0	0	0	0	0	0	0	0	0	0	0	0	0	0	0	0	0	0	0	0	0	0	0	0	0	0	0	0	0	0	0	0	0	0	0	0	0	0	0	0	0	0
0	0	0	0	0	0	0	0	0	0	0	0	0	0	0	0	0	0	0	0	0	0	0	0	0	0	0	0	0	0	0	0	0	0	0	0	0	0	0	0	0	0	0	0	0	0	0	0	0	0
0	0	0	0	0	0	0	0	0	0	0	0	0	0	0	0	0	0	0	0	0	0	0	0	0	0	0	0	0	0	0	0	0	0	0	0	0	0	0	0	0	0	0	0	0	0	0	0	0	0
0	0	0	0	0	0	0	0	0	0	0	0	0	0	0	0	0	0	0	0	0	0	0	0	0	0	0	0	0	0	0	0	0	0	0	0	0	0	0	0	0	0	0	0	0	0	0	0	0	0
0	0	0	0	0	0	0	0	0	0	0	0	0	0	0	0	0	0	0	0	0	0	0	0	0	0	0	0	0	0	0	0	0	0	0	0	0	0	0	0	0	0	0	0	0	0	0	0	0	0
0	0	0	0	0	0	0	0	0	0	0	0	0	0	0	0	0	0	0	0	0	0	0	0	0	0	0	0	0	0	0	0	0	0	0	0	0	0	0	0	0	0	0	0	0	0	0	0	0	0
0	0	0	0	0	0	0	0	0	0	0	0	0	0	0	0	0	0	0	0	0	0	0	0	0	0	0	0	0	0	0	0	0	0	0	0	0	0	0	0	0	0	0	0	0	0	0	0	0	0
0	0	0	0	0	0	0	0	0	0	0	0	0	0	0	0	0	0	0	0	0	0	0	0	0	0	0	0	0	0	0	0	0	0	0	0	0	0	0	0	0	0	0	0	0	0	0	0	0	0
0	0	0	0	0	0	0	0	0	0	0	0	0	0	0	0	0	0	0	0	0	0	0	0	0	0	0	0	0	0	0	0	0	0	0	0	0	0	0	0	0	0	0	0	0	0	0	0	0	0
0	0	0	0	0	0	0	0	0	0	0	0	0	0	0	0	0	0	0	0	0	0	0	0	0	0	0	0	0	0	0	0	0	0	0	0	0	0	0	0	0	0	0	0	0	0	0	0	0	0
0	0	0	0	0	0	0	0	0	0	0	0	0	0	0	0	0	0	0	0	0	0	0	0	0	0	0	0	0	0	0	0	0	0	0	0	0	0	0	0	0	0	0	0	0	0	0	0	0	0
0	0	0	0	0	0	0	0	0	0	0	0	0	0	0	0	0	0	0	0	0	0	0	0	0	0	0	0	0	0	0	0	0	0	0	0	0	0	0	0	0	0	0	0	0	0	0	0	0	0
0	0	0	0	0	0	0	0	0	0	0	0	0	0	0	0	0	0	0	0	0	0	0	0	0	0	0	0	0	0	0	0	0	0	0	0	0	0	0	0	0	0	0	0	0	0	0	0	0	0
0	0	0	0	0	0	0	0	0	0	0	0	0	0	0	0	0	0	0	0	0	0	0	0	0	0	0	0	0	0	0	0	0	0	0	0	0	0	0	0	0	0	0	0	0	0	0	0	0	0
[truncated: 2,254 more columns]

## Sheet: Figure7a_blue
0	0	0	0	0	0	0	0	0	0	0	0	0	0	0	0	0	0	0	0	0	0	0	0	0	0	0	0	0	0	0	0	0	0	0	0	0	0	0	0	0	0	0	0	0	0	0	0	0	0
0	0	0	0	0	0	0	0	0	0	0	0	0	0	0	0	0	0	0	0	0	0	0	0	0	0	0	0	0	0	0	0	0	0	0	0	0	0	0	0	0	0	0	0	0	0	0	0	0	0
0	0	0	0	0	0	0	0	0	0	0	0	0	0	0	0	0	0	0	0	0	0	0	0	0	0	0	0	0	0	0	0	0	0	0	0	0	0	0	0	0	0	0	0	0	0	0	0	0	0
0	0	0	0	0	0	0	0	0	0	0	0	0	0	0	0	0	0	0	0	0	0	0	0	0	0	0	0	0	0	0	0	0	0	0	0	0	0	0	0	0	0	0	0	0	0	0	0	0	0
0	0	0	0	0	0	0	0	0	0	0	0	0	0	0	0	0	0	0	0	0	0	0	0	0	0	0	0	0	0	0	0	0	0	0	0	0	0	0	0	0	0	0	0	0	0	0	0	0	0
0	0	0	0	0	0	0	0	0	0	0	0	0	0	0	0	0	0	0	0	0	0	0	0	0	0	0	0	0	0	0	0	0	0	0	0	0	0	0	0	0	0	0	0	0	0	0	0	0	0
0	0	0	0	0	0	0	0	0	0	0	0	0	0	0	0	0	0	0	0	0	0	0	0	0	0	0	0	0	0	0	0	0	0	0	0	0	0	0	0	0	0	0	0	0	0	0	0	0	0
0	0	0	0	0	0	0	0	0	0	0	0	0	0	0	0	0	0	0	0	0	0	0	0	0	0	0	0	0	0	0	0	0	0	0	0	0	0	0	0	0	0	0	0	0	0	0	0	0	0
0	0	0	0	0	0	0	0	0	0	0	0	0	0	0	0	0	0	0	0	0	0	0	0	0	0	0	0	0	0	0	0	0	0	0	0	0	0	0	0	0	0	0	0	0	0	0	0	0	0
0	0	0	0	0	0	0	0	0	0	0	0	0	0	0	0	0	0	0	0	0	0	0	0	0	0	0	0	0	0	0	0	0	0	0	0	0	0	0	0	0	0	0	0	0	0	0	0	0	0
0	0	0	0	0	0	0	0	0	0	0	0	0	0	0	0	0	0	0	0	0	0	0	0	0	0	0	0	0	0	0	0	0	0	0	0	0	0	0	0	0	0	0	0	0	0	0	0	0	0
0	0	0	0	0	0	0	0	0	0	0	0	0	0	0	0	0	0	0	0	0	0	0	0	0	0	0	0	0	0	0	0	0	0	0	0	0	0	0	0	0	0	0	0	0	0	0	0	0	0
0	0	0	0	0	0	0	0	0	0	0	0	0	0	0	0	0	0	0	0	0	0	0	0	0	0	0	0	0	0	0	0	0	0	0	0	0	0	0	0	0	0	0	0	0	0	0	0	0	0
0	0	0	0	0	0	0	0	0	0	0	0	0	0	0	0	0	0	0	0	0	0	0	0	0	0	0	0	0	0	0	0	0	0	0	0	0	0	0	0	0	0	0	0	0	0	0	0	0	0
0	0	0	0	0	0	0	0	0	0	0	0	0	0	0	0	0	0	0	0	0	0	0	0	0	0	0	0	0	0	0	0	0	0	0	0	0	0	0	0	0	0	0	0	0	0	0	0	0	0
0	0	0	0	0	0	0	0	0	0	0	0	0	0	0	0	0	0	0	0	0	0	0	0	0	0	0	0	0	0	0	0	0	0	0	0	0	0	0	0	0	0	0	0	0	0	0	0	0	0
0	0	0	0	0	0	0	0	0	0	0	0	0	0	0	0	0	0	0	0	0	0	0	0	0	0	0	0	0	0	0	0	0	0	0	0	0	0	0	0	0	0	0	0	0	0	0	0	0	0
0	0	0	0	0	0	0	0	0	0	0	0	0	0	0	0	0	0	0	0	0	0	0	0	0	0	0	0	0	0	0	0	0	0	0	0	0	0	0	0	0	0	0	0	0	0	0	0	0	0
0	0	0	0	0	0	0	0	0	0	0	0	0	0	0	0	0	0	0	0	0	0	0	0	0	0	0	0	0	0	0	0	0	0	0	0	0	0	0	0	0	0	0	0	0	0	0	0	0	0
0	0	0	0	0	0	0	0	0	0	0	0	0	0	0	0	0	0	0	0	0	0	0	0	0	0	0	0	0	0	0	0	0	0	0	0	0	0	0	0	0	0	0	0	0	0	0	0	0	0
0	0	0	0	0	0	0	0	0	0	0	0	0	0	0	0	0	0	0	0	0	0	0	0	0	0	0	0	0	0	0	0	0	0	0	0	0	0	0	0	0	0	0	0	0	0	0	0	0	0
0	0	0	0	0	0	0	0	0	0	0	0	0	0	0	0	0	0	0	0	0	0	0	0	0	0	0	0	0	0	0	0	0	0	0	0	0	0	0	0	0	0	0	0	0	0	0	0	0	0
0	0	0	0	0	0	0	0	0	0	0	0	0	0	0	0	0	0	0	0	0	0	0	0	0	0	0	0	0	0	0	0	0	0	0	0	0	0	0	0	0	0	0	0	0	0	0	0	0	0
0	0	0	0	0	0	0	0	0	0	0	0	0	0	0	0	0	0	0	0	0	0	0	0	0	0	0	0	0	0	0	0	0	0	0	0	0	0	0	0	0	0	0	0	0	0	0	0	0	0
0	0	0	0	0	0	0	0	0	0	0	0	0	0	0	0	0	0	0	0	0	0	0	0	0	0	0	0	0	0	0	0	0	0	0	0	0	0	0	0	0	0	0	0	0	0	0	0	0	0
0	0	0	0	0	0	0	0	0	0	0	0	0	0	0	0	0	0	0	0	0	0	0	0	0	0	0	0	0	0	0	0	0	0	0	0	0	0	0	0	0	0	0	0	0	0	0	0	0	0
0	0	0	0	0	0	0	0	0	0	0	0	0	0	0	0	0	0	0	0	0	0	0	0	0	0	0	0	0	0	0	0	0	0	0	0	0	0	0	0	0	0	0	0	0	0	0	0	0	0
0	0	0	0	0	0	0	0	0	0	0	0	0	0	0	0	0	0	0	0	0	0	0	0	0	0	0	0	0	0	0	0	0	0	0	0	0	0	0	0	0	0	0	0	0	0	0	0	0	0
0	0	0	0	0	0	0	0	0	0	0	0	0	0	0	0	0	0	0	0	0	0	0	0	0	0	0	0	0	0	0	0	0	0	0	0	0	0	0	0	0	0	0	0	0	0	0	0	0	0
0	0	0	0	0	0	0	0	0	0	0	0	0	0	0	0	0	0	0	0	0	0	0	0	0	0	0	0	0	0	0	0	0	0	0	0	0	0	0	0	0	0	0	0	0	0	0	0	0	0
0	0	0	0	0	0	0	0	0	0	0	0	0	0	0	0	0	0	0	0	0	0	0	0	0	0	0	0	0	0	0	0	0	0	0	0	0	0	0	0	0	0	0	0	0	0	0	0	0	0
0	0	0	0	0	0	0	0	0	0	0	0	0	0	0	0	0	0	0	0	0	0	0	0	0	0	0	0	0	0	0	0	0	0	0	0	0	0	0	0	0	0	0	0	0	0	0	0	0	0
0	0	0	0	0	0	0	0	0	0	0	0	0	0	0	0	0	0	0	0	0	0	0	0	0	0	0	0	0	0	0	0	0	0	0	0	0	0	0	0	0	0	0	0	0	0	1	1	1	1
0	0	0	0	0	0	0	0	0	0	0	0	0	0	0	0	0	0	0	0	0	0	0	0	0	0	0	0	0	0	0	0	0	0	0	0	0	0	0	0	0	0	0	0	0	0	1	1	1	1
0	0	0	0	0	0	0	0	0	0	0	0	0	0	0	0	0	0	0	0	0	0	0	0	0	0	0	0	0	0	0	0	0	0	0	0	0	0	0	0	0	0	0	0	0	0	1	1	1	1
0	0	0	0	0	0	0	0	0	0	0	0	0	0	0	0	0	0	0	0	0	0	0	0	0	0	0	0	0	0	0	0	0	0	0	0	0	0	0	0	0	0	0	1	1	1	1	1	1	1
0	0	0	0	0	0	0	0	0	0	0	0	0	0	0	0	0	0	0	0	0	0	0	0	0	0	0	0	0	0	0	0	0	0	0	0	0	0	0	0	1	1	1	1	1	1	1	1	1	1
0	0	0	0	0	0	0	0	0	0	0	0	0	0	0	0	0	0	0	0	0	0	0	0	0	0	0	0	0	0	0	0	0	0	0	0	0	0	1	1	1	1	1	1	1	1	1	1	1	1
0	0	0	0	0	0	0	0	0	0	0	0	0	0	0	0	0	0	0	0	0	0	0	0	0	0	0	0	0	0	0	0	0	0	0	0	0	1	1	1	1	1	1	1	1	1	1	1	1	2
0	0	0	0	0	0	0	0	0	0	0	0	0	0	0	0	0	0	0	0	0	0	0	0	0	0	0	0	0	0	0	0	0	0	1	1	1	1	1	1	1	1	1	1	1	1	1	1	2	3
0	0	0	0	0	0	0	0	0	0	0	0	0	0	0	0	0	0	0	0	0	0	0	0	0	0	0	0	0	0	0	0	0	1	1	1	1	1	1	1	1	1	1	1	2	2	2	2	3	4
0	0	0	0	0	0	0	0	0	0	0	0	0	0	0	0	0	0	0	0	0	0	0	0	0	0	0	0	0	0	0	0	1	1	1	1	1	1	1	1	1	1	2	2	2	2	3	4	8	16
0	0	0	0	0	0	0	0	0	0	0	0	0	0	0	0	0	0	0	0	0	0	0	0	0	0	0	0	0	0	1	1	1	1	1	1	1	1	1	1	1	1	2	2	3	4	7	15	27	41
0	0	0	0	0	0	0	0	0	0	0	0	0	0	0	0	0	0	0	0	0	0	0	0	0	0	0	0	0	0	1	1	1	1	1	1	1	1	2	2	1	1	2	3	5	11	23	43	60	62
0	0	0	0	0	0	0	0	0	0	0	0	0	0	0	0	0	0	0	0	0	0	0	0	0	0	0	0	0	1	1	1	1	1	1	1	1	1	2	2	2	2	3	5	14	34	62	70	48	34
0	0	0	0	0	0	0	0	0	0	0	0	0	0	0	0	0	0	0	0	0	0	0	0	0	0	0	0	1	1	1	1	1	1	1	1	1	1	1	2	2	3	3	20	48	62	56	40	31	27
0	0	0	0	0	0	0	0	0	0	0	0	0	0	0	0	0	0	0	0	0	0	0	0	0	0	0	1	1	1	1	1	1	1	1	1	1	1	1	2	3	7	28	54	58	49	36	29	26	24
0	0	0	0	0	0	0	0	0	0	0	0	0	0	0	0	0	0	0	0	0	0	0	0	0	0	0	1	1	1	1	1	1	1	1	1	1	1	2	4	13	34	59	54	42	33	27	25	24	23
0	0	0	0	0	0	0	0	0	0	0	0	0	0	0	0	0	0	0	0	0	0	0	0	0	0	1	1	1	1	1	1	1	1	1	1	1	2	3	16	37	55	54	35	27	25	25	23	22	22
0	0	0	0	0	0	0	0	0	0	0	0	0	0	0	0	0	0	0	0	0	0	0	0	0	1	1	1	1	2	1	1	1	1	1	2	2	3	17	39	53	51	30	22	23	23	22	22	22	21
0	0	0	0	0	0	0	0	0	0	0	0	0	0	0	0	0	0	0	0	0	0	0	0	1	1	1	1	1	2	1	1	1	1	2	3	5	15	42	55	47	28	20	22	22	23	21	19	19	19
0	0	0	0	0	0	0	0	0	0	0	0	0	0	0	0	0	0	0	0	0	0	0	0	1	1	1	1	1	1	1	1	1	1	2	6	16	43	59	44	27	21	22	21	22	21	19	19	18	17
0	0	0	0	0	0	0	0	0	0	0	0	0	0	0	0	0	0	0	0	0	0	1	1	1	1	1	1	1	1	1	1	1	2	4	16	40	66	42	29	24	23	21	23	20	19	19	17	16	16
0	0	0	0	0	0	0	0	0	0	0	0	0	0	0	0	0	0	0	0	0	1	1	1	1	1	1	1	1	2	2	2	2	2	14	39	56	44	27	24	22	21	21	22	19	18	17	16	15	18
0	0	0	0	0	0	0	0	0	0	0	0	0	0	0	0	0	0	0	0	0	1	1	1	1	1	1	1	2	2	2	3	2	13	40	51	43	27	23	21	20	20	21	20	18	17	16	15	17	23
0	0	0	0	0	0	0	0	0	0	0	0	0	0	0	0	0	0	0	0	0	0	1	1	1	1	1	2	2	2	1	3	9	37	51	43	28	22	22	21	20	20	20	19	17	17	17	18	24	35
0	0	0	0	0	0	0	0	0	0	0	0	0	0	0	0	0	0	0	0	0	0	1	1	1	1	1	2	2	2	3	10	31	53	44	29	21	22	21	21	20	20	19	18	18	18	18	26	38	48
0	0	0	0	0	0	0	0	0	0	0	0	0	0	0	0	0	0	0	0	1	1	1	1	1	1	1	2	2	3	10	26	50	48	28	20	20	21	21	19	18	18	18	18	17	18	28	41	49	49
0	0	0	0	0	0	0	0	0	0	0	0	0	0	0	0	0	0	1	1	1	1	1	1	1	1	1	1	2	8	24	43	49	26	21	19	19	20	19	17	17	18	18	17	18	27	42	50	52	48
0	0	0	0	0	0	0	0	0	0	0	0	0	0	0	0	0	0	1	1	1	1	1	1	1	2	2	1	3	20	41	47	29	17	18	18	18	18	17	17	18	18	17	19	27	41	52	54	51	47
0	0	0	0	0	0	0	0	0	0	0	0	0	0	0	0	0	1	1	1	2	2	2	2	2	2	2	3	13	42	46	33	19	17	16	18	18	17	17	18	18	17	20	28	40	52	55	52	49	46
0	0	0	0	0	0	0	0	0	0	0	0	0	0	0	0	1	1	1	1	2	3	3	3	2	2	4	12	39	46	34	22	17	16	16	17	18	18	18	18	18	20	29	41	51	54	53	49	47	47
0	0	0	0	0	0	0	0	0	0	0	0	0	0	0	1	1	1	1	2	2	2	2	2	2	3	12	32	50	35	24	18	16	16	17	16	18	19	18	17	19	31	43	51	53	52	49	48	48	45
0	0	0	0	0	0	0	0	0	0	0	0	0	0	1	1	1	1	2	2	1	1	1	2	2	10	27	46	41	23	19	18	17	17	17	16	18	18	16	18	30	46	50	51	51	49	48	49	46	36
0	0	0	0	0	0	0	0	0	0	0	0	0	0	1	1	2	2	2	1	1	1	1	2	7	25	40	42	24	18	19	18	17	17	16	17	16	16	19	30	47	50	50	50	50	48	48	48	38	25
0	0	0	0	0	0	0	0	0	0	0	0	0	1	1	1	2	2	1	1	2	2	2	4	19	40	42	27	16	18	19	18	16	15	16	16	16	21	32	46	53	51	50	49	50	50	49	40	25	17
0	0	0	0	0	0	0	0	0	0	0	0	1	1	1	2	2	1	2	2	3	3	4	11	37	44	31	17	18	17	18	17	16	15	15	15	21	33	45	53	53	52	50	49	50	50	45	27	16	15
0	0	0	0	0	0	0	0	0	0	0	1	1	1	2	2	2	2	2	3	4	5	11	34	47	30	19	17	17	18	18	16	15	15	16	21	34	46	53	53	52	51	50	49	47	41	30	16	14	15
0	0	0	0	0	0	0	0	0	0	0	1	1	1	2	2	2	1	1	4	4	10	26	48	34	20	16	16	17	18	17	15	14	16	22	33	48	54	53	51	51	50	51	45	34	23	17	14	14	13
0	0	0	0	0	0	0	0	0	0	1	1	1	1	1	2	3	2	1	3	7	23	39	40	22	18	16	16	17	18	15	14	17	22	33	47	54	53	51	50	50	51	49	36	23	16	15	13	12	12
0	0	0	0	0	0	0	0	0	0	1	1	2	2	2	2	2	2	1	4	19	36	41	28	18	18	16	17	18	17	14	18	26	36	46	52	49	47	46	47	49	51	48	31	19	15	14	13	13	12
0	0	0	0	0	0	0	0	0	0	1	1	2	2	2	2	2	2	2	12	35	41	33	21	20	18	17	18	17	16	16	29	42	50	50	47	43	43	45	48	51	51	44	26	17	15	14	13	13	13
0	0	0	0	0	0	0	0	0	1	1	1	2	3	3	2	2	3	7	28	46	36	23	19	18	18	19	18	16	19	28	48	53	50	44	39	36	39	46	50	51	45	33	19	16	15	14	12	12	13
0	0	0	0	0	0	0	0	0	1	1	1	2	4	4	3	2	6	18	47	42	26	18	18	15	18	19	17	20	31	46	55	48	39	33	29	30	39	48	51	46	34	19	14	15	16	15	12	12	14
0	0	0	0	0	0	0	0	0	1	1	2	3	5	4	3	3	15	37	53	29	21	19	18	18	18	17	20	30	45	55	50	36	28	23	23	28	42	49	47	37	21	10	13	14	15	14	12	14	17
0	0	0	0	0	0	1	1	1	1	2	3	3	3	3	3	10	28	46	36	22	21	19	19	21	17	18	29	42	52	53	39	26	22	21	24	35	47	47	41	29	17	12	14	15	15	14	12	15	18
0	0	0	0	0	1	1	1	2	2	2	3	4	3	4	6	24	39	39	21	19	20	19	19	20	18	28	42	49	48	41	31	24	22	25	32	41	47	46	36	22	14	14	15	16	15	14	14	14	16
0	0	0	0	0	1	1	1	2	3	3	2	3	4	4	14	36	41	28	17	19	19	18	17	18	26	43	51	45	33	24	24	25	24	26	32	41	48	40	26	15	11	13	14	14	14	15	14	13	14
0	0	0	0	1	1	1	2	3	3	3	3	3	4	8	29	42	34	22	20	19	19	17	16	23	39	52	44	29	19	16	20	22	24	27	35	44	45	32	24	20	17	15	13	11	13	14	13	12	14
0	0	0	0	1	1	1	2	2	3	3	3	3	6	18	44	38	26	20	21	18	19	16	22	36	49	45	33	21	16	17	21	24	27	31	40	46	41	34	36	36	32	24	16	10	11	12	11	10	13
0	0	0	0	1	1	2	3	3	3	4	4	5	12	34	49	28	21	21	19	17	16	19	33	46	48	37	27	19	17	20	25	27	30	37	46	48	45	52	57	55	48	38	24	13	10	10	11	11	13
0	0	0	0	1	1	2	3	3	3	3	5	9	24	47	37	20	18	19	18	18	17	25	40	47	42	30	25	19	21	25	27	29	34	43	50	55	59	68	68	66	60	50	36	23	13	10	12	14	15
0	0	0	0	1	1	2	2	2	2	2	5	18	35	46	22	17	17	17	17	18	21	34	44	44	35	25	22	21	25	27	27	30	40	49	57	62	66	69	68	67	63	58	49	35	19	12	13	16	16
0	0	0	1	1	2	2	2	2	3	3	8	26	39	35	16	17	17	17	17	20	29	43	47	41	30	21	17	23	27	27	28	36	48	58	64	67	66	65	64	64	63	63	59	47	27	16	14	16	18
0	0	0	1	2	2	2	2	2	3	4	15	34	37	23	14	17	18	18	18	24	38	49	47	37	26	19	16	24	25	26	32	44	58	67	70	69	65	63	62	59	61	64	64	56	37	24	17	17	20
0	0	0	1	2	2	2	2	3	5	7	28	39	31	16	16	16	18	18	22	31	45	52	43	35	28	24	23	23	23	30	42	55	67	72	72	69	66	65	66	57	58	61	64	61	49	34	23	18	18
0	0	1	1	2	2	2	3	4	7	14	41	38	25	17	17	15	17	18	26	37	49	53	45	36	30	27	28	22	28	40	53	64	71	72	71	70	69	70	70	57	54	58	61	61	56	41	27	17	14
1	1	1	1	2	2	2	3	4	9	25	47	30	21	18	17	17	17	21	33	44	51	53	44	34	29	29	29	25	37	51	62	69	69	71	72	70	69	70	69	56	53	57	60	61	59	50	34	19	14
1	1	1	1	2	2	2	3	4	14	35	42	23	17	17	17	19	18	26	40	50	53	53	44	33	29	29	31	35	47	60	66	68	69	75	71	69	67	66	65	57	55	58	61	62	62	58	46	29	19
1	1	1	2	2	2	3	3	10	26	44	31	19	17	17	17	19	20	32	45	52	53	51	44	34	31	32	35	45	55	69	73	72	71	72	70	70	67	65	63	58	58	61	63	64	65	65	58	43	31
2	2	2	2	2	2	3	4	19	37	40	19	18	17	18	18	17	22	37	48	52	51	49	44	35	33	36	43	53	62	71	73	71	70	69	69	69	67	64	63	58	58	61	63	65	66	67	65	58	47
2	2	2	2	2	3	5	9	30	41	31	16	20	17	17	17	15	25	41	49	50	50	50	44	36	37	42	50	60	67	71	70	69	67	67	67	67	66	65	63	56	51	57	62	64	66	67	65	64	58
2	2	3	2	2	3	6	17	39	40	23	19	22	16	16	16	17	30	47	51	50	51	51	45	41	42	47	56	66	70	70	69	67	66	66	65	64	67	69	66	55	39	48	60	66	67	68	67	66	64
3	2	3	3	3	4	7	29	45	37	20	22	20	18	17	16	22	38	53	53	50	49	49	46	46	47	51	61	72	72	70	70	67	65	65	65	65	69	71	65	53	42	47	58	64	64	65	66	66	65
3	2	3	3	4	6	13	43	43	28	17	19	19	20	16	17	28	48	57	53	51	50	48	47	49	50	57	68	76	73	69	69	69	68	67	66	65	67	63	57	52	52	52	58	61	61	62	63	66	66
2	2	4	4	4	8	20	47	33	21	16	16	19	20	15	22	39	55	58	54	53	51	49	48	50	55	67	77	79	75	72	71	72	71	69	66	63	62	58	56	57	59	57	60	60	59	60	61	66	69
3	3	5	5	4	12	33	50	27	19	16	15	20	20	17	32	50	58	56	54	54	51	48	48	52	64	78	82	80	78	79	78	75	73	70	65	62	62	60	61	63	64	62	64	61	58	58	61	65	67
3	4	4	4	6	19	43	45	22	17	16	17	22	19	24	43	56	56	53	54	51	48	47	51	61	74	80	83	84	83	81	78	76	74	71	66	65	67	67	66	67	68	68	68	64	58	55	56	61	63
4	4	4	5	10	26	46	32	18	16	16	19	24	19	35	50	54	52	54	53	48	46	48	55	68	79	80	83	85	83	78	74	75	75	71	68	69	71	71	67	64	64	66	65	64	61	57	56	61	65
5	4	4	6	16	33	41	20	20	19	19	20	24	27	47	54	53	50	50	50	46	45	50	60	73	80	80	81	81	78	73	70	72	72	69	65	67	70	71	68	62	59	61	64	64	62	58	56	59	64
4	4	5	7	24	38	36	17	22	19	21	22	25	41	56	55	52	48	46	46	46	48	56	67	76	80	79	78	76	73	71	71	70	66	61	58	63	68	67	67	64	59	59	65	64	61	57	54	55	62
3	4	4	8	31	40	30	15	19	17	21	23	29	51	60	53	48	44	41	42	47	51	61	73	80	80	77	75	79	77	70	66	64	59	57	59	65	68	65	67	66	62	61	65	64	59	55	53	53	59
3	3	3	13	38	38	24	16	18	17	19	23	36	56	58	48	41	38	39	41	50	54	63	73	79	78	76	76	76	74	67	61	59	58	58	62	67	70	66	67	67	65	62	63	63	59	57	57	56	57
3	3	4	22	42	33	20	17	18	18	18	27	44	57	49	41	33	33	38	45	54	57	62	69	74	75	74	74	71	68	66	63	59	59	61	64	69	72	71	68	65	63	61	60	62	60	59	58	57	55
3	3	7	32	42	26	16	18	20	18	19	35	50	52	40	34	27	30	39	49	59	66	69	71	73	75	73	74	71	67	66	67	62	61	63	66	70	73	74	71	66	62	60	60	58	57	55	54	53	51
2	4	13	42	38	20	13	18	20	17	26	46	49	38	32	29	24	28	38	51	62	74	76	75	75	76	74	75	73	69	68	68	63	65	67	69	71	74	77	74	67	63	62	61	58	56	53	51	50	48
2	6	20	48	32	18	15	17	17	15	31	48	43	30	27	26	22	27	39	54	65	78	78	75	74	75	75	77	73	69	68	68	66	69	71	71	71	73	74	69	62	60	60	61	60	58	53	50	49	48
3	10	28	50	24	18	17	18	17	16	35	47	38	25	24	22	18	24	41	58	69	79	76	72	68	68	70	76	73	69	67	67	67	65	66	68	68	68	69	65	59	58	58	59	62	63	56	51	49	49
5	17	36	46	17	17	17	18	19	18	40	48	35	23	21	16	13	23	43	62	72	80	78	72	69	70	72	73	70	68	65	62	59	57	57	61	63	63	65	65	59	57	57	58	61	64	58	51	48	50
7	23	40	41	15	16	16	17	19	21	47	48	35	23	17	9	10	25	49	66	74	81	80	75	74	76	77	74	66	64	62	57	52	50	50	53	57	60	63	67	61	57	56	55	55	62	61	59	56	53
10	28	42	34	15	17	15	16	18	24	52	46	35	26	17	9	13	33	56	69	74	79	80	77	75	76	77	77	66	61	58	54	49	47	49	51	54	57	61	65	57	53	52	50	49	55	56	60	60	58
13	34	42	28	17	19	17	16	19	29	54	43	34	27	19	13	18	41	63	73	76	80	84	82	78	76	77	79	69	59	56	53	50	49	52	56	57	58	59	57	53	53	53	52	51	51	50	54	60	61
18	39	40	23	18	21	18	17	21	34	57	43	32	27	21	16	26	50	70	79	82	85	87	84	81	78	77	79	73	60	56	54	53	55	55	56	60	63	62	56	54	54	52	51	52	50	48	51	58	63
25	43	37	21	20	18	18	17	24	40	58	44	31	25	21	22	36	59	76	85	88	88	87	82	80	78	76	76	77	69	61	56	55	56	56	56	60	64	65	60	55	54	51	51	52	52	51	55	58	60
33	43	31	16	16	17	18	17	28	46	57	42	30	23	22	29	47	68	82	88	87	85	85	85	81	78	75	75	78	74	67	62	59	59	60	61	62	65	66	64	56	54	54	55	56	56	55	60	58	57
41	41	24	12	14	16	16	19	35	52	54	38	29	24	26	38	58	75	85	86	85	84	84	84	81	80	78	75	74	73	71	68	65	63	65	67	66	66	66	64	57	57	64	67	65	60	55	63	61	58
47	39	21	12	13	14	14	20	40	54	51	35	30	32	36	47	66	79	84	86	88	88	85	81	80	82	81	76	72	71	71	71	69	67	68	70	69	68	66	64	62	65	70	70	66	60	57	65	60	55
51	35	20	15	14	11	13	22	40	50	46	37	38	42	46	56	71	79	87	88	86	85	83	79	80	83	82	78	74	70	67	66	64	65	68	67	68	68	66	65	67	67	66	64	61	58	59	64	56	52
52	29	19	15	13	11	14	25	42	48	43	39	40	47	53	63	74	81	88	88	83	79	80	80	81	82	83	83	78	69	65	66	66	68	71	68	65	65	66	69	72	68	62	57	55	56	60	60	53	53
50	22	16	13	12	11	15	29	47	48	42	42	45	53	59	69	79	84	87	86	82	79	80	82	81	79	81	81	78	69	69	74	74	73	71	68	66	64	66	71	75	70	62	56	53	53	55	53	51	55
46	20	17	15	13	14	17	30	47	47	42	45	54	58	64	73	83	87	84	84	85	85	84	83	84	78	75	76	77	74	71	74	75	74	71	69	70	67	67	71	73	70	67	62	54	49	47	48	47	52
43	18	19	16	15	18	18	29	46	47	44	48	60	60	66	76	84	86	81	83	83	82	79	76	78	76	72	72	76	77	73	72	74	74	72	70	74	74	71	70	71	69	68	67	58	48	41	40	42	47
40	16	19	15	17	21	20	30	48	50	47	50	60	57	67	77	84	85	79	79	79	79	77	75	75	74	71	70	73	76	75	72	74	75	72	70	74	79	75	71	71	73	72	74	67	55	43	37	40	44
37	14	18	13	17	22	22	36	55	52	49	53	60	57	70	80	84	82	79	78	79	79	79	78	76	73	73	72	72	73	77	74	75	75	71	67	72	80	78	69	66	69	69	70	71	64	54	47	46	45
34	15	16	12	19	24	27	43	56	50	51	57	59	59	72	81	82	81	81	79	81	80	81	81	78	75	76	77	75	73	75	78	77	75	70	67	69	79	78	68	61	59	58	60	68	71	67	62	57	53
31	14	14	11	20	25	30	46	54	50	56	60	60	62	72	79	80	81	82	80	82	81	80	79	76	74	75	76	74	72	73	79	78	74	71	69	70	73	70	60	52	49	47	50	62	70	73	70	65	63
29	14	14	13	20	24	30	47	55	56	60	62	61	64	73	76	79	81	81	78	83	81	78	76	73	70	72	73	73	73	74	75	75	73	74	75	74	66	57	47	44	45	44	45	53	61	67	69	68	67
27	15	15	14	20	22	29	46	59	62	63	61	60	65	77	77	79	81	81	78	83	81	78	76	73	71	74	73	73	75	76	74	74	74	78	81	76	64	51	41	46	52	50	43	48	53	58	64	68	67
25	15	16	15	22	24	31	46	62	65	64	62	61	64	76	77	81	84	84	80	82	81	79	76	74	74	76	74	73	74	75	76	77	79	82	80	75	69	64	61	64	64	60	54	55	57	59	62	65	70
23	14	17	17	28	30	35	48	63	62	63	63	63	66	77	78	82	86	84	80	80	81	80	77	76	77	76	74	72	70	71	76	79	81	78	74	71	72	73	74	73	69	65	64	64	62	62	62	64	72
22	15	20	21	33	33	37	50	63	59	62	64	64	67	78	78	80	85	84	80	78	81	82	79	77	78	74	75	73	69	70	75	76	75	72	68	67	68	70	74	75	73	70	71	70	65	62	61	65	72
22	16	21	22	35	33	38	51	62	59	65	64	64	69	81	82	80	84	84	81	79	79	82	80	78	76	72	77	78	76	75	75	73	72	71	69	68	67	67	71	77	77	75	75	73	66	60	58	63	70
24	17	19	22	37	34	41	54	61	59	67	64	64	73	85	88	84	85	85	85	85	81	82	84	82	77	74	79	83	80	75	72	72	71	71	71	71	70	68	74	81	81	79	78	75	73	63	58	60	67
24	19	21	23	36	33	45	56	60	61	67	62	65	77	89	92	90	87	84	85	88	88	88	91	88	81	76	76	78	76	71	70	73	72	70	72	73	73	72	79	81	79	77	75	73	75	70	62	62	68
24	21	23	23	32	32	47	58	60	63	67	61	66	78	88	88	85	85	85	86	84	80	79	87	88	84	78	74	73	72	71	72	75	73	71	72	73	74	74	76	77	75	74	73	71	70	70	66	67	72
24	21	24	22	26	29	47	59	62	65	65	61	64	77	88	88	84	84	85	85	80	69	64	75	83	83	79	75	75	75	76	78	78	74	75	75	76	77	78	76	75	75	75	74	73	67	68	68	71	75
22	19	21	20	23	26	46	59	63	65	62	61	64	77	89	90	86	84	85	86	81	69	58	66	77	82	81	80	82	78	81	83	82	75	74	76	76	76	78	78	75	74	73	72	70	65	65	69	73	76
22	17	18	19	21	26	49	59	62	64	63	62	65	78	89	90	87	84	86	88	89	86	79	72	77	83	86	84	79	74	77	80	79	75	73	77	76	76	77	78	77	74	69	65	62	60	64	68	73	78
24	17	18	19	21	26	51	57	59	62	64	62	66	79	88	90	87	86	88	92	94	94	94	83	80	85	89	86	79	74	75	75	74	73	73	76	76	76	76	77	78	75	69	62	57	55	62	71	78	83
25	19	19	21	23	25	51	56	57	59	62	61	67	80	89	91	88	86	87	90	89	87	88	84	83	86	88	85	80	79	78	76	72	71	72	72	73	75	77	77	78	77	75	73	68	64	63	69	79	85
26	20	20	22	24	21	47	58	58	57	57	60	67	82	91	93	90	89	87	88	87	84	85	85	84	87	87	85	83	84	83	80	74	68	66	63	67	70	72	73	73	72	73	72	70	68	65	62	71	79
25	19	20	23	23	17	42	60	60	56	56	58	65	77	88	91	89	90	87	88	86	85	86	86	84	85	86	86	84	84	80	77	73	69	66	63	67	69	71	73	73	74	74	72	70	69	66	60	63	69
25	17	17	21	21	17	38	58	60	57	53	51	63	74	85	89	88	91	88	89	88	87	88	86	80	78	76	78	81	78	72	70	69	70	70	67	67	69	72	74	74	76	78	76	72	69	68	65	62	60
34	17	15	20	22	19	32	55	59	55	50	46	61	73	85	89	89	93	91	92	90	90	90	85	77	66	62	69	80	81	75	71	66	66	71	73	68	69	72	74	75	77	80	79	76	73	70	72	70	64
42	17	15	20	23	20	24	53	56	52	46	43	58	72	86	92	93	97	96	95	94	92	89	84	83	72	68	75	84	84	76	69	64	65	73	80	73	70	72	75	76	78	75	73	75	76	75	75	74	75
47	16	15	19	22	21	20	51	55	49	42	40	52	68	85	93	95	96	97	91	92	90	87	85	90	84	79	81	86	85	75	65	63	68	76	85	81	75	74	77	81	81	76	72	72	73	75	74	72	73
51	15	14	17	20	22	21	48	55	49	39	35	45	67	81	90	93	94	93	86	88	89	87	87	93	91	86	84	83	81	75	65	65	70	77	82	85	81	78	78	79	77	76	74	71	71	73	73	71	71
56	18	15	16	20	22	21	41	54	49	39	32	35	59	75	87	92	91	88	83	86	89	90	91	92	90	86	83	80	78	78	68	67	73	77	76	79	79	77	77	77	75	74	75	74	73	74	73	72	71
59	28	17	18	21	22	21	32	51	46	38	30	26	44	69	85	91	90	85	83	85	89	92	91	88	82	82	82	80	80	82	73	70	75	77	72	72	76	77	76	75	74	72	74	77	77	76	74	75	75
55	38	17	16	19	20	21	26	48	42	37	30	22	28	61	82	90	91	88	86	86	88	88	85	81	78	81	82	81	81	81	74	72	75	76	73	72	76	78	76	73	70	67	70	76	78	76	75	77	75
51	50	18	16	18	20	21	23	47	40	35	31	22	16	50	76	89	95	97	92	86	85	84	83	82	81	81	82	81	80	80	75	75	76	76	76	77	80	80	76	69	60	55	62	71	74	74	74	76	76
46	59	26	19	18	21	21	22	46	41	32	29	24	11	36	71	88	95	97	94	89	87	88	89	88	84	81	82	82	81	80	77	78	78	77	78	81	83	84	79	69	59	54	62	71	72	72	72	74	75
38	62	40	23	20	23	23	21	40	48	31	28	27	15	28	65	84	93	96	96	92	89	90	92	93	88	85	85	85	83	82	80	80	79	78	78	79	83	85	81	77	71	66	67	73	73	73	73	73	73
28	56	55	26	20	23	24	21	26	55	36	27	25	19	19	55	79	91	96	97	94	90	89	92	93	92	91	89	88	86	84	83	82	81	80	79	80	81	81	80	80	78	74	72	76	76	76	76	75	74
18	45	64	32	20	19	23	25	23	52	42	27	23	23	14	41	73	89	95	97	95	91	88	89	90	91	91	88	86	84	82	80	80	82	81	81	81	79	76	77	80	79	77	75	77	77	78	78	78	77
10	34	63	47	23	17	22	25	23	39	46	31	24	24	12	26	64	85	93	96	96	96	90	85	85	87	86	82	80	78	75	74	76	81	80	79	78	76	73	75	78	79	78	76	74	74	75	75	75	76
5	23	51	61	29	19	20	24	23	24	46	37	27	21	14	14	52	82	96	97	96	98	91	85	84	87	86	84	83	80	77	76	78	81	78	76	75	75	74	74	76	78	78	77	74	72	70	67	65	69
3	13	37	66	38	21	19	23	24	18	43	46	33	22	21	12	42	75	94	97	94	95	92	88	88	90	90	91	89	85	82	82	83	82	77	77	77	77	75	72	68	66	66	67	69	68	68	66	63	64
2	6	25	60	50	24	18	23	26	19	30	52	42	29	28	20	36	62	83	93	92	93	90	88	90	92	93	94	90	86	84	84	85	82	79	80	78	73	68	64	62	61	61	62	65	66	67	67	64	63
1	2	17	48	64	29	20	22	23	20	16	47	48	36	27	22	27	50	73	87	92	92	88	86	88	90	90	87	81	80	81	81	78	74	70	68	68	67	65	64	66	64	64	65	68	69	68	68	67	66
2	1	11	37	71	39	24	21	22	20	16	36	52	43	26	21	20	41	64	82	92	93	89	85	85	84	80	74	72	75	78	78	75	70	61	60	64	66	65	65	67	66	65	67	70	73	71	70	71	67
1	2	8	28	64	52	29	21	21	20	21	24	52	51	32	19	18	34	58	77	88	94	91	89	87	84	79	73	75	77	79	81	79	70	59	60	63	65	63	63	62	60	60	61	63	67	73	75	73	67
2	2	5	19	51	64	34	21	20	21	25	19	45	57	43	21	24	30	52	68	78	87	89	89	86	84	82	79	79	83	83	83	80	69	60	64	64	62	60	58	56	55	56	57	57	57	63	68	70	68
2	2	3	12	36	69	42	22	17	20	22	23	32	55	51	26	28	35	47	61	71	80	90	86	83	82	83	84	84	87	84	80	73	65	62	64	62	60	60	59	60	57	58	60	60	57	57	59	62	64
1	2	2	6	22	64	54	28	18	19	19	30	24	46	51	34	22	40	46	59	67	73	88	85	81	81	84	87	85	83	76	68	63	62	65	64	64	64	63	62	61	59	59	61	62	61	58	56	58	60
1	1	1	2	12	48	68	38	21	19	19	28	22	37	51	42	18	39	48	59	64	69	81	86	84	85	86	85	81	72	67	64	64	65	66	65	64	64	63	62	61	61	60	60	62	63	62	60	58	58
1	2	2	2	7	30	68	49	28	19	22	25	24	29	50	48	22	30	50	57	63	66	70	89	89	91	87	79	69	64	66	67	67	67	66	66	65	64	63	62	61	62	60	60	61	62	64	64	63	61
2	2	2	2	5	18	59	59	36	22	22	23	25	23	46	54	33	20	48	55	63	64	61	76	94	94	87	75	65	66	68	69	69	68	68	69	67	66	65	63	63	63	61	60	61	62	64	63	62	62
2	2	2	2	3	11	43	65	44	25	20	20	24	20	39	57	49	17	36	52	60	63	60	60	94	97	87	75	69	68	69	69	69	69	69	71	70	69	67	65	64	64	62	62	63	64	62	63	62	61
1	2	2	2	2	7	26	64	52	30	18	19	23	22	31	55	61	33	26	48	56	61	61	58	82	92	84	76	73	70	70	69	70	70	69	71	70	69	69	67	66	66	66	65	65	64	61	62	63	61
1	2	2	2	3	5	12	52	61	39	20	18	19	24	28	48	62	51	28	41	53	60	61	59	65	83	78	75	76	75	72	72	73	72	71	73	72	70	69	68	67	66	67	64	64	64	62	63	63	61
2	2	2	2	3	3	7	35	64	48	27	19	17	22	26	42	59	61	36	35	49	57	60	59	54	73	74	73	77	83	79	80	77	74	74	74	73	69	68	68	68	67	67	64	64	64	64	63	63	61
2	2	1	2	2	2	5	20	61	56	34	19	18	18	24	37	54	62	45	33	44	55	60	58	54	61	73	76	78	84	82	81	78	76	75	74	71	68	66	67	68	68	67	65	64	64	63	63	65	62
1	2	2	2	2	2	4	10	50	62	42	21	19	15	20	31	48	59	54	40	39	53	61	60	58	52	68	77	80	81	82	81	80	78	75	72	69	68	67	67	68	68	67	66	64	63	62	62	65	62
1	2	2	2	2	2	3	6	34	63	50	27	18	16	15	25	40	54	61	53	43	51	60	63	60	52	62	76	80	79	82	82	81	80	76	71	68	69	68	67	67	68	68	67	65	64	63	62	63	62
1	1	1	2	2	2	2	4	17	58	59	36	18	18	13	19	33	50	61	54	48	51	60	65	63	58	59	73	80	80	81	83	81	80	76	72	70	71	68	67	67	67	68	68	67	65	64	63	62	61
1	1	1	1	2	2	2	2	6	46	63	46	22	19	16	18	26	42	55	52	48	50	57	65	67	63	60	70	79	81	81	84	82	79	77	74	72	71	69	68	67	67	67	68	67	65	64	63	63	63
1	1	1	1	2	2	2	2	4	30	61	56	32	18	18	17	20	32	47	53	48	48	54	62	68	66	63	65	74	82	82	80	80	80	77	75	72	70	69	69	69	69	68	68	67	63	63	64	65	65
1	1	1	1	1	1	2	2	3	15	51	62	44	20	19	17	17	22	37	55	53	47	51	59	65	67	66	62	66	75	81	80	77	78	77	75	74	72	69	70	70	71	70	68	67	63	62	64	65	66
1	1	1	1	1	1	1	2	3	6	37	61	56	30	20	19	17	17	26	44	59	52	55	60	63	64	65	64	64	67	74	80	78	77	76	75	74	74	71	71	71	70	69	67	67	64	64	64	64	65
1	1	1	1	1	1	1	1	2	2	20	54	65	47	23	22	18	18	20	27	41	56	61	61	62	63	64	64	65	63	66	75	80	77	75	74	74	75	73	72	70	68	67	66	66	66	66	65	65	67
0	1	1	1	1	1	1	1	2	2	8	41	67	62	33	21	21	19	19	22	26	42	59	62	61	62	64	64	65	63	62	67	76	77	76	76	75	72	71	72	72	70	67	66	65	66	66	66	67	68
0	1	1	1	1	1	1	1	2	2	4	24	56	69	50	23	22	20	19	20	21	26	44	56	61	63	65	64	63	64	64	63	66	74	75	77	77	75	72	72	71	70	69	68	66	66	66	67	68	67
0	1	1	1	1	1	1	1	2	1	2	11	41	66	65	35	22	21	21	20	21	19	25	43	57	63	62	65	62	61	63	64	62	65	70	72	72	72	72	72	72	70	68	67	67	67	67	67	67	64
0	1	1	1	1	1	1	1	2	1	2	4	24	55	72	54	27	22	22	20	19	22	20	22	40	57	62	61	62	61	60	61	62	62	64	65	66	66	66	67	68	67	66	65	66	66	66	66	67	67
0	0	0	0	0	1	1	1	2	2	2	3	11	37	66	71	43	24	20	22	21	21	24	22	23	36	53	61	60	61	61	61	62	61	60	60	61	61	60	60	60	61	63	65	66	66	64	63	65	67
0	0	0	0	0	1	1	1	2	2	2	2	4	18	47	75	69	39	22	19	21	20	18	23	21	23	35	52	58	59	60	60	61	61	59	56	57	58	58	57	55	52	52	54	57	60	61	63	64	63
0	0	0	0	0	1	1	1	1	2	2	2	2	6	24	54	76	63	39	24	19	19	17	20	22	20	22	34	50	55	57	59	61	60	58	54	51	50	52	52	53	53	51	50	49	48	48	50	53	53
0	0	0	0	0	1	1	1	1	1	2	2	2	3	10	29	60	73	59	40	26	19	19	18	20	22	20	19	30	49	56	56	58	62	60	57	50	46	45	43	40	42	44	47	48	47	44	40	39	40
0	0	0	0	0	0	1	1	1	1	1	1	2	2	3	12	34	62	70	61	42	25	21	21	17	21	25	22	16	26	47	57	59	61	62	61	55	47	41	36	32	30	30	34	41	47	48	42	35	32
0	0	0	0	0	0	1	1	1	1	1	1	2	2	2	4	12	35	61	71	62	41	23	21	19	18	19	22	22	20	28	42	54	60	62	63	61	54	44	34	27	22	18	16	19	29	39	46	47	43
0	0	0	0	0	0	1	1	1	1	1	1	2	1	2	2	3	8	31	58	72	66	45	23	20	20	19	17	17	20	22	28	39	51	58	63	64	62	54	40	26	18	18	17	14	11	13	23	31	38
0	0	0	0	0	0	0	0	1	1	1	1	1	1	1	1	1	2	7	24	49	69	69	46	26	20	19	17	14	16	20	21	25	35	48	60	63	64	64	60	47	26	15	15	18	19	17	15	16	24
0	0	0	0	0	0	0	0	0	1	1	1	1	1	1	1	1	1	2	8	23	48	69	68	42	24	20	19	16	11	16	22	23	22	26	43	60	65	65	64	63	56	41	25	17	17	20	19	16	19
0	0	0	0	0	0	0	0	0	0	1	1	1	1	1	1	1	1	1	3	7	23	49	72	65	38	23	20	20	17	12	15	22	25	24	25	35	52	62	65	66	65	61	47	31	20	18	23	24	23
0	0	0	0	0	0	0	0	0	0	1	1	1	1	1	1	1	1	2	3	4	7	23	54	80	64	37	21	19	20	19	17	17	19	22	26	27	34	43	52	59	64	66	63	53	35	20	19	29	30
0	0	0	0	0	0	0	0	0	0	0	1	1	1	1	1	1	1	1	2	3	3	6	23	60	81	64	39	23	19	20	21	19	18	19	24	28	26	26	32	44	55	58	61	66	60	42	26	36	43
0	0	0	0	0	0	0	0	0	0	0	0	1	1	1	1	1	1	2	2	2	2	3	8	27	62	76	64	43	27	22	21	21	19	18	20	27	27	22	19	22	33	50	57	59	61	57	46	41	41
0	0	0	0	0	0	0	0	0	0	0	1	1	1	1	1	1	1	1	1	1	2	2	3	10	31	59	71	64	48	35	26	23	21	19	18	19	22	27	25	20	18	25	44	57	62	61	54	44	35
0	0	0	0	0	0	0	0	0	0	0	0	0	0	1	1	1	1	1	1	2	2	2	2	3	7	28	53	68	69	59	43	32	25	19	18	18	16	20	25	25	23	23	27	39	53	61	60	53	41
0	0	0	0	0	0	0	0	0	0	0	0	0	0	1	1	1	1	1	2	2	2	2	2	2	1	4	17	39	62	77	76	65	52	40	30	24	19	19	21	23	24	26	24	24	37	51	59	61	57
0	0	0	0	0	0	0	0	0	0	0	0	0	0	0	1	1	1	1	1	1	1	2	2	2	2	1	2	8	22	40	58	68	69	66	58	47	36	27	23	21	22	25	27	21	22	31	43	55	65
0	0	0	0	0	0	0	0	0	0	0	0	0	0	0	0	1	1	1	1	1	1	1	2	2	2	2	2	3	6	13	24	38	50	59	64	65	59	48	35	26	22	21	23	25	24	22	22	30	44
0	0	0	0	0	0	0	0	0	0	0	0	0	0	0	0	1	1	1	1	1	1	1	2	2	2	2	2	2	2	2	5	11	20	30	43	58	70	70	58	42	29	23	21	22	26	28	27	25	25
0	0	0	0	0	0	0	0	0	0	0	0	0	0	0	0	0	1	1	1	1	1	1	1	1	1	2	2	2	1	1	1	2	2	4	10	23	43	68	77	72	58	42	30	24	23	25	28	27	24
0	0	0	0	0	0	0	0	0	0	0	0	0	0	0	0	0	0	1	1	1	1	1	1	1	1	1	1	1	1	1	1	2	2	2	2	5	12	27	48	65	72	69	58	44	32	27	26	26	25
0	0	0	0	0	0	0	0	0	0	0	0	0	0	0	0	0	0	0	1	1	1	1	1	1	1	1	1	2	1	1	1	1	2	2	2	3	4	8	18	33	50	63	69	66	55	44	34	27	23
0	0	0	0	0	0	0	0	0	0	0	0	0	0	0	0	0	0	0	0	1	1	1	1	1	2	2	1	1	1	1	1	2	2	1	1	2	2	2	3	9	19	34	51	66	73	69	58	43	30
0	0	0	0	0	0	0	0	0	0	0	0	0	0	0	0	0	0	0	0	0	1	1	1	1	1	1	1	1	1	1	1	1	1	1	1	1	2	2	2	3	3	5	13	28	51	69	77	75	67
0	0	0	0	0	0	0	0	0	0	0	0	0	0	0	0	0	0	0	0	0	0	0	0	1	1	1	1	1	1	1	1	1	1	1	1	1	1	1	3	3	3	3	3	5	13	26	42	57	68
0	0	0	0	0	0	0	0	0	0	0	0	0	0	0	0	0	0	0	0	0	0	0	0	0	0	0	0	1	1	1	1	1	1	1	1	1	1	1	1	2	3	3	3	3	4	7	14	24	38
0	0	0	0	0	0	0	0	0	0	0	0	0	0	0	0	0	0	0	0	0	0	0	0	0	0	0	0	1	1	1	1	1	1	1	1	1	1	1	1	1	1	2	2	2	2	2	3	5	10
0	0	0	0	0	0	0	0	0	0	0	0	0	0	0	0	0	0	0	0	0	0	0	0	0	0	0	0	0	1	1	1	1	1	1	1	1	1	1	1	1	1	1	1	2	1	2	2	3	2
0	0	0	0	0	0	0	0	0	0	0	0	0	0	0	0	0	0	0	0	0	0	0	0	0	0	0	0	0	0	1	1	0	1	1	0	1	1	1	1	1	1	1	1	1	2	2	2	2	3
0	0	0	0	0	0	0	0	0	0	0	0	0	0	0	0	0	0	0	0	0	0	0	0	0	0	0	0	0	0	0	0	0	1	0	0	1	1	1	1	1	1	1	1	1	2	3	2	2	2
0	0	0	0	0	0	0	0	0	0	0	0	0	0	0	0	0	0	0	0	0	0	0	0	0	0	0	0	0	0	0	0	0	0	0	0	1	1	1	1	1	1	1	1	1	1	1	1	2	2
0	0	0	0	0	0	0	0	0	0	0	0	0	0	0	0	0	0	0	0	0	0	0	0	0	0	0	0	0	0	0	0	0	0	0	0	0	0	0	1	1	1	1	1	1	1	1	1	1	2
0	0	0	0	0	0	0	0	0	0	0	0	0	0	0	0	0	0	0	0	0	0	0	0	0	0	0	0	0	0	0	0	0	0	0	0	0	0	0	0	0	0	1	1	1	1	1	1	1	1
0	0	0	0	0	0	0	0	0	0	0	0	0	0	0	0	0	0	0	0	0	0	0	0	0	0	0	0	0	0	0	0	0	0	0	0	0	0	0	0	0	0	1	1	1	1	1	1	1	1
0	0	0	0	0	0	0	0	0	0	0	0	0	0	0	0	0	0	0	0	0	0	0	0	0	0	0	0	0	0	0	0	0	0	0	0	0	0	0	0	0	0	0	0	0	0	0	0	0	1
0	0	0	0	0	0	0	0	0	0	0	0	0	0	0	0	0	0	0	0	0	0	0	0	0	0	0	0	0	0	0	0	0	0	0	0	0	0	0	0	0	0	0	0	0	0	0	0	0	0
0	0	0	0	0	0	0	0	0	0	0	0	0	0	0	0	0	0	0	0	0	0	0	0	0	0	0	0	0	0	0	0	0	0	0	0	0	0	0	0	0	0	0	0	0	0	0	0	0	0
0	0	0	0	0	0	0	0	0	0	0	0	0	0	0	0	0	0	0	0	0	0	0	0	0	0	0	0	0	0	0	0	0	0	0	0	0	0	0	0	0	0	0	0	0	0	0	0	0	0
0	0	0	0	0	0	0	0	0	0	0	0	0	0	0	0	0	0	0	0	0	0	0	0	0	0	0	0	0	0	0	0	0	0	0	0	0	0	0	0	0	0	0	0	0	0	0	0	0	0
0	0	0	0	0	0	0	0	0	0	0	0	0	0	0	0	0	0	0	0	0	0	0	0	0	0	0	0	0	0	0	0	0	0	0	0	0	0	0	0	0	0	0	0	0	0	0	0	0	0
0	0	0	0	0	0	0	0	0	0	0	0	0	0	0	0	0	0	0	0	0	0	0	0	0	0	0	0	0	0	0	0	0	0	0	0	0	0	0	0	0	0	0	0	0	0	0	0	0	0
0	0	0	0	0	0	0	0	0	0	0	0	0	0	0	0	0	0	0	0	0	0	0	0	0	0	0	0	0	0	0	0	0	0	0	0	0	0	0	0	0	0	0	0	0	0	0	0	0	0
0	0	0	0	0	0	0	0	0	0	0	0	0	0	0	0	0	0	0	0	0	0	0	0	0	0	0	0	0	0	0	0	0	0	0	0	0	0	0	0	0	0	0	0	0	0	0	0	0	0
0	0	0	0	0	0	0	0	0	0	0	0	0	0	0	0	0	0	0	0	0	0	0	0	0	0	0	0	0	0	0	0	0	0	0	0	0	0	0	0	0	0	0	0	0	0	0	0	0	0
0	0	0	0	0	0	0	0	0	0	0	0	0	0	0	0	0	0	0	0	0	0	0	0	0	0	0	0	0	0	0	0	0	0	0	0	0	0	0	0	0	0	0	0	0	0	0	0	0	0
0	0	0	0	0	0	0	0	0	0	0	0	0	0	0	0	0	0	0	0	0	0	0	0	0	0	0	0	0	0	0	0	0	0	0	0	0	0	0	0	0	0	0	0	0	0	0	0	0	0
0	0	0	0	0	0	0	0	0	0	0	0	0	0	0	0	0	0	0	0	0	0	0	0	0	0	0	0	0	0	0	0	0	0	0	0	0	0	0	0	0	0	0	0	0	0	0	0	0	0
0	0	0	0	0	0	0	0	0	0	0	0	0	0	0	0	0	0	0	0	0	0	0	0	0	0	0	0	0	0	0	0	0	0	0	0	0	0	0	0	0	0	0	0	0	0	0	0	0	0
0	0	0	0	0	0	0	0	0	0	0	0	0	0	0	0	0	0	0	0	0	0	0	0	0	0	0	0	0	0	0	0	0	0	0	0	0	0	0	0	0	0	0	0	0	0	0	0	0	0
0	0	0	0	0	0	0	0	0	0	0	0	0	0	0	0	0	0	0	0	0	0	0	0	0	0	0	0	0	0	0	0	0	0	0	0	0	0	0	0	0	0	0	0	0	0	0	0	0	0
0	0	0	0	0	0	0	0	0	0	0	0	0	0	0	0	0	0	0	0	0	0	0	0	0	0	0	0	0	0	0	0	0	0	0	0	0	0	0	0	0	0	0	0	0	0	0	0	0	0
0	0	0	0	0	0	0	0	0	0	0	0	0	0	0	0	0	0	0	0	0	0	0	0	0	0	0	0	0	0	0	0	0	0	0	0	0	0	0	0	0	0	0	0	0	0	0	0	0	0
0	0	0	0	0	0	0	0	0	0	0	0	0	0	0	0	0	0	0	0	0	0	0	0	0	0	0	0	0	0	0	0	0	0	0	0	0	0	0	0	0	0	0	0	0	0	0	0	0	0
0	0	0	0	0	0	0	0	0	0	0	0	0	0	0	0	0	0	0	0	0	0	0	0	0	0	0	0	0	0	0	0	0	0	0	0	0	0	0	0	0	0	0	0	0	0	0	0	0	0
0	0	0	0	0	0	0	0	0	0	0	0	0	0	0	0	0	0	0	0	0	0	0	0	0	0	0	0	0	0	0	0	0	0	0	0	0	0	0	0	0	0	0	0	0	0	0	0	0	0
0	0	0	0	0	0	0	0	0	0	0	0	0	0	0	0	0	0	0	0	0	0	0	0	0	0	0	0	0	0	0	0	0	0	0	0	0	0	0	0	0	0	0	0	0	0	0	0	0	0
0	0	0	0	0	0	0	0	0	0	0	0	0	0	0	0	0	0	0	0	0	0	0	0	0	0	0	0	0	0	0	0	0	0	0	0	0	0	0	0	0	0	0	0	0	0	0	0	0	0
0	0	0	0	0	0	0	0	0	0	0	0	0	0	0	0	0	0	0	0	0	0	0	0	0	0	0	0	0	0	0	0	0	0	0	0	0	0	0	0	0	0	0	0	0	0	0	0	0	0
0	0	0	0	0	0	0	0	0	0	0	0	0	0	0	0	0	0	0	0	0	0	0	0	0	0	0	0	0	0	0	0	0	0	0	0	0	0	0	0	0	0	0	0	0	0	0	0	0	0
0	0	0	0	0	0	0	0	0	0	0	0	0	0	0	0	0	0	0	0	0	0	0	0	0	0	0	0	0	0	0	0	0	0	0	0	0	0	0	0	0	0	0	0	0	0	0	0	0	0
0	0	0	0	0	0	0	0	0	0	0	0	0	0	0	0	0	0	0	0	0	0	0	0	0	0	0	0	0	0	0	0	0	0	0	0	0	0	0	0	0	0	0	0	0	0	0	0	0	0
0	0	0	0	0	0	0	0	0	0	0	0	0	0	0	0	0	0	0	0	0	0	0	0	0	0	0	0	0	0	0	0	0	0	0	0	0	0	0	0	0	0	0	0	0	0	0	0	0	0
0	0	0	0	0	0	0	0	0	0	0	0	0	0	0	0	0	0	0	0	0	0	0	0	0	0	0	0	0	0	0	0	0	0	0	0	0	0	0	0	0	0	0	0	0	0	0	0	0	0
0	0	0	0	0	0	0	0	0	0	0	0	0	0	0	0	0	0	0	0	0	0	0	0	0	0	0	0	0	0	0	0	0	0	0	0	0	0	0	0	0	0	0	0	0	0	0	0	0	0
0	0	0	0	0	0	0	0	0	0	0	0	0	0	0	0	0	0	0	0	0	0	0	0	0	0	0	0	0	0	0	0	0	0	0	0	0	0	0	0	0	0	0	0	0	0	0	0	0	0
0	0	0	0	0	0	0	0	0	0	0	0	0	0	0	0	0	0	0	0	0	0	0	0	0	0	0	0	0	0	0	0	0	0	0	0	0	0	0	0	0	0	0	0	0	0	0	0	0	0
0	0	0	0	0	0	0	0	0	0	0	0	0	0	0	0	0	0	0	0	0	0	0	0	0	0	0	0	0	0	0	0	0	0	0	0	0	0	0	0	0	0	0	0	0	0	0	0	0	0
0	0	0	0	0	0	0	0	0	0	0	0	0	0	0	0	0	0	0	0	0	0	0	0	0	0	0	0	0	0	0	0	0	0	0	0	0	0	0	0	0	0	0	0	0	0	0	0	0	0
0	0	0	0	0	0	0	0	0	0	0	0	0	0	0	0	0	0	0	0	0	0	0	0	0	0	0	0	0	0	0	0	0	0	0	0	0	0	0	0	0	0	0	0	0	0	0	0	0	0
0	0	0	0	0	0	0	0	0	0	0	0	0	0	0	0	0	0	0	0	0	0	0	0	0	0	0	0	0	0	0	0	0	0	0	0	0	0	0	0	0	0	0	0	0	0	0	0	0	0
0	0	0	0	0	0	0	0	0	0	0	0	0	0	0	0	0	0	0	0	0	0	0	0	0	0	0	0	0	0	0	0	0	0	0	0	0	0	0	0	0	0	0	0	0	0	0	0	0	0
[truncated: 2,254 more columns]

## Sheet: Figure7b_red
0	0	0	0	0	0	0	0	0	0	0	0	0	0	0	0	0	0	0	0	0	0	0	0	0	0	0	0	0	0	0	0	0	0	0	0	0	0	0	0	0	0	0	0	0	0	0	0	0	0
0	0	0	0	0	0	0	0	0	0	0	0	0	0	0	0	0	0	0	0	0	0	0	0	0	0	0	0	0	0	0	0	0	0	0	0	0	0	0	0	0	0	0	0	0	0	0	0	0	0
0	0	0	0	0	0	0	0	0	0	0	0	0	0	0	0	0	0	0	0	0	0	0	0	0	0	0	0	0	0	0	0	0	0	0	0	0	0	0	0	0	0	0	0	0	0	0	0	0	0
0	0	0	0	0	0	0	0	0	0	0	0	0	0	0	0	0	0	0	0	0	0	0	0	0	0	0	0	0	0	0	0	0	0	0	0	0	0	0	0	0	0	0	0	0	0	0	0	0	0
0	0	0	0	0	0	0	0	0	0	0	0	0	0	0	0	0	0	0	0	0	0	0	0	0	0	0	0	0	0	0	0	0	0	0	0	0	0	0	0	0	0	0	0	0	0	0	0	0	0
0	0	0	0	0	0	0	0	0	0	0	0	0	0	0	0	0	0	0	0	0	0	0	0	0	0	0	0	0	0	0	0	0	0	0	0	0	0	0	0	0	0	0	0	0	0	0	0	0	0
0	0	0	0	0	0	0	0	0	0	0	0	0	0	0	0	0	0	0	0	0	0	0	0	0	0	0	0	0	0	0	0	0	0	0	0	0	0	0	0	0	0	0	0	0	0	0	0	0	0
0	0	0	0	0	0	0	0	0	0	0	0	0	0	0	0	0	0	0	0	0	0	0	0	0	0	0	0	0	0	0	0	0	0	0	0	0	0	0	0	0	0	0	0	0	0	0	0	0	0
0	0	0	0	0	0	0	0	0	0	0	0	0	0	0	0	0	0	0	0	0	0	0	0	0	0	0	0	0	0	0	0	0	0	0	0	0	0	0	0	0	0	0	0	0	0	0	0	0	0
0	0	0	0	0	0	0	0	0	0	0	0	0	0	0	0	0	0	0	0	0	0	0	0	0	0	0	0	0	0	0	0	0	0	0	0	0	0	0	0	0	0	0	0	0	0	0	0	0	0
0	0	0	0	0	0	0	0	0	0	0	0	0	0	0	0	0	0	0	0	0	0	0	0	0	0	0	0	0	0	0	0	0	0	0	0	0	0	0	0	0	0	0	0	0	0	0	0	0	0
0	0	0	0	0	0	0	0	0	0	0	0	0	0	0	0	0	0	0	0	0	0	0	0	0	0	0	0	0	0	0	0	0	0	0	0	0	0	0	0	0	0	0	0	0	0	0	0	0	0
0	0	0	0	0	0	0	0	0	0	0	0	0	0	0	0	0	0	0	0	0	0	0	0	0	0	0	0	0	0	0	0	0	0	0	0	0	0	0	0	0	0	0	0	0	0	0	0	0	0
0	0	0	0	0	0	0	0	0	0	0	0	0	0	0	0	0	0	0	0	0	0	0	0	0	0	0	0	0	0	0	0	0	0	0	0	0	0	0	0	0	0	0	0	0	0	0	0	0	0
0	0	0	0	0	0	0	0	0	0	0	0	0	0	0	0	0	0	0	0	0	0	0	0	0	0	0	0	0	0	0	0	0	0	0	0	0	0	0	0	0	0	0	0	0	0	0	0	0	0
0	0	0	0	0	0	0	0	0	0	0	0	0	0	0	0	0	0	0	0	0	0	0	0	0	0	0	0	0	0	0	0	0	0	0	0	0	0	0	0	0	0	0	0	0	0	0	0	0	0
0	0	0	0	0	0	0	0	0	0	0	0	0	0	0	0	0	0	0	0	0	0	0	0	0	0	0	0	0	0	0	0	0	0	0	0	0	0	0	0	0	0	0	0	0	0	0	0	0	0
0	0	0	0	0	0	0	0	0	0	0	0	0	0	0	0	0	0	0	0	0	0	0	0	0	0	0	0	0	0	0	0	0	0	0	0	0	0	0	0	0	0	0	0	0	0	0	0	0	0
0	0	0	0	0	0	0	0	0	0	0	0	0	0	0	0	0	0	0	0	0	0	0	0	0	0	0	0	0	0	0	0	0	0	0	0	0	0	0	0	0	0	0	0	0	0	0	0	0	0
0	0	0	0	0	0	0	0	0	0	0	0	0	0	0	0	0	0	0	0	0	0	0	0	0	0	0	0	0	0	0	0	0	0	0	0	0	0	0	0	0	0	0	0	0	0	0	0	0	0
0	0	0	0	0	0	0	0	0	0	0	0	0	0	0	0	0	0	0	0	0	0	0	0	0	0	0	0	0	0	0	0	0	0	0	0	0	0	0	0	0	0	0	0	0	0	0	0	0	0
0	0	0	0	0	0	0	0	0	0	0	0	0	0	0	0	0	0	0	0	0	0	0	0	0	0	0	0	0	0	0	0	0	0	0	0	0	0	0	0	0	0	0	0	0	0	0	0	0	0
0	0	0	0	0	0	0	0	0	0	0	0	0	0	0	0	0	0	0	0	0	0	0	0	0	0	0	0	0	0	0	0	0	0	0	0	0	0	0	0	0	0	0	0	0	0	0	0	0	0
0	0	0	0	0	0	0	0	0	0	0	0	0	0	0	0	0	0	0	0	0	0	0	0	0	0	0	0	0	0	0	0	0	0	0	0	0	0	0	0	0	0	0	0	0	0	0	0	0	0
0	0	0	0	0	0	0	0	0	0	0	0	0	0	0	0	0	0	0	0	0	0	0	0	0	0	0	0	0	0	0	0	0	0	0	0	0	0	0	0	0	0	0	0	0	0	0	0	0	0
0	0	0	0	0	0	0	0	0	0	0	0	0	0	0	0	0	0	0	0	0	0	0	0	0	0	0	0	0	0	0	0	0	0	0	0	0	0	0	0	0	0	0	0	0	0	0	0	0	0
0	0	0	0	0	0	0	0	0	0	0	0	0	0	0	0	0	0	0	0	0	0	0	0	0	0	0	0	0	0	0	0	0	0	0	0	0	0	0	0	0	0	0	0	0	0	0	0	0	0
0	0	0	0	0	0	0	0	0	0	0	0	0	0	0	0	0	0	0	0	0	0	0	0	0	0	0	0	0	0	0	0	0	0	0	0	0	0	0	0	0	0	0	0	0	0	0	0	0	0
0	0	0	0	0	0	0	0	0	0	0	0	0	0	0	0	0	0	0	0	0	0	0	0	0	0	0	0	0	0	0	0	0	0	0	0	0	0	0	0	0	0	0	0	0	0	0	0	0	0
0	0	0	0	0	0	0	0	0	0	0	0	0	0	0	0	0	0	0	0	0	0	0	0	0	0	0	0	0	0	0	0	0	0	0	0	0	0	0	0	0	0	0	0	0	0	0	0	0	0
0	0	0	0	0	0	0	0	0	0	0	0	0	0	0	0	0	0	0	0	0	0	0	0	0	0	0	0	0	0	0	0	0	0	0	0	0	0	0	0	0	0	0	0	0	0	0	0	0	0
0	0	0	0	0	0	0	0	0	0	0	0	0	0	0	0	0	0	0	0	0	0	0	0	0	0	0	0	0	0	0	0	0	0	0	0	0	0	0	0	0	0	0	0	0	0	0	0	0	0
0	0	0	0	0	0	0	0	0	0	0	0	0	0	0	0	0	0	0	0	0	0	0	0	0	0	0	0	0	0	0	0	0	0	0	0	0	0	0	0	0	0	0	0	0	0	0	0	0	1
0	0	0	0	0	0	0	0	0	0	0	0	0	0	0	0	0	0	0	0	0	0	0	0	0	0	0	0	0	0	0	0	0	0	0	0	0	0	0	0	0	0	0	0	0	0	0	0	1	1
0	0	0	0	0	0	0	0	0	0	0	0	0	0	0	0	0	0	0	0	0	0	0	0	0	0	0	0	0	0	0	0	0	0	0	0	0	0	0	0	0	0	0	0	0	0	0	1	1	1
0	0	0	0	0	0	0	0	0	0	0	0	0	0	0	0	0	0	0	0	0	0	0	0	0	0	0	0	0	0	0	0	0	0	0	0	0	0	0	0	0	0	0	0	0	1	1	1	1	1
0	0	0	0	0	0	0	0	0	0	0	0	0	0	0	0	0	0	0	0	0	0	0	0	0	0	0	0	0	0	0	0	0	0	0	0	0	0	0	0	0	0	0	1	1	1	1	1	1	1
0	0	0	0	0	0	0	0	0	0	0	0	0	0	0	0	0	0	0	0	0	0	0	0	0	0	0	0	0	0	0	0	0	0	0	0	0	0	0	0	0	0	0	1	1	1	1	1	1	1
0	0	0	0	0	0	0	0	0	0	0	0	0	0	0	0	0	0	0	0	0	0	0	0	0	0	0	0	0	0	0	0	0	0	0	0	0	0	0	0	0	0	1	1	1	1	1	1	1	2
0	0	0	0	0	0	0	0	0	0	0	0	0	0	0	0	0	0	0	0	0	0	0	0	0	0	0	0	0	0	0	0	0	0	0	0	0	0	0	0	0	1	1	1	1	1	1	1	1	1
0	0	0	0	0	0	0	0	0	0	0	0	0	0	0	0	0	0	0	0	0	0	0	0	0	0	0	0	0	0	0	0	0	0	0	0	0	0	0	0	0	1	1	1	1	1	2	1	2	2
0	0	0	0	0	0	0	0	0	0	0	0	0	0	0	0	0	0	0	0	0	0	0	0	0	0	0	0	0	0	0	0	0	0	0	0	0	0	1	1	1	1	1	1	1	1	2	2	2	3
0	0	0	0	0	0	0	0	0	0	0	0	0	0	0	0	0	0	0	0	0	0	0	0	0	0	0	0	0	0	0	0	0	0	0	0	1	1	1	1	1	1	1	1	1	2	2	3	4	10
0	0	0	0	0	0	0	0	0	0	0	0	0	0	0	0	0	0	0	0	0	0	0	0	0	0	0	0	0	0	0	0	0	0	0	0	0	1	1	1	1	1	2	2	2	3	4	4	13	34
0	0	0	0	0	0	0	0	0	0	0	0	0	0	0	0	0	0	0	0	0	0	0	0	0	0	0	0	0	0	0	0	0	0	1	0	1	1	1	1	1	2	2	2	2	3	5	16	45	55
0	0	0	0	0	0	0	0	0	0	0	0	0	0	0	0	0	0	0	0	0	0	0	0	0	0	0	0	0	0	0	0	0	1	1	1	1	1	1	1	1	1	2	2	3	9	27	51	52	38
0	0	0	0	0	0	0	0	0	0	0	0	0	0	0	0	0	0	0	0	0	0	0	0	0	0	0	0	0	0	0	0	1	1	1	1	2	1	1	1	2	2	3	3	14	34	50	50	34	22
0	0	0	0	0	0	0	0	0	0	0	0	0	0	0	0	0	0	0	0	0	0	0	0	0	0	0	0	0	0	0	0	1	1	1	1	1	2	1	1	2	2	3	17	39	50	47	31	18	16
0	0	0	0	0	0	0	0	0	0	0	0	0	0	0	0	0	0	0	0	0	0	0	0	0	0	0	0	0	0	1	1	1	1	1	1	1	2	1	2	2	6	18	41	51	44	28	18	17	16
0	0	0	0	0	0	0	0	0	0	0	0	0	0	0	0	0	0	0	0	0	0	0	0	0	0	0	0	0	0	1	1	1	1	1	1	2	1	1	2	8	21	42	55	39	24	17	18	16	15
0	0	0	0	0	0	0	0	0	0	0	0	0	0	0	0	0	0	0	0	0	0	0	0	0	0	0	0	1	1	1	1	1	1	2	2	2	1	2	8	24	45	57	36	19	16	17	16	16	18
0	0	0	0	0	0	0	0	0	0	0	0	0	0	0	0	0	0	0	0	0	0	0	0	0	0	0	1	1	1	1	1	1	2	2	2	2	2	6	27	49	54	35	18	17	16	15	16	17	18
0	0	0	0	0	0	0	0	0	0	0	0	0	0	0	0	0	0	0	0	0	0	0	0	0	0	0	1	1	1	2	1	1	2	2	2	3	4	28	53	50	33	20	18	16	16	17	18	17	15
0	0	0	0	0	0	0	0	0	0	0	0	0	0	0	0	0	0	0	0	0	0	0	0	0	0	1	1	1	1	2	1	1	2	3	3	9	28	55	47	31	20	18	18	17	18	18	17	14	12
0	0	0	0	0	0	0	0	0	0	0	0	0	0	0	0	0	0	0	0	0	0	0	0	0	0	1	1	1	1	1	1	1	2	2	11	29	50	47	28	19	17	17	17	18	19	17	14	12	12
0	0	0	0	0	0	0	0	0	0	0	0	0	0	0	0	0	0	0	0	0	0	0	1	1	1	1	1	1	1	1	1	2	2	9	30	47	47	26	16	16	17	16	16	17	16	14	13	14	16
0	0	0	0	0	0	0	0	0	0	0	0	0	0	0	0	0	0	0	0	0	0	0	1	1	1	1	1	1	1	1	2	2	7	28	46	47	29	14	17	17	16	15	16	17	15	16	16	17	17
0	0	0	0	0	0	0	0	0	0	0	0	0	0	0	0	0	0	0	0	0	0	1	1	1	1	1	1	1	1	1	3	7	25	49	47	30	15	18	18	16	14	15	19	19	16	17	15	14	13
0	0	0	0	0	0	0	0	0	0	0	0	0	0	0	0	0	0	0	0	0	1	1	1	1	1	1	1	1	1	2	7	21	52	52	31	18	18	20	17	14	14	18	20	18	15	13	12	12	13
0	0	0	0	0	0	0	0	0	0	0	0	0	0	0	0	0	0	0	0	0	1	1	1	1	1	1	1	2	2	5	20	46	59	31	21	19	20	19	14	14	17	19	18	15	13	12	14	17	23
0	0	0	0	0	0	0	0	0	0	0	0	0	0	0	0	0	0	0	0	1	1	1	2	2	2	2	2	3	3	17	41	54	34	21	19	19	19	16	14	17	18	17	15	13	14	17	23	31	40
0	0	0	0	0	0	0	0	0	0	0	0	0	0	0	0	0	0	0	0	1	1	1	2	2	2	2	2	2	13	38	48	39	20	19	19	19	17	15	17	18	15	14	14	17	23	31	40	47	52
0	0	0	0	0	0	0	0	0	0	0	0	0	0	0	0	0	0	0	1	1	1	1	2	2	1	1	2	7	34	47	39	23	18	19	18	17	17	16	17	14	13	14	19	27	37	46	50	51	50
0	0	0	0	0	0	0	0	0	0	0	0	0	0	0	0	1	1	1	1	1	1	2	2	1	1	2	7	26	50	40	24	16	19	19	18	16	16	16	14	11	17	24	32	40	46	49	47	47	47
0	0	0	0	0	0	0	0	0	0	0	0	0	0	0	0	0	1	1	1	1	1	2	2	2	2	6	20	48	48	24	16	18	20	20	18	17	16	15	15	21	29	35	40	43	44	44	44	45	43
0	0	0	0	0	0	0	0	0	0	0	0	0	0	0	1	1	1	1	1	1	1	2	2	3	4	17	39	55	28	17	18	21	21	20	18	16	15	19	26	32	36	37	37	37	39	41	42	41	37
0	0	0	0	0	0	0	0	0	0	0	0	0	0	0	1	1	1	1	1	1	1	2	3	3	10	34	52	38	14	19	18	19	20	18	17	15	20	30	37	36	33	30	29	31	35	38	37	33	29
0	0	0	0	0	0	0	0	0	0	0	0	0	0	0	1	1	1	1	1	1	1	2	3	4	27	46	42	20	16	17	17	18	20	18	16	21	33	40	40	32	25	22	24	28	31	29	24	23	29
0	0	0	0	0	0	0	0	0	0	0	0	0	0	1	1	1	1	1	1	1	1	2	3	18	46	43	28	17	18	16	17	19	20	19	20	34	44	42	33	25	22	21	26	27	23	19	22	30	38
0	0	0	0	0	0	0	0	0	0	0	0	0	1	1	1	1	1	1	1	1	1	3	10	39	50	33	20	19	19	17	18	20	21	23	33	46	42	32	24	22	26	28	29	23	18	22	32	42	44
0	0	0	0	0	0	0	0	0	0	0	0	1	1	1	1	1	1	2	1	2	2	8	25	52	39	24	18	20	18	19	19	20	23	32	46	41	30	23	21	23	27	28	23	19	23	34	44	46	41
0	0	0	0	0	0	0	0	0	0	0	1	1	1	1	1	1	2	2	2	2	5	19	40	47	24	20	18	17	17	20	20	21	30	39	40	27	24	22	23	25	26	23	19	25	36	45	47	39	34
0	0	0	0	0	0	0	0	0	0	1	1	1	1	2	2	2	2	1	2	3	13	32	47	29	15	19	17	15	17	22	22	27	36	39	30	23	22	24	26	26	24	19	25	38	47	46	38	29	36
0	0	0	0	0	0	0	0	0	0	1	1	1	1	2	2	2	2	1	2	6	29	45	39	15	17	18	17	18	21	26	25	34	37	33	25	25	22	24	25	24	23	24	39	49	45	35	30	36	54
0	0	0	0	0	0	0	0	0	0	1	1	1	2	1	1	2	2	2	3	18	45	44	26	15	20	18	18	20	23	26	28	38	33	27	25	27	23	23	22	22	27	38	53	45	32	28	36	54	69
0	0	0	0	0	0	0	0	0	0	1	1	2	2	2	1	2	2	3	8	37	47	32	18	18	20	17	17	20	23	24	33	39	28	23	24	25	24	21	21	26	37	50	46	30	27	38	55	69	76
0	0	0	0	0	0	0	0	0	1	1	1	2	1	2	2	2	2	7	22	51	38	22	16	19	18	16	17	20	22	24	39	39	26	20	21	23	23	21	27	37	45	45	29	25	38	56	70	75	76
0	0	0	0	0	0	0	0	1	1	1	2	2	1	2	3	3	4	15	39	51	26	17	17	18	17	16	19	20	22	29	45	37	24	17	18	22	23	25	36	45	43	32	22	36	56	70	76	75	73
0	0	0	0	0	0	0	1	1	1	1	1	2	2	2	3	3	10	29	51	37	18	18	18	16	15	16	21	18	24	36	48	35	24	19	19	23	25	32	43	44	34	25	33	55	69	73	73	72	70
0	0	0	0	0	0	0	1	1	1	1	1	2	2	2	3	4	21	42	50	22	20	20	17	13	12	17	18	17	28	43	48	33	26	23	23	26	31	40	44	35	29	35	55	68	71	70	70	72	72
0	0	0	0	0	0	1	1	1	2	2	2	3	3	2	2	9	35	48	38	18	22	17	14	13	13	17	14	19	34	47	45	31	29	26	27	31	38	45	39	31	37	56	72	70	68	69	70	72	71
0	0	0	0	0	0	1	1	1	2	2	3	3	3	2	2	24	43	38	21	17	17	14	13	15	16	16	15	25	40	48	43	31	30	28	31	38	45	43	36	44	58	68	72	69	67	69	72	72	71
0	0	0	0	1	1	1	1	2	3	2	2	2	2	3	9	40	42	26	14	17	14	14	16	18	18	16	19	32	45	49	43	34	31	31	38	44	44	39	45	61	69	71	70	69	67	70	72	73	71
0	0	0	0	1	1	1	2	2	2	2	2	1	2	7	25	50	33	18	13	18	14	15	19	20	18	16	26	38	48	48	43	37	31	36	43	44	42	46	60	70	72	70	69	69	68	68	69	70	70
0	0	0	0	1	2	2	1	2	2	2	2	1	4	16	42	49	23	14	16	17	15	15	20	20	18	19	30	42	48	47	42	37	35	43	46	45	47	57	69	70	69	68	68	68	67	64	61	61	63
0	0	0	1	1	2	2	2	2	2	2	3	2	10	29	52	36	17	15	16	16	16	16	19	19	21	27	36	46	48	47	43	39	42	47	44	47	55	65	68	66	66	66	66	66	63	59	55	55	57
0	0	0	1	1	2	2	2	2	2	3	4	4	21	42	49	19	17	15	16	16	16	18	16	19	24	32	41	48	48	47	44	43	48	44	42	52	63	67	62	62	64	65	64	62	58	55	55	57	57
0	0	0	1	1	2	2	2	2	2	4	4	9	33	48	36	11	15	14	15	15	15	18	14	18	26	36	46	49	49	48	48	48	48	37	47	60	67	66	63	62	63	62	62	61	58	57	58	58	58
0	0	0	1	1	2	2	2	2	3	4	4	21	43	43	23	11	14	14	14	15	16	16	12	17	27	40	49	47	50	51	50	48	43	42	63	67	68	68	66	64	63	60	59	58	57	58	59	58	58
0	0	1	1	1	2	3	2	3	4	6	9	38	46	34	18	16	14	15	16	16	16	15	11	18	32	45	49	47	51	51	48	45	46	58	72	70	69	68	65	66	64	59	56	54	55	58	58	58	59
0	0	1	1	2	2	3	3	4	5	8	21	49	41	26	18	19	16	18	18	18	17	14	10	24	40	48	50	52	54	50	45	47	56	70	72	69	68	66	65	67	65	60	54	51	53	58	56	59	62
0	1	1	1	1	2	2	3	3	5	13	37	51	32	22	20	19	16	19	20	17	15	14	17	36	45	49	52	56	55	48	46	53	66	74	68	66	66	66	66	68	65	60	54	52	56	61	59	61	62
0	1	1	2	2	1	2	3	3	7	23	49	42	22	19	20	16	14	16	17	13	12	18	28	43	47	50	54	57	53	47	49	59	70	71	64	65	67	69	69	68	63	61	58	58	62	66	64	61	59
0	1	1	2	2	1	2	3	3	13	34	51	23	15	16	17	15	14	18	17	14	18	27	37	47	48	51	54	54	50	48	53	62	69	67	64	68	71	69	66	64	66	66	66	66	67	67	65	61	60
1	1	1	2	2	2	3	4	5	23	41	40	12	16	16	16	16	17	18	16	19	27	37	44	49	49	52	53	51	49	53	59	64	67	67	68	70	69	64	62	64	68	68	69	69	67	65	65	64	64
1	2	2	2	2	2	3	4	12	34	43	29	14	19	15	15	17	19	17	15	23	34	45	50	50	51	53	51	49	51	59	64	67	68	68	69	68	64	60	62	67	69	68	68	67	66	65	67	68	69
1	1	2	2	2	2	3	4	21	40	37	19	19	19	14	15	19	20	17	16	26	39	49	53	50	52	52	50	52	58	64	69	70	69	70	70	67	60	57	61	68	68	67	67	67	66	68	69	70	69
2	2	2	2	2	3	4	6	33	40	27	14	21	17	15	17	19	21	20	21	31	43	50	51	50	50	49	52	58	65	69	71	70	71	72	71	66	61	56	59	65	67	67	67	68	70	70	70	69	68
2	3	3	2	3	3	5	15	44	36	21	15	21	16	19	20	20	21	24	31	42	48	49	47	48	47	49	54	62	69	72	72	70	72	73	71	68	66	62	59	60	64	66	65	68	69	68	67	67	65
2	3	3	2	2	3	9	29	49	30	18	16	16	18	22	21	24	29	34	42	48	47	45	45	47	45	49	56	64	71	75	74	72	74	74	72	69	72	68	64	63	66	68	66	68	69	68	67	68	64
2	2	3	2	2	4	15	41	41	19	18	17	14	19	19	22	31	40	43	46	46	43	44	46	46	44	49	57	66	73	77	78	78	79	77	73	71	73	70	69	70	71	71	68	69	70	69	68	68	64
2	3	4	3	2	7	23	45	31	15	17	18	17	20	19	28	39	46	47	44	41	39	44	47	45	46	50	57	68	74	75	76	79	80	77	74	72	74	72	71	73	74	72	70	70	70	70	69	66	61
2	2	2	3	2	12	30	44	22	15	16	17	19	22	22	38	45	46	44	40	34	37	43	45	45	48	52	60	68	74	76	76	79	79	77	75	73	72	70	71	73	73	71	70	69	68	67	67	65	59
2	2	3	5	4	20	37	40	16	16	15	17	21	25	29	47	47	43	39	34	28	36	42	44	46	51	55	62	68	73	76	77	78	78	77	76	74	69	65	68	71	72	70	69	67	68	67	65	62	55
2	3	4	5	7	29	43	34	12	17	15	19	23	26	37	51	44	38	33	28	27	37	42	46	51	56	60	62	64	70	75	76	76	76	76	77	75	68	63	65	68	70	70	70	70	70	66	61	57	54
3	4	5	4	11	38	44	29	13	15	15	18	22	29	45	47	39	34	30	26	28	38	44	49	55	60	64	62	60	65	73	76	73	72	74	76	76	72	67	65	63	63	64	67	71	68	62	56	54	61
3	4	4	3	18	44	41	23	15	14	17	18	22	34	49	42	37	31	28	27	28	38	47	53	59	64	66	62	60	64	74	81	74	67	70	73	73	72	71	67	61	57	57	62	68	63	56	51	55	72
3	3	3	5	28	46	34	19	18	12	19	19	25	38	48	36	36	30	28	27	26	36	49	56	62	67	67	63	62	64	74	82	78	72	71	72	72	72	73	70	64	59	57	59	62	58	51	49	58	79
4	4	4	8	37	48	31	19	20	14	21	20	29	42	46	31	33	30	28	26	24	35	51	60	65	67	66	63	65	68	74	80	78	74	71	71	72	72	72	73	70	68	64	59	57	56	50	50	61	82
4	4	4	12	44	45	27	18	20	17	23	19	32	43	42	29	31	32	29	23	22	38	54	64	67	67	66	66	70	73	77	79	75	68	66	69	70	71	71	74	73	71	66	59	55	61	56	49	57	81
3	3	5	17	49	39	22	17	19	21	25	19	35	40	35	31	36	35	29	22	24	42	57	66	68	67	68	70	73	75	78	77	71	59	61	64	67	70	73	74	74	68	61	56	57	62	61	51	53	75
3	2	7	22	50	31	19	16	20	25	23	21	37	38	31	33	35	34	28	23	28	47	62	69	69	69	69	72	72	73	76	74	66	56	58	61	64	69	73	75	77	71	64	61	61	62	63	53	49	67
3	3	10	28	48	24	18	16	21	27	22	22	37	37	33	34	32	32	26	24	33	52	68	74	72	71	71	70	70	72	76	74	66	55	57	61	65	69	73	75	77	74	71	68	65	62	64	56	47	58
3	3	14	33	46	20	19	16	21	25	19	23	38	37	34	35	31	31	24	26	38	57	71	77	75	75	75	70	65	70	76	75	68	59	62	66	68	71	74	76	77	75	73	71	68	64	65	59	49	51
4	5	18	37	45	17	17	16	21	24	17	24	39	37	35	35	33	32	25	29	44	61	70	76	74	73	74	72	66	66	69	69	67	66	68	71	73	74	75	75	75	73	70	69	68	67	64	63	57	51
3	5	22	40	42	16	14	15	21	22	16	25	37	35	34	35	34	33	27	34	48	63	73	78	75	71	70	70	65	63	66	67	68	70	72	74	76	76	75	72	70	68	65	64	65	67	65	66	65	58
2	5	26	43	39	16	11	13	20	20	14	26	32	31	30	32	33	34	28	37	52	65	73	79	77	71	70	69	66	65	68	69	69	70	71	71	75	75	70	66	65	65	66	65	64	64	64	67	67	62
2	5	30	44	36	15	11	11	17	16	14	28	32	33	32	31	31	33	27	40	55	66	72	78	75	71	70	69	67	69	69	70	69	68	68	68	72	71	67	63	62	62	65	67	67	67	67	66	64	61
2	6	34	44	31	11	10	12	18	16	14	25	25	32	35	34	32	34	28	42	59	69	72	75	69	68	69	70	71	72	67	65	64	67	70	69	69	70	69	66	62	62	66	68	69	70	71	65	61	58
2	10	41	44	26	8	10	11	20	17	15	22	19	26	37	38	35	35	29	42	62	72	72	69	63	65	68	70	70	67	62	61	62	68	73	70	67	68	70	69	66	66	67	67	68	71	73	67	63	59
4	12	46	44	23	7	8	10	19	17	16	23	21	22	37	42	39	36	33	45	64	73	71	66	65	67	69	71	70	66	63	62	63	69	74	71	66	67	70	72	70	71	69	66	68	71	71	69	65	57
4	14	49	41	21	8	7	10	19	16	16	25	28	22	39	45	43	40	39	52	68	74	72	68	67	68	70	71	70	67	68	66	64	69	73	72	66	67	70	72	73	72	68	69	72	71	70	72	65	59
5	15	50	39	20	8	7	13	21	15	15	25	35	22	42	49	47	44	43	52	69	74	74	73	69	69	72	71	70	69	71	67	67	70	73	72	69	70	70	72	73	69	68	75	73	68	68	73	69	66
6	16	51	38	19	9	10	15	25	17	15	27	40	21	45	51	48	45	47	51	70	77	79	78	73	73	74	72	70	70	70	67	71	74	73	71	72	74	72	72	71	69	71	75	71	68	68	72	72	71
7	18	54	39	18	9	12	16	27	21	18	31	46	29	50	53	49	47	49	50	71	81	82	80	77	78	74	73	73	72	71	67	73	78	77	71	68	70	72	71	69	68	71	71	68	70	71	71	71	71
8	22	56	38	17	10	14	18	27	20	19	34	50	38	53	55	50	48	51	53	74	82	81	78	78	79	73	74	73	73	76	73	73	78	78	73	66	64	69	70	68	67	68	64	65	71	74	72	68	68
9	23	58	37	16	12	17	18	23	17	19	36	51	43	55	56	52	50	52	58	79	80	78	77	76	74	72	72	70	71	76	79	75	77	77	73	67	62	66	68	68	65	63	56	60	69	75	73	69	69
8	22	57	39	16	14	20	18	20	15	18	37	50	43	55	56	53	53	55	62	80	81	78	76	74	73	71	69	69	71	76	83	81	78	76	74	70	67	65	64	65	65	61	53	59	67	72	72	71	74
7	22	55	41	15	15	20	18	18	14	19	37	46	42	59	61	54	51	54	60	77	80	78	75	74	75	73	71	72	73	77	84	87	82	79	76	73	71	63	58	61	66	65	58	60	65	69	72	74	78
7	23	53	41	14	15	20	19	18	16	22	38	41	36	59	63	54	51	51	56	75	79	78	77	76	76	76	76	76	76	79	84	87	83	80	78	77	74	63	56	59	63	64	60	63	66	70	74	77	78
8	25	52	42	14	15	19	18	18	17	26	43	41	35	56	64	53	52	54	58	76	80	81	81	78	74	75	74	73	75	81	86	84	77	76	79	80	75	64	60	61	62	63	64	69	71	75	77	77	76
7	25	51	44	16	17	19	18	17	15	31	47	42	36	55	66	52	55	62	69	80	83	85	83	77	70	68	68	67	70	77	82	80	74	74	78	79	74	67	64	62	63	65	68	74	75	78	77	75	75
6	25	50	45	14	17	19	18	15	14	35	49	41	38	57	68	51	56	69	80	86	87	84	81	78	75	71	71	70	68	70	75	78	75	72	75	76	73	69	64	63	66	68	68	72	76	75	72	72	75
6	26	49	46	12	15	20	19	15	15	40	50	40	42	62	69	52	56	68	81	88	83	80	81	81	78	75	75	73	71	69	72	77	76	69	69	71	71	67	62	63	65	66	66	70	75	73	73	76	77
5	26	49	47	10	15	20	20	16	17	46	52	41	45	65	67	53	56	68	81	87	83	82	82	81	80	79	78	76	74	73	74	76	74	67	63	63	61	59	60	62	63	64	67	71	72	72	76	80	79
5	26	50	50	11	17	22	21	16	19	49	51	40	48	64	61	52	56	64	75	84	86	86	84	82	81	81	81	79	76	74	75	75	72	67	63	58	54	53	55	59	61	63	66	71	72	71	76	80	78
4	25	51	54	13	15	20	20	17	22	51	46	37	49	63	59	50	54	60	70	82	90	88	86	84	83	83	83	81	74	72	74	75	73	69	66	60	56	55	57	59	62	63	64	68	71	69	72	76	77
5	21	46	53	17	12	19	19	16	24	53	42	35	49	62	58	51	53	58	68	81	91	87	85	82	81	81	79	79	76	74	72	71	71	69	66	63	60	59	60	59	62	62	61	63	67	66	69	75	77
7	18	42	51	20	11	21	19	15	25	53	41	34	48	58	55	55	54	59	67	80	90	85	84	83	83	82	79	78	75	72	70	69	70	69	67	66	64	61	59	57	58	58	58	59	61	62	66	74	78
7	17	42	51	24	10	24	21	15	25	51	42	32	44	49	50	60	58	57	64	78	88	86	85	84	85	85	84	83	77	72	70	69	70	70	67	67	66	63	60	57	57	57	59	60	59	60	64	73	77
6	15	42	51	28	10	25	23	17	26	48	44	31	39	37	38	55	62	62	68	79	88	89	87	85	85	85	86	88	81	76	73	72	72	72	66	63	63	64	64	63	61	61	62	63	62	61	63	71	75
4	12	41	51	31	8	24	24	17	28	49	45	28	36	26	25	47	64	63	72	82	89	90	87	84	83	82	84	87	86	81	76	71	69	69	63	60	61	61	60	60	61	61	62	64	65	63	63	69	72
4	9	38	50	34	8	22	23	16	28	49	46	23	32	21	20	40	62	62	73	84	90	89	82	83	80	78	80	85	83	79	76	71	68	67	65	62	61	59	58	57	60	60	61	64	67	65	64	67	67
5	8	36	52	39	11	19	23	15	27	47	46	19	30	22	20	34	54	59	71	85	92	89	79	81	82	81	82	82	77	76	77	73	68	66	64	64	63	61	60	58	61	62	63	64	66	67	65	65	62
4	7	34	53	43	13	16	25	16	26	43	45	16	29	26	22	28	43	57	69	82	92	94	86	81	84	83	81	78	74	75	78	72	65	63	64	65	65	65	64	62	64	69	70	69	68	68	70	68	65
3	5	30	53	44	15	14	27	18	24	40	44	17	27	26	21	22	34	52	63	78	88	92	90	81	85	84	82	79	76	77	77	69	61	59	64	65	67	68	67	65	68	72	73	74	73	72	72	71	69
3	3	24	52	46	19	12	28	19	21	39	47	18	26	27	24	22	27	47	59	74	85	90	90	81	85	85	85	84	81	78	73	64	58	58	62	63	65	69	69	70	73	78	77	76	75	74	73	73	74
2	2	17	49	49	24	11	28	19	19	40	51	21	25	31	31	25	24	41	58	72	84	90	89	82	84	85	87	87	83	75	66	61	60	59	59	60	63	68	70	73	77	80	82	80	76	75	74	73	76
2	2	10	44	53	34	11	23	21	17	39	52	28	19	31	33	27	23	34	58	71	86	92	90	84	79	84	85	84	78	70	65	63	59	57	58	60	64	68	71	74	77	81	88	85	79	75	75	74	73
4	4	8	39	56	40	14	20	23	15	34	49	36	15	28	31	27	22	26	55	68	85	92	92	89	80	88	87	83	77	72	68	61	58	58	61	64	68	70	73	74	77	84	91	90	83	76	73	72	72
3	4	5	33	56	45	18	18	25	14	28	45	43	16	24	28	26	20	20	46	63	80	89	90	88	83	89	89	85	79	74	68	60	58	60	64	68	71	74	76	77	81	89	91	90	87	83	78	73	74
3	3	3	25	56	49	22	15	26	16	23	41	47	25	22	26	25	17	16	34	60	75	86	89	87	85	88	90	86	79	72	66	61	59	60	64	70	74	78	80	83	88	93	94	95	97	97	92	81	78
2	2	3	16	53	52	26	11	26	17	20	37	48	35	18	22	22	16	13	26	56	71	81	86	88	89	87	87	84	76	67	63	62	60	59	61	67	75	81	86	90	93	95	96	101	104	105	100	89	81
2	3	4	10	48	56	33	11	24	18	15	34	51	44	20	19	21	16	14	25	50	67	76	84	90	92	83	82	80	73	65	63	60	61	64	65	67	72	79	86	91	94	95	97	104	107	106	100	91	82
2	3	4	6	39	56	40	14	22	22	13	29	49	50	28	18	20	19	18	26	45	64	74	83	89	88	80	79	81	75	67	64	59	64	66	66	67	70	75	81	85	90	94	99	107	109	104	96	87	79
3	3	3	4	27	54	45	20	17	25	12	22	41	50	37	19	21	23	23	28	43	62	74	83	87	86	83	80	79	73	67	64	62	67	67	67	68	69	70	74	78	83	91	100	108	110	103	95	87	78
2	3	3	3	17	51	51	27	12	25	15	15	30	45	44	25	21	24	26	30	43	59	73	80	85	87	84	80	77	73	67	64	68	70	68	70	71	69	69	72	76	79	85	93	101	105	100	93	84	75
2	3	3	4	9	44	55	35	9	20	19	12	23	42	49	36	19	20	25	32	43	53	67	76	83	86	84	81	79	75	68	66	72	71	72	76	76	73	75	77	80	82	84	85	90	94	92	88	82	77
2	2	3	4	5	34	56	43	12	14	24	14	21	41	55	42	23	20	24	35	46	52	59	69	79	85	84	83	83	77	70	67	71	68	74	79	81	81	83	81	83	85	85	85	86	89	88	86	84	83
2	2	3	4	4	21	54	51	22	10	22	15	20	40	56	49	31	22	24	35	48	56	55	63	75	84	87	86	86	79	72	67	67	71	76	78	81	84	85	83	86	88	88	87	87	89	87	86	86	87
2	2	3	4	4	12	47	57	37	12	19	15	18	36	56	56	40	27	25	33	47	59	56	60	73	86	90	85	87	83	78	72	69	72	78	80	82	84	85	86	88	89	90	89	89	91	88	87	86	86
2	2	2	3	4	7	38	58	48	18	16	16	17	33	54	62	46	33	26	30	43	56	57	60	73	85	90	86	87	85	81	77	73	71	75	80	82	85	87	89	88	88	89	89	89	89	88	89	88	86
2	2	2	2	3	4	27	55	54	27	16	16	17	30	51	63	50	38	30	30	39	53	58	57	69	81	88	89	89	86	82	80	77	72	72	78	82	88	92	92	88	88	89	90	89	87	88	91	89	88
2	3	3	2	3	2	16	47	57	39	17	16	16	27	43	57	59	46	36	32	37	49	60	56	62	75	85	90	90	87	83	82	80	77	74	75	80	87	92	93	93	91	91	90	88	86	86	89	90	88
2	3	3	3	2	1	7	38	59	50	21	15	13	21	34	49	64	54	43	38	40	48	58	56	55	67	81	88	89	85	85	85	83	81	81	77	77	80	86	90	93	91	90	88	85	84	84	87	90	88
2	2	4	3	2	1	3	27	55	56	28	13	13	16	26	43	61	57	46	45	48	51	55	57	50	58	74	86	85	79	81	83	83	82	81	76	74	75	78	83	88	87	86	84	84	84	84	86	90	88
1	2	3	3	2	2	2	17	48	59	39	13	12	13	21	38	55	54	46	49	54	56	55	58	50	50	64	79	80	73	73	76	78	78	76	74	71	70	71	75	79	82	80	80	81	83	84	86	88	87
1	2	2	2	2	3	3	9	38	59	50	17	12	12	18	32	48	52	46	46	52	58	59	58	55	46	53	67	74	72	69	70	72	73	73	72	69	68	68	69	72	75	74	73	74	76	77	79	84	85
1	2	2	2	2	3	4	5	27	55	59	28	11	11	15	26	41	54	52	43	46	55	61	58	60	49	48	57	68	71	67	67	69	71	72	71	69	70	70	68	67	68	68	69	69	69	71	74	79	79
1	2	2	2	2	3	4	4	16	46	62	42	14	15	15	22	36	54	61	53	47	52	60	63	63	56	47	49	60	69	68	69	72	74	74	74	75	74	72	70	69	67	68	68	67	68	70	72	73	75
1	2	2	2	2	2	4	3	8	37	59	52	22	19	17	20	30	48	64	61	52	50	58	66	64	64	51	44	50	64	70	74	76	76	76	78	79	72	70	70	70	68	68	67	66	67	70	70	70	73
1	2	2	2	1	1	2	2	5	28	55	61	33	18	17	17	24	38	57	64	56	51	55	65	64	68	59	45	41	54	69	76	78	77	76	77	76	70	69	70	70	68	69	68	66	67	70	70	70	73
1	1	2	2	1	2	2	3	4	19	47	63	43	15	16	16	19	30	47	62	60	54	54	61	66	67	66	55	46	48	59	70	75	76	76	76	73	70	70	71	71	69	69	69	67	68	71	71	72	74
1	1	2	1	1	1	2	3	3	10	38	61	51	16	16	16	17	24	38	57	61	58	55	58	64	66	67	61	53	49	55	62	69	73	74	75	72	71	73	73	72	70	68	67	67	69	72	73	73	76
1	1	1	1	1	2	2	2	2	5	30	57	60	24	17	18	16	19	31	50	61	60	56	55	59	63	65	64	55	48	49	55	62	68	72	74	73	72	72	72	72	70	67	65	68	70	72	73	75	76
1	1	1	1	2	2	2	2	2	3	21	51	67	41	20	18	16	16	23	36	54	57	55	54	56	60	63	64	57	46	40	47	54	64	71	73	73	73	72	71	72	72	71	69	71	73	73	73	75	76
1	1	1	2	2	2	2	3	3	2	14	42	66	54	24	17	14	15	18	25	42	51	54	55	55	57	62	64	61	48	31	30	42	57	68	74	76	75	73	72	72	72	71	70	72	73	73	73	74	75
1	1	1	3	2	2	2	3	2	2	8	33	60	62	31	18	14	15	16	18	29	43	52	56	55	53	59	64	65	59	44	23	27	44	61	73	77	76	74	72	71	71	70	69	71	71	72	72	73	74
1	1	1	2	2	2	2	2	2	2	4	23	52	65	40	20	16	16	15	15	19	33	48	58	57	51	49	60	63	62	56	43	27	32	49	67	78	78	75	73	71	70	70	67	69	70	70	71	73	75
0	1	1	1	1	2	2	1	2	2	2	14	43	65	49	21	19	17	15	14	15	22	37	55	61	52	49	55	62	63	59	53	39	30	37	55	72	79	76	75	72	71	69	67	70	70	70	71	73	75
0	0	1	1	1	2	2	1	2	2	2	8	35	62	58	23	21	19	17	16	15	24	23	39	56	58	50	54	60	63	62	57	50	38	32	40	59	75	77	75	73	70	68	67	69	70	71	72	72	73
0	0	1	1	1	1	1	1	1	2	2	5	27	55	62	29	20	19	19	16	17	27	22	25	41	58	56	57	59	63	64	58	52	47	38	32	40	59	75	76	73	70	68	69	70	70	71	71	71	72
0	0	0	1	1	1	1	1	1	1	2	3	19	47	66	38	18	19	18	15	17	24	27	21	28	46	58	60	61	61	62	61	54	45	41	36	35	42	58	71	74	72	70	69	70	72	72	71	71	72
0	0	0	1	1	1	1	1	1	1	2	2	13	40	66	52	20	19	17	15	17	18	27	27	21	26	47	63	64	63	61	59	55	45	35	31	31	34	43	57	67	72	72	70	70	73	73	72	72	72
0	0	0	0	1	1	1	1	1	1	1	1	7	31	59	62	29	20	16	16	17	17	15	27	27	19	22	43	55	61	62	60	56	50	35	27	25	27	31	39	54	66	72	73	72	73	74	74	72	71
0	0	0	0	1	1	1	1	1	1	1	1	3	19	47	67	44	23	17	17	17	16	14	18	26	25	18	22	35	50	59	61	60	57	43	30	24	22	22	24	35	51	64	71	75	75	75	73	70	70
0	0	0	0	0	1	1	1	1	1	1	1	2	10	34	64	62	31	19	18	18	13	16	16	22	26	23	17	20	31	47	59	63	63	54	40	29	23	19	15	16	28	42	55	65	71	74	74	73	72
0	0	0	0	0	1	1	1	2	2	1	1	1	5	23	53	70	45	23	18	19	15	16	17	18	23	27	23	17	15	31	50	61	64	63	52	38	27	23	24	19	15	22	35	48	59	66	71	73	74
0	0	0	0	0	1	1	1	1	1	2	2	1	2	13	37	67	61	35	22	19	18	15	18	16	19	24	27	27	14	15	34	55	63	63	59	49	35	25	22	22	20	20	23	30	40	52	60	66	70
0	0	0	0	0	1	1	1	1	1	2	2	1	2	6	23	54	70	51	30	20	18	15	17	16	15	17	22	30	27	14	18	36	56	65	64	58	47	34	24	20	23	23	20	18	22	32	42	51	57
0	0	0	0	0	0	1	1	1	1	1	2	2	2	3	12	35	66	66	44	24	17	19	16	15	14	14	17	23	33	22	16	22	37	53	64	65	58	45	32	21	20	23	22	16	12	14	22	31	39
0	0	0	0	0	0	1	1	1	1	1	2	2	2	2	4	16	48	70	62	38	20	16	18	17	16	16	18	22	31	27	20	18	22	33	51	63	64	57	46	33	18	16	18	19	15	11	16	20	25
0	0	0	0	0	0	1	1	1	1	1	1	1	2	2	1	5	22	57	67	57	37	20	15	19	21	21	20	21	25	25	24	22	18	17	27	47	61	66	61	50	34	19	15	16	18	15	15	18	21
0	0	0	0	0	0	1	1	1	1	1	1	1	2	1	2	3	8	31	59	66	55	36	20	19	22	23	22	19	19	20	23	26	24	17	13	22	40	55	64	64	56	39	24	17	16	16	15	17	20
0	0	0	0	0	0	0	1	1	1	1	1	1	1	1	2	2	3	11	37	59	66	56	36	24	19	20	22	20	17	15	16	20	24	23	18	16	23	36	50	61	64	58	44	29	19	16	17	17	21
0	0	0	0	0	0	0	0	1	1	1	1	1	1	2	2	2	2	3	14	40	62	69	59	39	22	16	18	21	20	19	17	16	18	21	24	21	19	23	33	47	60	66	62	48	31	20	20	21	24
0	0	0	0	0	0	0	0	1	1	1	1	1	1	2	2	2	2	3	2	14	39	64	73	61	43	28	21	20	21	21	19	18	17	18	23	26	23	20	22	30	45	60	67	65	53	35	23	24	29
0	0	0	0	0	0	0	0	1	1	1	1	1	1	2	2	2	2	2	3	4	13	32	54	67	66	53	39	31	27	24	20	19	18	17	19	25	27	24	20	18	25	46	61	66	66	57	37	24	39
0	0	0	0	0	0	0	0	1	1	1	1	1	1	1	2	2	2	2	3	3	5	11	25	44	61	66	60	52	43	34	24	21	20	19	19	19	22	27	27	23	19	23	45	60	65	64	54	36	48
0	0	0	0	0	0	0	0	1	1	1	1	1	1	2	1	2	2	2	3	3	3	3	7	18	35	53	64	67	62	53	41	30	23	20	20	20	20	23	25	25	23	20	26	43	56	64	62	50	52
0	0	0	0	0	0	0	0	0	0	1	1	1	1	1	1	1	1	2	2	2	3	3	3	3	7	20	39	56	67	72	67	56	44	32	23	19	20	22	24	25	25	25	23	28	42	56	63	60	54
0	0	0	0	0	0	0	0	0	0	0	1	1	1	1	1	1	1	1	1	2	2	2	2	3	3	4	8	19	34	49	61	68	66	57	44	32	25	22	22	23	24	27	29	23	27	42	58	62	58
0	0	0	0	0	0	0	0	0	0	0	0	0	1	1	1	1	1	1	1	1	2	1	1	2	3	3	4	6	11	19	31	47	60	66	64	54	43	33	26	23	23	25	31	31	22	25	42	62	65
0	0	0	0	0	0	0	0	0	0	0	0	0	1	1	1	1	1	1	1	1	1	1	1	1	2	2	2	2	2	4	9	19	33	49	62	68	66	57	42	30	24	22	24	28	28	23	26	39	56
0	0	0	0	0	0	0	0	0	0	0	0	0	0	0	1	1	1	1	1	1	1	1	1	1	2	2	2	1	1	2	2	3	7	16	32	51	69	79	72	55	39	28	23	24	25	25	24	26	37
0	0	0	0	0	0	0	0	0	0	0	0	0	0	0	0	0	0	1	1	1	1	1	1	1	1	1	1	1	1	1	2	3	1	1	5	15	32	52	68	71	63	49	35	28	24	25	24	22	24
0	0	0	0	0	0	0	0	0	0	0	0	0	0	0	0	0	0	1	1	1	1	1	1	1	1	1	1	1	1	1	1	2	1	2	3	5	10	20	37	55	66	67	58	46	34	28	25	24	23
0	0	0	0	0	0	0	0	0	0	0	0	0	0	0	0	0	1	1	1	1	1	1	1	1	1	1	1	1	1	1	1	1	1	2	2	2	2	4	11	26	44	61	69	67	54	42	32	27	25
0	0	0	0	0	0	0	0	0	0	0	0	0	0	0	0	0	0	1	1	1	1	1	1	1	1	1	1	1	1	1	1	1	1	2	2	2	2	2	2	4	12	28	49	68	75	71	58	45	35
0	0	0	0	0	0	0	0	0	0	0	0	0	0	0	0	0	0	0	0	1	1	1	0	0	1	1	1	1	1	1	1	1	1	1	1	1	1	2	3	2	1	2	10	25	46	63	71	70	61
0	0	0	0	0	0	0	0	0	0	0	0	0	0	0	0	0	0	0	0	0	1	1	1	0	1	1	1	1	1	1	1	1	1	1	1	1	1	1	2	2	2	3	4	7	15	29	45	59	66
0	0	0	0	0	0	0	0	0	0	0	0	0	0	0	0	0	0	0	0	0	0	1	0	0	0	1	1	1	1	1	1	1	1	1	1	1	1	1	2	1	2	2	2	2	3	7	17	30	44
0	0	0	0	0	0	0	0	0	0	0	0	0	0	0	0	0	0	0	0	0	0	0	0	0	0	0	0	1	1	1	1	0	1	1	1	1	1	2	2	1	2	2	2	2	2	2	3	5	11
0	0	0	0	0	0	0	0	0	0	0	0	0	0	0	0	0	0	0	0	0	0	0	0	0	0	0	0	1	1	0	0	0	0	1	1	1	1	1	1	1	1	1	1	1	1	2	2	2	2
0	0	0	0	0	0	0	0	0	0	0	0	0	0	0	0	0	0	0	0	0	0	0	0	0	0	0	0	0	0	0	0	0	0	1	1	1	1	1	1	1	1	1	1	1	1	1	1	2	1
0	0	0	0	0	0	0	0	0	0	0	0	0	0	0	0	0	0	0	0	0	0	0	0	0	0	0	0	0	0	0	1	0	0	1	0	1	1	1	1	1	1	1	1	1	1	1	1	1	1
0	0	0	0	0	0	0	0	0	0	0	0	0	0	0	0	0	0	0	0	0	0	0	0	0	0	0	0	0	0	0	0	0	0	0	0	0	0	0	0	0	1	1	1	1	1	1	1	1	1
0	0	0	0	0	0	0	0	0	0	0	0	0	0	0	0	0	0	0	0	0	0	0	0	0	0	0	0	0	0	0	0	0	0	0	0	0	0	0	0	0	1	1	1	1	1	1	1	1	1
0	0	0	0	0	0	0	0	0	0	0	0	0	0	0	0	0	0	0	0	0	0	0	0	0	0	0	0	0	0	0	0	0	0	0	0	0	0	0	0	0	0	1	1	1	1	1	1	1	1
0	0	0	0	0	0	0	0	0	0	0	0	0	0	0	0	0	0	0	0	0	0	0	0	0	0	0	0	0	0	0	0	0	0	0	0	0	0	0	0	0	0	0	0	0	0	1	1	1	1
0	0	0	0	0	0	0	0	0	0	0	0	0	0	0	0	0	0	0	0	0	0	0	0	0	0	0	0	0	0	0	0	0	0	0	0	0	0	0	0	0	0	0	0	0	0	0	0	1	1
0	0	0	0	0	0	0	0	0	0	0	0	0	0	0	0	0	0	0	0	0	0	0	0	0	0	0	0	0	0	0	0	0	0	0	0	0	0	0	0	0	0	0	0	0	0	0	0	0	1
0	0	0	0	0	0	0	0	0	0	0	0	0	0	0	0	0	0	0	0	0	0	0	0	0	0	0	0	0	0	0	0	0	0	0	0	0	0	0	0	0	0	0	0	0	0	0	0	0	1
0	0	0	0	0	0	0	0	0	0	0	0	0	0	0	0	0	0	0	0	0	0	0	0	0	0	0	0	0	0	0	0	0	0	0	0	0	0	0	0	0	0	0	0	0	0	0	0	0	0
0	0	0	0	0	0	0	0	0	0	0	0	0	0	0	0	0	0	0	0	0	0	0	0	0	0	0	0	0	0	0	0	0	0	0	0	0	0	0	0	0	0	0	0	0	0	0	0	0	0
0	0	0	0	0	0	0	0	0	0	0	0	0	0	0	0	0	0	0	0	0	0	0	0	0	0	0	0	0	0	0	0	0	0	0	0	0	0	0	0	0	0	0	0	0	0	0	0	0	0
0	0	0	0	0	0	0	0	0	0	0	0	0	0	0	0	0	0	0	0	0	0	0	0	0	0	0	0	0	0	0	0	0	0	0	0	0	0	0	0	0	0	0	0	0	0	0	0	0	0
0	0	0	0	0	0	0	0	0	0	0	0	0	0	0	0	0	0	0	0	0	0	0	0	0	0	0	0	0	0	0	0	0	0	0	0	0	0	0	0	0	0	0	0	0	0	0	0	0	0
0	0	0	0	0	0	0	0	0	0	0	0	0	0	0	0	0	0	0	0	0	0	0	0	0	0	0	0	0	0	0	0	0	0	0	0	0	0	0	0	0	0	0	0	0	0	0	0	0	0
0	0	0	0	0	0	0	0	0	0	0	0	0	0	0	0	0	0	0	0	0	0	0	0	0	0	0	0	0	0	0	0	0	0	0	0	0	0	0	0	0	0	0	0	0	0	0	0	0	0
0	0	0	0	0	0	0	0	0	0	0	0	0	0	0	0	0	0	0	0	0	0	0	0	0	0	0	0	0	0	0	0	0	0	0	0	0	0	0	0	0	0	0	0	0	0	0	0	0	0
0	0	0	0	0	0	0	0	0	0	0	0	0	0	0	0	0	0	0	0	0	0	0	0	0	0	0	0	0	0	0	0	0	0	0	0	0	0	0	0	0	0	0	0	0	0	0	0	0	0
0	0	0	0	0	0	0	0	0	0	0	0	0	0	0	0	0	0	0	0	0	0	0	0	0	0	0	0	0	0	0	0	0	0	0	0	0	0	0	0	0	0	0	0	0	0	0	0	0	0
0	0	0	0	0	0	0	0	0	0	0	0	0	0	0	0	0	0	0	0	0	0	0	0	0	0	0	0	0	0	0	0	0	0	0	0	0	0	0	0	0	0	0	0	0	0	0	0	0	0
0	0	0	0	0	0	0	0	0	0	0	0	0	0	0	0	0	0	0	0	0	0	0	0	0	0	0	0	0	0	0	0	0	0	0	0	0	0	0	0	0	0	0	0	0	0	0	0	0	0
0	0	0	0	0	0	0	0	0	0	0	0	0	0	0	0	0	0	0	0	0	0	0	0	0	0	0	0	0	0	0	0	0	0	0	0	0	0	0	0	0	0	0	0	0	0	0	0	0	0
0	0	0	0	0	0	0	0	0	0	0	0	0	0	0	0	0	0	0	0	0	0	0	0	0	0	0	0	0	0	0	0	0	0	0	0	0	0	0	0	0	0	0	0	0	0	0	0	0	0
0	0	0	0	0	0	0	0	0	0	0	0	0	0	0	0	0	0	0	0	0	0	0	0	0	0	0	0	0	0	0	0	0	0	0	0	0	0	0	0	0	0	0	0	0	0	0	0	0	0
0	0	0	0	0	0	0	0	0	0	0	0	0	0	0	0	0	0	0	0	0	0	0	0	0	0	0	0	0	0	0	0	0	0	0	0	0	0	0	0	0	0	0	0	0	0	0	0	0	0
0	0	0	0	0	0	0	0	0	0	0	0	0	0	0	0	0	0	0	0	0	0	0	0	0	0	0	0	0	0	0	0	0	0	0	0	0	0	0	0	0	0	0	0	0	0	0	0	0	0
0	0	0	0	0	0	0	0	0	0	0	0	0	0	0	0	0	0	0	0	0	0	0	0	0	0	0	0	0	0	0	0	0	0	0	0	0	0	0	0	0	0	0	0	0	0	0	0	0	0
0	0	0	0	0	0	0	0	0	0	0	0	0	0	0	0	0	0	0	0	0	0	0	0	0	0	0	0	0	0	0	0	0	0	0	0	0	0	0	0	0	0	0	0	0	0	0	0	0	0
0	0	0	0	0	0	0	0	0	0	0	0	0	0	0	0	0	0	0	0	0	0	0	0	0	0	0	0	0	0	0	0	0	0	0	0	0	0	0	0	0	0	0	0	0	0	0	0	0	0
0	0	0	0	0	0	0	0	0	0	0	0	0	0	0	0	0	0	0	0	0	0	0	0	0	0	0	0	0	0	0	0	0	0	0	0	0	0	0	0	0	0	0	0	0	0	0	0	0	0
0	0	0	0	0	0	0	0	0	0	0	0	0	0	0	0	0	0	0	0	0	0	0	0	0	0	0	0	0	0	0	0	0	0	0	0	0	0	0	0	0	0	0	0	0	0	0	0	0	0
0	0	0	0	0	0	0	0	0	0	0	0	0	0	0	0	0	0	0	0	0	0	0	0	0	0	0	0	0	0	0	0	0	0	0	0	0	0	0	0	0	0	0	0	0	0	0	0	0	0
0	0	0	0	0	0	0	0	0	0	0	0	0	0	0	0	0	0	0	0	0	0	0	0	0	0	0	0	0	0	0	0	0	0	0	0	0	0	0	0	0	0	0	0	0	0	0	0	0	0
0	0	0	0	0	0	0	0	0	0	0	0	0	0	0	0	0	0	0	0	0	0	0	0	0	0	0	0	0	0	0	0	0	0	0	0	0	0	0	0	0	0	0	0	0	0	0	0	0	0
0	0	0	0	0	0	0	0	0	0	0	0	0	0	0	0	0	0	0	0	0	0	0	0	0	0	0	0	0	0	0	0	0	0	0	0	0	0	0	0	0	0	0	0	0	0	0	0	0	0
0	0	0	0	0	0	0	0	0	0	0	0	0	0	0	0	0	0	0	0	0	0	0	0	0	0	0	0	0	0	0	0	0	0	0	0	0	0	0	0	0	0	0	0	0	0	0	0	0	0
0	0	0	0	0	0	0	0	0	0	0	0	0	0	0	0	0	0	0	0	0	0	0	0	0	0	0	0	0	0	0	0	0	0	0	0	0	0	0	0	0	0	0	0	0	0	0	0	0	0
0	0	0	0	0	0	0	0	0	0	0	0	0	0	0	0	0	0	0	0	0	0	0	0	0	0	0	0	0	0	0	0	0	0	0	0	0	0	0	0	0	0	0	0	0	0	0	0	0	0
0	0	0	0	0	0	0	0	0	0	0	0	0	0	0	0	0	0	0	0	0	0	0	0	0	0	0	0	0	0	0	0	0	0	0	0	0	0	0	0	0	0	0	0	0	0	0	0	0	0
0	0	0	0	0	0	0	0	0	0	0	0	0	0	0	0	0	0	0	0	0	0	0	0	0	0	0	0	0	0	0	0	0	0	0	0	0	0	0	0	0	0	0	0	0	0	0	0	0	0
0	0	0	0	0	0	0	0	0	0	0	0	0	0	0	0	0	0	0	0	0	0	0	0	0	0	0	0	0	0	0	0	0	0	0	0	0	0	0	0	0	0	0	0	0	0	0	0	0	0
0	0	0	0	0	0	0	0	0	0	0	0	0	0	0	0	0	0	0	0	0	0	0	0	0	0	0	0	0	0	0	0	0	0	0	0	0	0	0	0	0	0	0	0	0	0	0	0	0	0
[truncated: 2,254 more columns]

## Sheet: Figure7b_green
0	0	0	0	0	0	0	0	0	0	0	0	0	0	0	0	0	0	0	0	0	0	0	0	0	0	0	0	0	0	0	0	0	0	0	0	0	0	0	0	0	0	0	0	0	0	0	0	0	0
0	0	0	0	0	0	0	0	0	0	0	0	0	0	0	0	0	0	0	0	0	0	0	0	0	0	0	0	0	0	0	0	0	0	0	0	0	0	0	0	0	0	0	0	0	0	0	0	0	0
0	0	0	0	0	0	0	0	0	0	0	0	0	0	0	0	0	0	0	0	0	0	0	0	0	0	0	0	0	0	0	0	0	0	0	0	0	0	0	0	0	0	0	0	0	0	0	0	0	0
0	0	0	0	0	0	0	0	0	0	0	0	0	0	0	0	0	0	0	0	0	0	0	0	0	0	0	0	0	0	0	0	0	0	0	0	0	0	0	0	0	0	0	0	0	0	0	0	0	0
0	0	0	0	0	0	0	0	0	0	0	0	0	0	0	0	0	0	0	0	0	0	0	0	0	0	0	0	0	0	0	0	0	0	0	0	0	0	0	0	0	0	0	0	0	0	0	0	0	0
0	0	0	0	0	0	0	0	0	0	0	0	0	0	0	0	0	0	0	0	0	0	0	0	0	0	0	0	0	0	0	0	0	0	0	0	0	0	0	0	0	0	0	0	0	0	0	0	0	0
0	0	0	0	0	0	0	0	0	0	0	0	0	0	0	0	0	0	0	0	0	0	0	0	0	0	0	0	0	0	0	0	0	0	0	0	0	0	0	0	0	0	0	0	0	0	0	0	0	0
0	0	0	0	0	0	0	0	0	0	0	0	0	0	0	0	0	0	0	0	0	0	0	0	0	0	0	0	0	0	0	0	0	0	0	0	0	0	0	0	0	0	0	0	0	0	0	0	0	0
0	0	0	0	0	0	0	0	0	0	0	0	0	0	0	0	0	0	0	0	0	0	0	0	0	0	0	0	0	0	0	0	0	0	0	0	0	0	0	0	0	0	0	0	0	0	0	0	0	0
0	0	0	0	0	0	0	0	0	0	0	0	0	0	0	0	0	0	0	0	0	0	0	0	0	0	0	0	0	0	0	0	0	0	0	0	0	0	0	0	0	0	0	0	0	0	0	0	0	0
0	0	0	0	0	0	0	0	0	0	0	0	0	0	0	0	0	0	0	0	0	0	0	0	0	0	0	0	0	0	0	0	0	0	0	0	0	0	0	0	0	0	0	0	0	0	0	0	0	0
0	0	0	0	0	0	0	0	0	0	0	0	0	0	0	0	0	0	0	0	0	0	0	0	0	0	0	0	0	0	0	0	0	0	0	0	0	0	0	0	0	0	0	0	0	0	0	0	0	0
0	0	0	0	0	0	0	0	0	0	0	0	0	0	0	0	0	0	0	0	0	0	0	0	0	0	0	0	0	0	0	0	0	0	0	0	0	0	0	0	0	0	0	0	0	0	0	0	0	0
0	0	0	0	0	0	0	0	0	0	0	0	0	0	0	0	0	0	0	0	0	0	0	0	0	0	0	0	0	0	0	0	0	0	0	0	0	0	0	0	0	0	0	0	0	0	0	0	0	0
0	0	0	0	0	0	0	0	0	0	0	0	0	0	0	0	0	0	0	0	0	0	0	0	0	0	0	0	0	0	0	0	0	0	0	0	0	0	0	0	0	0	0	0	0	0	0	0	0	0
0	0	0	0	0	0	0	0	0	0	0	0	0	0	0	0	0	0	0	0	0	0	0	0	0	0	0	0	0	0	0	0	0	0	0	0	0	0	0	0	0	0	0	0	0	0	0	0	0	0
0	0	0	0	0	0	0	0	0	0	0	0	0	0	0	0	0	0	0	0	0	0	0	0	0	0	0	0	0	0	0	0	0	0	0	0	0	0	0	0	0	0	0	0	0	0	0	0	0	0
0	0	0	0	0	0	0	0	0	0	0	0	0	0	0	0	0	0	0	0	0	0	0	0	0	0	0	0	0	0	0	0	0	0	0	0	0	0	0	0	0	0	0	0	0	0	0	0	0	0
0	0	0	0	0	0	0	0	0	0	0	0	0	0	0	0	0	0	0	0	0	0	0	0	0	0	0	0	0	0	0	0	0	0	0	0	0	0	0	0	0	0	0	0	0	0	0	0	0	0
0	0	0	0	0	0	0	0	0	0	0	0	0	0	0	0	0	0	0	0	0	0	0	0	0	0	0	0	0	0	0	0	0	0	0	0	0	0	0	0	0	0	0	0	0	0	0	0	0	0
0	0	0	0	0	0	0	0	0	0	0	0	0	0	0	0	0	0	0	0	0	0	0	0	0	0	0	0	0	0	0	0	0	0	0	0	0	0	0	0	0	0	0	0	0	0	0	0	0	0
0	0	0	0	0	0	0	0	0	0	0	0	0	0	0	0	0	0	0	0	0	0	0	0	0	0	0	0	0	0	0	0	0	0	0	0	0	0	0	0	0	0	0	0	0	0	0	0	0	0
0	0	0	0	0	0	0	0	0	0	0	0	0	0	0	0	0	0	0	0	0	0	0	0	0	0	0	0	0	0	0	0	0	0	0	0	0	0	0	0	0	0	0	0	0	0	0	0	0	0
0	0	0	0	0	0	0	0	0	0	0	0	0	0	0	0	0	0	0	0	0	0	0	0	0	0	0	0	0	0	0	0	0	0	0	0	0	0	0	0	0	0	0	0	0	0	0	0	0	0
0	0	0	0	0	0	0	0	0	0	0	0	0	0	0	0	0	0	0	0	0	0	0	0	0	0	0	0	0	0	0	0	0	0	0	0	0	0	0	0	0	0	0	0	0	0	0	0	0	0
0	0	0	0	0	0	0	0	0	0	0	0	0	0	0	0	0	0	0	0	0	0	0	0	0	0	0	0	0	0	0	0	0	0	0	0	0	0	0	0	0	0	0	0	0	0	0	0	0	0
0	0	0	0	0	0	0	0	0	0	0	0	0	0	0	0	0	0	0	0	0	0	0	0	0	0	0	0	0	0	0	0	0	0	0	0	0	0	0	0	0	0	0	0	0	0	0	0	0	0
0	0	0	0	0	0	0	0	0	0	0	0	0	0	0	0	0	0	0	0	0	0	0	0	0	0	0	0	0	0	0	0	0	0	0	0	0	0	0	0	0	0	0	0	0	0	0	0	0	0
0	0	0	0	0	0	0	0	0	0	0	0	0	0	0	0	0	0	0	0	0	0	0	0	0	0	0	0	0	0	0	0	0	0	0	0	0	0	0	0	0	0	0	0	0	0	0	0	0	0
0	0	0	0	0	0	0	0	0	0	0	0	0	0	0	0	0	0	0	0	0	0	0	0	0	0	0	0	0	0	0	0	0	0	0	0	0	0	0	0	0	0	0	0	0	0	0	0	0	0
0	0	0	0	0	0	0	0	0	0	0	0	0	0	0	0	0	0	0	0	0	0	0	0	0	0	0	0	0	0	0	0	0	0	0	0	0	0	0	0	0	0	0	0	0	0	0	0	0	0
0	0	0	0	0	0	0	0	0	0	0	0	0	0	0	0	0	0	0	0	0	0	0	0	0	0	0	0	0	0	0	0	0	0	0	0	0	0	0	0	0	0	0	0	0	0	0	0	0	0
0	0	0	0	0	0	0	0	0	0	0	0	0	0	0	0	0	0	0	0	0	0	0	0	0	0	0	0	0	0	0	0	0	0	0	0	0	0	0	0	0	0	0	0	0	0	0	0	0	1
0	0	0	0	0	0	0	0	0	0	0	0	0	0	0	0	0	0	0	0	0	0	0	0	0	0	0	0	0	0	0	0	0	0	0	0	0	0	0	0	0	0	0	0	0	0	0	0	1	1
0	0	0	0	0	0	0	0	0	0	0	0	0	0	0	0	0	0	0	0	0	0	0	0	0	0	0	0	0	0	0	0	0	0	0	0	0	0	0	0	0	0	0	0	0	0	0	1	1	1
0	0	0	0	0	0	0	0	0	0	0	0	0	0	0	0	0	0	0	0	0	0	0	0	0	0	0	0	0	0	0	0	0	0	0	0	0	0	0	0	0	0	0	0	0	1	1	1	1	1
0	0	0	0	0	0	0	0	0	0	0	0	0	0	0	0	0	0	0	0	0	0	0	0	0	0	0	0	0	0	0	0	0	0	0	0	0	0	0	0	0	0	0	1	1	1	1	1	1	1
0	0	0	0	0	0	0	0	0	0	0	0	0	0	0	0	0	0	0	0	0	0	0	0	0	0	0	0	0	0	0	0	0	0	0	0	0	0	0	0	0	0	0	1	1	1	1	1	1	1
0	0	0	0	0	0	0	0	0	0	0	0	0	0	0	0	0	0	0	0	0	0	0	0	0	0	0	0	0	0	0	0	0	0	0	0	0	0	0	0	0	0	1	1	1	1	1	1	1	2
0	0	0	0	0	0	0	0	0	0	0	0	0	0	0	0	0	0	0	0	0	0	0	0	0	0	0	0	0	0	0	0	0	0	0	0	0	0	0	0	0	1	1	1	1	1	1	1	1	1
0	0	0	0	0	0	0	0	0	0	0	0	0	0	0	0	0	0	0	0	0	0	0	0	0	0	0	0	0	0	0	0	0	0	0	0	0	0	0	0	0	1	1	1	1	1	2	1	2	2
0	0	0	0	0	0	0	0	0	0	0	0	0	0	0	0	0	0	0	0	0	0	0	0	0	0	0	0	0	0	0	0	0	0	0	0	0	0	1	1	1	1	1	1	1	1	2	2	2	3
0	0	0	0	0	0	0	0	0	0	0	0	0	0	0	0	0	0	0	0	0	0	0	0	0	0	0	0	0	0	0	0	0	0	0	0	1	1	1	1	1	1	1	1	1	2	2	3	4	10
0	0	0	0	0	0	0	0	0	0	0	0	0	0	0	0	0	0	0	0	0	0	0	0	0	0	0	0	0	0	0	0	0	0	0	0	0	1	1	1	1	1	2	2	2	3	4	4	13	34
0	0	0	0	0	0	0	0	0	0	0	0	0	0	0	0	0	0	0	0	0	0	0	0	0	0	0	0	0	0	0	0	0	0	1	0	1	1	1	1	1	2	2	2	2	3	5	16	45	55
0	0	0	0	0	0	0	0	0	0	0	0	0	0	0	0	0	0	0	0	0	0	0	0	0	0	0	0	0	0	0	0	0	1	1	1	1	1	1	1	1	1	2	2	3	9	27	51	52	38
0	0	0	0	0	0	0	0	0	0	0	0	0	0	0	0	0	0	0	0	0	0	0	0	0	0	0	0	0	0	0	0	1	1	1	1	2	1	1	1	2	2	3	3	14	34	50	50	34	22
0	0	0	0	0	0	0	0	0	0	0	0	0	0	0	0	0	0	0	0	0	0	0	0	0	0	0	0	0	0	0	0	1	1	1	1	1	2	1	1	2	2	3	17	39	50	47	31	18	16
0	0	0	0	0	0	0	0	0	0	0	0	0	0	0	0	0	0	0	0	0	0	0	0	0	0	0	0	0	0	1	1	1	1	1	1	1	2	1	2	2	6	18	41	51	44	28	18	17	16
0	0	0	0	0	0	0	0	0	0	0	0	0	0	0	0	0	0	0	0	0	0	0	0	0	0	0	0	0	0	1	1	1	1	1	1	2	1	1	2	8	21	42	55	39	24	17	18	16	15
0	0	0	0	0	0	0	0	0	0	0	0	0	0	0	0	0	0	0	0	0	0	0	0	0	0	0	0	1	1	1	1	1	1	2	2	2	1	2	8	24	45	57	36	19	16	17	16	16	18
0	0	0	0	0	0	0	0	0	0	0	0	0	0	0	0	0	0	0	0	0	0	0	0	0	0	0	1	1	1	1	1	1	2	2	2	2	2	6	27	49	54	35	18	17	16	15	16	17	18
0	0	0	0	0	0	0	0	0	0	0	0	0	0	0	0	0	0	0	0	0	0	0	0	0	0	0	1	1	1	2	1	1	2	2	2	3	4	28	53	50	33	20	18	16	16	17	18	17	15
0	0	0	0	0	0	0	0	0	0	0	0	0	0	0	0	0	0	0	0	0	0	0	0	0	0	1	1	1	1	2	1	1	2	3	3	9	28	55	47	31	20	18	18	17	18	18	17	14	12
0	0	0	0	0	0	0	0	0	0	0	0	0	0	0	0	0	0	0	0	0	0	0	0	0	0	1	1	1	1	1	1	1	2	2	11	29	50	47	28	19	17	17	17	18	19	17	14	12	12
0	0	0	0	0	0	0	0	0	0	0	0	0	0	0	0	0	0	0	0	0	0	0	1	1	1	1	1	1	1	1	1	2	2	9	30	47	47	26	16	16	17	16	16	17	16	14	13	14	16
0	0	0	0	0	0	0	0	0	0	0	0	0	0	0	0	0	0	0	0	0	0	0	1	1	1	1	1	1	1	1	2	2	7	28	46	47	29	14	17	17	16	15	16	17	15	16	16	17	17
0	0	0	0	0	0	0	0	0	0	0	0	0	0	0	0	0	0	0	0	0	0	1	1	1	1	1	1	1	1	1	3	7	25	49	47	30	15	18	18	16	14	15	19	19	16	17	15	14	13
0	0	0	0	0	0	0	0	0	0	0	0	0	0	0	0	0	0	0	0	0	1	1	1	1	1	1	1	1	1	2	7	21	52	52	31	18	18	20	17	14	14	18	20	18	15	13	12	12	13
0	0	0	0	0	0	0	0	0	0	0	0	0	0	0	0	0	0	0	0	0	1	1	1	1	1	1	1	2	2	5	20	46	59	31	21	19	20	19	14	14	17	19	18	15	13	12	14	17	23
0	0	0	0	0	0	0	0	0	0	0	0	0	0	0	0	0	0	0	0	1	1	1	2	2	2	2	2	3	3	17	41	54	34	21	19	19	19	16	14	17	18	17	15	13	14	17	23	31	40
0	0	0	0	0	0	0	0	0	0	0	0	0	0	0	0	0	0	0	0	1	1	1	2	2	2	2	2	2	13	38	48	39	20	19	19	19	17	15	17	18	15	14	14	17	23	31	40	47	52
0	0	0	0	0	0	0	0	0	0	0	0	0	0	0	0	0	0	0	1	1	1	1	2	2	1	1	2	7	34	47	39	23	18	19	18	17	17	16	17	14	13	14	19	27	37	46	50	51	50
0	0	0	0	0	0	0	0	0	0	0	0	0	0	0	0	1	1	1	1	1	1	2	2	1	1	2	7	26	50	40	24	16	19	19	18	16	16	16	14	11	17	24	32	40	46	49	47	47	47
0	0	0	0	0	0	0	0	0	0	0	0	0	0	0	0	0	1	1	1	1	1	2	2	2	2	6	20	48	48	24	16	18	20	20	18	17	16	15	15	21	29	35	40	43	44	44	44	45	43
0	0	0	0	0	0	0	0	0	0	0	0	0	0	0	1	1	1	1	1	1	1	2	2	3	4	17	39	55	28	17	18	21	21	20	18	16	15	19	26	32	36	37	37	37	39	41	42	41	37
0	0	0	0	0	0	0	0	0	0	0	0	0	0	0	1	1	1	1	1	1	1	2	3	3	10	34	52	38	14	19	18	19	20	18	17	15	20	30	37	36	33	30	29	31	35	38	37	33	29
0	0	0	0	0	0	0	0	0	0	0	0	0	0	0	1	1	1	1	1	1	1	2	3	4	27	46	42	20	16	17	17	18	20	18	16	21	33	40	40	32	25	22	24	28	31	29	24	23	29
0	0	0	0	0	0	0	0	0	0	0	0	0	0	1	1	1	1	1	1	1	1	2	3	18	46	43	28	17	18	16	17	19	20	19	20	34	44	42	33	25	22	21	26	27	23	19	22	30	38
0	0	0	0	0	0	0	0	0	0	0	0	0	1	1	1	1	1	1	1	1	1	3	10	39	50	33	20	19	19	17	18	20	21	23	33	46	42	32	24	22	26	28	29	23	18	22	32	42	44
0	0	0	0	0	0	0	0	0	0	0	0	1	1	1	1	1	1	2	1	2	2	8	25	52	39	24	18	20	18	19	19	20	23	32	46	41	30	23	21	23	27	28	23	19	23	34	44	46	41
0	0	0	0	0	0	0	0	0	0	0	1	1	1	1	1	1	2	2	2	2	5	19	40	47	24	20	18	17	17	20	20	21	30	39	40	27	24	22	23	25	26	23	19	25	36	45	47	39	34
0	0	0	0	0	0	0	0	0	0	1	1	1	1	2	2	2	2	1	2	3	13	32	47	29	15	19	17	15	17	22	22	27	36	39	30	23	22	24	26	26	24	19	25	38	47	46	38	29	36
0	0	0	0	0	0	0	0	0	0	1	1	1	1	2	2	2	2	1	2	6	29	45	39	15	17	18	17	18	21	26	25	34	37	33	25	25	22	24	25	24	23	24	39	49	45	35	30	36	54
0	0	0	0	0	0	0	0	0	0	1	1	1	2	1	1	2	2	2	3	18	45	44	26	15	20	18	18	20	23	26	28	38	33	27	25	27	23	23	22	22	27	38	53	45	32	28	36	54	69
0	0	0	0	0	0	0	0	0	0	1	1	2	2	2	1	2	2	3	8	37	47	32	18	18	20	17	17	20	23	24	33	39	28	23	24	25	24	21	21	26	37	50	46	30	27	38	55	69	76
0	0	0	0	0	0	0	0	0	1	1	1	2	1	2	2	2	2	7	22	51	38	22	16	19	18	16	17	20	22	24	39	39	26	20	21	23	23	21	27	37	45	45	29	25	38	56	70	75	76
0	0	0	0	0	0	0	0	1	1	1	2	2	1	2	3	3	4	15	39	51	26	17	17	18	17	16	19	20	22	29	45	37	24	17	18	22	23	25	36	45	43	32	22	36	56	70	76	75	73
0	0	0	0	0	0	0	1	1	1	1	1	2	2	2	3	3	10	29	51	37	18	18	18	16	15	16	21	18	24	36	48	35	24	19	19	23	25	32	43	44	34	25	33	55	69	73	73	72	70
0	0	0	0	0	0	0	1	1	1	1	1	2	2	2	3	4	21	42	50	22	20	20	17	13	12	17	18	17	28	43	48	33	26	23	23	26	31	40	44	35	29	35	55	68	71	70	70	72	72
0	0	0	0	0	0	1	1	1	2	2	2	3	3	2	2	9	35	48	38	18	22	17	14	13	13	17	14	19	34	47	45	31	29	26	27	31	38	45	39	31	37	56	72	70	68	69	70	72	71
0	0	0	0	0	0	1	1	1	2	2	3	3	3	2	2	24	43	38	21	17	17	14	13	15	16	16	15	25	40	48	43	31	30	28	31	38	45	43	36	44	58	68	72	69	67	69	72	72	71
0	0	0	0	1	1	1	1	2	3	2	2	2	2	3	9	40	42	26	14	17	14	14	16	18	18	16	19	32	45	49	43	34	31	31	38	44	44	39	45	61	69	71	70	69	67	70	72	73	71
0	0	0	0	1	1	1	2	2	2	2	2	1	2	7	25	50	33	18	13	18	14	15	19	20	18	16	26	38	48	48	43	37	31	36	43	44	42	46	60	70	72	70	69	69	68	68	69	70	70
0	0	0	0	1	2	2	1	2	2	2	2	1	4	16	42	49	23	14	16	17	15	15	20	20	18	19	30	42	48	47	42	37	35	43	46	45	47	57	69	70	69	68	68	68	67	64	61	61	63
0	0	0	1	1	2	2	2	2	2	2	3	2	10	29	52	36	17	15	16	16	16	16	19	19	21	27	36	46	48	47	43	39	42	47	44	47	55	65	68	66	66	66	66	66	63	59	55	55	57
0	0	0	1	1	2	2	2	2	2	3	4	4	21	42	49	19	17	15	16	16	16	18	16	19	24	32	41	48	48	47	44	43	48	44	42	52	63	67	62	62	64	65	64	62	58	55	55	57	57
0	0	0	1	1	2	2	2	2	2	4	4	9	33	48	36	11	15	14	15	15	15	18	14	18	26	36	46	49	49	48	48	48	48	37	47	60	67	66	63	62	63	62	62	61	58	57	58	58	58
0	0	0	1	1	2	2	2	2	3	4	4	21	43	43	23	11	14	14	14	15	16	16	12	17	27	40	49	47	50	51	50	48	43	42	63	67	68	68	66	64	63	60	59	58	57	58	59	58	58
0	0	1	1	1	2	3	2	3	4	6	9	38	46	34	18	16	14	15	16	16	16	15	11	18	32	45	49	47	51	51	48	45	46	58	72	70	69	68	65	66	64	59	56	54	55	58	58	58	59
0	0	1	1	2	2	3	3	4	5	8	21	49	41	26	18	19	16	18	18	18	17	14	10	24	40	48	50	52	54	50	45	47	56	70	72	69	68	66	65	67	65	60	54	51	53	58	56	59	62
0	1	1	1	1	2	2	3	3	5	13	37	51	32	22	20	19	16	19	20	17	15	14	17	36	45	49	52	56	55	48	46	53	66	74	68	66	66	66	66	68	65	60	54	52	56	61	59	61	62
0	1	1	2	2	1	2	3	3	7	23	49	42	22	19	20	16	14	16	17	13	12	18	28	43	47	50	54	57	53	47	49	59	70	71	64	65	67	69	69	68	63	61	58	58	62	66	64	61	59
0	1	1	2	2	1	2	3	3	13	34	51	23	15	16	17	15	14	18	17	14	18	27	37	47	48	51	54	54	50	48	53	62	69	67	64	68	71	69	66	64	66	66	66	66	67	67	65	61	60
1	1	1	2	2	2	3	4	5	23	41	40	12	16	16	16	16	17	18	16	19	27	37	44	49	49	52	53	51	49	53	59	64	67	67	68	70	69	64	62	64	68	68	69	69	67	65	65	64	64
1	2	2	2	2	2	3	4	12	34	43	29	14	19	15	15	17	19	17	15	23	34	45	50	50	51	53	51	49	51	59	64	67	68	68	69	68	64	60	62	67	69	68	68	67	66	65	67	68	69
1	1	2	2	2	2	3	4	21	40	37	19	19	19	14	15	19	20	17	16	26	39	49	53	50	52	52	50	52	58	64	69	70	69	70	70	67	60	57	61	68	68	67	67	67	66	68	69	70	69
2	2	2	2	2	3	4	6	33	40	27	14	21	17	15	17	19	21	20	21	31	43	50	51	50	50	49	52	58	65	69	71	70	71	72	71	66	61	56	59	65	67	67	67	68	70	70	70	69	68
2	3	3	2	3	3	5	15	44	36	21	15	21	16	19	20	20	21	24	31	42	48	49	47	48	47	49	54	62	69	72	72	70	72	73	71	68	66	62	59	60	64	66	65	68	69	68	67	67	65
2	3	3	2	2	3	9	29	49	30	18	16	16	18	22	21	24	29	34	42	48	47	45	45	47	45	49	56	64	71	75	74	72	74	74	72	69	72	68	64	63	66	68	66	68	69	68	67	68	64
2	2	3	2	2	4	15	41	41	19	18	17	14	19	19	22	31	40	43	46	46	43	44	46	46	44	49	57	66	73	77	78	78	79	77	73	71	73	70	69	70	71	71	68	69	70	69	68	68	64
2	3	4	3	2	7	23	45	31	15	17	18	17	20	19	28	39	46	47	44	41	39	44	47	45	46	50	57	68	74	75	76	79	80	77	74	72	74	72	71	73	74	72	70	70	70	70	69	66	61
2	2	2	3	2	12	30	44	22	15	16	17	19	22	22	38	45	46	44	40	34	37	43	45	45	48	52	60	68	74	76	76	79	79	77	75	73	72	70	71	73	73	71	70	69	68	67	67	65	59
2	2	3	5	4	20	37	40	16	16	15	17	21	25	29	47	47	43	39	34	28	36	42	44	46	51	55	62	68	73	76	77	78	78	77	76	74	69	65	68	71	72	70	69	67	68	67	65	62	55
2	3	4	5	7	29	43	34	12	17	15	19	23	26	37	51	44	38	33	28	27	37	42	46	51	56	60	62	64	70	75	76	76	76	76	77	75	68	63	65	68	70	70	70	70	70	66	61	57	54
3	4	5	4	11	38	44	29	13	15	15	18	22	29	45	47	39	34	30	26	28	38	44	49	55	60	64	62	60	65	73	76	73	72	74	76	76	72	67	65	63	63	64	67	71	68	62	56	54	61
3	4	4	3	18	44	41	23	15	14	17	18	22	34	49	42	37	31	28	27	28	38	47	53	59	64	66	62	60	64	74	81	74	67	70	73	73	72	71	67	61	57	57	62	68	63	56	51	55	72
3	3	3	5	28	46	34	19	18	12	19	19	25	38	48	36	36	30	28	27	26	36	49	56	62	67	67	63	62	64	74	82	78	72	71	72	72	72	73	70	64	59	57	59	62	58	51	49	58	79
4	4	4	8	37	48	31	19	20	14	21	20	29	42	46	31	33	30	28	26	24	35	51	60	65	67	66	63	65	68	74	80	78	74	71	71	72	72	72	73	70	68	64	59	57	56	50	50	61	82
4	4	4	12	44	45	27	18	20	17	23	19	32	43	42	29	31	32	29	23	22	38	54	64	67	67	66	66	70	73	77	79	75	68	66	69	70	71	71	74	73	71	66	59	55	61	56	49	57	81
3	3	5	17	49	39	22	17	19	21	25	19	35	40	35	31	36	35	29	22	24	42	57	66	68	67	68	70	73	75	78	77	71	59	61	64	67	70	73	74	74	68	61	56	57	62	61	51	53	75
3	2	7	22	50	31	19	16	20	25	23	21	37	38	31	33	35	34	28	23	28	47	62	69	69	69	69	72	72	73	76	74	66	56	58	61	64	69	73	75	77	71	64	61	61	62	63	53	49	67
3	3	10	28	48	24	18	16	21	27	22	22	37	37	33	34	32	32	26	24	33	52	68	74	72	71	71	70	70	72	76	74	66	55	57	61	65	69	73	75	77	74	71	68	65	62	64	56	47	58
3	3	14	33	46	20	19	16	21	25	19	23	38	37	34	35	31	31	24	26	38	57	71	77	75	75	75	70	65	70	76	75	68	59	62	66	68	71	74	76	77	75	73	71	68	64	65	59	49	51
4	5	18	37	45	17	17	16	21	24	17	24	39	37	35	35	33	32	25	29	44	61	70	76	74	73	74	72	66	66	69	69	67	66	68	71	73	74	75	75	75	73	70	69	68	67	64	63	57	51
3	5	22	40	42	16	14	15	21	22	16	25	37	35	34	35	34	33	27	34	48	63	73	78	75	71	70	70	65	63	66	67	68	70	72	74	76	76	75	72	70	68	65	64	65	67	65	66	65	58
2	5	26	43	39	16	11	13	20	20	14	26	32	31	30	32	33	34	28	37	52	65	73	79	77	71	70	69	66	65	68	69	69	70	71	71	75	75	70	66	65	65	66	65	64	64	64	67	67	62
2	5	30	44	36	15	11	11	17	16	14	28	32	33	32	31	31	33	27	40	55	66	72	78	75	71	70	69	67	69	69	70	69	68	68	68	72	71	67	63	62	62	65	67	67	67	67	66	64	61
2	6	34	44	31	11	10	12	18	16	14	25	25	32	35	34	32	34	28	42	59	69	72	75	69	68	69	70	71	72	67	65	64	67	70	69	69	70	69	66	62	62	66	68	69	70	71	65	61	58
2	10	41	44	26	8	10	11	20	17	15	22	19	26	37	38	35	35	29	42	62	72	72	69	63	65	68	70	70	67	62	61	62	68	73	70	67	68	70	69	66	66	67	67	68	71	73	67	63	59
4	12	46	44	23	7	8	10	19	17	16	23	21	22	37	42	39	36	33	45	64	73	71	66	65	67	69	71	70	66	63	62	63	69	74	71	66	67	70	72	70	71	69	66	68	71	71	69	65	57
4	14	49	41	21	8	7	10	19	16	16	25	28	22	39	45	43	40	39	52	68	74	72	68	67	68	70	71	70	67	68	66	64	69	73	72	66	67	70	72	73	72	68	69	72	71	70	72	65	59
5	15	50	39	20	8	7	13	21	15	15	25	35	22	42	49	47	44	43	52	69	74	74	73	69	69	72	71	70	69	71	67	67	70	73	72	69	70	70	72	73	69	68	75	73	68	68	73	69	66
6	16	51	38	19	9	10	15	25	17	15	27	40	21	45	51	48	45	47	51	70	77	79	78	73	73	74	72	70	70	70	67	71	74	73	71	72	74	72	72	71	69	71	75	71	68	68	72	72	71
7	18	54	39	18	9	12	16	27	21	18	31	46	29	50	53	49	47	49	50	71	81	82	80	77	78	74	73	73	72	71	67	73	78	77	71	68	70	72	71	69	68	71	71	68	70	71	71	71	71
8	22	56	38	17	10	14	18	27	20	19	34	50	38	53	55	50	48	51	53	74	82	81	78	78	79	73	74	73	73	76	73	73	78	78	73	66	64	69	70	68	67	68	64	65	71	74	72	68	68
9	23	58	37	16	12	17	18	23	17	19	36	51	43	55	56	52	50	52	58	79	80	78	77	76	74	72	72	70	71	76	79	75	77	77	73	67	62	66	68	68	65	63	56	60	69	75	73	69	69
8	22	57	39	16	14	20	18	20	15	18	37	50	43	55	56	53	53	55	62	80	81	78	76	74	73	71	69	69	71	76	83	81	78	76	74	70	67	65	64	65	65	61	53	59	67	72	72	71	74
7	22	55	41	15	15	20	18	18	14	19	37	46	42	59	61	54	51	54	60	77	80	78	75	74	75	73	71	72	73	77	84	87	82	79	76	73	71	63	58	61	66	65	58	60	65	69	72	74	78
7	23	53	41	14	15	20	19	18	16	22	38	41	36	59	63	54	51	51	56	75	79	78	77	76	76	76	76	76	76	79	84	87	83	80	78	77	74	63	56	59	63	64	60	63	66	70	74	77	78
8	25	52	42	14	15	19	18	18	17	26	43	41	35	56	64	53	52	54	58	76	80	81	81	78	74	75	74	73	75	81	86	84	77	76	79	80	75	64	60	61	62	63	64	69	71	75	77	77	76
7	25	51	44	16	17	19	18	17	15	31	47	42	36	55	66	52	55	62	69	80	83	85	83	77	70	68	68	67	70	77	82	80	74	74	78	79	74	67	64	62	63	65	68	74	75	78	77	75	75
6	25	50	45	14	17	19	18	15	14	35	49	41	38	57	68	51	56	69	80	86	87	84	81	78	75	71	71	70	68	70	75	78	75	72	75	76	73	69	64	63	66	68	68	72	76	75	72	72	75
6	26	49	46	12	15	20	19	15	15	40	50	40	42	62	69	52	56	68	81	88	83	80	81	81	78	75	75	73	71	69	72	77	76	69	69	71	71	67	62	63	65	66	66	70	75	73	73	76	77
5	26	49	47	10	15	20	20	16	17	46	52	41	45	65	67	53	56	68	81	87	83	82	82	81	80	79	78	76	74	73	74	76	74	67	63	63	61	59	60	62	63	64	67	71	72	72	76	80	79
5	26	50	50	11	17	22	21	16	19	49	51	40	48	64	61	52	56	64	75	84	86	86	84	82	81	81	81	79	76	74	75	75	72	67	63	58	54	53	55	59	61	63	66	71	72	71	76	80	78
4	25	51	54	13	15	20	20	17	22	51	46	37	49	63	59	50	54	60	70	82	90	88	86	84	83	83	83	81	74	72	74	75	73	69	66	60	56	55	57	59	62	63	64	68	71	69	72	76	77
5	21	46	53	17	12	19	19	16	24	53	42	35	49	62	58	51	53	58	68	81	91	87	85	82	81	81	79	79	76	74	72	71	71	69	66	63	60	59	60	59	62	62	61	63	67	66	69	75	77
7	18	42	51	20	11	21	19	15	25	53	41	34	48	58	55	55	54	59	67	80	90	85	84	83	83	82	79	78	75	72	70	69	70	69	67	66	64	61	59	57	58	58	58	59	61	62	66	74	78
7	17	42	51	24	10	24	21	15	25	51	42	32	44	49	50	60	58	57	64	78	88	86	85	84	85	85	84	83	77	72	70	69	70	70	67	67	66	63	60	57	57	57	59	60	59	60	64	73	77
6	15	42	51	28	10	25	23	17	26	48	44	31	39	37	38	55	62	62	68	79	88	89	87	85	85	85	86	88	81	76	73	72	72	72	66	63	63	64	64	63	61	61	62	63	62	61	63	71	75
4	12	41	51	31	8	24	24	17	28	49	45	28	36	26	25	47	64	63	72	82	89	90	87	84	83	82	84	87	86	81	76	71	69	69	63	60	61	61	60	60	61	61	62	64	65	63	63	69	72
4	9	38	50	34	8	22	23	16	28	49	46	23	32	21	20	40	62	62	73	84	90	89	82	83	80	78	80	85	83	79	76	71	68	67	65	62	61	59	58	57	60	60	61	64	67	65	64	67	67
5	8	36	52	39	11	19	23	15	27	47	46	19	30	22	20	34	54	59	71	85	92	89	79	81	82	81	82	82	77	76	77	73	68	66	64	64	63	61	60	58	61	62	63	64	66	67	65	65	62
4	7	34	53	43	13	16	25	16	26	43	45	16	29	26	22	28	43	57	69	82	92	94	86	81	84	83	81	78	74	75	78	72	65	63	64	65	65	65	64	62	64	69	70	69	68	68	70	68	65
3	5	30	53	44	15	14	27	18	24	40	44	17	27	26	21	22	34	52	63	78	88	92	90	81	85	84	82	79	76	77	77	69	61	59	64	65	67	68	67	65	68	72	73	74	73	72	72	71	69
3	3	24	52	46	19	12	28	19	21	39	47	18	26	27	24	22	27	47	59	74	85	90	90	81	85	85	85	84	81	78	73	64	58	58	62	63	65	69	69	70	73	78	77	76	75	74	73	73	74
2	2	17	49	49	24	11	28	19	19	40	51	21	25	31	31	25	24	41	58	72	84	90	89	82	84	85	87	87	83	75	66	61	60	59	59	60	63	68	70	73	77	80	82	80	76	75	74	73	76
2	2	10	44	53	34	11	23	21	17	39	52	28	19	31	33	27	23	34	58	71	86	92	90	84	79	84	85	84	78	70	65	63	59	57	58	60	64	68	71	74	77	81	88	85	79	75	75	74	73
4	4	8	39	56	40	14	20	23	15	34	49	36	15	28	31	27	22	26	55	68	85	92	92	89	80	88	87	83	77	72	68	61	58	58	61	64	68	70	73	74	77	84	91	90	83	76	73	72	72
3	4	5	33	56	45	18	18	25	14	28	45	43	16	24	28	26	20	20	46	63	80	89	90	88	83	89	89	85	79	74	68	60	58	60	64	68	71	74	76	77	81	89	91	90	87	83	78	73	74
3	3	3	25	56	49	22	15	26	16	23	41	47	25	22	26	25	17	16	34	60	75	86	89	87	85	88	90	86	79	72	66	61	59	60	64	70	74	78	80	83	88	93	94	95	97	97	92	81	78
2	2	3	16	53	52	26	11	26	17	20	37	48	35	18	22	22	16	13	26	56	71	81	86	88	89	87	87	84	76	67	63	62	60	59	61	67	75	81	86	90	93	95	96	101	104	105	100	89	81
2	3	4	10	48	56	33	11	24	18	15	34	51	44	20	19	21	16	14	25	50	67	76	84	90	92	83	82	80	73	65	63	60	61	64	65	67	72	79	86	91	94	95	97	104	107	106	100	91	82
2	3	4	6	39	56	40	14	22	22	13	29	49	50	28	18	20	19	18	26	45	64	74	83	89	88	80	79	81	75	67	64	59	64	66	66	67	70	75	81	85	90	94	99	107	109	104	96	87	79
3	3	3	4	27	54	45	20	17	25	12	22	41	50	37	19	21	23	23	28	43	62	74	83	87	86	83	80	79	73	67	64	62	67	67	67	68	69	70	74	78	83	91	100	108	110	103	95	87	78
2	3	3	3	17	51	51	27	12	25	15	15	30	45	44	25	21	24	26	30	43	59	73	80	85	87	84	80	77	73	67	64	68	70	68	70	71	69	69	72	76	79	85	93	101	105	100	93	84	75
2	3	3	4	9	44	55	35	9	20	19	12	23	42	49	36	19	20	25	32	43	53	67	76	83	86	84	81	79	75	68	66	72	71	72	76	76	73	75	77	80	82	84	85	90	94	92	88	82	77
2	2	3	4	5	34	56	43	12	14	24	14	21	41	55	42	23	20	24	35	46	52	59	69	79	85	84	83	83	77	70	67	71	68	74	79	81	81	83	81	83	85	85	85	86	89	88	86	84	83
2	2	3	4	4	21	54	51	22	10	22	15	20	40	56	49	31	22	24	35	48	56	55	63	75	84	87	86	86	79	72	67	67	71	76	78	81	84	85	83	86	88	88	87	87	89	87	86	86	87
2	2	3	4	4	12	47	57	37	12	19	15	18	36	56	56	40	27	25	33	47	59	56	60	73	86	90	85	87	83	78	72	69	72	78	80	82	84	85	86	88	89	90	89	89	91	88	87	86	86
2	2	2	3	4	7	38	58	48	18	16	16	17	33	54	62	46	33	26	30	43	56	57	60	73	85	90	86	87	85	81	77	73	71	75	80	82	85	87	89	88	88	89	89	89	89	88	89	88	86
2	2	2	2	3	4	27	55	54	27	16	16	17	30	51	63	50	38	30	30	39	53	58	57	69	81	88	89	89	86	82	80	77	72	72	78	82	88	92	92	88	88	89	90	89	87	88	91	89	88
2	3	3	2	3	2	16	47	57	39	17	16	16	27	43	57	59	46	36	32	37	49	60	56	62	75	85	90	90	87	83	82	80	77	74	75	80	87	92	93	93	91	91	90	88	86	86	89	90	88
2	3	3	3	2	1	7	38	59	50	21	15	13	21	34	49	64	54	43	38	40	48	58	56	55	67	81	88	89	85	85	85	83	81	81	77	77	80	86	90	93	91	90	88	85	84	84	87	90	88
2	2	4	3	2	1	3	27	55	56	28	13	13	16	26	43	61	57	46	45	48	51	55	57	50	58	74	86	85	79	81	83	83	82	81	76	74	75	78	83	88	87	86	84	84	84	84	86	90	88
1	2	3	3	2	2	2	17	48	59	39	13	12	13	21	38	55	54	46	49	54	56	55	58	50	50	64	79	80	73	73	76	78	78	76	74	71	70	71	75	79	82	80	80	81	83	84	86	88	87
1	2	2	2	2	3	3	9	38	59	50	17	12	12	18	32	48	52	46	46	52	58	59	58	55	46	53	67	74	72	69	70	72	73	73	72	69	68	68	69	72	75	74	73	74	76	77	79	84	85
1	2	2	2	2	3	4	5	27	55	59	28	11	11	15	26	41	54	52	43	46	55	61	58	60	49	48	57	68	71	67	67	69	71	72	71	69	70	70	68	67	68	68	69	69	69	71	74	79	79
1	2	2	2	2	3	4	4	16	46	62	42	14	15	15	22	36	54	61	53	47	52	60	63	63	56	47	49	60	69	68	69	72	74	74	74	75	74	72	70	69	67	68	68	67	68	70	72	73	75
1	2	2	2	2	2	4	3	8	37	59	52	22	19	17	20	30	48	64	61	52	50	58	66	64	64	51	44	50	64	70	74	76	76	76	78	79	72	70	70	70	68	68	67	66	67	70	70	70	73
1	2	2	2	1	1	2	2	5	28	55	61	33	18	17	17	24	38	57	64	56	51	55	65	64	68	59	45	41	54	69	76	78	77	76	77	76	70	69	70	70	68	69	68	66	67	70	70	70	73
1	1	2	2	1	2	2	3	4	19	47	63	43	15	16	16	19	30	47	62	60	54	54	61	66	67	66	55	46	48	59	70	75	76	76	76	73	70	70	71	71	69	69	69	67	68	71	71	72	74
1	1	2	1	1	1	2	3	3	10	38	61	51	16	16	16	17	24	38	57	61	58	55	58	64	66	67	61	53	49	55	62	69	73	74	75	72	71	73	73	72	70	68	67	67	69	72	73	73	76
1	1	1	1	1	2	2	2	2	5	30	57	60	24	17	18	16	19	31	50	61	60	56	55	59	63	65	64	55	48	49	55	62	68	72	74	73	72	72	72	72	70	67	65	68	70	72	73	75	76
1	1	1	1	2	2	2	2	2	3	21	51	67	41	20	18	16	16	23	36	54	57	55	54	56	60	63	64	57	46	40	47	54	64	71	73	73	73	72	71	72	72	71	69	71	73	73	73	75	76
1	1	1	2	2	2	2	3	3	2	14	42	66	54	24	17	14	15	18	25	42	51	54	55	55	57	62	64	61	48	31	30	42	57	68	74	76	75	73	72	72	72	71	70	72	73	73	73	74	75
1	1	1	3	2	2	2	3	2	2	8	33	60	62	31	18	14	15	16	18	29	43	52	56	55	53	59	64	65	59	44	23	27	44	61	73	77	76	74	72	71	71	70	69	71	71	72	72	73	74
1	1	1	2	2	2	2	2	2	2	4	23	52	65	40	20	16	16	15	15	19	33	48	58	57	51	49	60	63	62	56	43	27	32	49	67	78	78	75	73	71	70	70	67	69	70	70	71	73	75
0	1	1	1	1	2	2	1	2	2	2	14	43	65	49	21	19	17	15	14	15	22	37	55	61	52	49	55	62	63	59	53	39	30	37	55	72	79	76	75	72	71	69	67	70	70	70	71	73	75
0	0	1	1	1	2	2	1	2	2	2	8	35	62	58	23	21	19	17	16	15	24	23	39	56	58	50	54	60	63	62	57	50	38	32	40	59	75	77	75	73	70	68	67	69	70	71	72	72	73
0	0	1	1	1	1	1	1	1	2	2	5	27	55	62	29	20	19	19	16	17	27	22	25	41	58	56	57	59	63	64	58	52	47	38	32	40	59	75	76	73	70	68	69	70	70	71	71	71	72
0	0	0	1	1	1	1	1	1	1	2	3	19	47	66	38	18	19	18	15	17	24	27	21	28	46	58	60	61	61	62	61	54	45	41	36	35	42	58	71	74	72	70	69	70	72	72	71	71	72
0	0	0	1	1	1	1	1	1	1	2	2	13	40	66	52	20	19	17	15	17	18	27	27	21	26	47	63	64	63	61	59	55	45	35	31	31	34	43	57	67	72	72	70	70	73	73	72	72	72
0	0	0	0	1	1	1	1	1	1	1	1	7	31	59	62	29	20	16	16	17	17	15	27	27	19	22	43	55	61	62	60	56	50	35	27	25	27	31	39	54	66	72	73	72	73	74	74	72	71
0	0	0	0	1	1	1	1	1	1	1	1	3	19	47	67	44	23	17	17	17	16	14	18	26	25	18	22	35	50	59	61	60	57	43	30	24	22	22	24	35	51	64	71	75	75	75	73	70	70
0	0	0	0	0	1	1	1	1	1	1	1	2	10	34	64	62	31	19	18	18	13	16	16	22	26	23	17	20	31	47	59	63	63	54	40	29	23	19	15	16	28	42	55	65	71	74	74	73	72
0	0	0	0	0	1	1	1	2	2	1	1	1	5	23	53	70	45	23	18	19	15	16	17	18	23	27	23	17	15	31	50	61	64	63	52	38	27	23	24	19	15	22	35	48	59	66	71	73	74
0	0	0	0	0	1	1	1	1	1	2	2	1	2	13	37	67	61	35	22	19	18	15	18	16	19	24	27	27	14	15	34	55	63	63	59	49	35	25	22	22	20	20	23	30	40	52	60	66	70
0	0	0	0	0	1	1	1	1	1	2	2	1	2	6	23	54	70	51	30	20	18	15	17	16	15	17	22	30	27	14	18	36	56	65	64	58	47	34	24	20	23	23	20	18	22	32	42	51	57
0	0	0	0	0	0	1	1	1	1	1	2	2	2	3	12	35	66	66	44	24	17	19	16	15	14	14	17	23	33	22	16	22	37	53	64	65	58	45	32	21	20	23	22	16	12	14	22	31	39
0	0	0	0	0	0	1	1	1	1	1	2	2	2	2	4	16	48	70	62	38	20	16	18	17	16	16	18	22	31	27	20	18	22	33	51	63	64	57	46	33	18	16	18	19	15	11	16	20	25
0	0	0	0	0	0	1	1	1	1	1	1	1	2	2	1	5	22	57	67	57	37	20	15	19	21	21	20	21	25	25	24	22	18	17	27	47	61	66	61	50	34	19	15	16	18	15	15	18	21
0	0	0	0	0	0	1	1	1	1	1	1	1	2	1	2	3	8	31	59	66	55	36	20	19	22	23	22	19	19	20	23	26	24	17	13	22	40	55	64	64	56	39	24	17	16	16	15	17	20
0	0	0	0	0	0	0	1	1	1	1	1	1	1	1	2	2	3	11	37	59	66	56	36	24	19	20	22	20	17	15	16	20	24	23	18	16	23	36	50	61	64	58	44	29	19	16	17	17	21
0	0	0	0	0	0	0	0	1	1	1	1	1	1	2	2	2	2	3	14	40	62	69	59	39	22	16	18	21	20	19	17	16	18	21	24	21	19	23	33	47	60	66	62	48	31	20	20	21	24
0	0	0	0	0	0	0	0	1	1	1	1	1	1	2	2	2	2	3	2	14	39	64	73	61	43	28	21	20	21	21	19	18	17	18	23	26	23	20	22	30	45	60	67	65	53	35	23	24	29
0	0	0	0	0	0	0	0	1	1	1	1	1	1	2	2	2	2	2	3	4	13	32	54	67	66	53	39	31	27	24	20	19	18	17	19	25	27	24	20	18	25	46	61	66	66	57	37	24	39
0	0	0	0	0	0	0	0	1	1	1	1	1	1	1	2	2	2	2	3	3	5	11	25	44	61	66	60	52	43	34	24	21	20	19	19	19	22	27	27	23	19	23	45	60	65	64	54	36	48
0	0	0	0	0	0	0	0	1	1	1	1	1	1	2	1	2	2	2	3	3	3	3	7	18	35	53	64	67	62	53	41	30	23	20	20	20	20	23	25	25	23	20	26	43	56	64	62	50	52
0	0	0	0	0	0	0	0	0	0	1	1	1	1	1	1	1	1	2	2	2	3	3	3	3	7	20	39	56	67	72	67	56	44	32	23	19	20	22	24	25	25	25	23	28	42	56	63	60	54
0	0	0	0	0	0	0	0	0	0	0	1	1	1	1	1	1	1	1	1	2	2	2	2	3	3	4	8	19	34	49	61	68	66	57	44	32	25	22	22	23	24	27	29	23	27	42	58	62	58
0	0	0	0	0	0	0	0	0	0	0	0	0	1	1	1	1	1	1	1	1	2	1	1	2	3	3	4	6	11	19	31	47	60	66	64	54	43	33	26	23	23	25	31	31	22	25	42	62	65
0	0	0	0	0	0	0	0	0	0	0	0	0	1	1	1	1	1	1	1	1	1	1	1	1	2	2	2	2	2	4	9	19	33	49	62	68	66	57	42	30	24	22	24	28	28	23	26	39	56
0	0	0	0	0	0	0	0	0	0	0	0	0	0	0	1	1	1	1	1	1	1	1	1	1	2	2	2	1	1	2	2	3	7	16	32	51	69	79	72	55	39	28	23	24	25	25	24	26	37
0	0	0	0	0	0	0	0	0	0	0	0	0	0	0	0	0	0	1	1	1	1	1	1	1	1	1	1	1	1	1	2	3	1	1	5	15	32	52	68	71	63	49	35	28	24	25	24	22	24
0	0	0	0	0	0	0	0	0	0	0	0	0	0	0	0	0	0	1	1	1	1	1	1	1	1	1	1	1	1	1	1	2	1	2	3	5	10	20	37	55	66	67	58	46	34	28	25	24	23
0	0	0	0	0	0	0	0	0	0	0	0	0	0	0	0	0	1	1	1	1	1	1	1	1	1	1	1	1	1	1	1	1	1	2	2	2	2	4	11	26	44	61	69	67	54	42	32	27	25
0	0	0	0	0	0	0	0	0	0	0	0	0	0	0	0	0	0	1	1	1	1	1	1	1	1	1	1	1	1	1	1	1	1	2	2	2	2	2	2	4	12	28	49	68	75	71	58	45	35
0	0	0	0	0	0	0	0	0	0	0	0	0	0	0	0	0	0	0	0	1	1	1	0	0	1	1	1	1	1	1	1	1	1	1	1	1	1	2	3	2	1	2	10	25	46	63	71	70	61
0	0	0	0	0	0	0	0	0	0	0	0	0	0	0	0	0	0	0	0	0	1	1	1	0	1	1	1	1	1	1	1	1	1	1	1	1	1	1	2	2	2	3	4	7	15	29	45	59	66
0	0	0	0	0	0	0	0	0	0	0	0	0	0	0	0	0	0	0	0	0	0	1	0	0	0	1	1	1	1	1	1	1	1	1	1	1	1	1	2	1	2	2	2	2	3	7	17	30	44
0	0	0	0	0	0	0	0	0	0	0	0	0	0	0	0	0	0	0	0	0	0	0	0	0	0	0	0	1	1	1	1	0	1	1	1	1	1	2	2	1	2	2	2	2	2	2	3	5	11
0	0	0	0	0	0	0	0	0	0	0	0	0	0	0	0	0	0	0	0	0	0	0	0	0	0	0	0	1	1	0	0	0	0	1	1	1	1	1	1	1	1	1	1	1	1	2	2	2	2
0	0	0	0	0	0	0	0	0	0	0	0	0	0	0	0	0	0	0	0	0	0	0	0	0	0	0	0	0	0	0	0	0	0	1	1	1	1	1	1	1	1	1	1	1	1	1	1	2	1
0	0	0	0	0	0	0	0	0	0	0	0	0	0	0	0	0	0	0	0	0	0	0	0	0	0	0	0	0	0	0	1	0	0	1	0	1	1	1	1	1	1	1	1	1	1	1	1	1	1
0	0	0	0	0	0	0	0	0	0	0	0	0	0	0	0	0	0	0	0	0	0	0	0	0	0	0	0	0	0	0	0	0	0	0	0	0	0	0	0	0	1	1	1	1	1	1	1	1	1
0	0	0	0	0	0	0	0	0	0	0	0	0	0	0	0	0	0	0	0	0	0	0	0	0	0	0	0	0	0	0	0	0	0	0	0	0	0	0	0	0	1	1	1	1	1	1	1	1	1
0	0	0	0	0	0	0	0	0	0	0	0	0	0	0	0	0	0	0	0	0	0	0	0	0	0	0	0	0	0	0	0	0	0	0	0	0	0	0	0	0	0	1	1	1	1	1	1	1	1
0	0	0	0	0	0	0	0	0	0	0	0	0	0	0	0	0	0	0	0	0	0	0	0	0	0	0	0	0	0	0	0	0	0	0	0	0	0	0	0	0	0	0	0	0	0	1	1	1	1
0	0	0	0	0	0	0	0	0	0	0	0	0	0	0	0	0	0	0	0	0	0	0	0	0	0	0	0	0	0	0	0	0	0	0	0	0	0	0	0	0	0	0	0	0	0	0	0	1	1
0	0	0	0	0	0	0	0	0	0	0	0	0	0	0	0	0	0	0	0	0	0	0	0	0	0	0	0	0	0	0	0	0	0	0	0	0	0	0	0	0	0	0	0	0	0	0	0	0	1
0	0	0	0	0	0	0	0	0	0	0	0	0	0	0	0	0	0	0	0	0	0	0	0	0	0	0	0	0	0	0	0	0	0	0	0	0	0	0	0	0	0	0	0	0	0	0	0	0	1
0	0	0	0	0	0	0	0	0	0	0	0	0	0	0	0	0	0	0	0	0	0	0	0	0	0	0	0	0	0	0	0	0	0	0	0	0	0	0	0	0	0	0	0	0	0	0	0	0	0
0	0	0	0	0	0	0	0	0	0	0	0	0	0	0	0	0	0	0	0	0	0	0	0	0	0	0	0	0	0	0	0	0	0	0	0	0	0	0	0	0	0	0	0	0	0	0	0	0	0
0	0	0	0	0	0	0	0	0	0	0	0	0	0	0	0	0	0	0	0	0	0	0	0	0	0	0	0	0	0	0	0	0	0	0	0	0	0	0	0	0	0	0	0	0	0	0	0	0	0
0	0	0	0	0	0	0	0	0	0	0	0	0	0	0	0	0	0	0	0	0	0	0	0	0	0	0	0	0	0	0	0	0	0	0	0	0	0	0	0	0	0	0	0	0	0	0	0	0	0
0	0	0	0	0	0	0	0	0	0	0	0	0	0	0	0	0	0	0	0	0	0	0	0	0	0	0	0	0	0	0	0	0	0	0	0	0	0	0	0	0	0	0	0	0	0	0	0	0	0
0	0	0	0	0	0	0	0	0	0	0	0	0	0	0	0	0	0	0	0	0	0	0	0	0	0	0	0	0	0	0	0	0	0	0	0	0	0	0	0	0	0	0	0	0	0	0	0	0	0
0	0	0	0	0	0	0	0	0	0	0	0	0	0	0	0	0	0	0	0	0	0	0	0	0	0	0	0	0	0	0	0	0	0	0	0	0	0	0	0	0	0	0	0	0	0	0	0	0	0
0	0	0	0	0	0	0	0	0	0	0	0	0	0	0	0	0	0	0	0	0	0	0	0	0	0	0	0	0	0	0	0	0	0	0	0	0	0	0	0	0	0	0	0	0	0	0	0	0	0
0	0	0	0	0	0	0	0	0	0	0	0	0	0	0	0	0	0	0	0	0	0	0	0	0	0	0	0	0	0	0	0	0	0	0	0	0	0	0	0	0	0	0	0	0	0	0	0	0	0
0	0	0	0	0	0	0	0	0	0	0	0	0	0	0	0	0	0	0	0	0	0	0	0	0	0	0	0	0	0	0	0	0	0	0	0	0	0	0	0	0	0	0	0	0	0	0	0	0	0
0	0	0	0	0	0	0	0	0	0	0	0	0	0	0	0	0	0	0	0	0	0	0	0	0	0	0	0	0	0	0	0	0	0	0	0	0	0	0	0	0	0	0	0	0	0	0	0	0	0
0	0	0	0	0	0	0	0	0	0	0	0	0	0	0	0	0	0	0	0	0	0	0	0	0	0	0	0	0	0	0	0	0	0	0	0	0	0	0	0	0	0	0	0	0	0	0	0	0	0
0	0	0	0	0	0	0	0	0	0	0	0	0	0	0	0	0	0	0	0	0	0	0	0	0	0	0	0	0	0	0	0	0	0	0	0	0	0	0	0	0	0	0	0	0	0	0	0	0	0
0	0	0	0	0	0	0	0	0	0	0	0	0	0	0	0	0	0	0	0	0	0	0	0	0	0	0	0	0	0	0	0	0	0	0	0	0	0	0	0	0	0	0	0	0	0	0	0	0	0
0	0	0	0	0	0	0	0	0	0	0	0	0	0	0	0	0	0	0	0	0	0	0	0	0	0	0	0	0	0	0	0	0	0	0	0	0	0	0	0	0	0	0	0	0	0	0	0	0	0
0	0	0	0	0	0	0	0	0	0	0	0	0	0	0	0	0	0	0	0	0	0	0	0	0	0	0	0	0	0	0	0	0	0	0	0	0	0	0	0	0	0	0	0	0	0	0	0	0	0
0	0	0	0	0	0	0	0	0	0	0	0	0	0	0	0	0	0	0	0	0	0	0	0	0	0	0	0	0	0	0	0	0	0	0	0	0	0	0	0	0	0	0	0	0	0	0	0	0	0
0	0	0	0	0	0	0	0	0	0	0	0	0	0	0	0	0	0	0	0	0	0	0	0	0	0	0	0	0	0	0	0	0	0	0	0	0	0	0	0	0	0	0	0	0	0	0	0	0	0
0	0	0	0	0	0	0	0	0	0	0	0	0	0	0	0	0	0	0	0	0	0	0	0	0	0	0	0	0	0	0	0	0	0	0	0	0	0	0	0	0	0	0	0	0	0	0	0	0	0
0	0	0	0	0	0	0	0	0	0	0	0	0	0	0	0	0	0	0	0	0	0	0	0	0	0	0	0	0	0	0	0	0	0	0	0	0	0	0	0	0	0	0	0	0	0	0	0	0	0
0	0	0	0	0	0	0	0	0	0	0	0	0	0	0	0	0	0	0	0	0	0	0	0	0	0	0	0	0	0	0	0	0	0	0	0	0	0	0	0	0	0	0	0	0	0	0	0	0	0
0	0	0	0	0	0	0	0	0	0	0	0	0	0	0	0	0	0	0	0	0	0	0	0	0	0	0	0	0	0	0	0	0	0	0	0	0	0	0	0	0	0	0	0	0	0	0	0	0	0
0	0	0	0	0	0	0	0	0	0	0	0	0	0	0	0	0	0	0	0	0	0	0	0	0	0	0	0	0	0	0	0	0	0	0	0	0	0	0	0	0	0	0	0	0	0	0	0	0	0
0	0	0	0	0	0	0	0	0	0	0	0	0	0	0	0	0	0	0	0	0	0	0	0	0	0	0	0	0	0	0	0	0	0	0	0	0	0	0	0	0	0	0	0	0	0	0	0	0	0
0	0	0	0	0	0	0	0	0	0	0	0	0	0	0	0	0	0	0	0	0	0	0	0	0	0	0	0	0	0	0	0	0	0	0	0	0	0	0	0	0	0	0	0	0	0	0	0	0	0
0	0	0	0	0	0	0	0	0	0	0	0	0	0	0	0	0	0	0	0	0	0	0	0	0	0	0	0	0	0	0	0	0	0	0	0	0	0	0	0	0	0	0	0	0	0	0	0	0	0
0	0	0	0	0	0	0	0	0	0	0	0	0	0	0	0	0	0	0	0	0	0	0	0	0	0	0	0	0	0	0	0	0	0	0	0	0	0	0	0	0	0	0	0	0	0	0	0	0	0
0	0	0	0	0	0	0	0	0	0	0	0	0	0	0	0	0	0	0	0	0	0	0	0	0	0	0	0	0	0	0	0	0	0	0	0	0	0	0	0	0	0	0	0	0	0	0	0	0	0
0	0	0	0	0	0	0	0	0	0	0	0	0	0	0	0	0	0	0	0	0	0	0	0	0	0	0	0	0	0	0	0	0	0	0	0	0	0	0	0	0	0	0	0	0	0	0	0	0	0
0	0	0	0	0	0	0	0	0	0	0	0	0	0	0	0	0	0	0	0	0	0	0	0	0	0	0	0	0	0	0	0	0	0	0	0	0	0	0	0	0	0	0	0	0	0	0	0	0	0
0	0	0	0	0	0	0	0	0	0	0	0	0	0	0	0	0	0	0	0	0	0	0	0	0	0	0	0	0	0	0	0	0	0	0	0	0	0	0	0	0	0	0	0	0	0	0	0	0	0
0	0	0	0	0	0	0	0	0	0	0	0	0	0	0	0	0	0	0	0	0	0	0	0	0	0	0	0	0	0	0	0	0	0	0	0	0	0	0	0	0	0	0	0	0	0	0	0	0	0
0	0	0	0	0	0	0	0	0	0	0	0	0	0	0	0	0	0	0	0	0	0	0	0	0	0	0	0	0	0	0	0	0	0	0	0	0	0	0	0	0	0	0	0	0	0	0	0	0	0
[truncated: 2,254 more columns]

## Sheet: Figure7b_blue
0	0	0	0	0	0	0	0	0	0	0	0	0	0	0	0	0	0	0	0	0	0	0	0	0	0	0	0	0	0	0	0	0	0	0	0	0	0	0	0	0	0	0	0	0	0	0	0	0	0
0	0	0	0	0	0	0	0	0	0	0	0	0	0	0	0	0	0	0	0	0	0	0	0	0	0	0	0	0	0	0	0	0	0	0	0	0	0	0	0	0	0	0	0	0	0	0	0	0	0
0	0	0	0	0	0	0	0	0	0	0	0	0	0	0	0	0	0	0	0	0	0	0	0	0	0	0	0	0	0	0	0	0	0	0	0	0	0	0	0	0	0	0	0	0	0	0	0	0	0
0	0	0	0	0	0	0	0	0	0	0	0	0	0	0	0	0	0	0	0	0	0	0	0	0	0	0	0	0	0	0	0	0	0	0	0	0	0	0	0	0	0	0	0	0	0	0	0	0	0
0	0	0	0	0	0	0	0	0	0	0	0	0	0	0	0	0	0	0	0	0	0	0	0	0	0	0	0	0	0	0	0	0	0	0	0	0	0	0	0	0	0	0	0	0	0	0	0	0	0
0	0	0	0	0	0	0	0	0	0	0	0	0	0	0	0	0	0	0	0	0	0	0	0	0	0	0	0	0	0	0	0	0	0	0	0	0	0	0	0	0	0	0	0	0	0	0	0	0	0
0	0	0	0	0	0	0	0	0	0	0	0	0	0	0	0	0	0	0	0	0	0	0	0	0	0	0	0	0	0	0	0	0	0	0	0	0	0	0	0	0	0	0	0	0	0	0	0	0	0
0	0	0	0	0	0	0	0	0	0	0	0	0	0	0	0	0	0	0	0	0	0	0	0	0	0	0	0	0	0	0	0	0	0	0	0	0	0	0	0	0	0	0	0	0	0	0	0	0	0
0	0	0	0	0	0	0	0	0	0	0	0	0	0	0	0	0	0	0	0	0	0	0	0	0	0	0	0	0	0	0	0	0	0	0	0	0	0	0	0	0	0	0	0	0	0	0	0	0	0
0	0	0	0	0	0	0	0	0	0	0	0	0	0	0	0	0	0	0	0	0	0	0	0	0	0	0	0	0	0	0	0	0	0	0	0	0	0	0	0	0	0	0	0	0	0	0	0	0	0
0	0	0	0	0	0	0	0	0	0	0	0	0	0	0	0	0	0	0	0	0	0	0	0	0	0	0	0	0	0	0	0	0	0	0	0	0	0	0	0	0	0	0	0	0	0	0	0	0	0
0	0	0	0	0	0	0	0	0	0	0	0	0	0	0	0	0	0	0	0	0	0	0	0	0	0	0	0	0	0	0	0	0	0	0	0	0	0	0	0	0	0	0	0	0	0	0	0	0	0
0	0	0	0	0	0	0	0	0	0	0	0	0	0	0	0	0	0	0	0	0	0	0	0	0	0	0	0	0	0	0	0	0	0	0	0	0	0	0	0	0	0	0	0	0	0	0	0	0	0
0	0	0	0	0	0	0	0	0	0	0	0	0	0	0	0	0	0	0	0	0	0	0	0	0	0	0	0	0	0	0	0	0	0	0	0	0	0	0	0	0	0	0	0	0	0	0	0	0	0
0	0	0	0	0	0	0	0	0	0	0	0	0	0	0	0	0	0	0	0	0	0	0	0	0	0	0	0	0	0	0	0	0	0	0	0	0	0	0	0	0	0	0	0	0	0	0	0	0	0
0	0	0	0	0	0	0	0	0	0	0	0	0	0	0	0	0	0	0	0	0	0	0	0	0	0	0	0	0	0	0	0	0	0	0	0	0	0	0	0	0	0	0	0	0	0	0	0	0	0
0	0	0	0	0	0	0	0	0	0	0	0	0	0	0	0	0	0	0	0	0	0	0	0	0	0	0	0	0	0	0	0	0	0	0	0	0	0	0	0	0	0	0	0	0	0	0	0	0	0
0	0	0	0	0	0	0	0	0	0	0	0	0	0	0	0	0	0	0	0	0	0	0	0	0	0	0	0	0	0	0	0	0	0	0	0	0	0	0	0	0	0	0	0	0	0	0	0	0	0
0	0	0	0	0	0	0	0	0	0	0	0	0	0	0	0	0	0	0	0	0	0	0	0	0	0	0	0	0	0	0	0	0	0	0	0	0	0	0	0	0	0	0	0	0	0	0	0	0	0
0	0	0	0	0	0	0	0	0	0	0	0	0	0	0	0	0	0	0	0	0	0	0	0	0	0	0	0	0	0	0	0	0	0	0	0	0	0	0	0	0	0	0	0	0	0	0	0	0	0
0	0	0	0	0	0	0	0	0	0	0	0	0	0	0	0	0	0	0	0	0	0	0	0	0	0	0	0	0	0	0	0	0	0	0	0	0	0	0	0	0	0	0	0	0	0	0	0	0	0
0	0	0	0	0	0	0	0	0	0	0	0	0	0	0	0	0	0	0	0	0	0	0	0	0	0	0	0	0	0	0	0	0	0	0	0	0	0	0	0	0	0	0	0	0	0	0	0	0	0
0	0	0	0	0	0	0	0	0	0	0	0	0	0	0	0	0	0	0	0	0	0	0	0	0	0	0	0	0	0	0	0	0	0	0	0	0	0	0	0	0	0	0	0	0	0	0	0	0	0
0	0	0	0	0	0	0	0	0	0	0	0	0	0	0	0	0	0	0	0	0	0	0	0	0	0	0	0	0	0	0	0	0	0	0	0	0	0	0	0	0	0	0	0	0	0	0	0	0	0
0	0	0	0	0	0	0	0	0	0	0	0	0	0	0	0	0	0	0	0	0	0	0	0	0	0	0	0	0	0	0	0	0	0	0	0	0	0	0	0	0	0	0	0	0	0	0	0	0	0
0	0	0	0	0	0	0	0	0	0	0	0	0	0	0	0	0	0	0	0	0	0	0	0	0	0	0	0	0	0	0	0	0	0	0	0	0	0	0	0	0	0	0	0	0	0	0	0	0	0
0	0	0	0	0	0	0	0	0	0	0	0	0	0	0	0	0	0	0	0	0	0	0	0	0	0	0	0	0	0	0	0	0	0	0	0	0	0	0	0	0	0	0	0	0	0	0	0	0	0
0	0	0	0	0	0	0	0	0	0	0	0	0	0	0	0	0	0	0	0	0	0	0	0	0	0	0	0	0	0	0	0	0	0	0	0	0	0	0	0	0	0	0	0	0	0	0	0	0	0
0	0	0	0	0	0	0	0	0	0	0	0	0	0	0	0	0	0	0	0	0	0	0	0	0	0	0	0	0	0	0	0	0	0	0	0	0	0	0	0	0	0	0	0	0	0	0	0	0	0
0	0	0	0	0	0	0	0	0	0	0	0	0	0	0	0	0	0	0	0	0	0	0	0	0	0	0	0	0	0	0	0	0	0	0	0	0	0	0	0	0	0	0	0	0	0	0	0	0	0
0	0	0	0	0	0	0	0	0	0	0	0	0	0	0	0	0	0	0	0	0	0	0	0	0	0	0	0	0	0	0	0	0	0	0	0	0	0	0	0	0	0	0	0	0	0	0	0	0	0
0	0	0	0	0	0	0	0	0	0	0	0	0	0	0	0	0	0	0	0	0	0	0	0	0	0	0	0	0	0	0	0	0	0	0	0	0	0	0	0	0	0	0	0	0	0	0	0	0	0
0	0	0	0	0	0	0	0	0	0	0	0	0	0	0	0	0	0	0	0	0	0	0	0	0	0	0	0	0	0	0	0	0	0	0	0	0	0	0	0	0	0	0	0	0	0	0	0	0	1
0	0	0	0	0	0	0	0	0	0	0	0	0	0	0	0	0	0	0	0	0	0	0	0	0	0	0	0	0	0	0	0	0	0	0	0	0	0	0	0	0	0	0	0	0	0	0	0	1	1
0	0	0	0	0	0	0	0	0	0	0	0	0	0	0	0	0	0	0	0	0	0	0	0	0	0	0	0	0	0	0	0	0	0	0	0	0	0	0	0	0	0	0	0	0	0	0	1	1	1
0	0	0	0	0	0	0	0	0	0	0	0	0	0	0	0	0	0	0	0	0	0	0	0	0	0	0	0	0	0	0	0	0	0	0	0	0	0	0	0	0	0	0	0	0	1	1	1	1	1
0	0	0	0	0	0	0	0	0	0	0	0	0	0	0	0	0	0	0	0	0	0	0	0	0	0	0	0	0	0	0	0	0	0	0	0	0	0	0	0	0	0	0	1	1	1	1	1	1	1
0	0	0	0	0	0	0	0	0	0	0	0	0	0	0	0	0	0	0	0	0	0	0	0	0	0	0	0	0	0	0	0	0	0	0	0	0	0	0	0	0	0	0	1	1	1	1	1	1	1
0	0	0	0	0	0	0	0	0	0	0	0	0	0	0	0	0	0	0	0	0	0	0	0	0	0	0	0	0	0	0	0	0	0	0	0	0	0	0	0	0	0	1	1	1	1	1	1	1	2
0	0	0	0	0	0	0	0	0	0	0	0	0	0	0	0	0	0	0	0	0	0	0	0	0	0	0	0	0	0	0	0	0	0	0	0	0	0	0	0	0	1	1	1	1	1	1	1	1	1
0	0	0	0	0	0	0	0	0	0	0	0	0	0	0	0	0	0	0	0	0	0	0	0	0	0	0	0	0	0	0	0	0	0	0	0	0	0	0	0	0	1	1	1	1	1	2	1	2	2
0	0	0	0	0	0	0	0	0	0	0	0	0	0	0	0	0	0	0	0	0	0	0	0	0	0	0	0	0	0	0	0	0	0	0	0	0	0	1	1	1	1	1	1	1	1	2	2	2	3
0	0	0	0	0	0	0	0	0	0	0	0	0	0	0	0	0	0	0	0	0	0	0	0	0	0	0	0	0	0	0	0	0	0	0	0	1	1	1	1	1	1	1	1	1	2	2	3	4	10
0	0	0	0	0	0	0	0	0	0	0	0	0	0	0	0	0	0	0	0	0	0	0	0	0	0	0	0	0	0	0	0	0	0	0	0	0	1	1	1	1	1	2	2	2	3	4	4	13	34
0	0	0	0	0	0	0	0	0	0	0	0	0	0	0	0	0	0	0	0	0	0	0	0	0	0	0	0	0	0	0	0	0	0	1	0	1	1	1	1	1	2	2	2	2	3	5	16	45	55
0	0	0	0	0	0	0	0	0	0	0	0	0	0	0	0	0	0	0	0	0	0	0	0	0	0	0	0	0	0	0	0	0	1	1	1	1	1	1	1	1	1	2	2	3	9	27	51	52	38
0	0	0	0	0	0	0	0	0	0	0	0	0	0	0	0	0	0	0	0	0	0	0	0	0	0	0	0	0	0	0	0	1	1	1	1	2	1	1	1	2	2	3	3	14	34	50	50	34	22
0	0	0	0	0	0	0	0	0	0	0	0	0	0	0	0	0	0	0	0	0	0	0	0	0	0	0	0	0	0	0	0	1	1	1	1	1	2	1	1	2	2	3	17	39	50	47	31	18	16
0	0	0	0	0	0	0	0	0	0	0	0	0	0	0	0	0	0	0	0	0	0	0	0	0	0	0	0	0	0	1	1	1	1	1	1	1	2	1	2	2	6	18	41	51	44	28	18	17	16
0	0	0	0	0	0	0	0	0	0	0	0	0	0	0	0	0	0	0	0	0	0	0	0	0	0	0	0	0	0	1	1	1	1	1	1	2	1	1	2	8	21	42	55	39	24	17	18	16	15
0	0	0	0	0	0	0	0	0	0	0	0	0	0	0	0	0	0	0	0	0	0	0	0	0	0	0	0	1	1	1	1	1	1	2	2	2	1	2	8	24	45	57	36	19	16	17	16	16	18
0	0	0	0	0	0	0	0	0	0	0	0	0	0	0	0	0	0	0	0	0	0	0	0	0	0	0	1	1	1	1	1	1	2	2	2	2	2	6	27	49	54	35	18	17	16	15	16	17	18
0	0	0	0	0	0	0	0	0	0	0	0	0	0	0	0	0	0	0	0	0	0	0	0	0	0	0	1	1	1	2	1	1	2	2	2	3	4	28	53	50	33	20	18	16	16	17	18	17	15
0	0	0	0	0	0	0	0	0	0	0	0	0	0	0	0	0	0	0	0	0	0	0	0	0	0	1	1	1	1	2	1	1	2	3	3	9	28	55	47	31	20	18	18	17	18	18	17	14	12
0	0	0	0	0	0	0	0	0	0	0	0	0	0	0	0	0	0	0	0	0	0	0	0	0	0	1	1	1	1	1	1	1	2	2	11	29	50	47	28	19	17	17	17	18	19	17	14	12	12
0	0	0	0	0	0	0	0	0	0	0	0	0	0	0	0	0	0	0	0	0	0	0	1	1	1	1	1	1	1	1	1	2	2	9	30	47	47	26	16	16	17	16	16	17	16	14	13	14	16
0	0	0	0	0	0	0	0	0	0	0	0	0	0	0	0	0	0	0	0	0	0	0	1	1	1	1	1	1	1	1	2	2	7	28	46	47	29	14	17	17	16	15	16	17	15	16	16	17	17
0	0	0	0	0	0	0	0	0	0	0	0	0	0	0	0	0	0	0	0	0	0	1	1	1	1	1	1	1	1	1	3	7	25	49	47	30	15	18	18	16	14	15	19	19	16	17	15	14	13
0	0	0	0	0	0	0	0	0	0	0	0	0	0	0	0	0	0	0	0	0	1	1	1	1	1	1	1	1	1	2	7	21	52	52	31	18	18	20	17	14	14	18	20	18	15	13	12	12	13
0	0	0	0	0	0	0	0	0	0	0	0	0	0	0	0	0	0	0	0	0	1	1	1	1	1	1	1	2	2	5	20	46	59	31	21	19	20	19	14	14	17	19	18	15	13	12	14	17	23
0	0	0	0	0	0	0	0	0	0	0	0	0	0	0	0	0	0	0	0	1	1	1	2	2	2	2	2	3	3	17	41	54	34	21	19	19	19	16	14	17	18	17	15	13	14	17	23	31	40
0	0	0	0	0	0	0	0	0	0	0	0	0	0	0	0	0	0	0	0	1	1	1	2	2	2	2	2	2	13	38	48	39	20	19	19	19	17	15	17	18	15	14	14	17	23	31	40	47	52
0	0	0	0	0	0	0	0	0	0	0	0	0	0	0	0	0	0	0	1	1	1	1	2	2	1	1	2	7	34	47	39	23	18	19	18	17	17	16	17	14	13	14	19	27	37	46	50	51	50
0	0	0	0	0	0	0	0	0	0	0	0	0	0	0	0	1	1	1	1	1	1	2	2	1	1	2	7	26	50	40	24	16	19	19	18	16	16	16	14	11	17	24	32	40	46	49	47	47	47
0	0	0	0	0	0	0	0	0	0	0	0	0	0	0	0	0	1	1	1	1	1	2	2	2	2	6	20	48	48	24	16	18	20	20	18	17	16	15	15	21	29	35	40	43	44	44	44	45	43
0	0	0	0	0	0	0	0	0	0	0	0	0	0	0	1	1	1	1	1	1	1	2	2	3	4	17	39	55	28	17	18	21	21	20	18	16	15	19	26	32	36	37	37	37	39	41	42	41	37
0	0	0	0	0	0	0	0	0	0	0	0	0	0	0	1	1	1	1	1	1	1	2	3	3	10	34	52	38	14	19	18	19	20	18	17	15	20	30	37	36	33	30	29	31	35	38	37	33	29
0	0	0	0	0	0	0	0	0	0	0	0	0	0	0	1	1	1	1	1	1	1	2	3	4	27	46	42	20	16	17	17	18	20	18	16	21	33	40	40	32	25	22	24	28	31	29	24	23	29
0	0	0	0	0	0	0	0	0	0	0	0	0	0	1	1	1	1	1	1	1	1	2	3	18	46	43	28	17	18	16	17	19	20	19	20	34	44	42	33	25	22	21	26	27	23	19	22	30	38
0	0	0	0	0	0	0	0	0	0	0	0	0	1	1	1	1	1	1	1	1	1	3	10	39	50	33	20	19	19	17	18	20	21	23	33	46	42	32	24	22	26	28	29	23	18	22	32	42	44
0	0	0	0	0	0	0	0	0	0	0	0	1	1	1	1	1	1	2	1	2	2	8	25	52	39	24	18	20	18	19	19	20	23	32	46	41	30	23	21	23	27	28	23	19	23	34	44	46	41
0	0	0	0	0	0	0	0	0	0	0	1	1	1	1	1	1	2	2	2	2	5	19	40	47	24	20	18	17	17	20	20	21	30	39	40	27	24	22	23	25	26	23	19	25	36	45	47	39	34
0	0	0	0	0	0	0	0	0	0	1	1	1	1	2	2	2	2	1	2	3	13	32	47	29	15	19	17	15	17	22	22	27	36	39	30	23	22	24	26	26	24	19	25	38	47	46	38	29	36
0	0	0	0	0	0	0	0	0	0	1	1	1	1	2	2	2	2	1	2	6	29	45	39	15	17	18	17	18	21	26	25	34	37	33	25	25	22	24	25	24	23	24	39	49	45	35	30	36	54
0	0	0	0	0	0	0	0	0	0	1	1	1	2	1	1	2	2	2	3	18	45	44	26	15	20	18	18	20	23	26	28	38	33	27	25	27	23	23	22	22	27	38	53	45	32	28	36	54	69
0	0	0	0	0	0	0	0	0	0	1	1	2	2	2	1	2	2	3	8	37	47	32	18	18	20	17	17	20	23	24	33	39	28	23	24	25	24	21	21	26	37	50	46	30	27	38	55	69	76
0	0	0	0	0	0	0	0	0	1	1	1	2	1	2	2	2	2	7	22	51	38	22	16	19	18	16	17	20	22	24	39	39	26	20	21	23	23	21	27	37	45	45	29	25	38	56	70	75	76
0	0	0	0	0	0	0	0	1	1	1	2	2	1	2	3	3	4	15	39	51	26	17	17	18	17	16	19	20	22	29	45	37	24	17	18	22	23	25	36	45	43	32	22	36	56	70	76	75	73
0	0	0	0	0	0	0	1	1	1	1	1	2	2	2	3	3	10	29	51	37	18	18	18	16	15	16	21	18	24	36	48	35	24	19	19	23	25	32	43	44	34	25	33	55	69	73	73	72	70
0	0	0	0	0	0	0	1	1	1	1	1	2	2	2	3	4	21	42	50	22	20	20	17	13	12	17	18	17	28	43	48	33	26	23	23	26	31	40	44	35	29	35	55	68	71	70	70	72	72
0	0	0	0	0	0	1	1	1	2	2	2	3	3	2	2	9	35	48	38	18	22	17	14	13	13	17	14	19	34	47	45	31	29	26	27	31	38	45	39	31	37	56	72	70	68	69	70	72	71
0	0	0	0	0	0	1	1	1	2	2	3	3	3	2	2	24	43	38	21	17	17	14	13	15	16	16	15	25	40	48	43	31	30	28	31	38	45	43	36	44	58	68	72	69	67	69	72	72	71
0	0	0	0	1	1	1	1	2	3	2	2	2	2	3	9	40	42	26	14	17	14	14	16	18	18	16	19	32	45	49	43	34	31	31	38	44	44	39	45	61	69	71	70	69	67	70	72	73	71
0	0	0	0	1	1	1	2	2	2	2	2	1	2	7	25	50	33	18	13	18	14	15	19	20	18	16	26	38	48	48	43	37	31	36	43	44	42	46	60	70	72	70	69	69	68	68	69	70	70
0	0	0	0	1	2	2	1	2	2	2	2	1	4	16	42	49	23	14	16	17	15	15	20	20	18	19	30	42	48	47	42	37	35	43	46	45	47	57	69	70	69	68	68	68	67	64	61	61	63
0	0	0	1	1	2	2	2	2	2	2	3	2	10	29	52	36	17	15	16	16	16	16	19	19	21	27	36	46	48	47	43	39	42	47	44	47	55	65	68	66	66	66	66	66	63	59	55	55	57
0	0	0	1	1	2	2	2	2	2	3	4	4	21	42	49	19	17	15	16	16	16	18	16	19	24	32	41	48	48	47	44	43	48	44	42	52	63	67	62	62	64	65	64	62	58	55	55	57	57
0	0	0	1	1	2	2	2	2	2	4	4	9	33	48	36	11	15	14	15	15	15	18	14	18	26	36	46	49	49	48	48	48	48	37	47	60	67	66	63	62	63	62	62	61	58	57	58	58	58
0	0	0	1	1	2	2	2	2	3	4	4	21	43	43	23	11	14	14	14	15	16	16	12	17	27	40	49	47	50	51	50	48	43	42	63	67	68	68	66	64	63	60	59	58	57	58	59	58	58
0	0	1	1	1	2	3	2	3	4	6	9	38	46	34	18	16	14	15	16	16	16	15	11	18	32	45	49	47	51	51	48	45	46	58	72	70	69	68	65	66	64	59	56	54	55	58	58	58	59
0	0	1	1	2	2	3	3	4	5	8	21	49	41	26	18	19	16	18	18	18	17	14	10	24	40	48	50	52	54	50	45	47	56	70	72	69	68	66	65	67	65	60	54	51	53	58	56	59	62
0	1	1	1	1	2	2	3	3	5	13	37	51	32	22	20	19	16	19	20	17	15	14	17	36	45	49	52	56	55	48	46	53	66	74	68	66	66	66	66	68	65	60	54	52	56	61	59	61	62
0	1	1	2	2	1	2	3	3	7	23	49	42	22	19	20	16	14	16	17	13	12	18	28	43	47	50	54	57	53	47	49	59	70	71	64	65	67	69	69	68	63	61	58	58	62	66	64	61	59
0	1	1	2	2	1	2	3	3	13	34	51	23	15	16	17	15	14	18	17	14	18	27	37	47	48	51	54	54	50	48	53	62	69	67	64	68	71	69	66	64	66	66	66	66	67	67	65	61	60
1	1	1	2	2	2	3	4	5	23	41	40	12	16	16	16	16	17	18	16	19	27	37	44	49	49	52	53	51	49	53	59	64	67	67	68	70	69	64	62	64	68	68	69	69	67	65	65	64	64
1	2	2	2	2	2	3	4	12	34	43	29	14	19	15	15	17	19	17	15	23	34	45	50	50	51	53	51	49	51	59	64	67	68	68	69	68	64	60	62	67	69	68	68	67	66	65	67	68	69
1	1	2	2	2	2	3	4	21	40	37	19	19	19	14	15	19	20	17	16	26	39	49	53	50	52	52	50	52	58	64	69	70	69	70	70	67	60	57	61	68	68	67	67	67	66	68	69	70	69
2	2	2	2	2	3	4	6	33	40	27	14	21	17	15	17	19	21	20	21	31	43	50	51	50	50	49	52	58	65	69	71	70	71	72	71	66	61	56	59	65	67	67	67	68	70	70	70	69	68
2	3	3	2	3	3	5	15	44	36	21	15	21	16	19	20	20	21	24	31	42	48	49	47	48	47	49	54	62	69	72	72	70	72	73	71	68	66	62	59	60	64	66	65	68	69	68	67	67	65
2	3	3	2	2	3	9	29	49	30	18	16	16	18	22	21	24	29	34	42	48	47	45	45	47	45	49	56	64	71	75	74	72	74	74	72	69	72	68	64	63	66	68	66	68	69	68	67	68	64
2	2	3	2	2	4	15	41	41	19	18	17	14	19	19	22	31	40	43	46	46	43	44	46	46	44	49	57	66	73	77	78	78	79	77	73	71	73	70	69	70	71	71	68	69	70	69	68	68	64
2	3	4	3	2	7	23	45	31	15	17	18	17	20	19	28	39	46	47	44	41	39	44	47	45	46	50	57	68	74	75	76	79	80	77	74	72	74	72	71	73	74	72	70	70	70	70	69	66	61
2	2	2	3	2	12	30	44	22	15	16	17	19	22	22	38	45	46	44	40	34	37	43	45	45	48	52	60	68	74	76	76	79	79	77	75	73	72	70	71	73	73	71	70	69	68	67	67	65	59
2	2	3	5	4	20	37	40	16	16	15	17	21	25	29	47	47	43	39	34	28	36	42	44	46	51	55	62	68	73	76	77	78	78	77	76	74	69	65	68	71	72	70	69	67	68	67	65	62	55
2	3	4	5	7	29	43	34	12	17	15	19	23	26	37	51	44	38	33	28	27	37	42	46	51	56	60	62	64	70	75	76	76	76	76	77	75	68	63	65	68	70	70	70	70	70	66	61	57	54
3	4	5	4	11	38	44	29	13	15	15	18	22	29	45	47	39	34	30	26	28	38	44	49	55	60	64	62	60	65	73	76	73	72	74	76	76	72	67	65	63	63	64	67	71	68	62	56	54	61
3	4	4	3	18	44	41	23	15	14	17	18	22	34	49	42	37	31	28	27	28	38	47	53	59	64	66	62	60	64	74	81	74	67	70	73	73	72	71	67	61	57	57	62	68	63	56	51	55	72
3	3	3	5	28	46	34	19	18	12	19	19	25	38	48	36	36	30	28	27	26	36	49	56	62	67	67	63	62	64	74	82	78	72	71	72	72	72	73	70	64	59	57	59	62	58	51	49	58	79
4	4	4	8	37	48	31	19	20	14	21	20	29	42	46	31	33	30	28	26	24	35	51	60	65	67	66	63	65	68	74	80	78	74	71	71	72	72	72	73	70	68	64	59	57	56	50	50	61	82
4	4	4	12	44	45	27	18	20	17	23	19	32	43	42	29	31	32	29	23	22	38	54	64	67	67	66	66	70	73	77	79	75	68	66	69	70	71	71	74	73	71	66	59	55	61	56	49	57	81
3	3	5	17	49	39	22	17	19	21	25	19	35	40	35	31	36	35	29	22	24	42	57	66	68	67	68	70	73	75	78	77	71	59	61	64	67	70	73	74	74	68	61	56	57	62	61	51	53	75
3	2	7	22	50	31	19	16	20	25	23	21	37	38	31	33	35	34	28	23	28	47	62	69	69	69	69	72	72	73	76	74	66	56	58	61	64	69	73	75	77	71	64	61	61	62	63	53	49	67
3	3	10	28	48	24	18	16	21	27	22	22	37	37	33	34	32	32	26	24	33	52	68	74	72	71	71	70	70	72	76	74	66	55	57	61	65	69	73	75	77	74	71	68	65	62	64	56	47	58
3	3	14	33	46	20	19	16	21	25	19	23	38	37	34	35	31	31	24	26	38	57	71	77	75	75	75	70	65	70	76	75	68	59	62	66	68	71	74	76	77	75	73	71	68	64	65	59	49	51
4	5	18	37	45	17	17	16	21	24	17	24	39	37	35	35	33	32	25	29	44	61	70	76	74	73	74	72	66	66	69	69	67	66	68	71	73	74	75	75	75	73	70	69	68	67	64	63	57	51
3	5	22	40	42	16	14	15	21	22	16	25	37	35	34	35	34	33	27	34	48	63	73	78	75	71	70	70	65	63	66	67	68	70	72	74	76	76	75	72	70	68	65	64	65	67	65	66	65	58
2	5	26	43	39	16	11	13	20	20	14	26	32	31	30	32	33	34	28	37	52	65	73	79	77	71	70	69	66	65	68	69	69	70	71	71	75	75	70	66	65	65	66	65	64	64	64	67	67	62
2	5	30	44	36	15	11	11	17	16	14	28	32	33	32	31	31	33	27	40	55	66	72	78	75	71	70	69	67	69	69	70	69	68	68	68	72	71	67	63	62	62	65	67	67	67	67	66	64	61
2	6	34	44	31	11	10	12	18	16	14	25	25	32	35	34	32	34	28	42	59	69	72	75	69	68	69	70	71	72	67	65	64	67	70	69	69	70	69	66	62	62	66	68	69	70	71	65	61	58
2	10	41	44	26	8	10	11	20	17	15	22	19	26	37	38	35	35	29	42	62	72	72	69	63	65	68	70	70	67	62	61	62	68	73	70	67	68	70	69	66	66	67	67	68	71	73	67	63	59
4	12	46	44	23	7	8	10	19	17	16	23	21	22	37	42	39	36	33	45	64	73	71	66	65	67	69	71	70	66	63	62	63	69	74	71	66	67	70	72	70	71	69	66	68	71	71	69	65	57
4	14	49	41	21	8	7	10	19	16	16	25	28	22	39	45	43	40	39	52	68	74	72	68	67	68	70	71	70	67	68	66	64	69	73	72	66	67	70	72	73	72	68	69	72	71	70	72	65	59
5	15	50	39	20	8	7	13	21	15	15	25	35	22	42	49	47	44	43	52	69	74	74	73	69	69	72	71	70	69	71	67	67	70	73	72	69	70	70	72	73	69	68	75	73	68	68	73	69	66
6	16	51	38	19	9	10	15	25	17	15	27	40	21	45	51	48	45	47	51	70	77	79	78	73	73	74	72	70	70	70	67	71	74	73	71	72	74	72	72	71	69	71	75	71	68	68	72	72	71
7	18	54	39	18	9	12	16	27	21	18	31	46	29	50	53	49	47	49	50	71	81	82	80	77	78	74	73	73	72	71	67	73	78	77	71	68	70	72	71	69	68	71	71	68	70	71	71	71	71
8	22	56	38	17	10	14	18	27	20	19	34	50	38	53	55	50	48	51	53	74	82	81	78	78	79	73	74	73	73	76	73	73	78	78	73	66	64	69	70	68	67	68	64	65	71	74	72	68	68
9	23	58	37	16	12	17	18	23	17	19	36	51	43	55	56	52	50	52	58	79	80	78	77	76	74	72	72	70	71	76	79	75	77	77	73	67	62	66	68	68	65	63	56	60	69	75	73	69	69
8	22	57	39	16	14	20	18	20	15	18	37	50	43	55	56	53	53	55	62	80	81	78	76	74	73	71	69	69	71	76	83	81	78	76	74	70	67	65	64	65	65	61	53	59	67	72	72	71	74
7	22	55	41	15	15	20	18	18	14	19	37	46	42	59	61	54	51	54	60	77	80	78	75	74	75	73	71	72	73	77	84	87	82	79	76	73	71	63	58	61	66	65	58	60	65	69	72	74	78
7	23	53	41	14	15	20	19	18	16	22	38	41	36	59	63	54	51	51	56	75	79	78	77	76	76	76	76	76	76	79	84	87	83	80	78	77	74	63	56	59	63	64	60	63	66	70	74	77	78
8	25	52	42	14	15	19	18	18	17	26	43	41	35	56	64	53	52	54	58	76	80	81	81	78	74	75	74	73	75	81	86	84	77	76	79	80	75	64	60	61	62	63	64	69	71	75	77	77	76
7	25	51	44	16	17	19	18	17	15	31	47	42	36	55	66	52	55	62	69	80	83	85	83	77	70	68	68	67	70	77	82	80	74	74	78	79	74	67	64	62	63	65	68	74	75	78	77	75	75
6	25	50	45	14	17	19	18	15	14	35	49	41	38	57	68	51	56	69	80	86	87	84	81	78	75	71	71	70	68	70	75	78	75	72	75	76	73	69	64	63	66	68	68	72	76	75	72	72	75
6	26	49	46	12	15	20	19	15	15	40	50	40	42	62	69	52	56	68	81	88	83	80	81	81	78	75	75	73	71	69	72	77	76	69	69	71	71	67	62	63	65	66	66	70	75	73	73	76	77
5	26	49	47	10	15	20	20	16	17	46	52	41	45	65	67	53	56	68	81	87	83	82	82	81	80	79	78	76	74	73	74	76	74	67	63	63	61	59	60	62	63	64	67	71	72	72	76	80	79
5	26	50	50	11	17	22	21	16	19	49	51	40	48	64	61	52	56	64	75	84	86	86	84	82	81	81	81	79	76	74	75	75	72	67	63	58	54	53	55	59	61	63	66	71	72	71	76	80	78
4	25	51	54	13	15	20	20	17	22	51	46	37	49	63	59	50	54	60	70	82	90	88	86	84	83	83	83	81	74	72	74	75	73	69	66	60	56	55	57	59	62	63	64	68	71	69	72	76	77
5	21	46	53	17	12	19	19	16	24	53	42	35	49	62	58	51	53	58	68	81	91	87	85	82	81	81	79	79	76	74	72	71	71	69	66	63	60	59	60	59	62	62	61	63	67	66	69	75	77
7	18	42	51	20	11	21	19	15	25	53	41	34	48	58	55	55	54	59	67	80	90	85	84	83	83	82	79	78	75	72	70	69	70	69	67	66	64	61	59	57	58	58	58	59	61	62	66	74	78
7	17	42	51	24	10	24	21	15	25	51	42	32	44	49	50	60	58	57	64	78	88	86	85	84	85	85	84	83	77	72	70	69	70	70	67	67	66	63	60	57	57	57	59	60	59	60	64	73	77
6	15	42	51	28	10	25	23	17	26	48	44	31	39	37	38	55	62	62	68	79	88	89	87	85	85	85	86	88	81	76	73	72	72	72	66	63	63	64	64	63	61	61	62	63	62	61	63	71	75
4	12	41	51	31	8	24	24	17	28	49	45	28	36	26	25	47	64	63	72	82	89	90	87	84	83	82	84	87	86	81	76	71	69	69	63	60	61	61	60	60	61	61	62	64	65	63	63	69	72
4	9	38	50	34	8	22	23	16	28	49	46	23	32	21	20	40	62	62	73	84	90	89	82	83	80	78	80	85	83	79	76	71	68	67	65	62	61	59	58	57	60	60	61	64	67	65	64	67	67
5	8	36	52	39	11	19	23	15	27	47	46	19	30	22	20	34	54	59	71	85	92	89	79	81	82	81	82	82	77	76	77	73	68	66	64	64	63	61	60	58	61	62	63	64	66	67	65	65	62
4	7	34	53	43	13	16	25	16	26	43	45	16	29	26	22	28	43	57	69	82	92	94	86	81	84	83	81	78	74	75	78	72	65	63	64	65	65	65	64	62	64	69	70	69	68	68	70	68	65
3	5	30	53	44	15	14	27	18	24	40	44	17	27	26	21	22	34	52	63	78	88	92	90	81	85	84	82	79	76	77	77	69	61	59	64	65	67	68	67	65	68	72	73	74	73	72	72	71	69
3	3	24	52	46	19	12	28	19	21	39	47	18	26	27	24	22	27	47	59	74	85	90	90	81	85	85	85	84	81	78	73	64	58	58	62	63	65	69	69	70	73	78	77	76	75	74	73	73	74
2	2	17	49	49	24	11	28	19	19	40	51	21	25	31	31	25	24	41	58	72	84	90	89	82	84	85	87	87	83	75	66	61	60	59	59	60	63	68	70	73	77	80	82	80	76	75	74	73	76
2	2	10	44	53	34	11	23	21	17	39	52	28	19	31	33	27	23	34	58	71	86	92	90	84	79	84	85	84	78	70	65	63	59	57	58	60	64	68	71	74	77	81	88	85	79	75	75	74	73
4	4	8	39	56	40	14	20	23	15	34	49	36	15	28	31	27	22	26	55	68	85	92	92	89	80	88	87	83	77	72	68	61	58	58	61	64	68	70	73	74	77	84	91	90	83	76	73	72	72
3	4	5	33	56	45	18	18	25	14	28	45	43	16	24	28	26	20	20	46	63	80	89	90	88	83	89	89	85	79	74	68	60	58	60	64	68	71	74	76	77	81	89	91	90	87	83	78	73	74
3	3	3	25	56	49	22	15	26	16	23	41	47	25	22	26	25	17	16	34	60	75	86	89	87	85	88	90	86	79	72	66	61	59	60	64	70	74	78	80	83	88	93	94	95	97	97	92	81	78
2	2	3	16	53	52	26	11	26	17	20	37	48	35	18	22	22	16	13	26	56	71	81	86	88	89	87	87	84	76	67	63	62	60	59	61	67	75	81	86	90	93	95	96	101	104	105	100	89	81
2	3	4	10	48	56	33	11	24	18	15	34	51	44	20	19	21	16	14	25	50	67	76	84	90	92	83	82	80	73	65	63	60	61	64	65	67	72	79	86	91	94	95	97	104	107	106	100	91	82
2	3	4	6	39	56	40	14	22	22	13	29	49	50	28	18	20	19	18	26	45	64	74	83	89	88	80	79	81	75	67	64	59	64	66	66	67	70	75	81	85	90	94	99	107	109	104	96	87	79
3	3	3	4	27	54	45	20	17	25	12	22	41	50	37	19	21	23	23	28	43	62	74	83	87	86	83	80	79	73	67	64	62	67	67	67	68	69	70	74	78	83	91	100	108	110	103	95	87	78
2	3	3	3	17	51	51	27	12	25	15	15	30	45	44	25	21	24	26	30	43	59	73	80	85	87	84	80	77	73	67	64	68	70	68	70	71	69	69	72	76	79	85	93	101	105	100	93	84	75
2	3	3	4	9	44	55	35	9	20	19	12	23	42	49	36	19	20	25	32	43	53	67	76	83	86	84	81	79	75	68	66	72	71	72	76	76	73	75	77	80	82	84	85	90	94	92	88	82	77
2	2	3	4	5	34	56	43	12	14	24	14	21	41	55	42	23	20	24	35	46	52	59	69	79	85	84	83	83	77	70	67	71	68	74	79	81	81	83	81	83	85	85	85	86	89	88	86	84	83
2	2	3	4	4	21	54	51	22	10	22	15	20	40	56	49	31	22	24	35	48	56	55	63	75	84	87	86	86	79	72	67	67	71	76	78	81	84	85	83	86	88	88	87	87	89	87	86	86	87
2	2	3	4	4	12	47	57	37	12	19	15	18	36	56	56	40	27	25	33	47	59	56	60	73	86	90	85	87	83	78	72	69	72	78	80	82	84	85	86	88	89	90	89	89	91	88	87	86	86
2	2	2	3	4	7	38	58	48	18	16	16	17	33	54	62	46	33	26	30	43	56	57	60	73	85	90	86	87	85	81	77	73	71	75	80	82	85	87	89	88	88	89	89	89	89	88	89	88	86
2	2	2	2	3	4	27	55	54	27	16	16	17	30	51	63	50	38	30	30	39	53	58	57	69	81	88	89	89	86	82	80	77	72	72	78	82	88	92	92	88	88	89	90	89	87	88	91	89	88
2	3	3	2	3	2	16	47	57	39	17	16	16	27	43	57	59	46	36	32	37	49	60	56	62	75	85	90	90	87	83	82	80	77	74	75	80	87	92	93	93	91	91	90	88	86	86	89	90	88
2	3	3	3	2	1	7	38	59	50	21	15	13	21	34	49	64	54	43	38	40	48	58	56	55	67	81	88	89	85	85	85	83	81	81	77	77	80	86	90	93	91	90	88	85	84	84	87	90	88
2	2	4	3	2	1	3	27	55	56	28	13	13	16	26	43	61	57	46	45	48	51	55	57	50	58	74	86	85	79	81	83	83	82	81	76	74	75	78	83	88	87	86	84	84	84	84	86	90	88
1	2	3	3	2	2	2	17	48	59	39	13	12	13	21	38	55	54	46	49	54	56	55	58	50	50	64	79	80	73	73	76	78	78	76	74	71	70	71	75	79	82	80	80	81	83	84	86	88	87
1	2	2	2	2	3	3	9	38	59	50	17	12	12	18	32	48	52	46	46	52	58	59	58	55	46	53	67	74	72	69	70	72	73	73	72	69	68	68	69	72	75	74	73	74	76	77	79	84	85
1	2	2	2	2	3	4	5	27	55	59	28	11	11	15	26	41	54	52	43	46	55	61	58	60	49	48	57	68	71	67	67	69	71	72	71	69	70	70	68	67	68	68	69	69	69	71	74	79	79
1	2	2	2	2	3	4	4	16	46	62	42	14	15	15	22	36	54	61	53	47	52	60	63	63	56	47	49	60	69	68	69	72	74	74	74	75	74	72	70	69	67	68	68	67	68	70	72	73	75
1	2	2	2	2	2	4	3	8	37	59	52	22	19	17	20	30	48	64	61	52	50	58	66	64	64	51	44	50	64	70	74	76	76	76	78	79	72	70	70	70	68	68	67	66	67	70	70	70	73
1	2	2	2	1	1	2	2	5	28	55	61	33	18	17	17	24	38	57	64	56	51	55	65	64	68	59	45	41	54	69	76	78	77	76	77	76	70	69	70	70	68	69	68	66	67	70	70	70	73
1	1	2	2	1	2	2	3	4	19	47	63	43	15	16	16	19	30	47	62	60	54	54	61	66	67	66	55	46	48	59	70	75	76	76	76	73	70	70	71	71	69	69	69	67	68	71	71	72	74
1	1	2	1	1	1	2	3	3	10	38	61	51	16	16	16	17	24	38	57	61	58	55	58	64	66	67	61	53	49	55	62	69	73	74	75	72	71	73	73	72	70	68	67	67	69	72	73	73	76
1	1	1	1	1	2	2	2	2	5	30	57	60	24	17	18	16	19	31	50	61	60	56	55	59	63	65	64	55	48	49	55	62	68	72	74	73	72	72	72	72	70	67	65	68	70	72	73	75	76
1	1	1	1	2	2	2	2	2	3	21	51	67	41	20	18	16	16	23	36	54	57	55	54	56	60	63	64	57	46	40	47	54	64	71	73	73	73	72	71	72	72	71	69	71	73	73	73	75	76
1	1	1	2	2	2	2	3	3	2	14	42	66	54	24	17	14	15	18	25	42	51	54	55	55	57	62	64	61	48	31	30	42	57	68	74	76	75	73	72	72	72	71	70	72	73	73	73	74	75
1	1	1	3	2	2	2	3	2	2	8	33	60	62	31	18	14	15	16	18	29	43	52	56	55	53	59	64	65	59	44	23	27	44	61	73	77	76	74	72	71	71	70	69	71	71	72	72	73	74
1	1	1	2	2	2	2	2	2	2	4	23	52	65	40	20	16	16	15	15	19	33	48	58	57	51	49	60	63	62	56	43	27	32	49	67	78	78	75	73	71	70	70	67	69	70	70	71	73	75
0	1	1	1	1	2	2	1	2	2	2	14	43	65	49	21	19	17	15	14	15	22	37	55	61	52	49	55	62	63	59	53	39	30	37	55	72	79	76	75	72	71	69	67	70	70	70	71	73	75
0	0	1	1	1	2	2	1	2	2	2	8	35	62	58	23	21	19	17	16	15	24	23	39	56	58	50	54	60	63	62	57	50	38	32	40	59	75	77	75	73	70	68	67	69	70	71	72	72	73
0	0	1	1	1	1	1	1	1	2	2	5	27	55	62	29	20	19	19	16	17	27	22	25	41	58	56	57	59	63	64	58	52	47	38	32	40	59	75	76	73	70	68	69	70	70	71	71	71	72
0	0	0	1	1	1	1	1	1	1	2	3	19	47	66	38	18	19	18	15	17	24	27	21	28	46	58	60	61	61	62	61	54	45	41	36	35	42	58	71	74	72	70	69	70	72	72	71	71	72
0	0	0	1	1	1	1	1	1	1	2	2	13	40	66	52	20	19	17	15	17	18	27	27	21	26	47	63	64	63	61	59	55	45	35	31	31	34	43	57	67	72	72	70	70	73	73	72	72	72
0	0	0	0	1	1	1	1	1	1	1	1	7	31	59	62	29	20	16	16	17	17	15	27	27	19	22	43	55	61	62	60	56	50	35	27	25	27	31	39	54	66	72	73	72	73	74	74	72	71
0	0	0	0	1	1	1	1	1	1	1	1	3	19	47	67	44	23	17	17	17	16	14	18	26	25	18	22	35	50	59	61	60	57	43	30	24	22	22	24	35	51	64	71	75	75	75	73	70	70
0	0	0	0	0	1	1	1	1	1	1	1	2	10	34	64	62	31	19	18	18	13	16	16	22	26	23	17	20	31	47	59	63	63	54	40	29	23	19	15	16	28	42	55	65	71	74	74	73	72
0	0	0	0	0	1	1	1	2	2	1	1	1	5	23	53	70	45	23	18	19	15	16	17	18	23	27	23	17	15	31	50	61	64	63	52	38	27	23	24	19	15	22	35	48	59	66	71	73	74
0	0	0	0	0	1	1	1	1	1	2	2	1	2	13	37	67	61	35	22	19	18	15	18	16	19	24	27	27	14	15	34	55	63	63	59	49	35	25	22	22	20	20	23	30	40	52	60	66	70
0	0	0	0	0	1	1	1	1	1	2	2	1	2	6	23	54	70	51	30	20	18	15	17	16	15	17	22	30	27	14	18	36	56	65	64	58	47	34	24	20	23	23	20	18	22	32	42	51	57
0	0	0	0	0	0	1	1	1	1	1	2	2	2	3	12	35	66	66	44	24	17	19	16	15	14	14	17	23	33	22	16	22	37	53	64	65	58	45	32	21	20	23	22	16	12	14	22	31	39
0	0	0	0	0	0	1	1	1	1	1	2	2	2	2	4	16	48	70	62	38	20	16	18	17	16	16	18	22	31	27	20	18	22	33	51	63	64	57	46	33	18	16	18	19	15	11	16	20	25
0	0	0	0	0	0	1	1	1	1	1	1	1	2	2	1	5	22	57	67	57	37	20	15	19	21	21	20	21	25	25	24	22	18	17	27	47	61	66	61	50	34	19	15	16	18	15	15	18	21
0	0	0	0	0	0	1	1	1	1	1	1	1	2	1	2	3	8	31	59	66	55	36	20	19	22	23	22	19	19	20	23	26	24	17	13	22	40	55	64	64	56	39	24	17	16	16	15	17	20
0	0	0	0	0	0	0	1	1	1	1	1	1	1	1	2	2	3	11	37	59	66	56	36	24	19	20	22	20	17	15	16	20	24	23	18	16	23	36	50	61	64	58	44	29	19	16	17	17	21
0	0	0	0	0	0	0	0	1	1	1	1	1	1	2	2	2	2	3	14	40	62	69	59	39	22	16	18	21	20	19	17	16	18	21	24	21	19	23	33	47	60	66	62	48	31	20	20	21	24
0	0	0	0	0	0	0	0	1	1	1	1	1	1	2	2	2	2	3	2	14	39	64	73	61	43	28	21	20	21	21	19	18	17	18	23	26	23	20	22	30	45	60	67	65	53	35	23	24	29
0	0	0	0	0	0	0	0	1	1	1	1	1	1	2	2	2	2	2	3	4	13	32	54	67	66	53	39	31	27	24	20	19	18	17	19	25	27	24	20	18	25	46	61	66	66	57	37	24	39
0	0	0	0	0	0	0	0	1	1	1	1	1	1	1	2	2	2	2	3	3	5	11	25	44	61	66	60	52	43	34	24	21	20	19	19	19	22	27	27	23	19	23	45	60	65	64	54	36	48
0	0	0	0	0	0	0	0	1	1	1	1	1	1	2	1	2	2	2	3	3	3	3	7	18	35	53	64	67	62	53	41	30	23	20	20	20	20	23	25	25	23	20	26	43	56	64	62	50	52
0	0	0	0	0	0	0	0	0	0	1	1	1	1	1	1	1	1	2	2	2	3	3	3	3	7	20	39	56	67	72	67	56	44	32	23	19	20	22	24	25	25	25	23	28	42	56	63	60	54
0	0	0	0	0	0	0	0	0	0	0	1	1	1	1	1	1	1	1	1	2	2	2	2	3	3	4	8	19	34	49	61	68	66	57	44	32	25	22	22	23	24	27	29	23	27	42	58	62	58
0	0	0	0	0	0	0	0	0	0	0	0	0	1	1	1	1	1	1	1	1	2	1	1	2	3	3	4	6	11	19	31	47	60	66	64	54	43	33	26	23	23	25	31	31	22	25	42	62	65
0	0	0	0	0	0	0	0	0	0	0	0	0	1	1	1	1	1	1	1	1	1	1	1	1	2	2	2	2	2	4	9	19	33	49	62	68	66	57	42	30	24	22	24	28	28	23	26	39	56
0	0	0	0	0	0	0	0	0	0	0	0	0	0	0	1	1	1	1	1	1	1	1	1	1	2	2	2	1	1	2	2	3	7	16	32	51	69	79	72	55	39	28	23	24	25	25	24	26	37
0	0	0	0	0	0	0	0	0	0	0	0	0	0	0	0	0	0	1	1	1	1	1	1	1	1	1	1	1	1	1	2	3	1	1	5	15	32	52	68	71	63	49	35	28	24	25	24	22	24
0	0	0	0	0	0	0	0	0	0	0	0	0	0	0	0	0	0	1	1	1	1	1	1	1	1	1	1	1	1	1	1	2	1	2	3	5	10	20	37	55	66	67	58	46	34	28	25	24	23
0	0	0	0	0	0	0	0	0	0	0	0	0	0	0	0	0	1	1	1	1	1	1	1	1	1	1	1	1	1	1	1	1	1	2	2	2	2	4	11	26	44	61	69	67	54	42	32	27	25
0	0	0	0	0	0	0	0	0	0	0	0	0	0	0	0	0	0	1	1	1	1	1	1	1	1	1	1	1	1	1	1	1	1	2	2	2	2	2	2	4	12	28	49	68	75	71	58	45	35
0	0	0	0	0	0	0	0	0	0	0	0	0	0	0	0	0	0	0	0	1	1	1	0	0	1	1	1	1	1	1	1	1	1	1	1	1	1	2	3	2	1	2	10	25	46	63	71	70	61
0	0	0	0	0	0	0	0	0	0	0	0	0	0	0	0	0	0	0	0	0	1	1	1	0	1	1	1	1	1	1	1	1	1	1	1	1	1	1	2	2	2	3	4	7	15	29	45	59	66
0	0	0	0	0	0	0	0	0	0	0	0	0	0	0	0	0	0	0	0	0	0	1	0	0	0	1	1	1	1	1	1	1	1	1	1	1	1	1	2	1	2	2	2	2	3	7	17	30	44
0	0	0	0	0	0	0	0	0	0	0	0	0	0	0	0	0	0	0	0	0	0	0	0	0	0	0	0	1	1	1	1	0	1	1	1	1	1	2	2	1	2	2	2	2	2	2	3	5	11
0	0	0	0	0	0	0	0	0	0	0	0	0	0	0	0	0	0	0	0	0	0	0	0	0	0	0	0	1	1	0	0	0	0	1	1	1	1	1	1	1	1	1	1	1	1	2	2	2	2
0	0	0	0	0	0	0	0	0	0	0	0	0	0	0	0	0	0	0	0	0	0	0	0	0	0	0	0	0	0	0	0	0	0	1	1	1	1	1	1	1	1	1	1	1	1	1	1	2	1
0	0	0	0	0	0	0	0	0	0	0	0	0	0	0	0	0	0	0	0	0	0	0	0	0	0	0	0	0	0	0	1	0	0	1	0	1	1	1	1	1	1	1	1	1	1	1	1	1	1
0	0	0	0	0	0	0	0	0	0	0	0	0	0	0	0	0	0	0	0	0	0	0	0	0	0	0	0	0	0	0	0	0	0	0	0	0	0	0	0	0	1	1	1	1	1	1	1	1	1
0	0	0	0	0	0	0	0	0	0	0	0	0	0	0	0	0	0	0	0	0	0	0	0	0	0	0	0	0	0	0	0	0	0	0	0	0	0	0	0	0	1	1	1	1	1	1	1	1	1
0	0	0	0	0	0	0	0	0	0	0	0	0	0	0	0	0	0	0	0	0	0	0	0	0	0	0	0	0	0	0	0	0	0	0	0	0	0	0	0	0	0	1	1	1	1	1	1	1	1
0	0	0	0	0	0	0	0	0	0	0	0	0	0	0	0	0	0	0	0	0	0	0	0	0	0	0	0	0	0	0	0	0	0	0	0	0	0	0	0	0	0	0	0	0	0	1	1	1	1
0	0	0	0	0	0	0	0	0	0	0	0	0	0	0	0	0	0	0	0	0	0	0	0	0	0	0	0	0	0	0	0	0	0	0	0	0	0	0	0	0	0	0	0	0	0	0	0	1	1
0	0	0	0	0	0	0	0	0	0	0	0	0	0	0	0	0	0	0	0	0	0	0	0	0	0	0	0	0	0	0	0	0	0	0	0	0	0	0	0	0	0	0	0	0	0	0	0	0	1
0	0	0	0	0	0	0	0	0	0	0	0	0	0	0	0	0	0	0	0	0	0	0	0	0	0	0	0	0	0	0	0	0	0	0	0	0	0	0	0	0	0	0	0	0	0	0	0	0	1
0	0	0	0	0	0	0	0	0	0	0	0	0	0	0	0	0	0	0	0	0	0	0	0	0	0	0	0	0	0	0	0	0	0	0	0	0	0	0	0	0	0	0	0	0	0	0	0	0	0
0	0	0	0	0	0	0	0	0	0	0	0	0	0	0	0	0	0	0	0	0	0	0	0	0	0	0	0	0	0	0	0	0	0	0	0	0	0	0	0	0	0	0	0	0	0	0	0	0	0
0	0	0	0	0	0	0	0	0	0	0	0	0	0	0	0	0	0	0	0	0	0	0	0	0	0	0	0	0	0	0	0	0	0	0	0	0	0	0	0	0	0	0	0	0	0	0	0	0	0
0	0	0	0	0	0	0	0	0	0	0	0	0	0	0	0	0	0	0	0	0	0	0	0	0	0	0	0	0	0	0	0	0	0	0	0	0	0	0	0	0	0	0	0	0	0	0	0	0	0
0	0	0	0	0	0	0	0	0	0	0	0	0	0	0	0	0	0	0	0	0	0	0	0	0	0	0	0	0	0	0	0	0	0	0	0	0	0	0	0	0	0	0	0	0	0	0	0	0	0
0	0	0	0	0	0	0	0	0	0	0	0	0	0	0	0	0	0	0	0	0	0	0	0	0	0	0	0	0	0	0	0	0	0	0	0	0	0	0	0	0	0	0	0	0	0	0	0	0	0
0	0	0	0	0	0	0	0	0	0	0	0	0	0	0	0	0	0	0	0	0	0	0	0	0	0	0	0	0	0	0	0	0	0	0	0	0	0	0	0	0	0	0	0	0	0	0	0	0	0
0	0	0	0	0	0	0	0	0	0	0	0	0	0	0	0	0	0	0	0	0	0	0	0	0	0	0	0	0	0	0	0	0	0	0	0	0	0	0	0	0	0	0	0	0	0	0	0	0	0
0	0	0	0	0	0	0	0	0	0	0	0	0	0	0	0	0	0	0	0	0	0	0	0	0	0	0	0	0	0	0	0	0	0	0	0	0	0	0	0	0	0	0	0	0	0	0	0	0	0
0	0	0	0	0	0	0	0	0	0	0	0	0	0	0	0	0	0	0	0	0	0	0	0	0	0	0	0	0	0	0	0	0	0	0	0	0	0	0	0	0	0	0	0	0	0	0	0	0	0
0	0	0	0	0	0	0	0	0	0	0	0	0	0	0	0	0	0	0	0	0	0	0	0	0	0	0	0	0	0	0	0	0	0	0	0	0	0	0	0	0	0	0	0	0	0	0	0	0	0
0	0	0	0	0	0	0	0	0	0	0	0	0	0	0	0	0	0	0	0	0	0	0	0	0	0	0	0	0	0	0	0	0	0	0	0	0	0	0	0	0	0	0	0	0	0	0	0	0	0
0	0	0	0	0	0	0	0	0	0	0	0	0	0	0	0	0	0	0	0	0	0	0	0	0	0	0	0	0	0	0	0	0	0	0	0	0	0	0	0	0	0	0	0	0	0	0	0	0	0
0	0	0	0	0	0	0	0	0	0	0	0	0	0	0	0	0	0	0	0	0	0	0	0	0	0	0	0	0	0	0	0	0	0	0	0	0	0	0	0	0	0	0	0	0	0	0	0	0	0
0	0	0	0	0	0	0	0	0	0	0	0	0	0	0	0	0	0	0	0	0	0	0	0	0	0	0	0	0	0	0	0	0	0	0	0	0	0	0	0	0	0	0	0	0	0	0	0	0	0
0	0	0	0	0	0	0	0	0	0	0	0	0	0	0	0	0	0	0	0	0	0	0	0	0	0	0	0	0	0	0	0	0	0	0	0	0	0	0	0	0	0	0	0	0	0	0	0	0	0
0	0	0	0	0	0	0	0	0	0	0	0	0	0	0	0	0	0	0	0	0	0	0	0	0	0	0	0	0	0	0	0	0	0	0	0	0	0	0	0	0	0	0	0	0	0	0	0	0	0
0	0	0	0	0	0	0	0	0	0	0	0	0	0	0	0	0	0	0	0	0	0	0	0	0	0	0	0	0	0	0	0	0	0	0	0	0	0	0	0	0	0	0	0	0	0	0	0	0	0
0	0	0	0	0	0	0	0	0	0	0	0	0	0	0	0	0	0	0	0	0	0	0	0	0	0	0	0	0	0	0	0	0	0	0	0	0	0	0	0	0	0	0	0	0	0	0	0	0	0
0	0	0	0	0	0	0	0	0	0	0	0	0	0	0	0	0	0	0	0	0	0	0	0	0	0	0	0	0	0	0	0	0	0	0	0	0	0	0	0	0	0	0	0	0	0	0	0	0	0
0	0	0	0	0	0	0	0	0	0	0	0	0	0	0	0	0	0	0	0	0	0	0	0	0	0	0	0	0	0	0	0	0	0	0	0	0	0	0	0	0	0	0	0	0	0	0	0	0	0
0	0	0	0	0	0	0	0	0	0	0	0	0	0	0	0	0	0	0	0	0	0	0	0	0	0	0	0	0	0	0	0	0	0	0	0	0	0	0	0	0	0	0	0	0	0	0	0	0	0
0	0	0	0	0	0	0	0	0	0	0	0	0	0	0	0	0	0	0	0	0	0	0	0	0	0	0	0	0	0	0	0	0	0	0	0	0	0	0	0	0	0	0	0	0	0	0	0	0	0
0	0	0	0	0	0	0	0	0	0	0	0	0	0	0	0	0	0	0	0	0	0	0	0	0	0	0	0	0	0	0	0	0	0	0	0	0	0	0	0	0	0	0	0	0	0	0	0	0	0
0	0	0	0	0	0	0	0	0	0	0	0	0	0	0	0	0	0	0	0	0	0	0	0	0	0	0	0	0	0	0	0	0	0	0	0	0	0	0	0	0	0	0	0	0	0	0	0	0	0
0	0	0	0	0	0	0	0	0	0	0	0	0	0	0	0	0	0	0	0	0	0	0	0	0	0	0	0	0	0	0	0	0	0	0	0	0	0	0	0	0	0	0	0	0	0	0	0	0	0
0	0	0	0	0	0	0	0	0	0	0	0	0	0	0	0	0	0	0	0	0	0	0	0	0	0	0	0	0	0	0	0	0	0	0	0	0	0	0	0	0	0	0	0	0	0	0	0	0	0
0	0	0	0	0	0	0	0	0	0	0	0	0	0	0	0	0	0	0	0	0	0	0	0	0	0	0	0	0	0	0	0	0	0	0	0	0	0	0	0	0	0	0	0	0	0	0	0	0	0
0	0	0	0	0	0	0	0	0	0	0	0	0	0	0	0	0	0	0	0	0	0	0	0	0	0	0	0	0	0	0	0	0	0	0	0	0	0	0	0	0	0	0	0	0	0	0	0	0	0
0	0	0	0	0	0	0	0	0	0	0	0	0	0	0	0	0	0	0	0	0	0	0	0	0	0	0	0	0	0	0	0	0	0	0	0	0	0	0	0	0	0	0	0	0	0	0	0	0	0
0	0	0	0	0	0	0	0	0	0	0	0	0	0	0	0	0	0	0	0	0	0	0	0	0	0	0	0	0	0	0	0	0	0	0	0	0	0	0	0	0	0	0	0	0	0	0	0	0	0
0	0	0	0	0	0	0	0	0	0	0	0	0	0	0	0	0	0	0	0	0	0	0	0	0	0	0	0	0	0	0	0	0	0	0	0	0	0	0	0	0	0	0	0	0	0	0	0	0	0
0	0	0	0	0	0	0	0	0	0	0	0	0	0	0	0	0	0	0	0	0	0	0	0	0	0	0	0	0	0	0	0	0	0	0	0	0	0	0	0	0	0	0	0	0	0	0	0	0	0
[truncated: 2,254 more columns]

## Sheet: Figure7c
HCC vs control (paired t-test)
Amide CEST (0.7 uT)		Glycogen NOE (0.7 uT)		Aliphatic NOE (0.7 uT)		APTw (2 uT)		Glycan CEST (2 uT)
HCC lesion	control	HCC lesion	control	HCC lesion	control	HCC lesion	control	HCC lesion	control
0.25977	0.0661537	-0.0918416	-0.0447767	0.17483	0.0702117	0.0002818	-0.00267915	0.0151693	-0.0419962
0.127806	0.0682395	0.201946	0.0580411	0.241707	0.175194	-0.00937264	-0.0071748	-0.0104864	0.000763141
0.122662	0.0312577	-0.0149536	-0.0306434	0.153871	0.0928233	0.0121198	0.0175811	0.032091	0.0309081
0.153728	0.0460318	0.0490042	-0.0438806	0.206961	0.101424	0.00204861	0.00422109	-0.0268816	0.0248907
0.135433	0.107823	-0.00596314	0.0700175	0.256313	0.216844	-0.00567052	-0.0103991	-0.0190623	-0.0171991
0.153292	0.103716	-0.069311	0.0612037	0.223251	0.205998	-0.0110798	-0.00482166	-0.0138839	-0.0140222
0.150708	0.107498	0.115243	0.0789185	0.296953	0.213154	-0.00496864	-0.0072785	-0.00409275	-0.0140906
0.0568162	0.0655536	-0.530087	-0.208092	0.0422323	-0.0268522	-0.00290743	-0.00110406	-0.00626824	-0.00733002
0.275398	0.142121	-0.0382354	-0.0107528	0.158215	0.0873488	0.00727671	0.0195516	-0.00484384	0.0110226
0.191429	0.133182	-0.0796377	-0.0681439	0.180832	0.144574	-0.0124101	-0.040147	0.0505167	0.0280261
0.134377	0.082035	0.0549179	-0.000460577	0.133138	0.021438	-0.00432129	-0.0215276	-0.0535335	-0.101159
HCC vs necrosis (unpaired t-test)
Amide CEST (0.7 uT)		Glycogen NOE (0.7 uT)		Aliphatic NOE (0.7 uT)		APTw (2 uT)		Glycan CEST (2 uT)
HCC lesion	necrosis	HCC lesion	necrosis	HCC lesion	necrosis	HCC lesion	necrosis	HCC lesion	necrosis
0.25977	0.0827596	-0.0918416	0.0404309	0.17483	0.0525074	0.0002818	0.00368215	0.0151693	0.0152742
0.127806	0.108134	0.201946	0.0476029	0.241707	0.0845927	-0.00937264	-0.000461473	-0.0104864	-0.0268957
0.122662	0.0575215	-0.0149536	-0.215344	0.153871	0.0172093	0.0121198	-0.0126379	0.032091	-0.0263567
0.153728	0.040236	0.0490042	-0.268248	0.206961	0.389227	0.00204861	0.00183362	-0.0268816	-0.00675902
0.135433	0.0119597	-0.00596314	-0.163541	0.256313	0.0447924	-0.00567052	0.00551891	-0.0190623	0.0208372
0.153292	0.0936481	-0.069311	-0.273983	0.223251	0.104588	-0.0110798	-0.000258037	-0.0138839	0.0140213
0.150708	0.110138	0.115243	-0.133712	0.296953	0.197523	-0.00496864	0.00500999	-0.00409275	-0.0237047
0.0568162	0.127325	-0.530087	-0.14086	0.0422323	0.130224	-0.00290743	0.020555	-0.00626824	-0.0249672
0.275398	0.0219514	-0.0382354	-0.0720301	0.158215	-0.0502261	0.00727671	0.0051104	-0.00484384	0.0235174
0.191429	0.108702	-0.0796377	-0.119635	0.180832	0.135127	-0.0124101	0.0210435	0.0505167	0.000426306
0.134377	0.150796	0.0549179	-0.241505	0.133138	0.0825925	-0.00432129	-0.0191035	-0.0535335	-0.0678307
							-0.0239339		-0.0750566
