# Supplementary material for: Single-breath-hold 3D abdominal metabolic MRI enables label-free diagnosis of liver cancer
Source: Nat Commun. 2026 Mar 31;17:4661. doi: 10.1038/s41467-026-71124-5 (PMC13201843; doi:10.1038/s41467-026-71124-5)
Supplement: Supplementary file 4 — Source Data [file 41467_2026_71124_MOESM4_ESM.zip › Figure8.xlsx]

## Sheet: Figure8_red
0	0	0	0	0	0	0	0	0	0	0	0	0	0	0	0	0	0	0	0	0	0	0	0	0	0	0	0	0	0	0	0	0	0	0	0	0	0	0	0	0	0	0	0	0	0	0	0	0	0
0	0	0	0	0	0	0	0	0	0	0	0	0	0	0	0	0	0	0	0	0	0	0	0	0	0	0	0	0	0	0	0	0	0	0	0	0	0	0	0	0	0	0	0	0	0	0	0	0	0
0	0	0	0	0	0	0	0	0	0	0	0	0	0	0	0	0	0	0	0	0	0	0	0	0	0	0	0	0	0	0	0	0	0	0	0	0	0	0	0	0	0	0	0	0	0	0	0	0	0
0	0	0	0	0	0	0	0	0	0	0	0	0	0	0	0	0	0	0	0	0	0	0	0	0	0	0	0	0	0	0	0	0	0	0	0	0	0	0	0	0	0	0	0	0	0	0	0	0	0
0	0	0	0	0	0	0	0	0	0	0	0	0	0	0	0	0	0	0	0	0	0	0	0	0	0	0	0	0	0	0	0	0	0	0	0	0	0	0	0	0	0	0	0	0	0	0	0	0	0
0	0	0	0	0	0	0	0	0	0	0	0	0	0	0	0	0	0	0	0	0	0	0	0	0	0	0	0	0	0	0	0	0	0	0	0	0	0	0	0	0	0	0	0	0	0	0	0	0	0
0	0	0	0	0	0	0	0	0	0	0	0	0	0	0	0	0	0	0	0	0	0	0	0	0	0	0	0	0	0	0	0	0	0	0	0	0	0	0	0	0	0	0	0	0	0	0	0	0	0
0	0	0	0	0	0	0	0	0	0	0	0	0	0	0	0	0	0	0	0	0	0	0	0	0	0	0	0	0	0	0	0	0	0	0	0	0	0	0	0	0	0	0	0	0	0	0	1	1	1
0	0	0	0	0	0	0	0	0	0	0	0	0	0	0	0	0	0	0	0	0	0	0	0	0	0	0	0	0	0	0	0	0	0	0	0	0	0	0	0	0	0	0	0	0	0	1	1	1	1
0	0	0	0	0	0	0	0	0	0	0	0	0	0	0	0	0	0	0	0	0	0	0	0	0	0	0	0	0	0	0	0	0	0	0	0	0	0	0	0	0	0	0	1	1	1	1	1	1	1
0	0	0	0	0	0	0	0	0	0	0	0	0	0	0	0	0	0	0	0	0	0	0	0	0	0	0	0	0	0	0	0	0	0	0	0	0	0	0	0	0	0	1	1	1	1	1	1	1	1
0	0	0	0	0	0	0	0	0	0	0	0	0	0	0	0	0	0	0	0	0	0	0	0	0	0	0	0	0	0	0	0	0	0	0	0	0	0	0	0	1	1	1	1	1	1	1	1	1	1
0	0	0	0	0	0	0	0	0	0	0	0	0	0	0	0	0	0	0	0	0	0	0	0	0	0	0	0	0	0	0	0	0	0	0	0	0	0	0	1	1	1	1	1	1	1	1	1	1	1
0	0	0	0	0	0	0	0	0	0	0	0	0	0	0	0	0	0	0	0	0	0	0	0	0	0	0	0	0	0	0	0	0	0	0	0	0	0	0	1	1	1	1	1	1	1	1	1	1	1
0	0	0	0	0	0	0	0	0	0	0	0	0	0	0	0	0	0	0	0	0	0	0	0	0	0	0	0	0	0	0	0	0	0	0	0	0	0	1	1	1	1	1	1	1	1	1	1	1	2
0	0	0	0	0	0	0	0	0	0	0	0	0	0	0	0	0	0	0	0	0	0	0	0	0	0	0	0	0	0	0	0	0	0	0	0	0	1	1	1	1	1	1	1	1	1	2	2	3	7
0	0	0	0	0	0	0	0	0	0	0	0	0	0	0	0	0	0	0	0	0	0	0	0	0	0	0	0	0	0	0	0	0	0	1	1	1	1	1	1	1	1	1	1	1	1	3	6	14	25
0	0	0	0	0	0	0	0	0	0	0	0	0	0	0	0	0	0	0	0	0	0	0	0	0	0	0	0	0	0	0	0	1	1	1	1	1	1	1	1	1	1	1	1	1	4	10	23	37	51
0	0	0	0	0	0	0	0	0	0	0	0	0	0	0	0	0	0	0	0	0	0	0	0	0	0	0	0	0	0	0	0	1	1	1	1	1	1	1	1	1	1	2	2	6	16	31	48	58	59
0	0	0	0	0	0	0	0	0	0	0	0	0	0	0	0	0	0	0	0	0	0	0	0	0	0	0	0	0	0	0	1	1	1	1	1	1	1	1	1	1	2	3	9	21	39	54	60	55	45
0	0	0	0	0	0	0	0	0	0	0	0	0	0	0	0	0	0	0	0	0	0	0	0	0	0	0	0	0	0	0	1	1	1	1	1	1	1	1	1	1	3	10	24	44	59	60	51	39	29
0	0	0	0	0	0	0	0	0	0	0	0	0	0	0	0	0	0	0	0	0	0	0	0	0	0	0	0	0	0	1	1	1	1	1	1	1	1	1	1	3	10	26	48	62	61	47	34	25	20
0	0	0	0	0	0	0	0	0	0	0	0	0	0	0	0	0	0	0	0	0	0	0	0	0	0	0	0	0	1	1	1	1	1	1	1	1	1	2	2	10	28	49	63	60	45	31	22	19	17
0	0	0	0	0	0	0	0	0	0	0	0	0	0	0	0	0	0	0	0	0	0	0	0	0	0	0	0	1	1	1	1	1	1	1	1	1	2	3	10	28	50	62	57	42	30	23	19	17	17
0	0	0	0	0	0	0	0	0	0	0	0	0	0	0	0	0	0	0	0	0	0	0	0	0	0	1	1	1	1	1	1	1	1	1	1	2	3	10	27	50	61	56	41	28	22	19	17	17	17
0	0	0	0	0	0	0	0	0	0	0	0	0	0	0	0	0	0	0	0	0	0	0	0	0	1	1	1	1	1	1	1	1	1	2	2	3	10	26	49	60	55	40	27	21	19	17	17	17	18
0	0	0	0	0	0	0	0	0	0	0	0	0	0	0	0	0	0	0	0	0	0	0	0	0	1	1	1	1	1	1	1	1	1	2	3	9	24	47	61	55	40	27	21	19	18	17	17	18	18
0	0	0	0	0	0	0	0	0	0	0	0	0	0	0	0	0	0	0	0	0	0	0	0	0	1	1	1	1	1	1	1	1	1	3	8	23	44	61	56	40	27	21	19	18	18	17	17	18	19
0	0	0	0	0	0	0	0	0	0	0	0	0	0	0	0	0	0	0	0	0	0	0	0	0	1	1	1	1	1	1	1	1	2	8	21	41	57	57	41	27	21	19	18	18	17	17	18	20	20
0	0	0	0	0	0	0	0	0	0	0	0	0	0	0	0	0	0	0	0	0	1	1	1	0	1	1	1	1	1	1	1	2	7	18	37	53	56	43	28	21	19	18	18	17	17	18	20	21	20
0	0	0	0	0	0	0	0	0	0	0	0	0	0	0	0	0	0	0	0	0	1	1	1	0	1	1	1	1	1	1	2	5	16	34	51	55	45	30	21	19	18	17	17	17	18	19	21	21	20
0	0	0	0	0	0	0	0	0	0	0	0	0	0	0	0	0	0	0	0	0	1	1	1	1	1	1	1	1	1	2	4	13	31	49	55	46	32	22	19	17	17	16	17	18	19	20	21	21	22
0	0	0	0	0	0	0	0	0	0	0	0	0	0	0	0	0	0	0	1	1	1	1	1	1	1	1	1	1	2	3	9	27	47	56	49	35	24	19	17	16	16	16	17	19	20	21	21	22	27
0	0	0	0	0	0	0	0	0	0	0	0	0	0	0	0	0	0	1	1	1	1	1	1	1	1	1	1	1	3	8	22	43	56	50	37	25	20	17	16	16	16	17	19	21	21	21	23	28	34
0	0	0	0	0	0	0	0	0	0	0	0	0	0	0	0	0	0	1	1	1	1	1	1	1	1	1	1	2	6	18	39	54	52	38	26	20	17	16	16	17	17	18	21	22	22	25	31	37	38
0	0	0	0	0	0	0	0	0	0	0	0	0	0	0	0	0	1	1	1	1	1	1	1	1	1	1	2	5	14	33	53	55	41	28	20	18	17	16	16	17	18	20	21	23	27	35	43	43	39
0	0	0	0	0	0	0	0	0	0	0	0	0	0	0	0	0	1	1	1	1	1	1	1	1	2	2	3	11	27	48	56	46	30	21	17	17	17	17	17	17	19	21	24	29	38	46	47	44	47
0	0	0	0	0	0	0	0	0	0	0	0	0	0	0	0	0	1	1	1	1	1	1	1	2	2	3	8	22	43	55	48	33	22	18	16	17	18	18	19	20	21	25	32	40	47	49	47	49	61
0	0	0	0	0	0	0	0	0	0	0	0	0	0	0	0	1	1	1	1	1	1	1	1	2	2	5	17	37	53	50	35	23	18	16	16	17	18	20	22	23	27	34	43	50	51	49	48	56	71
0	0	0	0	0	0	0	0	0	0	0	0	0	0	0	1	1	1	1	1	1	1	1	1	2	4	12	31	49	52	39	25	18	16	16	17	18	20	22	25	28	36	45	52	53	51	49	51	60	74
0	0	0	0	0	0	0	0	0	0	0	0	0	0	0	1	1	1	1	1	1	1	1	1	2	8	25	46	52	42	28	20	17	16	16	17	19	22	25	29	37	47	53	54	51	49	48	52	61	72
0	0	0	0	0	0	0	0	0	0	0	0	0	0	1	1	1	1	1	1	1	1	1	2	6	19	41	53	46	31	21	18	17	16	16	18	22	26	31	39	48	53	53	50	47	46	48	52	59	67
0	0	0	0	0	0	0	0	0	0	0	0	0	0	1	1	1	1	1	1	1	1	2	4	14	35	53	52	36	22	17	17	17	17	18	20	25	32	40	49	53	53	49	45	43	44	45	49	53	60
0	0	0	0	0	0	0	0	0	0	0	0	0	1	1	1	1	1	1	1	1	2	4	11	28	50	55	42	26	18	17	17	17	18	20	24	31	41	49	52	52	49	45	41	40	41	42	44	48	54
0	0	0	0	0	0	0	0	0	0	0	0	0	1	1	1	1	1	1	1	1	3	8	22	43	57	48	31	20	17	17	17	17	19	23	30	39	47	51	51	50	47	42	39	38	39	40	42	46	50
0	0	0	0	0	0	0	0	0	0	0	0	1	1	1	1	1	1	1	1	2	6	17	35	52	52	36	23	17	17	17	17	18	21	28	37	45	49	50	50	49	45	41	39	38	39	40	43	45	46
0	0	0	0	0	0	0	0	0	0	0	0	1	1	1	1	1	1	1	1	4	13	29	47	52	40	26	19	17	17	17	19	21	25	31	40	46	48	50	51	49	44	41	40	40	41	43	44	44	40
0	0	0	0	0	0	0	0	0	0	0	1	1	1	1	1	1	1	1	3	9	23	41	51	43	29	20	18	17	18	18	20	24	28	34	43	48	49	51	52	49	44	42	42	44	45	44	42	39	33
0	0	0	0	0	0	0	0	0	0	1	1	1	1	1	1	1	1	2	6	18	36	49	46	32	21	18	18	18	18	19	22	26	31	39	47	50	50	51	51	49	46	46	47	47	45	41	36	31	25
0	0	0	0	0	0	0	0	0	1	1	1	1	1	1	1	1	2	4	13	29	45	48	36	22	18	18	18	18	18	20	24	29	37	47	51	51	49	50	50	49	49	50	50	46	40	33	28	23	20
0	0	0	0	0	0	0	0	0	1	1	1	1	1	1	1	2	3	9	23	40	47	40	26	18	17	18	18	18	19	22	28	35	45	52	53	51	49	49	51	51	52	51	46	39	32	26	22	19	17
0	0	0	0	0	0	0	0	1	1	1	1	1	1	1	2	2	6	17	35	46	43	31	20	17	17	18	18	18	20	25	32	43	51	53	54	52	50	50	52	53	52	46	37	30	25	21	18	17	16
0	0	0	0	0	0	1	1	1	1	1	1	1	1	1	2	4	12	29	44	45	35	24	18	17	17	18	19	20	24	30	39	49	54	54	54	53	52	52	53	52	46	35	27	23	20	18	16	16	16
0	0	0	0	0	1	1	1	1	2	1	1	1	2	2	3	8	23	42	47	39	27	20	17	17	18	19	21	24	29	37	47	53	55	54	54	54	53	54	53	47	36	25	21	18	17	16	16	16	16
0	0	0	0	0	1	1	1	2	2	2	1	2	2	3	6	16	36	49	44	30	21	18	18	18	19	21	25	29	37	46	52	54	53	53	52	53	54	53	48	38	26	20	18	16	15	15	15	15	15
0	0	0	0	0	1	1	1	2	2	2	1	2	3	4	12	28	47	49	36	24	18	18	18	19	21	24	28	35	44	51	54	52	50	48	49	51	53	50	41	28	20	18	16	16	15	14	14	15	14
0	0	0	0	0	1	1	1	1	2	2	1	2	3	8	21	40	50	42	28	20	17	17	18	20	23	27	32	40	48	52	52	48	44	42	46	50	51	45	33	22	18	17	16	16	16	15	14	15	15
0	0	0	0	1	1	1	1	2	2	2	2	2	5	15	33	48	46	33	22	18	17	17	18	21	25	30	38	46	51	51	47	40	37	39	45	49	48	40	28	21	20	18	16	16	16	15	15	15	14
0	0	0	0	1	1	1	1	2	2	2	2	3	10	26	44	49	37	24	19	17	17	17	19	22	27	36	44	50	51	47	39	32	33	39	46	48	45	35	25	21	21	20	17	16	15	14	15	15	14
0	0	0	1	1	1	1	1	2	2	3	3	6	18	38	49	43	28	19	16	16	17	18	20	24	32	43	49	51	48	41	32	28	32	41	47	47	42	32	22	19	21	21	19	15	14	14	15	15	14
0	0	1	1	1	1	1	2	2	3	3	4	12	30	47	47	33	20	16	15	16	18	19	22	28	39	49	52	50	43	33	25	26	34	43	48	47	40	29	20	17	19	21	19	15	13	13	14	15	15
0	0	1	1	1	1	1	2	3	3	4	8	21	41	49	40	25	17	16	15	16	18	21	24	33	46	52	52	46	34	23	19	24	35	45	49	46	37	26	18	16	18	19	16	14	13	13	14	14	13
0	0	1	1	1	1	2	2	3	3	6	14	32	47	45	32	20	17	17	16	17	19	22	28	39	49	53	50	39	25	15	14	23	36	46	50	45	34	23	17	17	17	16	15	14	14	13	13	12	12
0	0	1	2	2	2	2	2	3	5	9	23	41	48	38	25	18	16	17	17	18	21	25	34	44	52	53	45	31	17	9	11	22	37	47	49	43	31	21	17	16	16	15	14	14	14	13	13	13	13
0	0	2	2	2	2	2	2	3	6	15	33	48	45	31	21	17	16	17	18	20	23	31	41	49	52	50	38	24	13	8	10	23	38	48	47	38	26	19	17	15	14	14	14	15	15	14	14	14	15
0	0	2	2	2	2	2	3	4	10	24	43	49	38	25	18	16	17	18	20	22	27	38	47	50	50	43	30	18	11	8	12	26	40	47	42	30	21	16	15	14	13	14	15	15	15	15	15	15	15
0	0	2	2	2	2	2	3	6	16	34	48	44	31	22	17	16	17	19	20	23	32	44	50	49	46	36	22	14	11	10	16	30	43	43	34	23	17	15	14	13	13	14	14	14	14	14	14	14	13
0	0	2	2	2	2	2	3	9	24	41	47	37	25	19	17	17	18	20	21	25	37	49	51	48	42	29	17	13	11	12	21	35	42	36	26	19	16	15	14	14	14	14	14	13	13	13	12	12	11
0	0	2	2	2	2	2	5	16	33	45	42	29	21	18	17	17	19	21	23	29	42	50	50	46	37	25	15	12	11	15	27	38	38	28	20	17	17	16	14	14	14	15	14	13	12	11	11	10	10
0	0	2	2	2	2	3	10	24	41	45	35	24	18	16	16	17	19	21	24	34	45	49	47	42	34	23	14	11	11	19	31	36	30	21	17	18	18	16	14	13	14	14	13	12	11	10	10	10	10
0	0	2	2	3	3	6	16	33	46	42	29	20	17	16	16	17	19	20	25	36	45	46	43	39	33	24	15	12	15	25	32	30	22	16	16	18	17	15	13	13	14	14	13	12	11	10	9	9	9
0	0	2	3	3	4	9	23	41	47	37	25	18	16	16	17	18	19	21	28	40	46	45	42	39	34	26	18	17	21	28	28	22	16	14	15	16	15	14	13	14	14	13	12	11	10	9	8	8	8
0	0	2	3	3	5	14	31	45	43	31	21	16	15	17	18	19	20	24	34	45	48	45	42	39	35	29	24	24	26	27	22	17	14	14	15	14	13	13	14	14	14	12	11	10	9	9	8	7	8
0	0	2	2	3	7	20	37	44	36	25	18	15	15	17	19	20	22	30	42	49	49	47	43	39	35	32	30	29	26	22	18	14	13	13	14	14	13	13	14	14	13	12	10	10	10	9	8	8	9
0	0	2	2	3	11	29	42	41	29	20	17	15	15	18	20	21	25	36	47	51	50	47	44	39	35	34	33	30	24	19	16	14	13	13	13	13	13	13	13	13	13	12	11	11	11	10	8	8	9
0	0	3	3	5	17	37	45	36	24	18	16	16	16	18	20	22	29	41	50	51	49	47	45	40	36	35	33	27	21	18	16	15	14	13	12	13	13	13	13	13	12	12	11	12	12	11	10	10	10
0	0	3	3	8	25	43	44	32	21	18	16	16	17	18	20	24	34	44	50	50	48	47	45	42	39	36	31	25	20	18	17	16	15	12	11	12	14	14	13	13	12	11	11	11	12	12	12	12	11
0	0	3	4	13	33	46	39	26	19	18	17	17	18	19	20	27	38	46	49	49	48	48	47	44	41	35	28	23	20	18	18	17	14	12	11	12	14	15	14	13	12	11	10	10	11	12	13	13	13
0	0	4	6	19	41	46	33	21	17	17	17	17	18	19	22	30	41	48	49	49	49	49	48	46	41	33	25	22	19	17	17	16	14	12	12	12	14	16	15	13	12	11	9	9	11	12	13	14	14
0	0	5	10	28	46	44	27	16	14	16	17	18	19	20	25	35	45	49	50	50	50	49	49	46	39	30	24	21	18	16	16	16	14	14	13	13	14	16	15	13	13	12	12	11	12	13	13	14	14
0	0	6	15	35	49	39	22	13	13	15	17	18	19	21	28	39	47	50	50	50	50	49	48	44	35	27	23	20	18	16	15	15	14	15	15	13	14	15	15	14	13	13	14	14	15	14	14	14	14
0	0	9	22	42	48	34	20	13	12	15	17	19	19	23	32	43	48	50	50	50	49	48	46	41	33	25	21	19	18	16	15	13	13	15	15	14	14	14	15	15	14	14	14	15	16	16	15	14	13
0	0	12	28	45	44	30	19	14	13	15	18	19	19	25	37	45	48	48	49	48	47	46	45	39	30	23	19	18	17	17	15	13	13	15	15	15	14	14	15	16	15	14	13	14	15	15	15	14	12
0	0	17	33	45	38	25	18	15	15	17	19	19	20	29	41	48	48	47	46	45	44	45	45	38	29	21	17	16	16	16	14	13	13	14	15	15	15	15	16	17	16	15	14	14	14	15	14	13	12
0	0	21	38	43	31	20	16	15	16	18	20	20	22	33	45	49	47	45	43	41	42	45	45	37	27	20	17	16	15	15	14	13	13	13	14	15	16	17	17	17	17	16	16	15	14	14	13	13	12
0	0	26	41	40	26	16	14	14	15	17	20	20	26	38	47	49	45	41	39	37	41	45	44	36	26	19	17	17	16	15	14	13	12	12	14	16	18	18	17	16	17	17	17	16	14	13	13	12	11
0	0	31	43	37	22	15	14	14	14	17	20	22	31	43	49	48	42	36	34	36	41	45	44	35	25	19	17	17	17	16	14	13	12	12	14	17	19	18	17	16	17	17	17	16	14	13	12	12	10
0	0	36	44	34	19	14	15	14	14	17	19	24	36	46	49	46	37	30	30	36	42	45	43	34	25	18	16	16	16	16	14	13	13	13	14	16	18	18	17	17	17	17	16	14	13	12	12	11	10
0	0	40	42	30	18	14	14	15	15	17	19	27	40	47	48	43	32	25	27	36	42	45	42	33	23	18	16	16	15	14	13	13	13	13	13	14	15	16	17	18	18	17	16	14	12	12	12	12	11
0	0	42	40	27	18	15	14	15	16	17	20	30	43	48	46	39	28	21	25	36	43	45	41	31	21	17	16	17	16	13	12	13	13	13	13	13	14	15	17	18	19	19	18	16	14	13	14	14	14
0	0	43	37	24	17	16	15	16	18	19	22	33	45	48	44	35	24	19	24	37	45	46	41	29	19	15	16	17	16	13	11	11	12	13	13	14	15	16	17	19	21	22	22	20	18	17	17	17	18
0	0	43	34	22	16	16	16	17	18	20	24	35	45	47	41	32	22	18	25	38	45	46	39	27	18	14	14	15	14	13	11	11	12	14	15	15	15	16	17	19	22	24	25	24	22	21	21	22	23
0	0	40	30	19	15	15	16	17	18	20	26	37	46	46	39	28	19	17	26	40	45	44	36	25	16	12	12	14	14	12	11	11	13	15	16	15	14	15	16	18	21	23	24	24	23	23	25	26	27
0	0	38	27	18	15	14	14	15	17	20	28	40	47	45	36	25	17	17	28	41	45	43	34	22	14	11	11	14	14	11	10	12	14	15	15	14	14	15	16	18	20	21	22	22	22	24	27	29	31
0	0	36	25	18	15	13	13	14	16	21	30	43	48	44	34	23	16	18	30	41	45	42	31	20	14	12	12	15	15	11	10	12	13	13	13	13	14	16	17	18	20	21	21	21	22	24	28	31	33
0	0	34	23	17	14	13	13	15	17	23	34	45	48	44	33	23	17	20	32	42	45	40	29	18	13	12	13	16	15	11	10	11	11	11	11	13	15	17	19	21	22	23	22	22	23	25	28	32	33
0	0	32	21	16	14	13	14	16	19	26	37	46	48	44	34	23	19	24	35	42	43	37	26	17	13	12	14	15	14	11	10	10	10	10	11	13	15	18	22	24	24	24	24	24	25	26	28	31	32
0	0	30	19	15	15	15	15	17	20	27	37	46	49	45	35	25	23	29	37	42	40	33	23	16	13	13	14	15	14	13	13	12	11	11	12	14	17	20	24	26	26	25	25	26	26	27	29	31	32
0	0	28	17	14	15	16	16	18	21	28	38	46	49	45	36	28	27	33	40	41	37	28	21	17	16	17	18	17	17	19	20	19	18	17	17	18	20	23	26	26	25	24	25	28	30	31	31	32	34
0	0	25	16	15	16	16	17	18	22	30	40	47	48	44	36	31	32	37	42	41	35	26	22	22	22	23	24	23	24	27	29	29	28	26	24	24	25	26	27	26	25	25	27	30	33	35	34	35	37
0	0	22	16	15	16	16	17	19	24	34	44	49	48	43	37	35	37	40	43	41	36	29	28	30	30	30	30	30	31	35	37	37	37	35	31	29	29	28	28	28	28	28	31	34	37	38	37	37	40
0	0	20	14	15	16	15	16	19	25	36	47	51	49	43	38	38	39	42	44	42	39	36	36	37	36	34	34	34	36	40	41	42	42	41	37	34	33	31	31	33	34	35	36	39	41	41	41	41	41
0	0	18	14	15	16	15	16	18	23	34	46	52	49	43	39	39	41	43	45	44	43	41	41	40	38	36	35	35	38	41	43	44	45	43	40	38	37	36	37	39	41	42	42	43	44	44	43	43	42
0	0	17	14	15	15	15	16	18	21	32	45	51	50	42	37	38	42	45	46	45	45	45	43	41	39	38	36	36	38	42	44	45	45	43	41	40	40	40	41	44	46	46	46	46	46	46	45	43	42
0	0	17	14	15	15	15	17	18	22	33	45	51	49	41	35	38	44	48	48	47	47	46	44	42	42	41	39	39	40	42	43	44	44	42	41	40	41	42	43	46	47	47	47	47	47	46	45	44	43
0	0	17	14	15	15	16	18	19	23	34	46	51	48	41	35	39	46	50	49	48	47	47	45	45	45	44	42	42	42	43	43	44	44	43	41	40	41	42	44	47	48	47	47	47	46	45	45	45	43
0	0	17	14	14	16	17	18	19	23	35	46	49	48	43	38	42	49	51	50	48	48	47	46	46	47	47	45	45	44	44	44	44	45	44	42	41	42	43	45	47	48	47	45	45	45	45	45	46	45
0	0	17	13	14	16	17	19	18	24	36	46	49	49	45	41	45	50	51	49	48	48	47	47	47	48	48	47	47	46	45	45	45	46	46	45	44	44	44	45	47	49	48	45	43	44	45	47	48	48
0	0	17	13	13	15	18	18	19	27	39	48	51	51	47	43	47	50	50	49	48	48	48	48	47	47	48	48	48	47	46	46	45	46	47	47	47	47	46	46	47	49	48	46	43	44	46	48	50	51
0	0	17	13	12	14	18	19	19	30	44	51	53	53	48	45	48	50	49	48	48	48	49	49	48	47	48	49	49	48	47	46	45	46	47	48	50	50	49	48	48	49	49	47	45	45	46	48	50	52
0	0	16	12	12	14	18	20	21	33	47	54	55	53	49	46	48	49	48	47	48	49	49	49	48	48	49	50	50	49	48	47	46	47	48	49	51	51	51	51	51	51	49	47	46	46	47	48	50	52
0	0	16	12	12	13	17	20	23	35	49	55	55	52	48	46	48	49	46	46	49	50	50	49	49	50	50	51	50	49	48	47	47	48	49	50	51	51	52	52	53	53	51	49	48	48	48	48	49	50
0	0	16	12	12	13	15	20	25	37	50	56	55	53	48	47	50	49	47	47	50	52	51	50	51	52	52	52	51	49	48	48	49	50	50	51	51	52	52	52	53	54	54	51	50	49	49	49	49	49
0	0	17	12	12	13	15	20	26	38	51	57	56	53	49	50	53	51	49	49	51	53	52	51	53	54	54	53	52	50	49	50	51	52	51	52	52	52	52	52	52	54	54	53	52	52	51	51	51	49
0	0	17	13	13	14	15	20	27	38	50	57	56	54	52	52	55	53	50	51	52	53	53	53	54	56	56	54	53	52	51	51	53	53	52	53	53	53	53	53	53	54	54	54	54	54	54	53	53	52
0	0	18	13	14	14	15	19	27	37	48	55	56	56	55	56	57	55	51	52	53	54	54	54	55	56	56	55	55	53	52	53	53	53	53	54	54	55	55	54	54	54	54	54	54	55	56	55	56	55
0	0	19	14	14	14	15	19	27	37	48	55	57	58	58	59	59	56	52	52	54	55	55	54	55	56	56	55	55	54	54	54	54	54	54	55	55	56	57	56	56	55	55	55	54	54	55	56	58	58
0	0	20	15	14	14	15	18	27	38	49	56	58	59	59	60	60	57	53	52	54	56	55	55	55	56	56	55	55	55	55	55	56	55	55	55	56	58	59	58	57	56	56	56	54	53	54	56	59	60
0	0	21	15	14	14	14	17	25	36	48	56	59	59	58	59	59	58	55	53	54	55	55	55	55	56	56	55	55	55	55	55	56	56	56	56	57	59	60	60	58	57	58	58	56	54	54	57	60	61
0	0	23	16	14	14	13	15	22	32	45	55	59	59	57	56	57	58	57	55	53	54	54	55	55	56	55	54	54	54	54	54	56	58	57	56	57	59	60	60	59	58	58	58	57	55	55	57	59	61
0	0	26	17	15	14	13	14	19	28	42	54	59	59	56	53	54	57	58	56	53	52	53	54	55	56	54	53	53	54	54	55	57	58	57	56	57	58	60	61	60	58	57	57	55	54	54	56	57	58
0	0	29	20	16	15	14	14	17	26	41	54	60	60	56	51	51	55	59	57	53	50	51	52	55	56	54	52	53	54	55	56	57	57	56	56	57	59	59	60	59	57	54	52	50	50	51	52	53	53
0	0	32	22	17	15	14	14	17	25	40	54	60	60	56	49	47	52	57	57	53	49	48	50	54	56	54	52	53	54	56	57	57	57	58	58	59	59	58	58	56	53	50	47	45	44	46	47	47	47
0	0	35	23	18	16	15	15	16	23	37	52	60	61	57	48	44	47	54	57	53	47	45	48	53	55	53	53	53	55	57	58	58	59	60	59	58	57	55	53	51	47	43	40	39	39	40	41	42	42
0	0	38	25	19	17	16	15	16	20	32	48	59	62	58	48	41	43	51	57	54	46	42	45	50	52	53	53	54	55	57	59	59	61	61	59	56	53	50	47	44	40	37	35	35	36	37	38	38	38
0	0	41	27	20	18	16	15	15	18	28	43	57	63	59	49	40	40	48	56	55	47	41	42	46	50	52	54	54	54	57	59	60	62	61	58	54	50	47	43	40	37	35	34	35	35	36	37	37	36
0	0	45	29	21	18	17	16	16	18	26	40	55	63	61	51	41	37	43	53	56	49	42	41	45	50	54	55	55	55	57	60	60	60	60	57	54	51	48	45	42	40	38	37	37	38	38	38	38	37
0	0	49	32	21	18	17	17	17	19	24	37	53	63	61	52	41	34	37	48	55	52	45	44	48	54	60	62	62	61	62	63	62	62	61	60	58	57	55	52	50	47	45	43	43	43	43	42	40	38
0	0	52	36	22	17	17	17	18	20	23	35	51	61	61	52	40	32	32	43	55	56	50	48	53	62	70	73	73	72	71	70	69	68	67	66	65	64	62	60	58	56	52	50	48	48	46	44	42	39
0	0	54	40	25	18	16	17	18	20	23	32	46	58	59	50	39	31	28	38	52	58	55	53	59	69	77	81	82	82	80	78	76	75	75	72	69	68	67	64	62	61	58	54	52	50	48	46	44	41
0	0	55	45	28	19	16	16	17	20	22	28	40	51	54	47	37	29	25	32	47	58	58	57	64	73	80	85	87	87	85	83	81	80	79	76	72	70	68	67	64	63	60	56	52	51	49	47	46	42
0	0	55	48	30	19	16	16	17	19	22	25	33	42	47	41	33	27	22	25	40	54	59	60	66	75	81	85	87	87	86	85	83	82	82	79	75	72	69	68	65	63	61	56	52	51	49	47	45	42
0	0	52	51	33	21	17	16	16	18	21	23	27	34	38	35	29	25	20	20	32	48	57	61	67	76	83	85	86	86	86	85	84	83	83	81	78	74	71	68	66	63	60	56	52	50	47	44	42	39
0	0	47	53	38	23	18	16	16	17	20	21	23	27	29	28	25	22	19	17	25	42	54	60	67	77	84	87	87	86	86	86	86	84	82	81	80	76	72	69	66	62	59	55	51	48	44	41	38	35
0	0	41	53	43	28	20	17	16	16	19	19	20	22	23	23	22	21	18	16	21	36	50	57	64	75	85	89	88	87	87	88	87	85	82	80	80	78	75	71	66	62	58	53	49	44	39	37	34	30
0	0	34	51	48	33	22	17	15	16	18	19	19	20	22	22	21	20	19	17	21	33	47	55	61	71	83	89	89	88	88	88	88	86	84	81	80	79	76	73	68	63	57	51	47	42	37	33	30	25
0	0	27	48	53	40	26	18	16	15	17	19	19	20	22	24	23	22	22	21	23	32	44	53	58	67	79	87	88	88	88	88	88	87	86	84	82	80	77	74	70	63	56	49	46	41	36	32	27	22
0	0	20	42	54	47	32	21	16	16	17	19	19	19	22	25	27	25	24	25	27	33	42	51	56	63	75	84	87	88	88	87	87	87	87	85	83	81	78	75	71	64	56	50	46	41	37	33	28	23
0	0	13	34	52	51	37	24	18	16	17	18	19	19	20	24	28	28	27	28	32	36	42	49	54	60	71	81	86	87	88	87	87	87	86	85	84	82	79	75	71	66	59	52	48	43	39	35	30	26
0	0	9	25	46	53	42	28	19	16	16	16	18	19	19	21	26	30	30	31	35	39	44	49	53	57	66	77	84	86	87	87	86	86	85	84	84	83	80	76	72	68	62	56	51	46	42	37	32	29
0	0	6	18	39	52	47	33	22	17	15	14	16	18	18	19	21	28	34	35	36	42	46	51	54	55	60	71	80	85	86	86	86	85	85	84	83	82	80	76	72	69	65	59	54	49	44	39	35	31
0	0	4	12	30	48	51	39	25	17	15	14	14	17	18	17	18	26	38	39	36	41	47	52	55	53	55	63	74	81	84	85	85	86	85	84	82	81	79	76	73	69	65	61	56	51	47	43	37	33
0	0	3	7	22	41	52	46	32	20	16	14	13	16	17	17	17	24	40	43	37	39	44	51	55	54	50	55	68	77	82	84	86	86	86	84	82	80	78	76	73	69	65	62	57	53	50	46	41	34
0	0	3	5	14	33	49	51	40	26	17	14	13	15	17	17	18	22	36	46	40	38	42	48	54	56	49	48	59	72	80	83	85	86	86	84	82	80	79	77	75	70	65	61	58	54	51	48	42	34
0	0	2	3	9	24	43	52	46	32	20	15	13	14	16	18	18	20	31	45	43	38	40	45	51	55	50	43	50	65	75	80	83	84	84	83	82	80	79	77	75	71	66	62	60	56	52	48	41	33
0	0	2	2	5	16	35	50	51	39	25	17	14	13	15	18	19	19	25	41	44	37	38	43	47	52	51	42	43	56	68	76	79	80	80	81	80	79	78	77	75	72	67	64	62	58	53	47	40	34
0	0	2	2	3	10	26	44	52	45	31	20	14	13	14	17	18	19	21	35	43	37	36	41	44	48	51	44	39	46	58	68	74	76	77	77	77	77	77	76	74	71	68	65	63	60	54	48	41	35
0	0	2	2	2	6	17	36	51	51	38	23	16	14	14	16	17	18	19	29	41	40	35	37	40	45	51	48	39	40	48	59	67	72	73	73	74	74	74	72	71	70	68	67	64	60	55	49	43	39
0	0	2	2	2	3	11	28	46	54	45	29	18	14	14	14	15	17	19	24	36	41	36	33	36	42	51	52	43	37	40	48	58	66	69	70	70	71	70	69	69	69	69	69	65	61	56	51	47	43
0	0	2	2	2	2	6	19	39	52	50	35	21	15	13	12	14	17	19	21	29	38	37	32	32	38	47	53	47	38	36	40	48	57	63	65	66	67	68	68	68	68	69	69	66	62	58	55	52	48
0	0	2	2	2	2	4	12	30	47	52	42	26	16	12	11	13	16	19	19	23	32	36	35	32	32	40	52	52	43	36	35	39	47	54	59	61	63	65	67	67	67	67	68	66	63	60	58	55	52
0	0	2	2	2	2	2	7	21	39	51	47	33	20	13	12	13	15	17	19	21	27	35	39	35	31	35	49	55	48	39	33	33	36	43	51	55	58	61	63	64	64	65	66	64	63	61	59	57	53
0	0	2	2	2	2	2	4	13	30	47	52	42	27	17	13	13	14	16	19	21	24	34	42	41	36	36	46	55	53	45	36	30	28	32	40	46	51	55	57	59	61	63	63	62	61	60	58	56	53
0	0	1	1	2	2	2	3	8	21	40	53	50	35	21	15	14	14	16	19	21	24	32	42	45	43	42	47	54	55	51	43	33	26	24	28	35	41	46	50	53	56	58	58	57	57	56	55	54	52
0	0	1	1	1	2	2	3	5	13	31	50	55	43	27	18	14	14	15	18	21	24	28	36	43	46	47	49	52	54	54	49	41	31	24	22	24	29	35	40	45	48	50	50	51	51	51	51	51	50
0	0	1	1	1	1	2	2	3	7	21	42	55	51	36	22	16	14	14	16	20	23	25	31	39	45	46	47	50	52	53	53	48	40	31	25	22	22	25	30	35	38	39	40	41	42	43	45	46	46
0	0	1	1	1	1	2	2	2	4	13	32	51	55	44	30	19	15	14	15	17	20	23	27	36	43	43	44	47	50	51	52	50	47	41	35	30	26	24	25	27	29	30	31	31	32	35	38	39	40
0	0	1	1	1	1	1	2	1	2	7	22	43	55	51	38	25	17	14	14	15	17	20	25	34	41	42	41	44	48	49	48	48	48	46	44	41	37	33	29	26	25	25	25	26	26	28	30	32	33
0	0	1	1	1	1	1	1	1	1	4	13	32	50	54	45	32	21	16	14	14	15	17	21	30	39	43	40	39	42	43	43	43	45	46	47	46	43	41	38	33	29	27	25	23	22	22	23	24	25
0	0	1	1	1	1	1	1	1	1	2	7	20	40	53	51	41	28	18	15	14	14	15	18	25	34	41	40	35	34	34	35	37	40	43	45	44	41	40	41	40	38	34	31	26	22	20	19	19	19
0	0	1	1	1	1	1	1	1	1	2	3	11	28	48	54	48	35	23	17	14	14	14	16	21	28	35	38	35	32	28	26	28	33	38	41	40	36	34	35	37	39	39	38	33	28	23	20	18	17
0	0	1	1	1	1	1	1	1	1	1	2	5	17	38	53	53	43	30	20	15	14	14	15	18	22	27	33	38	38	30	23	21	26	32	37	37	33	29	27	26	29	33	37	39	36	32	26	22	19
0	0	1	1	1	1	1	1	1	1	1	2	3	10	27	47	55	50	39	26	17	15	15	15	16	18	22	28	37	44	39	28	22	22	26	32	35	32	27	22	19	19	23	28	33	37	38	35	31	25
0	0	0	1	1	1	1	2	2	2	2	2	2	5	17	37	51	54	47	34	22	16	15	14	14	16	18	23	32	42	44	37	30	25	24	28	32	33	29	23	18	17	17	18	22	28	34	38	38	34
0	0	0	1	1	1	1	1	2	2	2	1	2	3	10	25	44	53	52	43	30	20	16	15	14	14	16	18	24	32	38	39	38	33	28	27	30	33	33	28	22	19	17	16	15	17	25	33	38	39
0	0	0	1	1	1	1	1	2	2	1	1	1	2	5	15	33	49	54	50	40	27	19	15	14	13	13	15	19	24	28	34	39	40	36	33	30	31	35	34	29	24	21	19	16	14	18	26	33	38
0	0	0	0	1	1	1	1	1	2	1	1	1	2	3	8	21	40	53	55	48	36	24	17	14	12	12	12	16	20	23	27	35	42	43	40	35	32	34	36	35	32	28	24	21	18	19	25	31	36
0	0	0	0	1	1	1	1	1	1	1	1	1	2	2	4	12	29	47	56	54	46	33	21	15	13	12	12	14	17	20	23	30	38	43	44	41	37	35	35	37	37	36	32	27	24	24	27	31	35
0	0	0	0	0	0	1	1	1	1	1	1	1	1	1	2	5	17	36	52	57	53	43	28	18	14	13	12	13	14	17	20	25	31	38	42	44	42	40	37	35	38	40	39	35	31	30	31	34	36
0	0	0	0	0	0	1	1	1	1	1	1	1	1	1	1	2	9	23	42	54	57	51	38	24	16	14	13	12	12	15	18	21	25	30	35	40	43	43	40	37	37	40	42	41	37	34	34	36	38
0	0	0	0	0	0	1	1	1	1	1	1	1	1	1	1	1	4	13	29	46	55	55	47	33	22	16	14	13	12	13	16	19	21	23	27	33	39	42	42	40	39	41	43	43	41	39	37	37	39
0	0	0	0	0	0	0	1	1	1	1	1	1	1	1	1	1	2	6	16	33	49	56	53	43	31	22	16	14	13	13	14	17	19	20	21	25	31	36	39	40	41	42	43	43	42	41	39	38	40
0	0	0	0	0	0	0	0	1	1	1	1	1	1	1	1	1	2	3	8	19	37	51	55	50	41	31	21	15	13	13	13	15	17	18	19	21	24	28	32	36	40	42	43	43	41	40	40	41	41
0	0	0	0	0	0	0	0	0	1	1	1	1	1	1	1	1	2	2	4	9	22	41	53	54	49	40	29	19	14	13	13	15	16	17	17	18	20	22	25	29	33	39	41	42	41	40	40	41	43
0	0	0	0	0	0	0	0	0	0	1	1	1	1	1	1	1	2	2	2	4	11	26	44	54	54	48	38	26	18	14	14	15	16	16	16	16	17	19	21	23	26	32	37	40	42	41	40	40	43
0	0	0	0	0	0	0	0	0	0	1	1	1	1	1	1	1	1	2	2	2	5	13	30	48	55	53	46	36	25	18	15	15	15	15	15	15	15	17	20	21	23	25	30	35	40	43	42	41	42
0	0	0	0	0	0	0	0	0	0	1	1	1	1	1	1	1	1	1	2	2	3	6	16	35	50	56	54	46	36	26	19	16	15	15	16	16	15	16	17	19	21	22	24	28	33	39	42	42	43
0	0	0	0	0	0	0	0	0	0	1	1	1	1	1	1	1	1	2	2	2	2	3	8	21	38	52	56	54	47	37	28	21	18	16	16	17	16	15	15	16	19	21	22	23	26	30	36	39	41
0	0	0	0	0	0	0	0	0	0	1	1	1	1	1	1	1	1	2	2	2	2	2	4	10	24	40	52	56	55	48	39	30	23	19	17	17	17	15	14	14	16	19	21	22	23	25	28	32	35
0	0	0	0	0	0	0	0	0	0	1	1	1	1	1	1	1	2	2	2	2	2	1	2	5	12	25	40	51	56	55	50	41	33	26	21	19	18	16	15	15	16	17	18	20	22	23	23	25	28
0	0	0	0	0	0	0	0	0	0	0	1	1	1	1	1	1	1	1	2	2	2	1	2	2	5	12	24	39	51	57	57	51	44	37	30	24	21	18	17	17	17	17	18	18	20	21	21	21	22
0	0	0	0	0	0	0	0	0	0	0	0	1	1	1	1	1	1	1	1	1	1	1	1	2	2	5	12	23	38	51	58	57	54	49	43	35	28	23	19	18	18	18	18	18	18	18	18	19	19
0	0	0	0	0	0	0	0	0	0	0	0	0	1	1	1	1	1	1	1	1	1	1	1	1	2	2	5	10	21	35	49	56	58	57	54	48	40	33	26	22	20	19	18	18	18	18	17	17	18
0	0	0	0	0	0	0	0	0	0	0	0	0	1	1	1	1	1	1	1	1	1	1	1	1	2	2	2	4	9	18	31	43	52	58	60	58	52	46	38	31	26	22	20	19	19	18	17	17	17
0	0	0	0	0	0	0	0	0	0	0	0	0	1	1	1	1	1	1	1	1	1	1	1	1	1	2	2	2	3	7	14	24	36	46	54	58	59	57	51	44	38	32	28	25	23	21	19	19	20
0	0	0	0	0	0	0	0	0	0	0	0	0	0	1	1	1	1	1	1	1	1	1	1	1	1	1	1	2	2	3	5	10	17	26	37	47	55	60	60	57	52	46	41	36	33	30	28	27	27
0	0	0	0	0	0	0	0	0	0	0	0	0	0	0	1	1	1	1	1	1	1	1	1	1	1	1	1	1	2	2	2	4	7	11	18	28	39	50	57	60	60	58	54	51	47	45	43	42	41
0	0	0	0	0	0	0	0	0	0	0	0	0	0	0	0	0	0	0	1	1	1	1	1	1	1	1	1	1	2	2	2	2	3	4	7	12	20	30	40	50	56	59	60	59	58	57	57	56	53
0	0	0	0	0	0	0	0	0	0	0	0	0	0	0	0	0	0	0	0	0	1	1	1	1	1	1	1	1	1	1	2	2	2	2	3	5	8	12	20	29	38	45	50	54	56	57	59	58	56
0	0	0	0	0	0	0	0	0	0	0	0	0	0	0	0	0	0	0	0	0	1	1	1	1	1	1	1	1	1	1	1	1	1	2	2	2	3	4	7	11	18	24	30	35	40	43	45	46	45
0	0	0	0	0	0	0	0	0	0	0	0	0	0	0	0	0	0	0	0	0	1	1	1	1	1	1	1	1	1	1	1	1	1	1	2	2	2	2	2	4	6	9	12	16	20	23	25	26	26
0	0	0	0	0	0	0	0	0	0	0	0	0	0	0	0	0	0	0	0	0	1	1	1	1	1	1	1	1	1	1	1	1	1	1	2	2	2	2	2	2	2	3	4	6	7	9	10	10	10
0	0	0	0	0	0	0	0	0	0	0	0	0	0	0	0	0	0	0	0	0	0	1	1	1	1	1	1	1	1	1	1	1	1	1	1	2	1	1	1	2	2	2	2	3	3	4	4	3	3
0	0	0	0	0	0	0	0	0	0	0	0	0	0	0	0	0	0	0	0	0	0	1	1	0	0	1	1	1	1	1	1	1	1	1	1	1	1	1	1	1	1	2	2	2	2	2	2	2	2
0	0	0	0	0	0	0	0	0	0	0	0	0	0	0	0	0	0	0	0	0	0	0	0	0	0	0	1	1	1	1	1	1	1	1	1	1	1	1	1	1	1	1	2	2	2	2	2	2	2
0	0	0	0	0	0	0	0	0	0	0	0	0	0	0	0	0	0	0	0	0	0	0	0	0	0	0	0	1	1	1	1	1	1	1	1	1	1	1	1	1	1	1	1	2	2	2	2	2	2
0	0	0	0	0	0	0	0	0	0	0	0	0	0	0	0	0	0	0	0	0	0	0	0	0	0	0	0	0	0	0	0	1	1	1	1	1	1	1	1	1	1	1	1	1	1	1	1	1	1
0	0	0	0	0	0	0	0	0	0	0	0	0	0	0	0	0	0	0	0	0	0	0	0	0	0	0	0	0	0	0	0	0	0	1	1	1	1	1	1	1	1	1	1	1	1	1	1	1	1
0	0	0	0	0	0	0	0	0	0	0	0	0	0	0	0	0	0	0	0	0	0	0	0	0	0	0	0	0	0	0	0	0	0	0	1	1	1	1	1	1	1	1	1	1	1	1	1	1	1
0	0	0	0	0	0	0	0	0	0	0	0	0	0	0	0	0	0	0	0	0	0	0	0	0	0	0	0	0	0	0	0	0	0	0	0	1	1	1	1	1	1	1	1	1	1	1	1	1	1
0	0	0	0	0	0	0	0	0	0	0	0	0	0	0	0	0	0	0	0	0	0	0	0	0	0	0	0	0	0	0	0	0	0	0	0	0	1	1	1	0	1	1	1	1	1	1	1	1	1
0	0	0	0	0	0	0	0	0	0	0	0	0	0	0	0	0	0	0	0	0	0	0	0	0	0	0	0	0	0	0	0	0	0	0	0	0	0	0	0	0	0	1	1	1	1	1	1	1	1
0	0	0	0	0	0	0	0	0	0	0	0	0	0	0	0	0	0	0	0	0	0	0	0	0	0	0	0	0	0	0	0	0	0	0	0	0	0	0	0	0	0	0	1	1	1	1	1	1	1
0	0	0	0	0	0	0	0	0	0	0	0	0	0	0	0	0	0	0	0	0	0	0	0	0	0	0	0	0	0	0	0	0	0	0	0	0	0	0	0	0	0	0	0	0	0	0	0	0	0
0	0	0	0	0	0	0	0	0	0	0	0	0	0	0	0	0	0	0	0	0	0	0	0	0	0	0	0	0	0	0	0	0	0	0	0	0	0	0	0	0	0	0	0	0	0	0	0	0	0
0	0	0	0	0	0	0	0	0	0	0	0	0	0	0	0	0	0	0	0	0	0	0	0	0	0	0	0	0	0	0	0	0	0	0	0	0	0	0	0	0	0	0	0	0	0	0	0	0	0
0	0	0	0	0	0	0	0	0	0	0	0	0	0	0	0	0	0	0	0	0	0	0	0	0	0	0	0	0	0	0	0	0	0	0	0	0	0	0	0	0	0	0	0	0	0	0	0	0	0
0	0	0	0	0	0	0	0	0	0	0	0	0	0	0	0	0	0	0	0	0	0	0	0	0	0	0	0	0	0	0	0	0	0	0	0	0	0	0	0	0	0	0	0	0	0	0	0	0	0
0	0	0	0	0	0	0	0	0	0	0	0	0	0	0	0	0	0	0	0	0	0	0	0	0	0	0	0	0	0	0	0	0	0	0	0	0	0	0	0	0	0	0	0	0	0	0	0	0	0
0	0	0	0	0	0	0	0	0	0	0	0	0	0	0	0	0	0	0	0	0	0	0	0	0	0	0	0	0	0	0	0	0	0	0	0	0	0	0	0	0	0	0	0	0	0	0	0	0	0
0	0	0	0	0	0	0	0	0	0	0	0	0	0	0	0	0	0	0	0	0	0	0	0	0	0	0	0	0	0	0	0	0	0	0	0	0	0	0	0	0	0	0	0	0	0	0	0	0	0
0	0	0	0	0	0	0	0	0	0	0	0	0	0	0	0	0	0	0	0	0	0	0	0	0	0	0	0	0	0	0	0	0	0	0	0	0	0	0	0	0	0	0	0	0	0	0	0	0	0
0	0	0	0	0	0	0	0	0	0	0	0	0	0	0	0	0	0	0	0	0	0	0	0	0	0	0	0	0	0	0	0	0	0	0	0	0	0	0	0	0	0	0	0	0	0	0	0	1	1
0	0	0	0	0	0	0	0	0	0	0	0	0	0	0	0	0	0	0	0	0	0	0	0	0	0	0	0	0	0	0	0	0	0	0	0	0	0	0	0	0	0	0	0	0	0	1	1	1	1
0	0	0	0	0	0	0	0	0	0	0	0	0	0	0	0	0	0	0	0	0	0	0	0	0	0	0	0	0	0	0	0	0	0	0	0	0	0	0	0	0	0	0	1	1	1	1	1	1	1
0	0	0	0	0	0	0	0	0	0	0	0	0	0	0	0	0	0	0	0	0	0	0	0	0	0	0	0	0	0	0	0	0	0	0	0	0	0	0	0	0	1	1	1	1	1	1	1	1	1
0	0	0	0	0	0	0	0	0	0	0	0	0	0	0	0	0	0	0	0	0	0	0	0	0	0	0	0	0	0	0	0	0	0	0	0	0	0	0	0	1	1	1	1	1	1	1	1	1	1
0	0	0	0	0	0	0	0	0	0	0	0	0	0	0	0	0	0	0	0	0	0	0	0	0	0	0	0	0	0	0	0	0	0	0	0	0	0	1	1	1	1	1	1	1	1	1	1	1	1
0	0	0	0	0	0	0	0	0	0	0	0	0	0	0	0	0	0	0	0	0	0	0	0	0	0	0	0	0	0	0	0	0	0	0	0	0	1	1	1	1	1	1	1	1	1	1	1	1	2
0	0	0	0	0	0	0	0	0	0	0	0	0	0	0	0	0	0	0	0	0	0	0	0	0	0	0	0	0	0	0	0	0	0	0	0	1	1	1	1	1	1	1	1	1	1	1	2	3	5
0	0	0	0	0	0	0	0	0	0	0	0	0	0	0	0	0	0	0	0	0	0	0	0	0	0	0	0	0	0	0	0	0	0	0	1	1	1	1	1	1	1	1	1	1	1	2	3	7	14
0	0	0	0	0	0	0	0	0	0	0	0	0	0	0	0	0	0	0	0	0	0	0	0	0	0	0	0	0	0	0	0	0	0	0	1	1	1	1	1	1	1	1	1	1	2	4	9	19	33
0	0	0	0	0	0	0	0	0	0	0	0	0	0	0	0	0	0	0	0	0	0	0	0	0	0	0	0	0	0	0	0	0	0	1	1	1	1	1	1	1	1	1	1	2	6	14	27	41	53
0	0	0	0	0	0	0	0	0	0	0	0	0	0	0	0	0	0	0	0	0	0	0	0	0	0	0	0	0	0	0	0	0	0	1	1	1	1	1	1	1	1	2	4	9	19	34	48	55	54
0	0	0	0	0	0	0	0	0	0	0	0	0	0	0	0	0	0	0	0	0	0	0	0	0	0	0	0	0	1	1	1	1	1	1	1	1	1	1	1	1	2	5	12	24	40	53	56	50	40
0	0	0	0	0	0	0	0	0	0	0	0	0	0	0	0	0	0	0	0	0	0	0	0	0	0	0	0	0	1	1	1	1	1	1	1	1	1	1	1	2	5	14	28	45	57	56	46	35	27
0	0	0	0	0	0	0	0	0	0	0	0	0	0	0	0	0	0	0	0	0	0	0	0	0	0	0	0	1	1	1	1	1	1	1	1	1	1	1	2	5	15	31	49	58	55	43	32	24	20
0	0	0	0	0	0	0	0	0	0	0	0	0	0	0	0	0	0	0	0	0	0	0	0	0	0	0	1	1	1	1	1	1	1	1	1	1	1	2	6	16	33	50	59	53	39	28	22	20	18
0	0	0	0	0	0	0	0	0	0	0	0	0	0	0	0	0	0	0	0	0	0	0	0	0	0	1	1	1	1	1	1	1	1	1	1	1	2	6	16	34	51	58	51	37	26	21	19	18	17
0	0	0	0	0	0	0	0	0	0	0	0	0	0	0	0	0	0	0	0	0	0	0	0	0	1	1	1	1	1	1	1	1	1	1	1	2	6	16	34	51	57	50	36	25	20	18	17	17	17
0	0	0	0	0	0	0	0	0	0	0	0	0	0	0	0	0	0	0	0	0	0	0	0	1	1	1	1	1	1	1	1	1	1	1	2	6	16	33	51	57	49	36	25	19	18	17	17	17	18
0	0	0	0	0	0	0	0	0	0	0	0	0	0	0	0	0	0	0	0	0	0	0	0	1	1	1	1	1	1	1	1	1	2	3	6	15	32	50	57	49	36	25	19	17	17	17	18	18	19
0	0	0	0	0	0	0	0	0	0	0	0	0	0	0	0	0	0	0	0	0	0	0	0	1	1	1	1	1	1	1	1	1	2	6	14	30	47	56	49	35	25	20	18	17	18	19	19	19	19
0	0	0	0	0	0	0	0	0	0	0	0	0	0	0	0	0	0	0	0	0	0	0	1	1	1	1	1	1	1	1	1	2	5	13	27	44	53	48	34	24	20	18	18	18	19	20	19	19	19
0	0	0	0	0	0	0	0	0	0	0	0	0	0	0	0	0	0	0	0	0	0	1	1	1	1	1	1	1	1	1	2	4	12	25	41	50	47	34	24	19	18	19	19	19	19	19	19	20	21
0	0	0	0	0	0	0	0	0	0	0	0	0	0	0	0	0	0	0	0	0	1	1	1	1	1	1	1	1	2	2	3	9	23	39	49	47	36	24	19	18	19	19	19	18	18	19	20	21	21
0	0	0	0	0	0	0	0	0	0	0	0	0	0	0	0	0	0	0	0	0	1	1	1	1	1	1	1	1	2	3	7	19	36	48	47	37	26	19	17	18	19	19	19	19	19	20	21	23	26
0	0	0	0	0	0	0	0	0	0	0	0	0	0	0	0	0	0	0	0	1	1	1	1	1	1	1	1	2	2	6	16	33	47	48	38	27	20	17	17	18	19	19	19	20	21	22	24	28	34
0	0	0	0	0	0	0	0	0	0	0	0	0	0	0	0	0	0	0	1	1	1	1	1	1	1	1	1	2	5	14	29	45	48	40	28	21	17	17	17	18	19	19	20	23	25	27	31	37	42
0	0	0	0	0	0	0	0	0	0	0	0	0	0	0	0	0	0	1	1	1	1	1	1	1	1	1	2	4	12	26	42	49	42	30	22	18	17	18	18	19	20	21	23	27	32	37	41	46	50
0	0	0	0	0	0	0	0	0	0	0	0	0	0	0	0	0	1	1	1	1	1	1	1	1	1	1	3	9	22	39	50	45	33	23	19	18	18	18	20	21	23	25	30	36	43	48	51	55	61
0	0	0	0	0	0	0	0	0	0	0	0	0	0	0	0	1	1	1	1	1	1	1	1	1	1	2	7	18	35	48	48	37	25	20	18	18	18	19	22	25	30	35	41	47	51	56	63	70	75
0	0	0	0	0	0	0	0	0	0	0	0	0	0	0	1	1	1	1	1	1	1	1	1	1	2	5	14	30	46	50	41	28	20	18	18	19	19	21	26	33	40	46	51	56	61	69	78	84	88
0	0	0	0	0	0	0	0	0	0	0	0	0	0	0	1	1	1	1	1	1	1	1	1	2	4	10	25	42	50	44	31	22	17	17	18	19	20	25	34	43	50	54	60	67	76	84	92	96	95
0	0	0	0	0	0	0	0	0	0	0	0	0	0	1	1	1	1	1	1	1	1	1	1	2	7	20	38	50	47	35	24	19	17	17	19	20	24	32	43	51	55	60	68	80	90	96	101	103	100
0	0	0	0	0	0	0	0	0	0	0	0	0	1	1	1	1	1	1	1	1	1	1	2	5	15	32	47	49	39	26	20	18	17	18	20	23	30	40	50	55	56	63	77	90	98	102	104	105	102
0	0	0	0	0	0	0	0	0	0	0	0	0	1	1	1	1	1	1	1	1	1	1	3	10	26	43	49	42	29	20	17	17	18	19	23	29	39	48	54	54	56	67	83	95	100	101	103	104	100
0	0	0	0	0	0	0	0	0	0	0	0	0	1	1	1	1	1	1	1	1	2	3	8	20	38	49	44	32	22	17	16	17	19	22	29	38	47	53	52	50	56	73	89	96	97	97	99	100	95
0	0	0	0	0	0	0	0	0	0	0	0	1	1	1	1	1	1	1	1	1	2	6	16	33	47	47	35	24	18	16	16	18	21	27	36	46	53	52	45	43	55	77	93	97	95	95	96	95	87
0	0	0	0	0	0	0	0	0	0	0	0	1	1	1	1	1	1	1	1	2	5	13	28	44	49	40	27	19	16	16	18	21	26	34	44	52	54	48	37	37	54	77	92	97	97	95	93	88	78
0	0	0	0	0	0	0	0	0	0	0	1	1	1	1	1	1	1	1	2	3	10	23	39	49	44	31	21	17	17	18	20	25	32	42	51	55	53	42	30	34	54	75	90	97	98	94	88	79	67
0	0	0	0	0	0	0	0	0	0	0	1	1	1	1	1	1	1	1	2	7	18	34	47	48	36	24	18	17	17	19	23	30	40	48	54	55	49	36	26	33	53	74	88	95	94	87	79	69	57
0	0	0	0	0	0	0	0	0	0	1	1	1	1	1	1	1	1	2	4	13	28	43	48	40	28	20	18	18	18	21	28	38	46	51	54	53	45	32	22	28	46	66	79	85	82	76	68	58	47
0	0	0	0	0	0	0	0	0	1	1	1	1	1	1	1	1	2	3	9	22	38	46	42	31	21	17	17	18	20	25	35	44	49	52	53	50	40	28	20	22	32	47	60	67	67	63	57	47	37
0	0	0	0	0	0	0	0	1	1	1	1	1	1	1	1	2	2	6	17	32	44	44	34	23	18	17	17	19	22	30	41	49	51	52	51	46	36	26	20	19	24	33	44	53	56	53	45	36	29
0	0	0	0	0	0	0	0	1	1	1	1	1	1	1	1	2	4	12	27	41	45	37	26	19	17	17	18	20	25	35	45	51	51	51	48	41	32	26	23	23	27	34	42	47	47	42	34	27	25
0	0	0	0	0	0	0	1	1	1	1	1	2	2	1	2	3	8	21	36	44	40	30	21	17	16	17	19	22	29	39	48	51	50	48	44	37	31	29	29	32	36	41	44	43	39	32	26	23	25
0	0	0	0	0	0	1	1	1	1	1	2	2	2	2	2	6	16	32	42	42	33	23	18	16	17	18	21	25	33	43	49	50	48	45	41	36	34	35	38	42	44	43	40	34	28	24	21	21	24
0	0	0	0	0	1	1	1	1	1	2	2	2	2	2	4	12	27	41	44	35	25	19	17	17	18	20	24	29	38	47	51	50	48	44	41	39	40	43	45	46	43	37	30	24	21	19	19	19	22
0	0	0	0	0	1	1	1	1	2	2	2	3	3	4	9	22	39	46	39	28	20	17	17	18	19	22	28	35	44	51	53	52	49	46	44	44	46	47	46	42	36	28	22	18	17	17	16	16	19
0	0	0	0	1	1	1	1	1	2	2	2	3	4	7	16	33	46	44	32	22	17	17	18	19	21	25	33	42	50	54	54	53	50	48	47	48	49	46	40	33	27	21	18	17	17	17	15	14	16
0	0	0	0	1	1	1	1	1	2	2	2	3	5	12	26	42	47	37	25	18	16	17	18	20	23	29	39	48	52	54	54	53	52	50	50	50	48	41	32	25	21	18	17	17	17	17	15	14	16
0	0	0	1	1	1	1	1	2	2	2	2	3	8	20	37	47	42	29	20	16	16	17	19	21	25	35	45	50	53	53	53	53	52	51	51	49	42	33	24	20	18	18	18	18	17	16	16	15	17
0	0	0	1	1	1	1	2	2	2	2	2	5	14	30	45	46	34	23	17	16	16	18	20	23	30	40	48	52	53	53	53	52	51	51	49	43	35	26	20	18	18	19	18	18	17	16	15	15	18
0	0	1	1	1	1	2	2	2	2	2	3	9	22	39	47	40	27	19	16	16	17	19	21	26	36	45	51	52	53	52	51	51	50	48	44	36	27	21	18	17	18	19	18	18	17	16	15	14	18
0	0	1	1	2	2	2	2	2	2	3	6	16	32	45	44	32	21	17	16	17	18	20	24	31	41	49	51	51	50	49	49	49	49	45	38	30	23	18	16	16	17	18	18	18	17	16	14	13	16
0	0	1	1	2	2	2	3	3	3	4	11	25	40	45	37	25	18	16	16	18	20	22	27	37	47	51	51	49	47	46	47	49	47	41	33	25	20	17	16	15	16	17	18	18	16	15	14	13	14
0	1	1	2	2	2	2	3	3	3	7	18	34	44	40	29	20	16	16	17	19	21	25	33	44	50	51	49	45	43	44	47	49	46	37	28	22	18	17	15	15	15	17	18	17	15	14	13	12	11
0	1	1	2	2	2	2	3	3	5	13	27	41	42	33	22	16	15	16	18	20	23	30	40	49	52	50	46	42	41	43	47	48	43	34	25	20	17	15	14	14	15	17	16	15	14	13	12	11	10
0	1	2	2	2	2	2	2	4	9	21	36	43	37	26	18	15	15	17	19	22	26	35	46	51	51	47	41	38	40	44	48	47	40	30	23	18	15	14	14	14	15	15	15	14	13	13	12	11	10
0	1	2	2	2	2	2	3	6	14	30	43	42	31	21	16	15	15	17	20	23	30	40	49	50	47	41	35	35	40	45	49	46	38	28	21	16	15	14	15	15	15	14	14	13	13	13	12	12	11
0	1	2	2	2	2	2	4	9	22	38	44	36	25	18	15	15	16	17	21	26	35	45	49	48	43	33	29	33	41	47	49	44	35	25	18	15	14	15	15	14	14	14	13	13	13	13	13	12	12
0	1	2	2	2	2	3	6	15	31	44	41	29	20	16	15	15	16	19	23	31	41	47	48	45	36	25	24	33	43	48	47	41	31	22	16	13	14	14	14	13	13	14	14	13	13	12	13	12	11
0	1	2	2	2	2	4	10	23	39	45	36	24	17	15	15	16	18	20	27	37	45	48	46	40	28	18	21	33	44	47	44	37	27	19	14	12	13	14	13	13	13	13	14	14	13	12	12	12	10
0	1	2	2	3	3	6	15	31	43	41	30	20	16	14	15	17	19	23	31	41	46	46	41	32	20	13	20	35	45	46	40	32	23	17	13	12	12	12	13	13	12	13	14	15	14	13	12	11	11
0	2	2	3	3	4	10	23	39	44	35	23	17	15	15	16	18	21	26	34	42	45	43	36	24	13	11	21	37	45	43	36	27	20	16	13	12	11	12	13	13	13	13	14	15	14	13	12	12	11
0	2	2	3	3	6	15	31	44	41	28	18	15	15	15	16	19	22	29	37	43	44	40	30	18	10	12	25	39	44	39	31	23	18	15	14	12	11	11	13	13	12	13	14	15	14	14	13	12	12
0	2	2	3	3	8	22	38	44	36	23	15	14	15	16	18	20	25	33	41	44	43	37	26	15	10	15	30	41	41	34	26	20	17	15	14	13	12	11	12	12	12	13	14	14	14	13	13	13	13
0	2	2	3	4	13	29	42	41	29	19	14	14	15	17	19	22	29	38	43	44	41	34	22	13	11	21	35	41	37	29	22	18	17	16	15	14	12	11	11	12	12	13	14	14	13	13	12	12	13
0	2	3	3	6	19	36	43	36	24	17	15	15	15	17	20	24	33	42	44	43	39	30	20	13	15	26	37	38	31	25	20	18	17	17	15	14	13	12	12	12	12	13	12	12	12	12	12	11	11
0	2	3	4	10	27	41	42	31	20	16	15	15	15	17	21	27	38	45	45	42	37	29	19	16	21	31	36	32	26	22	19	17	17	17	15	14	13	12	12	12	12	12	11	11	11	12	12	12	11
0	2	3	5	16	35	44	38	26	18	16	15	15	16	18	22	31	42	47	46	43	37	29	22	21	26	32	31	26	22	20	18	17	16	16	16	16	14	13	12	11	11	12	12	13	13	14	15	15	14
0	3	4	7	22	41	43	32	22	17	16	14	15	17	19	24	35	45	48	46	43	37	30	26	26	30	30	25	21	20	19	17	16	15	16	17	16	15	13	12	12	13	15	16	16	17	18	19	21	21
0	3	4	12	30	45	40	27	18	17	15	14	16	18	21	27	37	46	48	45	42	38	33	30	31	30	26	20	18	18	18	16	15	14	15	16	16	14	13	13	14	17	19	20	21	23	24	26	28	29
0	3	7	18	37	46	36	22	16	15	15	14	16	19	22	29	39	46	47	45	41	39	36	34	33	29	23	17	16	17	16	15	14	13	13	15	14	14	14	15	18	22	24	25	28	31	33	35	37	38
0	4	10	26	43	44	30	18	14	14	14	15	18	21	25	33	41	46	47	45	42	40	39	37	33	27	20	16	15	15	15	14	13	13	13	14	14	14	16	19	23	27	30	33	37	40	42	44	45	46
0	5	15	32	45	40	25	17	14	14	14	16	19	22	28	37	44	47	47	45	43	42	41	38	32	25	19	15	14	14	14	14	14	14	14	14	14	16	19	24	28	33	38	41	45	47	49	50	50	51
0	7	20	38	44	34	21	15	14	14	14	17	20	23	31	40	46	47	47	45	44	43	42	38	30	23	17	14	13	14	14	14	14	15	15	15	16	19	23	28	34	40	45	48	50	52	53	53	53	52
0	10	25	42	42	28	17	15	14	13	14	18	20	24	34	43	47	48	47	46	45	45	43	37	28	20	16	13	13	13	14	14	14	15	15	16	19	23	27	33	39	45	49	51	52	53	53	53	53	52
0	14	31	44	38	23	16	15	14	13	14	17	18	24	37	46	49	49	48	47	46	45	42	34	24	18	14	13	13	13	13	14	15	15	15	17	21	26	32	37	42	47	50	52	52	52	52	52	52	52
0	19	36	44	34	21	16	14	13	13	15	17	17	26	40	48	51	51	49	48	47	46	40	31	21	16	14	13	13	13	13	15	16	15	15	18	23	30	36	40	44	47	49	50	51	51	51	51	51	51
1	25	41	43	30	19	16	14	13	13	16	17	19	30	43	50	52	51	50	48	47	45	38	27	19	14	13	13	13	13	14	15	16	15	16	20	26	33	38	42	44	46	47	49	49	49	50	51	51	50
1	30	43	40	26	18	15	13	13	14	16	19	24	35	46	51	51	50	49	48	48	45	35	24	16	14	13	13	13	13	14	15	16	16	19	24	30	36	40	42	44	45	47	48	48	48	49	50	51	51
2	34	43	36	23	17	16	14	14	15	17	22	31	41	47	51	50	49	49	48	48	43	32	20	15	13	13	13	12	12	13	15	16	18	22	28	33	38	41	43	44	45	46	47	47	48	49	50	52	53
2	36	41	32	20	16	16	15	15	15	18	26	38	45	48	50	49	48	49	49	48	41	28	18	14	13	12	12	11	11	13	15	17	20	26	32	36	39	41	43	44	45	46	47	47	48	48	50	52	54
3	38	39	28	19	16	16	16	15	16	21	32	43	48	49	50	48	47	48	49	47	38	26	17	14	13	12	12	11	12	13	15	18	23	29	35	38	40	41	43	44	45	46	47	48	48	48	49	51	54
4	39	36	26	18	16	16	16	16	18	25	36	46	49	49	48	46	45	46	48	45	36	24	17	14	13	13	12	12	14	15	17	19	25	33	38	40	41	41	43	44	44	45	47	48	48	48	49	51	53
4	40	34	24	18	16	16	16	17	21	29	40	47	49	48	45	42	42	44	46	43	33	22	16	14	14	14	14	15	17	19	20	22	28	35	40	42	42	42	43	43	43	44	46	48	48	48	49	51	53
5	40	32	22	18	16	16	16	17	23	32	42	47	47	45	40	38	40	44	46	42	31	20	15	14	15	17	18	19	21	23	24	27	32	37	40	42	43	43	43	43	43	44	46	47	48	48	49	50	52
6	40	30	21	17	16	15	15	17	24	34	43	46	45	40	34	33	38	44	46	42	31	20	16	16	18	21	23	24	26	27	29	32	35	38	39	41	44	45	44	44	44	45	47	47	47	47	47	49	51
6	39	28	19	16	15	14	14	18	26	36	44	45	42	35	28	29	36	43	45	41	30	21	20	22	25	28	30	30	31	32	34	36	37	38	39	41	44	46	45	44	45	47	48	47	46	45	45	47	48
6	38	26	18	15	13	13	15	20	28	39	45	45	40	30	23	25	34	42	45	41	30	23	25	29	32	34	35	35	35	35	37	38	38	39	40	41	44	45	44	44	45	47	48	47	45	44	44	45	47
7	37	25	16	13	13	13	16	22	31	42	47	45	37	26	19	23	33	42	44	40	30	26	31	36	38	37	37	37	37	37	37	38	38	39	40	41	42	43	42	43	45	47	49	48	46	44	44	45	46
7	35	24	16	13	13	14	18	24	33	43	48	45	35	24	18	22	34	43	44	39	31	31	36	40	39	37	36	37	37	37	37	37	38	39	40	41	41	41	42	43	45	48	49	49	46	44	43	44	46
7	34	23	16	14	14	15	19	25	34	44	49	44	33	22	18	23	35	43	44	39	34	35	39	40	39	36	35	36	37	37	37	37	38	39	39	40	41	42	42	44	46	48	49	49	46	44	43	43	45
7	31	21	16	15	15	16	20	26	35	44	48	42	31	21	18	25	36	44	44	40	37	39	40	39	38	37	36	37	38	37	37	37	38	38	39	40	41	42	44	45	46	48	49	48	46	44	43	44	45
7	28	19	15	15	15	16	20	28	38	46	48	41	29	20	19	27	39	45	44	41	39	41	42	40	39	37	36	37	38	37	37	37	37	38	39	40	41	43	44	45	46	47	48	48	46	45	45	45	46
7	25	16	14	15	15	16	20	30	41	48	47	39	27	19	20	30	41	46	44	41	39	42	43	42	40	37	36	37	37	37	36	36	37	39	41	41	41	42	44	44	45	46	47	48	47	46	46	47	47
7	23	15	14	15	15	16	21	30	42	49	47	37	26	19	21	32	43	46	44	40	39	41	43	43	41	38	37	38	38	37	36	35	36	40	43	42	42	43	43	44	44	45	46	47	46	46	47	48	48
7	22	16	14	14	15	16	20	29	40	47	46	37	27	21	25	35	44	47	44	41	40	40	42	42	41	40	39	40	40	38	37	36	37	40	43	43	42	43	43	43	43	43	45	46	46	46	47	49	49
7	22	16	14	14	14	17	20	26	36	45	47	38	28	24	29	38	45	46	45	43	42	41	42	42	41	41	41	42	42	40	39	37	38	39	41	42	41	42	43	43	42	42	43	44	45	46	48	48	49
7	21	15	14	13	14	17	20	24	33	44	47	40	30	28	33	42	47	46	45	44	44	42	41	41	41	40	40	41	42	41	40	39	39	39	40	41	41	41	41	42	42	41	42	43	45	46	47	48	49
7	20	14	12	13	14	17	19	22	31	43	47	41	33	32	37	44	48	47	45	45	45	43	41	41	40	40	40	40	41	42	41	41	41	41	41	41	41	40	40	40	40	41	42	43	45	46	47	48	49
7	20	13	12	12	14	17	18	20	29	42	47	42	36	35	40	46	48	46	45	45	45	43	41	41	41	41	41	41	41	42	42	42	42	43	43	42	41	40	39	39	39	41	43	44	45	46	47	48	50
8	20	14	12	13	15	18	18	20	29	42	47	43	38	37	42	46	47	45	44	44	44	43	42	42	42	43	43	43	43	43	42	42	43	44	44	44	42	40	40	39	40	42	44	45	45	46	47	49	51
8	20	14	13	14	16	18	19	21	31	43	47	43	39	38	43	47	47	44	43	44	44	44	43	44	45	46	45	45	45	45	43	43	43	44	45	44	43	43	43	43	43	44	45	45	45	46	47	49	51
9	20	14	13	14	16	18	18	22	32	43	46	42	38	38	43	48	47	43	42	43	45	44	44	46	47	47	47	47	46	46	44	43	43	45	45	45	45	45	45	45	44	45	45	45	45	46	47	48	50
9	20	14	13	13	14	16	18	22	34	44	47	42	38	38	44	49	47	43	41	43	45	45	45	46	47	47	47	47	47	45	44	43	43	45	45	45	45	45	46	45	45	45	46	45	46	46	46	47	49
10	21	14	12	12	13	15	17	23	35	46	48	43	38	40	46	50	48	42	40	42	45	46	46	45	46	47	47	47	47	45	43	42	43	44	45	46	45	45	45	46	46	46	47	47	47	46	45	45	48
11	22	15	12	12	13	15	18	24	37	47	49	44	40	43	49	52	48	42	39	41	45	47	47	46	46	46	47	48	47	46	44	43	43	45	46	47	46	45	45	46	47	48	48	48	48	47	46	46	48
12	25	17	14	13	14	15	18	25	37	48	50	45	42	45	51	53	48	42	39	40	44	47	49	48	47	47	48	49	49	48	47	45	45	46	48	49	48	46	46	47	48	48	48	48	48	48	48	47	48
14	27	19	15	13	14	15	18	24	35	47	50	46	43	47	53	53	48	42	38	38	42	47	50	50	49	48	49	50	51	51	49	48	47	48	49	50	48	46	45	47	49	49	48	47	47	48	49	49	49
15	29	19	15	13	13	15	17	22	33	45	49	47	46	50	54	54	49	41	37	36	40	45	50	51	51	50	50	51	52	52	51	49	49	50	51	51	48	46	45	47	49	50	49	48	48	49	50	50	50
17	30	20	15	13	12	14	16	21	31	42	48	48	49	52	55	54	49	41	36	35	38	44	49	52	52	52	52	52	52	53	52	51	51	52	52	51	49	46	46	47	49	51	51	51	50	51	51	51	52
18	31	20	15	13	12	13	15	20	29	41	47	49	51	54	56	55	50	41	35	34	37	43	49	52	53	52	52	52	52	53	53	53	53	54	53	51	49	47	47	48	50	52	53	53	53	54	54	54	55
20	33	21	15	13	12	13	14	18	27	39	47	50	51	54	56	56	50	42	35	34	36	42	48	51	52	52	51	51	52	53	54	54	55	55	54	51	50	49	49	50	52	53	54	55	57	58	59	59	59
22	35	23	16	14	13	13	14	17	25	37	46	49	51	53	56	56	51	42	36	33	35	41	46	49	50	50	50	50	52	54	55	55	56	55	53	51	50	51	52	53	54	56	57	58	60	62	63	62	60
23	37	25	18	14	13	13	14	17	24	36	45	48	50	53	57	57	52	43	36	33	35	39	44	46	47	48	48	49	51	53	55	56	56	55	52	51	51	52	54	56	58	58	59	60	62	63	63	62	60
25	40	27	19	15	13	13	14	17	23	34	44	47	48	53	58	58	52	43	36	34	35	38	42	44	45	46	47	49	50	51	54	56	56	55	53	52	52	53	56	59	61	61	62	62	63	63	63	61	60
27	43	30	20	15	13	13	14	16	22	32	41	45	47	53	59	60	54	44	38	36	36	38	42	44	45	45	47	48	49	49	52	54	55	55	54	53	53	55	58	61	64	65	65	66	65	65	65	64	63
29	46	33	22	16	13	13	14	16	21	29	38	43	46	52	59	62	56	47	40	38	37	39	43	45	46	46	48	48	48	48	50	52	54	54	55	55	55	57	61	65	67	69	69	70	69	68	68	67	67
30	49	37	24	17	14	14	15	17	20	26	35	41	44	51	59	62	59	51	44	40	39	40	44	47	48	49	50	50	50	49	51	53	54	55	57	58	59	61	65	69	71	72	73	73	71	70	70	69	69
30	50	40	26	18	15	15	16	18	20	24	32	39	44	49	57	62	61	55	49	44	41	42	46	49	51	53	54	55	55	54	55	57	59	60	63	65	66	67	70	72	74	75	75	74	73	72	71	70	70
28	49	42	28	19	16	15	16	18	19	23	31	39	44	47	54	60	61	58	53	48	46	46	50	53	56	58	61	62	62	62	61	63	65	68	71	73	74	73	73	74	75	76	76	76	74	73	73	72	71
26	48	44	31	20	16	15	15	17	19	22	30	39	42	45	51	57	60	59	56	53	51	52	56	58	60	62	65	66	67	66	66	68	71	74	76	78	78	77	76	75	75	76	76	76	75	75	75	74	72
24	47	47	34	22	17	15	15	17	19	22	29	36	39	41	46	53	58	59	59	56	55	58	62	64	64	65	66	66	67	67	69	72	75	77	79	80	80	79	77	75	75	76	75	75	75	76	76	74	72
20	44	50	39	25	18	15	15	17	19	21	26	32	34	35	41	48	53	57	59	58	58	62	66	69	68	66	66	65	66	68	71	74	77	78	79	80	80	79	78	76	75	75	75	74	75	75	75	74	72
16	40	51	43	29	19	16	16	17	19	20	23	28	29	30	35	41	46	52	57	58	59	63	69	73	73	71	69	69	69	71	74	77	79	80	80	80	80	79	78	77	75	74	73	73	74	74	75	74	73
12	34	49	47	34	22	17	16	17	19	19	21	25	27	27	31	36	39	45	52	57	59	64	71	76	78	77	75	75	75	76	79	80	81	81	81	81	80	79	77	76	74	72	70	71	72	73	75	75	73
9	28	46	50	40	26	18	16	17	19	19	20	23	26	27	31	34	33	36	45	53	59	64	72	79	82	81	80	79	79	80	81	82	82	82	82	81	80	79	76	73	71	68	67	67	69	71	74	74	73
7	22	42	52	45	30	20	16	16	18	19	20	21	25	29	33	34	30	27	35	48	57	64	73	81	84	84	82	81	81	81	82	82	82	82	82	81	80	78	75	72	69	66	64	64	66	69	72	74	73
5	17	37	51	49	35	22	16	14	16	18	19	20	24	30	34	34	27	22	26	40	53	62	71	80	84	85	84	83	82	82	82	82	82	81	81	81	80	78	75	72	70	67	64	63	65	68	71	73	73
3	12	30	48	51	39	25	16	14	14	17	19	20	23	30	36	35	28	20	20	32	47	57	67	77	83	85	85	84	83	82	82	81	81	81	81	80	79	77	74	72	70	68	65	64	66	69	70	71	71
2	8	23	42	51	44	29	18	14	14	16	19	20	21	28	37	38	31	22	18	25	39	52	62	72	80	84	85	84	84	83	82	81	81	80	80	79	77	74	71	71	70	68	66	65	68	70	69	69	70
2	5	16	35	50	48	34	20	14	14	16	20	21	21	26	37	42	35	25	19	20	31	47	58	67	76	81	83	83	83	83	81	80	79	79	79	77	74	70	68	69	70	69	67	67	68	69	69	69	70
1	3	11	28	46	50	40	25	16	14	15	19	21	21	24	35	44	40	31	22	18	25	40	53	62	70	78	81	82	83	82	80	79	78	78	77	75	72	69	68	70	71	71	69	69	69	70	70	70	69
1	2	7	21	39	50	46	31	19	14	13	16	20	21	22	30	41	44	37	26	18	19	31	47	57	64	73	79	81	82	81	80	80	79	78	77	76	73	71	72	73	73	71	70	70	71	71	71	70	68
1	2	4	14	31	47	50	39	24	15	13	14	18	20	20	24	34	43	42	33	22	17	24	39	51	59	68	76	80	81	81	81	81	81	79	78	78	76	76	76	76	74	73	72	72	73	72	71	68	65
1	2	3	9	23	41	51	45	30	18	13	13	16	19	20	20	24	36	43	40	29	20	19	31	45	54	62	72	78	80	80	81	82	82	81	80	79	78	78	78	77	76	75	74	74	73	72	70	66	62
1	2	2	6	16	34	48	49	36	22	14	13	15	18	19	18	19	27	40	44	38	28	21	25	38	49	57	66	75	79	80	81	82	82	81	80	80	79	78	78	77	76	76	76	75	73	71	68	64	61
2	2	2	3	10	25	42	50	42	27	17	14	15	16	18	18	18	21	33	43	44	37	28	25	33	44	51	59	70	77	79	80	81	81	80	80	79	79	78	77	76	75	76	76	74	72	70	67	64	64
2	2	2	2	6	17	34	48	47	35	21	16	14	15	16	18	19	19	25	37	45	44	36	28	30	39	47	53	62	72	78	81	81	81	80	79	79	78	78	77	75	74	75	75	73	72	70	68	67	66
2	2	2	2	3	10	26	43	50	43	28	18	15	13	13	16	19	20	20	29	43	47	41	32	31	37	44	49	55	64	74	80	81	81	80	79	78	78	78	77	75	73	73	74	73	72	72	71	69	68
2	2	2	2	2	6	18	35	49	49	36	22	15	13	12	14	18	20	18	24	40	49	44	35	33	37	43	48	51	56	66	76	80	81	80	79	78	78	78	77	74	72	72	73	73	73	73	72	70	69
2	2	2	2	2	4	11	27	44	51	43	27	18	14	13	14	17	20	19	23	38	49	46	38	34	37	43	47	49	51	58	69	77	79	79	78	78	78	77	76	74	72	72	73	74	73	72	71	70	70
2	2	2	2	2	3	7	19	37	51	48	34	22	16	14	14	16	20	20	23	36	47	48	41	35	36	42	46	49	49	52	61	71	76	77	77	77	77	77	76	74	73	73	74	74	73	72	71	71	72
1	2	2	2	3	3	4	12	28	46	52	42	28	19	15	14	15	18	21	23	32	42	47	44	37	33	37	44	47	49	48	52	62	71	75	76	76	76	76	76	75	75	75	74	73	73	73	73	72	72
1	1	1	2	2	2	3	7	20	39	52	49	36	23	16	14	14	17	20	23	28	38	46	47	41	32	32	39	44	47	48	47	52	62	70	74	74	74	75	75	76	76	75	74	73	73	74	73	73	72
1	2	2	2	2	2	2	4	12	30	48	52	43	29	19	15	14	15	18	21	26	35	45	49	44	33	28	35	40	44	47	46	46	52	62	70	72	72	73	74	75	76	76	74	73	73	74	73	73	73
1	2	2	2	2	2	2	3	7	21	40	53	49	36	24	17	14	15	16	18	24	34	44	48	46	35	27	31	37	39	45	47	46	46	52	62	68	71	72	73	74	75	75	74	73	73	73	73	72	73
1	1	2	2	2	2	2	2	4	13	32	49	52	42	29	19	15	15	15	16	22	31	41	46	44	36	26	27	32	34	40	47	48	45	46	52	60	65	69	72	73	74	74	74	73	73	72	72	72	72
1	1	1	1	2	2	2	2	3	8	23	43	53	48	35	23	16	14	13	14	20	29	37	42	41	34	25	22	26	30	37	45	50	48	45	45	49	54	61	67	71	74	74	73	72	71	71	71	72	72
1	1	1	1	2	2	2	2	2	5	16	35	51	52	41	28	19	15	13	13	18	25	32	37	39	34	25	20	22	28	37	45	50	51	49	43	41	43	49	57	65	70	73	73	72	71	70	71	71	71
1	1	1	1	1	1	1	2	2	3	10	26	46	53	47	34	22	15	13	13	17	22	27	33	37	37	31	22	20	28	37	45	49	52	52	47	41	37	38	44	52	61	67	71	72	71	70	70	71	71
1	1	1	1	1	1	1	2	2	2	6	18	38	52	52	40	27	18	14	14	16	19	23	28	34	40	38	29	24	28	37	44	48	51	53	52	46	40	37	36	40	47	55	63	68	69	70	70	71	71
1	1	1	1	1	1	1	1	2	2	4	11	29	47	54	47	33	21	16	15	16	17	20	23	30	38	42	38	31	31	37	43	47	49	51	52	51	47	42	37	35	36	41	50	58	62	64	67	69	71
0	1	1	1	1	1	1	1	2	2	3	7	20	40	53	52	41	27	18	15	16	16	17	20	24	32	39	40	37	36	38	42	45	48	49	50	50	49	47	43	39	35	34	38	44	48	52	57	62	65
0	1	1	1	1	1	1	1	2	2	3	5	13	31	48	54	47	34	22	16	15	16	16	17	20	25	31	36	38	39	40	41	44	46	48	48	49	49	49	48	44	39	35	34	36	37	39	42	47	53
0	1	1	1	1	1	1	1	2	2	2	3	8	22	40	52	52	42	28	19	16	16	16	16	18	20	24	29	35	39	40	41	43	45	47	49	49	49	49	49	47	44	40	37	35	33	33	34	36	39
0	0	1	1	1	1	1	2	2	2	2	2	4	14	31	48	54	49	37	25	18	15	15	16	16	17	20	25	32	38	41	42	42	44	46	48	50	50	49	49	47	44	40	37	35	33	33	33	33	34
0	0	1	1	1	1	1	2	2	2	2	2	3	8	22	40	53	54	45	32	21	16	14	14	15	15	16	20	28	36	41	42	43	44	44	46	48	50	50	49	47	44	39	34	30	29	30	31	33	34
0	0	1	1	1	1	1	1	1	1	1	2	2	4	13	30	48	55	51	40	27	18	14	14	14	14	14	16	22	30	37	41	44	44	43	43	45	49	50	49	47	44	38	31	25	21	21	23	26	29
0	0	1	1	1	1	1	1	1	1	1	1	2	2	7	20	39	53	55	48	35	23	17	14	14	15	14	14	17	23	30	36	41	44	43	42	43	46	48	48	48	45	40	32	23	17	15	15	17	19
0	0	0	1	1	1	1	1	1	1	1	1	1	2	4	12	28	46	55	53	44	31	21	16	14	14	15	14	15	19	24	29	35	40	42	41	42	43	45	46	47	46	42	36	27	19	15	13	13	13
0	0	0	0	1	1	1	1	1	1	1	1	1	1	2	7	18	35	50	55	50	40	28	19	15	14	14	15	15	17	19	23	28	33	38	40	41	42	43	43	45	46	45	41	34	26	20	16	14	13
0	0	0	0	0	0	1	1	1	1	1	1	1	1	2	4	10	24	41	53	54	47	36	24	16	14	14	15	16	16	17	19	22	26	30	35	38	40	41	42	43	44	45	45	41	35	29	23	18	15
0	0	0	0	0	0	0	1	1	1	1	1	1	2	2	2	5	14	29	45	53	52	43	31	21	15	14	15	15	16	16	18	19	21	24	28	32	36	40	42	43	43	44	45	45	43	39	33	27	22
0	0	0	0	0	0	0	1	1	1	1	1	1	1	2	2	3	8	18	34	48	53	49	39	28	19	15	15	15	15	16	17	18	19	20	22	26	30	35	40	43	44	44	44	45	46	45	42	38	32
0	0	0	0	0	0	0	1	1	1	1	1	1	1	2	2	2	4	10	22	39	51	53	47	37	26	19	16	15	15	16	16	17	18	19	20	22	25	29	34	39	42	44	44	44	45	45	46	45	42
0	0	0	0	0	0	0	0	1	1	1	1	1	1	2	2	2	2	5	12	26	43	52	52	45	35	25	19	16	16	16	16	16	16	17	19	21	23	25	27	32	37	41	43	44	44	44	45	46	46
0	0	0	0	0	0	0	0	0	1	1	1	1	1	2	2	2	2	3	6	15	30	45	52	51	44	34	25	19	16	16	16	16	16	15	16	19	22	23	23	25	29	34	38	41	43	44	44	44	45
0	0	0	0	0	0	0	0	0	1	1	1	1	1	2	2	3	3	3	3	7	18	33	46	53	51	44	34	25	20	17	17	16	16	15	15	16	19	22	22	21	22	25	29	34	39	43	44	44	43
0	0	0	0	0	0	0	0	0	1	1	1	1	1	1	2	3	3	2	2	4	9	20	34	47	52	51	44	36	27	21	18	16	16	16	15	15	17	19	21	21	20	20	22	25	31	37	41	43	43
0	0	0	0	0	0	0	0	0	0	1	1	1	1	1	2	2	2	2	2	2	4	10	21	35	47	53	51	46	38	30	23	19	17	17	17	16	16	17	19	20	19	19	20	21	24	29	34	38	41
0	0	0	0	0	0	0	0	0	0	1	1	1	1	1	2	2	2	2	2	2	2	5	11	22	36	47	53	53	48	41	33	26	22	19	19	18	17	17	17	18	19	20	20	21	22	23	26	30	34
0	0	0	0	0	0	0	0	0	0	0	1	1	1	1	1	1	1	2	2	2	2	2	5	11	22	34	46	53	54	51	44	37	31	26	23	20	19	18	17	17	18	19	20	21	22	22	23	24	27
0	0	0	0	0	0	0	0	0	0	0	1	1	1	1	1	1	1	1	1	1	2	2	2	5	11	20	32	44	52	54	53	48	43	37	32	27	24	21	18	17	18	18	19	20	21	21	22	22	22
0	0	0	0	0	0	0	0	0	0	0	0	1	1	1	1	1	1	1	1	1	1	1	2	2	4	9	17	28	40	48	53	54	52	48	44	39	34	30	25	22	20	19	19	19	19	20	20	21	21
0	0	0	0	0	0	0	0	0	0	0	0	0	1	1	1	1	1	1	1	1	1	1	1	2	2	4	7	14	23	33	42	48	52	53	52	50	47	43	38	33	29	25	22	20	19	19	19	20	21
0	0	0	0	0	0	0	0	0	0	0	0	0	0	1	1	1	1	1	1	1	1	1	1	1	1	2	3	5	10	17	25	33	40	46	49	52	53	53	50	47	42	37	32	27	23	21	20	20	20
0	0	0	0	0	0	0	0	0	0	0	0	0	0	0	1	1	1	1	1	1	1	1	1	1	1	1	1	2	4	7	11	17	23	30	36	42	48	52	54	54	52	49	45	40	34	28	24	22	21
0	0	0	0	0	0	0	0	0	0	0	0	0	0	0	0	1	1	1	1	1	1	1	1	1	1	1	1	1	2	3	4	7	10	14	19	26	33	40	45	49	52	53	53	51	47	41	34	29	25
0	0	0	0	0	0	0	0	0	0	0	0	0	0	0	0	0	0	1	1	1	1	1	1	1	1	1	1	1	1	2	2	3	4	5	8	12	17	23	29	35	41	47	52	55	55	52	47	41	35
0	0	0	0	0	0	0	0	0	0	0	0	0	0	0	0	0	0	0	0	0	1	1	1	1	1	1	1	1	1	1	1	2	2	2	3	5	7	10	14	19	25	32	40	47	53	56	56	52	48
0	0	0	0	0	0	0	0	0	0	0	0	0	0	0	0	0	0	0	0	0	0	0	0	1	1	1	1	1	1	1	1	1	1	2	2	3	3	4	6	8	11	17	24	32	41	49	55	57	56
0	0	0	0	0	0	0	0	0	0	0	0	0	0	0	0	0	0	0	0	0	0	0	0	0	1	1	1	1	1	1	1	1	1	2	2	2	2	2	3	3	5	7	11	17	25	34	44	52	57
0	0	0	0	0	0	0	0	0	0	0	0	0	0	0	0	0	0	0	0	0	0	0	0	0	1	1	1	1	1	1	1	1	2	2	2	2	2	2	2	2	2	3	4	7	11	18	28	38	47
0	0	0	0	0	0	0	0	0	0	0	0	0	0	0	0	0	0	0	0	0	0	0	0	0	0	1	1	1	1	1	1	1	2	2	2	2	2	1	1	2	2	2	2	3	4	8	13	21	31
0	0	0	0	0	0	0	0	0	0	0	0	0	0	0	0	0	0	0	0	0	0	0	0	0	0	0	1	1	1	1	1	1	1	1	1	1	1	1	1	1	1	2	2	2	2	3	5	9	15
0	0	0	0	0	0	0	0	0	0	0	0	0	0	0	0	0	0	0	0	0	0	0	0	0	0	0	0	1	1	1	1	1	1	1	1	1	1	1	1	1	1	1	1	2	2	2	2	3	6
0	0	0	0	0	0	0	0	0	0	0	0	0	0	0	0	0	0	0	0	0	0	0	0	0	0	0	0	0	0	1	1	1	1	1	1	1	1	1	1	1	1	1	1	1	2	2	2	2	2
0	0	0	0	0	0	0	0	0	0	0	0	0	0	0	0	0	0	0	0	0	0	0	0	0	0	0	0	0	0	0	0	0	0	1	1	1	1	1	1	1	1	1	1	1	1	1	1	1	1
0	0	0	0	0	0	0	0	0	0	0	0	0	0	0	0	0	0	0	0	0	0	0	0	0	0	0	0	0	0	0	0	0	0	0	1	1	1	1	1	1	1	1	1	1	1	1	1	1	1
0	0	0	0	0	0	0	0	0	0	0	0	0	0	0	0	0	0	0	0	0	0	0	0	0	0	0	0	0	0	0	0	0	0	0	0	1	1	1	1	1	1	1	1	1	1	1	1	1	1
0	0	0	0	0	0	0	0	0	0	0	0	0	0	0	0	0	0	0	0	0	0	0	0	0	0	0	0	0	0	0	0	0	0	0	0	0	1	1	1	1	1	1	1	1	1	1	1	1	1
0	0	0	0	0	0	0	0	0	0	0	0	0	0	0	0	0	0	0	0	0	0	0	0	0	0	0	0	0	0	0	0	0	0	0	0	0	0	1	1	1	1	1	1	1	1	1	1	1	1
0	0	0	0	0	0	0	0	0	0	0	0	0	0	0	0	0	0	0	0	0	0	0	0	0	0	0	0	0	0	0	0	0	0	0	0	0	0	1	1	1	1	1	1	1	1	1	1	1	1
0	0	0	0	0	0	0	0	0	0	0	0	0	0	0	0	0	0	0	0	0	0	0	0	0	0	0	0	0	0	0	0	0	0	0	0	0	0	0	1	1	1	1	1	1	1	1	1	1	1
0	0	0	0	0	0	0	0	0	0	0	0	0	0	0	0	0	0	0	0	0	0	0	0	0	0	0	0	0	0	0	0	0	0	0	0	0	0	0	1	1	1	1	1	1	1	1	1	1	1
0	0	0	0	0	0	0	0	0	0	0	0	0	0	0	0	0	0	0	0	0	0	0	0	0	0	0	0	0	0	0	0	0	0	0	0	0	0	0	0	1	1	1	1	0	0	0	1	1	1
0	0	0	0	0	0	0	0	0	0	0	0	0	0	0	0	0	0	0	0	0	0	0	0	0	0	0	0	0	0	0	0	0	0	0	0	0	0	0	0	1	1	1	0	0	0	0	0	0	0
0	0	0	0	0	0	0	0	0	0	0	0	0	0	0	0	0	0	0	0	0	0	0	0	0	0	0	0	0	0	0	0	0	0	0	0	0	0	0	0	0	1	0	0	0	0	0	0	0	0
0	0	0	0	0	0	0	0	0	0	0	0	0	0	0	0	0	0	0	0	0	0	0	0	0	0	0	0	0	0	0	0	0	0	0	0	0	0	0	0	0	0	0	0	0	0	0	0	0	0
0	0	0	0	0	0	0	0	0	0	0	0	0	0	0	0	0	0	0	0	0	0	0	0	0	0	0	0	0	0	0	0	0	0	0	0	0	0	0	0	0	0	0	0	0	0	0	0	0	0
0	0	0	0	0	0	0	0	0	0	0	0	0	0	0	0	0	0	0	0	0	0	0	0	0	0	0	0	0	0	0	0	0	0	0	0	0	0	0	0	0	0	0	0	0	0	0	0	0	0
0	0	0	0	0	0	0	0	0	0	0	0	0	0	0	0	0	0	0	0	0	0	0	0	0	0	0	0	0	0	0	0	0	0	0	0	0	0	0	0	0	0	0	0	0	0	0	0	0	0
0	0	0	0	0	0	0	0	0	0	0	0	0	0	0	0	0	0	0	0	0	0	0	0	0	0	0	0	0	0	0	0	0	0	0	0	0	0	0	0	0	0	0	0	0	0	0	0	0	0
0	0	0	0	0	0	0	0	0	0	0	0	0	0	0	0	0	0	0	0	0	0	0	0	0	0	0	0	0	0	0	0	0	0	0	0	0	0	0	0	0	0	0	0	0	0	0	0	0	0
0	0	0	0	0	0	0	0	0	0	0	0	0	0	0	0	0	0	0	0	0	0	0	0	0	0	0	0	0	0	0	0	0	0	0	0	0	0	0	0	0	0	0	0	0	0	0	0	0	0
0	0	0	0	0	0	0	0	0	0	0	0	0	0	0	0	0	0	0	0	0	0	0	0	0	0	0	0	0	0	0	0	0	0	0	0	0	0	0	0	0	0	0	0	0	0	0	0	0	0
0	0	0	0	0	0	0	0	0	0	0	0	0	0	0	0	0	0	0	0	0	0	0	0	0	0	0	0	0	0	0	0	0	0	0	0	0	0	0	0	0	0	0	0	0	0	0	0	0	0
0	0	0	0	0	0	0	0	0	0	0	0	0	0	0	0	0	0	0	0	0	0	0	0	0	0	0	0	0	0	0	0	0	0	0	0	0	0	0	0	0	0	0	0	0	0	0	0	1	1
0	0	0	0	0	0	0	0	0	0	0	0	0	0	0	0	0	0	0	0	0	0	0	0	0	0	0	0	0	0	0	0	0	0	0	0	0	0	0	0	0	0	0	1	1	1	1	1	1	1
0	0	0	0	0	0	0	0	0	0	0	0	0	0	0	0	0	0	0	0	0	0	0	0	0	0	0	0	0	0	0	0	0	0	0	0	0	0	0	0	0	0	0	1	1	1	1	1	1	1
0	0	0	0	0	0	0	0	0	0	0	0	0	0	0	0	0	0	0	0	0	0	0	0	0	0	0	0	0	0	0	0	0	0	0	0	0	0	0	0	0	0	0	1	1	1	1	1	1	1
0	0	0	0	0	0	0	0	0	0	0	0	0	0	0	0	0	0	0	0	0	0	0	0	0	0	0	0	0	0	0	0	0	0	0	0	0	0	0	0	0	0	1	1	1	1	1	1	1	1
0	0	0	0	0	0	0	0	0	0	0	0	0	0	0	0	0	0	0	0	0	0	0	0	0	0	0	0	0	0	0	0	0	0	0	0	0	0	0	0	1	1	1	1	1	1	1	1	1	1
0	0	0	0	0	0	0	0	0	0	0	0	0	0	0	0	0	0	0	0	0	0	0	0	0	0	0	0	0	0	0	0	0	0	0	0	0	0	0	0	1	1	1	1	1	1	1	1	1	1
0	0	0	0	0	0	0	0	0	0	0	0	0	0	0	0	0	0	0	0	0	0	0	0	0	0	0	0	0	0	0	0	0	0	0	0	0	0	0	0	1	1	1	1	1	1	1	1	1	1
0	0	0	0	0	0	0	0	0	0	0	0	0	0	0	0	0	0	0	0	0	0	0	0	0	0	0	0	0	0	0	0	0	0	0	0	0	0	0	0	1	1	1	1	1	1	1	2	2	2
0	0	0	0	0	0	0	0	0	0	0	0	0	0	0	0	0	0	0	0	0	0	0	0	0	0	0	0	0	0	0	0	0	0	0	0	0	0	0	1	1	1	1	1	1	1	1	2	3	5
0	0	0	0	0	0	0	0	0	0	0	0	0	0	0	0	0	0	0	0	0	0	0	0	0	0	0	0	0	0	0	0	0	0	0	0	0	1	1	1	1	1	1	1	1	1	2	4	8	15
0	0	0	0	0	0	0	0	0	0	0	0	0	0	0	0	0	0	0	0	0	0	0	0	0	0	0	0	0	0	0	0	0	0	1	1	1	1	1	1	1	1	1	1	1	2	5	11	21	33
0	0	0	0	0	0	0	0	0	0	0	0	0	0	0	0	0	0	0	0	0	0	0	0	0	0	0	0	0	0	0	0	0	1	1	1	1	1	1	1	1	1	1	2	3	6	14	27	42	53
0	0	0	0	0	0	0	0	0	0	0	0	0	0	0	0	0	0	0	0	0	0	0	0	0	0	0	0	0	0	0	0	1	1	1	1	1	1	1	1	1	1	2	4	8	17	32	48	59	59
0	0	0	0	0	0	0	0	0	0	0	0	0	0	0	0	0	0	0	0	0	0	0	0	0	0	0	0	0	0	0	0	1	1	1	1	1	1	1	1	1	2	4	10	21	36	51	59	57	47
0	0	0	0	0	0	0	0	0	0	0	0	0	0	0	0	0	0	0	0	0	0	0	0	0	0	0	0	0	0	0	1	1	1	1	1	1	1	1	1	2	4	11	24	40	54	59	53	42	31
0	0	0	0	0	0	0	0	0	0	0	0	0	0	0	0	0	0	0	0	0	0	0	0	0	0	0	0	0	0	1	1	1	1	1	1	1	1	1	2	5	12	26	44	56	59	50	38	27	22
0	0	0	0	0	0	0	0	0	0	0	0	0	0	0	0	0	0	0	0	0	0	0	0	0	0	0	0	0	1	1	1	1	1	1	1	1	1	2	5	12	27	45	58	59	49	35	25	20	18
0	0	0	0	0	0	0	0	0	0	0	0	0	0	0	0	0	0	0	0	0	0	0	0	0	0	0	0	1	1	1	1	1	1	1	1	1	2	5	13	27	45	58	59	48	34	24	19	18	18
0	0	0	0	0	0	0	0	0	0	0	0	0	0	0	0	0	0	0	0	0	0	0	0	0	0	0	1	1	1	1	1	1	1	1	2	3	6	14	27	44	56	57	47	33	23	19	18	18	18
0	0	0	0	0	0	0	0	0	0	0	0	0	0	0	0	0	0	0	0	0	0	0	0	0	0	1	1	1	1	1	1	1	1	2	3	6	14	27	44	56	56	45	32	23	19	17	18	18	18
0	0	0	0	0	0	0	0	0	0	0	0	0	0	0	0	0	0	0	0	0	0	0	0	0	1	1	1	1	1	1	1	1	1	2	5	13	27	43	55	56	45	32	22	19	18	18	18	18	18
0	0	0	0	0	0	0	0	0	0	0	0	0	0	0	0	0	0	0	0	0	0	0	0	1	1	1	1	1	1	1	1	1	2	5	12	26	42	54	55	45	32	22	18	18	18	18	18	18	18
0	0	0	0	0	0	0	0	0	0	0	0	0	0	0	0	0	0	0	0	0	0	0	1	1	1	1	1	1	1	1	1	2	4	12	25	41	53	54	45	32	22	17	17	18	18	18	18	19	22
0	0	0	0	0	0	0	0	0	0	0	0	0	0	0	0	0	0	0	0	0	0	1	1	1	1	1	1	1	1	1	2	4	11	23	39	52	54	46	33	22	17	16	17	18	18	18	19	23	29
0	0	0	0	0	0	0	0	0	0	0	0	0	0	0	0	0	0	0	0	0	1	1	1	1	1	1	1	1	1	2	4	10	22	38	50	53	46	34	23	17	15	16	18	18	19	20	24	31	39
0	0	0	0	0	0	0	0	0	0	0	0	0	0	0	0	0	0	0	0	1	1	1	1	1	1	1	1	1	2	4	9	21	36	49	52	45	34	24	18	16	16	17	19	20	21	25	32	40	46
0	0	0	0	0	0	0	0	0	0	0	0	0	0	0	0	0	0	0	1	1	1	1	1	1	1	1	1	2	4	9	20	35	48	51	45	33	24	18	17	16	17	19	21	23	27	33	40	46	48
0	0	0	0	0	0	0	0	0	0	0	0	0	0	0	0	0	0	1	1	1	1	1	1	1	1	1	2	3	8	19	34	48	52	45	34	24	18	16	16	17	19	22	25	29	35	42	47	48	43
0	0	0	0	0	0	0	0	0	0	0	0	0	0	0	0	0	1	1	1	1	1	1	1	1	1	2	3	8	18	32	46	51	45	34	24	19	16	15	16	19	22	26	32	38	45	49	49	43	33
0	0	0	0	0	0	0	0	0	0	0	0	0	0	0	0	1	1	1	1	1	1	1	1	2	2	3	8	17	31	44	50	45	34	24	19	17	16	16	18	22	27	34	42	48	51	51	45	35	23
0	0	0	0	0	0	0	0	0	0	0	0	0	0	0	1	1	1	1	1	1	2	2	2	2	3	7	16	31	44	49	45	34	24	18	17	17	18	19	23	28	36	44	51	54	53	47	37	25	16
0	0	0	0	0	0	0	0	0	0	0	0	0	0	1	1	1	1	1	2	2	2	2	2	3	6	15	30	44	50	45	35	24	18	16	17	18	20	23	29	36	45	52	55	55	49	39	27	17	13
0	0	0	0	0	0	0	0	0	0	0	0	0	0	1	1	1	1	1	2	2	2	3	4	7	14	28	43	50	46	36	25	19	16	16	18	20	23	28	35	43	51	55	56	51	42	30	20	14	13
0	0	0	0	0	0	0	0	0	0	0	0	0	0	1	1	1	1	1	2	2	2	3	7	14	26	41	49	47	36	26	20	17	17	18	20	23	27	33	41	49	54	56	53	46	35	24	17	15	17
0	0	0	0	0	0	0	0	0	0	0	0	0	1	1	1	1	2	2	2	2	3	6	13	25	39	47	46	37	26	20	17	17	19	21	23	27	32	40	48	53	55	54	49	40	29	22	18	19	22
0	0	0	0	0	0	0	0	0	0	0	0	1	1	1	2	2	2	2	2	2	5	12	24	37	46	45	37	27	20	17	17	18	20	23	26	31	38	47	53	55	54	51	44	35	28	23	22	23	28
0	0	0	0	0	0	0	0	0	0	0	1	1	1	2	2	2	3	3	3	4	10	22	36	45	45	37	27	20	16	16	18	19	21	24	28	36	44	52	55	55	52	47	41	34	28	25	25	29	34
0	0	0	0	0	0	0	0	0	0	0	1	1	1	2	2	2	3	3	4	9	20	33	44	45	38	28	21	17	16	17	19	20	22	25	31	40	49	53	55	54	50	45	39	33	29	28	30	34	38
0	0	0	0	0	0	0	0	0	0	1	1	1	2	2	2	2	3	4	8	17	31	42	45	39	29	22	18	17	17	19	20	22	23	27	36	45	52	54	54	52	48	43	37	33	31	33	36	38	37
0	0	0	0	0	0	0	0	0	1	1	1	1	2	2	2	2	3	6	15	28	40	44	40	30	22	19	18	18	18	20	22	23	26	33	43	50	54	54	53	51	46	40	35	33	35	38	38	37	37
0	0	0	0	0	0	0	0	1	1	1	1	1	2	2	2	3	5	12	25	37	43	40	31	23	19	19	19	19	20	21	23	26	31	40	50	54	55	55	53	50	43	37	34	36	39	39	38	37	40
0	0	0	0	0	0	0	1	1	1	1	1	2	2	2	3	4	10	21	35	41	39	32	24	19	18	19	20	21	22	23	25	30	38	48	54	56	56	55	52	47	39	35	36	39	40	38	38	41	48
0	0	0	0	0	0	0	1	1	1	2	2	2	2	2	4	8	18	32	41	40	32	24	19	17	19	21	22	22	22	24	28	36	45	52	55	55	54	53	49	42	36	36	39	40	37	37	42	49	57
0	0	0	0	0	0	1	1	1	2	2	2	2	2	3	6	15	29	40	41	33	24	18	16	17	20	22	23	22	23	25	31	40	47	52	52	52	52	50	44	38	36	39	39	37	36	40	49	58	65
0	0	0	0	0	0	1	1	2	2	2	2	2	2	4	11	23	37	42	36	25	18	15	16	19	21	22	22	22	23	27	33	41	46	48	48	48	47	44	40	37	38	39	37	34	37	46	57	66	71
0	0	0	0	0	1	1	1	2	2	2	2	2	3	8	19	33	41	39	28	19	15	15	18	20	22	22	21	21	23	28	34	39	42	44	44	44	42	39	37	38	39	36	33	34	41	54	65	72	76
0	0	0	0	0	1	1	2	2	2	2	2	3	6	14	28	40	41	33	22	16	15	17	19	21	21	20	20	21	24	29	33	36	38	40	41	40	38	37	38	39	37	32	30	35	47	61	72	78	80
0	0	0	0	0	1	1	2	2	2	2	3	4	10	23	37	43	37	27	18	15	16	18	21	22	21	19	20	23	27	30	33	34	35	37	37	37	36	38	39	38	33	29	30	38	53	68	78	83	84
0	0	0	0	1	1	1	2	2	2	3	3	7	17	31	41	40	30	21	16	16	17	20	22	22	21	21	23	27	31	33	32	32	31	32	34	34	37	39	39	35	30	28	31	41	57	73	84	88	89
0	0	0	1	1	1	1	2	2	2	3	5	13	26	38	42	34	24	17	16	17	18	20	22	22	22	25	29	33	34	33	30	28	27	29	32	35	38	39	36	32	29	28	33	44	62	79	90	93	93
0	0	0	1	1	1	1	2	2	2	4	9	20	34	42	38	28	19	16	16	17	18	20	22	22	25	31	36	36	33	29	25	23	24	28	33	38	39	37	32	29	28	29	34	46	66	85	96	99	98
0	0	0	1	1	2	2	2	2	3	6	14	28	40	41	32	22	16	16	17	17	19	21	22	25	30	36	38	34	28	23	19	19	24	31	37	39	37	33	30	29	29	30	35	48	69	89	101	103	102
0	0	1	1	2	2	2	2	2	4	9	21	36	43	37	27	19	16	16	17	17	19	21	24	28	34	37	35	30	24	19	17	19	27	36	41	39	33	29	28	29	29	30	35	47	67	88	102	106	105
0	0	1	2	2	2	2	2	3	6	14	28	41	42	33	23	17	15	16	16	18	20	22	25	31	35	35	31	26	22	18	17	22	33	41	42	35	29	27	28	28	29	30	33	43	62	83	99	106	107
0	0	1	2	3	3	2	3	4	9	21	35	43	39	28	19	16	15	15	16	18	20	22	27	32	35	32	27	23	20	18	20	28	39	43	38	30	26	26	27	27	28	29	31	38	53	74	93	104	107
0	0	1	2	3	3	3	3	6	14	28	40	42	33	23	17	15	16	16	17	19	20	23	28	33	33	29	24	21	19	19	25	35	42	41	33	27	25	26	26	26	27	28	30	33	44	62	83	98	106
0	0	1	2	3	3	3	4	9	20	34	41	38	28	19	15	14	15	16	18	19	21	24	29	32	31	26	21	19	17	21	31	40	42	37	31	29	29	29	29	28	27	27	28	30	36	49	68	87	101
0	0	1	2	3	3	3	5	13	26	38	41	33	23	17	14	14	15	17	19	20	21	25	30	32	30	25	20	17	18	26	37	43	40	36	35	36	38	37	36	34	31	29	27	27	31	38	52	70	87
0	0	1	2	2	3	4	8	19	33	41	37	27	19	15	14	14	16	19	20	19	21	25	30	32	30	25	20	18	22	33	41	42	38	38	42	46	46	46	44	42	38	34	30	28	28	32	40	52	67
0	0	1	2	2	3	5	12	26	38	40	32	21	15	14	14	15	18	20	19	18	21	26	30	32	30	26	21	21	29	39	42	38	37	42	49	51	51	50	50	48	46	42	37	33	30	30	33	40	49
0	0	1	2	2	3	7	17	32	40	37	26	17	13	13	15	17	19	20	18	18	21	26	30	32	31	28	25	28	36	41	39	35	37	45	51	53	52	52	52	52	51	49	45	40	36	33	31	33	38
0	0	1	2	2	4	9	22	36	40	32	21	14	11	13	16	19	20	19	17	17	22	27	30	33	33	32	31	36	42	41	35	33	39	47	52	53	52	52	52	52	52	51	50	47	43	38	34	33	34
0	0	1	2	3	5	14	28	39	38	28	18	13	11	13	16	18	19	17	16	18	24	30	34	36	37	37	38	42	43	38	32	33	42	49	52	53	53	52	51	51	51	51	51	50	48	45	41	38	37
0	0	1	2	3	7	19	34	41	35	24	17	13	12	14	16	17	16	15	15	19	26	34	38	41	41	41	43	45	41	34	31	36	45	51	53	53	53	51	50	50	50	50	51	52	51	50	48	46	45
0	0	1	3	5	11	26	40	41	32	21	16	14	14	15	16	16	15	15	16	21	29	37	42	44	44	44	45	45	37	30	31	40	48	51	52	52	51	50	49	49	49	49	50	51	52	52	52	51	51
0	0	2	3	6	16	33	43	39	28	19	15	15	16	17	16	14	14	16	19	24	32	40	45	46	45	45	46	42	33	28	33	43	50	51	50	50	50	50	49	48	48	49	50	51	53	54	54	54	55
0	0	2	4	9	22	39	44	36	24	17	15	15	16	16	15	14	15	18	23	29	36	42	45	46	45	45	44	39	29	26	34	45	51	51	50	50	50	50	50	48	48	49	51	53	54	56	56	56	55
0	0	2	4	12	29	43	42	32	21	16	15	15	15	16	15	15	17	21	28	36	42	44	45	45	45	45	42	34	26	26	36	46	51	51	50	50	50	50	50	49	49	51	53	55	56	58	57	56	54
0	0	2	6	17	35	44	39	28	20	16	15	13	14	15	16	17	19	24	33	42	46	45	44	45	46	45	40	30	23	26	37	47	51	51	50	49	49	48	48	49	50	52	54	56	57	58	57	55	53
0	0	3	9	23	40	44	35	24	19	17	15	12	14	16	17	18	20	26	36	45	48	45	44	46	47	45	37	27	22	28	39	48	50	50	49	48	48	47	48	49	51	52	54	56	57	57	56	53	52
0	0	4	12	28	43	42	30	21	18	18	14	12	14	17	18	19	22	28	38	46	46	44	45	47	48	44	35	25	22	29	41	48	49	48	47	48	48	48	49	50	51	52	52	54	55	55	54	53	52
0	0	5	17	34	45	39	26	18	17	17	14	13	15	18	19	20	23	31	41	46	45	44	47	49	48	43	33	23	23	32	42	48	48	47	47	48	49	50	50	50	50	50	50	51	52	53	54	54	53
0	0	7	21	39	45	35	22	16	16	17	14	14	16	18	19	21	26	36	45	46	44	44	48	50	48	41	31	23	25	34	44	48	48	48	48	50	51	52	51	49	49	48	47	48	50	52	53	55	55
0	0	10	26	42	43	30	19	15	16	17	15	14	16	17	19	22	30	40	47	46	44	44	48	50	47	40	29	24	29	38	45	48	48	49	50	51	52	52	51	49	48	46	45	47	49	52	53	55	56
0	0	13	31	43	40	27	17	15	16	17	15	15	16	18	21	26	35	44	48	46	43	44	47	49	46	38	29	27	34	42	47	49	49	51	51	51	51	51	50	49	47	45	44	46	49	51	53	54	55
0	0	17	35	44	37	24	17	16	17	17	16	17	18	21	24	31	41	47	49	46	42	42	46	48	45	36	29	31	39	46	49	50	51	52	52	51	50	50	50	49	47	44	44	46	48	50	52	53	54
0	0	20	38	43	33	21	16	16	18	18	18	19	20	24	30	38	46	50	49	45	40	41	46	48	44	35	29	34	43	49	52	53	54	54	53	51	50	50	50	49	47	45	45	46	47	48	50	51	53
0	0	24	40	42	30	18	15	17	19	19	19	19	22	28	37	45	50	51	49	42	37	39	46	49	43	33	30	37	46	51	54	55	56	55	53	52	51	50	50	49	48	46	45	45	44	46	48	50	52
0	0	27	41	39	27	17	15	17	19	19	19	19	23	33	44	50	52	51	46	38	32	36	45	48	42	33	32	40	47	52	55	57	57	55	53	52	51	51	50	50	48	47	46	45	44	46	48	49	50
0	0	30	42	37	25	17	16	18	19	19	18	20	27	39	49	53	53	50	43	34	28	33	44	47	39	33	35	43	50	54	56	57	56	54	53	52	51	51	50	50	49	48	47	46	46	47	48	49	49
0	0	32	42	35	24	17	17	17	18	19	19	21	31	44	52	54	52	47	38	28	23	32	44	44	37	33	39	46	52	55	57	56	55	53	52	51	51	50	50	50	50	50	49	48	48	49	49	50	50
0	0	33	42	34	22	17	16	17	18	19	20	24	34	47	54	55	51	43	33	24	21	32	43	42	35	35	42	49	53	55	56	55	53	52	51	51	51	51	51	51	51	52	51	50	50	51	51	52	53
0	0	34	40	31	20	16	15	16	19	21	22	26	36	48	55	56	49	39	28	20	20	33	43	40	35	38	46	51	54	55	54	52	51	50	50	51	52	53	53	53	53	54	53	52	52	53	54	56	58
0	0	35	39	28	18	14	14	16	20	22	23	27	37	49	56	55	46	34	23	17	21	35	42	38	35	40	48	52	54	53	51	49	49	49	50	52	54	55	55	55	55	55	55	54	54	55	58	60	62
0	0	36	38	26	16	13	14	16	20	23	23	27	36	47	54	51	41	29	20	17	24	37	41	37	36	42	48	52	53	51	48	47	48	48	49	51	54	56	57	57	57	57	56	56	56	57	59	61	63
0	0	38	38	26	15	12	13	16	20	23	23	26	34	45	51	47	36	25	18	18	28	40	40	36	36	43	48	52	53	50	47	46	47	48	50	51	54	56	58	59	59	59	58	57	56	57	58	60	61
0	0	38	38	25	15	12	13	17	20	21	22	24	32	42	48	43	32	22	18	21	32	42	40	36	39	44	48	51	53	50	47	47	48	49	50	51	54	56	57	59	59	60	59	58	56	56	56	57	58
0	0	39	37	25	16	13	14	17	20	20	20	23	29	39	44	39	29	21	19	24	36	43	39	38	42	46	49	51	52	50	48	47	48	49	50	51	53	54	56	57	58	59	59	59	57	56	56	56	56
0	0	39	37	24	16	13	15	18	20	20	20	23	28	35	40	36	27	20	20	28	39	43	40	41	45	49	50	51	51	49	47	47	48	50	51	51	52	53	55	56	57	58	59	59	58	58	58	57	57
0	0	40	36	24	15	13	15	19	20	20	21	23	27	32	36	34	27	21	22	31	41	42	40	43	48	50	51	51	50	48	46	46	48	50	51	52	52	54	55	56	57	57	58	59	59	60	60	60	58
0	0	41	36	23	14	12	14	19	20	20	21	24	27	30	33	32	27	22	25	34	41	40	40	44	49	51	51	50	49	47	46	46	48	50	51	52	53	54	56	58	58	58	58	58	59	61	61	60	58
0	0	42	36	22	13	11	14	19	20	19	21	26	29	29	30	30	28	26	29	36	40	39	40	45	50	52	52	51	50	49	47	46	47	49	50	51	52	54	57	59	59	58	58	58	60	61	61	60	58
0	0	43	36	21	13	11	15	19	19	18	21	26	29	28	28	30	30	30	33	39	40	38	40	46	51	53	54	53	52	50	49	48	48	48	49	50	51	53	56	58	60	59	58	59	60	62	61	60	57
0	0	44	36	21	13	12	16	20	19	17	21	28	29	27	28	31	31	33	38	41	40	38	41	48	52	55	55	54	53	51	50	50	50	49	49	49	50	52	55	58	59	59	58	59	61	62	61	59	56
0	0	43	36	21	13	13	17	20	20	19	23	30	30	27	28	31	33	35	40	43	40	38	42	49	53	56	56	55	53	51	51	51	51	51	50	50	50	52	54	57	59	58	58	59	61	61	59	57	54
0	0	43	36	22	14	13	17	21	20	20	25	32	32	26	27	32	34	37	42	43	39	37	42	49	54	56	56	55	53	51	51	52	53	52	51	51	51	51	53	56	58	58	58	59	61	60	58	56	54
0	0	44	36	22	14	13	17	20	20	20	27	35	33	25	27	32	35	38	42	42	38	37	43	49	53	55	56	55	53	53	52	53	53	53	52	51	51	51	53	55	57	58	58	59	60	59	58	57	56
0	0	44	36	23	15	13	16	19	18	19	28	36	33	25	25	31	34	38	43	42	37	37	43	50	53	54	55	55	54	54	54	53	53	53	52	51	51	53	54	56	57	58	58	58	58	58	59	59	58
0	0	44	36	23	15	13	16	17	17	19	28	37	33	24	25	29	33	38	43	42	38	38	44	50	53	54	55	55	55	55	54	54	53	52	52	52	53	54	57	58	59	59	58	57	56	57	59	61	61
0	0	44	36	23	15	13	15	17	17	20	29	37	33	25	26	30	33	39	44	43	39	38	43	49	53	55	55	55	55	55	54	54	53	52	52	53	55	56	58	60	61	60	58	55	53	54	58	61	61
0	0	45	35	22	15	13	15	17	17	21	30	38	35	30	31	34	35	40	45	43	39	38	42	48	52	55	55	55	55	55	54	54	53	53	53	54	56	57	59	60	61	61	59	54	50	51	56	59	61
0	18	44	35	21	14	13	15	17	18	21	31	39	39	38	39	39	39	42	45	43	38	37	41	47	52	54	55	55	55	55	54	53	53	53	53	54	56	57	58	59	60	61	59	54	49	49	52	55	57
0	19	43	34	21	13	13	15	17	18	22	30	39	44	46	47	45	44	45	47	43	37	36	40	47	51	53	54	54	55	55	54	53	53	53	53	54	55	56	57	58	59	60	59	56	51	49	50	52	53
0	19	43	35	21	13	12	15	18	19	22	30	40	48	52	53	51	48	48	48	43	36	35	40	47	51	53	53	54	54	55	54	53	53	53	53	53	54	55	56	57	59	60	60	58	55	52	50	50	51
0	20	43	36	23	14	12	15	18	20	23	30	41	51	55	56	54	52	51	49	43	36	34	40	47	51	53	53	54	55	56	55	53	53	53	53	53	53	54	54	56	57	59	60	60	58	56	53	51	51
0	20	43	37	24	14	12	14	18	20	23	29	40	52	57	57	55	53	52	50	44	36	34	40	47	51	53	53	54	56	57	56	54	53	54	54	53	53	53	53	53	55	57	59	60	60	58	56	54	53
0	20	43	38	25	15	11	14	18	20	22	28	39	51	58	58	56	54	53	51	44	37	35	40	47	51	52	53	54	56	57	57	55	54	54	54	54	53	52	51	51	52	54	56	57	58	58	57	55	55
0	20	43	39	26	15	11	13	17	20	22	26	37	49	58	58	56	55	54	52	46	38	35	41	47	51	52	53	54	56	57	58	57	56	55	54	54	52	51	50	49	50	52	53	54	55	55	55	55	56
0	20	43	41	29	17	12	13	17	20	22	26	35	47	56	57	55	54	53	52	47	39	36	41	47	51	53	54	55	56	57	58	58	57	56	55	54	53	51	49	49	50	50	50	51	52	53	53	54	55
0	20	42	42	31	18	13	14	18	21	22	25	32	44	52	54	53	51	51	51	48	41	37	40	46	51	54	56	56	57	57	58	57	57	56	56	56	54	52	50	50	50	50	49	49	50	51	52	53	53
0	19	41	43	33	20	14	14	17	20	21	23	28	38	45	47	47	46	47	50	49	42	37	39	46	52	56	59	59	58	56	56	55	56	56	57	57	56	54	52	51	51	50	49	49	50	51	52	52	52
0	18	39	44	34	21	14	13	16	19	21	21	24	31	36	38	38	39	41	47	49	44	38	39	46	54	59	62	62	59	56	54	54	54	56	57	57	57	55	53	52	51	51	50	50	50	51	52	53	52
0	17	38	44	35	22	14	12	15	18	20	20	22	27	30	30	30	32	36	44	49	46	40	39	45	54	62	65	65	61	58	55	54	54	55	56	56	56	55	54	52	52	51	51	52	52	53	54	54	53
0	16	37	44	37	24	15	13	14	17	19	19	21	26	28	26	26	27	32	41	48	47	41	39	45	54	62	66	66	64	61	59	57	57	56	56	55	55	56	55	53	52	52	52	54	55	55	55	54	54
0	15	35	45	39	27	17	13	14	16	18	18	20	25	28	26	24	24	28	38	46	47	42	40	46	54	61	64	65	65	64	63	61	61	60	58	57	57	57	56	55	54	53	54	55	56	57	56	55	55
0	13	33	45	42	30	19	14	13	16	18	17	20	26	29	26	23	22	25	34	44	47	44	44	50	58	62	64	66	66	66	66	66	65	64	62	60	60	60	59	58	57	56	57	58	59	59	59	58	58
0	11	29	44	44	33	21	14	13	15	17	17	20	27	30	27	23	21	22	31	43	48	47	50	58	66	67	68	69	70	70	69	69	68	67	66	65	65	65	64	63	62	61	61	62	62	63	62	61	61
0	9	25	41	45	35	22	15	12	13	15	17	21	29	33	29	23	20	21	29	40	48	51	57	68	74	74	74	74	74	73	71	71	71	70	70	70	70	70	69	68	67	66	66	66	66	65	64	63	62
0	7	21	39	46	38	25	16	12	12	14	17	22	31	36	32	25	22	21	27	38	48	54	63	73	78	78	77	77	76	75	73	73	73	73	72	73	73	73	72	71	69	68	67	67	66	64	62	60	61
0	6	18	36	46	41	28	18	13	12	13	17	23	33	38	35	28	24	21	25	36	47	55	64	74	79	79	78	78	77	76	75	74	74	74	73	74	75	74	72	69	66	65	65	64	63	61	60	60	62
0	5	15	33	46	44	31	19	14	12	13	17	23	33	39	37	31	26	22	24	33	45	54	63	72	77	79	78	77	76	76	75	74	73	73	74	74	74	73	69	64	61	60	61	62	62	62	63	65	67
0	4	12	29	44	45	34	21	15	13	13	17	24	32	38	38	33	28	23	22	30	42	52	60	69	76	78	77	76	75	75	74	73	73	73	73	74	73	71	66	61	59	60	62	63	64	65	67	69	70
0	3	10	24	41	46	37	23	16	14	14	18	24	32	38	40	36	29	23	21	26	38	49	57	66	74	78	77	75	74	74	73	73	73	73	73	73	72	70	65	62	62	64	66	66	66	67	68	70	71
0	3	7	19	37	46	40	26	17	14	15	18	24	32	40	43	39	32	24	20	23	34	46	54	62	71	76	77	76	75	74	74	74	74	74	73	72	72	71	68	66	68	69	69	68	67	66	67	69	70
0	2	6	16	32	45	43	30	19	15	15	18	23	32	41	46	44	35	26	20	21	30	42	51	59	68	74	76	76	75	75	76	76	76	75	73	72	72	72	71	70	71	72	70	68	66	66	67	68	70
0	2	4	12	28	43	45	34	21	15	15	17	22	30	41	48	47	39	28	21	20	27	39	49	56	64	72	76	76	76	76	77	77	77	76	75	74	73	73	72	72	73	72	71	69	68	67	68	70	71
0	2	3	10	24	40	46	38	24	16	15	16	19	27	39	48	49	42	31	24	22	27	37	48	54	61	70	76	77	77	77	77	77	77	77	76	74	73	73	73	73	73	72	72	71	70	69	69	70	71
0	2	3	7	19	35	45	41	28	18	14	15	17	24	35	46	50	44	34	26	24	27	36	46	52	58	68	76	78	78	77	77	77	77	77	76	74	73	73	73	74	73	72	73	73	73	71	70	70	70
0	2	3	6	15	31	44	43	32	20	14	14	16	21	32	44	50	46	36	28	26	28	35	44	50	55	63	73	78	79	78	78	77	77	76	75	74	73	73	73	74	73	73	73	74	73	71	70	70	69
0	2	3	5	12	27	42	46	37	24	16	14	15	19	29	42	51	49	39	31	28	29	34	42	49	53	58	67	75	78	78	78	78	77	76	74	74	74	74	73	73	73	73	73	72	72	71	70	69	68
0	2	3	4	10	22	39	47	42	29	19	15	15	18	26	39	49	50	43	35	31	30	34	41	48	50	51	58	69	76	78	77	77	77	76	75	75	75	74	73	73	73	73	72	71	70	70	69	68	68
0	2	3	4	7	18	34	46	46	34	22	16	15	16	23	34	46	51	46	39	34	32	34	40	47	49	46	49	59	71	76	77	77	77	76	75	75	75	74	74	74	74	73	71	70	70	69	68	68	69
0	2	3	3	5	13	28	43	47	38	25	18	15	15	19	29	42	50	49	41	34	31	32	37	44	47	44	41	49	63	73	76	77	77	76	75	75	75	75	75	75	74	73	72	71	70	68	68	69	71
0	2	2	2	4	9	23	39	47	42	29	20	15	15	18	25	37	48	49	40	31	28	29	33	39	44	43	38	41	54	68	75	77	77	76	75	75	75	75	76	76	75	73	73	72	71	69	69	71	72
0	2	2	2	3	7	17	34	46	46	34	22	16	16	17	22	32	44	49	41	30	25	26	29	34	41	44	40	39	48	63	73	76	76	75	75	75	75	76	76	76	75	73	73	73	73	72	72	73	73
0	2	2	2	2	5	13	29	44	48	40	26	18	17	17	20	28	41	48	41	30	23	23	26	31	38	44	44	40	44	57	70	75	75	76	76	76	76	76	76	75	74	73	73	74	75	75	75	74	73
0	2	2	2	2	4	10	24	41	50	45	31	20	17	17	18	24	37	46	42	31	24	22	24	29	36	43	46	43	43	52	65	73	75	76	77	77	76	76	76	76	75	73	73	75	76	76	75	74	73
0	2	2	2	2	3	8	19	36	49	49	36	23	17	16	16	21	33	44	44	35	28	24	24	28	35	42	46	46	44	48	60	71	74	75	76	76	77	77	77	76	75	74	74	75	76	76	75	74	73
0	2	2	2	2	3	5	14	30	46	51	41	27	18	15	15	19	29	41	46	41	35	30	27	28	35	43	47	47	45	46	56	68	74	75	76	76	77	78	77	77	76	75	74	75	76	75	74	74	74
0	2	2	2	2	2	4	10	24	42	52	46	32	20	16	15	17	25	36	44	45	42	38	32	29	35	44	48	48	47	45	51	64	73	76	76	77	78	78	77	76	76	75	74	75	75	75	75	74	74
0	1	2	2	2	2	3	7	18	35	50	51	38	25	18	15	16	20	30	39	45	47	45	38	32	34	43	48	49	47	43	46	57	70	77	78	77	77	77	76	76	76	75	74	74	75	76	76	75	75
0	1	2	2	2	2	3	5	12	28	46	54	45	31	20	16	15	17	24	33	42	48	49	44	37	34	40	47	49	47	42	41	50	64	75	78	77	76	76	76	76	76	76	75	75	76	77	77	77	76
0	1	2	2	2	2	2	4	8	21	40	53	51	37	24	18	15	15	20	28	38	46	49	48	42	37	37	43	48	48	44	40	43	56	70	77	77	77	76	76	76	77	76	75	76	77	78	79	78	76
0	1	2	2	2	2	2	3	6	15	32	49	53	43	29	20	16	15	17	24	33	42	47	49	46	41	37	39	45	48	47	42	40	47	61	73	77	77	77	77	77	77	77	77	77	78	79	79	78	77
0	1	2	2	2	2	2	2	4	10	24	43	52	47	35	23	17	15	16	20	28	36	44	48	48	45	39	37	41	47	48	45	40	41	50	64	73	76	78	78	78	78	78	77	77	78	78	78	78	77
0	1	1	1	1	2	2	2	3	7	17	35	49	50	40	28	19	15	15	18	23	30	39	46	49	48	43	39	39	44	48	47	43	39	42	52	63	72	77	78	79	78	78	77	77	77	77	77	77	77
0	1	1	1	1	1	2	2	2	4	11	26	43	51	45	33	23	17	15	16	20	25	33	42	48	49	46	42	39	41	46	49	47	42	39	43	51	62	71	76	77	77	77	77	77	77	76	76	76	76
0	0	1	1	1	1	1	2	2	3	7	18	35	49	50	40	28	20	16	16	17	20	27	37	44	47	47	45	42	40	43	48	50	46	42	40	42	50	60	67	70	71	72	74	76	77	76	76	75	76
0	0	1	1	1	1	1	2	2	2	4	11	27	44	51	46	34	23	18	16	16	17	23	31	39	45	47	47	45	41	41	45	50	50	46	42	39	41	48	54	57	59	62	68	74	77	77	76	75	75
0	0	1	1	1	1	1	2	2	2	3	7	19	37	50	50	41	29	20	17	16	16	19	26	33	40	45	47	46	44	41	43	48	51	49	45	41	39	40	42	44	46	51	59	69	75	77	77	76	76
0	0	0	1	1	1	1	2	2	2	2	5	13	29	45	52	47	36	25	18	16	15	17	21	27	34	41	45	47	46	43	42	45	49	50	48	43	39	36	36	36	37	41	49	60	69	75	77	77	76
0	0	0	1	1	1	1	1	1	1	2	3	8	21	38	50	52	43	31	21	16	15	16	19	23	28	35	41	46	48	46	44	44	47	49	48	45	40	35	33	32	33	35	40	49	59	67	71	74	76
0	0	0	0	1	1	1	1	1	1	1	2	5	14	30	46	53	49	38	26	18	16	17	18	20	24	28	34	41	47	48	47	46	46	47	47	45	40	35	30	28	28	30	34	40	47	54	60	66	72
0	0	0	0	1	1	1	1	1	1	1	2	3	9	21	38	51	53	46	33	22	18	17	17	18	21	23	27	34	41	46	47	47	46	46	46	45	41	34	28	23	23	25	28	32	36	41	47	54	63
0	0	0	0	1	1	1	1	1	1	1	2	2	5	14	29	45	53	51	41	29	21	18	17	17	18	20	23	27	33	39	43	45	46	47	47	46	42	36	28	21	18	20	22	25	28	31	36	42	52
0	0	0	0	0	1	1	1	1	1	1	2	2	3	8	20	37	50	54	48	37	26	19	17	16	17	18	20	23	27	32	38	43	46	48	48	47	45	40	32	23	17	16	18	19	21	23	27	32	39
0	0	0	0	0	1	1	1	1	1	1	1	2	2	5	13	28	44	54	53	44	32	22	17	16	16	17	19	21	23	27	32	39	44	48	49	49	48	44	38	29	21	17	16	17	17	17	19	22	27
0	0	0	0	0	0	1	1	1	1	1	2	2	2	3	7	19	35	49	54	50	38	26	18	16	16	16	17	20	22	24	27	33	40	45	48	49	49	48	44	37	29	22	18	17	16	15	15	16	19
0	0	0	0	0	0	0	1	1	1	1	2	2	2	2	4	12	25	41	52	53	44	32	22	17	16	16	16	18	21	23	24	28	33	40	44	47	48	49	48	44	38	31	24	20	18	16	14	13	14
0	0	0	0	0	0	0	1	1	1	1	2	2	2	2	3	7	16	31	46	53	49	39	27	19	16	16	15	16	19	22	23	24	27	32	38	43	47	48	48	47	45	40	34	27	22	18	16	13	12
0	0	0	0	0	0	0	0	1	1	1	2	2	2	2	2	4	9	21	37	50	52	46	34	24	18	17	16	16	17	20	22	23	24	26	30	37	42	46	47	48	48	46	43	37	31	25	20	16	13
0	0	0	0	0	0	0	0	1	1	1	1	2	2	2	2	3	5	13	27	43	52	51	42	31	22	18	17	17	17	18	21	23	23	23	24	29	36	42	45	46	48	48	48	45	41	35	29	23	17
0	0	0	0	0	0	0	0	1	1	1	1	1	1	2	2	2	4	8	18	34	48	53	48	39	29	22	18	18	18	18	19	21	22	22	22	24	29	35	40	43	46	48	49	49	47	45	40	34	26
0	0	0	0	0	0	0	0	1	1	1	1	1	1	2	2	2	3	5	11	23	39	50	52	46	37	27	20	18	19	18	18	19	21	22	22	22	24	29	33	37	41	45	47	48	48	48	46	43	37
0	0	0	0	0	0	0	0	0	1	1	1	1	2	2	2	2	3	3	6	14	28	43	52	52	45	34	24	19	18	18	18	17	19	21	22	23	23	24	26	29	33	39	43	46	47	47	47	47	44
0	0	0	0	0	0	0	0	0	1	1	1	1	1	2	2	2	2	3	4	8	18	34	48	53	51	42	31	22	19	18	18	18	18	20	22	24	24	23	22	23	26	30	36	40	43	45	47	48	48
0	0	0	0	0	0	0	0	0	0	1	1	1	1	2	2	2	2	2	3	5	11	24	39	51	54	49	39	29	22	18	18	18	18	19	20	23	24	24	23	21	21	23	27	32	37	41	44	47	48
0	0	0	0	0	0	0	0	0	0	1	1	1	1	2	2	3	3	2	2	3	6	15	29	44	53	54	48	38	27	20	18	18	18	18	18	20	22	24	24	23	21	21	21	24	28	34	39	43	46
0	0	0	0	0	0	0	0	0	0	1	1	1	1	2	2	3	3	2	2	2	4	8	19	34	47	54	54	46	36	26	20	19	19	19	18	18	20	22	24	24	24	23	21	21	22	25	30	34	38
0	0	0	0	0	0	0	0	0	0	0	1	1	1	2	2	3	3	2	2	2	2	4	11	22	37	50	55	53	45	34	26	21	19	19	19	19	19	20	22	23	24	25	24	24	23	23	23	25	29
0	0	0	0	0	0	0	0	0	0	0	1	1	1	1	2	2	2	2	2	2	2	3	5	13	25	40	51	56	52	44	34	27	23	21	20	21	21	21	20	21	22	24	25	26	26	25	24	24	24
0	0	0	0	0	0	0	0	0	0	0	1	1	1	1	1	1	2	1	1	1	1	2	3	7	15	28	42	52	56	52	45	37	30	25	22	22	22	22	21	21	21	21	22	24	25	27	28	27	25
0	0	0	0	0	0	0	0	0	0	0	0	1	1	1	1	1	1	1	1	1	1	1	2	4	8	16	29	42	52	55	53	48	41	33	28	25	23	23	22	21	21	21	21	21	23	25	28	29	29
0	0	0	0	0	0	0	0	0	0	0	0	0	0	1	1	1	1	1	1	1	1	1	2	2	4	8	17	28	41	50	55	55	51	45	39	34	29	26	24	22	22	21	21	21	22	23	25	27	29
0	0	0	0	0	0	0	0	0	0	0	0	0	0	0	1	1	1	1	1	1	1	1	1	2	2	4	8	15	26	37	47	54	56	55	52	47	42	37	32	28	26	24	24	23	23	23	23	25	26
0	0	0	0	0	0	0	0	0	0	0	0	0	0	0	1	1	1	1	1	1	1	1	1	1	2	2	4	7	13	22	33	43	52	57	59	58	55	51	46	41	37	33	30	28	26	25	24	24	25
0	0	0	0	0	0	0	0	0	0	0	0	0	0	0	1	1	1	1	1	1	1	1	1	1	1	2	2	3	5	10	17	27	37	47	54	59	60	60	58	54	51	47	42	38	35	32	29	28	26
0	0	0	0	0	0	0	0	0	0	0	0	0	0	0	0	1	1	1	1	1	1	1	1	1	1	1	1	2	2	4	7	12	20	29	38	45	51	55	57	59	59	57	55	51	48	44	41	37	34
0	0	0	0	0	0	0	0	0	0	0	0	0	0	0	0	1	1	1	1	1	1	1	1	1	1	1	1	1	2	2	3	5	8	12	18	25	31	37	42	48	53	56	58	58	57	56	53	50	46
0	0	0	0	0	0	0	0	0	0	0	0	0	0	0	0	0	1	1	1	1	1	1	1	1	1	1	1	1	1	2	2	2	3	4	6	9	13	17	22	28	35	41	46	51	55	58	59	58	56
0	0	0	0	0	0	0	0	0	0	0	0	0	0	0	0	0	0	0	1	1	1	1	1	1	1	1	1	1	1	1	2	2	2	2	2	3	4	6	8	12	16	21	26	32	39	46	51	55	57
0	0	0	0	0	0	0	0	0	0	0	0	0	0	0	0	0	0	0	1	1	1	1	1	1	1	1	1	1	1	1	1	1	2	2	2	2	2	3	3	4	6	8	11	14	20	26	33	40	46
0	0	0	0	0	0	0	0	0	0	0	0	0	0	0	0	0	0	0	0	1	1	1	1	1	1	1	1	1	1	1	1	1	1	1	1	2	2	2	2	2	2	3	3	5	7	11	15	21	28
0	0	0	0	0	0	0	0	0	0	0	0	0	0	0	0	0	0	0	0	0	0	0	1	1	1	1	1	1	1	1	1	1	1	1	1	1	1	1	1	1	1	1	2	2	3	4	6	8	12
0	0	0	0	0	0	0	0	0	0	0	0	0	0	0	0	0	0	0	0	0	0	0	0	0	1	1	1	1	1	1	1	1	1	1	1	1	1	1	1	1	1	1	1	1	2	2	2	3	4
0	0	0	0	0	0	0	0	0	0	0	0	0	0	0	0	0	0	0	0	0	0	0	0	0	0	0	1	1	1	1	1	1	1	1	1	1	1	1	1	1	1	1	1	1	1	1	2	2	2
0	0	0	0	0	0	0	0	0	0	0	0	0	0	0	0	0	0	0	0	0	0	0	0	0	0	0	0	0	1	1	1	1	1	1	1	1	1	1	1	1	1	1	1	1	1	1	1	1	2
0	0	0	0	0	0	0	0	0	0	0	0	0	0	0	0	0	0	0	0	0	0	0	0	0	0	0	0	0	0	0	0	0	1	1	1	1	1	1	1	1	1	1	1	1	1	1	1	1	2
0	0	0	0	0	0	0	0	0	0	0	0	0	0	0	0	0	0	0	0	0	0	0	0	0	0	0	0	0	0	0	0	0	0	1	1	1	1	1	1	1	1	1	1	1	1	1	1	1	1
0	0	0	0	0	0	0	0	0	0	0	0	0	0	0	0	0	0	0	0	0	0	0	0	0	0	0	0	0	0	0	0	0	0	1	1	1	1	1	1	1	1	1	1	1	1	1	1	1	1
0	0	0	0	0	0	0	0	0	0	0	0	0	0	0	0	0	0	0	0	0	0	0	0	0	0	0	0	0	0	0	0	0	0	0	0	1	1	1	1	1	1	1	1	1	1	1	1	1	1
0	0	0	0	0	0	0	0	0	0	0	0	0	0	0	0	0	0	0	0	0	0	0	0	0	0	0	0	0	0	0	0	0	0	0	0	0	1	1	1	1	1	1	1	1	1	1	1	1	1
0	0	0	0	0	0	0	0	0	0	0	0	0	0	0	0	0	0	0	0	0	0	0	0	0	0	0	0	0	0	0	0	0	0	0	0	0	0	1	1	1	0	0	0	1	1	1	1	1	1
0	0	0	0	0	0	0	0	0	0	0	0	0	0	0	0	0	0	0	0	0	0	0	0	0	0	0	0	0	0	0	0	0	0	0	0	0	0	1	1	1	0	0	0	0	0	0	0	1	1
0	0	0	0	0	0	0	0	0	0	0	0	0	0	0	0	0	0	0	0	0	0	0	0	0	0	0	0	0	0	0	0	0	0	0	0	0	0	1	1	1	1	0	0	0	0	0	0	0	0
0	0	0	0	0	0	0	0	0	0	0	0	0	0	0	0	0	0	0	0	0	0	0	0	0	0	0	0	0	0	0	0	0	0	0	0	0	0	0	1	1	1	0	0	0	0	0	0	0	1
[truncated: 974 more columns]

## Sheet: Figure8_green
0	0	0	0	0	0	0	0	0	0	0	0	0	0	0	0	0	0	0	0	0	0	0	0	0	0	0	0	0	0	0	0	0	0	0	0	0	0	0	0	0	0	0	0	0	0	0	0	0	0
0	0	0	0	0	0	0	0	0	0	0	0	0	0	0	0	0	0	0	0	0	0	0	0	0	0	0	0	0	0	0	0	0	0	0	0	0	0	0	0	0	0	0	0	0	0	0	0	0	0
0	0	0	0	0	0	0	0	0	0	0	0	0	0	0	0	0	0	0	0	0	0	0	0	0	0	0	0	0	0	0	0	0	0	0	0	0	0	0	0	0	0	0	0	0	0	0	0	0	0
0	0	0	0	0	0	0	0	0	0	0	0	0	0	0	0	0	0	0	0	0	0	0	0	0	0	0	0	0	0	0	0	0	0	0	0	0	0	0	0	0	0	0	0	0	0	0	0	0	0
0	0	0	0	0	0	0	0	0	0	0	0	0	0	0	0	0	0	0	0	0	0	0	0	0	0	0	0	0	0	0	0	0	0	0	0	0	0	0	0	0	0	0	0	0	0	0	0	0	0
0	0	0	0	0	0	0	0	0	0	0	0	0	0	0	0	0	0	0	0	0	0	0	0	0	0	0	0	0	0	0	0	0	0	0	0	0	0	0	0	0	0	0	0	0	0	0	0	0	0
0	0	0	0	0	0	0	0	0	0	0	0	0	0	0	0	0	0	0	0	0	0	0	0	0	0	0	0	0	0	0	0	0	0	0	0	0	0	0	0	0	0	0	0	0	0	0	0	0	0
0	0	0	0	0	0	0	0	0	0	0	0	0	0	0	0	0	0	0	0	0	0	0	0	0	0	0	0	0	0	0	0	0	0	0	0	0	0	0	0	0	0	0	0	0	0	0	1	1	1
0	0	0	0	0	0	0	0	0	0	0	0	0	0	0	0	0	0	0	0	0	0	0	0	0	0	0	0	0	0	0	0	0	0	0	0	0	0	0	0	0	0	0	0	0	0	1	1	1	1
0	0	0	0	0	0	0	0	0	0	0	0	0	0	0	0	0	0	0	0	0	0	0	0	0	0	0	0	0	0	0	0	0	0	0	0	0	0	0	0	0	0	0	1	1	1	1	1	1	1
0	0	0	0	0	0	0	0	0	0	0	0	0	0	0	0	0	0	0	0	0	0	0	0	0	0	0	0	0	0	0	0	0	0	0	0	0	0	0	0	0	0	1	1	1	1	1	1	1	1
0	0	0	0	0	0	0	0	0	0	0	0	0	0	0	0	0	0	0	0	0	0	0	0	0	0	0	0	0	0	0	0	0	0	0	0	0	0	0	0	1	1	1	1	1	1	1	1	1	1
0	0	0	0	0	0	0	0	0	0	0	0	0	0	0	0	0	0	0	0	0	0	0	0	0	0	0	0	0	0	0	0	0	0	0	0	0	0	0	1	1	1	1	1	1	1	1	1	1	1
0	0	0	0	0	0	0	0	0	0	0	0	0	0	0	0	0	0	0	0	0	0	0	0	0	0	0	0	0	0	0	0	0	0	0	0	0	0	0	1	1	1	1	1	1	1	1	1	1	1
0	0	0	0	0	0	0	0	0	0	0	0	0	0	0	0	0	0	0	0	0	0	0	0	0	0	0	0	0	0	0	0	0	0	0	0	0	0	1	1	1	1	1	1	1	1	1	1	1	2
0	0	0	0	0	0	0	0	0	0	0	0	0	0	0	0	0	0	0	0	0	0	0	0	0	0	0	0	0	0	0	0	0	0	0	0	0	1	1	1	1	1	1	1	1	1	2	2	3	7
0	0	0	0	0	0	0	0	0	0	0	0	0	0	0	0	0	0	0	0	0	0	0	0	0	0	0	0	0	0	0	0	0	0	1	1	1	1	1	1	1	1	1	1	1	1	3	6	14	25
0	0	0	0	0	0	0	0	0	0	0	0	0	0	0	0	0	0	0	0	0	0	0	0	0	0	0	0	0	0	0	0	1	1	1	1	1	1	1	1	1	1	1	1	1	4	10	23	37	51
0	0	0	0	0	0	0	0	0	0	0	0	0	0	0	0	0	0	0	0	0	0	0	0	0	0	0	0	0	0	0	0	1	1	1	1	1	1	1	1	1	1	2	2	6	16	31	48	58	59
0	0	0	0	0	0	0	0	0	0	0	0	0	0	0	0	0	0	0	0	0	0	0	0	0	0	0	0	0	0	0	1	1	1	1	1	1	1	1	1	1	2	3	9	21	39	54	60	55	45
0	0	0	0	0	0	0	0	0	0	0	0	0	0	0	0	0	0	0	0	0	0	0	0	0	0	0	0	0	0	0	1	1	1	1	1	1	1	1	1	1	3	10	24	44	59	60	51	39	29
0	0	0	0	0	0	0	0	0	0	0	0	0	0	0	0	0	0	0	0	0	0	0	0	0	0	0	0	0	0	1	1	1	1	1	1	1	1	1	1	3	10	26	48	62	61	47	34	25	20
0	0	0	0	0	0	0	0	0	0	0	0	0	0	0	0	0	0	0	0	0	0	0	0	0	0	0	0	0	1	1	1	1	1	1	1	1	1	2	2	10	28	49	63	60	45	31	22	19	17
0	0	0	0	0	0	0	0	0	0	0	0	0	0	0	0	0	0	0	0	0	0	0	0	0	0	0	0	1	1	1	1	1	1	1	1	1	2	3	10	28	50	62	57	42	30	23	19	17	17
0	0	0	0	0	0	0	0	0	0	0	0	0	0	0	0	0	0	0	0	0	0	0	0	0	0	1	1	1	1	1	1	1	1	1	1	2	3	10	27	50	61	56	41	28	22	19	17	17	17
0	0	0	0	0	0	0	0	0	0	0	0	0	0	0	0	0	0	0	0	0	0	0	0	0	1	1	1	1	1	1	1	1	1	2	2	3	10	26	49	60	55	40	27	21	19	17	17	17	18
0	0	0	0	0	0	0	0	0	0	0	0	0	0	0	0	0	0	0	0	0	0	0	0	0	1	1	1	1	1	1	1	1	1	2	3	9	24	47	61	55	40	27	21	19	18	17	17	18	18
0	0	0	0	0	0	0	0	0	0	0	0	0	0	0	0	0	0	0	0	0	0	0	0	0	1	1	1	1	1	1	1	1	1	3	8	23	44	61	56	40	27	21	19	18	18	17	17	18	19
0	0	0	0	0	0	0	0	0	0	0	0	0	0	0	0	0	0	0	0	0	0	0	0	0	1	1	1	1	1	1	1	1	2	8	21	41	57	57	41	27	21	19	18	18	17	17	18	20	20
0	0	0	0	0	0	0	0	0	0	0	0	0	0	0	0	0	0	0	0	0	1	1	1	0	1	1	1	1	1	1	1	2	7	18	37	53	56	43	28	21	19	18	18	17	17	18	20	21	20
0	0	0	0	0	0	0	0	0	0	0	0	0	0	0	0	0	0	0	0	0	1	1	1	0	1	1	1	1	1	1	2	5	16	34	51	55	45	30	21	19	18	17	17	17	18	19	21	21	20
0	0	0	0	0	0	0	0	0	0	0	0	0	0	0	0	0	0	0	0	0	1	1	1	1	1	1	1	1	1	2	4	13	31	49	55	46	32	22	19	17	17	16	17	18	19	20	21	21	22
0	0	0	0	0	0	0	0	0	0	0	0	0	0	0	0	0	0	0	1	1	1	1	1	1	1	1	1	1	2	3	9	27	47	56	49	35	24	19	17	16	16	16	17	19	20	21	21	22	27
0	0	0	0	0	0	0	0	0	0	0	0	0	0	0	0	0	0	1	1	1	1	1	1	1	1	1	1	1	3	8	22	43	56	50	37	25	20	17	16	16	16	17	19	21	21	21	23	28	34
0	0	0	0	0	0	0	0	0	0	0	0	0	0	0	0	0	0	1	1	1	1	1	1	1	1	1	1	2	6	18	39	54	52	38	26	20	17	16	16	17	17	18	21	22	22	25	31	37	38
0	0	0	0	0	0	0	0	0	0	0	0	0	0	0	0	0	1	1	1	1	1	1	1	1	1	1	2	5	14	33	53	55	41	28	20	18	17	16	16	17	18	20	21	23	27	35	43	43	39
0	0	0	0	0	0	0	0	0	0	0	0	0	0	0	0	0	1	1	1	1	1	1	1	1	2	2	3	11	27	48	56	46	30	21	17	17	17	17	17	17	19	21	24	29	38	46	47	44	47
0	0	0	0	0	0	0	0	0	0	0	0	0	0	0	0	0	1	1	1	1	1	1	1	2	2	3	8	22	43	55	48	33	22	18	16	17	18	18	19	20	21	25	32	40	47	49	47	49	61
0	0	0	0	0	0	0	0	0	0	0	0	0	0	0	0	1	1	1	1	1	1	1	1	2	2	5	17	37	53	50	35	23	18	16	16	17	18	20	22	23	27	34	43	50	51	49	48	56	71
0	0	0	0	0	0	0	0	0	0	0	0	0	0	0	1	1	1	1	1	1	1	1	1	2	4	12	31	49	52	39	25	18	16	16	17	18	20	22	25	28	36	45	52	53	51	49	51	60	74
0	0	0	0	0	0	0	0	0	0	0	0	0	0	0	1	1	1	1	1	1	1	1	1	2	8	25	46	52	42	28	20	17	16	16	17	19	22	25	29	37	47	53	54	51	49	48	52	61	72
0	0	0	0	0	0	0	0	0	0	0	0	0	0	1	1	1	1	1	1	1	1	1	2	6	19	41	53	46	31	21	18	17	16	16	18	22	26	31	39	48	53	53	50	47	46	48	52	59	67
0	0	0	0	0	0	0	0	0	0	0	0	0	0	1	1	1	1	1	1	1	1	2	4	14	35	53	52	36	22	17	17	17	17	18	20	25	32	40	49	53	53	49	45	43	44	45	49	53	60
0	0	0	0	0	0	0	0	0	0	0	0	0	1	1	1	1	1	1	1	1	2	4	11	28	50	55	42	26	18	17	17	17	18	20	24	31	41	49	52	52	49	45	41	40	41	42	44	48	54
0	0	0	0	0	0	0	0	0	0	0	0	0	1	1	1	1	1	1	1	1	3	8	22	43	57	48	31	20	17	17	17	17	19	23	30	39	47	51	51	50	47	42	39	38	39	40	42	46	50
0	0	0	0	0	0	0	0	0	0	0	0	1	1	1	1	1	1	1	1	2	6	17	35	52	52	36	23	17	17	17	17	18	21	28	37	45	49	50	50	49	45	41	39	38	39	40	43	45	46
0	0	0	0	0	0	0	0	0	0	0	0	1	1	1	1	1	1	1	1	4	13	29	47	52	40	26	19	17	17	17	19	21	25	31	40	46	48	50	51	49	44	41	40	40	41	43	44	44	40
0	0	0	0	0	0	0	0	0	0	0	1	1	1	1	1	1	1	1	3	9	23	41	51	43	29	20	18	17	18	18	20	24	28	34	43	48	49	51	52	49	44	42	42	44	45	44	42	39	33
0	0	0	0	0	0	0	0	0	0	1	1	1	1	1	1	1	1	2	6	18	36	49	46	32	21	18	18	18	18	19	22	26	31	39	47	50	50	51	51	49	46	46	47	47	45	41	36	31	25
0	0	0	0	0	0	0	0	0	1	1	1	1	1	1	1	1	2	4	13	29	45	48	36	22	18	18	18	18	18	20	24	29	37	47	51	51	49	50	50	49	49	50	50	46	40	33	28	23	20
0	0	0	0	0	0	0	0	0	1	1	1	1	1	1	1	2	3	9	23	40	47	40	26	18	17	18	18	18	19	22	28	35	45	52	53	51	49	49	51	51	52	51	46	39	32	26	22	19	17
0	0	0	0	0	0	0	0	1	1	1	1	1	1	1	2	2	6	17	35	46	43	31	20	17	17	18	18	18	20	25	32	43	51	53	54	52	50	50	52	53	52	46	37	30	25	21	18	17	16
0	0	0	0	0	0	1	1	1	1	1	1	1	1	1	2	4	12	29	44	45	35	24	18	17	17	18	19	20	24	30	39	49	54	54	54	53	52	52	53	52	46	35	27	23	20	18	16	16	16
0	0	0	0	0	1	1	1	1	2	1	1	1	2	2	3	8	23	42	47	39	27	20	17	17	18	19	21	24	29	37	47	53	55	54	54	54	53	54	53	47	36	25	21	18	17	16	16	16	16
0	0	0	0	0	1	1	1	2	2	2	1	2	2	3	6	16	36	49	44	30	21	18	18	18	19	21	25	29	37	46	52	54	53	53	52	53	54	53	48	38	26	20	18	16	15	15	15	15	15
0	0	0	0	0	1	1	1	2	2	2	1	2	3	4	12	28	47	49	36	24	18	18	18	19	21	24	28	35	44	51	54	52	50	48	49	51	53	50	41	28	20	18	16	16	15	14	14	15	14
0	0	0	0	0	1	1	1	1	2	2	1	2	3	8	21	40	50	42	28	20	17	17	18	20	23	27	32	40	48	52	52	48	44	42	46	50	51	45	33	22	18	17	16	16	16	15	14	15	15
0	0	0	0	1	1	1	1	2	2	2	2	2	5	15	33	48	46	33	22	18	17	17	18	21	25	30	38	46	51	51	47	40	37	39	45	49	48	40	28	21	20	18	16	16	16	15	15	15	14
0	0	0	0	1	1	1	1	2	2	2	2	3	10	26	44	49	37	24	19	17	17	17	19	22	27	36	44	50	51	47	39	32	33	39	46	48	45	35	25	21	21	20	17	16	15	14	15	15	14
0	0	0	1	1	1	1	1	2	2	3	3	6	18	38	49	43	28	19	16	16	17	18	20	24	32	43	49	51	48	41	32	28	32	41	47	47	42	32	22	19	21	21	19	15	14	14	15	15	14
0	0	1	1	1	1	1	2	2	3	3	4	12	30	47	47	33	20	16	15	16	18	19	22	28	39	49	52	50	43	33	25	26	34	43	48	47	40	29	20	17	19	21	19	15	13	13	14	15	15
0	0	1	1	1	1	1	2	3	3	4	8	21	41	49	40	25	17	16	15	16	18	21	24	33	46	52	52	46	34	23	19	24	35	45	49	46	37	26	18	16	18	19	16	14	13	13	14	14	13
0	0	1	1	1	1	2	2	3	3	6	14	32	47	45	32	20	17	17	16	17	19	22	28	39	49	53	50	39	25	15	14	23	36	46	50	45	34	23	17	17	17	16	15	14	14	13	13	12	12
0	0	1	2	2	2	2	2	3	5	9	23	41	48	38	25	18	16	17	17	18	21	25	34	44	52	53	45	31	17	9	11	22	37	47	49	43	31	21	17	16	16	15	14	14	14	13	13	13	13
0	0	2	2	2	2	2	2	3	6	15	33	48	45	31	21	17	16	17	18	20	23	31	41	49	52	50	38	24	13	8	10	23	38	48	47	38	26	19	17	15	14	14	14	15	15	14	14	14	15
0	0	2	2	2	2	2	3	4	10	24	43	49	38	25	18	16	17	18	20	22	27	38	47	50	50	43	30	18	11	8	12	26	40	47	42	30	21	16	15	14	13	14	15	15	15	15	15	15	15
0	0	2	2	2	2	2	3	6	16	34	48	44	31	22	17	16	17	19	20	23	32	44	50	49	46	36	22	14	11	10	16	30	43	43	34	23	17	15	14	13	13	14	14	14	14	14	14	14	13
0	0	2	2	2	2	2	3	9	24	41	47	37	25	19	17	17	18	20	21	25	37	49	51	48	42	29	17	13	11	12	21	35	42	36	26	19	16	15	14	14	14	14	14	13	13	13	12	12	11
0	0	2	2	2	2	2	5	16	33	45	42	29	21	18	17	17	19	21	23	29	42	50	50	46	37	25	15	12	11	15	27	38	38	28	20	17	17	16	14	14	14	15	14	13	12	11	11	10	10
0	0	2	2	2	2	3	10	24	41	45	35	24	18	16	16	17	19	21	24	34	45	49	47	42	34	23	14	11	11	19	31	36	30	21	17	18	18	16	14	13	14	14	13	12	11	10	10	10	10
0	0	2	2	3	3	6	16	33	46	42	29	20	17	16	16	17	19	20	25	36	45	46	43	39	33	24	15	12	15	25	32	30	22	16	16	18	17	15	13	13	14	14	13	12	11	10	9	9	9
0	0	2	3	3	4	9	23	41	47	37	25	18	16	16	17	18	19	21	28	40	46	45	42	39	34	26	18	17	21	28	28	22	16	14	15	16	15	14	13	14	14	13	12	11	10	9	8	8	8
0	0	2	3	3	5	14	31	45	43	31	21	16	15	17	18	19	20	24	34	45	48	45	42	39	35	29	24	24	26	27	22	17	14	14	15	14	13	13	14	14	14	12	11	10	9	9	8	7	8
0	0	2	2	3	7	20	37	44	36	25	18	15	15	17	19	20	22	30	42	49	49	47	43	39	35	32	30	29	26	22	18	14	13	13	14	14	13	13	14	14	13	12	10	10	10	9	8	8	9
0	0	2	2	3	11	29	42	41	29	20	17	15	15	18	20	21	25	36	47	51	50	47	44	39	35	34	33	30	24	19	16	14	13	13	13	13	13	13	13	13	13	12	11	11	11	10	8	8	9
0	0	3	3	5	17	37	45	36	24	18	16	16	16	18	20	22	29	41	50	51	49	47	45	40	36	35	33	27	21	18	16	15	14	13	12	13	13	13	13	13	12	12	11	12	12	11	10	10	10
0	0	3	3	8	25	43	44	32	21	18	16	16	17	18	20	24	34	44	50	50	48	47	45	42	39	36	31	25	20	18	17	16	15	12	11	12	14	14	13	13	12	11	11	11	12	12	12	12	11
0	0	3	4	13	33	46	39	26	19	18	17	17	18	19	20	27	38	46	49	49	48	48	47	44	41	35	28	23	20	18	18	17	14	12	11	12	14	15	14	13	12	11	10	10	11	12	13	13	13
0	0	4	6	19	41	46	33	21	17	17	17	17	18	19	22	30	41	48	49	49	49	49	48	46	41	33	25	22	19	17	17	16	14	12	12	12	14	16	15	13	12	11	9	9	11	12	13	14	14
0	0	5	10	28	46	44	27	16	14	16	17	18	19	20	25	35	45	49	50	50	50	49	49	46	39	30	24	21	18	16	16	16	14	14	13	13	14	16	15	13	13	12	12	11	12	13	13	14	14
0	0	6	15	35	49	39	22	13	13	15	17	18	19	21	28	39	47	50	50	50	50	49	48	44	35	27	23	20	18	16	15	15	14	15	15	13	14	15	15	14	13	13	14	14	15	14	14	14	14
0	0	9	22	42	48	34	20	13	12	15	17	19	19	23	32	43	48	50	50	50	49	48	46	41	33	25	21	19	18	16	15	13	13	15	15	14	14	14	15	15	14	14	14	15	16	16	15	14	13
0	0	12	28	45	44	30	19	14	13	15	18	19	19	25	37	45	48	48	49	48	47	46	45	39	30	23	19	18	17	17	15	13	13	15	15	15	14	14	15	16	15	14	13	14	15	15	15	14	12
0	0	17	33	45	38	25	18	15	15	17	19	19	20	29	41	48	48	47	46	45	44	45	45	38	29	21	17	16	16	16	14	13	13	14	15	15	15	15	16	17	16	15	14	14	14	15	14	13	12
0	0	21	38	43	31	20	16	15	16	18	20	20	22	33	45	49	47	45	43	41	42	45	45	37	27	20	17	16	15	15	14	13	13	13	14	15	16	17	17	17	17	16	16	15	14	14	13	13	12
0	0	26	41	40	26	16	14	14	15	17	20	20	26	38	47	49	45	41	39	37	41	45	44	36	26	19	17	17	16	15	14	13	12	12	14	16	18	18	17	16	17	17	17	16	14	13	13	12	11
0	0	31	43	37	22	15	14	14	14	17	20	22	31	43	49	48	42	36	34	36	41	45	44	35	25	19	17	17	17	16	14	13	12	12	14	17	19	18	17	16	17	17	17	16	14	13	12	12	10
0	0	36	44	34	19	14	15	14	14	17	19	24	36	46	49	46	37	30	30	36	42	45	43	34	25	18	16	16	16	16	14	13	13	13	14	16	18	18	17	17	17	17	16	14	13	12	12	11	10
0	0	40	42	30	18	14	14	15	15	17	19	27	40	47	48	43	32	25	27	36	42	45	42	33	23	18	16	16	15	14	13	13	13	13	13	14	15	16	17	18	18	17	16	14	12	12	12	12	11
0	0	42	40	27	18	15	14	15	16	17	20	30	43	48	46	39	28	21	25	36	43	45	41	31	21	17	16	17	16	13	12	13	13	13	13	13	14	15	17	18	19	19	18	16	14	13	14	14	14
0	0	43	37	24	17	16	15	16	18	19	22	33	45	48	44	35	24	19	24	37	45	46	41	29	19	15	16	17	16	13	11	11	12	13	13	14	15	16	17	19	21	22	22	20	18	17	17	17	18
0	0	43	34	22	16	16	16	17	18	20	24	35	45	47	41	32	22	18	25	38	45	46	39	27	18	14	14	15	14	13	11	11	12	14	15	15	15	16	17	19	22	24	25	24	22	21	21	22	23
0	0	40	30	19	15	15	16	17	18	20	26	37	46	46	39	28	19	17	26	40	45	44	36	25	16	12	12	14	14	12	11	11	13	15	16	15	14	15	16	18	21	23	24	24	23	23	25	26	27
0	0	38	27	18	15	14	14	15	17	20	28	40	47	45	36	25	17	17	28	41	45	43	34	22	14	11	11	14	14	11	10	12	14	15	15	14	14	15	16	18	20	21	22	22	22	24	27	29	31
0	0	36	25	18	15	13	13	14	16	21	30	43	48	44	34	23	16	18	30	41	45	42	31	20	14	12	12	15	15	11	10	12	13	13	13	13	14	16	17	18	20	21	21	21	22	24	28	31	33
0	0	34	23	17	14	13	13	15	17	23	34	45	48	44	33	23	17	20	32	42	45	40	29	18	13	12	13	16	15	11	10	11	11	11	11	13	15	17	19	21	22	23	22	22	23	25	28	32	33
0	0	32	21	16	14	13	14	16	19	26	37	46	48	44	34	23	19	24	35	42	43	37	26	17	13	12	14	15	14	11	10	10	10	10	11	13	15	18	22	24	24	24	24	24	25	26	28	31	32
0	0	30	19	15	15	15	15	17	20	27	37	46	49	45	35	25	23	29	37	42	40	33	23	16	13	13	14	15	14	13	13	12	11	11	12	14	17	20	24	26	26	25	25	26	26	27	29	31	32
0	0	28	17	14	15	16	16	18	21	28	38	46	49	45	36	28	27	33	40	41	37	28	21	17	16	17	18	17	17	19	20	19	18	17	17	18	20	23	26	26	25	24	25	28	30	31	31	32	34
0	0	25	16	15	16	16	17	18	22	30	40	47	48	44	36	31	32	37	42	41	35	26	22	22	22	23	24	23	24	27	29	29	28	26	24	24	25	26	27	26	25	25	27	30	33	35	34	35	37
0	0	22	16	15	16	16	17	19	24	34	44	49	48	43	37	35	37	40	43	41	36	29	28	30	30	30	30	30	31	35	37	37	37	35	31	29	29	28	28	28	28	28	31	34	37	38	37	37	40
0	0	20	14	15	16	15	16	19	25	36	47	51	49	43	38	38	39	42	44	42	39	36	36	37	36	34	34	34	36	40	41	42	42	41	37	34	33	31	31	33	34	35	36	39	41	41	41	41	41
0	0	18	14	15	16	15	16	18	23	34	46	52	49	43	39	39	41	43	45	44	43	41	41	40	38	36	35	35	38	41	43	44	45	43	40	38	37	36	37	39	41	42	42	43	44	44	43	43	42
0	0	17	14	15	15	15	16	18	21	32	45	51	50	42	37	38	42	45	46	45	45	45	43	41	39	38	36	36	38	42	44	45	45	43	41	40	40	40	41	44	46	46	46	46	46	46	45	43	42
0	0	17	14	15	15	15	17	18	22	33	45	51	49	41	35	38	44	48	48	47	47	46	44	42	42	41	39	39	40	42	43	44	44	42	41	40	41	42	43	46	47	47	47	47	47	46	45	44	43
0	0	17	14	15	15	16	18	19	23	34	46	51	48	41	35	39	46	50	49	48	47	47	45	45	45	44	42	42	42	43	43	44	44	43	41	40	41	42	44	47	48	47	47	47	46	45	45	45	43
0	0	17	14	14	16	17	18	19	23	35	46	49	48	43	38	42	49	51	50	48	48	47	46	46	47	47	45	45	44	44	44	44	45	44	42	41	42	43	45	47	48	47	45	45	45	45	45	46	45
0	0	17	13	14	16	17	19	18	24	36	46	49	49	45	41	45	50	51	49	48	48	47	47	47	48	48	47	47	46	45	45	45	46	46	45	44	44	44	45	47	49	48	45	43	44	45	47	48	48
0	0	17	13	13	15	18	18	19	27	39	48	51	51	47	43	47	50	50	49	48	48	48	48	47	47	48	48	48	47	46	46	45	46	47	47	47	47	46	46	47	49	48	46	43	44	46	48	50	51
0	0	17	13	12	14	18	19	19	30	44	51	53	53	48	45	48	50	49	48	48	48	49	49	48	47	48	49	49	48	47	46	45	46	47	48	50	50	49	48	48	49	49	47	45	45	46	48	50	52
0	0	16	12	12	14	18	20	21	33	47	54	55	53	49	46	48	49	48	47	48	49	49	49	48	48	49	50	50	49	48	47	46	47	48	49	51	51	51	51	51	51	49	47	46	46	47	48	50	52
0	0	16	12	12	13	17	20	23	35	49	55	55	52	48	46	48	49	46	46	49	50	50	49	49	50	50	51	50	49	48	47	47	48	49	50	51	51	52	52	53	53	51	49	48	48	48	48	49	50
0	0	16	12	12	13	15	20	25	37	50	56	55	53	48	47	50	49	47	47	50	52	51	50	51	52	52	52	51	49	48	48	49	50	50	51	51	52	52	52	53	54	54	51	50	49	49	49	49	49
0	0	17	12	12	13	15	20	26	38	51	57	56	53	49	50	53	51	49	49	51	53	52	51	53	54	54	53	52	50	49	50	51	52	51	52	52	52	52	52	52	54	54	53	52	52	51	51	51	49
0	0	17	13	13	14	15	20	27	38	50	57	56	54	52	52	55	53	50	51	52	53	53	53	54	56	56	54	53	52	51	51	53	53	52	53	53	53	53	53	53	54	54	54	54	54	54	53	53	52
0	0	18	13	14	14	15	19	27	37	48	55	56	56	55	56	57	55	51	52	53	54	54	54	55	56	56	55	55	53	52	53	53	53	53	54	54	55	55	54	54	54	54	54	54	55	56	55	56	55
0	0	19	14	14	14	15	19	27	37	48	55	57	58	58	59	59	56	52	52	54	55	55	54	55	56	56	55	55	54	54	54	54	54	54	55	55	56	57	56	56	55	55	55	54	54	55	56	58	58
0	0	20	15	14	14	15	18	27	38	49	56	58	59	59	60	60	57	53	52	54	56	55	55	55	56	56	55	55	55	55	55	56	55	55	55	56	58	59	58	57	56	56	56	54	53	54	56	59	60
0	0	21	15	14	14	14	17	25	36	48	56	59	59	58	59	59	58	55	53	54	55	55	55	55	56	56	55	55	55	55	55	56	56	56	56	57	59	60	60	58	57	58	58	56	54	54	57	60	61
0	0	23	16	14	14	13	15	22	32	45	55	59	59	57	56	57	58	57	55	53	54	54	55	55	56	55	54	54	54	54	54	56	58	57	56	57	59	60	60	59	58	58	58	57	55	55	57	59	61
0	0	26	17	15	14	13	14	19	28	42	54	59	59	56	53	54	57	58	56	53	52	53	54	55	56	54	53	53	54	54	55	57	58	57	56	57	58	60	61	60	58	57	57	55	54	54	56	57	58
0	0	29	20	16	15	14	14	17	26	41	54	60	60	56	51	51	55	59	57	53	50	51	52	55	56	54	52	53	54	55	56	57	57	56	56	57	59	59	60	59	57	54	52	50	50	51	52	53	53
0	0	32	22	17	15	14	14	17	25	40	54	60	60	56	49	47	52	57	57	53	49	48	50	54	56	54	52	53	54	56	57	57	57	58	58	59	59	58	58	56	53	50	47	45	44	46	47	47	47
0	0	35	23	18	16	15	15	16	23	37	52	60	61	57	48	44	47	54	57	53	47	45	48	53	55	53	53	53	55	57	58	58	59	60	59	58	57	55	53	51	47	43	40	39	39	40	41	42	42
0	0	38	25	19	17	16	15	16	20	32	48	59	62	58	48	41	43	51	57	54	46	42	45	50	52	53	53	54	55	57	59	59	61	61	59	56	53	50	47	44	40	37	35	35	36	37	38	38	38
0	0	41	27	20	18	16	15	15	18	28	43	57	63	59	49	40	40	48	56	55	47	41	42	46	50	52	54	54	54	57	59	60	62	61	58	54	50	47	43	40	37	35	34	35	35	36	37	37	36
0	0	45	29	21	18	17	16	16	18	26	40	55	63	61	51	41	37	43	53	56	49	42	41	45	50	54	55	55	55	57	60	60	60	60	57	54	51	48	45	42	40	38	37	37	38	38	38	38	37
0	0	49	32	21	18	17	17	17	19	24	37	53	63	61	52	41	34	37	48	55	52	45	44	48	54	60	62	62	61	62	63	62	62	61	60	58	57	55	52	50	47	45	43	43	43	43	42	40	38
0	0	52	36	22	17	17	17	18	20	23	35	51	61	61	52	40	32	32	43	55	56	50	48	53	62	70	73	73	72	71	70	69	68	67	66	65	64	62	60	58	56	52	50	48	48	46	44	42	39
0	0	54	40	25	18	16	17	18	20	23	32	46	58	59	50	39	31	28	38	52	58	55	53	59	69	77	81	82	82	80	78	76	75	75	72	69	68	67	64	62	61	58	54	52	50	48	46	44	41
0	0	55	45	28	19	16	16	17	20	22	28	40	51	54	47	37	29	25	32	47	58	58	57	64	73	80	85	87	87	85	83	81	80	79	76	72	70	68	67	64	63	60	56	52	51	49	47	46	42
0	0	55	48	30	19	16	16	17	19	22	25	33	42	47	41	33	27	22	25	40	54	59	60	66	75	81	85	87	87	86	85	83	82	82	79	75	72	69	68	65	63	61	56	52	51	49	47	45	42
0	0	52	51	33	21	17	16	16	18	21	23	27	34	38	35	29	25	20	20	32	48	57	61	67	76	83	85	86	86	86	85	84	83	83	81	78	74	71	68	66	63	60	56	52	50	47	44	42	39
0	0	47	53	38	23	18	16	16	17	20	21	23	27	29	28	25	22	19	17	25	42	54	60	67	77	84	87	87	86	86	86	86	84	82	81	80	76	72	69	66	62	59	55	51	48	44	41	38	35
0	0	41	53	43	28	20	17	16	16	19	19	20	22	23	23	22	21	18	16	21	36	50	57	64	75	85	89	88	87	87	88	87	85	82	80	80	78	75	71	66	62	58	53	49	44	39	37	34	30
0	0	34	51	48	33	22	17	15	16	18	19	19	20	22	22	21	20	19	17	21	33	47	55	61	71	83	89	89	88	88	88	88	86	84	81	80	79	76	73	68	63	57	51	47	42	37	33	30	25
0	0	27	48	53	40	26	18	16	15	17	19	19	20	22	24	23	22	22	21	23	32	44	53	58	67	79	87	88	88	88	88	88	87	86	84	82	80	77	74	70	63	56	49	46	41	36	32	27	22
0	0	20	42	54	47	32	21	16	16	17	19	19	19	22	25	27	25	24	25	27	33	42	51	56	63	75	84	87	88	88	87	87	87	87	85	83	81	78	75	71	64	56	50	46	41	37	33	28	23
0	0	13	34	52	51	37	24	18	16	17	18	19	19	20	24	28	28	27	28	32	36	42	49	54	60	71	81	86	87	88	87	87	87	86	85	84	82	79	75	71	66	59	52	48	43	39	35	30	26
0	0	9	25	46	53	42	28	19	16	16	16	18	19	19	21	26	30	30	31	35	39	44	49	53	57	66	77	84	86	87	87	86	86	85	84	84	83	80	76	72	68	62	56	51	46	42	37	32	29
0	0	6	18	39	52	47	33	22	17	15	14	16	18	18	19	21	28	34	35	36	42	46	51	54	55	60	71	80	85	86	86	86	85	85	84	83	82	80	76	72	69	65	59	54	49	44	39	35	31
0	0	4	12	30	48	51	39	25	17	15	14	14	17	18	17	18	26	38	39	36	41	47	52	55	53	55	63	74	81	84	85	85	86	85	84	82	81	79	76	73	69	65	61	56	51	47	43	37	33
0	0	3	7	22	41	52	46	32	20	16	14	13	16	17	17	17	24	40	43	37	39	44	51	55	54	50	55	68	77	82	84	86	86	86	84	82	80	78	76	73	69	65	62	57	53	50	46	41	34
0	0	3	5	14	33	49	51	40	26	17	14	13	15	17	17	18	22	36	46	40	38	42	48	54	56	49	48	59	72	80	83	85	86	86	84	82	80	79	77	75	70	65	61	58	54	51	48	42	34
0	0	2	3	9	24	43	52	46	32	20	15	13	14	16	18	18	20	31	45	43	38	40	45	51	55	50	43	50	65	75	80	83	84	84	83	82	80	79	77	75	71	66	62	60	56	52	48	41	33
0	0	2	2	5	16	35	50	51	39	25	17	14	13	15	18	19	19	25	41	44	37	38	43	47	52	51	42	43	56	68	76	79	80	80	81	80	79	78	77	75	72	67	64	62	58	53	47	40	34
0	0	2	2	3	10	26	44	52	45	31	20	14	13	14	17	18	19	21	35	43	37	36	41	44	48	51	44	39	46	58	68	74	76	77	77	77	77	77	76	74	71	68	65	63	60	54	48	41	35
0	0	2	2	2	6	17	36	51	51	38	23	16	14	14	16	17	18	19	29	41	40	35	37	40	45	51	48	39	40	48	59	67	72	73	73	74	74	74	72	71	70	68	67	64	60	55	49	43	39
0	0	2	2	2	3	11	28	46	54	45	29	18	14	14	14	15	17	19	24	36	41	36	33	36	42	51	52	43	37	40	48	58	66	69	70	70	71	70	69	69	69	69	69	65	61	56	51	47	43
0	0	2	2	2	2	6	19	39	52	50	35	21	15	13	12	14	17	19	21	29	38	37	32	32	38	47	53	47	38	36	40	48	57	63	65	66	67	68	68	68	68	69	69	66	62	58	55	52	48
0	0	2	2	2	2	4	12	30	47	52	42	26	16	12	11	13	16	19	19	23	32	36	35	32	32	40	52	52	43	36	35	39	47	54	59	61	63	65	67	67	67	67	68	66	63	60	58	55	52
0	0	2	2	2	2	2	7	21	39	51	47	33	20	13	12	13	15	17	19	21	27	35	39	35	31	35	49	55	48	39	33	33	36	43	51	55	58	61	63	64	64	65	66	64	63	61	59	57	53
0	0	2	2	2	2	2	4	13	30	47	52	42	27	17	13	13	14	16	19	21	24	34	42	41	36	36	46	55	53	45	36	30	28	32	40	46	51	55	57	59	61	63	63	62	61	60	58	56	53
0	0	1	1	2	2	2	3	8	21	40	53	50	35	21	15	14	14	16	19	21	24	32	42	45	43	42	47	54	55	51	43	33	26	24	28	35	41	46	50	53	56	58	58	57	57	56	55	54	52
0	0	1	1	1	2	2	3	5	13	31	50	55	43	27	18	14	14	15	18	21	24	28	36	43	46	47	49	52	54	54	49	41	31	24	22	24	29	35	40	45	48	50	50	51	51	51	51	51	50
0	0	1	1	1	1	2	2	3	7	21	42	55	51	36	22	16	14	14	16	20	23	25	31	39	45	46	47	50	52	53	53	48	40	31	25	22	22	25	30	35	38	39	40	41	42	43	45	46	46
0	0	1	1	1	1	2	2	2	4	13	32	51	55	44	30	19	15	14	15	17	20	23	27	36	43	43	44	47	50	51	52	50	47	41	35	30	26	24	25	27	29	30	31	31	32	35	38	39	40
0	0	1	1	1	1	1	2	1	2	7	22	43	55	51	38	25	17	14	14	15	17	20	25	34	41	42	41	44	48	49	48	48	48	46	44	41	37	33	29	26	25	25	25	26	26	28	30	32	33
0	0	1	1	1	1	1	1	1	1	4	13	32	50	54	45	32	21	16	14	14	15	17	21	30	39	43	40	39	42	43	43	43	45	46	47	46	43	41	38	33	29	27	25	23	22	22	23	24	25
0	0	1	1	1	1	1	1	1	1	2	7	20	40	53	51	41	28	18	15	14	14	15	18	25	34	41	40	35	34	34	35	37	40	43	45	44	41	40	41	40	38	34	31	26	22	20	19	19	19
0	0	1	1	1	1	1	1	1	1	2	3	11	28	48	54	48	35	23	17	14	14	14	16	21	28	35	38	35	32	28	26	28	33	38	41	40	36	34	35	37	39	39	38	33	28	23	20	18	17
0	0	1	1	1	1	1	1	1	1	1	2	5	17	38	53	53	43	30	20	15	14	14	15	18	22	27	33	38	38	30	23	21	26	32	37	37	33	29	27	26	29	33	37	39	36	32	26	22	19
0	0	1	1	1	1	1	1	1	1	1	2	3	10	27	47	55	50	39	26	17	15	15	15	16	18	22	28	37	44	39	28	22	22	26	32	35	32	27	22	19	19	23	28	33	37	38	35	31	25
0	0	0	1	1	1	1	2	2	2	2	2	2	5	17	37	51	54	47	34	22	16	15	14	14	16	18	23	32	42	44	37	30	25	24	28	32	33	29	23	18	17	17	18	22	28	34	38	38	34
0	0	0	1	1	1	1	1	2	2	2	1	2	3	10	25	44	53	52	43	30	20	16	15	14	14	16	18	24	32	38	39	38	33	28	27	30	33	33	28	22	19	17	16	15	17	25	33	38	39
0	0	0	1	1	1	1	1	2	2	1	1	1	2	5	15	33	49	54	50	40	27	19	15	14	13	13	15	19	24	28	34	39	40	36	33	30	31	35	34	29	24	21	19	16	14	18	26	33	38
0	0	0	0	1	1	1	1	1	2	1	1	1	2	3	8	21	40	53	55	48	36	24	17	14	12	12	12	16	20	23	27	35	42	43	40	35	32	34	36	35	32	28	24	21	18	19	25	31	36
0	0	0	0	1	1	1	1	1	1	1	1	1	2	2	4	12	29	47	56	54	46	33	21	15	13	12	12	14	17	20	23	30	38	43	44	41	37	35	35	37	37	36	32	27	24	24	27	31	35
0	0	0	0	0	0	1	1	1	1	1	1	1	1	1	2	5	17	36	52	57	53	43	28	18	14	13	12	13	14	17	20	25	31	38	42	44	42	40	37	35	38	40	39	35	31	30	31	34	36
0	0	0	0	0	0	1	1	1	1	1	1	1	1	1	1	2	9	23	42	54	57	51	38	24	16	14	13	12	12	15	18	21	25	30	35	40	43	43	40	37	37	40	42	41	37	34	34	36	38
0	0	0	0	0	0	1	1	1	1	1	1	1	1	1	1	1	4	13	29	46	55	55	47	33	22	16	14	13	12	13	16	19	21	23	27	33	39	42	42	40	39	41	43	43	41	39	37	37	39
0	0	0	0	0	0	0	1	1	1	1	1	1	1	1	1	1	2	6	16	33	49	56	53	43	31	22	16	14	13	13	14	17	19	20	21	25	31	36	39	40	41	42	43	43	42	41	39	38	40
0	0	0	0	0	0	0	0	1	1	1	1	1	1	1	1	1	2	3	8	19	37	51	55	50	41	31	21	15	13	13	13	15	17	18	19	21	24	28	32	36	40	42	43	43	41	40	40	41	41
0	0	0	0	0	0	0	0	0	1	1	1	1	1	1	1	1	2	2	4	9	22	41	53	54	49	40	29	19	14	13	13	15	16	17	17	18	20	22	25	29	33	39	41	42	41	40	40	41	43
0	0	0	0	0	0	0	0	0	0	1	1	1	1	1	1	1	2	2	2	4	11	26	44	54	54	48	38	26	18	14	14	15	16	16	16	16	17	19	21	23	26	32	37	40	42	41	40	40	43
0	0	0	0	0	0	0	0	0	0	1	1	1	1	1	1	1	1	2	2	2	5	13	30	48	55	53	46	36	25	18	15	15	15	15	15	15	15	17	20	21	23	25	30	35	40	43	42	41	42
0	0	0	0	0	0	0	0	0	0	1	1	1	1	1	1	1	1	1	2	2	3	6	16	35	50	56	54	46	36	26	19	16	15	15	16	16	15	16	17	19	21	22	24	28	33	39	42	42	43
0	0	0	0	0	0	0	0	0	0	1	1	1	1	1	1	1	1	2	2	2	2	3	8	21	38	52	56	54	47	37	28	21	18	16	16	17	16	15	15	16	19	21	22	23	26	30	36	39	41
0	0	0	0	0	0	0	0	0	0	1	1	1	1	1	1	1	1	2	2	2	2	2	4	10	24	40	52	56	55	48	39	30	23	19	17	17	17	15	14	14	16	19	21	22	23	25	28	32	35
0	0	0	0	0	0	0	0	0	0	1	1	1	1	1	1	1	2	2	2	2	2	1	2	5	12	25	40	51	56	55	50	41	33	26	21	19	18	16	15	15	16	17	18	20	22	23	23	25	28
0	0	0	0	0	0	0	0	0	0	0	1	1	1	1	1	1	1	1	2	2	2	1	2	2	5	12	24	39	51	57	57	51	44	37	30	24	21	18	17	17	17	17	18	18	20	21	21	21	22
0	0	0	0	0	0	0	0	0	0	0	0	1	1	1	1	1	1	1	1	1	1	1	1	2	2	5	12	23	38	51	58	57	54	49	43	35	28	23	19	18	18	18	18	18	18	18	18	19	19
0	0	0	0	0	0	0	0	0	0	0	0	0	1	1	1	1	1	1	1	1	1	1	1	1	2	2	5	10	21	35	49	56	58	57	54	48	40	33	26	22	20	19	18	18	18	18	17	17	18
0	0	0	0	0	0	0	0	0	0	0	0	0	1	1	1	1	1	1	1	1	1	1	1	1	2	2	2	4	9	18	31	43	52	58	60	58	52	46	38	31	26	22	20	19	19	18	17	17	17
0	0	0	0	0	0	0	0	0	0	0	0	0	1	1	1	1	1	1	1	1	1	1	1	1	1	2	2	2	3	7	14	24	36	46	54	58	59	57	51	44	38	32	28	25	23	21	19	19	20
0	0	0	0	0	0	0	0	0	0	0	0	0	0	1	1	1	1	1	1	1	1	1	1	1	1	1	1	2	2	3	5	10	17	26	37	47	55	60	60	57	52	46	41	36	33	30	28	27	27
0	0	0	0	0	0	0	0	0	0	0	0	0	0	0	1	1	1	1	1	1	1	1	1	1	1	1	1	1	2	2	2	4	7	11	18	28	39	50	57	60	60	58	54	51	47	45	43	42	41
0	0	0	0	0	0	0	0	0	0	0	0	0	0	0	0	0	0	0	1	1	1	1	1	1	1	1	1	1	2	2	2	2	3	4	7	12	20	30	40	50	56	59	60	59	58	57	57	56	53
0	0	0	0	0	0	0	0	0	0	0	0	0	0	0	0	0	0	0	0	0	1	1	1	1	1	1	1	1	1	1	2	2	2	2	3	5	8	12	20	29	38	45	50	54	56	57	59	58	56
0	0	0	0	0	0	0	0	0	0	0	0	0	0	0	0	0	0	0	0	0	1	1	1	1	1	1	1	1	1	1	1	1	1	2	2	2	3	4	7	11	18	24	30	35	40	43	45	46	45
0	0	0	0	0	0	0	0	0	0	0	0	0	0	0	0	0	0	0	0	0	1	1	1	1	1	1	1	1	1	1	1	1	1	1	2	2	2	2	2	4	6	9	12	16	20	23	25	26	26
0	0	0	0	0	0	0	0	0	0	0	0	0	0	0	0	0	0	0	0	0	1	1	1	1	1	1	1	1	1	1	1	1	1	1	2	2	2	2	2	2	2	3	4	6	7	9	10	10	10
0	0	0	0	0	0	0	0	0	0	0	0	0	0	0	0	0	0	0	0	0	0	1	1	1	1	1	1	1	1	1	1	1	1	1	1	2	1	1	1	2	2	2	2	3	3	4	4	3	3
0	0	0	0	0	0	0	0	0	0	0	0	0	0	0	0	0	0	0	0	0	0	1	1	0	0	1	1	1	1	1	1	1	1	1	1	1	1	1	1	1	1	2	2	2	2	2	2	2	2
0	0	0	0	0	0	0	0	0	0	0	0	0	0	0	0	0	0	0	0	0	0	0	0	0	0	0	1	1	1	1	1	1	1	1	1	1	1	1	1	1	1	1	2	2	2	2	2	2	2
0	0	0	0	0	0	0	0	0	0	0	0	0	0	0	0	0	0	0	0	0	0	0	0	0	0	0	0	1	1	1	1	1	1	1	1	1	1	1	1	1	1	1	1	2	2	2	2	2	2
0	0	0	0	0	0	0	0	0	0	0	0	0	0	0	0	0	0	0	0	0	0	0	0	0	0	0	0	0	0	0	0	1	1	1	1	1	1	1	1	1	1	1	1	1	1	1	1	1	1
0	0	0	0	0	0	0	0	0	0	0	0	0	0	0	0	0	0	0	0	0	0	0	0	0	0	0	0	0	0	0	0	0	0	1	1	1	1	1	1	1	1	1	1	1	1	1	1	1	1
0	0	0	0	0	0	0	0	0	0	0	0	0	0	0	0	0	0	0	0	0	0	0	0	0	0	0	0	0	0	0	0	0	0	0	1	1	1	1	1	1	1	1	1	1	1	1	1	1	1
0	0	0	0	0	0	0	0	0	0	0	0	0	0	0	0	0	0	0	0	0	0	0	0	0	0	0	0	0	0	0	0	0	0	0	0	1	1	1	1	1	1	1	1	1	1	1	1	1	1
0	0	0	0	0	0	0	0	0	0	0	0	0	0	0	0	0	0	0	0	0	0	0	0	0	0	0	0	0	0	0	0	0	0	0	0	0	1	1	1	0	1	1	1	1	1	1	1	1	1
0	0	0	0	0	0	0	0	0	0	0	0	0	0	0	0	0	0	0	0	0	0	0	0	0	0	0	0	0	0	0	0	0	0	0	0	0	0	0	0	0	0	1	1	1	1	1	1	1	1
0	0	0	0	0	0	0	0	0	0	0	0	0	0	0	0	0	0	0	0	0	0	0	0	0	0	0	0	0	0	0	0	0	0	0	0	0	0	0	0	0	0	0	1	1	1	1	1	1	1
0	0	0	0	0	0	0	0	0	0	0	0	0	0	0	0	0	0	0	0	0	0	0	0	0	0	0	0	0	0	0	0	0	0	0	0	0	0	0	0	0	0	0	0	0	0	0	0	0	0
0	0	0	0	0	0	0	0	0	0	0	0	0	0	0	0	0	0	0	0	0	0	0	0	0	0	0	0	0	0	0	0	0	0	0	0	0	0	0	0	0	0	0	0	0	0	0	0	0	0
0	0	0	0	0	0	0	0	0	0	0	0	0	0	0	0	0	0	0	0	0	0	0	0	0	0	0	0	0	0	0	0	0	0	0	0	0	0	0	0	0	0	0	0	0	0	0	0	0	0
0	0	0	0	0	0	0	0	0	0	0	0	0	0	0	0	0	0	0	0	0	0	0	0	0	0	0	0	0	0	0	0	0	0	0	0	0	0	0	0	0	0	0	0	0	0	0	0	0	0
0	0	0	0	0	0	0	0	0	0	0	0	0	0	0	0	0	0	0	0	0	0	0	0	0	0	0	0	0	0	0	0	0	0	0	0	0	0	0	0	0	0	0	0	0	0	0	0	0	0
0	0	0	0	0	0	0	0	0	0	0	0	0	0	0	0	0	0	0	0	0	0	0	0	0	0	0	0	0	0	0	0	0	0	0	0	0	0	0	0	0	0	0	0	0	0	0	0	0	0
0	0	0	0	0	0	0	0	0	0	0	0	0	0	0	0	0	0	0	0	0	0	0	0	0	0	0	0	0	0	0	0	0	0	0	0	0	0	0	0	0	0	0	0	0	0	0	0	0	0
0	0	0	0	0	0	0	0	0	0	0	0	0	0	0	0	0	0	0	0	0	0	0	0	0	0	0	0	0	0	0	0	0	0	0	0	0	0	0	0	0	0	0	0	0	0	0	0	0	0
0	0	0	0	0	0	0	0	0	0	0	0	0	0	0	0	0	0	0	0	0	0	0	0	0	0	0	0	0	0	0	0	0	0	0	0	0	0	0	0	0	0	0	0	0	0	0	0	0	0
0	0	0	0	0	0	0	0	0	0	0	0	0	0	0	0	0	0	0	0	0	0	0	0	0	0	0	0	0	0	0	0	0	0	0	0	0	0	0	0	0	0	0	0	0	0	0	0	1	1
0	0	0	0	0	0	0	0	0	0	0	0	0	0	0	0	0	0	0	0	0	0	0	0	0	0	0	0	0	0	0	0	0	0	0	0	0	0	0	0	0	0	0	0	0	0	1	1	1	1
0	0	0	0	0	0	0	0	0	0	0	0	0	0	0	0	0	0	0	0	0	0	0	0	0	0	0	0	0	0	0	0	0	0	0	0	0	0	0	0	0	0	0	1	1	1	1	1	1	1
0	0	0	0	0	0	0	0	0	0	0	0	0	0	0	0	0	0	0	0	0	0	0	0	0	0	0	0	0	0	0	0	0	0	0	0	0	0	0	0	0	1	1	1	1	1	1	1	1	1
0	0	0	0	0	0	0	0	0	0	0	0	0	0	0	0	0	0	0	0	0	0	0	0	0	0	0	0	0	0	0	0	0	0	0	0	0	0	0	0	1	1	1	1	1	1	1	1	1	1
0	0	0	0	0	0	0	0	0	0	0	0	0	0	0	0	0	0	0	0	0	0	0	0	0	0	0	0	0	0	0	0	0	0	0	0	0	0	1	1	1	1	1	1	1	1	1	1	1	1
0	0	0	0	0	0	0	0	0	0	0	0	0	0	0	0	0	0	0	0	0	0	0	0	0	0	0	0	0	0	0	0	0	0	0	0	0	1	1	1	1	1	1	1	1	1	1	1	1	2
0	0	0	0	0	0	0	0	0	0	0	0	0	0	0	0	0	0	0	0	0	0	0	0	0	0	0	0	0	0	0	0	0	0	0	0	1	1	1	1	1	1	1	1	1	1	1	2	3	5
0	0	0	0	0	0	0	0	0	0	0	0	0	0	0	0	0	0	0	0	0	0	0	0	0	0	0	0	0	0	0	0	0	0	0	1	1	1	1	1	1	1	1	1	1	1	2	3	7	14
0	0	0	0	0	0	0	0	0	0	0	0	0	0	0	0	0	0	0	0	0	0	0	0	0	0	0	0	0	0	0	0	0	0	0	1	1	1	1	1	1	1	1	1	1	2	4	9	19	33
0	0	0	0	0	0	0	0	0	0	0	0	0	0	0	0	0	0	0	0	0	0	0	0	0	0	0	0	0	0	0	0	0	0	1	1	1	1	1	1	1	1	1	1	2	6	14	27	41	53
0	0	0	0	0	0	0	0	0	0	0	0	0	0	0	0	0	0	0	0	0	0	0	0	0	0	0	0	0	0	0	0	0	0	1	1	1	1	1	1	1	1	2	4	9	19	34	48	55	54
0	0	0	0	0	0	0	0	0	0	0	0	0	0	0	0	0	0	0	0	0	0	0	0	0	0	0	0	0	1	1	1	1	1	1	1	1	1	1	1	1	2	5	12	24	40	53	56	50	40
0	0	0	0	0	0	0	0	0	0	0	0	0	0	0	0	0	0	0	0	0	0	0	0	0	0	0	0	0	1	1	1	1	1	1	1	1	1	1	1	2	5	14	28	45	57	56	46	35	27
0	0	0	0	0	0	0	0	0	0	0	0	0	0	0	0	0	0	0	0	0	0	0	0	0	0	0	0	1	1	1	1	1	1	1	1	1	1	1	2	5	15	31	49	58	55	43	32	24	20
0	0	0	0	0	0	0	0	0	0	0	0	0	0	0	0	0	0	0	0	0	0	0	0	0	0	0	1	1	1	1	1	1	1	1	1	1	1	2	6	16	33	50	59	53	39	28	22	20	18
0	0	0	0	0	0	0	0	0	0	0	0	0	0	0	0	0	0	0	0	0	0	0	0	0	0	1	1	1	1	1	1	1	1	1	1	1	2	6	16	34	51	58	51	37	26	21	19	18	17
0	0	0	0	0	0	0	0	0	0	0	0	0	0	0	0	0	0	0	0	0	0	0	0	0	1	1	1	1	1	1	1	1	1	1	1	2	6	16	34	51	57	50	36	25	20	18	17	17	17
0	0	0	0	0	0	0	0	0	0	0	0	0	0	0	0	0	0	0	0	0	0	0	0	1	1	1	1	1	1	1	1	1	1	1	2	6	16	33	51	57	49	36	25	19	18	17	17	17	18
0	0	0	0	0	0	0	0	0	0	0	0	0	0	0	0	0	0	0	0	0	0	0	0	1	1	1	1	1	1	1	1	1	2	3	6	15	32	50	57	49	36	25	19	17	17	17	18	18	19
0	0	0	0	0	0	0	0	0	0	0	0	0	0	0	0	0	0	0	0	0	0	0	0	1	1	1	1	1	1	1	1	1	2	6	14	30	47	56	49	35	25	20	18	17	18	19	19	19	19
0	0	0	0	0	0	0	0	0	0	0	0	0	0	0	0	0	0	0	0	0	0	0	1	1	1	1	1	1	1	1	1	2	5	13	27	44	53	48	34	24	20	18	18	18	19	20	19	19	19
0	0	0	0	0	0	0	0	0	0	0	0	0	0	0	0	0	0	0	0	0	0	1	1	1	1	1	1	1	1	1	2	4	12	25	41	50	47	34	24	19	18	19	19	19	19	19	19	20	21
0	0	0	0	0	0	0	0	0	0	0	0	0	0	0	0	0	0	0	0	0	1	1	1	1	1	1	1	1	2	2	3	9	23	39	49	47	36	24	19	18	19	19	19	18	18	19	20	21	21
0	0	0	0	0	0	0	0	0	0	0	0	0	0	0	0	0	0	0	0	0	1	1	1	1	1	1	1	1	2	3	7	19	36	48	47	37	26	19	17	18	19	19	19	19	19	20	21	23	26
0	0	0	0	0	0	0	0	0	0	0	0	0	0	0	0	0	0	0	0	1	1	1	1	1	1	1	1	2	2	6	16	33	47	48	38	27	20	17	17	18	19	19	19	20	21	22	24	28	34
0	0	0	0	0	0	0	0	0	0	0	0	0	0	0	0	0	0	0	1	1	1	1	1	1	1	1	1	2	5	14	29	45	48	40	28	21	17	17	17	18	19	19	20	23	25	27	31	37	42
0	0	0	0	0	0	0	0	0	0	0	0	0	0	0	0	0	0	1	1	1	1	1	1	1	1	1	2	4	12	26	42	49	42	30	22	18	17	18	18	19	20	21	23	27	32	37	41	46	50
0	0	0	0	0	0	0	0	0	0	0	0	0	0	0	0	0	1	1	1	1	1	1	1	1	1	1	3	9	22	39	50	45	33	23	19	18	18	18	20	21	23	25	30	36	43	48	51	55	61
0	0	0	0	0	0	0	0	0	0	0	0	0	0	0	0	1	1	1	1	1	1	1	1	1	1	2	7	18	35	48	48	37	25	20	18	18	18	19	22	25	30	35	41	47	51	56	63	70	75
0	0	0	0	0	0	0	0	0	0	0	0	0	0	0	1	1	1	1	1	1	1	1	1	1	2	5	14	30	46	50	41	28	20	18	18	19	19	21	26	33	40	46	51	56	61	69	78	84	88
0	0	0	0	0	0	0	0	0	0	0	0	0	0	0	1	1	1	1	1	1	1	1	1	2	4	10	25	42	50	44	31	22	17	17	18	19	20	25	34	43	50	54	60	67	76	84	92	96	95
0	0	0	0	0	0	0	0	0	0	0	0	0	0	1	1	1	1	1	1	1	1	1	1	2	7	20	38	50	47	35	24	19	17	17	19	20	24	32	43	51	55	60	68	80	90	96	101	103	100
0	0	0	0	0	0	0	0	0	0	0	0	0	1	1	1	1	1	1	1	1	1	1	2	5	15	32	47	49	39	26	20	18	17	18	20	23	30	40	50	55	56	63	77	90	98	102	104	105	102
0	0	0	0	0	0	0	0	0	0	0	0	0	1	1	1	1	1	1	1	1	1	1	3	10	26	43	49	42	29	20	17	17	18	19	23	29	39	48	54	54	56	67	83	95	100	101	103	104	100
0	0	0	0	0	0	0	0	0	0	0	0	0	1	1	1	1	1	1	1	1	2	3	8	20	38	49	44	32	22	17	16	17	19	22	29	38	47	53	52	50	56	73	89	96	97	97	99	100	95
0	0	0	0	0	0	0	0	0	0	0	0	1	1	1	1	1	1	1	1	1	2	6	16	33	47	47	35	24	18	16	16	18	21	27	36	46	53	52	45	43	55	77	93	97	95	95	96	95	87
0	0	0	0	0	0	0	0	0	0	0	0	1	1	1	1	1	1	1	1	2	5	13	28	44	49	40	27	19	16	16	18	21	26	34	44	52	54	48	37	37	54	77	92	97	97	95	93	88	78
0	0	0	0	0	0	0	0	0	0	0	1	1	1	1	1	1	1	1	2	3	10	23	39	49	44	31	21	17	17	18	20	25	32	42	51	55	53	42	30	34	54	75	90	97	98	94	88	79	67
0	0	0	0	0	0	0	0	0	0	0	1	1	1	1	1	1	1	1	2	7	18	34	47	48	36	24	18	17	17	19	23	30	40	48	54	55	49	36	26	33	53	74	88	95	94	87	79	69	57
0	0	0	0	0	0	0	0	0	0	1	1	1	1	1	1	1	1	2	4	13	28	43	48	40	28	20	18	18	18	21	28	38	46	51	54	53	45	32	22	28	46	66	79	85	82	76	68	58	47
0	0	0	0	0	0	0	0	0	1	1	1	1	1	1	1	1	2	3	9	22	38	46	42	31	21	17	17	18	20	25	35	44	49	52	53	50	40	28	20	22	32	47	60	67	67	63	57	47	37
0	0	0	0	0	0	0	0	1	1	1	1	1	1	1	1	2	2	6	17	32	44	44	34	23	18	17	17	19	22	30	41	49	51	52	51	46	36	26	20	19	24	33	44	53	56	53	45	36	29
0	0	0	0	0	0	0	0	1	1	1	1	1	1	1	1	2	4	12	27	41	45	37	26	19	17	17	18	20	25	35	45	51	51	51	48	41	32	26	23	23	27	34	42	47	47	42	34	27	25
0	0	0	0	0	0	0	1	1	1	1	1	2	2	1	2	3	8	21	36	44	40	30	21	17	16	17	19	22	29	39	48	51	50	48	44	37	31	29	29	32	36	41	44	43	39	32	26	23	25
0	0	0	0	0	0	1	1	1	1	1	2	2	2	2	2	6	16	32	42	42	33	23	18	16	17	18	21	25	33	43	49	50	48	45	41	36	34	35	38	42	44	43	40	34	28	24	21	21	24
0	0	0	0	0	1	1	1	1	1	2	2	2	2	2	4	12	27	41	44	35	25	19	17	17	18	20	24	29	38	47	51	50	48	44	41	39	40	43	45	46	43	37	30	24	21	19	19	19	22
0	0	0	0	0	1	1	1	1	2	2	2	3	3	4	9	22	39	46	39	28	20	17	17	18	19	22	28	35	44	51	53	52	49	46	44	44	46	47	46	42	36	28	22	18	17	17	16	16	19
0	0	0	0	1	1	1	1	1	2	2	2	3	4	7	16	33	46	44	32	22	17	17	18	19	21	25	33	42	50	54	54	53	50	48	47	48	49	46	40	33	27	21	18	17	17	17	15	14	16
0	0	0	0	1	1	1	1	1	2	2	2	3	5	12	26	42	47	37	25	18	16	17	18	20	23	29	39	48	52	54	54	53	52	50	50	50	48	41	32	25	21	18	17	17	17	17	15	14	16
0	0	0	1	1	1	1	1	2	2	2	2	3	8	20	37	47	42	29	20	16	16	17	19	21	25	35	45	50	53	53	53	53	52	51	51	49	42	33	24	20	18	18	18	18	17	16	16	15	17
0	0	0	1	1	1	1	2	2	2	2	2	5	14	30	45	46	34	23	17	16	16	18	20	23	30	40	48	52	53	53	53	52	51	51	49	43	35	26	20	18	18	19	18	18	17	16	15	15	18
0	0	1	1	1	1	2	2	2	2	2	3	9	22	39	47	40	27	19	16	16	17	19	21	26	36	45	51	52	53	52	51	51	50	48	44	36	27	21	18	17	18	19	18	18	17	16	15	14	18
0	0	1	1	2	2	2	2	2	2	3	6	16	32	45	44	32	21	17	16	17	18	20	24	31	41	49	51	51	50	49	49	49	49	45	38	30	23	18	16	16	17	18	18	18	17	16	14	13	16
0	0	1	1	2	2	2	3	3	3	4	11	25	40	45	37	25	18	16	16	18	20	22	27	37	47	51	51	49	47	46	47	49	47	41	33	25	20	17	16	15	16	17	18	18	16	15	14	13	14
0	1	1	2	2	2	2	3	3	3	7	18	34	44	40	29	20	16	16	17	19	21	25	33	44	50	51	49	45	43	44	47	49	46	37	28	22	18	17	15	15	15	17	18	17	15	14	13	12	11
0	1	1	2	2	2	2	3	3	5	13	27	41	42	33	22	16	15	16	18	20	23	30	40	49	52	50	46	42	41	43	47	48	43	34	25	20	17	15	14	14	15	17	16	15	14	13	12	11	10
0	1	2	2	2	2	2	2	4	9	21	36	43	37	26	18	15	15	17	19	22	26	35	46	51	51	47	41	38	40	44	48	47	40	30	23	18	15	14	14	14	15	15	15	14	13	13	12	11	10
0	1	2	2	2	2	2	3	6	14	30	43	42	31	21	16	15	15	17	20	23	30	40	49	50	47	41	35	35	40	45	49	46	38	28	21	16	15	14	15	15	15	14	14	13	13	13	12	12	11
0	1	2	2	2	2	2	4	9	22	38	44	36	25	18	15	15	16	17	21	26	35	45	49	48	43	33	29	33	41	47	49	44	35	25	18	15	14	15	15	14	14	14	13	13	13	13	13	12	12
0	1	2	2	2	2	3	6	15	31	44	41	29	20	16	15	15	16	19	23	31	41	47	48	45	36	25	24	33	43	48	47	41	31	22	16	13	14	14	14	13	13	14	14	13	13	12	13	12	11
0	1	2	2	2	2	4	10	23	39	45	36	24	17	15	15	16	18	20	27	37	45	48	46	40	28	18	21	33	44	47	44	37	27	19	14	12	13	14	13	13	13	13	14	14	13	12	12	12	10
0	1	2	2	3	3	6	15	31	43	41	30	20	16	14	15	17	19	23	31	41	46	46	41	32	20	13	20	35	45	46	40	32	23	17	13	12	12	12	13	13	12	13	14	15	14	13	12	11	11
0	2	2	3	3	4	10	23	39	44	35	23	17	15	15	16	18	21	26	34	42	45	43	36	24	13	11	21	37	45	43	36	27	20	16	13	12	11	12	13	13	13	13	14	15	14	13	12	12	11
0	2	2	3	3	6	15	31	44	41	28	18	15	15	15	16	19	22	29	37	43	44	40	30	18	10	12	25	39	44	39	31	23	18	15	14	12	11	11	13	13	12	13	14	15	14	14	13	12	12
0	2	2	3	3	8	22	38	44	36	23	15	14	15	16	18	20	25	33	41	44	43	37	26	15	10	15	30	41	41	34	26	20	17	15	14	13	12	11	12	12	12	13	14	14	14	13	13	13	13
0	2	2	3	4	13	29	42	41	29	19	14	14	15	17	19	22	29	38	43	44	41	34	22	13	11	21	35	41	37	29	22	18	17	16	15	14	12	11	11	12	12	13	14	14	13	13	12	12	13
0	2	3	3	6	19	36	43	36	24	17	15	15	15	17	20	24	33	42	44	43	39	30	20	13	15	26	37	38	31	25	20	18	17	17	15	14	13	12	12	12	12	13	12	12	12	12	12	11	11
0	2	3	4	10	27	41	42	31	20	16	15	15	15	17	21	27	38	45	45	42	37	29	19	16	21	31	36	32	26	22	19	17	17	17	15	14	13	12	12	12	12	12	11	11	11	12	12	12	11
0	2	3	5	16	35	44	38	26	18	16	15	15	16	18	22	31	42	47	46	43	37	29	22	21	26	32	31	26	22	20	18	17	16	16	16	16	14	13	12	11	11	12	12	13	13	14	15	15	14
0	3	4	7	22	41	43	32	22	17	16	14	15	17	19	24	35	45	48	46	43	37	30	26	26	30	30	25	21	20	19	17	16	15	16	17	16	15	13	12	12	13	15	16	16	17	18	19	21	21
0	3	4	12	30	45	40	27	18	17	15	14	16	18	21	27	37	46	48	45	42	38	33	30	31	30	26	20	18	18	18	16	15	14	15	16	16	14	13	13	14	17	19	20	21	23	24	26	28	29
0	3	7	18	37	46	36	22	16	15	15	14	16	19	22	29	39	46	47	45	41	39	36	34	33	29	23	17	16	17	16	15	14	13	13	15	14	14	14	15	18	22	24	25	28	31	33	35	37	38
0	4	10	26	43	44	30	18	14	14	14	15	18	21	25	33	41	46	47	45	42	40	39	37	33	27	20	16	15	15	15	14	13	13	13	14	14	14	16	19	23	27	30	33	37	40	42	44	45	46
0	5	15	32	45	40	25	17	14	14	14	16	19	22	28	37	44	47	47	45	43	42	41	38	32	25	19	15	14	14	14	14	14	14	14	14	14	16	19	24	28	33	38	41	45	47	49	50	50	51
0	7	20	38	44	34	21	15	14	14	14	17	20	23	31	40	46	47	47	45	44	43	42	38	30	23	17	14	13	14	14	14	14	15	15	15	16	19	23	28	34	40	45	48	50	52	53	53	53	52
0	10	25	42	42	28	17	15	14	13	14	18	20	24	34	43	47	48	47	46	45	45	43	37	28	20	16	13	13	13	14	14	14	15	15	16	19	23	27	33	39	45	49	51	52	53	53	53	53	52
0	14	31	44	38	23	16	15	14	13	14	17	18	24	37	46	49	49	48	47	46	45	42	34	24	18	14	13	13	13	13	14	15	15	15	17	21	26	32	37	42	47	50	52	52	52	52	52	52	52
0	19	36	44	34	21	16	14	13	13	15	17	17	26	40	48	51	51	49	48	47	46	40	31	21	16	14	13	13	13	13	15	16	15	15	18	23	30	36	40	44	47	49	50	51	51	51	51	51	51
1	25	41	43	30	19	16	14	13	13	16	17	19	30	43	50	52	51	50	48	47	45	38	27	19	14	13	13	13	13	14	15	16	15	16	20	26	33	38	42	44	46	47	49	49	49	50	51	51	50
1	30	43	40	26	18	15	13	13	14	16	19	24	35	46	51	51	50	49	48	48	45	35	24	16	14	13	13	13	13	14	15	16	16	19	24	30	36	40	42	44	45	47	48	48	48	49	50	51	51
2	34	43	36	23	17	16	14	14	15	17	22	31	41	47	51	50	49	49	48	48	43	32	20	15	13	13	13	12	12	13	15	16	18	22	28	33	38	41	43	44	45	46	47	47	48	49	50	52	53
2	36	41	32	20	16	16	15	15	15	18	26	38	45	48	50	49	48	49	49	48	41	28	18	14	13	12	12	11	11	13	15	17	20	26	32	36	39	41	43	44	45	46	47	47	48	48	50	52	54
3	38	39	28	19	16	16	16	15	16	21	32	43	48	49	50	48	47	48	49	47	38	26	17	14	13	12	12	11	12	13	15	18	23	29	35	38	40	41	43	44	45	46	47	48	48	48	49	51	54
4	39	36	26	18	16	16	16	16	18	25	36	46	49	49	48	46	45	46	48	45	36	24	17	14	13	13	12	12	14	15	17	19	25	33	38	40	41	41	43	44	44	45	47	48	48	48	49	51	53
4	40	34	24	18	16	16	16	17	21	29	40	47	49	48	45	42	42	44	46	43	33	22	16	14	14	14	14	15	17	19	20	22	28	35	40	42	42	42	43	43	43	44	46	48	48	48	49	51	53
5	40	32	22	18	16	16	16	17	23	32	42	47	47	45	40	38	40	44	46	42	31	20	15	14	15	17	18	19	21	23	24	27	32	37	40	42	43	43	43	43	43	44	46	47	48	48	49	50	52
6	40	30	21	17	16	15	15	17	24	34	43	46	45	40	34	33	38	44	46	42	31	20	16	16	18	21	23	24	26	27	29	32	35	38	39	41	44	45	44	44	44	45	47	47	47	47	47	49	51
6	39	28	19	16	15	14	14	18	26	36	44	45	42	35	28	29	36	43	45	41	30	21	20	22	25	28	30	30	31	32	34	36	37	38	39	41	44	46	45	44	45	47	48	47	46	45	45	47	48
6	38	26	18	15	13	13	15	20	28	39	45	45	40	30	23	25	34	42	45	41	30	23	25	29	32	34	35	35	35	35	37	38	38	39	40	41	44	45	44	44	45	47	48	47	45	44	44	45	47
7	37	25	16	13	13	13	16	22	31	42	47	45	37	26	19	23	33	42	44	40	30	26	31	36	38	37	37	37	37	37	37	38	38	39	40	41	42	43	42	43	45	47	49	48	46	44	44	45	46
7	35	24	16	13	13	14	18	24	33	43	48	45	35	24	18	22	34	43	44	39	31	31	36	40	39	37	36	37	37	37	37	37	38	39	40	41	41	41	42	43	45	48	49	49	46	44	43	44	46
7	34	23	16	14	14	15	19	25	34	44	49	44	33	22	18	23	35	43	44	39	34	35	39	40	39	36	35	36	37	37	37	37	38	39	39	40	41	42	42	44	46	48	49	49	46	44	43	43	45
7	31	21	16	15	15	16	20	26	35	44	48	42	31	21	18	25	36	44	44	40	37	39	40	39	38	37	36	37	38	37	37	37	38	38	39	40	41	42	44	45	46	48	49	48	46	44	43	44	45
7	28	19	15	15	15	16	20	28	38	46	48	41	29	20	19	27	39	45	44	41	39	41	42	40	39	37	36	37	38	37	37	37	37	38	39	40	41	43	44	45	46	47	48	48	46	45	45	45	46
7	25	16	14	15	15	16	20	30	41	48	47	39	27	19	20	30	41	46	44	41	39	42	43	42	40	37	36	37	37	37	36	36	37	39	41	41	41	42	44	44	45	46	47	48	47	46	46	47	47
7	23	15	14	15	15	16	21	30	42	49	47	37	26	19	21	32	43	46	44	40	39	41	43	43	41	38	37	38	38	37	36	35	36	40	43	42	42	43	43	44	44	45	46	47	46	46	47	48	48
7	22	16	14	14	15	16	20	29	40	47	46	37	27	21	25	35	44	47	44	41	40	40	42	42	41	40	39	40	40	38	37	36	37	40	43	43	42	43	43	43	43	43	45	46	46	46	47	49	49
7	22	16	14	14	14	17	20	26	36	45	47	38	28	24	29	38	45	46	45	43	42	41	42	42	41	41	41	42	42	40	39	37	38	39	41	42	41	42	43	43	42	42	43	44	45	46	48	48	49
7	21	15	14	13	14	17	20	24	33	44	47	40	30	28	33	42	47	46	45	44	44	42	41	41	41	40	40	41	42	41	40	39	39	39	40	41	41	41	41	42	42	41	42	43	45	46	47	48	49
7	20	14	12	13	14	17	19	22	31	43	47	41	33	32	37	44	48	47	45	45	45	43	41	41	40	40	40	40	41	42	41	41	41	41	41	41	41	40	40	40	40	41	42	43	45	46	47	48	49
7	20	13	12	12	14	17	18	20	29	42	47	42	36	35	40	46	48	46	45	45	45	43	41	41	41	41	41	41	41	42	42	42	42	43	43	42	41	40	39	39	39	41	43	44	45	46	47	48	50
8	20	14	12	13	15	18	18	20	29	42	47	43	38	37	42	46	47	45	44	44	44	43	42	42	42	43	43	43	43	43	42	42	43	44	44	44	42	40	40	39	40	42	44	45	45	46	47	49	51
8	20	14	13	14	16	18	19	21	31	43	47	43	39	38	43	47	47	44	43	44	44	44	43	44	45	46	45	45	45	45	43	43	43	44	45	44	43	43	43	43	43	44	45	45	45	46	47	49	51
9	20	14	13	14	16	18	18	22	32	43	46	42	38	38	43	48	47	43	42	43	45	44	44	46	47	47	47	47	46	46	44	43	43	45	45	45	45	45	45	45	44	45	45	45	45	46	47	48	50
9	20	14	13	13	14	16	18	22	34	44	47	42	38	38	44	49	47	43	41	43	45	45	45	46	47	47	47	47	47	45	44	43	43	45	45	45	45	45	46	45	45	45	46	45	46	46	46	47	49
10	21	14	12	12	13	15	17	23	35	46	48	43	38	40	46	50	48	42	40	42	45	46	46	45	46	47	47	47	47	45	43	42	43	44	45	46	45	45	45	46	46	46	47	47	47	46	45	45	48
11	22	15	12	12	13	15	18	24	37	47	49	44	40	43	49	52	48	42	39	41	45	47	47	46	46	46	47	48	47	46	44	43	43	45	46	47	46	45	45	46	47	48	48	48	48	47	46	46	48
12	25	17	14	13	14	15	18	25	37	48	50	45	42	45	51	53	48	42	39	40	44	47	49	48	47	47	48	49	49	48	47	45	45	46	48	49	48	46	46	47	48	48	48	48	48	48	48	47	48
14	27	19	15	13	14	15	18	24	35	47	50	46	43	47	53	53	48	42	38	38	42	47	50	50	49	48	49	50	51	51	49	48	47	48	49	50	48	46	45	47	49	49	48	47	47	48	49	49	49
15	29	19	15	13	13	15	17	22	33	45	49	47	46	50	54	54	49	41	37	36	40	45	50	51	51	50	50	51	52	52	51	49	49	50	51	51	48	46	45	47	49	50	49	48	48	49	50	50	50
17	30	20	15	13	12	14	16	21	31	42	48	48	49	52	55	54	49	41	36	35	38	44	49	52	52	52	52	52	52	53	52	51	51	52	52	51	49	46	46	47	49	51	51	51	50	51	51	51	52
18	31	20	15	13	12	13	15	20	29	41	47	49	51	54	56	55	50	41	35	34	37	43	49	52	53	52	52	52	52	53	53	53	53	54	53	51	49	47	47	48	50	52	53	53	53	54	54	54	55
20	33	21	15	13	12	13	14	18	27	39	47	50	51	54	56	56	50	42	35	34	36	42	48	51	52	52	51	51	52	53	54	54	55	55	54	51	50	49	49	50	52	53	54	55	57	58	59	59	59
22	35	23	16	14	13	13	14	17	25	37	46	49	51	53	56	56	51	42	36	33	35	41	46	49	50	50	50	50	52	54	55	55	56	55	53	51	50	51	52	53	54	56	57	58	60	62	63	62	60
23	37	25	18	14	13	13	14	17	24	36	45	48	50	53	57	57	52	43	36	33	35	39	44	46	47	48	48	49	51	53	55	56	56	55	52	51	51	52	54	56	58	58	59	60	62	63	63	62	60
25	40	27	19	15	13	13	14	17	23	34	44	47	48	53	58	58	52	43	36	34	35	38	42	44	45	46	47	49	50	51	54	56	56	55	53	52	52	53	56	59	61	61	62	62	63	63	63	61	60
27	43	30	20	15	13	13	14	16	22	32	41	45	47	53	59	60	54	44	38	36	36	38	42	44	45	45	47	48	49	49	52	54	55	55	54	53	53	55	58	61	64	65	65	66	65	65	65	64	63
29	46	33	22	16	13	13	14	16	21	29	38	43	46	52	59	62	56	47	40	38	37	39	43	45	46	46	48	48	48	48	50	52	54	54	55	55	55	57	61	65	67	69	69	70	69	68	68	67	67
30	49	37	24	17	14	14	15	17	20	26	35	41	44	51	59	62	59	51	44	40	39	40	44	47	48	49	50	50	50	49	51	53	54	55	57	58	59	61	65	69	71	72	73	73	71	70	70	69	69
30	50	40	26	18	15	15	16	18	20	24	32	39	44	49	57	62	61	55	49	44	41	42	46	49	51	53	54	55	55	54	55	57	59	60	63	65	66	67	70	72	74	75	75	74	73	72	71	70	70
28	49	42	28	19	16	15	16	18	19	23	31	39	44	47	54	60	61	58	53	48	46	46	50	53	56	58	61	62	62	62	61	63	65	68	71	73	74	73	73	74	75	76	76	76	74	73	73	72	71
26	48	44	31	20	16	15	15	17	19	22	30	39	42	45	51	57	60	59	56	53	51	52	56	58	60	62	65	66	67	66	66	68	71	74	76	78	78	77	76	75	75	76	76	76	75	75	75	74	72
24	47	47	34	22	17	15	15	17	19	22	29	36	39	41	46	53	58	59	59	56	55	58	62	64	64	65	66	66	67	67	69	72	75	77	79	80	80	79	77	75	75	76	75	75	75	76	76	74	72
20	44	50	39	25	18	15	15	17	19	21	26	32	34	35	41	48	53	57	59	58	58	62	66	69	68	66	66	65	66	68	71	74	77	78	79	80	80	79	78	76	75	75	75	74	75	75	75	74	72
16	40	51	43	29	19	16	16	17	19	20	23	28	29	30	35	41	46	52	57	58	59	63	69	73	73	71	69	69	69	71	74	77	79	80	80	80	80	79	78	77	75	74	73	73	74	74	75	74	73
12	34	49	47	34	22	17	16	17	19	19	21	25	27	27	31	36	39	45	52	57	59	64	71	76	78	77	75	75	75	76	79	80	81	81	81	81	80	79	77	76	74	72	70	71	72	73	75	75	73
9	28	46	50	40	26	18	16	17	19	19	20	23	26	27	31	34	33	36	45	53	59	64	72	79	82	81	80	79	79	80	81	82	82	82	82	81	80	79	76	73	71	68	67	67	69	71	74	74	73
7	22	42	52	45	30	20	16	16	18	19	20	21	25	29	33	34	30	27	35	48	57	64	73	81	84	84	82	81	81	81	82	82	82	82	82	81	80	78	75	72	69	66	64	64	66	69	72	74	73
5	17	37	51	49	35	22	16	14	16	18	19	20	24	30	34	34	27	22	26	40	53	62	71	80	84	85	84	83	82	82	82	82	82	81	81	81	80	78	75	72	70	67	64	63	65	68	71	73	73
3	12	30	48	51	39	25	16	14	14	17	19	20	23	30	36	35	28	20	20	32	47	57	67	77	83	85	85	84	83	82	82	81	81	81	81	80	79	77	74	72	70	68	65	64	66	69	70	71	71
2	8	23	42	51	44	29	18	14	14	16	19	20	21	28	37	38	31	22	18	25	39	52	62	72	80	84	85	84	84	83	82	81	81	80	80	79	77	74	71	71	70	68	66	65	68	70	69	69	70
2	5	16	35	50	48	34	20	14	14	16	20	21	21	26	37	42	35	25	19	20	31	47	58	67	76	81	83	83	83	83	81	80	79	79	79	77	74	70	68	69	70	69	67	67	68	69	69	69	70
1	3	11	28	46	50	40	25	16	14	15	19	21	21	24	35	44	40	31	22	18	25	40	53	62	70	78	81	82	83	82	80	79	78	78	77	75	72	69	68	70	71	71	69	69	69	70	70	70	69
1	2	7	21	39	50	46	31	19	14	13	16	20	21	22	30	41	44	37	26	18	19	31	47	57	64	73	79	81	82	81	80	80	79	78	77	76	73	71	72	73	73	71	70	70	71	71	71	70	68
1	2	4	14	31	47	50	39	24	15	13	14	18	20	20	24	34	43	42	33	22	17	24	39	51	59	68	76	80	81	81	81	81	81	79	78	78	76	76	76	76	74	73	72	72	73	72	71	68	65
1	2	3	9	23	41	51	45	30	18	13	13	16	19	20	20	24	36	43	40	29	20	19	31	45	54	62	72	78	80	80	81	82	82	81	80	79	78	78	78	77	76	75	74	74	73	72	70	66	62
1	2	2	6	16	34	48	49	36	22	14	13	15	18	19	18	19	27	40	44	38	28	21	25	38	49	57	66	75	79	80	81	82	82	81	80	80	79	78	78	77	76	76	76	75	73	71	68	64	61
2	2	2	3	10	25	42	50	42	27	17	14	15	16	18	18	18	21	33	43	44	37	28	25	33	44	51	59	70	77	79	80	81	81	80	80	79	79	78	77	76	75	76	76	74	72	70	67	64	64
2	2	2	2	6	17	34	48	47	35	21	16	14	15	16	18	19	19	25	37	45	44	36	28	30	39	47	53	62	72	78	81	81	81	80	79	79	78	78	77	75	74	75	75	73	72	70	68	67	66
2	2	2	2	3	10	26	43	50	43	28	18	15	13	13	16	19	20	20	29	43	47	41	32	31	37	44	49	55	64	74	80	81	81	80	79	78	78	78	77	75	73	73	74	73	72	72	71	69	68
2	2	2	2	2	6	18	35	49	49	36	22	15	13	12	14	18	20	18	24	40	49	44	35	33	37	43	48	51	56	66	76	80	81	80	79	78	78	78	77	74	72	72	73	73	73	73	72	70	69
2	2	2	2	2	4	11	27	44	51	43	27	18	14	13	14	17	20	19	23	38	49	46	38	34	37	43	47	49	51	58	69	77	79	79	78	78	78	77	76	74	72	72	73	74	73	72	71	70	70
2	2	2	2	2	3	7	19	37	51	48	34	22	16	14	14	16	20	20	23	36	47	48	41	35	36	42	46	49	49	52	61	71	76	77	77	77	77	77	76	74	73	73	74	74	73	72	71	71	72
1	2	2	2	3	3	4	12	28	46	52	42	28	19	15	14	15	18	21	23	32	42	47	44	37	33	37	44	47	49	48	52	62	71	75	76	76	76	76	76	75	75	75	74	73	73	73	73	72	72
1	1	1	2	2	2	3	7	20	39	52	49	36	23	16	14	14	17	20	23	28	38	46	47	41	32	32	39	44	47	48	47	52	62	70	74	74	74	75	75	76	76	75	74	73	73	74	73	73	72
1	2	2	2	2	2	2	4	12	30	48	52	43	29	19	15	14	15	18	21	26	35	45	49	44	33	28	35	40	44	47	46	46	52	62	70	72	72	73	74	75	76	76	74	73	73	74	73	73	73
1	2	2	2	2	2	2	3	7	21	40	53	49	36	24	17	14	15	16	18	24	34	44	48	46	35	27	31	37	39	45	47	46	46	52	62	68	71	72	73	74	75	75	74	73	73	73	73	72	73
1	1	2	2	2	2	2	2	4	13	32	49	52	42	29	19	15	15	15	16	22	31	41	46	44	36	26	27	32	34	40	47	48	45	46	52	60	65	69	72	73	74	74	74	73	73	72	72	72	72
1	1	1	1	2	2	2	2	3	8	23	43	53	48	35	23	16	14	13	14	20	29	37	42	41	34	25	22	26	30	37	45	50	48	45	45	49	54	61	67	71	74	74	73	72	71	71	71	72	72
1	1	1	1	2	2	2	2	2	5	16	35	51	52	41	28	19	15	13	13	18	25	32	37	39	34	25	20	22	28	37	45	50	51	49	43	41	43	49	57	65	70	73	73	72	71	70	71	71	71
1	1	1	1	1	1	1	2	2	3	10	26	46	53	47	34	22	15	13	13	17	22	27	33	37	37	31	22	20	28	37	45	49	52	52	47	41	37	38	44	52	61	67	71	72	71	70	70	71	71
1	1	1	1	1	1	1	2	2	2	6	18	38	52	52	40	27	18	14	14	16	19	23	28	34	40	38	29	24	28	37	44	48	51	53	52	46	40	37	36	40	47	55	63	68	69	70	70	71	71
1	1	1	1	1	1	1	1	2	2	4	11	29	47	54	47	33	21	16	15	16	17	20	23	30	38	42	38	31	31	37	43	47	49	51	52	51	47	42	37	35	36	41	50	58	62	64	67	69	71
0	1	1	1	1	1	1	1	2	2	3	7	20	40	53	52	41	27	18	15	16	16	17	20	24	32	39	40	37	36	38	42	45	48	49	50	50	49	47	43	39	35	34	38	44	48	52	57	62	65
0	1	1	1	1	1	1	1	2	2	3	5	13	31	48	54	47	34	22	16	15	16	16	17	20	25	31	36	38	39	40	41	44	46	48	48	49	49	49	48	44	39	35	34	36	37	39	42	47	53
0	1	1	1	1	1	1	1	2	2	2	3	8	22	40	52	52	42	28	19	16	16	16	16	18	20	24	29	35	39	40	41	43	45	47	49	49	49	49	49	47	44	40	37	35	33	33	34	36	39
0	0	1	1	1	1	1	2	2	2	2	2	4	14	31	48	54	49	37	25	18	15	15	16	16	17	20	25	32	38	41	42	42	44	46	48	50	50	49	49	47	44	40	37	35	33	33	33	33	34
0	0	1	1	1	1	1	2	2	2	2	2	3	8	22	40	53	54	45	32	21	16	14	14	15	15	16	20	28	36	41	42	43	44	44	46	48	50	50	49	47	44	39	34	30	29	30	31	33	34
0	0	1	1	1	1	1	1	1	1	1	2	2	4	13	30	48	55	51	40	27	18	14	14	14	14	14	16	22	30	37	41	44	44	43	43	45	49	50	49	47	44	38	31	25	21	21	23	26	29
0	0	1	1	1	1	1	1	1	1	1	1	2	2	7	20	39	53	55	48	35	23	17	14	14	15	14	14	17	23	30	36	41	44	43	42	43	46	48	48	48	45	40	32	23	17	15	15	17	19
0	0	0	1	1	1	1	1	1	1	1	1	1	2	4	12	28	46	55	53	44	31	21	16	14	14	15	14	15	19	24	29	35	40	42	41	42	43	45	46	47	46	42	36	27	19	15	13	13	13
0	0	0	0	1	1	1	1	1	1	1	1	1	1	2	7	18	35	50	55	50	40	28	19	15	14	14	15	15	17	19	23	28	33	38	40	41	42	43	43	45	46	45	41	34	26	20	16	14	13
0	0	0	0	0	0	1	1	1	1	1	1	1	1	2	4	10	24	41	53	54	47	36	24	16	14	14	15	16	16	17	19	22	26	30	35	38	40	41	42	43	44	45	45	41	35	29	23	18	15
0	0	0	0	0	0	0	1	1	1	1	1	1	2	2	2	5	14	29	45	53	52	43	31	21	15	14	15	15	16	16	18	19	21	24	28	32	36	40	42	43	43	44	45	45	43	39	33	27	22
0	0	0	0	0	0	0	1	1	1	1	1	1	1	2	2	3	8	18	34	48	53	49	39	28	19	15	15	15	15	16	17	18	19	20	22	26	30	35	40	43	44	44	44	45	46	45	42	38	32
0	0	0	0	0	0	0	1	1	1	1	1	1	1	2	2	2	4	10	22	39	51	53	47	37	26	19	16	15	15	16	16	17	18	19	20	22	25	29	34	39	42	44	44	44	45	45	46	45	42
0	0	0	0	0	0	0	0	1	1	1	1	1	1	2	2	2	2	5	12	26	43	52	52	45	35	25	19	16	16	16	16	16	16	17	19	21	23	25	27	32	37	41	43	44	44	44	45	46	46
0	0	0	0	0	0	0	0	0	1	1	1	1	1	2	2	2	2	3	6	15	30	45	52	51	44	34	25	19	16	16	16	16	16	15	16	19	22	23	23	25	29	34	38	41	43	44	44	44	45
0	0	0	0	0	0	0	0	0	1	1	1	1	1	2	2	3	3	3	3	7	18	33	46	53	51	44	34	25	20	17	17	16	16	15	15	16	19	22	22	21	22	25	29	34	39	43	44	44	43
0	0	0	0	0	0	0	0	0	1	1	1	1	1	1	2	3	3	2	2	4	9	20	34	47	52	51	44	36	27	21	18	16	16	16	15	15	17	19	21	21	20	20	22	25	31	37	41	43	43
0	0	0	0	0	0	0	0	0	0	1	1	1	1	1	2	2	2	2	2	2	4	10	21	35	47	53	51	46	38	30	23	19	17	17	17	16	16	17	19	20	19	19	20	21	24	29	34	38	41
0	0	0	0	0	0	0	0	0	0	1	1	1	1	1	2	2	2	2	2	2	2	5	11	22	36	47	53	53	48	41	33	26	22	19	19	18	17	17	17	18	19	20	20	21	22	23	26	30	34
0	0	0	0	0	0	0	0	0	0	0	1	1	1	1	1	1	1	2	2	2	2	2	5	11	22	34	46	53	54	51	44	37	31	26	23	20	19	18	17	17	18	19	20	21	22	22	23	24	27
0	0	0	0	0	0	0	0	0	0	0	1	1	1	1	1	1	1	1	1	1	2	2	2	5	11	20	32	44	52	54	53	48	43	37	32	27	24	21	18	17	18	18	19	20	21	21	22	22	22
0	0	0	0	0	0	0	0	0	0	0	0	1	1	1	1	1	1	1	1	1	1	1	2	2	4	9	17	28	40	48	53	54	52	48	44	39	34	30	25	22	20	19	19	19	19	20	20	21	21
0	0	0	0	0	0	0	0	0	0	0	0	0	1	1	1	1	1	1	1	1	1	1	1	2	2	4	7	14	23	33	42	48	52	53	52	50	47	43	38	33	29	25	22	20	19	19	19	20	21
0	0	0	0	0	0	0	0	0	0	0	0	0	0	1	1	1	1	1	1	1	1	1	1	1	1	2	3	5	10	17	25	33	40	46	49	52	53	53	50	47	42	37	32	27	23	21	20	20	20
0	0	0	0	0	0	0	0	0	0	0	0	0	0	0	1	1	1	1	1	1	1	1	1	1	1	1	1	2	4	7	11	17	23	30	36	42	48	52	54	54	52	49	45	40	34	28	24	22	21
0	0	0	0	0	0	0	0	0	0	0	0	0	0	0	0	1	1	1	1	1	1	1	1	1	1	1	1	1	2	3	4	7	10	14	19	26	33	40	45	49	52	53	53	51	47	41	34	29	25
0	0	0	0	0	0	0	0	0	0	0	0	0	0	0	0	0	0	1	1	1	1	1	1	1	1	1	1	1	1	2	2	3	4	5	8	12	17	23	29	35	41	47	52	55	55	52	47	41	35
0	0	0	0	0	0	0	0	0	0	0	0	0	0	0	0	0	0	0	0	0	1	1	1	1	1	1	1	1	1	1	1	2	2	2	3	5	7	10	14	19	25	32	40	47	53	56	56	52	48
0	0	0	0	0	0	0	0	0	0	0	0	0	0	0	0	0	0	0	0	0	0	0	0	1	1	1	1	1	1	1	1	1	1	2	2	3	3	4	6	8	11	17	24	32	41	49	55	57	56
0	0	0	0	0	0	0	0	0	0	0	0	0	0	0	0	0	0	0	0	0	0	0	0	0	1	1	1	1	1	1	1	1	1	2	2	2	2	2	3	3	5	7	11	17	25	34	44	52	57
0	0	0	0	0	0	0	0	0	0	0	0	0	0	0	0	0	0	0	0	0	0	0	0	0	1	1	1	1	1	1	1	1	2	2	2	2	2	2	2	2	2	3	4	7	11	18	28	38	47
0	0	0	0	0	0	0	0	0	0	0	0	0	0	0	0	0	0	0	0	0	0	0	0	0	0	1	1	1	1	1	1	1	2	2	2	2	2	1	1	2	2	2	2	3	4	8	13	21	31
0	0	0	0	0	0	0	0	0	0	0	0	0	0	0	0	0	0	0	0	0	0	0	0	0	0	0	1	1	1	1	1	1	1	1	1	1	1	1	1	1	1	2	2	2	2	3	5	9	15
0	0	0	0	0	0	0	0	0	0	0	0	0	0	0	0	0	0	0	0	0	0	0	0	0	0	0	0	1	1	1	1	1	1	1	1	1	1	1	1	1	1	1	1	2	2	2	2	3	6
0	0	0	0	0	0	0	0	0	0	0	0	0	0	0	0	0	0	0	0	0	0	0	0	0	0	0	0	0	0	1	1	1	1	1	1	1	1	1	1	1	1	1	1	1	2	2	2	2	2
0	0	0	0	0	0	0	0	0	0	0	0	0	0	0	0	0	0	0	0	0	0	0	0	0	0	0	0	0	0	0	0	0	0	1	1	1	1	1	1	1	1	1	1	1	1	1	1	1	1
0	0	0	0	0	0	0	0	0	0	0	0	0	0	0	0	0	0	0	0	0	0	0	0	0	0	0	0	0	0	0	0	0	0	0	1	1	1	1	1	1	1	1	1	1	1	1	1	1	1
0	0	0	0	0	0	0	0	0	0	0	0	0	0	0	0	0	0	0	0	0	0	0	0	0	0	0	0	0	0	0	0	0	0	0	0	1	1	1	1	1	1	1	1	1	1	1	1	1	1
0	0	0	0	0	0	0	0	0	0	0	0	0	0	0	0	0	0	0	0	0	0	0	0	0	0	0	0	0	0	0	0	0	0	0	0	0	1	1	1	1	1	1	1	1	1	1	1	1	1
0	0	0	0	0	0	0	0	0	0	0	0	0	0	0	0	0	0	0	0	0	0	0	0	0	0	0	0	0	0	0	0	0	0	0	0	0	0	1	1	1	1	1	1	1	1	1	1	1	1
0	0	0	0	0	0	0	0	0	0	0	0	0	0	0	0	0	0	0	0	0	0	0	0	0	0	0	0	0	0	0	0	0	0	0	0	0	0	1	1	1	1	1	1	1	1	1	1	1	1
0	0	0	0	0	0	0	0	0	0	0	0	0	0	0	0	0	0	0	0	0	0	0	0	0	0	0	0	0	0	0	0	0	0	0	0	0	0	0	1	1	1	1	1	1	1	1	1	1	1
0	0	0	0	0	0	0	0	0	0	0	0	0	0	0	0	0	0	0	0	0	0	0	0	0	0	0	0	0	0	0	0	0	0	0	0	0	0	0	1	1	1	1	1	1	1	1	1	1	1
0	0	0	0	0	0	0	0	0	0	0	0	0	0	0	0	0	0	0	0	0	0	0	0	0	0	0	0	0	0	0	0	0	0	0	0	0	0	0	0	1	1	1	1	0	0	0	1	1	1
0	0	0	0	0	0	0	0	0	0	0	0	0	0	0	0	0	0	0	0	0	0	0	0	0	0	0	0	0	0	0	0	0	0	0	0	0	0	0	0	1	1	1	0	0	0	0	0	0	0
0	0	0	0	0	0	0	0	0	0	0	0	0	0	0	0	0	0	0	0	0	0	0	0	0	0	0	0	0	0	0	0	0	0	0	0	0	0	0	0	0	1	0	0	0	0	0	0	0	0
0	0	0	0	0	0	0	0	0	0	0	0	0	0	0	0	0	0	0	0	0	0	0	0	0	0	0	0	0	0	0	0	0	0	0	0	0	0	0	0	0	0	0	0	0	0	0	0	0	0
0	0	0	0	0	0	0	0	0	0	0	0	0	0	0	0	0	0	0	0	0	0	0	0	0	0	0	0	0	0	0	0	0	0	0	0	0	0	0	0	0	0	0	0	0	0	0	0	0	0
0	0	0	0	0	0	0	0	0	0	0	0	0	0	0	0	0	0	0	0	0	0	0	0	0	0	0	0	0	0	0	0	0	0	0	0	0	0	0	0	0	0	0	0	0	0	0	0	0	0
0	0	0	0	0	0	0	0	0	0	0	0	0	0	0	0	0	0	0	0	0	0	0	0	0	0	0	0	0	0	0	0	0	0	0	0	0	0	0	0	0	0	0	0	0	0	0	0	0	0
0	0	0	0	0	0	0	0	0	0	0	0	0	0	0	0	0	0	0	0	0	0	0	0	0	0	0	0	0	0	0	0	0	0	0	0	0	0	0	0	0	0	0	0	0	0	0	0	0	0
0	0	0	0	0	0	0	0	0	0	0	0	0	0	0	0	0	0	0	0	0	0	0	0	0	0	0	0	0	0	0	0	0	0	0	0	0	0	0	0	0	0	0	0	0	0	0	0	0	0
0	0	0	0	0	0	0	0	0	0	0	0	0	0	0	0	0	0	0	0	0	0	0	0	0	0	0	0	0	0	0	0	0	0	0	0	0	0	0	0	0	0	0	0	0	0	0	0	0	0
0	0	0	0	0	0	0	0	0	0	0	0	0	0	0	0	0	0	0	0	0	0	0	0	0	0	0	0	0	0	0	0	0	0	0	0	0	0	0	0	0	0	0	0	0	0	0	0	0	0
0	0	0	0	0	0	0	0	0	0	0	0	0	0	0	0	0	0	0	0	0	0	0	0	0	0	0	0	0	0	0	0	0	0	0	0	0	0	0	0	0	0	0	0	0	0	0	0	0	0
0	0	0	0	0	0	0	0	0	0	0	0	0	0	0	0	0	0	0	0	0	0	0	0	0	0	0	0	0	0	0	0	0	0	0	0	0	0	0	0	0	0	0	0	0	0	0	0	1	1
0	0	0	0	0	0	0	0	0	0	0	0	0	0	0	0	0	0	0	0	0	0	0	0	0	0	0	0	0	0	0	0	0	0	0	0	0	0	0	0	0	0	0	1	1	1	1	1	1	1
0	0	0	0	0	0	0	0	0	0	0	0	0	0	0	0	0	0	0	0	0	0	0	0	0	0	0	0	0	0	0	0	0	0	0	0	0	0	0	0	0	0	0	1	1	1	1	1	1	1
0	0	0	0	0	0	0	0	0	0	0	0	0	0	0	0	0	0	0	0	0	0	0	0	0	0	0	0	0	0	0	0	0	0	0	0	0	0	0	0	0	0	0	1	1	1	1	1	1	1
0	0	0	0	0	0	0	0	0	0	0	0	0	0	0	0	0	0	0	0	0	0	0	0	0	0	0	0	0	0	0	0	0	0	0	0	0	0	0	0	0	0	1	1	1	1	1	1	1	1
0	0	0	0	0	0	0	0	0	0	0	0	0	0	0	0	0	0	0	0	0	0	0	0	0	0	0	0	0	0	0	0	0	0	0	0	0	0	0	0	1	1	1	1	1	1	1	1	1	1
0	0	0	0	0	0	0	0	0	0	0	0	0	0	0	0	0	0	0	0	0	0	0	0	0	0	0	0	0	0	0	0	0	0	0	0	0	0	0	0	1	1	1	1	1	1	1	1	1	1
0	0	0	0	0	0	0	0	0	0	0	0	0	0	0	0	0	0	0	0	0	0	0	0	0	0	0	0	0	0	0	0	0	0	0	0	0	0	0	0	1	1	1	1	1	1	1	1	1	1
0	0	0	0	0	0	0	0	0	0	0	0	0	0	0	0	0	0	0	0	0	0	0	0	0	0	0	0	0	0	0	0	0	0	0	0	0	0	0	0	1	1	1	1	1	1	1	2	2	2
0	0	0	0	0	0	0	0	0	0	0	0	0	0	0	0	0	0	0	0	0	0	0	0	0	0	0	0	0	0	0	0	0	0	0	0	0	0	0	1	1	1	1	1	1	1	1	2	3	5
0	0	0	0	0	0	0	0	0	0	0	0	0	0	0	0	0	0	0	0	0	0	0	0	0	0	0	0	0	0	0	0	0	0	0	0	0	1	1	1	1	1	1	1	1	1	2	4	8	15
0	0	0	0	0	0	0	0	0	0	0	0	0	0	0	0	0	0	0	0	0	0	0	0	0	0	0	0	0	0	0	0	0	0	1	1	1	1	1	1	1	1	1	1	1	2	5	11	21	33
0	0	0	0	0	0	0	0	0	0	0	0	0	0	0	0	0	0	0	0	0	0	0	0	0	0	0	0	0	0	0	0	0	1	1	1	1	1	1	1	1	1	1	2	3	6	14	27	42	53
0	0	0	0	0	0	0	0	0	0	0	0	0	0	0	0	0	0	0	0	0	0	0	0	0	0	0	0	0	0	0	0	1	1	1	1	1	1	1	1	1	1	2	4	8	17	32	48	59	59
0	0	0	0	0	0	0	0	0	0	0	0	0	0	0	0	0	0	0	0	0	0	0	0	0	0	0	0	0	0	0	0	1	1	1	1	1	1	1	1	1	2	4	10	21	36	51	59	57	47
0	0	0	0	0	0	0	0	0	0	0	0	0	0	0	0	0	0	0	0	0	0	0	0	0	0	0	0	0	0	0	1	1	1	1	1	1	1	1	1	2	4	11	24	40	54	59	53	42	31
0	0	0	0	0	0	0	0	0	0	0	0	0	0	0	0	0	0	0	0	0	0	0	0	0	0	0	0	0	0	1	1	1	1	1	1	1	1	1	2	5	12	26	44	56	59	50	38	27	22
0	0	0	0	0	0	0	0	0	0	0	0	0	0	0	0	0	0	0	0	0	0	0	0	0	0	0	0	0	1	1	1	1	1	1	1	1	1	2	5	12	27	45	58	59	49	35	25	20	18
0	0	0	0	0	0	0	0	0	0	0	0	0	0	0	0	0	0	0	0	0	0	0	0	0	0	0	0	1	1	1	1	1	1	1	1	1	2	5	13	27	45	58	59	48	34	24	19	18	18
0	0	0	0	0	0	0	0	0	0	0	0	0	0	0	0	0	0	0	0	0	0	0	0	0	0	0	1	1	1	1	1	1	1	1	2	3	6	14	27	44	56	57	47	33	23	19	18	18	18
0	0	0	0	0	0	0	0	0	0	0	0	0	0	0	0	0	0	0	0	0	0	0	0	0	0	1	1	1	1	1	1	1	1	2	3	6	14	27	44	56	56	45	32	23	19	17	18	18	18
0	0	0	0	0	0	0	0	0	0	0	0	0	0	0	0	0	0	0	0	0	0	0	0	0	1	1	1	1	1	1	1	1	1	2	5	13	27	43	55	56	45	32	22	19	18	18	18	18	18
0	0	0	0	0	0	0	0	0	0	0	0	0	0	0	0	0	0	0	0	0	0	0	0	1	1	1	1	1	1	1	1	1	2	5	12	26	42	54	55	45	32	22	18	18	18	18	18	18	18
0	0	0	0	0	0	0	0	0	0	0	0	0	0	0	0	0	0	0	0	0	0	0	1	1	1	1	1	1	1	1	1	2	4	12	25	41	53	54	45	32	22	17	17	18	18	18	18	19	22
0	0	0	0	0	0	0	0	0	0	0	0	0	0	0	0	0	0	0	0	0	0	1	1	1	1	1	1	1	1	1	2	4	11	23	39	52	54	46	33	22	17	16	17	18	18	18	19	23	29
0	0	0	0	0	0	0	0	0	0	0	0	0	0	0	0	0	0	0	0	0	1	1	1	1	1	1	1	1	1	2	4	10	22	38	50	53	46	34	23	17	15	16	18	18	19	20	24	31	39
0	0	0	0	0	0	0	0	0	0	0	0	0	0	0	0	0	0	0	0	1	1	1	1	1	1	1	1	1	2	4	9	21	36	49	52	45	34	24	18	16	16	17	19	20	21	25	32	40	46
0	0	0	0	0	0	0	0	0	0	0	0	0	0	0	0	0	0	0	1	1	1	1	1	1	1	1	1	2	4	9	20	35	48	51	45	33	24	18	17	16	17	19	21	23	27	33	40	46	48
0	0	0	0	0	0	0	0	0	0	0	0	0	0	0	0	0	0	1	1	1	1	1	1	1	1	1	2	3	8	19	34	48	52	45	34	24	18	16	16	17	19	22	25	29	35	42	47	48	43
0	0	0	0	0	0	0	0	0	0	0	0	0	0	0	0	0	1	1	1	1	1	1	1	1	1	2	3	8	18	32	46	51	45	34	24	19	16	15	16	19	22	26	32	38	45	49	49	43	33
0	0	0	0	0	0	0	0	0	0	0	0	0	0	0	0	1	1	1	1	1	1	1	1	2	2	3	8	17	31	44	50	45	34	24	19	17	16	16	18	22	27	34	42	48	51	51	45	35	23
0	0	0	0	0	0	0	0	0	0	0	0	0	0	0	1	1	1	1	1	1	2	2	2	2	3	7	16	31	44	49	45	34	24	18	17	17	18	19	23	28	36	44	51	54	53	47	37	25	16
0	0	0	0	0	0	0	0	0	0	0	0	0	0	1	1	1	1	1	2	2	2	2	2	3	6	15	30	44	50	45	35	24	18	16	17	18	20	23	29	36	45	52	55	55	49	39	27	17	13
0	0	0	0	0	0	0	0	0	0	0	0	0	0	1	1	1	1	1	2	2	2	3	4	7	14	28	43	50	46	36	25	19	16	16	18	20	23	28	35	43	51	55	56	51	42	30	20	14	13
0	0	0	0	0	0	0	0	0	0	0	0	0	0	1	1	1	1	1	2	2	2	3	7	14	26	41	49	47	36	26	20	17	17	18	20	23	27	33	41	49	54	56	53	46	35	24	17	15	17
0	0	0	0	0	0	0	0	0	0	0	0	0	1	1	1	1	2	2	2	2	3	6	13	25	39	47	46	37	26	20	17	17	19	21	23	27	32	40	48	53	55	54	49	40	29	22	18	19	22
0	0	0	0	0	0	0	0	0	0	0	0	1	1	1	2	2	2	2	2	2	5	12	24	37	46	45	37	27	20	17	17	18	20	23	26	31	38	47	53	55	54	51	44	35	28	23	22	23	28
0	0	0	0	0	0	0	0	0	0	0	1	1	1	2	2	2	3	3	3	4	10	22	36	45	45	37	27	20	16	16	18	19	21	24	28	36	44	52	55	55	52	47	41	34	28	25	25	29	34
0	0	0	0	0	0	0	0	0	0	0	1	1	1	2	2	2	3	3	4	9	20	33	44	45	38	28	21	17	16	17	19	20	22	25	31	40	49	53	55	54	50	45	39	33	29	28	30	34	38
0	0	0	0	0	0	0	0	0	0	1	1	1	2	2	2	2	3	4	8	17	31	42	45	39	29	22	18	17	17	19	20	22	23	27	36	45	52	54	54	52	48	43	37	33	31	33	36	38	37
0	0	0	0	0	0	0	0	0	1	1	1	1	2	2	2	2	3	6	15	28	40	44	40	30	22	19	18	18	18	20	22	23	26	33	43	50	54	54	53	51	46	40	35	33	35	38	38	37	37
0	0	0	0	0	0	0	0	1	1	1	1	1	2	2	2	3	5	12	25	37	43	40	31	23	19	19	19	19	20	21	23	26	31	40	50	54	55	55	53	50	43	37	34	36	39	39	38	37	40
0	0	0	0	0	0	0	1	1	1	1	1	2	2	2	3	4	10	21	35	41	39	32	24	19	18	19	20	21	22	23	25	30	38	48	54	56	56	55	52	47	39	35	36	39	40	38	38	41	48
0	0	0	0	0	0	0	1	1	1	2	2	2	2	2	4	8	18	32	41	40	32	24	19	17	19	21	22	22	22	24	28	36	45	52	55	55	54	53	49	42	36	36	39	40	37	37	42	49	57
0	0	0	0	0	0	1	1	1	2	2	2	2	2	3	6	15	29	40	41	33	24	18	16	17	20	22	23	22	23	25	31	40	47	52	52	52	52	50	44	38	36	39	39	37	36	40	49	58	65
0	0	0	0	0	0	1	1	2	2	2	2	2	2	4	11	23	37	42	36	25	18	15	16	19	21	22	22	22	23	27	33	41	46	48	48	48	47	44	40	37	38	39	37	34	37	46	57	66	71
0	0	0	0	0	1	1	1	2	2	2	2	2	3	8	19	33	41	39	28	19	15	15	18	20	22	22	21	21	23	28	34	39	42	44	44	44	42	39	37	38	39	36	33	34	41	54	65	72	76
0	0	0	0	0	1	1	2	2	2	2	2	3	6	14	28	40	41	33	22	16	15	17	19	21	21	20	20	21	24	29	33	36	38	40	41	40	38	37	38	39	37	32	30	35	47	61	72	78	80
0	0	0	0	0	1	1	2	2	2	2	3	4	10	23	37	43	37	27	18	15	16	18	21	22	21	19	20	23	27	30	33	34	35	37	37	37	36	38	39	38	33	29	30	38	53	68	78	83	84
0	0	0	0	1	1	1	2	2	2	3	3	7	17	31	41	40	30	21	16	16	17	20	22	22	21	21	23	27	31	33	32	32	31	32	34	34	37	39	39	35	30	28	31	41	57	73	84	88	89
0	0	0	1	1	1	1	2	2	2	3	5	13	26	38	42	34	24	17	16	17	18	20	22	22	22	25	29	33	34	33	30	28	27	29	32	35	38	39	36	32	29	28	33	44	62	79	90	93	93
0	0	0	1	1	1	1	2	2	2	4	9	20	34	42	38	28	19	16	16	17	18	20	22	22	25	31	36	36	33	29	25	23	24	28	33	38	39	37	32	29	28	29	34	46	66	85	96	99	98
0	0	0	1	1	2	2	2	2	3	6	14	28	40	41	32	22	16	16	17	17	19	21	22	25	30	36	38	34	28	23	19	19	24	31	37	39	37	33	30	29	29	30	35	48	69	89	101	103	102
0	0	1	1	2	2	2	2	2	4	9	21	36	43	37	27	19	16	16	17	17	19	21	24	28	34	37	35	30	24	19	17	19	27	36	41	39	33	29	28	29	29	30	35	47	67	88	102	106	105
0	0	1	2	2	2	2	2	3	6	14	28	41	42	33	23	17	15	16	16	18	20	22	25	31	35	35	31	26	22	18	17	22	33	41	42	35	29	27	28	28	29	30	33	43	62	83	99	106	107
0	0	1	2	3	3	2	3	4	9	21	35	43	39	28	19	16	15	15	16	18	20	22	27	32	35	32	27	23	20	18	20	28	39	43	38	30	26	26	27	27	28	29	31	38	53	74	93	104	107
0	0	1	2	3	3	3	3	6	14	28	40	42	33	23	17	15	16	16	17	19	20	23	28	33	33	29	24	21	19	19	25	35	42	41	33	27	25	26	26	26	27	28	30	33	44	62	83	98	106
0	0	1	2	3	3	3	4	9	20	34	41	38	28	19	15	14	15	16	18	19	21	24	29	32	31	26	21	19	17	21	31	40	42	37	31	29	29	29	29	28	27	27	28	30	36	49	68	87	101
0	0	1	2	3	3	3	5	13	26	38	41	33	23	17	14	14	15	17	19	20	21	25	30	32	30	25	20	17	18	26	37	43	40	36	35	36	38	37	36	34	31	29	27	27	31	38	52	70	87
0	0	1	2	2	3	4	8	19	33	41	37	27	19	15	14	14	16	19	20	19	21	25	30	32	30	25	20	18	22	33	41	42	38	38	42	46	46	46	44	42	38	34	30	28	28	32	40	52	67
0	0	1	2	2	3	5	12	26	38	40	32	21	15	14	14	15	18	20	19	18	21	26	30	32	30	26	21	21	29	39	42	38	37	42	49	51	51	50	50	48	46	42	37	33	30	30	33	40	49
0	0	1	2	2	3	7	17	32	40	37	26	17	13	13	15	17	19	20	18	18	21	26	30	32	31	28	25	28	36	41	39	35	37	45	51	53	52	52	52	52	51	49	45	40	36	33	31	33	38
0	0	1	2	2	4	9	22	36	40	32	21	14	11	13	16	19	20	19	17	17	22	27	30	33	33	32	31	36	42	41	35	33	39	47	52	53	52	52	52	52	52	51	50	47	43	38	34	33	34
0	0	1	2	3	5	14	28	39	38	28	18	13	11	13	16	18	19	17	16	18	24	30	34	36	37	37	38	42	43	38	32	33	42	49	52	53	53	52	51	51	51	51	51	50	48	45	41	38	37
0	0	1	2	3	7	19	34	41	35	24	17	13	12	14	16	17	16	15	15	19	26	34	38	41	41	41	43	45	41	34	31	36	45	51	53	53	53	51	50	50	50	50	51	52	51	50	48	46	45
0	0	1	3	5	11	26	40	41	32	21	16	14	14	15	16	16	15	15	16	21	29	37	42	44	44	44	45	45	37	30	31	40	48	51	52	52	51	50	49	49	49	49	50	51	52	52	52	51	51
0	0	2	3	6	16	33	43	39	28	19	15	15	16	17	16	14	14	16	19	24	32	40	45	46	45	45	46	42	33	28	33	43	50	51	50	50	50	50	49	48	48	49	50	51	53	54	54	54	55
0	0	2	4	9	22	39	44	36	24	17	15	15	16	16	15	14	15	18	23	29	36	42	45	46	45	45	44	39	29	26	34	45	51	51	50	50	50	50	50	48	48	49	51	53	54	56	56	56	55
0	0	2	4	12	29	43	42	32	21	16	15	15	15	16	15	15	17	21	28	36	42	44	45	45	45	45	42	34	26	26	36	46	51	51	50	50	50	50	50	49	49	51	53	55	56	58	57	56	54
0	0	2	6	17	35	44	39	28	20	16	15	13	14	15	16	17	19	24	33	42	46	45	44	45	46	45	40	30	23	26	37	47	51	51	50	49	49	48	48	49	50	52	54	56	57	58	57	55	53
0	0	3	9	23	40	44	35	24	19	17	15	12	14	16	17	18	20	26	36	45	48	45	44	46	47	45	37	27	22	28	39	48	50	50	49	48	48	47	48	49	51	52	54	56	57	57	56	53	52
0	0	4	12	28	43	42	30	21	18	18	14	12	14	17	18	19	22	28	38	46	46	44	45	47	48	44	35	25	22	29	41	48	49	48	47	48	48	48	49	50	51	52	52	54	55	55	54	53	52
0	0	5	17	34	45	39	26	18	17	17	14	13	15	18	19	20	23	31	41	46	45	44	47	49	48	43	33	23	23	32	42	48	48	47	47	48	49	50	50	50	50	50	50	51	52	53	54	54	53
0	0	7	21	39	45	35	22	16	16	17	14	14	16	18	19	21	26	36	45	46	44	44	48	50	48	41	31	23	25	34	44	48	48	48	48	50	51	52	51	49	49	48	47	48	50	52	53	55	55
0	0	10	26	42	43	30	19	15	16	17	15	14	16	17	19	22	30	40	47	46	44	44	48	50	47	40	29	24	29	38	45	48	48	49	50	51	52	52	51	49	48	46	45	47	49	52	53	55	56
0	0	13	31	43	40	27	17	15	16	17	15	15	16	18	21	26	35	44	48	46	43	44	47	49	46	38	29	27	34	42	47	49	49	51	51	51	51	51	50	49	47	45	44	46	49	51	53	54	55
0	0	17	35	44	37	24	17	16	17	17	16	17	18	21	24	31	41	47	49	46	42	42	46	48	45	36	29	31	39	46	49	50	51	52	52	51	50	50	50	49	47	44	44	46	48	50	52	53	54
0	0	20	38	43	33	21	16	16	18	18	18	19	20	24	30	38	46	50	49	45	40	41	46	48	44	35	29	34	43	49	52	53	54	54	53	51	50	50	50	49	47	45	45	46	47	48	50	51	53
0	0	24	40	42	30	18	15	17	19	19	19	19	22	28	37	45	50	51	49	42	37	39	46	49	43	33	30	37	46	51	54	55	56	55	53	52	51	50	50	49	48	46	45	45	44	46	48	50	52
0	0	27	41	39	27	17	15	17	19	19	19	19	23	33	44	50	52	51	46	38	32	36	45	48	42	33	32	40	47	52	55	57	57	55	53	52	51	51	50	50	48	47	46	45	44	46	48	49	50
0	0	30	42	37	25	17	16	18	19	19	18	20	27	39	49	53	53	50	43	34	28	33	44	47	39	33	35	43	50	54	56	57	56	54	53	52	51	51	50	50	49	48	47	46	46	47	48	49	49
0	0	32	42	35	24	17	17	17	18	19	19	21	31	44	52	54	52	47	38	28	23	32	44	44	37	33	39	46	52	55	57	56	55	53	52	51	51	50	50	50	50	50	49	48	48	49	49	50	50
0	0	33	42	34	22	17	16	17	18	19	20	24	34	47	54	55	51	43	33	24	21	32	43	42	35	35	42	49	53	55	56	55	53	52	51	51	51	51	51	51	51	52	51	50	50	51	51	52	53
0	0	34	40	31	20	16	15	16	19	21	22	26	36	48	55	56	49	39	28	20	20	33	43	40	35	38	46	51	54	55	54	52	51	50	50	51	52	53	53	53	53	54	53	52	52	53	54	56	58
0	0	35	39	28	18	14	14	16	20	22	23	27	37	49	56	55	46	34	23	17	21	35	42	38	35	40	48	52	54	53	51	49	49	49	50	52	54	55	55	55	55	55	55	54	54	55	58	60	62
0	0	36	38	26	16	13	14	16	20	23	23	27	36	47	54	51	41	29	20	17	24	37	41	37	36	42	48	52	53	51	48	47	48	48	49	51	54	56	57	57	57	57	56	56	56	57	59	61	63
0	0	38	38	26	15	12	13	16	20	23	23	26	34	45	51	47	36	25	18	18	28	40	40	36	36	43	48	52	53	50	47	46	47	48	50	51	54	56	58	59	59	59	58	57	56	57	58	60	61
0	0	38	38	25	15	12	13	17	20	21	22	24	32	42	48	43	32	22	18	21	32	42	40	36	39	44	48	51	53	50	47	47	48	49	50	51	54	56	57	59	59	60	59	58	56	56	56	57	58
0	0	39	37	25	16	13	14	17	20	20	20	23	29	39	44	39	29	21	19	24	36	43	39	38	42	46	49	51	52	50	48	47	48	49	50	51	53	54	56	57	58	59	59	59	57	56	56	56	56
0	0	39	37	24	16	13	15	18	20	20	20	23	28	35	40	36	27	20	20	28	39	43	40	41	45	49	50	51	51	49	47	47	48	50	51	51	52	53	55	56	57	58	59	59	58	58	58	57	57
0	0	40	36	24	15	13	15	19	20	20	21	23	27	32	36	34	27	21	22	31	41	42	40	43	48	50	51	51	50	48	46	46	48	50	51	52	52	54	55	56	57	57	58	59	59	60	60	60	58
0	0	41	36	23	14	12	14	19	20	20	21	24	27	30	33	32	27	22	25	34	41	40	40	44	49	51	51	50	49	47	46	46	48	50	51	52	53	54	56	58	58	58	58	58	59	61	61	60	58
0	0	42	36	22	13	11	14	19	20	19	21	26	29	29	30	30	28	26	29	36	40	39	40	45	50	52	52	51	50	49	47	46	47	49	50	51	52	54	57	59	59	58	58	58	60	61	61	60	58
0	0	43	36	21	13	11	15	19	19	18	21	26	29	28	28	30	30	30	33	39	40	38	40	46	51	53	54	53	52	50	49	48	48	48	49	50	51	53	56	58	60	59	58	59	60	62	61	60	57
0	0	44	36	21	13	12	16	20	19	17	21	28	29	27	28	31	31	33	38	41	40	38	41	48	52	55	55	54	53	51	50	50	50	49	49	49	50	52	55	58	59	59	58	59	61	62	61	59	56
0	0	43	36	21	13	13	17	20	20	19	23	30	30	27	28	31	33	35	40	43	40	38	42	49	53	56	56	55	53	51	51	51	51	51	50	50	50	52	54	57	59	58	58	59	61	61	59	57	54
0	0	43	36	22	14	13	17	21	20	20	25	32	32	26	27	32	34	37	42	43	39	37	42	49	54	56	56	55	53	51	51	52	53	52	51	51	51	51	53	56	58	58	58	59	61	60	58	56	54
0	0	44	36	22	14	13	17	20	20	20	27	35	33	25	27	32	35	38	42	42	38	37	43	49	53	55	56	55	53	53	52	53	53	53	52	51	51	51	53	55	57	58	58	59	60	59	58	57	56
0	0	44	36	23	15	13	16	19	18	19	28	36	33	25	25	31	34	38	43	42	37	37	43	50	53	54	55	55	54	54	54	53	53	53	52	51	51	53	54	56	57	58	58	58	58	58	59	59	58
0	0	44	36	23	15	13	16	17	17	19	28	37	33	24	25	29	33	38	43	42	38	38	44	50	53	54	55	55	55	55	54	54	53	52	52	52	53	54	57	58	59	59	58	57	56	57	59	61	61
0	0	44	36	23	15	13	15	17	17	20	29	37	33	25	26	30	33	39	44	43	39	38	43	49	53	55	55	55	55	55	54	54	53	52	52	53	55	56	58	60	61	60	58	55	53	54	58	61	61
0	0	45	35	22	15	13	15	17	17	21	30	38	35	30	31	34	35	40	45	43	39	38	42	48	52	55	55	55	55	55	54	54	53	53	53	54	56	57	59	60	61	61	59	54	50	51	56	59	61
0	18	44	35	21	14	13	15	17	18	21	31	39	39	38	39	39	39	42	45	43	38	37	41	47	52	54	55	55	55	55	54	53	53	53	53	54	56	57	58	59	60	61	59	54	49	49	52	55	57
0	19	43	34	21	13	13	15	17	18	22	30	39	44	46	47	45	44	45	47	43	37	36	40	47	51	53	54	54	55	55	54	53	53	53	53	54	55	56	57	58	59	60	59	56	51	49	50	52	53
0	19	43	35	21	13	12	15	18	19	22	30	40	48	52	53	51	48	48	48	43	36	35	40	47	51	53	53	54	54	55	54	53	53	53	53	53	54	55	56	57	59	60	60	58	55	52	50	50	51
0	20	43	36	23	14	12	15	18	20	23	30	41	51	55	56	54	52	51	49	43	36	34	40	47	51	53	53	54	55	56	55	53	53	53	53	53	53	54	54	56	57	59	60	60	58	56	53	51	51
0	20	43	37	24	14	12	14	18	20	23	29	40	52	57	57	55	53	52	50	44	36	34	40	47	51	53	53	54	56	57	56	54	53	54	54	53	53	53	53	53	55	57	59	60	60	58	56	54	53
0	20	43	38	25	15	11	14	18	20	22	28	39	51	58	58	56	54	53	51	44	37	35	40	47	51	52	53	54	56	57	57	55	54	54	54	54	53	52	51	51	52	54	56	57	58	58	57	55	55
0	20	43	39	26	15	11	13	17	20	22	26	37	49	58	58	56	55	54	52	46	38	35	41	47	51	52	53	54	56	57	58	57	56	55	54	54	52	51	50	49	50	52	53	54	55	55	55	55	56
0	20	43	41	29	17	12	13	17	20	22	26	35	47	56	57	55	54	53	52	47	39	36	41	47	51	53	54	55	56	57	58	58	57	56	55	54	53	51	49	49	50	50	50	51	52	53	53	54	55
0	20	42	42	31	18	13	14	18	21	22	25	32	44	52	54	53	51	51	51	48	41	37	40	46	51	54	56	56	57	57	58	57	57	56	56	56	54	52	50	50	50	50	49	49	50	51	52	53	53
0	19	41	43	33	20	14	14	17	20	21	23	28	38	45	47	47	46	47	50	49	42	37	39	46	52	56	59	59	58	56	56	55	56	56	57	57	56	54	52	51	51	50	49	49	50	51	52	52	52
0	18	39	44	34	21	14	13	16	19	21	21	24	31	36	38	38	39	41	47	49	44	38	39	46	54	59	62	62	59	56	54	54	54	56	57	57	57	55	53	52	51	51	50	50	50	51	52	53	52
0	17	38	44	35	22	14	12	15	18	20	20	22	27	30	30	30	32	36	44	49	46	40	39	45	54	62	65	65	61	58	55	54	54	55	56	56	56	55	54	52	52	51	51	52	52	53	54	54	53
0	16	37	44	37	24	15	13	14	17	19	19	21	26	28	26	26	27	32	41	48	47	41	39	45	54	62	66	66	64	61	59	57	57	56	56	55	55	56	55	53	52	52	52	54	55	55	55	54	54
0	15	35	45	39	27	17	13	14	16	18	18	20	25	28	26	24	24	28	38	46	47	42	40	46	54	61	64	65	65	64	63	61	61	60	58	57	57	57	56	55	54	53	54	55	56	57	56	55	55
0	13	33	45	42	30	19	14	13	16	18	17	20	26	29	26	23	22	25	34	44	47	44	44	50	58	62	64	66	66	66	66	66	65	64	62	60	60	60	59	58	57	56	57	58	59	59	59	58	58
0	11	29	44	44	33	21	14	13	15	17	17	20	27	30	27	23	21	22	31	43	48	47	50	58	66	67	68	69	70	70	69	69	68	67	66	65	65	65	64	63	62	61	61	62	62	63	62	61	61
0	9	25	41	45	35	22	15	12	13	15	17	21	29	33	29	23	20	21	29	40	48	51	57	68	74	74	74	74	74	73	71	71	71	70	70	70	70	70	69	68	67	66	66	66	66	65	64	63	62
0	7	21	39	46	38	25	16	12	12	14	17	22	31	36	32	25	22	21	27	38	48	54	63	73	78	78	77	77	76	75	73	73	73	73	72	73	73	73	72	71	69	68	67	67	66	64	62	60	61
0	6	18	36	46	41	28	18	13	12	13	17	23	33	38	35	28	24	21	25	36	47	55	64	74	79	79	78	78	77	76	75	74	74	74	73	74	75	74	72	69	66	65	65	64	63	61	60	60	62
0	5	15	33	46	44	31	19	14	12	13	17	23	33	39	37	31	26	22	24	33	45	54	63	72	77	79	78	77	76	76	75	74	73	73	74	74	74	73	69	64	61	60	61	62	62	62	63	65	67
0	4	12	29	44	45	34	21	15	13	13	17	24	32	38	38	33	28	23	22	30	42	52	60	69	76	78	77	76	75	75	74	73	73	73	73	74	73	71	66	61	59	60	62	63	64	65	67	69	70
0	3	10	24	41	46	37	23	16	14	14	18	24	32	38	40	36	29	23	21	26	38	49	57	66	74	78	77	75	74	74	73	73	73	73	73	73	72	70	65	62	62	64	66	66	66	67	68	70	71
0	3	7	19	37	46	40	26	17	14	15	18	24	32	40	43	39	32	24	20	23	34	46	54	62	71	76	77	76	75	74	74	74	74	74	73	72	72	71	68	66	68	69	69	68	67	66	67	69	70
0	2	6	16	32	45	43	30	19	15	15	18	23	32	41	46	44	35	26	20	21	30	42	51	59	68	74	76	76	75	75	76	76	76	75	73	72	72	72	71	70	71	72	70	68	66	66	67	68	70
0	2	4	12	28	43	45	34	21	15	15	17	22	30	41	48	47	39	28	21	20	27	39	49	56	64	72	76	76	76	76	77	77	77	76	75	74	73	73	72	72	73	72	71	69	68	67	68	70	71
0	2	3	10	24	40	46	38	24	16	15	16	19	27	39	48	49	42	31	24	22	27	37	48	54	61	70	76	77	77	77	77	77	77	77	76	74	73	73	73	73	73	72	72	71	70	69	69	70	71
0	2	3	7	19	35	45	41	28	18	14	15	17	24	35	46	50	44	34	26	24	27	36	46	52	58	68	76	78	78	77	77	77	77	77	76	74	73	73	73	74	73	72	73	73	73	71	70	70	70
0	2	3	6	15	31	44	43	32	20	14	14	16	21	32	44	50	46	36	28	26	28	35	44	50	55	63	73	78	79	78	78	77	77	76	75	74	73	73	73	74	73	73	73	74	73	71	70	70	69
0	2	3	5	12	27	42	46	37	24	16	14	15	19	29	42	51	49	39	31	28	29	34	42	49	53	58	67	75	78	78	78	78	77	76	74	74	74	74	73	73	73	73	73	72	72	71	70	69	68
0	2	3	4	10	22	39	47	42	29	19	15	15	18	26	39	49	50	43	35	31	30	34	41	48	50	51	58	69	76	78	77	77	77	76	75	75	75	74	73	73	73	73	72	71	70	70	69	68	68
0	2	3	4	7	18	34	46	46	34	22	16	15	16	23	34	46	51	46	39	34	32	34	40	47	49	46	49	59	71	76	77	77	77	76	75	75	75	74	74	74	74	73	71	70	70	69	68	68	69
0	2	3	3	5	13	28	43	47	38	25	18	15	15	19	29	42	50	49	41	34	31	32	37	44	47	44	41	49	63	73	76	77	77	76	75	75	75	75	75	75	74	73	72	71	70	68	68	69	71
0	2	2	2	4	9	23	39	47	42	29	20	15	15	18	25	37	48	49	40	31	28	29	33	39	44	43	38	41	54	68	75	77	77	76	75	75	75	75	76	76	75	73	73	72	71	69	69	71	72
0	2	2	2	3	7	17	34	46	46	34	22	16	16	17	22	32	44	49	41	30	25	26	29	34	41	44	40	39	48	63	73	76	76	75	75	75	75	76	76	76	75	73	73	73	73	72	72	73	73
0	2	2	2	2	5	13	29	44	48	40	26	18	17	17	20	28	41	48	41	30	23	23	26	31	38	44	44	40	44	57	70	75	75	76	76	76	76	76	76	75	74	73	73	74	75	75	75	74	73
0	2	2	2	2	4	10	24	41	50	45	31	20	17	17	18	24	37	46	42	31	24	22	24	29	36	43	46	43	43	52	65	73	75	76	77	77	76	76	76	76	75	73	73	75	76	76	75	74	73
0	2	2	2	2	3	8	19	36	49	49	36	23	17	16	16	21	33	44	44	35	28	24	24	28	35	42	46	46	44	48	60	71	74	75	76	76	77	77	77	76	75	74	74	75	76	76	75	74	73
0	2	2	2	2	3	5	14	30	46	51	41	27	18	15	15	19	29	41	46	41	35	30	27	28	35	43	47	47	45	46	56	68	74	75	76	76	77	78	77	77	76	75	74	75	76	75	74	74	74
0	2	2	2	2	2	4	10	24	42	52	46	32	20	16	15	17	25	36	44	45	42	38	32	29	35	44	48	48	47	45	51	64	73	76	76	77	78	78	77	76	76	75	74	75	75	75	75	74	74
0	1	2	2	2	2	3	7	18	35	50	51	38	25	18	15	16	20	30	39	45	47	45	38	32	34	43	48	49	47	43	46	57	70	77	78	77	77	77	76	76	76	75	74	74	75	76	76	75	75
0	1	2	2	2	2	3	5	12	28	46	54	45	31	20	16	15	17	24	33	42	48	49	44	37	34	40	47	49	47	42	41	50	64	75	78	77	76	76	76	76	76	76	75	75	76	77	77	77	76
0	1	2	2	2	2	2	4	8	21	40	53	51	37	24	18	15	15	20	28	38	46	49	48	42	37	37	43	48	48	44	40	43	56	70	77	77	77	76	76	76	77	76	75	76	77	78	79	78	76
0	1	2	2	2	2	2	3	6	15	32	49	53	43	29	20	16	15	17	24	33	42	47	49	46	41	37	39	45	48	47	42	40	47	61	73	77	77	77	77	77	77	77	77	77	78	79	79	78	77
0	1	2	2	2	2	2	2	4	10	24	43	52	47	35	23	17	15	16	20	28	36	44	48	48	45	39	37	41	47	48	45	40	41	50	64	73	76	78	78	78	78	78	77	77	78	78	78	78	77
0	1	1	1	1	2	2	2	3	7	17	35	49	50	40	28	19	15	15	18	23	30	39	46	49	48	43	39	39	44	48	47	43	39	42	52	63	72	77	78	79	78	78	77	77	77	77	77	77	77
0	1	1	1	1	1	2	2	2	4	11	26	43	51	45	33	23	17	15	16	20	25	33	42	48	49	46	42	39	41	46	49	47	42	39	43	51	62	71	76	77	77	77	77	77	77	76	76	76	76
0	0	1	1	1	1	1	2	2	3	7	18	35	49	50	40	28	20	16	16	17	20	27	37	44	47	47	45	42	40	43	48	50	46	42	40	42	50	60	67	70	71	72	74	76	77	76	76	75	76
0	0	1	1	1	1	1	2	2	2	4	11	27	44	51	46	34	23	18	16	16	17	23	31	39	45	47	47	45	41	41	45	50	50	46	42	39	41	48	54	57	59	62	68	74	77	77	76	75	75
0	0	1	1	1	1	1	2	2	2	3	7	19	37	50	50	41	29	20	17	16	16	19	26	33	40	45	47	46	44	41	43	48	51	49	45	41	39	40	42	44	46	51	59	69	75	77	77	76	76
0	0	0	1	1	1	1	2	2	2	2	5	13	29	45	52	47	36	25	18	16	15	17	21	27	34	41	45	47	46	43	42	45	49	50	48	43	39	36	36	36	37	41	49	60	69	75	77	77	76
0	0	0	1	1	1	1	1	1	1	2	3	8	21	38	50	52	43	31	21	16	15	16	19	23	28	35	41	46	48	46	44	44	47	49	48	45	40	35	33	32	33	35	40	49	59	67	71	74	76
0	0	0	0	1	1	1	1	1	1	1	2	5	14	30	46	53	49	38	26	18	16	17	18	20	24	28	34	41	47	48	47	46	46	47	47	45	40	35	30	28	28	30	34	40	47	54	60	66	72
0	0	0	0	1	1	1	1	1	1	1	2	3	9	21	38	51	53	46	33	22	18	17	17	18	21	23	27	34	41	46	47	47	46	46	46	45	41	34	28	23	23	25	28	32	36	41	47	54	63
0	0	0	0	1	1	1	1	1	1	1	2	2	5	14	29	45	53	51	41	29	21	18	17	17	18	20	23	27	33	39	43	45	46	47	47	46	42	36	28	21	18	20	22	25	28	31	36	42	52
0	0	0	0	0	1	1	1	1	1	1	2	2	3	8	20	37	50	54	48	37	26	19	17	16	17	18	20	23	27	32	38	43	46	48	48	47	45	40	32	23	17	16	18	19	21	23	27	32	39
0	0	0	0	0	1	1	1	1	1	1	1	2	2	5	13	28	44	54	53	44	32	22	17	16	16	17	19	21	23	27	32	39	44	48	49	49	48	44	38	29	21	17	16	17	17	17	19	22	27
0	0	0	0	0	0	1	1	1	1	1	2	2	2	3	7	19	35	49	54	50	38	26	18	16	16	16	17	20	22	24	27	33	40	45	48	49	49	48	44	37	29	22	18	17	16	15	15	16	19
0	0	0	0	0	0	0	1	1	1	1	2	2	2	2	4	12	25	41	52	53	44	32	22	17	16	16	16	18	21	23	24	28	33	40	44	47	48	49	48	44	38	31	24	20	18	16	14	13	14
0	0	0	0	0	0	0	1	1	1	1	2	2	2	2	3	7	16	31	46	53	49	39	27	19	16	16	15	16	19	22	23	24	27	32	38	43	47	48	48	47	45	40	34	27	22	18	16	13	12
0	0	0	0	0	0	0	0	1	1	1	2	2	2	2	2	4	9	21	37	50	52	46	34	24	18	17	16	16	17	20	22	23	24	26	30	37	42	46	47	48	48	46	43	37	31	25	20	16	13
0	0	0	0	0	0	0	0	1	1	1	1	2	2	2	2	3	5	13	27	43	52	51	42	31	22	18	17	17	17	18	21	23	23	23	24	29	36	42	45	46	48	48	48	45	41	35	29	23	17
0	0	0	0	0	0	0	0	1	1	1	1	1	1	2	2	2	4	8	18	34	48	53	48	39	29	22	18	18	18	18	19	21	22	22	22	24	29	35	40	43	46	48	49	49	47	45	40	34	26
0	0	0	0	0	0	0	0	1	1	1	1	1	1	2	2	2	3	5	11	23	39	50	52	46	37	27	20	18	19	18	18	19	21	22	22	22	24	29	33	37	41	45	47	48	48	48	46	43	37
0	0	0	0	0	0	0	0	0	1	1	1	1	2	2	2	2	3	3	6	14	28	43	52	52	45	34	24	19	18	18	18	17	19	21	22	23	23	24	26	29	33	39	43	46	47	47	47	47	44
0	0	0	0	0	0	0	0	0	1	1	1	1	1	2	2	2	2	3	4	8	18	34	48	53	51	42	31	22	19	18	18	18	18	20	22	24	24	23	22	23	26	30	36	40	43	45	47	48	48
0	0	0	0	0	0	0	0	0	0	1	1	1	1	2	2	2	2	2	3	5	11	24	39	51	54	49	39	29	22	18	18	18	18	19	20	23	24	24	23	21	21	23	27	32	37	41	44	47	48
0	0	0	0	0	0	0	0	0	0	1	1	1	1	2	2	3	3	2	2	3	6	15	29	44	53	54	48	38	27	20	18	18	18	18	18	20	22	24	24	23	21	21	21	24	28	34	39	43	46
0	0	0	0	0	0	0	0	0	0	1	1	1	1	2	2	3	3	2	2	2	4	8	19	34	47	54	54	46	36	26	20	19	19	19	18	18	20	22	24	24	24	23	21	21	22	25	30	34	38
0	0	0	0	0	0	0	0	0	0	0	1	1	1	2	2	3	3	2	2	2	2	4	11	22	37	50	55	53	45	34	26	21	19	19	19	19	19	20	22	23	24	25	24	24	23	23	23	25	29
0	0	0	0	0	0	0	0	0	0	0	1	1	1	1	2	2	2	2	2	2	2	3	5	13	25	40	51	56	52	44	34	27	23	21	20	21	21	21	20	21	22	24	25	26	26	25	24	24	24
0	0	0	0	0	0	0	0	0	0	0	1	1	1	1	1	1	2	1	1	1	1	2	3	7	15	28	42	52	56	52	45	37	30	25	22	22	22	22	21	21	21	21	22	24	25	27	28	27	25
0	0	0	0	0	0	0	0	0	0	0	0	1	1	1	1	1	1	1	1	1	1	1	2	4	8	16	29	42	52	55	53	48	41	33	28	25	23	23	22	21	21	21	21	21	23	25	28	29	29
0	0	0	0	0	0	0	0	0	0	0	0	0	0	1	1	1	1	1	1	1	1	1	2	2	4	8	17	28	41	50	55	55	51	45	39	34	29	26	24	22	22	21	21	21	22	23	25	27	29
0	0	0	0	0	0	0	0	0	0	0	0	0	0	0	1	1	1	1	1	1	1	1	1	2	2	4	8	15	26	37	47	54	56	55	52	47	42	37	32	28	26	24	24	23	23	23	23	25	26
0	0	0	0	0	0	0	0	0	0	0	0	0	0	0	1	1	1	1	1	1	1	1	1	1	2	2	4	7	13	22	33	43	52	57	59	58	55	51	46	41	37	33	30	28	26	25	24	24	25
0	0	0	0	0	0	0	0	0	0	0	0	0	0	0	1	1	1	1	1	1	1	1	1	1	1	2	2	3	5	10	17	27	37	47	54	59	60	60	58	54	51	47	42	38	35	32	29	28	26
0	0	0	0	0	0	0	0	0	0	0	0	0	0	0	0	1	1	1	1	1	1	1	1	1	1	1	1	2	2	4	7	12	20	29	38	45	51	55	57	59	59	57	55	51	48	44	41	37	34
0	0	0	0	0	0	0	0	0	0	0	0	0	0	0	0	1	1	1	1	1	1	1	1	1	1	1	1	1	2	2	3	5	8	12	18	25	31	37	42	48	53	56	58	58	57	56	53	50	46
0	0	0	0	0	0	0	0	0	0	0	0	0	0	0	0	0	1	1	1	1	1	1	1	1	1	1	1	1	1	2	2	2	3	4	6	9	13	17	22	28	35	41	46	51	55	58	59	58	56
0	0	0	0	0	0	0	0	0	0	0	0	0	0	0	0	0	0	0	1	1	1	1	1	1	1	1	1	1	1	1	2	2	2	2	2	3	4	6	8	12	16	21	26	32	39	46	51	55	57
0	0	0	0	0	0	0	0	0	0	0	0	0	0	0	0	0	0	0	1	1	1	1	1	1	1	1	1	1	1	1	1	1	2	2	2	2	2	3	3	4	6	8	11	14	20	26	33	40	46
0	0	0	0	0	0	0	0	0	0	0	0	0	0	0	0	0	0	0	0	1	1	1	1	1	1	1	1	1	1	1	1	1	1	1	1	2	2	2	2	2	2	3	3	5	7	11	15	21	28
0	0	0	0	0	0	0	0	0	0	0	0	0	0	0	0	0	0	0	0	0	0	0	1	1	1	1	1	1	1	1	1	1	1	1	1	1	1	1	1	1	1	1	2	2	3	4	6	8	12
0	0	0	0	0	0	0	0	0	0	0	0	0	0	0	0	0	0	0	0	0	0	0	0	0	1	1	1	1	1	1	1	1	1	1	1	1	1	1	1	1	1	1	1	1	2	2	2	3	4
0	0	0	0	0	0	0	0	0	0	0	0	0	0	0	0	0	0	0	0	0	0	0	0	0	0	0	1	1	1	1	1	1	1	1	1	1	1	1	1	1	1	1	1	1	1	1	2	2	2
0	0	0	0	0	0	0	0	0	0	0	0	0	0	0	0	0	0	0	0	0	0	0	0	0	0	0	0	0	1	1	1	1	1	1	1	1	1	1	1	1	1	1	1	1	1	1	1	1	2
0	0	0	0	0	0	0	0	0	0	0	0	0	0	0	0	0	0	0	0	0	0	0	0	0	0	0	0	0	0	0	0	0	1	1	1	1	1	1	1	1	1	1	1	1	1	1	1	1	2
0	0	0	0	0	0	0	0	0	0	0	0	0	0	0	0	0	0	0	0	0	0	0	0	0	0	0	0	0	0	0	0	0	0	1	1	1	1	1	1	1	1	1	1	1	1	1	1	1	1
0	0	0	0	0	0	0	0	0	0	0	0	0	0	0	0	0	0	0	0	0	0	0	0	0	0	0	0	0	0	0	0	0	0	1	1	1	1	1	1	1	1	1	1	1	1	1	1	1	1
0	0	0	0	0	0	0	0	0	0	0	0	0	0	0	0	0	0	0	0	0	0	0	0	0	0	0	0	0	0	0	0	0	0	0	0	1	1	1	1	1	1	1	1	1	1	1	1	1	1
0	0	0	0	0	0	0	0	0	0	0	0	0	0	0	0	0	0	0	0	0	0	0	0	0	0	0	0	0	0	0	0	0	0	0	0	0	1	1	1	1	1	1	1	1	1	1	1	1	1
0	0	0	0	0	0	0	0	0	0	0	0	0	0	0	0	0	0	0	0	0	0	0	0	0	0	0	0	0	0	0	0	0	0	0	0	0	0	1	1	1	0	0	0	1	1	1	1	1	1
0	0	0	0	0	0	0	0	0	0	0	0	0	0	0	0	0	0	0	0	0	0	0	0	0	0	0	0	0	0	0	0	0	0	0	0	0	0	1	1	1	0	0	0	0	0	0	0	1	1
0	0	0	0	0	0	0	0	0	0	0	0	0	0	0	0	0	0	0	0	0	0	0	0	0	0	0	0	0	0	0	0	0	0	0	0	0	0	1	1	1	1	0	0	0	0	0	0	0	0
0	0	0	0	0	0	0	0	0	0	0	0	0	0	0	0	0	0	0	0	0	0	0	0	0	0	0	0	0	0	0	0	0	0	0	0	0	0	0	1	1	1	0	0	0	0	0	0	0	1
[truncated: 974 more columns]

## Sheet: Figure8_blue
0	0	0	0	0	0	0	0	0	0	0	0	0	0	0	0	0	0	0	0	0	0	0	0	0	0	0	0	0	0	0	0	0	0	0	0	0	0	0	0	0	0	0	0	0	0	0	0	0	0
0	0	0	0	0	0	0	0	0	0	0	0	0	0	0	0	0	0	0	0	0	0	0	0	0	0	0	0	0	0	0	0	0	0	0	0	0	0	0	0	0	0	0	0	0	0	0	0	0	0
0	0	0	0	0	0	0	0	0	0	0	0	0	0	0	0	0	0	0	0	0	0	0	0	0	0	0	0	0	0	0	0	0	0	0	0	0	0	0	0	0	0	0	0	0	0	0	0	0	0
0	0	0	0	0	0	0	0	0	0	0	0	0	0	0	0	0	0	0	0	0	0	0	0	0	0	0	0	0	0	0	0	0	0	0	0	0	0	0	0	0	0	0	0	0	0	0	0	0	0
0	0	0	0	0	0	0	0	0	0	0	0	0	0	0	0	0	0	0	0	0	0	0	0	0	0	0	0	0	0	0	0	0	0	0	0	0	0	0	0	0	0	0	0	0	0	0	0	0	0
0	0	0	0	0	0	0	0	0	0	0	0	0	0	0	0	0	0	0	0	0	0	0	0	0	0	0	0	0	0	0	0	0	0	0	0	0	0	0	0	0	0	0	0	0	0	0	0	0	0
0	0	0	0	0	0	0	0	0	0	0	0	0	0	0	0	0	0	0	0	0	0	0	0	0	0	0	0	0	0	0	0	0	0	0	0	0	0	0	0	0	0	0	0	0	0	0	0	0	0
0	0	0	0	0	0	0	0	0	0	0	0	0	0	0	0	0	0	0	0	0	0	0	0	0	0	0	0	0	0	0	0	0	0	0	0	0	0	0	0	0	0	0	0	0	0	0	1	1	1
0	0	0	0	0	0	0	0	0	0	0	0	0	0	0	0	0	0	0	0	0	0	0	0	0	0	0	0	0	0	0	0	0	0	0	0	0	0	0	0	0	0	0	0	0	0	1	1	1	1
0	0	0	0	0	0	0	0	0	0	0	0	0	0	0	0	0	0	0	0	0	0	0	0	0	0	0	0	0	0	0	0	0	0	0	0	0	0	0	0	0	0	0	1	1	1	1	1	1	1
0	0	0	0	0	0	0	0	0	0	0	0	0	0	0	0	0	0	0	0	0	0	0	0	0	0	0	0	0	0	0	0	0	0	0	0	0	0	0	0	0	0	1	1	1	1	1	1	1	1
0	0	0	0	0	0	0	0	0	0	0	0	0	0	0	0	0	0	0	0	0	0	0	0	0	0	0	0	0	0	0	0	0	0	0	0	0	0	0	0	1	1	1	1	1	1	1	1	1	1
0	0	0	0	0	0	0	0	0	0	0	0	0	0	0	0	0	0	0	0	0	0	0	0	0	0	0	0	0	0	0	0	0	0	0	0	0	0	0	1	1	1	1	1	1	1	1	1	1	1
0	0	0	0	0	0	0	0	0	0	0	0	0	0	0	0	0	0	0	0	0	0	0	0	0	0	0	0	0	0	0	0	0	0	0	0	0	0	0	1	1	1	1	1	1	1	1	1	1	1
0	0	0	0	0	0	0	0	0	0	0	0	0	0	0	0	0	0	0	0	0	0	0	0	0	0	0	0	0	0	0	0	0	0	0	0	0	0	1	1	1	1	1	1	1	1	1	1	1	2
0	0	0	0	0	0	0	0	0	0	0	0	0	0	0	0	0	0	0	0	0	0	0	0	0	0	0	0	0	0	0	0	0	0	0	0	0	1	1	1	1	1	1	1	1	1	2	2	3	7
0	0	0	0	0	0	0	0	0	0	0	0	0	0	0	0	0	0	0	0	0	0	0	0	0	0	0	0	0	0	0	0	0	0	1	1	1	1	1	1	1	1	1	1	1	1	3	6	14	25
0	0	0	0	0	0	0	0	0	0	0	0	0	0	0	0	0	0	0	0	0	0	0	0	0	0	0	0	0	0	0	0	1	1	1	1	1	1	1	1	1	1	1	1	1	4	10	23	37	51
0	0	0	0	0	0	0	0	0	0	0	0	0	0	0	0	0	0	0	0	0	0	0	0	0	0	0	0	0	0	0	0	1	1	1	1	1	1	1	1	1	1	2	2	6	16	31	48	58	59
0	0	0	0	0	0	0	0	0	0	0	0	0	0	0	0	0	0	0	0	0	0	0	0	0	0	0	0	0	0	0	1	1	1	1	1	1	1	1	1	1	2	3	9	21	39	54	60	55	45
0	0	0	0	0	0	0	0	0	0	0	0	0	0	0	0	0	0	0	0	0	0	0	0	0	0	0	0	0	0	0	1	1	1	1	1	1	1	1	1	1	3	10	24	44	59	60	51	39	29
0	0	0	0	0	0	0	0	0	0	0	0	0	0	0	0	0	0	0	0	0	0	0	0	0	0	0	0	0	0	1	1	1	1	1	1	1	1	1	1	3	10	26	48	62	61	47	34	25	20
0	0	0	0	0	0	0	0	0	0	0	0	0	0	0	0	0	0	0	0	0	0	0	0	0	0	0	0	0	1	1	1	1	1	1	1	1	1	2	2	10	28	49	63	60	45	31	22	19	17
0	0	0	0	0	0	0	0	0	0	0	0	0	0	0	0	0	0	0	0	0	0	0	0	0	0	0	0	1	1	1	1	1	1	1	1	1	2	3	10	28	50	62	57	42	30	23	19	17	17
0	0	0	0	0	0	0	0	0	0	0	0	0	0	0	0	0	0	0	0	0	0	0	0	0	0	1	1	1	1	1	1	1	1	1	1	2	3	10	27	50	61	56	41	28	22	19	17	17	17
0	0	0	0	0	0	0	0	0	0	0	0	0	0	0	0	0	0	0	0	0	0	0	0	0	1	1	1	1	1	1	1	1	1	2	2	3	10	26	49	60	55	40	27	21	19	17	17	17	18
0	0	0	0	0	0	0	0	0	0	0	0	0	0	0	0	0	0	0	0	0	0	0	0	0	1	1	1	1	1	1	1	1	1	2	3	9	24	47	61	55	40	27	21	19	18	17	17	18	18
0	0	0	0	0	0	0	0	0	0	0	0	0	0	0	0	0	0	0	0	0	0	0	0	0	1	1	1	1	1	1	1	1	1	3	8	23	44	61	56	40	27	21	19	18	18	17	17	18	19
0	0	0	0	0	0	0	0	0	0	0	0	0	0	0	0	0	0	0	0	0	0	0	0	0	1	1	1	1	1	1	1	1	2	8	21	41	57	57	41	27	21	19	18	18	17	17	18	20	20
0	0	0	0	0	0	0	0	0	0	0	0	0	0	0	0	0	0	0	0	0	1	1	1	0	1	1	1	1	1	1	1	2	7	18	37	53	56	43	28	21	19	18	18	17	17	18	20	21	20
0	0	0	0	0	0	0	0	0	0	0	0	0	0	0	0	0	0	0	0	0	1	1	1	0	1	1	1	1	1	1	2	5	16	34	51	55	45	30	21	19	18	17	17	17	18	19	21	21	20
0	0	0	0	0	0	0	0	0	0	0	0	0	0	0	0	0	0	0	0	0	1	1	1	1	1	1	1	1	1	2	4	13	31	49	55	46	32	22	19	17	17	16	17	18	19	20	21	21	22
0	0	0	0	0	0	0	0	0	0	0	0	0	0	0	0	0	0	0	1	1	1	1	1	1	1	1	1	1	2	3	9	27	47	56	49	35	24	19	17	16	16	16	17	19	20	21	21	22	27
0	0	0	0	0	0	0	0	0	0	0	0	0	0	0	0	0	0	1	1	1	1	1	1	1	1	1	1	1	3	8	22	43	56	50	37	25	20	17	16	16	16	17	19	21	21	21	23	28	34
0	0	0	0	0	0	0	0	0	0	0	0	0	0	0	0	0	0	1	1	1	1	1	1	1	1	1	1	2	6	18	39	54	52	38	26	20	17	16	16	17	17	18	21	22	22	25	31	37	38
0	0	0	0	0	0	0	0	0	0	0	0	0	0	0	0	0	1	1	1	1	1	1	1	1	1	1	2	5	14	33	53	55	41	28	20	18	17	16	16	17	18	20	21	23	27	35	43	43	39
0	0	0	0	0	0	0	0	0	0	0	0	0	0	0	0	0	1	1	1	1	1	1	1	1	2	2	3	11	27	48	56	46	30	21	17	17	17	17	17	17	19	21	24	29	38	46	47	44	47
0	0	0	0	0	0	0	0	0	0	0	0	0	0	0	0	0	1	1	1	1	1	1	1	2	2	3	8	22	43	55	48	33	22	18	16	17	18	18	19	20	21	25	32	40	47	49	47	49	61
0	0	0	0	0	0	0	0	0	0	0	0	0	0	0	0	1	1	1	1	1	1	1	1	2	2	5	17	37	53	50	35	23	18	16	16	17	18	20	22	23	27	34	43	50	51	49	48	56	71
0	0	0	0	0	0	0	0	0	0	0	0	0	0	0	1	1	1	1	1	1	1	1	1	2	4	12	31	49	52	39	25	18	16	16	17	18	20	22	25	28	36	45	52	53	51	49	51	60	74
0	0	0	0	0	0	0	0	0	0	0	0	0	0	0	1	1	1	1	1	1	1	1	1	2	8	25	46	52	42	28	20	17	16	16	17	19	22	25	29	37	47	53	54	51	49	48	52	61	72
0	0	0	0	0	0	0	0	0	0	0	0	0	0	1	1	1	1	1	1	1	1	1	2	6	19	41	53	46	31	21	18	17	16	16	18	22	26	31	39	48	53	53	50	47	46	48	52	59	67
0	0	0	0	0	0	0	0	0	0	0	0	0	0	1	1	1	1	1	1	1	1	2	4	14	35	53	52	36	22	17	17	17	17	18	20	25	32	40	49	53	53	49	45	43	44	45	49	53	60
0	0	0	0	0	0	0	0	0	0	0	0	0	1	1	1	1	1	1	1	1	2	4	11	28	50	55	42	26	18	17	17	17	18	20	24	31	41	49	52	52	49	45	41	40	41	42	44	48	54
0	0	0	0	0	0	0	0	0	0	0	0	0	1	1	1	1	1	1	1	1	3	8	22	43	57	48	31	20	17	17	17	17	19	23	30	39	47	51	51	50	47	42	39	38	39	40	42	46	50
0	0	0	0	0	0	0	0	0	0	0	0	1	1	1	1	1	1	1	1	2	6	17	35	52	52	36	23	17	17	17	17	18	21	28	37	45	49	50	50	49	45	41	39	38	39	40	43	45	46
0	0	0	0	0	0	0	0	0	0	0	0	1	1	1	1	1	1	1	1	4	13	29	47	52	40	26	19	17	17	17	19	21	25	31	40	46	48	50	51	49	44	41	40	40	41	43	44	44	40
0	0	0	0	0	0	0	0	0	0	0	1	1	1	1	1	1	1	1	3	9	23	41	51	43	29	20	18	17	18	18	20	24	28	34	43	48	49	51	52	49	44	42	42	44	45	44	42	39	33
0	0	0	0	0	0	0	0	0	0	1	1	1	1	1	1	1	1	2	6	18	36	49	46	32	21	18	18	18	18	19	22	26	31	39	47	50	50	51	51	49	46	46	47	47	45	41	36	31	25
0	0	0	0	0	0	0	0	0	1	1	1	1	1	1	1	1	2	4	13	29	45	48	36	22	18	18	18	18	18	20	24	29	37	47	51	51	49	50	50	49	49	50	50	46	40	33	28	23	20
0	0	0	0	0	0	0	0	0	1	1	1	1	1	1	1	2	3	9	23	40	47	40	26	18	17	18	18	18	19	22	28	35	45	52	53	51	49	49	51	51	52	51	46	39	32	26	22	19	17
0	0	0	0	0	0	0	0	1	1	1	1	1	1	1	2	2	6	17	35	46	43	31	20	17	17	18	18	18	20	25	32	43	51	53	54	52	50	50	52	53	52	46	37	30	25	21	18	17	16
0	0	0	0	0	0	1	1	1	1	1	1	1	1	1	2	4	12	29	44	45	35	24	18	17	17	18	19	20	24	30	39	49	54	54	54	53	52	52	53	52	46	35	27	23	20	18	16	16	16
0	0	0	0	0	1	1	1	1	2	1	1	1	2	2	3	8	23	42	47	39	27	20	17	17	18	19	21	24	29	37	47	53	55	54	54	54	53	54	53	47	36	25	21	18	17	16	16	16	16
0	0	0	0	0	1	1	1	2	2	2	1	2	2	3	6	16	36	49	44	30	21	18	18	18	19	21	25	29	37	46	52	54	53	53	52	53	54	53	48	38	26	20	18	16	15	15	15	15	15
0	0	0	0	0	1	1	1	2	2	2	1	2	3	4	12	28	47	49	36	24	18	18	18	19	21	24	28	35	44	51	54	52	50	48	49	51	53	50	41	28	20	18	16	16	15	14	14	15	14
0	0	0	0	0	1	1	1	1	2	2	1	2	3	8	21	40	50	42	28	20	17	17	18	20	23	27	32	40	48	52	52	48	44	42	46	50	51	45	33	22	18	17	16	16	16	15	14	15	15
0	0	0	0	1	1	1	1	2	2	2	2	2	5	15	33	48	46	33	22	18	17	17	18	21	25	30	38	46	51	51	47	40	37	39	45	49	48	40	28	21	20	18	16	16	16	15	15	15	14
0	0	0	0	1	1	1	1	2	2	2	2	3	10	26	44	49	37	24	19	17	17	17	19	22	27	36	44	50	51	47	39	32	33	39	46	48	45	35	25	21	21	20	17	16	15	14	15	15	14
0	0	0	1	1	1	1	1	2	2	3	3	6	18	38	49	43	28	19	16	16	17	18	20	24	32	43	49	51	48	41	32	28	32	41	47	47	42	32	22	19	21	21	19	15	14	14	15	15	14
0	0	1	1	1	1	1	2	2	3	3	4	12	30	47	47	33	20	16	15	16	18	19	22	28	39	49	52	50	43	33	25	26	34	43	48	47	40	29	20	17	19	21	19	15	13	13	14	15	15
0	0	1	1	1	1	1	2	3	3	4	8	21	41	49	40	25	17	16	15	16	18	21	24	33	46	52	52	46	34	23	19	24	35	45	49	46	37	26	18	16	18	19	16	14	13	13	14	14	13
0	0	1	1	1	1	2	2	3	3	6	14	32	47	45	32	20	17	17	16	17	19	22	28	39	49	53	50	39	25	15	14	23	36	46	50	45	34	23	17	17	17	16	15	14	14	13	13	12	12
0	0	1	2	2	2	2	2	3	5	9	23	41	48	38	25	18	16	17	17	18	21	25	34	44	52	53	45	31	17	9	11	22	37	47	49	43	31	21	17	16	16	15	14	14	14	13	13	13	13
0	0	2	2	2	2	2	2	3	6	15	33	48	45	31	21	17	16	17	18	20	23	31	41	49	52	50	38	24	13	8	10	23	38	48	47	38	26	19	17	15	14	14	14	15	15	14	14	14	15
0	0	2	2	2	2	2	3	4	10	24	43	49	38	25	18	16	17	18	20	22	27	38	47	50	50	43	30	18	11	8	12	26	40	47	42	30	21	16	15	14	13	14	15	15	15	15	15	15	15
0	0	2	2	2	2	2	3	6	16	34	48	44	31	22	17	16	17	19	20	23	32	44	50	49	46	36	22	14	11	10	16	30	43	43	34	23	17	15	14	13	13	14	14	14	14	14	14	14	13
0	0	2	2	2	2	2	3	9	24	41	47	37	25	19	17	17	18	20	21	25	37	49	51	48	42	29	17	13	11	12	21	35	42	36	26	19	16	15	14	14	14	14	14	13	13	13	12	12	11
0	0	2	2	2	2	2	5	16	33	45	42	29	21	18	17	17	19	21	23	29	42	50	50	46	37	25	15	12	11	15	27	38	38	28	20	17	17	16	14	14	14	15	14	13	12	11	11	10	10
0	0	2	2	2	2	3	10	24	41	45	35	24	18	16	16	17	19	21	24	34	45	49	47	42	34	23	14	11	11	19	31	36	30	21	17	18	18	16	14	13	14	14	13	12	11	10	10	10	10
0	0	2	2	3	3	6	16	33	46	42	29	20	17	16	16	17	19	20	25	36	45	46	43	39	33	24	15	12	15	25	32	30	22	16	16	18	17	15	13	13	14	14	13	12	11	10	9	9	9
0	0	2	3	3	4	9	23	41	47	37	25	18	16	16	17	18	19	21	28	40	46	45	42	39	34	26	18	17	21	28	28	22	16	14	15	16	15	14	13	14	14	13	12	11	10	9	8	8	8
0	0	2	3	3	5	14	31	45	43	31	21	16	15	17	18	19	20	24	34	45	48	45	42	39	35	29	24	24	26	27	22	17	14	14	15	14	13	13	14	14	14	12	11	10	9	9	8	7	8
0	0	2	2	3	7	20	37	44	36	25	18	15	15	17	19	20	22	30	42	49	49	47	43	39	35	32	30	29	26	22	18	14	13	13	14	14	13	13	14	14	13	12	10	10	10	9	8	8	9
0	0	2	2	3	11	29	42	41	29	20	17	15	15	18	20	21	25	36	47	51	50	47	44	39	35	34	33	30	24	19	16	14	13	13	13	13	13	13	13	13	13	12	11	11	11	10	8	8	9
0	0	3	3	5	17	37	45	36	24	18	16	16	16	18	20	22	29	41	50	51	49	47	45	40	36	35	33	27	21	18	16	15	14	13	12	13	13	13	13	13	12	12	11	12	12	11	10	10	10
0	0	3	3	8	25	43	44	32	21	18	16	16	17	18	20	24	34	44	50	50	48	47	45	42	39	36	31	25	20	18	17	16	15	12	11	12	14	14	13	13	12	11	11	11	12	12	12	12	11
0	0	3	4	13	33	46	39	26	19	18	17	17	18	19	20	27	38	46	49	49	48	48	47	44	41	35	28	23	20	18	18	17	14	12	11	12	14	15	14	13	12	11	10	10	11	12	13	13	13
0	0	4	6	19	41	46	33	21	17	17	17	17	18	19	22	30	41	48	49	49	49	49	48	46	41	33	25	22	19	17	17	16	14	12	12	12	14	16	15	13	12	11	9	9	11	12	13	14	14
0	0	5	10	28	46	44	27	16	14	16	17	18	19	20	25	35	45	49	50	50	50	49	49	46	39	30	24	21	18	16	16	16	14	14	13	13	14	16	15	13	13	12	12	11	12	13	13	14	14
0	0	6	15	35	49	39	22	13	13	15	17	18	19	21	28	39	47	50	50	50	50	49	48	44	35	27	23	20	18	16	15	15	14	15	15	13	14	15	15	14	13	13	14	14	15	14	14	14	14
0	0	9	22	42	48	34	20	13	12	15	17	19	19	23	32	43	48	50	50	50	49	48	46	41	33	25	21	19	18	16	15	13	13	15	15	14	14	14	15	15	14	14	14	15	16	16	15	14	13
0	0	12	28	45	44	30	19	14	13	15	18	19	19	25	37	45	48	48	49	48	47	46	45	39	30	23	19	18	17	17	15	13	13	15	15	15	14	14	15	16	15	14	13	14	15	15	15	14	12
0	0	17	33	45	38	25	18	15	15	17	19	19	20	29	41	48	48	47	46	45	44	45	45	38	29	21	17	16	16	16	14	13	13	14	15	15	15	15	16	17	16	15	14	14	14	15	14	13	12
0	0	21	38	43	31	20	16	15	16	18	20	20	22	33	45	49	47	45	43	41	42	45	45	37	27	20	17	16	15	15	14	13	13	13	14	15	16	17	17	17	17	16	16	15	14	14	13	13	12
0	0	26	41	40	26	16	14	14	15	17	20	20	26	38	47	49	45	41	39	37	41	45	44	36	26	19	17	17	16	15	14	13	12	12	14	16	18	18	17	16	17	17	17	16	14	13	13	12	11
0	0	31	43	37	22	15	14	14	14	17	20	22	31	43	49	48	42	36	34	36	41	45	44	35	25	19	17	17	17	16	14	13	12	12	14	17	19	18	17	16	17	17	17	16	14	13	12	12	10
0	0	36	44	34	19	14	15	14	14	17	19	24	36	46	49	46	37	30	30	36	42	45	43	34	25	18	16	16	16	16	14	13	13	13	14	16	18	18	17	17	17	17	16	14	13	12	12	11	10
0	0	40	42	30	18	14	14	15	15	17	19	27	40	47	48	43	32	25	27	36	42	45	42	33	23	18	16	16	15	14	13	13	13	13	13	14	15	16	17	18	18	17	16	14	12	12	12	12	11
0	0	42	40	27	18	15	14	15	16	17	20	30	43	48	46	39	28	21	25	36	43	45	41	31	21	17	16	17	16	13	12	13	13	13	13	13	14	15	17	18	19	19	18	16	14	13	14	14	14
0	0	43	37	24	17	16	15	16	18	19	22	33	45	48	44	35	24	19	24	37	45	46	41	29	19	15	16	17	16	13	11	11	12	13	13	14	15	16	17	19	21	22	22	20	18	17	17	17	18
0	0	43	34	22	16	16	16	17	18	20	24	35	45	47	41	32	22	18	25	38	45	46	39	27	18	14	14	15	14	13	11	11	12	14	15	15	15	16	17	19	22	24	25	24	22	21	21	22	23
0	0	40	30	19	15	15	16	17	18	20	26	37	46	46	39	28	19	17	26	40	45	44	36	25	16	12	12	14	14	12	11	11	13	15	16	15	14	15	16	18	21	23	24	24	23	23	25	26	27
0	0	38	27	18	15	14	14	15	17	20	28	40	47	45	36	25	17	17	28	41	45	43	34	22	14	11	11	14	14	11	10	12	14	15	15	14	14	15	16	18	20	21	22	22	22	24	27	29	31
0	0	36	25	18	15	13	13	14	16	21	30	43	48	44	34	23	16	18	30	41	45	42	31	20	14	12	12	15	15	11	10	12	13	13	13	13	14	16	17	18	20	21	21	21	22	24	28	31	33
0	0	34	23	17	14	13	13	15	17	23	34	45	48	44	33	23	17	20	32	42	45	40	29	18	13	12	13	16	15	11	10	11	11	11	11	13	15	17	19	21	22	23	22	22	23	25	28	32	33
0	0	32	21	16	14	13	14	16	19	26	37	46	48	44	34	23	19	24	35	42	43	37	26	17	13	12	14	15	14	11	10	10	10	10	11	13	15	18	22	24	24	24	24	24	25	26	28	31	32
0	0	30	19	15	15	15	15	17	20	27	37	46	49	45	35	25	23	29	37	42	40	33	23	16	13	13	14	15	14	13	13	12	11	11	12	14	17	20	24	26	26	25	25	26	26	27	29	31	32
0	0	28	17	14	15	16	16	18	21	28	38	46	49	45	36	28	27	33	40	41	37	28	21	17	16	17	18	17	17	19	20	19	18	17	17	18	20	23	26	26	25	24	25	28	30	31	31	32	34
0	0	25	16	15	16	16	17	18	22	30	40	47	48	44	36	31	32	37	42	41	35	26	22	22	22	23	24	23	24	27	29	29	28	26	24	24	25	26	27	26	25	25	27	30	33	35	34	35	37
0	0	22	16	15	16	16	17	19	24	34	44	49	48	43	37	35	37	40	43	41	36	29	28	30	30	30	30	30	31	35	37	37	37	35	31	29	29	28	28	28	28	28	31	34	37	38	37	37	40
0	0	20	14	15	16	15	16	19	25	36	47	51	49	43	38	38	39	42	44	42	39	36	36	37	36	34	34	34	36	40	41	42	42	41	37	34	33	31	31	33	34	35	36	39	41	41	41	41	41
0	0	18	14	15	16	15	16	18	23	34	46	52	49	43	39	39	41	43	45	44	43	41	41	40	38	36	35	35	38	41	43	44	45	43	40	38	37	36	37	39	41	42	42	43	44	44	43	43	42
0	0	17	14	15	15	15	16	18	21	32	45	51	50	42	37	38	42	45	46	45	45	45	43	41	39	38	36	36	38	42	44	45	45	43	41	40	40	40	41	44	46	46	46	46	46	46	45	43	42
0	0	17	14	15	15	15	17	18	22	33	45	51	49	41	35	38	44	48	48	47	47	46	44	42	42	41	39	39	40	42	43	44	44	42	41	40	41	42	43	46	47	47	47	47	47	46	45	44	43
0	0	17	14	15	15	16	18	19	23	34	46	51	48	41	35	39	46	50	49	48	47	47	45	45	45	44	42	42	42	43	43	44	44	43	41	40	41	42	44	47	48	47	47	47	46	45	45	45	43
0	0	17	14	14	16	17	18	19	23	35	46	49	48	43	38	42	49	51	50	48	48	47	46	46	47	47	45	45	44	44	44	44	45	44	42	41	42	43	45	47	48	47	45	45	45	45	45	46	45
0	0	17	13	14	16	17	19	18	24	36	46	49	49	45	41	45	50	51	49	48	48	47	47	47	48	48	47	47	46	45	45	45	46	46	45	44	44	44	45	47	49	48	45	43	44	45	47	48	48
0	0	17	13	13	15	18	18	19	27	39	48	51	51	47	43	47	50	50	49	48	48	48	48	47	47	48	48	48	47	46	46	45	46	47	47	47	47	46	46	47	49	48	46	43	44	46	48	50	51
0	0	17	13	12	14	18	19	19	30	44	51	53	53	48	45	48	50	49	48	48	48	49	49	48	47	48	49	49	48	47	46	45	46	47	48	50	50	49	48	48	49	49	47	45	45	46	48	50	52
0	0	16	12	12	14	18	20	21	33	47	54	55	53	49	46	48	49	48	47	48	49	49	49	48	48	49	50	50	49	48	47	46	47	48	49	51	51	51	51	51	51	49	47	46	46	47	48	50	52
0	0	16	12	12	13	17	20	23	35	49	55	55	52	48	46	48	49	46	46	49	50	50	49	49	50	50	51	50	49	48	47	47	48	49	50	51	51	52	52	53	53	51	49	48	48	48	48	49	50
0	0	16	12	12	13	15	20	25	37	50	56	55	53	48	47	50	49	47	47	50	52	51	50	51	52	52	52	51	49	48	48	49	50	50	51	51	52	52	52	53	54	54	51	50	49	49	49	49	49
0	0	17	12	12	13	15	20	26	38	51	57	56	53	49	50	53	51	49	49	51	53	52	51	53	54	54	53	52	50	49	50	51	52	51	52	52	52	52	52	52	54	54	53	52	52	51	51	51	49
0	0	17	13	13	14	15	20	27	38	50	57	56	54	52	52	55	53	50	51	52	53	53	53	54	56	56	54	53	52	51	51	53	53	52	53	53	53	53	53	53	54	54	54	54	54	54	53	53	52
0	0	18	13	14	14	15	19	27	37	48	55	56	56	55	56	57	55	51	52	53	54	54	54	55	56	56	55	55	53	52	53	53	53	53	54	54	55	55	54	54	54	54	54	54	55	56	55	56	55
0	0	19	14	14	14	15	19	27	37	48	55	57	58	58	59	59	56	52	52	54	55	55	54	55	56	56	55	55	54	54	54	54	54	54	55	55	56	57	56	56	55	55	55	54	54	55	56	58	58
0	0	20	15	14	14	15	18	27	38	49	56	58	59	59	60	60	57	53	52	54	56	55	55	55	56	56	55	55	55	55	55	56	55	55	55	56	58	59	58	57	56	56	56	54	53	54	56	59	60
0	0	21	15	14	14	14	17	25	36	48	56	59	59	58	59	59	58	55	53	54	55	55	55	55	56	56	55	55	55	55	55	56	56	56	56	57	59	60	60	58	57	58	58	56	54	54	57	60	61
0	0	23	16	14	14	13	15	22	32	45	55	59	59	57	56	57	58	57	55	53	54	54	55	55	56	55	54	54	54	54	54	56	58	57	56	57	59	60	60	59	58	58	58	57	55	55	57	59	61
0	0	26	17	15	14	13	14	19	28	42	54	59	59	56	53	54	57	58	56	53	52	53	54	55	56	54	53	53	54	54	55	57	58	57	56	57	58	60	61	60	58	57	57	55	54	54	56	57	58
0	0	29	20	16	15	14	14	17	26	41	54	60	60	56	51	51	55	59	57	53	50	51	52	55	56	54	52	53	54	55	56	57	57	56	56	57	59	59	60	59	57	54	52	50	50	51	52	53	53
0	0	32	22	17	15	14	14	17	25	40	54	60	60	56	49	47	52	57	57	53	49	48	50	54	56	54	52	53	54	56	57	57	57	58	58	59	59	58	58	56	53	50	47	45	44	46	47	47	47
0	0	35	23	18	16	15	15	16	23	37	52	60	61	57	48	44	47	54	57	53	47	45	48	53	55	53	53	53	55	57	58	58	59	60	59	58	57	55	53	51	47	43	40	39	39	40	41	42	42
0	0	38	25	19	17	16	15	16	20	32	48	59	62	58	48	41	43	51	57	54	46	42	45	50	52	53	53	54	55	57	59	59	61	61	59	56	53	50	47	44	40	37	35	35	36	37	38	38	38
0	0	41	27	20	18	16	15	15	18	28	43	57	63	59	49	40	40	48	56	55	47	41	42	46	50	52	54	54	54	57	59	60	62	61	58	54	50	47	43	40	37	35	34	35	35	36	37	37	36
0	0	45	29	21	18	17	16	16	18	26	40	55	63	61	51	41	37	43	53	56	49	42	41	45	50	54	55	55	55	57	60	60	60	60	57	54	51	48	45	42	40	38	37	37	38	38	38	38	37
0	0	49	32	21	18	17	17	17	19	24	37	53	63	61	52	41	34	37	48	55	52	45	44	48	54	60	62	62	61	62	63	62	62	61	60	58	57	55	52	50	47	45	43	43	43	43	42	40	38
0	0	52	36	22	17	17	17	18	20	23	35	51	61	61	52	40	32	32	43	55	56	50	48	53	62	70	73	73	72	71	70	69	68	67	66	65	64	62	60	58	56	52	50	48	48	46	44	42	39
0	0	54	40	25	18	16	17	18	20	23	32	46	58	59	50	39	31	28	38	52	58	55	53	59	69	77	81	82	82	80	78	76	75	75	72	69	68	67	64	62	61	58	54	52	50	48	46	44	41
0	0	55	45	28	19	16	16	17	20	22	28	40	51	54	47	37	29	25	32	47	58	58	57	64	73	80	85	87	87	85	83	81	80	79	76	72	70	68	67	64	63	60	56	52	51	49	47	46	42
0	0	55	48	30	19	16	16	17	19	22	25	33	42	47	41	33	27	22	25	40	54	59	60	66	75	81	85	87	87	86	85	83	82	82	79	75	72	69	68	65	63	61	56	52	51	49	47	45	42
0	0	52	51	33	21	17	16	16	18	21	23	27	34	38	35	29	25	20	20	32	48	57	61	67	76	83	85	86	86	86	85	84	83	83	81	78	74	71	68	66	63	60	56	52	50	47	44	42	39
0	0	47	53	38	23	18	16	16	17	20	21	23	27	29	28	25	22	19	17	25	42	54	60	67	77	84	87	87	86	86	86	86	84	82	81	80	76	72	69	66	62	59	55	51	48	44	41	38	35
0	0	41	53	43	28	20	17	16	16	19	19	20	22	23	23	22	21	18	16	21	36	50	57	64	75	85	89	88	87	87	88	87	85	82	80	80	78	75	71	66	62	58	53	49	44	39	37	34	30
0	0	34	51	48	33	22	17	15	16	18	19	19	20	22	22	21	20	19	17	21	33	47	55	61	71	83	89	89	88	88	88	88	86	84	81	80	79	76	73	68	63	57	51	47	42	37	33	30	25
0	0	27	48	53	40	26	18	16	15	17	19	19	20	22	24	23	22	22	21	23	32	44	53	58	67	79	87	88	88	88	88	88	87	86	84	82	80	77	74	70	63	56	49	46	41	36	32	27	22
0	0	20	42	54	47	32	21	16	16	17	19	19	19	22	25	27	25	24	25	27	33	42	51	56	63	75	84	87	88	88	87	87	87	87	85	83	81	78	75	71	64	56	50	46	41	37	33	28	23
0	0	13	34	52	51	37	24	18	16	17	18	19	19	20	24	28	28	27	28	32	36	42	49	54	60	71	81	86	87	88	87	87	87	86	85	84	82	79	75	71	66	59	52	48	43	39	35	30	26
0	0	9	25	46	53	42	28	19	16	16	16	18	19	19	21	26	30	30	31	35	39	44	49	53	57	66	77	84	86	87	87	86	86	85	84	84	83	80	76	72	68	62	56	51	46	42	37	32	29
0	0	6	18	39	52	47	33	22	17	15	14	16	18	18	19	21	28	34	35	36	42	46	51	54	55	60	71	80	85	86	86	86	85	85	84	83	82	80	76	72	69	65	59	54	49	44	39	35	31
0	0	4	12	30	48	51	39	25	17	15	14	14	17	18	17	18	26	38	39	36	41	47	52	55	53	55	63	74	81	84	85	85	86	85	84	82	81	79	76	73	69	65	61	56	51	47	43	37	33
0	0	3	7	22	41	52	46	32	20	16	14	13	16	17	17	17	24	40	43	37	39	44	51	55	54	50	55	68	77	82	84	86	86	86	84	82	80	78	76	73	69	65	62	57	53	50	46	41	34
0	0	3	5	14	33	49	51	40	26	17	14	13	15	17	17	18	22	36	46	40	38	42	48	54	56	49	48	59	72	80	83	85	86	86	84	82	80	79	77	75	70	65	61	58	54	51	48	42	34
0	0	2	3	9	24	43	52	46	32	20	15	13	14	16	18	18	20	31	45	43	38	40	45	51	55	50	43	50	65	75	80	83	84	84	83	82	80	79	77	75	71	66	62	60	56	52	48	41	33
0	0	2	2	5	16	35	50	51	39	25	17	14	13	15	18	19	19	25	41	44	37	38	43	47	52	51	42	43	56	68	76	79	80	80	81	80	79	78	77	75	72	67	64	62	58	53	47	40	34
0	0	2	2	3	10	26	44	52	45	31	20	14	13	14	17	18	19	21	35	43	37	36	41	44	48	51	44	39	46	58	68	74	76	77	77	77	77	77	76	74	71	68	65	63	60	54	48	41	35
0	0	2	2	2	6	17	36	51	51	38	23	16	14	14	16	17	18	19	29	41	40	35	37	40	45	51	48	39	40	48	59	67	72	73	73	74	74	74	72	71	70	68	67	64	60	55	49	43	39
0	0	2	2	2	3	11	28	46	54	45	29	18	14	14	14	15	17	19	24	36	41	36	33	36	42	51	52	43	37	40	48	58	66	69	70	70	71	70	69	69	69	69	69	65	61	56	51	47	43
0	0	2	2	2	2	6	19	39	52	50	35	21	15	13	12	14	17	19	21	29	38	37	32	32	38	47	53	47	38	36	40	48	57	63	65	66	67	68	68	68	68	69	69	66	62	58	55	52	48
0	0	2	2	2	2	4	12	30	47	52	42	26	16	12	11	13	16	19	19	23	32	36	35	32	32	40	52	52	43	36	35	39	47	54	59	61	63	65	67	67	67	67	68	66	63	60	58	55	52
0	0	2	2	2	2	2	7	21	39	51	47	33	20	13	12	13	15	17	19	21	27	35	39	35	31	35	49	55	48	39	33	33	36	43	51	55	58	61	63	64	64	65	66	64	63	61	59	57	53
0	0	2	2	2	2	2	4	13	30	47	52	42	27	17	13	13	14	16	19	21	24	34	42	41	36	36	46	55	53	45	36	30	28	32	40	46	51	55	57	59	61	63	63	62	61	60	58	56	53
0	0	1	1	2	2	2	3	8	21	40	53	50	35	21	15	14	14	16	19	21	24	32	42	45	43	42	47	54	55	51	43	33	26	24	28	35	41	46	50	53	56	58	58	57	57	56	55	54	52
0	0	1	1	1	2	2	3	5	13	31	50	55	43	27	18	14	14	15	18	21	24	28	36	43	46	47	49	52	54	54	49	41	31	24	22	24	29	35	40	45	48	50	50	51	51	51	51	51	50
0	0	1	1	1	1	2	2	3	7	21	42	55	51	36	22	16	14	14	16	20	23	25	31	39	45	46	47	50	52	53	53	48	40	31	25	22	22	25	30	35	38	39	40	41	42	43	45	46	46
0	0	1	1	1	1	2	2	2	4	13	32	51	55	44	30	19	15	14	15	17	20	23	27	36	43	43	44	47	50	51	52	50	47	41	35	30	26	24	25	27	29	30	31	31	32	35	38	39	40
0	0	1	1	1	1	1	2	1	2	7	22	43	55	51	38	25	17	14	14	15	17	20	25	34	41	42	41	44	48	49	48	48	48	46	44	41	37	33	29	26	25	25	25	26	26	28	30	32	33
0	0	1	1	1	1	1	1	1	1	4	13	32	50	54	45	32	21	16	14	14	15	17	21	30	39	43	40	39	42	43	43	43	45	46	47	46	43	41	38	33	29	27	25	23	22	22	23	24	25
0	0	1	1	1	1	1	1	1	1	2	7	20	40	53	51	41	28	18	15	14	14	15	18	25	34	41	40	35	34	34	35	37	40	43	45	44	41	40	41	40	38	34	31	26	22	20	19	19	19
0	0	1	1	1	1	1	1	1	1	2	3	11	28	48	54	48	35	23	17	14	14	14	16	21	28	35	38	35	32	28	26	28	33	38	41	40	36	34	35	37	39	39	38	33	28	23	20	18	17
0	0	1	1	1	1	1	1	1	1	1	2	5	17	38	53	53	43	30	20	15	14	14	15	18	22	27	33	38	38	30	23	21	26	32	37	37	33	29	27	26	29	33	37	39	36	32	26	22	19
0	0	1	1	1	1	1	1	1	1	1	2	3	10	27	47	55	50	39	26	17	15	15	15	16	18	22	28	37	44	39	28	22	22	26	32	35	32	27	22	19	19	23	28	33	37	38	35	31	25
0	0	0	1	1	1	1	2	2	2	2	2	2	5	17	37	51	54	47	34	22	16	15	14	14	16	18	23	32	42	44	37	30	25	24	28	32	33	29	23	18	17	17	18	22	28	34	38	38	34
0	0	0	1	1	1	1	1	2	2	2	1	2	3	10	25	44	53	52	43	30	20	16	15	14	14	16	18	24	32	38	39	38	33	28	27	30	33	33	28	22	19	17	16	15	17	25	33	38	39
0	0	0	1	1	1	1	1	2	2	1	1	1	2	5	15	33	49	54	50	40	27	19	15	14	13	13	15	19	24	28	34	39	40	36	33	30	31	35	34	29	24	21	19	16	14	18	26	33	38
0	0	0	0	1	1	1	1	1	2	1	1	1	2	3	8	21	40	53	55	48	36	24	17	14	12	12	12	16	20	23	27	35	42	43	40	35	32	34	36	35	32	28	24	21	18	19	25	31	36
0	0	0	0	1	1	1	1	1	1	1	1	1	2	2	4	12	29	47	56	54	46	33	21	15	13	12	12	14	17	20	23	30	38	43	44	41	37	35	35	37	37	36	32	27	24	24	27	31	35
0	0	0	0	0	0	1	1	1	1	1	1	1	1	1	2	5	17	36	52	57	53	43	28	18	14	13	12	13	14	17	20	25	31	38	42	44	42	40	37	35	38	40	39	35	31	30	31	34	36
0	0	0	0	0	0	1	1	1	1	1	1	1	1	1	1	2	9	23	42	54	57	51	38	24	16	14	13	12	12	15	18	21	25	30	35	40	43	43	40	37	37	40	42	41	37	34	34	36	38
0	0	0	0	0	0	1	1	1	1	1	1	1	1	1	1	1	4	13	29	46	55	55	47	33	22	16	14	13	12	13	16	19	21	23	27	33	39	42	42	40	39	41	43	43	41	39	37	37	39
0	0	0	0	0	0	0	1	1	1	1	1	1	1	1	1	1	2	6	16	33	49	56	53	43	31	22	16	14	13	13	14	17	19	20	21	25	31	36	39	40	41	42	43	43	42	41	39	38	40
0	0	0	0	0	0	0	0	1	1	1	1	1	1	1	1	1	2	3	8	19	37	51	55	50	41	31	21	15	13	13	13	15	17	18	19	21	24	28	32	36	40	42	43	43	41	40	40	41	41
0	0	0	0	0	0	0	0	0	1	1	1	1	1	1	1	1	2	2	4	9	22	41	53	54	49	40	29	19	14	13	13	15	16	17	17	18	20	22	25	29	33	39	41	42	41	40	40	41	43
0	0	0	0	0	0	0	0	0	0	1	1	1	1	1	1	1	2	2	2	4	11	26	44	54	54	48	38	26	18	14	14	15	16	16	16	16	17	19	21	23	26	32	37	40	42	41	40	40	43
0	0	0	0	0	0	0	0	0	0	1	1	1	1	1	1	1	1	2	2	2	5	13	30	48	55	53	46	36	25	18	15	15	15	15	15	15	15	17	20	21	23	25	30	35	40	43	42	41	42
0	0	0	0	0	0	0	0	0	0	1	1	1	1	1	1	1	1	1	2	2	3	6	16	35	50	56	54	46	36	26	19	16	15	15	16	16	15	16	17	19	21	22	24	28	33	39	42	42	43
0	0	0	0	0	0	0	0	0	0	1	1	1	1	1	1	1	1	2	2	2	2	3	8	21	38	52	56	54	47	37	28	21	18	16	16	17	16	15	15	16	19	21	22	23	26	30	36	39	41
0	0	0	0	0	0	0	0	0	0	1	1	1	1	1	1	1	1	2	2	2	2	2	4	10	24	40	52	56	55	48	39	30	23	19	17	17	17	15	14	14	16	19	21	22	23	25	28	32	35
0	0	0	0	0	0	0	0	0	0	1	1	1	1	1	1	1	2	2	2	2	2	1	2	5	12	25	40	51	56	55	50	41	33	26	21	19	18	16	15	15	16	17	18	20	22	23	23	25	28
0	0	0	0	0	0	0	0	0	0	0	1	1	1	1	1	1	1	1	2	2	2	1	2	2	5	12	24	39	51	57	57	51	44	37	30	24	21	18	17	17	17	17	18	18	20	21	21	21	22
0	0	0	0	0	0	0	0	0	0	0	0	1	1	1	1	1	1	1	1	1	1	1	1	2	2	5	12	23	38	51	58	57	54	49	43	35	28	23	19	18	18	18	18	18	18	18	18	19	19
0	0	0	0	0	0	0	0	0	0	0	0	0	1	1	1	1	1	1	1	1	1	1	1	1	2	2	5	10	21	35	49	56	58	57	54	48	40	33	26	22	20	19	18	18	18	18	17	17	18
0	0	0	0	0	0	0	0	0	0	0	0	0	1	1	1	1	1	1	1	1	1	1	1	1	2	2	2	4	9	18	31	43	52	58	60	58	52	46	38	31	26	22	20	19	19	18	17	17	17
0	0	0	0	0	0	0	0	0	0	0	0	0	1	1	1	1	1	1	1	1	1	1	1	1	1	2	2	2	3	7	14	24	36	46	54	58	59	57	51	44	38	32	28	25	23	21	19	19	20
0	0	0	0	0	0	0	0	0	0	0	0	0	0	1	1	1	1	1	1	1	1	1	1	1	1	1	1	2	2	3	5	10	17	26	37	47	55	60	60	57	52	46	41	36	33	30	28	27	27
0	0	0	0	0	0	0	0	0	0	0	0	0	0	0	1	1	1	1	1	1	1	1	1	1	1	1	1	1	2	2	2	4	7	11	18	28	39	50	57	60	60	58	54	51	47	45	43	42	41
0	0	0	0	0	0	0	0	0	0	0	0	0	0	0	0	0	0	0	1	1	1	1	1	1	1	1	1	1	2	2	2	2	3	4	7	12	20	30	40	50	56	59	60	59	58	57	57	56	53
0	0	0	0	0	0	0	0	0	0	0	0	0	0	0	0	0	0	0	0	0	1	1	1	1	1	1	1	1	1	1	2	2	2	2	3	5	8	12	20	29	38	45	50	54	56	57	59	58	56
0	0	0	0	0	0	0	0	0	0	0	0	0	0	0	0	0	0	0	0	0	1	1	1	1	1	1	1	1	1	1	1	1	1	2	2	2	3	4	7	11	18	24	30	35	40	43	45	46	45
0	0	0	0	0	0	0	0	0	0	0	0	0	0	0	0	0	0	0	0	0	1	1	1	1	1	1	1	1	1	1	1	1	1	1	2	2	2	2	2	4	6	9	12	16	20	23	25	26	26
0	0	0	0	0	0	0	0	0	0	0	0	0	0	0	0	0	0	0	0	0	1	1	1	1	1	1	1	1	1	1	1	1	1	1	2	2	2	2	2	2	2	3	4	6	7	9	10	10	10
0	0	0	0	0	0	0	0	0	0	0	0	0	0	0	0	0	0	0	0	0	0	1	1	1	1	1	1	1	1	1	1	1	1	1	1	2	1	1	1	2	2	2	2	3	3	4	4	3	3
0	0	0	0	0	0	0	0	0	0	0	0	0	0	0	0	0	0	0	0	0	0	1	1	0	0	1	1	1	1	1	1	1	1	1	1	1	1	1	1	1	1	2	2	2	2	2	2	2	2
0	0	0	0	0	0	0	0	0	0	0	0	0	0	0	0	0	0	0	0	0	0	0	0	0	0	0	1	1	1	1	1	1	1	1	1	1	1	1	1	1	1	1	2	2	2	2	2	2	2
0	0	0	0	0	0	0	0	0	0	0	0	0	0	0	0	0	0	0	0	0	0	0	0	0	0	0	0	1	1	1	1	1	1	1	1	1	1	1	1	1	1	1	1	2	2	2	2	2	2
0	0	0	0	0	0	0	0	0	0	0	0	0	0	0	0	0	0	0	0	0	0	0	0	0	0	0	0	0	0	0	0	1	1	1	1	1	1	1	1	1	1	1	1	1	1	1	1	1	1
0	0	0	0	0	0	0	0	0	0	0	0	0	0	0	0	0	0	0	0	0	0	0	0	0	0	0	0	0	0	0	0	0	0	1	1	1	1	1	1	1	1	1	1	1	1	1	1	1	1
0	0	0	0	0	0	0	0	0	0	0	0	0	0	0	0	0	0	0	0	0	0	0	0	0	0	0	0	0	0	0	0	0	0	0	1	1	1	1	1	1	1	1	1	1	1	1	1	1	1
0	0	0	0	0	0	0	0	0	0	0	0	0	0	0	0	0	0	0	0	0	0	0	0	0	0	0	0	0	0	0	0	0	0	0	0	1	1	1	1	1	1	1	1	1	1	1	1	1	1
0	0	0	0	0	0	0	0	0	0	0	0	0	0	0	0	0	0	0	0	0	0	0	0	0	0	0	0	0	0	0	0	0	0	0	0	0	1	1	1	0	1	1	1	1	1	1	1	1	1
0	0	0	0	0	0	0	0	0	0	0	0	0	0	0	0	0	0	0	0	0	0	0	0	0	0	0	0	0	0	0	0	0	0	0	0	0	0	0	0	0	0	1	1	1	1	1	1	1	1
0	0	0	0	0	0	0	0	0	0	0	0	0	0	0	0	0	0	0	0	0	0	0	0	0	0	0	0	0	0	0	0	0	0	0	0	0	0	0	0	0	0	0	1	1	1	1	1	1	1
0	0	0	0	0	0	0	0	0	0	0	0	0	0	0	0	0	0	0	0	0	0	0	0	0	0	0	0	0	0	0	0	0	0	0	0	0	0	0	0	0	0	0	0	0	0	0	0	0	0
0	0	0	0	0	0	0	0	0	0	0	0	0	0	0	0	0	0	0	0	0	0	0	0	0	0	0	0	0	0	0	0	0	0	0	0	0	0	0	0	0	0	0	0	0	0	0	0	0	0
0	0	0	0	0	0	0	0	0	0	0	0	0	0	0	0	0	0	0	0	0	0	0	0	0	0	0	0	0	0	0	0	0	0	0	0	0	0	0	0	0	0	0	0	0	0	0	0	0	0
0	0	0	0	0	0	0	0	0	0	0	0	0	0	0	0	0	0	0	0	0	0	0	0	0	0	0	0	0	0	0	0	0	0	0	0	0	0	0	0	0	0	0	0	0	0	0	0	0	0
0	0	0	0	0	0	0	0	0	0	0	0	0	0	0	0	0	0	0	0	0	0	0	0	0	0	0	0	0	0	0	0	0	0	0	0	0	0	0	0	0	0	0	0	0	0	0	0	0	0
0	0	0	0	0	0	0	0	0	0	0	0	0	0	0	0	0	0	0	0	0	0	0	0	0	0	0	0	0	0	0	0	0	0	0	0	0	0	0	0	0	0	0	0	0	0	0	0	0	0
0	0	0	0	0	0	0	0	0	0	0	0	0	0	0	0	0	0	0	0	0	0	0	0	0	0	0	0	0	0	0	0	0	0	0	0	0	0	0	0	0	0	0	0	0	0	0	0	0	0
0	0	0	0	0	0	0	0	0	0	0	0	0	0	0	0	0	0	0	0	0	0	0	0	0	0	0	0	0	0	0	0	0	0	0	0	0	0	0	0	0	0	0	0	0	0	0	0	0	0
0	0	0	0	0	0	0	0	0	0	0	0	0	0	0	0	0	0	0	0	0	0	0	0	0	0	0	0	0	0	0	0	0	0	0	0	0	0	0	0	0	0	0	0	0	0	0	0	0	0
0	0	0	0	0	0	0	0	0	0	0	0	0	0	0	0	0	0	0	0	0	0	0	0	0	0	0	0	0	0	0	0	0	0	0	0	0	0	0	0	0	0	0	0	0	0	0	0	1	1
0	0	0	0	0	0	0	0	0	0	0	0	0	0	0	0	0	0	0	0	0	0	0	0	0	0	0	0	0	0	0	0	0	0	0	0	0	0	0	0	0	0	0	0	0	0	1	1	1	1
0	0	0	0	0	0	0	0	0	0	0	0	0	0	0	0	0	0	0	0	0	0	0	0	0	0	0	0	0	0	0	0	0	0	0	0	0	0	0	0	0	0	0	1	1	1	1	1	1	1
0	0	0	0	0	0	0	0	0	0	0	0	0	0	0	0	0	0	0	0	0	0	0	0	0	0	0	0	0	0	0	0	0	0	0	0	0	0	0	0	0	1	1	1	1	1	1	1	1	1
0	0	0	0	0	0	0	0	0	0	0	0	0	0	0	0	0	0	0	0	0	0	0	0	0	0	0	0	0	0	0	0	0	0	0	0	0	0	0	0	1	1	1	1	1	1	1	1	1	1
0	0	0	0	0	0	0	0	0	0	0	0	0	0	0	0	0	0	0	0	0	0	0	0	0	0	0	0	0	0	0	0	0	0	0	0	0	0	1	1	1	1	1	1	1	1	1	1	1	1
0	0	0	0	0	0	0	0	0	0	0	0	0	0	0	0	0	0	0	0	0	0	0	0	0	0	0	0	0	0	0	0	0	0	0	0	0	1	1	1	1	1	1	1	1	1	1	1	1	2
0	0	0	0	0	0	0	0	0	0	0	0	0	0	0	0	0	0	0	0	0	0	0	0	0	0	0	0	0	0	0	0	0	0	0	0	1	1	1	1	1	1	1	1	1	1	1	2	3	5
0	0	0	0	0	0	0	0	0	0	0	0	0	0	0	0	0	0	0	0	0	0	0	0	0	0	0	0	0	0	0	0	0	0	0	1	1	1	1	1	1	1	1	1	1	1	2	3	7	14
0	0	0	0	0	0	0	0	0	0	0	0	0	0	0	0	0	0	0	0	0	0	0	0	0	0	0	0	0	0	0	0	0	0	0	1	1	1	1	1	1	1	1	1	1	2	4	9	19	33
0	0	0	0	0	0	0	0	0	0	0	0	0	0	0	0	0	0	0	0	0	0	0	0	0	0	0	0	0	0	0	0	0	0	1	1	1	1	1	1	1	1	1	1	2	6	14	27	41	53
0	0	0	0	0	0	0	0	0	0	0	0	0	0	0	0	0	0	0	0	0	0	0	0	0	0	0	0	0	0	0	0	0	0	1	1	1	1	1	1	1	1	2	4	9	19	34	48	55	54
0	0	0	0	0	0	0	0	0	0	0	0	0	0	0	0	0	0	0	0	0	0	0	0	0	0	0	0	0	1	1	1	1	1	1	1	1	1	1	1	1	2	5	12	24	40	53	56	50	40
0	0	0	0	0	0	0	0	0	0	0	0	0	0	0	0	0	0	0	0	0	0	0	0	0	0	0	0	0	1	1	1	1	1	1	1	1	1	1	1	2	5	14	28	45	57	56	46	35	27
0	0	0	0	0	0	0	0	0	0	0	0	0	0	0	0	0	0	0	0	0	0	0	0	0	0	0	0	1	1	1	1	1	1	1	1	1	1	1	2	5	15	31	49	58	55	43	32	24	20
0	0	0	0	0	0	0	0	0	0	0	0	0	0	0	0	0	0	0	0	0	0	0	0	0	0	0	1	1	1	1	1	1	1	1	1	1	1	2	6	16	33	50	59	53	39	28	22	20	18
0	0	0	0	0	0	0	0	0	0	0	0	0	0	0	0	0	0	0	0	0	0	0	0	0	0	1	1	1	1	1	1	1	1	1	1	1	2	6	16	34	51	58	51	37	26	21	19	18	17
0	0	0	0	0	0	0	0	0	0	0	0	0	0	0	0	0	0	0	0	0	0	0	0	0	1	1	1	1	1	1	1	1	1	1	1	2	6	16	34	51	57	50	36	25	20	18	17	17	17
0	0	0	0	0	0	0	0	0	0	0	0	0	0	0	0	0	0	0	0	0	0	0	0	1	1	1	1	1	1	1	1	1	1	1	2	6	16	33	51	57	49	36	25	19	18	17	17	17	18
0	0	0	0	0	0	0	0	0	0	0	0	0	0	0	0	0	0	0	0	0	0	0	0	1	1	1	1	1	1	1	1	1	2	3	6	15	32	50	57	49	36	25	19	17	17	17	18	18	19
0	0	0	0	0	0	0	0	0	0	0	0	0	0	0	0	0	0	0	0	0	0	0	0	1	1	1	1	1	1	1	1	1	2	6	14	30	47	56	49	35	25	20	18	17	18	19	19	19	19
0	0	0	0	0	0	0	0	0	0	0	0	0	0	0	0	0	0	0	0	0	0	0	1	1	1	1	1	1	1	1	1	2	5	13	27	44	53	48	34	24	20	18	18	18	19	20	19	19	19
0	0	0	0	0	0	0	0	0	0	0	0	0	0	0	0	0	0	0	0	0	0	1	1	1	1	1	1	1	1	1	2	4	12	25	41	50	47	34	24	19	18	19	19	19	19	19	19	20	21
0	0	0	0	0	0	0	0	0	0	0	0	0	0	0	0	0	0	0	0	0	1	1	1	1	1	1	1	1	2	2	3	9	23	39	49	47	36	24	19	18	19	19	19	18	18	19	20	21	21
0	0	0	0	0	0	0	0	0	0	0	0	0	0	0	0	0	0	0	0	0	1	1	1	1	1	1	1	1	2	3	7	19	36	48	47	37	26	19	17	18	19	19	19	19	19	20	21	23	26
0	0	0	0	0	0	0	0	0	0	0	0	0	0	0	0	0	0	0	0	1	1	1	1	1	1	1	1	2	2	6	16	33	47	48	38	27	20	17	17	18	19	19	19	20	21	22	24	28	34
0	0	0	0	0	0	0	0	0	0	0	0	0	0	0	0	0	0	0	1	1	1	1	1	1	1	1	1	2	5	14	29	45	48	40	28	21	17	17	17	18	19	19	20	23	25	27	31	37	42
0	0	0	0	0	0	0	0	0	0	0	0	0	0	0	0	0	0	1	1	1	1	1	1	1	1	1	2	4	12	26	42	49	42	30	22	18	17	18	18	19	20	21	23	27	32	37	41	46	50
0	0	0	0	0	0	0	0	0	0	0	0	0	0	0	0	0	1	1	1	1	1	1	1	1	1	1	3	9	22	39	50	45	33	23	19	18	18	18	20	21	23	25	30	36	43	48	51	55	61
0	0	0	0	0	0	0	0	0	0	0	0	0	0	0	0	1	1	1	1	1	1	1	1	1	1	2	7	18	35	48	48	37	25	20	18	18	18	19	22	25	30	35	41	47	51	56	63	70	75
0	0	0	0	0	0	0	0	0	0	0	0	0	0	0	1	1	1	1	1	1	1	1	1	1	2	5	14	30	46	50	41	28	20	18	18	19	19	21	26	33	40	46	51	56	61	69	78	84	88
0	0	0	0	0	0	0	0	0	0	0	0	0	0	0	1	1	1	1	1	1	1	1	1	2	4	10	25	42	50	44	31	22	17	17	18	19	20	25	34	43	50	54	60	67	76	84	92	96	95
0	0	0	0	0	0	0	0	0	0	0	0	0	0	1	1	1	1	1	1	1	1	1	1	2	7	20	38	50	47	35	24	19	17	17	19	20	24	32	43	51	55	60	68	80	90	96	101	103	100
0	0	0	0	0	0	0	0	0	0	0	0	0	1	1	1	1	1	1	1	1	1	1	2	5	15	32	47	49	39	26	20	18	17	18	20	23	30	40	50	55	56	63	77	90	98	102	104	105	102
0	0	0	0	0	0	0	0	0	0	0	0	0	1	1	1	1	1	1	1	1	1	1	3	10	26	43	49	42	29	20	17	17	18	19	23	29	39	48	54	54	56	67	83	95	100	101	103	104	100
0	0	0	0	0	0	0	0	0	0	0	0	0	1	1	1	1	1	1	1	1	2	3	8	20	38	49	44	32	22	17	16	17	19	22	29	38	47	53	52	50	56	73	89	96	97	97	99	100	95
0	0	0	0	0	0	0	0	0	0	0	0	1	1	1	1	1	1	1	1	1	2	6	16	33	47	47	35	24	18	16	16	18	21	27	36	46	53	52	45	43	55	77	93	97	95	95	96	95	87
0	0	0	0	0	0	0	0	0	0	0	0	1	1	1	1	1	1	1	1	2	5	13	28	44	49	40	27	19	16	16	18	21	26	34	44	52	54	48	37	37	54	77	92	97	97	95	93	88	78
0	0	0	0	0	0	0	0	0	0	0	1	1	1	1	1	1	1	1	2	3	10	23	39	49	44	31	21	17	17	18	20	25	32	42	51	55	53	42	30	34	54	75	90	97	98	94	88	79	67
0	0	0	0	0	0	0	0	0	0	0	1	1	1	1	1	1	1	1	2	7	18	34	47	48	36	24	18	17	17	19	23	30	40	48	54	55	49	36	26	33	53	74	88	95	94	87	79	69	57
0	0	0	0	0	0	0	0	0	0	1	1	1	1	1	1	1	1	2	4	13	28	43	48	40	28	20	18	18	18	21	28	38	46	51	54	53	45	32	22	28	46	66	79	85	82	76	68	58	47
0	0	0	0	0	0	0	0	0	1	1	1	1	1	1	1	1	2	3	9	22	38	46	42	31	21	17	17	18	20	25	35	44	49	52	53	50	40	28	20	22	32	47	60	67	67	63	57	47	37
0	0	0	0	0	0	0	0	1	1	1	1	1	1	1	1	2	2	6	17	32	44	44	34	23	18	17	17	19	22	30	41	49	51	52	51	46	36	26	20	19	24	33	44	53	56	53	45	36	29
0	0	0	0	0	0	0	0	1	1	1	1	1	1	1	1	2	4	12	27	41	45	37	26	19	17	17	18	20	25	35	45	51	51	51	48	41	32	26	23	23	27	34	42	47	47	42	34	27	25
0	0	0	0	0	0	0	1	1	1	1	1	2	2	1	2	3	8	21	36	44	40	30	21	17	16	17	19	22	29	39	48	51	50	48	44	37	31	29	29	32	36	41	44	43	39	32	26	23	25
0	0	0	0	0	0	1	1	1	1	1	2	2	2	2	2	6	16	32	42	42	33	23	18	16	17	18	21	25	33	43	49	50	48	45	41	36	34	35	38	42	44	43	40	34	28	24	21	21	24
0	0	0	0	0	1	1	1	1	1	2	2	2	2	2	4	12	27	41	44	35	25	19	17	17	18	20	24	29	38	47	51	50	48	44	41	39	40	43	45	46	43	37	30	24	21	19	19	19	22
0	0	0	0	0	1	1	1	1	2	2	2	3	3	4	9	22	39	46	39	28	20	17	17	18	19	22	28	35	44	51	53	52	49	46	44	44	46	47	46	42	36	28	22	18	17	17	16	16	19
0	0	0	0	1	1	1	1	1	2	2	2	3	4	7	16	33	46	44	32	22	17	17	18	19	21	25	33	42	50	54	54	53	50	48	47	48	49	46	40	33	27	21	18	17	17	17	15	14	16
0	0	0	0	1	1	1	1	1	2	2	2	3	5	12	26	42	47	37	25	18	16	17	18	20	23	29	39	48	52	54	54	53	52	50	50	50	48	41	32	25	21	18	17	17	17	17	15	14	16
0	0	0	1	1	1	1	1	2	2	2	2	3	8	20	37	47	42	29	20	16	16	17	19	21	25	35	45	50	53	53	53	53	52	51	51	49	42	33	24	20	18	18	18	18	17	16	16	15	17
0	0	0	1	1	1	1	2	2	2	2	2	5	14	30	45	46	34	23	17	16	16	18	20	23	30	40	48	52	53	53	53	52	51	51	49	43	35	26	20	18	18	19	18	18	17	16	15	15	18
0	0	1	1	1	1	2	2	2	2	2	3	9	22	39	47	40	27	19	16	16	17	19	21	26	36	45	51	52	53	52	51	51	50	48	44	36	27	21	18	17	18	19	18	18	17	16	15	14	18
0	0	1	1	2	2	2	2	2	2	3	6	16	32	45	44	32	21	17	16	17	18	20	24	31	41	49	51	51	50	49	49	49	49	45	38	30	23	18	16	16	17	18	18	18	17	16	14	13	16
0	0	1	1	2	2	2	3	3	3	4	11	25	40	45	37	25	18	16	16	18	20	22	27	37	47	51	51	49	47	46	47	49	47	41	33	25	20	17	16	15	16	17	18	18	16	15	14	13	14
0	1	1	2	2	2	2	3	3	3	7	18	34	44	40	29	20	16	16	17	19	21	25	33	44	50	51	49	45	43	44	47	49	46	37	28	22	18	17	15	15	15	17	18	17	15	14	13	12	11
0	1	1	2	2	2	2	3	3	5	13	27	41	42	33	22	16	15	16	18	20	23	30	40	49	52	50	46	42	41	43	47	48	43	34	25	20	17	15	14	14	15	17	16	15	14	13	12	11	10
0	1	2	2	2	2	2	2	4	9	21	36	43	37	26	18	15	15	17	19	22	26	35	46	51	51	47	41	38	40	44	48	47	40	30	23	18	15	14	14	14	15	15	15	14	13	13	12	11	10
0	1	2	2	2	2	2	3	6	14	30	43	42	31	21	16	15	15	17	20	23	30	40	49	50	47	41	35	35	40	45	49	46	38	28	21	16	15	14	15	15	15	14	14	13	13	13	12	12	11
0	1	2	2	2	2	2	4	9	22	38	44	36	25	18	15	15	16	17	21	26	35	45	49	48	43	33	29	33	41	47	49	44	35	25	18	15	14	15	15	14	14	14	13	13	13	13	13	12	12
0	1	2	2	2	2	3	6	15	31	44	41	29	20	16	15	15	16	19	23	31	41	47	48	45	36	25	24	33	43	48	47	41	31	22	16	13	14	14	14	13	13	14	14	13	13	12	13	12	11
0	1	2	2	2	2	4	10	23	39	45	36	24	17	15	15	16	18	20	27	37	45	48	46	40	28	18	21	33	44	47	44	37	27	19	14	12	13	14	13	13	13	13	14	14	13	12	12	12	10
0	1	2	2	3	3	6	15	31	43	41	30	20	16	14	15	17	19	23	31	41	46	46	41	32	20	13	20	35	45	46	40	32	23	17	13	12	12	12	13	13	12	13	14	15	14	13	12	11	11
0	2	2	3	3	4	10	23	39	44	35	23	17	15	15	16	18	21	26	34	42	45	43	36	24	13	11	21	37	45	43	36	27	20	16	13	12	11	12	13	13	13	13	14	15	14	13	12	12	11
0	2	2	3	3	6	15	31	44	41	28	18	15	15	15	16	19	22	29	37	43	44	40	30	18	10	12	25	39	44	39	31	23	18	15	14	12	11	11	13	13	12	13	14	15	14	14	13	12	12
0	2	2	3	3	8	22	38	44	36	23	15	14	15	16	18	20	25	33	41	44	43	37	26	15	10	15	30	41	41	34	26	20	17	15	14	13	12	11	12	12	12	13	14	14	14	13	13	13	13
0	2	2	3	4	13	29	42	41	29	19	14	14	15	17	19	22	29	38	43	44	41	34	22	13	11	21	35	41	37	29	22	18	17	16	15	14	12	11	11	12	12	13	14	14	13	13	12	12	13
0	2	3	3	6	19	36	43	36	24	17	15	15	15	17	20	24	33	42	44	43	39	30	20	13	15	26	37	38	31	25	20	18	17	17	15	14	13	12	12	12	12	13	12	12	12	12	12	11	11
0	2	3	4	10	27	41	42	31	20	16	15	15	15	17	21	27	38	45	45	42	37	29	19	16	21	31	36	32	26	22	19	17	17	17	15	14	13	12	12	12	12	12	11	11	11	12	12	12	11
0	2	3	5	16	35	44	38	26	18	16	15	15	16	18	22	31	42	47	46	43	37	29	22	21	26	32	31	26	22	20	18	17	16	16	16	16	14	13	12	11	11	12	12	13	13	14	15	15	14
0	3	4	7	22	41	43	32	22	17	16	14	15	17	19	24	35	45	48	46	43	37	30	26	26	30	30	25	21	20	19	17	16	15	16	17	16	15	13	12	12	13	15	16	16	17	18	19	21	21
0	3	4	12	30	45	40	27	18	17	15	14	16	18	21	27	37	46	48	45	42	38	33	30	31	30	26	20	18	18	18	16	15	14	15	16	16	14	13	13	14	17	19	20	21	23	24	26	28	29
0	3	7	18	37	46	36	22	16	15	15	14	16	19	22	29	39	46	47	45	41	39	36	34	33	29	23	17	16	17	16	15	14	13	13	15	14	14	14	15	18	22	24	25	28	31	33	35	37	38
0	4	10	26	43	44	30	18	14	14	14	15	18	21	25	33	41	46	47	45	42	40	39	37	33	27	20	16	15	15	15	14	13	13	13	14	14	14	16	19	23	27	30	33	37	40	42	44	45	46
0	5	15	32	45	40	25	17	14	14	14	16	19	22	28	37	44	47	47	45	43	42	41	38	32	25	19	15	14	14	14	14	14	14	14	14	14	16	19	24	28	33	38	41	45	47	49	50	50	51
0	7	20	38	44	34	21	15	14	14	14	17	20	23	31	40	46	47	47	45	44	43	42	38	30	23	17	14	13	14	14	14	14	15	15	15	16	19	23	28	34	40	45	48	50	52	53	53	53	52
0	10	25	42	42	28	17	15	14	13	14	18	20	24	34	43	47	48	47	46	45	45	43	37	28	20	16	13	13	13	14	14	14	15	15	16	19	23	27	33	39	45	49	51	52	53	53	53	53	52
0	14	31	44	38	23	16	15	14	13	14	17	18	24	37	46	49	49	48	47	46	45	42	34	24	18	14	13	13	13	13	14	15	15	15	17	21	26	32	37	42	47	50	52	52	52	52	52	52	52
0	19	36	44	34	21	16	14	13	13	15	17	17	26	40	48	51	51	49	48	47	46	40	31	21	16	14	13	13	13	13	15	16	15	15	18	23	30	36	40	44	47	49	50	51	51	51	51	51	51
1	25	41	43	30	19	16	14	13	13	16	17	19	30	43	50	52	51	50	48	47	45	38	27	19	14	13	13	13	13	14	15	16	15	16	20	26	33	38	42	44	46	47	49	49	49	50	51	51	50
1	30	43	40	26	18	15	13	13	14	16	19	24	35	46	51	51	50	49	48	48	45	35	24	16	14	13	13	13	13	14	15	16	16	19	24	30	36	40	42	44	45	47	48	48	48	49	50	51	51
2	34	43	36	23	17	16	14	14	15	17	22	31	41	47	51	50	49	49	48	48	43	32	20	15	13	13	13	12	12	13	15	16	18	22	28	33	38	41	43	44	45	46	47	47	48	49	50	52	53
2	36	41	32	20	16	16	15	15	15	18	26	38	45	48	50	49	48	49	49	48	41	28	18	14	13	12	12	11	11	13	15	17	20	26	32	36	39	41	43	44	45	46	47	47	48	48	50	52	54
3	38	39	28	19	16	16	16	15	16	21	32	43	48	49	50	48	47	48	49	47	38	26	17	14	13	12	12	11	12	13	15	18	23	29	35	38	40	41	43	44	45	46	47	48	48	48	49	51	54
4	39	36	26	18	16	16	16	16	18	25	36	46	49	49	48	46	45	46	48	45	36	24	17	14	13	13	12	12	14	15	17	19	25	33	38	40	41	41	43	44	44	45	47	48	48	48	49	51	53
4	40	34	24	18	16	16	16	17	21	29	40	47	49	48	45	42	42	44	46	43	33	22	16	14	14	14	14	15	17	19	20	22	28	35	40	42	42	42	43	43	43	44	46	48	48	48	49	51	53
5	40	32	22	18	16	16	16	17	23	32	42	47	47	45	40	38	40	44	46	42	31	20	15	14	15	17	18	19	21	23	24	27	32	37	40	42	43	43	43	43	43	44	46	47	48	48	49	50	52
6	40	30	21	17	16	15	15	17	24	34	43	46	45	40	34	33	38	44	46	42	31	20	16	16	18	21	23	24	26	27	29	32	35	38	39	41	44	45	44	44	44	45	47	47	47	47	47	49	51
6	39	28	19	16	15	14	14	18	26	36	44	45	42	35	28	29	36	43	45	41	30	21	20	22	25	28	30	30	31	32	34	36	37	38	39	41	44	46	45	44	45	47	48	47	46	45	45	47	48
6	38	26	18	15	13	13	15	20	28	39	45	45	40	30	23	25	34	42	45	41	30	23	25	29	32	34	35	35	35	35	37	38	38	39	40	41	44	45	44	44	45	47	48	47	45	44	44	45	47
7	37	25	16	13	13	13	16	22	31	42	47	45	37	26	19	23	33	42	44	40	30	26	31	36	38	37	37	37	37	37	37	38	38	39	40	41	42	43	42	43	45	47	49	48	46	44	44	45	46
7	35	24	16	13	13	14	18	24	33	43	48	45	35	24	18	22	34	43	44	39	31	31	36	40	39	37	36	37	37	37	37	37	38	39	40	41	41	41	42	43	45	48	49	49	46	44	43	44	46
7	34	23	16	14	14	15	19	25	34	44	49	44	33	22	18	23	35	43	44	39	34	35	39	40	39	36	35	36	37	37	37	37	38	39	39	40	41	42	42	44	46	48	49	49	46	44	43	43	45
7	31	21	16	15	15	16	20	26	35	44	48	42	31	21	18	25	36	44	44	40	37	39	40	39	38	37	36	37	38	37	37	37	38	38	39	40	41	42	44	45	46	48	49	48	46	44	43	44	45
7	28	19	15	15	15	16	20	28	38	46	48	41	29	20	19	27	39	45	44	41	39	41	42	40	39	37	36	37	38	37	37	37	37	38	39	40	41	43	44	45	46	47	48	48	46	45	45	45	46
7	25	16	14	15	15	16	20	30	41	48	47	39	27	19	20	30	41	46	44	41	39	42	43	42	40	37	36	37	37	37	36	36	37	39	41	41	41	42	44	44	45	46	47	48	47	46	46	47	47
7	23	15	14	15	15	16	21	30	42	49	47	37	26	19	21	32	43	46	44	40	39	41	43	43	41	38	37	38	38	37	36	35	36	40	43	42	42	43	43	44	44	45	46	47	46	46	47	48	48
7	22	16	14	14	15	16	20	29	40	47	46	37	27	21	25	35	44	47	44	41	40	40	42	42	41	40	39	40	40	38	37	36	37	40	43	43	42	43	43	43	43	43	45	46	46	46	47	49	49
7	22	16	14	14	14	17	20	26	36	45	47	38	28	24	29	38	45	46	45	43	42	41	42	42	41	41	41	42	42	40	39	37	38	39	41	42	41	42	43	43	42	42	43	44	45	46	48	48	49
7	21	15	14	13	14	17	20	24	33	44	47	40	30	28	33	42	47	46	45	44	44	42	41	41	41	40	40	41	42	41	40	39	39	39	40	41	41	41	41	42	42	41	42	43	45	46	47	48	49
7	20	14	12	13	14	17	19	22	31	43	47	41	33	32	37	44	48	47	45	45	45	43	41	41	40	40	40	40	41	42	41	41	41	41	41	41	41	40	40	40	40	41	42	43	45	46	47	48	49
7	20	13	12	12	14	17	18	20	29	42	47	42	36	35	40	46	48	46	45	45	45	43	41	41	41	41	41	41	41	42	42	42	42	43	43	42	41	40	39	39	39	41	43	44	45	46	47	48	50
8	20	14	12	13	15	18	18	20	29	42	47	43	38	37	42	46	47	45	44	44	44	43	42	42	42	43	43	43	43	43	42	42	43	44	44	44	42	40	40	39	40	42	44	45	45	46	47	49	51
8	20	14	13	14	16	18	19	21	31	43	47	43	39	38	43	47	47	44	43	44	44	44	43	44	45	46	45	45	45	45	43	43	43	44	45	44	43	43	43	43	43	44	45	45	45	46	47	49	51
9	20	14	13	14	16	18	18	22	32	43	46	42	38	38	43	48	47	43	42	43	45	44	44	46	47	47	47	47	46	46	44	43	43	45	45	45	45	45	45	45	44	45	45	45	45	46	47	48	50
9	20	14	13	13	14	16	18	22	34	44	47	42	38	38	44	49	47	43	41	43	45	45	45	46	47	47	47	47	47	45	44	43	43	45	45	45	45	45	46	45	45	45	46	45	46	46	46	47	49
10	21	14	12	12	13	15	17	23	35	46	48	43	38	40	46	50	48	42	40	42	45	46	46	45	46	47	47	47	47	45	43	42	43	44	45	46	45	45	45	46	46	46	47	47	47	46	45	45	48
11	22	15	12	12	13	15	18	24	37	47	49	44	40	43	49	52	48	42	39	41	45	47	47	46	46	46	47	48	47	46	44	43	43	45	46	47	46	45	45	46	47	48	48	48	48	47	46	46	48
12	25	17	14	13	14	15	18	25	37	48	50	45	42	45	51	53	48	42	39	40	44	47	49	48	47	47	48	49	49	48	47	45	45	46	48	49	48	46	46	47	48	48	48	48	48	48	48	47	48
14	27	19	15	13	14	15	18	24	35	47	50	46	43	47	53	53	48	42	38	38	42	47	50	50	49	48	49	50	51	51	49	48	47	48	49	50	48	46	45	47	49	49	48	47	47	48	49	49	49
15	29	19	15	13	13	15	17	22	33	45	49	47	46	50	54	54	49	41	37	36	40	45	50	51	51	50	50	51	52	52	51	49	49	50	51	51	48	46	45	47	49	50	49	48	48	49	50	50	50
17	30	20	15	13	12	14	16	21	31	42	48	48	49	52	55	54	49	41	36	35	38	44	49	52	52	52	52	52	52	53	52	51	51	52	52	51	49	46	46	47	49	51	51	51	50	51	51	51	52
18	31	20	15	13	12	13	15	20	29	41	47	49	51	54	56	55	50	41	35	34	37	43	49	52	53	52	52	52	52	53	53	53	53	54	53	51	49	47	47	48	50	52	53	53	53	54	54	54	55
20	33	21	15	13	12	13	14	18	27	39	47	50	51	54	56	56	50	42	35	34	36	42	48	51	52	52	51	51	52	53	54	54	55	55	54	51	50	49	49	50	52	53	54	55	57	58	59	59	59
22	35	23	16	14	13	13	14	17	25	37	46	49	51	53	56	56	51	42	36	33	35	41	46	49	50	50	50	50	52	54	55	55	56	55	53	51	50	51	52	53	54	56	57	58	60	62	63	62	60
23	37	25	18	14	13	13	14	17	24	36	45	48	50	53	57	57	52	43	36	33	35	39	44	46	47	48	48	49	51	53	55	56	56	55	52	51	51	52	54	56	58	58	59	60	62	63	63	62	60
25	40	27	19	15	13	13	14	17	23	34	44	47	48	53	58	58	52	43	36	34	35	38	42	44	45	46	47	49	50	51	54	56	56	55	53	52	52	53	56	59	61	61	62	62	63	63	63	61	60
27	43	30	20	15	13	13	14	16	22	32	41	45	47	53	59	60	54	44	38	36	36	38	42	44	45	45	47	48	49	49	52	54	55	55	54	53	53	55	58	61	64	65	65	66	65	65	65	64	63
29	46	33	22	16	13	13	14	16	21	29	38	43	46	52	59	62	56	47	40	38	37	39	43	45	46	46	48	48	48	48	50	52	54	54	55	55	55	57	61	65	67	69	69	70	69	68	68	67	67
30	49	37	24	17	14	14	15	17	20	26	35	41	44	51	59	62	59	51	44	40	39	40	44	47	48	49	50	50	50	49	51	53	54	55	57	58	59	61	65	69	71	72	73	73	71	70	70	69	69
30	50	40	26	18	15	15	16	18	20	24	32	39	44	49	57	62	61	55	49	44	41	42	46	49	51	53	54	55	55	54	55	57	59	60	63	65	66	67	70	72	74	75	75	74	73	72	71	70	70
28	49	42	28	19	16	15	16	18	19	23	31	39	44	47	54	60	61	58	53	48	46	46	50	53	56	58	61	62	62	62	61	63	65	68	71	73	74	73	73	74	75	76	76	76	74	73	73	72	71
26	48	44	31	20	16	15	15	17	19	22	30	39	42	45	51	57	60	59	56	53	51	52	56	58	60	62	65	66	67	66	66	68	71	74	76	78	78	77	76	75	75	76	76	76	75	75	75	74	72
24	47	47	34	22	17	15	15	17	19	22	29	36	39	41	46	53	58	59	59	56	55	58	62	64	64	65	66	66	67	67	69	72	75	77	79	80	80	79	77	75	75	76	75	75	75	76	76	74	72
20	44	50	39	25	18	15	15	17	19	21	26	32	34	35	41	48	53	57	59	58	58	62	66	69	68	66	66	65	66	68	71	74	77	78	79	80	80	79	78	76	75	75	75	74	75	75	75	74	72
16	40	51	43	29	19	16	16	17	19	20	23	28	29	30	35	41	46	52	57	58	59	63	69	73	73	71	69	69	69	71	74	77	79	80	80	80	80	79	78	77	75	74	73	73	74	74	75	74	73
12	34	49	47	34	22	17	16	17	19	19	21	25	27	27	31	36	39	45	52	57	59	64	71	76	78	77	75	75	75	76	79	80	81	81	81	81	80	79	77	76	74	72	70	71	72	73	75	75	73
9	28	46	50	40	26	18	16	17	19	19	20	23	26	27	31	34	33	36	45	53	59	64	72	79	82	81	80	79	79	80	81	82	82	82	82	81	80	79	76	73	71	68	67	67	69	71	74	74	73
7	22	42	52	45	30	20	16	16	18	19	20	21	25	29	33	34	30	27	35	48	57	64	73	81	84	84	82	81	81	81	82	82	82	82	82	81	80	78	75	72	69	66	64	64	66	69	72	74	73
5	17	37	51	49	35	22	16	14	16	18	19	20	24	30	34	34	27	22	26	40	53	62	71	80	84	85	84	83	82	82	82	82	82	81	81	81	80	78	75	72	70	67	64	63	65	68	71	73	73
3	12	30	48	51	39	25	16	14	14	17	19	20	23	30	36	35	28	20	20	32	47	57	67	77	83	85	85	84	83	82	82	81	81	81	81	80	79	77	74	72	70	68	65	64	66	69	70	71	71
2	8	23	42	51	44	29	18	14	14	16	19	20	21	28	37	38	31	22	18	25	39	52	62	72	80	84	85	84	84	83	82	81	81	80	80	79	77	74	71	71	70	68	66	65	68	70	69	69	70
2	5	16	35	50	48	34	20	14	14	16	20	21	21	26	37	42	35	25	19	20	31	47	58	67	76	81	83	83	83	83	81	80	79	79	79	77	74	70	68	69	70	69	67	67	68	69	69	69	70
1	3	11	28	46	50	40	25	16	14	15	19	21	21	24	35	44	40	31	22	18	25	40	53	62	70	78	81	82	83	82	80	79	78	78	77	75	72	69	68	70	71	71	69	69	69	70	70	70	69
1	2	7	21	39	50	46	31	19	14	13	16	20	21	22	30	41	44	37	26	18	19	31	47	57	64	73	79	81	82	81	80	80	79	78	77	76	73	71	72	73	73	71	70	70	71	71	71	70	68
1	2	4	14	31	47	50	39	24	15	13	14	18	20	20	24	34	43	42	33	22	17	24	39	51	59	68	76	80	81	81	81	81	81	79	78	78	76	76	76	76	74	73	72	72	73	72	71	68	65
1	2	3	9	23	41	51	45	30	18	13	13	16	19	20	20	24	36	43	40	29	20	19	31	45	54	62	72	78	80	80	81	82	82	81	80	79	78	78	78	77	76	75	74	74	73	72	70	66	62
1	2	2	6	16	34	48	49	36	22	14	13	15	18	19	18	19	27	40	44	38	28	21	25	38	49	57	66	75	79	80	81	82	82	81	80	80	79	78	78	77	76	76	76	75	73	71	68	64	61
2	2	2	3	10	25	42	50	42	27	17	14	15	16	18	18	18	21	33	43	44	37	28	25	33	44	51	59	70	77	79	80	81	81	80	80	79	79	78	77	76	75	76	76	74	72	70	67	64	64
2	2	2	2	6	17	34	48	47	35	21	16	14	15	16	18	19	19	25	37	45	44	36	28	30	39	47	53	62	72	78	81	81	81	80	79	79	78	78	77	75	74	75	75	73	72	70	68	67	66
2	2	2	2	3	10	26	43	50	43	28	18	15	13	13	16	19	20	20	29	43	47	41	32	31	37	44	49	55	64	74	80	81	81	80	79	78	78	78	77	75	73	73	74	73	72	72	71	69	68
2	2	2	2	2	6	18	35	49	49	36	22	15	13	12	14	18	20	18	24	40	49	44	35	33	37	43	48	51	56	66	76	80	81	80	79	78	78	78	77	74	72	72	73	73	73	73	72	70	69
2	2	2	2	2	4	11	27	44	51	43	27	18	14	13	14	17	20	19	23	38	49	46	38	34	37	43	47	49	51	58	69	77	79	79	78	78	78	77	76	74	72	72	73	74	73	72	71	70	70
2	2	2	2	2	3	7	19	37	51	48	34	22	16	14	14	16	20	20	23	36	47	48	41	35	36	42	46	49	49	52	61	71	76	77	77	77	77	77	76	74	73	73	74	74	73	72	71	71	72
1	2	2	2	3	3	4	12	28	46	52	42	28	19	15	14	15	18	21	23	32	42	47	44	37	33	37	44	47	49	48	52	62	71	75	76	76	76	76	76	75	75	75	74	73	73	73	73	72	72
1	1	1	2	2	2	3	7	20	39	52	49	36	23	16	14	14	17	20	23	28	38	46	47	41	32	32	39	44	47	48	47	52	62	70	74	74	74	75	75	76	76	75	74	73	73	74	73	73	72
1	2	2	2	2	2	2	4	12	30	48	52	43	29	19	15	14	15	18	21	26	35	45	49	44	33	28	35	40	44	47	46	46	52	62	70	72	72	73	74	75	76	76	74	73	73	74	73	73	73
1	2	2	2	2	2	2	3	7	21	40	53	49	36	24	17	14	15	16	18	24	34	44	48	46	35	27	31	37	39	45	47	46	46	52	62	68	71	72	73	74	75	75	74	73	73	73	73	72	73
1	1	2	2	2	2	2	2	4	13	32	49	52	42	29	19	15	15	15	16	22	31	41	46	44	36	26	27	32	34	40	47	48	45	46	52	60	65	69	72	73	74	74	74	73	73	72	72	72	72
1	1	1	1	2	2	2	2	3	8	23	43	53	48	35	23	16	14	13	14	20	29	37	42	41	34	25	22	26	30	37	45	50	48	45	45	49	54	61	67	71	74	74	73	72	71	71	71	72	72
1	1	1	1	2	2	2	2	2	5	16	35	51	52	41	28	19	15	13	13	18	25	32	37	39	34	25	20	22	28	37	45	50	51	49	43	41	43	49	57	65	70	73	73	72	71	70	71	71	71
1	1	1	1	1	1	1	2	2	3	10	26	46	53	47	34	22	15	13	13	17	22	27	33	37	37	31	22	20	28	37	45	49	52	52	47	41	37	38	44	52	61	67	71	72	71	70	70	71	71
1	1	1	1	1	1	1	2	2	2	6	18	38	52	52	40	27	18	14	14	16	19	23	28	34	40	38	29	24	28	37	44	48	51	53	52	46	40	37	36	40	47	55	63	68	69	70	70	71	71
1	1	1	1	1	1	1	1	2	2	4	11	29	47	54	47	33	21	16	15	16	17	20	23	30	38	42	38	31	31	37	43	47	49	51	52	51	47	42	37	35	36	41	50	58	62	64	67	69	71
0	1	1	1	1	1	1	1	2	2	3	7	20	40	53	52	41	27	18	15	16	16	17	20	24	32	39	40	37	36	38	42	45	48	49	50	50	49	47	43	39	35	34	38	44	48	52	57	62	65
0	1	1	1	1	1	1	1	2	2	3	5	13	31	48	54	47	34	22	16	15	16	16	17	20	25	31	36	38	39	40	41	44	46	48	48	49	49	49	48	44	39	35	34	36	37	39	42	47	53
0	1	1	1	1	1	1	1	2	2	2	3	8	22	40	52	52	42	28	19	16	16	16	16	18	20	24	29	35	39	40	41	43	45	47	49	49	49	49	49	47	44	40	37	35	33	33	34	36	39
0	0	1	1	1	1	1	2	2	2	2	2	4	14	31	48	54	49	37	25	18	15	15	16	16	17	20	25	32	38	41	42	42	44	46	48	50	50	49	49	47	44	40	37	35	33	33	33	33	34
0	0	1	1	1	1	1	2	2	2	2	2	3	8	22	40	53	54	45	32	21	16	14	14	15	15	16	20	28	36	41	42	43	44	44	46	48	50	50	49	47	44	39	34	30	29	30	31	33	34
0	0	1	1	1	1	1	1	1	1	1	2	2	4	13	30	48	55	51	40	27	18	14	14	14	14	14	16	22	30	37	41	44	44	43	43	45	49	50	49	47	44	38	31	25	21	21	23	26	29
0	0	1	1	1	1	1	1	1	1	1	1	2	2	7	20	39	53	55	48	35	23	17	14	14	15	14	14	17	23	30	36	41	44	43	42	43	46	48	48	48	45	40	32	23	17	15	15	17	19
0	0	0	1	1	1	1	1	1	1	1	1	1	2	4	12	28	46	55	53	44	31	21	16	14	14	15	14	15	19	24	29	35	40	42	41	42	43	45	46	47	46	42	36	27	19	15	13	13	13
0	0	0	0	1	1	1	1	1	1	1	1	1	1	2	7	18	35	50	55	50	40	28	19	15	14	14	15	15	17	19	23	28	33	38	40	41	42	43	43	45	46	45	41	34	26	20	16	14	13
0	0	0	0	0	0	1	1	1	1	1	1	1	1	2	4	10	24	41	53	54	47	36	24	16	14	14	15	16	16	17	19	22	26	30	35	38	40	41	42	43	44	45	45	41	35	29	23	18	15
0	0	0	0	0	0	0	1	1	1	1	1	1	2	2	2	5	14	29	45	53	52	43	31	21	15	14	15	15	16	16	18	19	21	24	28	32	36	40	42	43	43	44	45	45	43	39	33	27	22
0	0	0	0	0	0	0	1	1	1	1	1	1	1	2	2	3	8	18	34	48	53	49	39	28	19	15	15	15	15	16	17	18	19	20	22	26	30	35	40	43	44	44	44	45	46	45	42	38	32
0	0	0	0	0	0	0	1	1	1	1	1	1	1	2	2	2	4	10	22	39	51	53	47	37	26	19	16	15	15	16	16	17	18	19	20	22	25	29	34	39	42	44	44	44	45	45	46	45	42
0	0	0	0	0	0	0	0	1	1	1	1	1	1	2	2	2	2	5	12	26	43	52	52	45	35	25	19	16	16	16	16	16	16	17	19	21	23	25	27	32	37	41	43	44	44	44	45	46	46
0	0	0	0	0	0	0	0	0	1	1	1	1	1	2	2	2	2	3	6	15	30	45	52	51	44	34	25	19	16	16	16	16	16	15	16	19	22	23	23	25	29	34	38	41	43	44	44	44	45
0	0	0	0	0	0	0	0	0	1	1	1	1	1	2	2	3	3	3	3	7	18	33	46	53	51	44	34	25	20	17	17	16	16	15	15	16	19	22	22	21	22	25	29	34	39	43	44	44	43
0	0	0	0	0	0	0	0	0	1	1	1	1	1	1	2	3	3	2	2	4	9	20	34	47	52	51	44	36	27	21	18	16	16	16	15	15	17	19	21	21	20	20	22	25	31	37	41	43	43
0	0	0	0	0	0	0	0	0	0	1	1	1	1	1	2	2	2	2	2	2	4	10	21	35	47	53	51	46	38	30	23	19	17	17	17	16	16	17	19	20	19	19	20	21	24	29	34	38	41
0	0	0	0	0	0	0	0	0	0	1	1	1	1	1	2	2	2	2	2	2	2	5	11	22	36	47	53	53	48	41	33	26	22	19	19	18	17	17	17	18	19	20	20	21	22	23	26	30	34
0	0	0	0	0	0	0	0	0	0	0	1	1	1	1	1	1	1	2	2	2	2	2	5	11	22	34	46	53	54	51	44	37	31	26	23	20	19	18	17	17	18	19	20	21	22	22	23	24	27
0	0	0	0	0	0	0	0	0	0	0	1	1	1	1	1	1	1	1	1	1	2	2	2	5	11	20	32	44	52	54	53	48	43	37	32	27	24	21	18	17	18	18	19	20	21	21	22	22	22
0	0	0	0	0	0	0	0	0	0	0	0	1	1	1	1	1	1	1	1	1	1	1	2	2	4	9	17	28	40	48	53	54	52	48	44	39	34	30	25	22	20	19	19	19	19	20	20	21	21
0	0	0	0	0	0	0	0	0	0	0	0	0	1	1	1	1	1	1	1	1	1	1	1	2	2	4	7	14	23	33	42	48	52	53	52	50	47	43	38	33	29	25	22	20	19	19	19	20	21
0	0	0	0	0	0	0	0	0	0	0	0	0	0	1	1	1	1	1	1	1	1	1	1	1	1	2	3	5	10	17	25	33	40	46	49	52	53	53	50	47	42	37	32	27	23	21	20	20	20
0	0	0	0	0	0	0	0	0	0	0	0	0	0	0	1	1	1	1	1	1	1	1	1	1	1	1	1	2	4	7	11	17	23	30	36	42	48	52	54	54	52	49	45	40	34	28	24	22	21
0	0	0	0	0	0	0	0	0	0	0	0	0	0	0	0	1	1	1	1	1	1	1	1	1	1	1	1	1	2	3	4	7	10	14	19	26	33	40	45	49	52	53	53	51	47	41	34	29	25
0	0	0	0	0	0	0	0	0	0	0	0	0	0	0	0	0	0	1	1	1	1	1	1	1	1	1	1	1	1	2	2	3	4	5	8	12	17	23	29	35	41	47	52	55	55	52	47	41	35
0	0	0	0	0	0	0	0	0	0	0	0	0	0	0	0	0	0	0	0	0	1	1	1	1	1	1	1	1	1	1	1	2	2	2	3	5	7	10	14	19	25	32	40	47	53	56	56	52	48
0	0	0	0	0	0	0	0	0	0	0	0	0	0	0	0	0	0	0	0	0	0	0	0	1	1	1	1	1	1	1	1	1	1	2	2	3	3	4	6	8	11	17	24	32	41	49	55	57	56
0	0	0	0	0	0	0	0	0	0	0	0	0	0	0	0	0	0	0	0	0	0	0	0	0	1	1	1	1	1	1	1	1	1	2	2	2	2	2	3	3	5	7	11	17	25	34	44	52	57
0	0	0	0	0	0	0	0	0	0	0	0	0	0	0	0	0	0	0	0	0	0	0	0	0	1	1	1	1	1	1	1	1	2	2	2	2	2	2	2	2	2	3	4	7	11	18	28	38	47
0	0	0	0	0	0	0	0	0	0	0	0	0	0	0	0	0	0	0	0	0	0	0	0	0	0	1	1	1	1	1	1	1	2	2	2	2	2	1	1	2	2	2	2	3	4	8	13	21	31
0	0	0	0	0	0	0	0	0	0	0	0	0	0	0	0	0	0	0	0	0	0	0	0	0	0	0	1	1	1	1	1	1	1	1	1	1	1	1	1	1	1	2	2	2	2	3	5	9	15
0	0	0	0	0	0	0	0	0	0	0	0	0	0	0	0	0	0	0	0	0	0	0	0	0	0	0	0	1	1	1	1	1	1	1	1	1	1	1	1	1	1	1	1	2	2	2	2	3	6
0	0	0	0	0	0	0	0	0	0	0	0	0	0	0	0	0	0	0	0	0	0	0	0	0	0	0	0	0	0	1	1	1	1	1	1	1	1	1	1	1	1	1	1	1	2	2	2	2	2
0	0	0	0	0	0	0	0	0	0	0	0	0	0	0	0	0	0	0	0	0	0	0	0	0	0	0	0	0	0	0	0	0	0	1	1	1	1	1	1	1	1	1	1	1	1	1	1	1	1
0	0	0	0	0	0	0	0	0	0	0	0	0	0	0	0	0	0	0	0	0	0	0	0	0	0	0	0	0	0	0	0	0	0	0	1	1	1	1	1	1	1	1	1	1	1	1	1	1	1
0	0	0	0	0	0	0	0	0	0	0	0	0	0	0	0	0	0	0	0	0	0	0	0	0	0	0	0	0	0	0	0	0	0	0	0	1	1	1	1	1	1	1	1	1	1	1	1	1	1
0	0	0	0	0	0	0	0	0	0	0	0	0	0	0	0	0	0	0	0	0	0	0	0	0	0	0	0	0	0	0	0	0	0	0	0	0	1	1	1	1	1	1	1	1	1	1	1	1	1
0	0	0	0	0	0	0	0	0	0	0	0	0	0	0	0	0	0	0	0	0	0	0	0	0	0	0	0	0	0	0	0	0	0	0	0	0	0	1	1	1	1	1	1	1	1	1	1	1	1
0	0	0	0	0	0	0	0	0	0	0	0	0	0	0	0	0	0	0	0	0	0	0	0	0	0	0	0	0	0	0	0	0	0	0	0	0	0	1	1	1	1	1	1	1	1	1	1	1	1
0	0	0	0	0	0	0	0	0	0	0	0	0	0	0	0	0	0	0	0	0	0	0	0	0	0	0	0	0	0	0	0	0	0	0	0	0	0	0	1	1	1	1	1	1	1	1	1	1	1
0	0	0	0	0	0	0	0	0	0	0	0	0	0	0	0	0	0	0	0	0	0	0	0	0	0	0	0	0	0	0	0	0	0	0	0	0	0	0	1	1	1	1	1	1	1	1	1	1	1
0	0	0	0	0	0	0	0	0	0	0	0	0	0	0	0	0	0	0	0	0	0	0	0	0	0	0	0	0	0	0	0	0	0	0	0	0	0	0	0	1	1	1	1	0	0	0	1	1	1
0	0	0	0	0	0	0	0	0	0	0	0	0	0	0	0	0	0	0	0	0	0	0	0	0	0	0	0	0	0	0	0	0	0	0	0	0	0	0	0	1	1	1	0	0	0	0	0	0	0
0	0	0	0	0	0	0	0	0	0	0	0	0	0	0	0	0	0	0	0	0	0	0	0	0	0	0	0	0	0	0	0	0	0	0	0	0	0	0	0	0	1	0	0	0	0	0	0	0	0
0	0	0	0	0	0	0	0	0	0	0	0	0	0	0	0	0	0	0	0	0	0	0	0	0	0	0	0	0	0	0	0	0	0	0	0	0	0	0	0	0	0	0	0	0	0	0	0	0	0
0	0	0	0	0	0	0	0	0	0	0	0	0	0	0	0	0	0	0	0	0	0	0	0	0	0	0	0	0	0	0	0	0	0	0	0	0	0	0	0	0	0	0	0	0	0	0	0	0	0
0	0	0	0	0	0	0	0	0	0	0	0	0	0	0	0	0	0	0	0	0	0	0	0	0	0	0	0	0	0	0	0	0	0	0	0	0	0	0	0	0	0	0	0	0	0	0	0	0	0
0	0	0	0	0	0	0	0	0	0	0	0	0	0	0	0	0	0	0	0	0	0	0	0	0	0	0	0	0	0	0	0	0	0	0	0	0	0	0	0	0	0	0	0	0	0	0	0	0	0
0	0	0	0	0	0	0	0	0	0	0	0	0	0	0	0	0	0	0	0	0	0	0	0	0	0	0	0	0	0	0	0	0	0	0	0	0	0	0	0	0	0	0	0	0	0	0	0	0	0
0	0	0	0	0	0	0	0	0	0	0	0	0	0	0	0	0	0	0	0	0	0	0	0	0	0	0	0	0	0	0	0	0	0	0	0	0	0	0	0	0	0	0	0	0	0	0	0	0	0
0	0	0	0	0	0	0	0	0	0	0	0	0	0	0	0	0	0	0	0	0	0	0	0	0	0	0	0	0	0	0	0	0	0	0	0	0	0	0	0	0	0	0	0	0	0	0	0	0	0
0	0	0	0	0	0	0	0	0	0	0	0	0	0	0	0	0	0	0	0	0	0	0	0	0	0	0	0	0	0	0	0	0	0	0	0	0	0	0	0	0	0	0	0	0	0	0	0	0	0
0	0	0	0	0	0	0	0	0	0	0	0	0	0	0	0	0	0	0	0	0	0	0	0	0	0	0	0	0	0	0	0	0	0	0	0	0	0	0	0	0	0	0	0	0	0	0	0	0	0
0	0	0	0	0	0	0	0	0	0	0	0	0	0	0	0	0	0	0	0	0	0	0	0	0	0	0	0	0	0	0	0	0	0	0	0	0	0	0	0	0	0	0	0	0	0	0	0	1	1
0	0	0	0	0	0	0	0	0	0	0	0	0	0	0	0	0	0	0	0	0	0	0	0	0	0	0	0	0	0	0	0	0	0	0	0	0	0	0	0	0	0	0	1	1	1	1	1	1	1
0	0	0	0	0	0	0	0	0	0	0	0	0	0	0	0	0	0	0	0	0	0	0	0	0	0	0	0	0	0	0	0	0	0	0	0	0	0	0	0	0	0	0	1	1	1	1	1	1	1
0	0	0	0	0	0	0	0	0	0	0	0	0	0	0	0	0	0	0	0	0	0	0	0	0	0	0	0	0	0	0	0	0	0	0	0	0	0	0	0	0	0	0	1	1	1	1	1	1	1
0	0	0	0	0	0	0	0	0	0	0	0	0	0	0	0	0	0	0	0	0	0	0	0	0	0	0	0	0	0	0	0	0	0	0	0	0	0	0	0	0	0	1	1	1	1	1	1	1	1
0	0	0	0	0	0	0	0	0	0	0	0	0	0	0	0	0	0	0	0	0	0	0	0	0	0	0	0	0	0	0	0	0	0	0	0	0	0	0	0	1	1	1	1	1	1	1	1	1	1
0	0	0	0	0	0	0	0	0	0	0	0	0	0	0	0	0	0	0	0	0	0	0	0	0	0	0	0	0	0	0	0	0	0	0	0	0	0	0	0	1	1	1	1	1	1	1	1	1	1
0	0	0	0	0	0	0	0	0	0	0	0	0	0	0	0	0	0	0	0	0	0	0	0	0	0	0	0	0	0	0	0	0	0	0	0	0	0	0	0	1	1	1	1	1	1	1	1	1	1
0	0	0	0	0	0	0	0	0	0	0	0	0	0	0	0	0	0	0	0	0	0	0	0	0	0	0	0	0	0	0	0	0	0	0	0	0	0	0	0	1	1	1	1	1	1	1	2	2	2
0	0	0	0	0	0	0	0	0	0	0	0	0	0	0	0	0	0	0	0	0	0	0	0	0	0	0	0	0	0	0	0	0	0	0	0	0	0	0	1	1	1	1	1	1	1	1	2	3	5
0	0	0	0	0	0	0	0	0	0	0	0	0	0	0	0	0	0	0	0	0	0	0	0	0	0	0	0	0	0	0	0	0	0	0	0	0	1	1	1	1	1	1	1	1	1	2	4	8	15
0	0	0	0	0	0	0	0	0	0	0	0	0	0	0	0	0	0	0	0	0	0	0	0	0	0	0	0	0	0	0	0	0	0	1	1	1	1	1	1	1	1	1	1	1	2	5	11	21	33
0	0	0	0	0	0	0	0	0	0	0	0	0	0	0	0	0	0	0	0	0	0	0	0	0	0	0	0	0	0	0	0	0	1	1	1	1	1	1	1	1	1	1	2	3	6	14	27	42	53
0	0	0	0	0	0	0	0	0	0	0	0	0	0	0	0	0	0	0	0	0	0	0	0	0	0	0	0	0	0	0	0	1	1	1	1	1	1	1	1	1	1	2	4	8	17	32	48	59	59
0	0	0	0	0	0	0	0	0	0	0	0	0	0	0	0	0	0	0	0	0	0	0	0	0	0	0	0	0	0	0	0	1	1	1	1	1	1	1	1	1	2	4	10	21	36	51	59	57	47
0	0	0	0	0	0	0	0	0	0	0	0	0	0	0	0	0	0	0	0	0	0	0	0	0	0	0	0	0	0	0	1	1	1	1	1	1	1	1	1	2	4	11	24	40	54	59	53	42	31
0	0	0	0	0	0	0	0	0	0	0	0	0	0	0	0	0	0	0	0	0	0	0	0	0	0	0	0	0	0	1	1	1	1	1	1	1	1	1	2	5	12	26	44	56	59	50	38	27	22
0	0	0	0	0	0	0	0	0	0	0	0	0	0	0	0	0	0	0	0	0	0	0	0	0	0	0	0	0	1	1	1	1	1	1	1	1	1	2	5	12	27	45	58	59	49	35	25	20	18
0	0	0	0	0	0	0	0	0	0	0	0	0	0	0	0	0	0	0	0	0	0	0	0	0	0	0	0	1	1	1	1	1	1	1	1	1	2	5	13	27	45	58	59	48	34	24	19	18	18
0	0	0	0	0	0	0	0	0	0	0	0	0	0	0	0	0	0	0	0	0	0	0	0	0	0	0	1	1	1	1	1	1	1	1	2	3	6	14	27	44	56	57	47	33	23	19	18	18	18
0	0	0	0	0	0	0	0	0	0	0	0	0	0	0	0	0	0	0	0	0	0	0	0	0	0	1	1	1	1	1	1	1	1	2	3	6	14	27	44	56	56	45	32	23	19	17	18	18	18
0	0	0	0	0	0	0	0	0	0	0	0	0	0	0	0	0	0	0	0	0	0	0	0	0	1	1	1	1	1	1	1	1	1	2	5	13	27	43	55	56	45	32	22	19	18	18	18	18	18
0	0	0	0	0	0	0	0	0	0	0	0	0	0	0	0	0	0	0	0	0	0	0	0	1	1	1	1	1	1	1	1	1	2	5	12	26	42	54	55	45	32	22	18	18	18	18	18	18	18
0	0	0	0	0	0	0	0	0	0	0	0	0	0	0	0	0	0	0	0	0	0	0	1	1	1	1	1	1	1	1	1	2	4	12	25	41	53	54	45	32	22	17	17	18	18	18	18	19	22
0	0	0	0	0	0	0	0	0	0	0	0	0	0	0	0	0	0	0	0	0	0	1	1	1	1	1	1	1	1	1	2	4	11	23	39	52	54	46	33	22	17	16	17	18	18	18	19	23	29
0	0	0	0	0	0	0	0	0	0	0	0	0	0	0	0	0	0	0	0	0	1	1	1	1	1	1	1	1	1	2	4	10	22	38	50	53	46	34	23	17	15	16	18	18	19	20	24	31	39
0	0	0	0	0	0	0	0	0	0	0	0	0	0	0	0	0	0	0	0	1	1	1	1	1	1	1	1	1	2	4	9	21	36	49	52	45	34	24	18	16	16	17	19	20	21	25	32	40	46
0	0	0	0	0	0	0	0	0	0	0	0	0	0	0	0	0	0	0	1	1	1	1	1	1	1	1	1	2	4	9	20	35	48	51	45	33	24	18	17	16	17	19	21	23	27	33	40	46	48
0	0	0	0	0	0	0	0	0	0	0	0	0	0	0	0	0	0	1	1	1	1	1	1	1	1	1	2	3	8	19	34	48	52	45	34	24	18	16	16	17	19	22	25	29	35	42	47	48	43
0	0	0	0	0	0	0	0	0	0	0	0	0	0	0	0	0	1	1	1	1	1	1	1	1	1	2	3	8	18	32	46	51	45	34	24	19	16	15	16	19	22	26	32	38	45	49	49	43	33
0	0	0	0	0	0	0	0	0	0	0	0	0	0	0	0	1	1	1	1	1	1	1	1	2	2	3	8	17	31	44	50	45	34	24	19	17	16	16	18	22	27	34	42	48	51	51	45	35	23
0	0	0	0	0	0	0	0	0	0	0	0	0	0	0	1	1	1	1	1	1	2	2	2	2	3	7	16	31	44	49	45	34	24	18	17	17	18	19	23	28	36	44	51	54	53	47	37	25	16
0	0	0	0	0	0	0	0	0	0	0	0	0	0	1	1	1	1	1	2	2	2	2	2	3	6	15	30	44	50	45	35	24	18	16	17	18	20	23	29	36	45	52	55	55	49	39	27	17	13
0	0	0	0	0	0	0	0	0	0	0	0	0	0	1	1	1	1	1	2	2	2	3	4	7	14	28	43	50	46	36	25	19	16	16	18	20	23	28	35	43	51	55	56	51	42	30	20	14	13
0	0	0	0	0	0	0	0	0	0	0	0	0	0	1	1	1	1	1	2	2	2	3	7	14	26	41	49	47	36	26	20	17	17	18	20	23	27	33	41	49	54	56	53	46	35	24	17	15	17
0	0	0	0	0	0	0	0	0	0	0	0	0	1	1	1	1	2	2	2	2	3	6	13	25	39	47	46	37	26	20	17	17	19	21	23	27	32	40	48	53	55	54	49	40	29	22	18	19	22
0	0	0	0	0	0	0	0	0	0	0	0	1	1	1	2	2	2	2	2	2	5	12	24	37	46	45	37	27	20	17	17	18	20	23	26	31	38	47	53	55	54	51	44	35	28	23	22	23	28
0	0	0	0	0	0	0	0	0	0	0	1	1	1	2	2	2	3	3	3	4	10	22	36	45	45	37	27	20	16	16	18	19	21	24	28	36	44	52	55	55	52	47	41	34	28	25	25	29	34
0	0	0	0	0	0	0	0	0	0	0	1	1	1	2	2	2	3	3	4	9	20	33	44	45	38	28	21	17	16	17	19	20	22	25	31	40	49	53	55	54	50	45	39	33	29	28	30	34	38
0	0	0	0	0	0	0	0	0	0	1	1	1	2	2	2	2	3	4	8	17	31	42	45	39	29	22	18	17	17	19	20	22	23	27	36	45	52	54	54	52	48	43	37	33	31	33	36	38	37
0	0	0	0	0	0	0	0	0	1	1	1	1	2	2	2	2	3	6	15	28	40	44	40	30	22	19	18	18	18	20	22	23	26	33	43	50	54	54	53	51	46	40	35	33	35	38	38	37	37
0	0	0	0	0	0	0	0	1	1	1	1	1	2	2	2	3	5	12	25	37	43	40	31	23	19	19	19	19	20	21	23	26	31	40	50	54	55	55	53	50	43	37	34	36	39	39	38	37	40
0	0	0	0	0	0	0	1	1	1	1	1	2	2	2	3	4	10	21	35	41	39	32	24	19	18	19	20	21	22	23	25	30	38	48	54	56	56	55	52	47	39	35	36	39	40	38	38	41	48
0	0	0	0	0	0	0	1	1	1	2	2	2	2	2	4	8	18	32	41	40	32	24	19	17	19	21	22	22	22	24	28	36	45	52	55	55	54	53	49	42	36	36	39	40	37	37	42	49	57
0	0	0	0	0	0	1	1	1	2	2	2	2	2	3	6	15	29	40	41	33	24	18	16	17	20	22	23	22	23	25	31	40	47	52	52	52	52	50	44	38	36	39	39	37	36	40	49	58	65
0	0	0	0	0	0	1	1	2	2	2	2	2	2	4	11	23	37	42	36	25	18	15	16	19	21	22	22	22	23	27	33	41	46	48	48	48	47	44	40	37	38	39	37	34	37	46	57	66	71
0	0	0	0	0	1	1	1	2	2	2	2	2	3	8	19	33	41	39	28	19	15	15	18	20	22	22	21	21	23	28	34	39	42	44	44	44	42	39	37	38	39	36	33	34	41	54	65	72	76
0	0	0	0	0	1	1	2	2	2	2	2	3	6	14	28	40	41	33	22	16	15	17	19	21	21	20	20	21	24	29	33	36	38	40	41	40	38	37	38	39	37	32	30	35	47	61	72	78	80
0	0	0	0	0	1	1	2	2	2	2	3	4	10	23	37	43	37	27	18	15	16	18	21	22	21	19	20	23	27	30	33	34	35	37	37	37	36	38	39	38	33	29	30	38	53	68	78	83	84
0	0	0	0	1	1	1	2	2	2	3	3	7	17	31	41	40	30	21	16	16	17	20	22	22	21	21	23	27	31	33	32	32	31	32	34	34	37	39	39	35	30	28	31	41	57	73	84	88	89
0	0	0	1	1	1	1	2	2	2	3	5	13	26	38	42	34	24	17	16	17	18	20	22	22	22	25	29	33	34	33	30	28	27	29	32	35	38	39	36	32	29	28	33	44	62	79	90	93	93
0	0	0	1	1	1	1	2	2	2	4	9	20	34	42	38	28	19	16	16	17	18	20	22	22	25	31	36	36	33	29	25	23	24	28	33	38	39	37	32	29	28	29	34	46	66	85	96	99	98
0	0	0	1	1	2	2	2	2	3	6	14	28	40	41	32	22	16	16	17	17	19	21	22	25	30	36	38	34	28	23	19	19	24	31	37	39	37	33	30	29	29	30	35	48	69	89	101	103	102
0	0	1	1	2	2	2	2	2	4	9	21	36	43	37	27	19	16	16	17	17	19	21	24	28	34	37	35	30	24	19	17	19	27	36	41	39	33	29	28	29	29	30	35	47	67	88	102	106	105
0	0	1	2	2	2	2	2	3	6	14	28	41	42	33	23	17	15	16	16	18	20	22	25	31	35	35	31	26	22	18	17	22	33	41	42	35	29	27	28	28	29	30	33	43	62	83	99	106	107
0	0	1	2	3	3	2	3	4	9	21	35	43	39	28	19	16	15	15	16	18	20	22	27	32	35	32	27	23	20	18	20	28	39	43	38	30	26	26	27	27	28	29	31	38	53	74	93	104	107
0	0	1	2	3	3	3	3	6	14	28	40	42	33	23	17	15	16	16	17	19	20	23	28	33	33	29	24	21	19	19	25	35	42	41	33	27	25	26	26	26	27	28	30	33	44	62	83	98	106
0	0	1	2	3	3	3	4	9	20	34	41	38	28	19	15	14	15	16	18	19	21	24	29	32	31	26	21	19	17	21	31	40	42	37	31	29	29	29	29	28	27	27	28	30	36	49	68	87	101
0	0	1	2	3	3	3	5	13	26	38	41	33	23	17	14	14	15	17	19	20	21	25	30	32	30	25	20	17	18	26	37	43	40	36	35	36	38	37	36	34	31	29	27	27	31	38	52	70	87
0	0	1	2	2	3	4	8	19	33	41	37	27	19	15	14	14	16	19	20	19	21	25	30	32	30	25	20	18	22	33	41	42	38	38	42	46	46	46	44	42	38	34	30	28	28	32	40	52	67
0	0	1	2	2	3	5	12	26	38	40	32	21	15	14	14	15	18	20	19	18	21	26	30	32	30	26	21	21	29	39	42	38	37	42	49	51	51	50	50	48	46	42	37	33	30	30	33	40	49
0	0	1	2	2	3	7	17	32	40	37	26	17	13	13	15	17	19	20	18	18	21	26	30	32	31	28	25	28	36	41	39	35	37	45	51	53	52	52	52	52	51	49	45	40	36	33	31	33	38
0	0	1	2	2	4	9	22	36	40	32	21	14	11	13	16	19	20	19	17	17	22	27	30	33	33	32	31	36	42	41	35	33	39	47	52	53	52	52	52	52	52	51	50	47	43	38	34	33	34
0	0	1	2	3	5	14	28	39	38	28	18	13	11	13	16	18	19	17	16	18	24	30	34	36	37	37	38	42	43	38	32	33	42	49	52	53	53	52	51	51	51	51	51	50	48	45	41	38	37
0	0	1	2	3	7	19	34	41	35	24	17	13	12	14	16	17	16	15	15	19	26	34	38	41	41	41	43	45	41	34	31	36	45	51	53	53	53	51	50	50	50	50	51	52	51	50	48	46	45
0	0	1	3	5	11	26	40	41	32	21	16	14	14	15	16	16	15	15	16	21	29	37	42	44	44	44	45	45	37	30	31	40	48	51	52	52	51	50	49	49	49	49	50	51	52	52	52	51	51
0	0	2	3	6	16	33	43	39	28	19	15	15	16	17	16	14	14	16	19	24	32	40	45	46	45	45	46	42	33	28	33	43	50	51	50	50	50	50	49	48	48	49	50	51	53	54	54	54	55
0	0	2	4	9	22	39	44	36	24	17	15	15	16	16	15	14	15	18	23	29	36	42	45	46	45	45	44	39	29	26	34	45	51	51	50	50	50	50	50	48	48	49	51	53	54	56	56	56	55
0	0	2	4	12	29	43	42	32	21	16	15	15	15	16	15	15	17	21	28	36	42	44	45	45	45	45	42	34	26	26	36	46	51	51	50	50	50	50	50	49	49	51	53	55	56	58	57	56	54
0	0	2	6	17	35	44	39	28	20	16	15	13	14	15	16	17	19	24	33	42	46	45	44	45	46	45	40	30	23	26	37	47	51	51	50	49	49	48	48	49	50	52	54	56	57	58	57	55	53
0	0	3	9	23	40	44	35	24	19	17	15	12	14	16	17	18	20	26	36	45	48	45	44	46	47	45	37	27	22	28	39	48	50	50	49	48	48	47	48	49	51	52	54	56	57	57	56	53	52
0	0	4	12	28	43	42	30	21	18	18	14	12	14	17	18	19	22	28	38	46	46	44	45	47	48	44	35	25	22	29	41	48	49	48	47	48	48	48	49	50	51	52	52	54	55	55	54	53	52
0	0	5	17	34	45	39	26	18	17	17	14	13	15	18	19	20	23	31	41	46	45	44	47	49	48	43	33	23	23	32	42	48	48	47	47	48	49	50	50	50	50	50	50	51	52	53	54	54	53
0	0	7	21	39	45	35	22	16	16	17	14	14	16	18	19	21	26	36	45	46	44	44	48	50	48	41	31	23	25	34	44	48	48	48	48	50	51	52	51	49	49	48	47	48	50	52	53	55	55
0	0	10	26	42	43	30	19	15	16	17	15	14	16	17	19	22	30	40	47	46	44	44	48	50	47	40	29	24	29	38	45	48	48	49	50	51	52	52	51	49	48	46	45	47	49	52	53	55	56
0	0	13	31	43	40	27	17	15	16	17	15	15	16	18	21	26	35	44	48	46	43	44	47	49	46	38	29	27	34	42	47	49	49	51	51	51	51	51	50	49	47	45	44	46	49	51	53	54	55
0	0	17	35	44	37	24	17	16	17	17	16	17	18	21	24	31	41	47	49	46	42	42	46	48	45	36	29	31	39	46	49	50	51	52	52	51	50	50	50	49	47	44	44	46	48	50	52	53	54
0	0	20	38	43	33	21	16	16	18	18	18	19	20	24	30	38	46	50	49	45	40	41	46	48	44	35	29	34	43	49	52	53	54	54	53	51	50	50	50	49	47	45	45	46	47	48	50	51	53
0	0	24	40	42	30	18	15	17	19	19	19	19	22	28	37	45	50	51	49	42	37	39	46	49	43	33	30	37	46	51	54	55	56	55	53	52	51	50	50	49	48	46	45	45	44	46	48	50	52
0	0	27	41	39	27	17	15	17	19	19	19	19	23	33	44	50	52	51	46	38	32	36	45	48	42	33	32	40	47	52	55	57	57	55	53	52	51	51	50	50	48	47	46	45	44	46	48	49	50
0	0	30	42	37	25	17	16	18	19	19	18	20	27	39	49	53	53	50	43	34	28	33	44	47	39	33	35	43	50	54	56	57	56	54	53	52	51	51	50	50	49	48	47	46	46	47	48	49	49
0	0	32	42	35	24	17	17	17	18	19	19	21	31	44	52	54	52	47	38	28	23	32	44	44	37	33	39	46	52	55	57	56	55	53	52	51	51	50	50	50	50	50	49	48	48	49	49	50	50
0	0	33	42	34	22	17	16	17	18	19	20	24	34	47	54	55	51	43	33	24	21	32	43	42	35	35	42	49	53	55	56	55	53	52	51	51	51	51	51	51	51	52	51	50	50	51	51	52	53
0	0	34	40	31	20	16	15	16	19	21	22	26	36	48	55	56	49	39	28	20	20	33	43	40	35	38	46	51	54	55	54	52	51	50	50	51	52	53	53	53	53	54	53	52	52	53	54	56	58
0	0	35	39	28	18	14	14	16	20	22	23	27	37	49	56	55	46	34	23	17	21	35	42	38	35	40	48	52	54	53	51	49	49	49	50	52	54	55	55	55	55	55	55	54	54	55	58	60	62
0	0	36	38	26	16	13	14	16	20	23	23	27	36	47	54	51	41	29	20	17	24	37	41	37	36	42	48	52	53	51	48	47	48	48	49	51	54	56	57	57	57	57	56	56	56	57	59	61	63
0	0	38	38	26	15	12	13	16	20	23	23	26	34	45	51	47	36	25	18	18	28	40	40	36	36	43	48	52	53	50	47	46	47	48	50	51	54	56	58	59	59	59	58	57	56	57	58	60	61
0	0	38	38	25	15	12	13	17	20	21	22	24	32	42	48	43	32	22	18	21	32	42	40	36	39	44	48	51	53	50	47	47	48	49	50	51	54	56	57	59	59	60	59	58	56	56	56	57	58
0	0	39	37	25	16	13	14	17	20	20	20	23	29	39	44	39	29	21	19	24	36	43	39	38	42	46	49	51	52	50	48	47	48	49	50	51	53	54	56	57	58	59	59	59	57	56	56	56	56
0	0	39	37	24	16	13	15	18	20	20	20	23	28	35	40	36	27	20	20	28	39	43	40	41	45	49	50	51	51	49	47	47	48	50	51	51	52	53	55	56	57	58	59	59	58	58	58	57	57
0	0	40	36	24	15	13	15	19	20	20	21	23	27	32	36	34	27	21	22	31	41	42	40	43	48	50	51	51	50	48	46	46	48	50	51	52	52	54	55	56	57	57	58	59	59	60	60	60	58
0	0	41	36	23	14	12	14	19	20	20	21	24	27	30	33	32	27	22	25	34	41	40	40	44	49	51	51	50	49	47	46	46	48	50	51	52	53	54	56	58	58	58	58	58	59	61	61	60	58
0	0	42	36	22	13	11	14	19	20	19	21	26	29	29	30	30	28	26	29	36	40	39	40	45	50	52	52	51	50	49	47	46	47	49	50	51	52	54	57	59	59	58	58	58	60	61	61	60	58
0	0	43	36	21	13	11	15	19	19	18	21	26	29	28	28	30	30	30	33	39	40	38	40	46	51	53	54	53	52	50	49	48	48	48	49	50	51	53	56	58	60	59	58	59	60	62	61	60	57
0	0	44	36	21	13	12	16	20	19	17	21	28	29	27	28	31	31	33	38	41	40	38	41	48	52	55	55	54	53	51	50	50	50	49	49	49	50	52	55	58	59	59	58	59	61	62	61	59	56
0	0	43	36	21	13	13	17	20	20	19	23	30	30	27	28	31	33	35	40	43	40	38	42	49	53	56	56	55	53	51	51	51	51	51	50	50	50	52	54	57	59	58	58	59	61	61	59	57	54
0	0	43	36	22	14	13	17	21	20	20	25	32	32	26	27	32	34	37	42	43	39	37	42	49	54	56	56	55	53	51	51	52	53	52	51	51	51	51	53	56	58	58	58	59	61	60	58	56	54
0	0	44	36	22	14	13	17	20	20	20	27	35	33	25	27	32	35	38	42	42	38	37	43	49	53	55	56	55	53	53	52	53	53	53	52	51	51	51	53	55	57	58	58	59	60	59	58	57	56
0	0	44	36	23	15	13	16	19	18	19	28	36	33	25	25	31	34	38	43	42	37	37	43	50	53	54	55	55	54	54	54	53	53	53	52	51	51	53	54	56	57	58	58	58	58	58	59	59	58
0	0	44	36	23	15	13	16	17	17	19	28	37	33	24	25	29	33	38	43	42	38	38	44	50	53	54	55	55	55	55	54	54	53	52	52	52	53	54	57	58	59	59	58	57	56	57	59	61	61
0	0	44	36	23	15	13	15	17	17	20	29	37	33	25	26	30	33	39	44	43	39	38	43	49	53	55	55	55	55	55	54	54	53	52	52	53	55	56	58	60	61	60	58	55	53	54	58	61	61
0	0	45	35	22	15	13	15	17	17	21	30	38	35	30	31	34	35	40	45	43	39	38	42	48	52	55	55	55	55	55	54	54	53	53	53	54	56	57	59	60	61	61	59	54	50	51	56	59	61
0	18	44	35	21	14	13	15	17	18	21	31	39	39	38	39	39	39	42	45	43	38	37	41	47	52	54	55	55	55	55	54	53	53	53	53	54	56	57	58	59	60	61	59	54	49	49	52	55	57
0	19	43	34	21	13	13	15	17	18	22	30	39	44	46	47	45	44	45	47	43	37	36	40	47	51	53	54	54	55	55	54	53	53	53	53	54	55	56	57	58	59	60	59	56	51	49	50	52	53
0	19	43	35	21	13	12	15	18	19	22	30	40	48	52	53	51	48	48	48	43	36	35	40	47	51	53	53	54	54	55	54	53	53	53	53	53	54	55	56	57	59	60	60	58	55	52	50	50	51
0	20	43	36	23	14	12	15	18	20	23	30	41	51	55	56	54	52	51	49	43	36	34	40	47	51	53	53	54	55	56	55	53	53	53	53	53	53	54	54	56	57	59	60	60	58	56	53	51	51
0	20	43	37	24	14	12	14	18	20	23	29	40	52	57	57	55	53	52	50	44	36	34	40	47	51	53	53	54	56	57	56	54	53	54	54	53	53	53	53	53	55	57	59	60	60	58	56	54	53
0	20	43	38	25	15	11	14	18	20	22	28	39	51	58	58	56	54	53	51	44	37	35	40	47	51	52	53	54	56	57	57	55	54	54	54	54	53	52	51	51	52	54	56	57	58	58	57	55	55
0	20	43	39	26	15	11	13	17	20	22	26	37	49	58	58	56	55	54	52	46	38	35	41	47	51	52	53	54	56	57	58	57	56	55	54	54	52	51	50	49	50	52	53	54	55	55	55	55	56
0	20	43	41	29	17	12	13	17	20	22	26	35	47	56	57	55	54	53	52	47	39	36	41	47	51	53	54	55	56	57	58	58	57	56	55	54	53	51	49	49	50	50	50	51	52	53	53	54	55
0	20	42	42	31	18	13	14	18	21	22	25	32	44	52	54	53	51	51	51	48	41	37	40	46	51	54	56	56	57	57	58	57	57	56	56	56	54	52	50	50	50	50	49	49	50	51	52	53	53
0	19	41	43	33	20	14	14	17	20	21	23	28	38	45	47	47	46	47	50	49	42	37	39	46	52	56	59	59	58	56	56	55	56	56	57	57	56	54	52	51	51	50	49	49	50	51	52	52	52
0	18	39	44	34	21	14	13	16	19	21	21	24	31	36	38	38	39	41	47	49	44	38	39	46	54	59	62	62	59	56	54	54	54	56	57	57	57	55	53	52	51	51	50	50	50	51	52	53	52
0	17	38	44	35	22	14	12	15	18	20	20	22	27	30	30	30	32	36	44	49	46	40	39	45	54	62	65	65	61	58	55	54	54	55	56	56	56	55	54	52	52	51	51	52	52	53	54	54	53
0	16	37	44	37	24	15	13	14	17	19	19	21	26	28	26	26	27	32	41	48	47	41	39	45	54	62	66	66	64	61	59	57	57	56	56	55	55	56	55	53	52	52	52	54	55	55	55	54	54
0	15	35	45	39	27	17	13	14	16	18	18	20	25	28	26	24	24	28	38	46	47	42	40	46	54	61	64	65	65	64	63	61	61	60	58	57	57	57	56	55	54	53	54	55	56	57	56	55	55
0	13	33	45	42	30	19	14	13	16	18	17	20	26	29	26	23	22	25	34	44	47	44	44	50	58	62	64	66	66	66	66	66	65	64	62	60	60	60	59	58	57	56	57	58	59	59	59	58	58
0	11	29	44	44	33	21	14	13	15	17	17	20	27	30	27	23	21	22	31	43	48	47	50	58	66	67	68	69	70	70	69	69	68	67	66	65	65	65	64	63	62	61	61	62	62	63	62	61	61
0	9	25	41	45	35	22	15	12	13	15	17	21	29	33	29	23	20	21	29	40	48	51	57	68	74	74	74	74	74	73	71	71	71	70	70	70	70	70	69	68	67	66	66	66	66	65	64	63	62
0	7	21	39	46	38	25	16	12	12	14	17	22	31	36	32	25	22	21	27	38	48	54	63	73	78	78	77	77	76	75	73	73	73	73	72	73	73	73	72	71	69	68	67	67	66	64	62	60	61
0	6	18	36	46	41	28	18	13	12	13	17	23	33	38	35	28	24	21	25	36	47	55	64	74	79	79	78	78	77	76	75	74	74	74	73	74	75	74	72	69	66	65	65	64	63	61	60	60	62
0	5	15	33	46	44	31	19	14	12	13	17	23	33	39	37	31	26	22	24	33	45	54	63	72	77	79	78	77	76	76	75	74	73	73	74	74	74	73	69	64	61	60	61	62	62	62	63	65	67
0	4	12	29	44	45	34	21	15	13	13	17	24	32	38	38	33	28	23	22	30	42	52	60	69	76	78	77	76	75	75	74	73	73	73	73	74	73	71	66	61	59	60	62	63	64	65	67	69	70
0	3	10	24	41	46	37	23	16	14	14	18	24	32	38	40	36	29	23	21	26	38	49	57	66	74	78	77	75	74	74	73	73	73	73	73	73	72	70	65	62	62	64	66	66	66	67	68	70	71
0	3	7	19	37	46	40	26	17	14	15	18	24	32	40	43	39	32	24	20	23	34	46	54	62	71	76	77	76	75	74	74	74	74	74	73	72	72	71	68	66	68	69	69	68	67	66	67	69	70
0	2	6	16	32	45	43	30	19	15	15	18	23	32	41	46	44	35	26	20	21	30	42	51	59	68	74	76	76	75	75	76	76	76	75	73	72	72	72	71	70	71	72	70	68	66	66	67	68	70
0	2	4	12	28	43	45	34	21	15	15	17	22	30	41	48	47	39	28	21	20	27	39	49	56	64	72	76	76	76	76	77	77	77	76	75	74	73	73	72	72	73	72	71	69	68	67	68	70	71
0	2	3	10	24	40	46	38	24	16	15	16	19	27	39	48	49	42	31	24	22	27	37	48	54	61	70	76	77	77	77	77	77	77	77	76	74	73	73	73	73	73	72	72	71	70	69	69	70	71
0	2	3	7	19	35	45	41	28	18	14	15	17	24	35	46	50	44	34	26	24	27	36	46	52	58	68	76	78	78	77	77	77	77	77	76	74	73	73	73	74	73	72	73	73	73	71	70	70	70
0	2	3	6	15	31	44	43	32	20	14	14	16	21	32	44	50	46	36	28	26	28	35	44	50	55	63	73	78	79	78	78	77	77	76	75	74	73	73	73	74	73	73	73	74	73	71	70	70	69
0	2	3	5	12	27	42	46	37	24	16	14	15	19	29	42	51	49	39	31	28	29	34	42	49	53	58	67	75	78	78	78	78	77	76	74	74	74	74	73	73	73	73	73	72	72	71	70	69	68
0	2	3	4	10	22	39	47	42	29	19	15	15	18	26	39	49	50	43	35	31	30	34	41	48	50	51	58	69	76	78	77	77	77	76	75	75	75	74	73	73	73	73	72	71	70	70	69	68	68
0	2	3	4	7	18	34	46	46	34	22	16	15	16	23	34	46	51	46	39	34	32	34	40	47	49	46	49	59	71	76	77	77	77	76	75	75	75	74	74	74	74	73	71	70	70	69	68	68	69
0	2	3	3	5	13	28	43	47	38	25	18	15	15	19	29	42	50	49	41	34	31	32	37	44	47	44	41	49	63	73	76	77	77	76	75	75	75	75	75	75	74	73	72	71	70	68	68	69	71
0	2	2	2	4	9	23	39	47	42	29	20	15	15	18	25	37	48	49	40	31	28	29	33	39	44	43	38	41	54	68	75	77	77	76	75	75	75	75	76	76	75	73	73	72	71	69	69	71	72
0	2	2	2	3	7	17	34	46	46	34	22	16	16	17	22	32	44	49	41	30	25	26	29	34	41	44	40	39	48	63	73	76	76	75	75	75	75	76	76	76	75	73	73	73	73	72	72	73	73
0	2	2	2	2	5	13	29	44	48	40	26	18	17	17	20	28	41	48	41	30	23	23	26	31	38	44	44	40	44	57	70	75	75	76	76	76	76	76	76	75	74	73	73	74	75	75	75	74	73
0	2	2	2	2	4	10	24	41	50	45	31	20	17	17	18	24	37	46	42	31	24	22	24	29	36	43	46	43	43	52	65	73	75	76	77	77	76	76	76	76	75	73	73	75	76	76	75	74	73
0	2	2	2	2	3	8	19	36	49	49	36	23	17	16	16	21	33	44	44	35	28	24	24	28	35	42	46	46	44	48	60	71	74	75	76	76	77	77	77	76	75	74	74	75	76	76	75	74	73
0	2	2	2	2	3	5	14	30	46	51	41	27	18	15	15	19	29	41	46	41	35	30	27	28	35	43	47	47	45	46	56	68	74	75	76	76	77	78	77	77	76	75	74	75	76	75	74	74	74
0	2	2	2	2	2	4	10	24	42	52	46	32	20	16	15	17	25	36	44	45	42	38	32	29	35	44	48	48	47	45	51	64	73	76	76	77	78	78	77	76	76	75	74	75	75	75	75	74	74
0	1	2	2	2	2	3	7	18	35	50	51	38	25	18	15	16	20	30	39	45	47	45	38	32	34	43	48	49	47	43	46	57	70	77	78	77	77	77	76	76	76	75	74	74	75	76	76	75	75
0	1	2	2	2	2	3	5	12	28	46	54	45	31	20	16	15	17	24	33	42	48	49	44	37	34	40	47	49	47	42	41	50	64	75	78	77	76	76	76	76	76	76	75	75	76	77	77	77	76
0	1	2	2	2	2	2	4	8	21	40	53	51	37	24	18	15	15	20	28	38	46	49	48	42	37	37	43	48	48	44	40	43	56	70	77	77	77	76	76	76	77	76	75	76	77	78	79	78	76
0	1	2	2	2	2	2	3	6	15	32	49	53	43	29	20	16	15	17	24	33	42	47	49	46	41	37	39	45	48	47	42	40	47	61	73	77	77	77	77	77	77	77	77	77	78	79	79	78	77
0	1	2	2	2	2	2	2	4	10	24	43	52	47	35	23	17	15	16	20	28	36	44	48	48	45	39	37	41	47	48	45	40	41	50	64	73	76	78	78	78	78	78	77	77	78	78	78	78	77
0	1	1	1	1	2	2	2	3	7	17	35	49	50	40	28	19	15	15	18	23	30	39	46	49	48	43	39	39	44	48	47	43	39	42	52	63	72	77	78	79	78	78	77	77	77	77	77	77	77
0	1	1	1	1	1	2	2	2	4	11	26	43	51	45	33	23	17	15	16	20	25	33	42	48	49	46	42	39	41	46	49	47	42	39	43	51	62	71	76	77	77	77	77	77	77	76	76	76	76
0	0	1	1	1	1	1	2	2	3	7	18	35	49	50	40	28	20	16	16	17	20	27	37	44	47	47	45	42	40	43	48	50	46	42	40	42	50	60	67	70	71	72	74	76	77	76	76	75	76
0	0	1	1	1	1	1	2	2	2	4	11	27	44	51	46	34	23	18	16	16	17	23	31	39	45	47	47	45	41	41	45	50	50	46	42	39	41	48	54	57	59	62	68	74	77	77	76	75	75
0	0	1	1	1	1	1	2	2	2	3	7	19	37	50	50	41	29	20	17	16	16	19	26	33	40	45	47	46	44	41	43	48	51	49	45	41	39	40	42	44	46	51	59	69	75	77	77	76	76
0	0	0	1	1	1	1	2	2	2	2	5	13	29	45	52	47	36	25	18	16	15	17	21	27	34	41	45	47	46	43	42	45	49	50	48	43	39	36	36	36	37	41	49	60	69	75	77	77	76
0	0	0	1	1	1	1	1	1	1	2	3	8	21	38	50	52	43	31	21	16	15	16	19	23	28	35	41	46	48	46	44	44	47	49	48	45	40	35	33	32	33	35	40	49	59	67	71	74	76
0	0	0	0	1	1	1	1	1	1	1	2	5	14	30	46	53	49	38	26	18	16	17	18	20	24	28	34	41	47	48	47	46	46	47	47	45	40	35	30	28	28	30	34	40	47	54	60	66	72
0	0	0	0	1	1	1	1	1	1	1	2	3	9	21	38	51	53	46	33	22	18	17	17	18	21	23	27	34	41	46	47	47	46	46	46	45	41	34	28	23	23	25	28	32	36	41	47	54	63
0	0	0	0	1	1	1	1	1	1	1	2	2	5	14	29	45	53	51	41	29	21	18	17	17	18	20	23	27	33	39	43	45	46	47	47	46	42	36	28	21	18	20	22	25	28	31	36	42	52
0	0	0	0	0	1	1	1	1	1	1	2	2	3	8	20	37	50	54	48	37	26	19	17	16	17	18	20	23	27	32	38	43	46	48	48	47	45	40	32	23	17	16	18	19	21	23	27	32	39
0	0	0	0	0	1	1	1	1	1	1	1	2	2	5	13	28	44	54	53	44	32	22	17	16	16	17	19	21	23	27	32	39	44	48	49	49	48	44	38	29	21	17	16	17	17	17	19	22	27
0	0	0	0	0	0	1	1	1	1	1	2	2	2	3	7	19	35	49	54	50	38	26	18	16	16	16	17	20	22	24	27	33	40	45	48	49	49	48	44	37	29	22	18	17	16	15	15	16	19
0	0	0	0	0	0	0	1	1	1	1	2	2	2	2	4	12	25	41	52	53	44	32	22	17	16	16	16	18	21	23	24	28	33	40	44	47	48	49	48	44	38	31	24	20	18	16	14	13	14
0	0	0	0	0	0	0	1	1	1	1	2	2	2	2	3	7	16	31	46	53	49	39	27	19	16	16	15	16	19	22	23	24	27	32	38	43	47	48	48	47	45	40	34	27	22	18	16	13	12
0	0	0	0	0	0	0	0	1	1	1	2	2	2	2	2	4	9	21	37	50	52	46	34	24	18	17	16	16	17	20	22	23	24	26	30	37	42	46	47	48	48	46	43	37	31	25	20	16	13
0	0	0	0	0	0	0	0	1	1	1	1	2	2	2	2	3	5	13	27	43	52	51	42	31	22	18	17	17	17	18	21	23	23	23	24	29	36	42	45	46	48	48	48	45	41	35	29	23	17
0	0	0	0	0	0	0	0	1	1	1	1	1	1	2	2	2	4	8	18	34	48	53	48	39	29	22	18	18	18	18	19	21	22	22	22	24	29	35	40	43	46	48	49	49	47	45	40	34	26
0	0	0	0	0	0	0	0	1	1	1	1	1	1	2	2	2	3	5	11	23	39	50	52	46	37	27	20	18	19	18	18	19	21	22	22	22	24	29	33	37	41	45	47	48	48	48	46	43	37
0	0	0	0	0	0	0	0	0	1	1	1	1	2	2	2	2	3	3	6	14	28	43	52	52	45	34	24	19	18	18	18	17	19	21	22	23	23	24	26	29	33	39	43	46	47	47	47	47	44
0	0	0	0	0	0	0	0	0	1	1	1	1	1	2	2	2	2	3	4	8	18	34	48	53	51	42	31	22	19	18	18	18	18	20	22	24	24	23	22	23	26	30	36	40	43	45	47	48	48
0	0	0	0	0	0	0	0	0	0	1	1	1	1	2	2	2	2	2	3	5	11	24	39	51	54	49	39	29	22	18	18	18	18	19	20	23	24	24	23	21	21	23	27	32	37	41	44	47	48
0	0	0	0	0	0	0	0	0	0	1	1	1	1	2	2	3	3	2	2	3	6	15	29	44	53	54	48	38	27	20	18	18	18	18	18	20	22	24	24	23	21	21	21	24	28	34	39	43	46
0	0	0	0	0	0	0	0	0	0	1	1	1	1	2	2	3	3	2	2	2	4	8	19	34	47	54	54	46	36	26	20	19	19	19	18	18	20	22	24	24	24	23	21	21	22	25	30	34	38
0	0	0	0	0	0	0	0	0	0	0	1	1	1	2	2	3	3	2	2	2	2	4	11	22	37	50	55	53	45	34	26	21	19	19	19	19	19	20	22	23	24	25	24	24	23	23	23	25	29
0	0	0	0	0	0	0	0	0	0	0	1	1	1	1	2	2	2	2	2	2	2	3	5	13	25	40	51	56	52	44	34	27	23	21	20	21	21	21	20	21	22	24	25	26	26	25	24	24	24
0	0	0	0	0	0	0	0	0	0	0	1	1	1	1	1	1	2	1	1	1	1	2	3	7	15	28	42	52	56	52	45	37	30	25	22	22	22	22	21	21	21	21	22	24	25	27	28	27	25
0	0	0	0	0	0	0	0	0	0	0	0	1	1	1	1	1	1	1	1	1	1	1	2	4	8	16	29	42	52	55	53	48	41	33	28	25	23	23	22	21	21	21	21	21	23	25	28	29	29
0	0	0	0	0	0	0	0	0	0	0	0	0	0	1	1	1	1	1	1	1	1	1	2	2	4	8	17	28	41	50	55	55	51	45	39	34	29	26	24	22	22	21	21	21	22	23	25	27	29
0	0	0	0	0	0	0	0	0	0	0	0	0	0	0	1	1	1	1	1	1	1	1	1	2	2	4	8	15	26	37	47	54	56	55	52	47	42	37	32	28	26	24	24	23	23	23	23	25	26
0	0	0	0	0	0	0	0	0	0	0	0	0	0	0	1	1	1	1	1	1	1	1	1	1	2	2	4	7	13	22	33	43	52	57	59	58	55	51	46	41	37	33	30	28	26	25	24	24	25
0	0	0	0	0	0	0	0	0	0	0	0	0	0	0	1	1	1	1	1	1	1	1	1	1	1	2	2	3	5	10	17	27	37	47	54	59	60	60	58	54	51	47	42	38	35	32	29	28	26
0	0	0	0	0	0	0	0	0	0	0	0	0	0	0	0	1	1	1	1	1	1	1	1	1	1	1	1	2	2	4	7	12	20	29	38	45	51	55	57	59	59	57	55	51	48	44	41	37	34
0	0	0	0	0	0	0	0	0	0	0	0	0	0	0	0	1	1	1	1	1	1	1	1	1	1	1	1	1	2	2	3	5	8	12	18	25	31	37	42	48	53	56	58	58	57	56	53	50	46
0	0	0	0	0	0	0	0	0	0	0	0	0	0	0	0	0	1	1	1	1	1	1	1	1	1	1	1	1	1	2	2	2	3	4	6	9	13	17	22	28	35	41	46	51	55	58	59	58	56
0	0	0	0	0	0	0	0	0	0	0	0	0	0	0	0	0	0	0	1	1	1	1	1	1	1	1	1	1	1	1	2	2	2	2	2	3	4	6	8	12	16	21	26	32	39	46	51	55	57
0	0	0	0	0	0	0	0	0	0	0	0	0	0	0	0	0	0	0	1	1	1	1	1	1	1	1	1	1	1	1	1	1	2	2	2	2	2	3	3	4	6	8	11	14	20	26	33	40	46
0	0	0	0	0	0	0	0	0	0	0	0	0	0	0	0	0	0	0	0	1	1	1	1	1	1	1	1	1	1	1	1	1	1	1	1	2	2	2	2	2	2	3	3	5	7	11	15	21	28
0	0	0	0	0	0	0	0	0	0	0	0	0	0	0	0	0	0	0	0	0	0	0	1	1	1	1	1	1	1	1	1	1	1	1	1	1	1	1	1	1	1	1	2	2	3	4	6	8	12
0	0	0	0	0	0	0	0	0	0	0	0	0	0	0	0	0	0	0	0	0	0	0	0	0	1	1	1	1	1	1	1	1	1	1	1	1	1	1	1	1	1	1	1	1	2	2	2	3	4
0	0	0	0	0	0	0	0	0	0	0	0	0	0	0	0	0	0	0	0	0	0	0	0	0	0	0	1	1	1	1	1	1	1	1	1	1	1	1	1	1	1	1	1	1	1	1	2	2	2
0	0	0	0	0	0	0	0	0	0	0	0	0	0	0	0	0	0	0	0	0	0	0	0	0	0	0	0	0	1	1	1	1	1	1	1	1	1	1	1	1	1	1	1	1	1	1	1	1	2
0	0	0	0	0	0	0	0	0	0	0	0	0	0	0	0	0	0	0	0	0	0	0	0	0	0	0	0	0	0	0	0	0	1	1	1	1	1	1	1	1	1	1	1	1	1	1	1	1	2
0	0	0	0	0	0	0	0	0	0	0	0	0	0	0	0	0	0	0	0	0	0	0	0	0	0	0	0	0	0	0	0	0	0	1	1	1	1	1	1	1	1	1	1	1	1	1	1	1	1
0	0	0	0	0	0	0	0	0	0	0	0	0	0	0	0	0	0	0	0	0	0	0	0	0	0	0	0	0	0	0	0	0	0	1	1	1	1	1	1	1	1	1	1	1	1	1	1	1	1
0	0	0	0	0	0	0	0	0	0	0	0	0	0	0	0	0	0	0	0	0	0	0	0	0	0	0	0	0	0	0	0	0	0	0	0	1	1	1	1	1	1	1	1	1	1	1	1	1	1
0	0	0	0	0	0	0	0	0	0	0	0	0	0	0	0	0	0	0	0	0	0	0	0	0	0	0	0	0	0	0	0	0	0	0	0	0	1	1	1	1	1	1	1	1	1	1	1	1	1
0	0	0	0	0	0	0	0	0	0	0	0	0	0	0	0	0	0	0	0	0	0	0	0	0	0	0	0	0	0	0	0	0	0	0	0	0	0	1	1	1	0	0	0	1	1	1	1	1	1
0	0	0	0	0	0	0	0	0	0	0	0	0	0	0	0	0	0	0	0	0	0	0	0	0	0	0	0	0	0	0	0	0	0	0	0	0	0	1	1	1	0	0	0	0	0	0	0	1	1
0	0	0	0	0	0	0	0	0	0	0	0	0	0	0	0	0	0	0	0	0	0	0	0	0	0	0	0	0	0	0	0	0	0	0	0	0	0	1	1	1	1	0	0	0	0	0	0	0	0
0	0	0	0	0	0	0	0	0	0	0	0	0	0	0	0	0	0	0	0	0	0	0	0	0	0	0	0	0	0	0	0	0	0	0	0	0	0	0	1	1	1	0	0	0	0	0	0	0	1
[truncated: 974 more columns]
