# Supplementary material for: Single-breath-hold 3D abdominal metabolic MRI enables label-free diagnosis of liver cancer
Source: Nat Commun. 2026 Mar 31;17:4661. doi: 10.1038/s41467-026-71124-5 (PMC13201843; doi:10.1038/s41467-026-71124-5)
Supplement: Supplementary file 4 — Source Data [file 41467_2026_71124_MOESM4_ESM.zip › SI_Figures_Part1.xlsx]

## Sheet: FigureS1_1
2 uT										0.7 uT
s_value	w	basis1	basis2	basis3	basis4	basis5	basis6	basis7		s_value	w	basis1	basis2	basis3	basis4	basis5	basis6	basis7
1	-8	-0.253058	-0.0920448	-0.0962363	0.207842	0.0233924	-0.191791	-0.00802563		1	-8	-0.224748	-0.017127	0.0107258	-0.133364	0.036248	-0.154418	0.0835552
0.222524	-7.9	-0.25205	-0.0920598	-0.0936686	0.205753	0.0252217	-0.175533	-0.0318117		0.0621628	-7.9	-0.224334	-0.0178241	0.0121194	-0.132469	0.0364377	-0.151769	0.0822669
0.0886098	-7.8	-0.251022	-0.092006	-0.0910098	0.203665	0.0271265	-0.159135	-0.0524664		0.0441599	-7.8	-0.223912	-0.0185238	0.013583	-0.131673	0.0365955	-0.15017	0.0810107
0.0604652	-7.7	-0.249972	-0.0918949	-0.0882414	0.201566	0.0292931	-0.144688	-0.0720086		0.0407357	-7.7	-0.223482	-0.0192044	0.0151026	-0.130954	0.036709	-0.148858	0.0798241
0.0320408	-7.6	-0.248904	-0.0917383	-0.0854411	0.19944	0.0317365	-0.130189	-0.087291		0.0334677	-7.6	-0.223042	-0.0198428	0.0166641	-0.130287	0.036766	-0.147738	0.0787443
0.0162972	-7.5	-0.247817	-0.0915481	-0.0825955	0.19727	0.0344536	-0.115707	-0.0984549		0.0209839	-7.5	-0.222595	-0.0204137	0.0182537	-0.12965	0.0367544	-0.146758	0.0778086
0.0148998	-7.4	-0.246712	-0.0913366	-0.0796914	0.195043	0.0374354	-0.101308	-0.106321		0.0132109	-7.4	-0.222146	-0.0208896	0.0198574	-0.129019	0.0366619	-0.145866	0.0770373
0.0131755	-7.3	-0.245591	-0.0911159	-0.076716	0.192741	0.0406679	-0.0870584	-0.111158		0.00997889	-7.3	-0.221686	-0.0212407	0.0214611	-0.128372	0.0364763	-0.145009	0.0755027
0.0107931	-7.2	-0.244455	-0.0908986	-0.0736568	0.19035	0.0441367	-0.0730218	-0.113144		0.00913565	-7.2	-0.221216	-0.0213652	0.0230511	-0.127686	0.0361854	-0.144134	0.0746687
0.0101919	-7.1	-0.243305	-0.0906974	-0.0705014	0.187852	0.047827	-0.0592641	-0.112401		0.00703196	-7.1	-0.220734	-0.021251	0.0246134	-0.126936	0.035777	-0.143184	0.0743737
0.00876637	-7	-0.242141	-0.0905057	-0.0672376	0.185232	0.0517246	-0.0458516	-0.108981		0.00638124	-7	-0.220241	-0.020938	0.0261342	-0.126101	0.0352388	-0.142437	0.0745368
0.00787605	-6.9	-0.240966	-0.0903386	-0.0638535	0.182474	0.0558147	-0.0328514	-0.102878		0.00569374	-6.9	-0.219735	-0.0204027	0.0275998	-0.125156	0.0345587	-0.141774	0.0751202
0.00739284	-6.8	-0.239778	-0.0902232	-0.0603371	0.17956	0.060083	-0.0203319	-0.0940671		0.0056689	-6.8	-0.219217	-0.0196217	0.0289965	-0.124078	0.0337244	-0.140522	0.0761121
0.00703135	-6.7	-0.238581	-0.0901709	-0.0566766	0.176476	0.0645149	-0.00836254	-0.0825818		0.00524335	-6.7	-0.218686	-0.0185711	0.0303108	-0.122844	0.0327238	-0.138857	0.0775178
0.00675752	-6.6	-0.237374	-0.090193	-0.0528603	0.173203	0.0690958	0.00298626	-0.0684628		0.0050999	-6.6	-0.218141	-0.0172273	0.0315295	-0.12143	0.0315445	-0.136834	0.0793559
0.00669881	-6.5	-0.236158	-0.090301	-0.0488764	0.169725	0.0738114	0.0136435	-0.0517505		0.004632	-6.5	-0.217582	-0.0155658	0.0326394	-0.119813	0.0301745	-0.134457	0.081656
0.00630161	-6.4	-0.234934	-0.0905063	-0.0447135	0.166025	0.0786469	0.023539	-0.0324856		0.00439736	-6.4	-0.217008	-0.0134906	0.0336288	-0.117971	0.0288191	-0.131711	0.0844652
0.00614437	-6.3	-0.233704	-0.0908164	-0.0403648	0.16209	0.0835854	0.0326373	-0.0107478		0.00425399	-6.3	-0.216419	-0.0109252	0.0344995	-0.115892	0.0275085	-0.128609	0.0878285
0.0059122	-6.2	-0.232465	-0.0912247	-0.0358397	0.157925	0.0887383	0.041458	0.0131902		0.00410238	-6.2	-0.215814	-0.00801909	0.0352784	-0.113594	0.0259263	-0.125214	0.0917215
0.00564378	-6.1	-0.231213	-0.0917067	-0.0311642	0.153542	0.0940859	0.0497022	0.0387814		0.00384402	-6.1	-0.215195	-0.0048833	0.0360023	-0.111115	0.0241489	-0.121588	0.0960242
0.00525873	-6	-0.229943	-0.0922313	-0.0265483	0.148958	0.0993632	0.0576161	0.065387		0.00376709	-6	-0.214561	-0.00164243	0.0367045	-0.108506	0.0222478	-0.117773	0.100582
0.00500634	-5.9	-0.22865	-0.0927666	-0.0218238	0.144184	0.104592	0.0654219	0.0923964		0.00370976	-5.9	-0.213919	0.00159256	0.0374164	-0.105819	0.020288	-0.113797	0.105239
0.00492593	-5.8	-0.227329	-0.093281	-0.0170046	0.139234	0.109772	0.0733444	0.119235		0.00362035	-5.8	-0.21327	0.00471992	0.0381682	-0.103105	0.0183298	-0.109677	0.10984
0.00473114	-5.7	-0.225995	-0.0937427	-0.0121353	0.134114	0.114896	0.0816155	0.14536		0.00339011	-5.7	-0.212611	0.0076497	0.0389888	-0.100418	0.01643	-0.105423	0.114222
0.00452994	-5.6	-0.224626	-0.09412	-0.007254	0.128831	0.119942	0.0904762	0.170251		0.00319863	-5.6	-0.211943	0.0103118	0.0399062	-0.0978126	0.014643	-0.101036	0.118214
0.00414123	-5.5	-0.223214	-0.0943813	-0.00239609	0.123396	0.124941	0.10018	0.193365		0.00287586	-5.5	-0.211269	0.0122009	0.0409477	-0.0953431	0.013022	-0.0965249	0.121619
0.00399849	-5.4	-0.221756	-0.0944947	0.00240281	0.11833	0.130078	0.110998	0.214032		0.00272794	-5.4	-0.210589	0.0134868	0.0421391	-0.0930632	0.0116208	-0.0919061	0.12416
0.00372726	-5.3	-0.220247	-0.0944345	0.0071242	0.113188	0.135177	0.123173	0.231307		0.00232277	-5.3	-0.209905	0.0141703	0.0434799	-0.0910031	0.0104817	-0.0871988	0.12568
0.00353523	-5.2	-0.218687	-0.0941977	0.0118148	0.107898	0.140326	0.136758	0.243237		0.00220004	-5.2	-0.209221	0.0142797	0.0449351	-0.0891358	0.00961517	-0.082519	0.126159
	-5.1	-0.217076	-0.0938116	0.0166008	0.102397	0.145723	0.151566	0.249867			-5.1	-0.208541	0.0139292	0.046483	-0.0873574	0.0090086	-0.0782011	0.125746
	-5	-0.215417	-0.0933165	0.021647	0.0965924	0.151041	0.167488	0.25483			-5	-0.207868	0.0132563	0.0481198	-0.0855317	0.00864445	-0.073827	0.124667
	-4.9	-0.213711	-0.0927538	0.0271189	0.0903896	0.157203	0.182967	0.256527			-4.9	-0.207207	0.012394	0.0498374	-0.083526	0.00850462	-0.0692843	0.123148
	-4.8	-0.211949	-0.0921649	0.033183	0.0836914	0.164415	0.196464	0.25419			-4.8	-0.206562	0.0114746	0.0516199	-0.0812105	0.0085707	-0.0645342	0.12142
	-4.7	-0.210146	-0.0915912	0.0400061	0.0763991	0.172808	0.209036	0.248114			-4.7	-0.205936	0.0106321	0.0534444	-0.0784585	0.00882403	-0.0595382	0.119718
	-4.6	-0.208305	-0.091074	0.0477545	0.0684128	0.182629	0.220244	0.239773			-4.6	-0.205333	0.0100021	0.0552874	-0.0751463	0.0092458	-0.0542575	0.11839
	-4.5	-0.206428	-0.0907101	0.0565935	0.0596307	0.194144	0.229646	0.229578			-4.5	-0.204757	0.0097232	0.0571406	-0.0711509	0.00981724	-0.0486536	0.11772
	-4.4	-0.204518	-0.0905275	0.0666894	0.049946	0.207651	0.236793	0.217839			-4.4	-0.204212	0.00993421	0.0590546	-0.066349	0.0105181	-0.0427002	0.117958
	-4.3	-0.202574	-0.0905035	0.0781456	0.0392565	0.223113	0.241203	0.204719			-4.3	-0.203696	0.0107486	0.06135	-0.0606492	0.0113044	-0.0365607	0.11918
	-4.2	-0.20059	-0.090568	0.0907563	0.02748	0.240401	0.242449	0.190108			-4.2	-0.203195	0.0121759	0.0647792	-0.0541127	0.0120387	-0.0305529	0.121307
	-4.1	-0.198548	-0.0905382	0.103859	0.0145633	0.259813	0.240334	0.173587			-4.1	-0.202689	0.0140696	0.0690766	-0.0470148	0.0124676	-0.0249532	0.124192
	-4	-0.196427	-0.0901856	0.116654	0.000458251	0.281057	0.235289	0.154512			-4	-0.202152	0.016235	0.0744276	-0.0397384	0.0119753	-0.0199956	0.127629
	-3.9	-0.194207	-0.0892856	0.128569	-0.0150196	0.30381	0.227297	0.132249			-3.9	-0.201558	0.0184908	0.0816712	-0.032687	0.0106094	-0.0159009	0.131396
	-3.8	-0.191868	-0.0876276	0.138628	-0.0310104	0.327571	0.216138	0.10648			-3.8	-0.200882	0.0206155	0.0909201	-0.0262415	0.00818411	-0.0127141	0.135267
	-3.7	-0.189397	-0.0852397	0.146045	-0.0473809	0.351186	0.20229	0.0776602			-3.7	-0.200097	0.0223778	0.102708	-0.0205152	0.00459962	-0.0104059	0.138144
	-3.6	-0.186786	-0.0822646	0.150323	-0.0644891	0.37302	0.186061	0.0472862			-3.6	-0.19918	0.0236488	0.114656	-0.015221	9.23328e-05	-0.00911637	0.141653
	-3.5	-0.183984	-0.0783093	0.150774	-0.0823488	0.39186	0.168294	0.0160694			-3.5	-0.198108	0.0243492	0.126977	-0.00992868	-0.00501539	-0.00873971	0.146165
	-3.4	-0.181022	-0.0733376	0.1475	-0.100982	0.406309	0.149701	-0.0148812			-3.4	-0.196857	0.0243796	0.140942	-0.00422712	-0.0104073	-0.00888591	0.152038
	-3.3	-0.177905	-0.0673206	0.140543	-0.12042	0.414754	0.130868	-0.0431643			-3.3	-0.195415	0.0237307	0.154828	0.00227798	-0.0157553	-0.00936585	0.159397
	-3.2	-0.174642	-0.060284	0.130101	-0.140729	0.416625	0.111441	-0.0677554			-3.2	-0.19379	0.0225408	0.168898	0.0098178	-0.0209627	-0.00987356	0.168005
	-3.1	-0.171253	-0.0523305	0.116823	-0.161962	0.412506	0.0911351	-0.0855006			-3.1	-0.192008	0.0210106	0.183497	0.0184083	-0.0262799	-0.0101429	0.177323
	-3	-0.167764	-0.0435983	0.101438	-0.184111	0.402946	0.0695852	-0.0987197			-3	-0.190097	0.019353	0.198949	0.0279977	-0.0321196	-0.00968222	0.186703
	-2.9	-0.164203	-0.0342325	0.0846753	-0.207164	0.388501	0.0464411	-0.110209			-2.9	-0.188086	0.0177872	0.215575	0.0385472	-0.038112	-0.00797857	0.195538
	-2.8	-0.160595	-0.0243627	0.06716	-0.231064	0.369824	0.0216473	-0.120023			-2.8	-0.185986	0.016456	0.233651	0.0501385	-0.044016	-0.00503065	0.203299
	-2.7	-0.156959	-0.0140354	0.0491766	-0.255504	0.348155	-0.00462495	-0.127652			-2.7	-0.183804	0.0154028	0.253533	0.063103	-0.0506312	-0.00132923	0.209619
	-2.6	-0.153295	-0.00320902	0.0306707	-0.279761	0.324172	-0.0324983	-0.132634			-2.6	-0.181505	0.0146185	0.275728	0.0779644	-0.0580669	0.00298748	0.21428
	-2.5	-0.149597	0.00818914	0.0115065	-0.302905	0.298622	-0.0619189	-0.132458			-2.5	-0.179048	0.0140777	0.300799	0.0952977	-0.0663982	0.00776965	0.217097
	-2.4	-0.145856	0.0202382	-0.00844671	-0.324252	0.272597	-0.0929261	-0.121649			-2.4	-0.176396	0.0141702	0.329277	0.115664	-0.0757314	0.0129907	0.217786
	-2.3	-0.142065	0.033008	-0.0292878	-0.34316	0.247115	-0.125672	-0.107572			-2.3	-0.173515	0.0147324	0.361075	0.139384	-0.0873839	0.0201919	0.214994
	-2.2	-0.138218	0.0465133	-0.0510142	-0.357999	0.222885	-0.159653	-0.0906195			-2.2	-0.170379	0.0152407	0.394422	0.16601	-0.10216	0.0226017	0.205283
	-2.1	-0.134324	0.0607226	-0.0735386	-0.368634	0.200009	-0.192835	-0.0719037			-2.1	-0.166978	0.0152168	0.426087	0.194133	-0.120919	0.0214947	0.184119
	-2	-0.130398	0.075602	-0.0967633	-0.375598	0.177274	-0.222776	-0.0524729			-2	-0.163305	0.0141292	0.452465	0.222032	-0.145768	0.0152005	0.146888
	-1.9	-0.126451	0.0911204	-0.120596	-0.379226	0.155263	-0.246863	-0.033371			-1.9	-0.159351	0.0114491	0.46995	0.248051	-0.180899	0.00211431	0.0889429
	-1.8	-0.122491	0.107246	-0.144954	-0.379776	0.134749	-0.263462	-0.01556			-1.8	-0.155114	0.0066812	0.474531	0.27017	-0.225385	-0.0186901	0.0164262
	-1.7	-0.118527	0.123945	-0.169722	-0.377344	0.114811	-0.274857	0.000423434			-1.7	-0.150589	-0.000463577	0.462603	0.286188	-0.276773	-0.0449221	-0.0818429
	-1.6	-0.114607	0.141186	-0.194686	-0.372389	0.095544	-0.277212	0.0143723			-1.6	-0.145756	-0.00995407	0.431726	0.294515	-0.330794	-0.0768538	-0.180942
	-1.5	-0.110747	0.158923	-0.219574	-0.364549	0.0770133	-0.271213	0.0256502			-1.5	-0.140586	-0.0216218	0.38003	0.293847	-0.382811	-0.113173	-0.271965
	-1.4	-0.106958	0.177103	-0.244103	-0.353535	0.0592769	-0.257614	0.0334668			-1.4	-0.135053	-0.035329	0.30594	0.282916	-0.428194	-0.151273	-0.343514
	-1.3	-0.103274	0.195678	-0.267916	-0.339058	0.0423935	-0.237021	0.0361917			-1.3	-0.129108	-0.0507897	0.210765	0.257505	-0.463286	-0.189281	-0.386726
	-1.2	-0.0996857	0.214546	-0.290439	-0.320808	0.0261874	-0.209373	0.0331686			-1.2	-0.122627	-0.0674279	0.100213	0.224903	-0.489032	-0.224643	-0.400836
	-1.1	-0.096165	0.233508	-0.310945	-0.298968	0.0101905	-0.174239	0.0320341			-1.1	-0.115517	-0.0846878	-0.0180118	0.186406	-0.504893	-0.254433	-0.392703
	-1	-0.0926813	0.252333	-0.328656	-0.273704	-0.0059093	-0.129387	0.0322625			-1	-0.10778	-0.102103	-0.130138	0.151253	-0.50976	-0.276943	-0.356383
	-0.9	-0.0891979	0.270833	-0.342795	-0.24511	-0.022403	-0.0779713	0.0357221			-0.9	-0.0993369	-0.119079	-0.235677	0.120662	-0.506939	-0.289123	-0.293623
	-0.8	-0.0856915	0.288881	-0.352572	-0.213308	-0.03941	-0.0191788	0.0451749			-0.8	-0.0901829	-0.135329	-0.330945	0.0953484	-0.496389	-0.285926	-0.206712
	-0.7	-0.0822084	0.306045	-0.357227	-0.178658	-0.0561628	0.040049	0.0623057			-0.7	-0.0805444	-0.151813	-0.408033	0.076628	-0.478863	-0.265941	-0.0939356
	-0.6	-0.0788595	0.3222	-0.356199	-0.141798	-0.0708611	0.0994356	0.0842099			-0.6	-0.0709548	-0.169356	-0.459666	0.0632298	-0.454263	-0.228646	0.0293177
	-0.5	-0.0757791	0.337257	-0.349155	-0.103415	-0.0818836	0.156436	0.105766			-0.5	-0.0618753	-0.188516	-0.484065	0.0533723	-0.427547	-0.172738	0.155406
	-0.4	-0.0731029	0.351096	-0.335727	-0.0641961	-0.0872465	0.207797	0.130568			-0.4	-0.0537693	-0.210522	-0.47847	0.0453727	-0.399637	-0.0999676	0.263061
	-0.3	-0.0709566	0.363623	-0.316088	-0.0248354	-0.0844451	0.250455	0.153409			-0.3	-0.0471762	-0.236579	-0.441752	0.0375899	-0.371487	-0.0120502	0.35445
	-0.2	-0.0694212	0.374866	-0.290802	0.0139848	-0.0750512	0.282517	0.17006			-0.2	-0.0423761	-0.267631	-0.377886	0.0286364	-0.344593	0.0868163	0.422629
	-0.1	-0.0685123	0.384923	-0.260102	0.0516353	-0.0582977	0.304632	0.175515			-0.1	-0.03941	-0.303639	-0.294522	0.0171991	-0.316311	0.188614	0.461422
	0	-0.0682155	0.393922	-0.225269	0.0875115	-0.037477	0.318082	0.169694			0	-0.0383762	-0.345561	-0.198574	0.00198894	-0.282368	0.284523	0.465316
	0.1	-0.0685249	0.401687	-0.187746	0.12102	-0.0136723	0.320088	0.154657			0.1	-0.0392871	-0.392069	-0.102209	-0.0190048	-0.242514	0.365866	0.432231
	0.2	-0.0694311	0.408366	-0.149738	0.151572	0.012366	0.3104	0.130907			0.2	-0.0421927	-0.439922	-0.0128821	-0.0384568	-0.196219	0.425942	0.360756
	0.3	-0.070897	0.413892	-0.111965	0.178636	0.0381739	0.289356	0.100274			0.3	-0.0469283	-0.488432	0.0623778	-0.0652059	-0.143068	0.457178	0.252013
	0.4	-0.0728637	0.418066	-0.0741372	0.201753	0.062003	0.258499	0.0655287			0.4	-0.0531807	-0.533643	0.119538	-0.086494	-0.0838339	0.458691	0.127034
	0.5	-0.0752635	0.420668	-0.0363118	0.220401	0.0823048	0.219717	0.0285188			0.5	-0.0605677	-0.571659	0.155996	-0.0980058	-0.0199104	0.432056	-0.00181165
	0.6	-0.0780274	0.421477	0.00147555	0.234335	0.0976194	0.176129	-0.00901447			0.6	-0.0688151	-0.600027	0.170209	-0.0935257	0.0465822	0.379314	-0.120257
	0.7	-0.0810846	0.420276	0.0391049	0.242013	0.106802	0.13138	-0.0457477			0.7	-0.0775836	-0.614759	0.162067	-0.0723589	0.112847	0.302261	-0.216328
	0.8	-0.0843616	0.416912	0.0762086	0.245205	0.110163	0.0896501	-0.0815273			0.8	-0.086568	-0.612827	0.135137	-0.0387958	0.176197	0.20711	-0.287407
	0.9	-0.0877904	0.411737	0.112248	0.243726	0.107282	0.049648	-0.116319			0.9	-0.0955222	-0.595535	0.0955386	0.00954028	0.234478	0.102399	-0.330067
	1	-0.0913093	0.404279	0.146679	0.237649	0.100023	0.0118395	-0.148868			1	-0.104059	-0.563746	0.0509249	0.0699004	0.28563	-0.00281537	-0.343856
	1.1	-0.0948551	0.394501	0.178909	0.227294	0.0895056	-0.0232551	-0.178191			1.1	-0.112136	-0.518343	0.00403301	0.145069	0.327225	-0.0994522	-0.329349
	1.2	-0.0983715	0.382483	0.208437	0.213081	0.0766391	-0.0551172	-0.205326			1.2	-0.119543	-0.461015	-0.0418167	0.223603	0.357073	-0.180405	-0.287446
	1.3	-0.101829	0.368416	0.235046	0.195656	0.0629775	-0.0836603	-0.222486			1.3	-0.1262	-0.395772	-0.0825999	0.300605	0.374488	-0.239981	-0.217414
	1.4	-0.105225	0.352593	0.258744	0.175945	0.0503654	-0.109544	-0.227258			1.4	-0.132209	-0.32368	-0.117858	0.37238	0.379975	-0.276066	-0.136429
	1.5	-0.108571	0.33537	0.279608	0.153837	0.0388435	-0.133507	-0.221292			1.5	-0.137657	-0.248111	-0.147394	0.434673	0.374324	-0.289304	-0.0480626
	1.6	-0.111875	0.317112	0.297721	0.131236	0.0284871	-0.156298	-0.2084			1.6	-0.142633	-0.172521	-0.170958	0.48308	0.358085	-0.279451	0.0410076
	1.7	-0.115132	0.298161	0.313091	0.109024	0.0198963	-0.178475	-0.185675			1.7	-0.147222	-0.100336	-0.18807	0.513667	0.331114	-0.246372	0.123181
	1.8	-0.118371	0.278803	0.325641	0.0877475	0.0129728	-0.19954	-0.154865			1.8	-0.151493	-0.0340367	-0.198476	0.526314	0.295311	-0.193287	0.191174
	1.9	-0.121605	0.259273	0.335357	0.067426	0.00592762	-0.217608	-0.118724			1.9	-0.155494	0.0260103	-0.202835	0.525848	0.253923	-0.122638	0.242761
	2	-0.124848	0.23976	0.342294	0.0478929	-0.00260023	-0.230457	-0.0802975			2	-0.159261	0.0772036	-0.202056	0.510709	0.209684	-0.0457299	0.270347
	2.1	-0.12811	0.220238	0.346943	0.0289634	-0.0135639	-0.235762	-0.042643			2.1	-0.162803	0.118415	-0.196914	0.483187	0.165329	0.0336732	0.269552
	2.2	-0.131402	0.201129	0.349187	0.0103772	-0.0278325	-0.231577	-0.00808996			2.2	-0.166199	0.149527	-0.188462	0.446221	0.123476	0.112488	0.236298
	2.3	-0.134727	0.182639	0.349124	-0.00818191	-0.0456839	-0.222283	0.0228242			2.3	-0.169444	0.171473	-0.17797	0.403157	0.0859256	0.185998	0.182512
	2.4	-0.138075	0.164845	0.34686	-0.0268405	-0.0668093	-0.207268	0.0508064			2.4	-0.172526	0.185584	-0.166443	0.357138	0.0534312	0.246386	0.114792
	2.5	-0.141433	0.147795	0.342455	-0.0456238	-0.0894728	-0.186154	0.0770796			2.5	-0.175428	0.193324	-0.154777	0.311136	0.0263586	0.294818	0.041728
	2.6	-0.144786	0.131557	0.335989	-0.0645808	-0.112926	-0.164082	0.102899			2.6	-0.178135	0.196287	-0.143949	0.268023	0.00503374	0.331326	-0.0277311
	2.7	-0.148111	0.116184	0.327487	-0.0836563	-0.136711	-0.146598	0.127979			2.7	-0.180638	0.195848	-0.134685	0.229785	-0.0118216	0.356123	-0.0865439
	2.8	-0.151392	0.101656	0.317023	-0.102511	-0.160289	-0.134884	0.151592			2.8	-0.182941	0.192995	-0.127239	0.196745	-0.0235982	0.371004	-0.132646
	2.9	-0.154623	0.0879411	0.304791	-0.120668	-0.184102	-0.125265	0.172349			2.9	-0.185052	0.18822	-0.12143	0.168147	-0.0300961	0.379607	-0.167315
	3	-0.157798	0.0750086	0.291062	-0.137676	-0.207456	-0.115023	0.188912			3	-0.187025	0.181787	-0.117027	0.142994	-0.0323717	0.379533	-0.192208
	3.1	-0.160914	0.0628094	0.276115	-0.153092	-0.229709	-0.101457	0.199901			3.1	-0.188891	0.174002	-0.112581	0.12028	-0.0324428	0.372387	-0.209006
	3.2	-0.163969	0.0513213	0.259987	-0.166535	-0.250532	-0.0823972	0.204533			3.2	-0.190674	0.165248	-0.107621	0.0992123	-0.0309567	0.359523	-0.21879
	3.3	-0.166965	0.0405803	0.243195	-0.177811	-0.26938	-0.0577384	0.203524			3.3	-0.192396	0.155884	-0.102683	0.0794689	-0.0284458	0.342173	-0.222215
	3.4	-0.169906	0.0305401	0.226485	-0.186856	-0.285521	-0.0295696	0.198535			3.4	-0.194047	0.146254	-0.0976733	0.0611098	-0.0254029	0.321525	-0.220259
	3.5	-0.172793	0.0210178	0.21016	-0.193588	-0.298332	-0.000325158	0.186271			3.5	-0.195624	0.136759	-0.0926396	0.0442939	-0.022281	0.298768	-0.21417
	3.6	-0.17561	0.0118814	0.194571	-0.197917	-0.307213	0.0275754	0.173174			3.6	-0.197129	0.127838	-0.0876379	0.0291394	-0.0194349	0.274979	-0.205187
	3.7	-0.178374	0.00302457	0.179981	-0.199795	-0.311647	0.0520911	0.157675			3.7	-0.198565	0.119753	-0.0829799	0.0155321	-0.0170879	0.251121	-0.195165
	3.8	-0.181087	-0.00555353	0.166341	-0.200316	-0.311651	0.0728941	0.139598			3.8	-0.199937	0.112513	-0.0794906	0.00318102	-0.015212	0.230314	-0.185742
	3.9	-0.183768	-0.0137161	0.153315	-0.198713	-0.308024	0.0915135	0.118854			3.9	-0.201249	0.106028	-0.0764766	-0.00819924	-0.0135865	0.211236	-0.177121
	4	-0.186424	-0.0212705	0.140457	-0.195292	-0.301767	0.10966	0.09597			4	-0.202508	0.10018	-0.0742503	-0.0188334	-0.0119636	0.194017	-0.169054
	4.1	-0.189062	-0.0280202	0.127336	-0.190457	-0.293888	0.129191	0.0714947			4.1	-0.20372	0.0948769	-0.073332	-0.0285856	-0.0100786	0.178777	-0.161243
	4.2	-0.191684	-0.0338148	0.113619	-0.184576	-0.285508	0.15209	0.0462118			4.2	-0.204887	0.090157	-0.0737872	-0.0367855	-0.00770474	0.165533	-0.149625
	4.3	-0.194295	-0.0386696	0.0992962	-0.17792	-0.277402	0.176557	0.0217066			4.3	-0.206011	0.0860705	-0.0753069	-0.0442816	-0.00483451	0.153893	-0.139552
	4.4	-0.196862	-0.0427874	0.0847353	-0.170537	-0.268844	0.200237	-0.000790272			4.4	-0.207096	0.0826188	-0.0773206	-0.0511198	-0.00169038	0.14337	-0.130682
	4.5	-0.199373	-0.0463629	0.0704699	-0.162288	-0.259397	0.221232	-0.0210391			4.5	-0.208148	0.0797437	-0.0791912	-0.0573515	0.00142367	0.133618	-0.120907
	4.6	-0.201815	-0.0496973	0.0570185	-0.154223	-0.248621	0.237621	-0.0389123			4.6	-0.209183	0.0771874	-0.0803014	-0.0630314	0.00420425	0.124289	-0.111645
	4.7	-0.204177	-0.0531221	0.0448094	-0.145691	-0.236219	0.247681	-0.054538			4.7	-0.210212	0.0746787	-0.080258	-0.0682624	0.00639575	0.115017	-0.106401
	4.8	-0.206462	-0.0566924	0.0339816	-0.136578	-0.222477	0.250302	-0.0687327			4.8	-0.211232	0.0720344	-0.0791159	-0.0730705	0.00791255	0.105798	-0.105631
	4.9	-0.208676	-0.0603035	0.0243429	-0.126968	-0.208289	0.246512	-0.0825467			4.9	-0.212229	0.0691267	-0.0772725	-0.077394	0.0089336	0.0967888	-0.108798
	5	-0.210825	-0.0638114	0.0155715	-0.117078	-0.194603	0.239474	-0.0967973			5	-0.213185	0.0651842	-0.0752203	-0.081171	0.00976712	0.0880418	-0.109662
	5.1	-0.212915	-0.0670771	0.00734433	-0.107139	-0.182368	0.230739	-0.112718			5.1	-0.214087	0.060875	-0.0734447	-0.0843401	0.0107245	0.0796108	-0.110012
	5.2	-0.214948	-0.0699948	-0.000644162	-0.0971946	-0.172368	0.22179	-0.128705			5.2	-0.214926	0.0561798	-0.0723311	-0.0868606	0.0121118	0.0716161	-0.108589
	5.3	-0.216927	-0.0725454	-0.00860544	-0.0875623	-0.164026	0.213055	-0.144139			5.3	-0.215705	0.0512669	-0.0720101	-0.0888641	0.0141466	0.0639916	-0.104636
	5.4	-0.218851	-0.074828	-0.0165799	-0.0784046	-0.157914	0.204314	-0.159005			5.4	-0.216433	0.0462967	-0.0723721	-0.0906461	0.016808	0.0565558	-0.0992407
	5.5	-0.220722	-0.0768213	-0.0244821	-0.0695053	-0.153215	0.195611	-0.172412			5.5	-0.217124	0.0413425	-0.0732251	-0.0925355	0.0199352	0.0491859	-0.0912403
	5.6	-0.222552	-0.0785636	-0.0322249	-0.0606806	-0.149162	0.186932	-0.183458			5.6	-0.21779	0.0364735	-0.0743749	-0.0948592	0.0233626	0.0417622	-0.0815095
	5.7	-0.224346	-0.0799738	-0.0397305	-0.0517657	-0.145117	0.178222	-0.191332			5.7	-0.218441	0.031722	-0.0756353	-0.0978914	0.0269064	0.0341653	-0.0711393
	5.8	-0.226108	-0.0811463	-0.0469442	-0.0426746	-0.140717	0.169634	-0.195564			5.8	-0.219082	0.0270385	-0.0768816	-0.101724	0.0303666	0.0263965	-0.0612105
	5.9	-0.22784	-0.0821149	-0.0538455	-0.0334493	-0.135934	0.161303	-0.196278			5.9	-0.219716	0.0224043	-0.0780704	-0.106268	0.0336339	0.0185649	-0.0523454
	6	-0.229539	-0.0829053	-0.0604429	-0.023885	-0.130875	0.153147	-0.194055			6	-0.220341	0.01787	-0.0791897	-0.11138	0.0366746	0.0107924	-0.0444415
	6.1	-0.231203	-0.0835319	-0.0667379	-0.0142754	-0.125661	0.145118	-0.189512			6.1	-0.220955	0.0134961	-0.0802273	-0.116915	0.0395513	0.00320426	-0.037382
	6.2	-0.23283	-0.0840117	-0.072729	-0.00472841	-0.120414	0.137196	-0.183265			6.2	-0.221556	0.00934758	-0.0811711	-0.122726	0.0424564	-0.00396726	-0.0310498
	6.3	-0.234418	-0.0843627	-0.0784112	0.00469713	-0.115257	0.129376	-0.175924			6.3	-0.222143	0.00549043	-0.0820095	-0.128668	0.0449598	-0.010969	-0.0266559
	6.4	-0.235966	-0.0846037	-0.0837742	0.0139383	-0.110314	0.121655	-0.168832			6.4	-0.222715	0.00198967	-0.0827309	-0.134597	0.0470331	-0.0169669	-0.0219657
	6.5	-0.237472	-0.0847534	-0.0888039	0.02293	-0.105709	0.114025	-0.163604			6.5	-0.223271	-0.00109134	-0.0833245	-0.140366	0.0486507	-0.0222612	-0.0172427
	6.6	-0.238933	-0.0848296	-0.0939609	0.0316063	-0.101566	0.106444	-0.158965			6.6	-0.223809	-0.00369094	-0.0837806	-0.145832	0.0497909	-0.0267279	-0.0123079
	6.7	-0.24035	-0.0848505	-0.0987835	0.0399011	-0.0980059	0.0987647	-0.1554			6.7	-0.224328	-0.00576094	-0.0841003	-0.150868	0.0504591	-0.0303063	-0.00707691
	6.8	-0.241722	-0.0848385	-0.10329	0.0477772	-0.0950976	0.0904541	-0.15318			6.8	-0.224829	-0.00729066	-0.0842936	-0.155414	0.0507195	-0.0330282	-0.00228836
	6.9	-0.243052	-0.0848146	-0.107517	0.0552532	-0.0928165	0.0820042	-0.152312			6.9	-0.225311	-0.00832302	-0.0843648	-0.159477	0.0506463	-0.0349964	0.00215914
	7	-0.244341	-0.0847902	-0.1115	0.0623639	-0.0910784	0.0743258	-0.152634			7	-0.225775	-0.00892633	-0.0843116	-0.163091	0.0502945	-0.0363423	0.00624103
	7.1	-0.245592	-0.0847768	-0.115275	0.069146	-0.0897932	0.0662235	-0.153961			7.1	-0.226222	-0.00916892	-0.0841316	-0.166289	0.0497174	-0.0371998	0.00988709
	7.2	-0.246807	-0.084786	-0.118873	0.0757012	-0.0888697	0.0571412	-0.156105			7.2	-0.226654	-0.00911874	-0.083822	-0.169105	0.0489688	-0.0377034	0.0130062
	7.3	-0.247988	-0.0848293	-0.122326	0.0821675	-0.088216	0.0475492	-0.158879			7.3	-0.22707	-0.00884342	-0.0833802	-0.171574	0.0481033	-0.0379879	0.0154965
	7.4	-0.249138	-0.0849186	-0.125663	0.0883982	-0.0878304	0.0373836	-0.1621			7.4	-0.227471	-0.00841043	-0.0828035	-0.173729	0.0471772	-0.0381887	0.0172499
	7.5	-0.25026	-0.0850662	-0.128876	0.0944218	-0.0874225	0.0265806	-0.165593			7.5	-0.22786	-0.00788715	-0.0820894	-0.175603	0.0462487	-0.0384414	0.0181532
	7.6	-0.251355	-0.0852846	-0.131904	0.100267	-0.086989	0.0150767	-0.169193			7.6	-0.228236	-0.00734155	-0.0812359	-0.177231	0.0453766	-0.0388796	0.0180875
	7.7	-0.252425	-0.085583	-0.134916	0.105964	-0.0865162	0.00282465	-0.173466			7.7	-0.228601	-0.00683221	-0.0802446	-0.178648	0.0446033	-0.0395911	0.0169369
	7.8	-0.253472	-0.0859568	-0.137915	0.11154	-0.085945	-0.0101854	-0.177592			7.8	-0.228956	-0.00639538	-0.079124	-0.179883	0.0439342	-0.04061	0.0146595
	7.9	-0.254496	-0.086389	-0.141074	0.117002	-0.0852545	-0.0241876	-0.180709			7.9	-0.229301	-0.00604298	-0.0778893	-0.180956	0.0433626	-0.0419409	0.0111844
	8	-0.255498	-0.0868602	-0.144267	0.122348	-0.0844514	-0.0386022	-0.183935			8	-0.229637	-0.0057765	-0.076559	-0.181881	0.0428868	-0.0435774	0.00643234

## Sheet: FigureS1_2
2 uT										0.7 uT
s_value	w	basis1	basis2	basis3	basis4	basis5	basis6	basis7		s_value	w	basis1	basis2	basis3	basis4	basis5	basis6	basis7
1	-5	-0.346367	-0.200731	-0.350856	0.16444	-0.423461	0.314046	-0.229173		1	-9.5	-0.378446	-0.142392	0.153482	0.438016	-0.202623	0.570142	-0.489343
0.139536	-4.9	-0.345066	-0.199058	-0.322131	0.130035	-0.342971	0.314347	-0.23259		0.0905161	-9.4	-0.378551	-0.152282	0.132036	0.441078	-0.189931	0.526641	-0.523623
0.0564851	-4.8	-0.343777	-0.197454	-0.291628	0.0927814	-0.25418	0.310432	-0.235899		0.0621718	-9.3	-0.378686	-0.161443	0.112589	0.445732	-0.17843	0.486393	-0.551813
0.0500114	-4.7	-0.342491	-0.19586	-0.260011	0.053223	-0.159281	0.302484	-0.238952		0.0507256	-9.2	-0.378836	-0.169872	0.0950735	0.449581	-0.16804	0.449262	-0.574164
0.0418149	-4.6	-0.341196	-0.194219	-0.227973	0.0163027	-0.0604678	0.290665	-0.241598		0.0446432	-9.1	-0.378926	-0.177892	0.0794212	0.452681	-0.158683	0.415111	-0.590924
0.0327306	-4.5	-0.339884	-0.192472	-0.196214	-0.0214384	0.040067	0.275073	-0.243689		0.0341791	-9	-0.378965	-0.185762	0.0655639	0.455077	-0.150278	0.383798	-0.602342
0.0270622	-4.4	-0.338544	-0.190558	-0.165443	-0.0619733	0.140138	0.255688	-0.245073		0.0253496	-8.9	-0.378962	-0.192955	0.0534336	0.456806	-0.142742	0.355182	-0.608668
0.0255258	-4.3	-0.337165	-0.18842	-0.136373	-0.105507	0.237569	0.232266	-0.245596		0.0193745	-8.8	-0.378924	-0.199494	0.0429624	0.457898	-0.135989	0.329115	-0.61015
0.0197938	-4.2	-0.335738	-0.185998	-0.10972	-0.147917	0.330205	0.204151	-0.2451		0.0138538	-8.7	-0.378858	-0.205403	0.0340821	0.458377	-0.129933	0.304431	-0.607038
0.0167487	-4.1	-0.334253	-0.183229	-0.0862046	-0.189712	0.415938	0.179066	-0.243418		0.00903444	-8.6	-0.378768	-0.210627	0.0267246	0.458261	-0.12684	0.281912	-0.599581
0.0136566	-4	-0.332699	-0.180053	-0.0665528	-0.230711	0.492776	0.154924	-0.240372			-8.5	-0.378659	-0.214655	0.020822	0.457563	-0.124563	0.261673	-0.588029
	-3.9	-0.331067	-0.176403	-0.0515008	-0.270621	0.55902	0.130175	-0.235757			-8.4	-0.378532	-0.218115	0.016306	0.456294	-0.122985	0.243586	-0.572629
	-3.8	-0.329346	-0.172207	-0.0418023	-0.309112	0.612372	0.10519	-0.229328			-8.3	-0.378386	-0.221427	0.0131088	0.45446	-0.122056	0.227521	-0.553632
	-3.7	-0.327526	-0.167379	-0.0382821	-0.345846	0.650437	0.0803446	-0.220754			-8.2	-0.378221	-0.224318	0.0111622	0.452063	-0.121726	0.213348	-0.531286
	-3.6	-0.325596	-0.162503	-0.0418438	-0.380494	0.671209	0.0559772	-0.20957			-8.1	-0.378038	-0.22679	0.0103981	0.449104	-0.121946	0.200937	-0.505841
	-3.5	-0.323541	-0.15688	-0.0527428	-0.412819	0.671608	0.0322344	-0.192944			-8	-0.377836	-0.228857	0.0107485	0.445583	-0.122667	0.190157	-0.477491
	-3.4	-0.321339	-0.150417	-0.0688815	-0.442647	0.651585	0.00904446	-0.178137			-7.9	-0.377614	-0.230535	0.0121454	0.441496	-0.123839	0.180878	-0.44602
	-3.3	-0.318964	-0.142972	-0.0891555	-0.469763	0.617029	-0.0137381	-0.164231			-7.8	-0.377373	-0.231843	0.0145206	0.436838	-0.125415	0.172971	-0.411708
	-3.2	-0.316393	-0.134392	-0.113175	-0.493967	0.569735	-0.0362439	-0.149093			-7.7	-0.377112	-0.2328	0.0178061	0.431603	-0.127346	0.166304	-0.375661
	-3.1	-0.313598	-0.124515	-0.139817	-0.515061	0.511675	-0.0586038	-0.13276			-7.6	-0.376832	-0.233429	0.0219339	0.425785	-0.129585	0.160747	-0.338046
	-3	-0.310555	-0.11318	-0.168266	-0.532843	0.444908	-0.0809571	-0.115273			-7.5	-0.376531	-0.233751	0.0268359	0.419375	-0.132084	0.156169	-0.298914
	-2.9	-0.30722	-0.100118	-0.197378	-0.547098	0.37152	-0.103452	-0.0966704			-7.4	-0.37621	-0.233788	0.032444	0.412365	-0.134794	0.151567	-0.258502
	-2.8	-0.303573	-0.0850305	-0.225733	-0.5576	0.2936	-0.126243	-0.0769909			-7.3	-0.375869	-0.233566	0.0386901	0.404746	-0.13767	0.147696	-0.217051
	-2.7	-0.299609	-0.0680311	-0.252415	-0.564087	0.213237	-0.149495	-0.0562739			-7.2	-0.375507	-0.233111	0.0455063	0.396508	-0.140664	0.144536	-0.174803
	-2.6	-0.295299	-0.0489414	-0.276328	-0.566212	0.13251	-0.173374	-0.0345584			-7.1	-0.375124	-0.232455	0.0528244	0.387643	-0.143728	0.141977	-0.132002
	-2.5	-0.290616	-0.0275827	-0.296376	-0.564173	0.0534916	-0.198048	-0.0118835			-7	-0.374722	-0.231645	0.0605764	0.378139	-0.146815	0.139895	-0.0888939
	-2.4	-0.285543	-0.0037797	-0.311559	-0.561033	-0.0217808	-0.223599	0.0117762			-6.9	-0.374303	-0.23076	0.0686942	0.367988	-0.149879	0.138149	-0.0457233
	-2.3	-0.280067	0.0225193	-0.321437	-0.553816	-0.0915317	-0.24968	0.0367571			-6.8	-0.373868	-0.228674	0.0771097	0.35718	-0.152872	0.136666	-0.00273616
	-2.2	-0.274214	0.0511604	-0.32638	-0.542204	-0.154661	-0.275376	0.0674609			-6.7	-0.373414	-0.226511	0.085755	0.345705	-0.156004	0.135705	0.0398217
	-2.1	-0.268031	0.0818661	-0.327167	-0.526316	-0.210561	-0.2995	0.0942297			-6.6	-0.37294	-0.224323	0.0945619	0.333554	-0.1598	0.134667	0.0817045
	-2	-0.261571	0.114279	-0.324641	-0.505173	-0.258661	-0.320745	0.118092			-6.5	-0.372445	-0.222104	0.103462	0.320718	-0.163155	0.133403	0.122667
	-1.9	-0.254885	0.147424	-0.319643	-0.477483	-0.298374	-0.337176	0.14865			-6.4	-0.371928	-0.219862	0.112388	0.307187	-0.166059	0.131765	0.162463
	-1.8	-0.248024	0.181626	-0.312615	-0.446898	-0.329114	-0.351523	0.181174			-6.3	-0.371388	-0.217607	0.121272	0.292954	-0.168496	0.129607	0.200848
	-1.7	-0.241041	0.216605	-0.304056	-0.41316	-0.350298	-0.361271	0.212221			-6.2	-0.370823	-0.215744	0.130044	0.27801	-0.170445	0.126784	0.237577
	-1.6	-0.233986	0.252078	-0.295654	-0.376258	-0.361346	-0.364351	0.242182			-6.1	-0.370234	-0.213941	0.138639	0.262347	-0.171887	0.123153	0.272405
	-1.5	-0.226913	0.287762	-0.288305	-0.336261	-0.361682	-0.359728	0.271284			-6	-0.369621	-0.212128	0.146986	0.245958	-0.172808	0.118575	0.305089
	-1.4	-0.219873	0.323372	-0.282866	-0.293273	-0.350728	-0.346526	0.299128			-5.9	-0.368982	-0.210338	0.155019	0.228836	-0.173215	0.112911	0.335385
	-1.3	-0.212917	0.358613	-0.280184	-0.247412	-0.327903	-0.323507	0.325314			-5.8	-0.368318	-0.208596	0.162668	0.210974	-0.173186	0.105286	0.363048
	-1.2	-0.206096	0.393152	-0.28104	-0.198803	-0.292809	-0.289674	0.349345			-5.7	-0.36763	-0.206921	0.169867	0.192365	-0.172655	0.0959521	0.387837
	-1.1	-0.199469	0.426968	-0.286607	-0.147661	-0.246071	-0.245039	0.370192			-5.6	-0.366917	-0.205333	0.176547	0.173003	-0.169977	0.0852224	0.409508
	-1	-0.193104	0.46098	-0.295359	-0.094611	-0.186308	-0.191193	0.386383			-5.5	-0.366179	-0.203849	0.18264	0.152882	-0.166446	0.0729374	0.427819
	-0.9	-0.187072	0.493374	-0.305882	-0.0407429	-0.123768	-0.130619	0.39709			-5.4	-0.365417	-0.202484	0.188077	0.131723	-0.162001	0.0589545	0.442528
	-0.8	-0.181442	0.523897	-0.316992	0.0129128	-0.0584307	-0.0658973	0.414002			-5.3	-0.36463	-0.201251	0.193056	0.109429	-0.156568	0.0431402	0.453523
	-0.7	-0.176287	0.55191	-0.327538	0.0653586	0.0115606	0.000418299	0.41559			-5.2	-0.36382	-0.200161	0.198049	0.0864259	-0.150059	0.025367	0.460629
	-0.6	-0.171675	0.577519	-0.336353	0.115578	0.0835173	0.0657834	0.403517			-5.1	-0.362985	-0.199218	0.201992	0.0627019	-0.143785	0.00550402	0.463073
	-0.5	-0.167679	0.600422	-0.34226	0.162495	0.152563	0.127663	0.380205			-5	-0.362126	-0.198411	0.204593	0.0382416	-0.137341	-0.0165902	0.46087
	-0.4	-0.164367	0.620323	-0.344082	0.202833	0.216702	0.183533	0.346597			-4.9	-0.361242	-0.197767	0.206175	0.0130661	-0.129844	-0.0408876	0.453794
	-0.3	-0.161811	0.636926	-0.34074	0.242259	0.273591	0.23088	0.310498			-4.8	-0.360329	-0.197166	0.206834	-0.0127117	-0.121293	-0.0670434	0.442282
	-0.2	-0.160081	0.649931	-0.331187	0.277854	0.32083	0.267209	0.264985			-4.7	-0.359387	-0.196689	0.206708	-0.0389416	-0.111675	-0.0944832	0.425833
	-0.1	-0.159248	0.659038	-0.314256	0.301669	0.356005	0.289997	0.208894			-4.6	-0.358414	-0.196356	0.205942	-0.0655157	-0.100965	-0.122592	0.40434
	0	-0.159381	0.663955	-0.288892	0.317994	0.376918	0.296807	0.141792			-4.5	-0.357406	-0.196784	0.204677	-0.0924576	-0.0891408	-0.150756	0.378199
	0.1	-0.16051	0.664477	-0.254829	0.325812	0.382647	0.287426	0.0644824			-4.4	-0.356363	-0.198204	0.203055	-0.120257	-0.0761773	-0.178357	0.347512
	0.2	-0.162596	0.660651	-0.213058	0.325247	0.374077	0.25934	-0.0203883			-4.3	-0.355281	-0.199882	0.201215	-0.146611	-0.0614345	-0.204776	0.31238
	0.3	-0.165555	0.653341	-0.164111	0.317158	0.352949	0.221645	-0.109945			-4.2	-0.354158	-0.201888	0.199297	-0.171234	-0.0441474	-0.229394	0.272904
	0.4	-0.169295	0.643333	-0.109551	0.302424	0.321078	0.173799	-0.201577			-4.1	-0.352993	-0.204252	0.197452	-0.195046	-0.0259961	-0.251705	0.229185
	0.5	-0.173724	0.630127	-0.0509058	0.28189	0.280266	0.118864	-0.300045			-4	-0.351783	-0.207007	0.19585	-0.217825	-0.00681635	-0.271187	0.181341
	0.6	-0.17875	0.61403	0.0103549	0.256407	0.228033	0.0597047	-0.384761			-3.9	-0.350529	-0.209978	0.194452	-0.239298	0.0133563	-0.287345	0.129696
	0.7	-0.18428	0.595459	0.0726924	0.226831	0.170346	-0.000864538	-0.461353			-3.8	-0.349231	-0.212769	0.192914	-0.259142	0.0342036	-0.298256	0.0750412
	0.8	-0.190224	0.573203	0.134409	0.194035	0.112535	-0.0600378	-0.529741			-3.7	-0.347891	-0.214921	0.190724	-0.277052	0.0551783	-0.307477	0.0184538
	0.9	-0.19649	0.547974	0.194338	0.158997	0.0543084	-0.115006	-0.590286			-3.6	-0.346513	-0.21597	0.187341	-0.292717	0.0757261	-0.315476	-0.0389278
	1	-0.202988	0.521446	0.250828	0.122344	-0.00374016	-0.162948	-0.634233			-3.5	-0.345101	-0.215459	0.182222	-0.305766	0.0952987	-0.322795	-0.0959473
	1.1	-0.209629	0.494224	0.301129	0.0829067	-0.0581004	-0.200966	-0.659			-3.4	-0.343656	-0.212936	0.173924	-0.317255	0.113347	-0.330287	-0.151425
	1.2	-0.216328	0.46588	0.34514	0.0434685	-0.106791	-0.226276	-0.662261			-3.3	-0.342183	-0.207955	0.161429	-0.32676	0.129321	-0.333784	-0.204148
	1.3	-0.222979	0.436765	0.381802	0.00554854	-0.150138	-0.237781	-0.644166			-3.2	-0.340684	-0.200071	0.146234	-0.33349	0.142673	-0.337562	-0.252865
	1.4	-0.229495	0.407167	0.411124	-0.0297608	-0.19274	-0.236176	-0.609139			-3.1	-0.339162	-0.188826	0.127578	-0.337227	0.152845	-0.342387	-0.296251
	1.5	-0.235946	0.377264	0.433836	-0.0611774	-0.230361	-0.223063	-0.558378			-3	-0.337619	-0.173772	0.104751	-0.337815	0.159313	-0.348742	-0.334848
	1.6	-0.242278	0.347269	0.450619	-0.0918036	-0.262396	-0.200143	-0.493768			-2.9	-0.336031	-0.154799	0.0776303	-0.335464	0.161864	-0.356481	-0.367291
	1.7	-0.248464	0.317404	0.462111	-0.121599	-0.288956	-0.169102	-0.416393			-2.8	-0.33434	-0.132327	0.0470063	-0.331039	0.160777	-0.364311	-0.392826
	1.8	-0.254497	0.287893	0.468954	-0.149009	-0.310114	-0.131502	-0.321668			-2.7	-0.332451	-0.107071	0.0145095	-0.325607	0.156783	-0.370186	-0.411317
	1.9	-0.260358	0.258956	0.471793	-0.173766	-0.325934	-0.0889162	-0.233327			-2.6	-0.330274	-0.079792	-0.0182687	-0.320493	0.150666	-0.372022	-0.422659
	2	-0.266026	0.230814	0.47128	-0.195604	-0.334525	-0.042956	-0.144335			-2.5	-0.327721	-0.0511132	-0.0505335	-0.316766	0.143194	-0.366797	-0.426747
	2.1	-0.271483	0.203681	0.468077	-0.21426	-0.335486	0.00476534	-0.0577934			-2.4	-0.324702	-0.0206493	-0.0809711	-0.315379	0.135138	-0.350293	-0.423476
	2.2	-0.276709	0.177767	0.462865	-0.229477	-0.33315	0.0526352	0.0232031			-2.3	-0.321129	0.00905101	-0.108158	-0.317324	0.127271	-0.322198	-0.412742
	2.3	-0.281685	0.153296	0.456357	-0.24101	-0.326875	0.0990407	0.0955626			-2.2	-0.316912	0.0374076	-0.129966	-0.323604	0.120374	-0.280268	-0.394439
	2.4	-0.286393	0.130538	0.448493	-0.248655	-0.316413	0.142534	0.156396			-2.1	-0.31196	0.062941	-0.148313	-0.335214	0.11525	-0.222258	-0.368463
	2.5	-0.290829	0.109601	0.439636	-0.25242	-0.302032	0.182415	0.204047			-2	-0.306189	0.0851236	-0.159752	-0.353031	0.112686	-0.146539	-0.334766
	2.6	-0.295002	0.0903064	0.430662	-0.25021	-0.284231	0.218525	0.238867			-1.9	-0.299552	0.104256	-0.163032	-0.377239	0.113163	-0.0532881	-0.293717
	2.7	-0.298949	0.0725217	0.421587	-0.243178	-0.263542	0.250907	0.261848			-1.8	-0.292093	0.121026	-0.157867	-0.40637	0.116667	0.0545401	-0.246611
	2.8	-0.302701	0.0562482	0.412388	-0.233069	-0.240505	0.283381	0.278434			-1.7	-0.283908	0.136529	-0.144634	-0.436984	0.122422	0.171251	-0.193325
	2.9	-0.306237	0.0413558	0.403649	-0.220333	-0.215671	0.312062	0.28709			-1.6	-0.27517	0.151837	-0.123837	-0.466921	0.129554	0.290821	-0.139445
	3	-0.309579	0.0277146	0.395293	-0.205436	-0.189589	0.335835	0.288717			-1.5	-0.265931	0.167744	-0.09598	-0.493987	0.136968	0.407306	-0.0877079
	3.1	-0.312749	0.0151943	0.386402	-0.18886	-0.162809	0.354794	0.284827			-1.4	-0.256008	0.185889	-0.0615661	-0.515612	0.145245	0.514796	-0.0362558
	3.2	-0.315767	0.00366476	0.377051	-0.171089	-0.135873	0.369046	0.277174			-1.3	-0.245767	0.206512	-0.0210992	-0.528356	0.155397	0.607435	0.0108217
	3.3	-0.318652	-0.00700441	0.36727	-0.152568	-0.109297	0.37875	0.265387			-1.2	-0.235294	0.231111	0.0249171	-0.530127	0.164184	0.67956	0.0514048
	3.4	-0.321424	-0.0169443	0.357057	-0.132748	-0.0834181	0.384144	0.24956			-1.1	-0.224686	0.260686	0.0759792	-0.518601	0.166699	0.7255	0.0840163
	3.5	-0.324101	-0.0262882	0.346402	-0.109459	-0.0606968	0.385567	0.230047			-1	-0.214039	0.296194	0.131446	-0.491225	0.163464	0.732044	0.106509
	3.6	-0.326704	-0.0351746	0.335296	-0.0853512	-0.0384443	0.387733	0.207542			-0.9	-0.203591	0.337958	0.190008	-0.446635	0.156916	0.702551	0.117783
	3.7	-0.329247	-0.0435042	0.323722	-0.0607373	-0.0188793	0.388488	0.194256			-0.8	-0.193375	0.385106	0.24975	-0.386429	0.146605	0.648887	0.118258
	3.8	-0.331731	-0.0514689	0.311721	-0.0357987	-0.00175827	0.384886	0.183098			-0.7	-0.183572	0.435997	0.308681	-0.314106	0.132513	0.569977	0.109467
	3.9	-0.334156	-0.0590568	0.299397	-0.0106405	0.0132038	0.377281	0.174004			-0.6	-0.174373	0.488862	0.365047	-0.233162	0.116669	0.468434	0.0932373
	4	-0.336521	-0.0663575	0.28686	0.0146436	0.026263	0.365848	0.166887			-0.5	-0.165965	0.541932	0.417004	-0.146849	0.0998217	0.348432	0.0713988
	4.1	-0.338821	-0.0734176	0.274219	0.0399598	0.0376712	0.350661	0.161658			-0.4	-0.158534	0.593439	0.462454	-0.0564224	0.0770021	0.220549	0.0457799
	4.2	-0.341056	-0.0802412	0.261561	0.0652142	0.0476894	0.331734	0.15823			-0.3	-0.152265	0.641614	0.499571	0.0260195	0.0496698	0.0901982	0.0164319
	4.3	-0.343222	-0.0868346	0.248763	0.0903131	0.0565975	0.30904	0.156515			-0.2	-0.147342	0.68469	0.52668	0.101244	0.0183565	-0.0368005	-0.00965409
	4.4	-0.345318	-0.0932069	0.23724	0.115163	0.0636694	0.282512	0.156423			-0.1	-0.143994	0.720878	0.542341	0.170295	-0.0165693	-0.154456	-0.0380503
	4.5	-0.347341	-0.0993683	0.225531	0.139669	0.0695752	0.252011	0.157865			0	-0.142355	0.748441	0.54043	0.231071	-0.0546794	-0.256689	-0.0618698
	4.6	-0.349289	-0.10533	0.214115	0.163738	0.0747711	0.217207	0.160751			0.1	-0.142511	0.766416	0.522568	0.276957	-0.0956023	-0.339736	-0.0804611
	4.7	-0.35116	-0.111105	0.203363	0.187277	0.0794893	0.178876	0.164994			0.2	-0.144466	0.773318	0.489936	0.307628	-0.142599	-0.403169	-0.0935365
	4.8	-0.352951	-0.116706	0.19336	0.210191	0.0839622	0.138975	0.170506			0.3	-0.148071	0.770477	0.443952	0.323929	-0.191744	-0.445732	-0.101419
	4.9	-0.354659	-0.122146	0.184218	0.232386	0.0884225	0.0955101	0.177209			0.4	-0.153157	0.759792	0.386009	0.324134	-0.242576	-0.471474	-0.10452
	5	-0.356283	-0.127441	0.176062	0.253769	0.0931037	0.0484688	0.185039			0.5	-0.159584	0.742416	0.317357	0.313982	-0.295727	-0.481764	-0.103237
											0.6	-0.167213	0.718324	0.239953	0.2944	-0.345739	-0.479152	-0.097959
											0.7	-0.175903	0.688354	0.160198	0.26658	-0.39303	-0.465764	-0.0890736
											0.8	-0.185515	0.653313	0.0741255	0.231795	-0.43824	-0.44097	-0.0769657
											0.9	-0.195908	0.613998	-0.016697	0.191349	-0.480597	-0.406352	-0.0620179
											1	-0.206943	0.571207	-0.110774	0.146565	-0.519327	-0.363425	-0.0446107

## Sheet: FigureS1_3a
	ReconError
w	Nadj=1	Nadj=2	Nadj=3	Nadj=4	Nadj=5	Nadj=6	Nadj=7
-3	0.00317543	0.0017086	0.00100344	0.000573223	0.000447929	0.000422305	0.000417429
-2.9	0.00375366	0.0022101	0.00146756	0.00100925	0.000871015	0.000840795	0.000834895
-2.8	0.0048014	0.00320204	0.0024345	0.00195516	0.00180504	0.00177001	0.00176307
-2.7	0.00603052	0.00440036	0.00362368	0.00313324	0.00297373	0.00293417	0.00292628
-2.6	0.00648391	0.00485148	0.00408433	0.00359524	0.00343017	0.00338687	0.00337822
-2.5	0.00833005	0.0067148	0.00597202	0.00549511	0.00532857	0.00528266	0.00527356
-2.4	0.0109435	0.0093508	0.00863934	0.0081812	0.00801679	0.00796963	0.00796042
-2.3	0.0108349	0.00926354	0.00858473	0.00814858	0.00798957	0.00794278	0.00793385
-2.2	0.00966218	0.00810463	0.00745444	0.00703918	0.00688734	0.0068423	0.00683401
-2.1	0.0102352	0.00867748	0.00805045	0.0076537	0.00750988	0.00746758	0.00746014
-2	0.0121446	0.0105623	0.00995368	0.00957484	0.00944061	0.009402	0.00939555
-1.9	0.0134884	0.0118456	0.0112501	0.0108898	0.0107673	0.0107333	0.0107279
-1.8	0.0131238	0.0113751	0.010788	0.0104484	0.0103401	0.0103116	0.0103074
-1.7	0.0115085	0.00959964	0.00901644	0.00870135	0.00861051	0.00858829	0.00858508
-1.6	0.0100986	0.00796648	0.00737888	0.00709023	0.00701926	0.00700357	0.00700123
-1.5	0.00889233	0.00646982	0.005864	0.00559859	0.00554741	0.00553782	0.00553601
-1.4	0.00744992	0.00467532	0.00403559	0.00378695	0.00375336	0.00374871	0.00374698
-1.3	0.00724363	0.00406536	0.00337565	0.00313479	0.00311468	0.00311313	0.00311093
-1.2	0.00784228	0.00421906	0.00346261	0.00321958	0.00320885	0.00320878	0.00320562
-1.1	0.00738739	0.00329093	0.00244315	0.0021806	0.00217331	0.00217335	0.00216896
-1	0.00787584	0.00334914	0.00239887	0.00210048	0.00208918	0.0020879	0.0020821

## Sheet: FigureS1_3b
Nadj	ReconError
1	0.00863362
2	0.00647155
3	0.00577531
4	0.00540521
5	0.00530117
6	0.00527465
7	0.00526903

## Sheet: FigureS1_4
TSE				TFE
SSE-CEST		conventional CEST		SSE-CEST		conventional CEST
w	z	w	z	w	z	w	z
-7.5	0.884202	-8	0.895473	-7.5	0.840418	-8	0.849067
-7	0.875385	-7.9	0.894293	-7	0.831808	-7.9	0.847421
-6.5	0.86772	-7.8	0.893045	-6.5	0.820804	-7.8	0.84581
-6	0.856102	-7.7	0.891725	-6	0.808975	-7.7	0.844193
-5.5	0.845299	-7.6	0.890336	-5.5	0.796582	-7.6	0.842558
-4.95	0.828821	-7.5	0.888896	-4.95	0.780117	-7.5	0.840915
-4.8	0.826353	-7.4	0.88738	-4.8	0.776647	-7.4	0.839268
-4.65	0.823114	-7.3	0.885801	-4.65	0.77153	-7.3	0.837588
-4.5	0.819661	-7.2	0.884163	-4.5	0.76946	-7.2	0.835897
-4.35	0.812488	-7.1	0.882477	-4.35	0.764379	-7.1	0.834187
-4.2	0.809847	-7	0.880761	-4.2	0.763414	-7	0.832464
-4.05	0.802704	-6.9	0.879023	-4.05	0.761976	-6.9	0.830734
-3.9	0.801244	-6.8	0.87725	-3.9	0.761649	-6.8	0.828953
-3.75	0.795697	-6.7	0.875449	-3.75	0.758211	-6.7	0.827131
-3.6	0.792276	-6.6	0.873625	-3.6	0.755599	-6.6	0.825279
-3.45	0.78562	-6.5	0.871774	-3.45	0.7432	-6.5	0.823387
-3.3	0.780589	-6.4	0.869833	-3.3	0.735455	-6.4	0.821486
-3.15	0.771847	-6.3	0.867715	-3.15	0.720349	-6.3	0.81954
-3	0.766727	-6.2	0.865423	-3	0.712897	-6.2	0.817546
-2.85	0.756133	-6.1	0.862999	-2.85	0.695621	-6.1	0.815506
-2.7	0.750545	-6	0.860486	-2.7	0.687214	-6	0.813383
-2.55	0.735513	-5.9	0.85791	-2.55	0.671294	-5.9	0.811213
-2.4	0.727719	-5.8	0.855299	-2.4	0.662018	-5.8	0.808964
-2.25	0.709657	-5.7	0.852684	-2.25	0.640342	-5.7	0.806626
-2.1	0.698693	-5.6	0.850164	-2.1	0.629059	-5.6	0.804188
-1.95	0.67529	-5.5	0.847713	-1.95	0.597635	-5.5	0.801597
-1.8	0.659801	-5.4	0.845271	-1.8	0.580084	-5.4	0.798879
-1.65	0.626347	-5.3	0.842833	-1.65	0.542222	-5.3	0.796051
-1.5	0.606814	-5.2	0.84037	-1.5	0.51902	-5.2	0.79314
-1.35	0.561443	-5.1	0.837869	-1.35	0.464693	-5.1	0.790201
-1.2	0.533787	-5	0.835267	-1.2	0.433135	-5	0.787218
-1.05	0.471006	-4.9	0.832552	-1.05	0.361177	-4.9	0.784224
-0.9	0.43508	-4.8	0.829692	-0.9	0.321928	-4.8	0.781298
-0.75	0.359834	-4.7	0.826639	-0.75	0.244769	-4.7	0.778477
-0.6	0.319295	-4.6	0.823379	-0.6	0.205075	-4.6	0.775792
-0.45	0.239165	-4.5	0.819927	-0.45	0.127315	-4.5	0.773246
-0.3	0.203432	-4.4	0.816333	-0.3	0.094142	-4.4	0.77084
-0.15	0.143587	-4.3	0.812642	-0.15	0.0491405	-4.3	0.768656
0	0.126148	-4.2	0.808917	0	0.0415418	-4.2	0.766677
0.15	0.136983	-4.1	0.805214	0.15	0.0604187	-4.1	0.764861
0.3	0.161046	-4	0.801571	0.3	0.0836307	-4	0.763044
0.45	0.223535	-3.9	0.798056	0.45	0.145943	-3.9	0.761143
0.6	0.260924	-3.8	0.794779	0.6	0.182308	-3.8	0.759023
0.75	0.339202	-3.7	0.791633	0.75	0.25766	-3.7	0.756514
0.9	0.378214	-3.6	0.788476	0.9	0.295502	-3.6	0.753405
1.05	0.453461	-3.5	0.78509	1.05	0.369283	-3.5	0.749457
1.2	0.487102	-3.4	0.781448	1.2	0.402644	-3.4	0.744499
1.35	0.544701	-3.3	0.777521	1.35	0.464801	-3.3	0.738442
1.5	0.571405	-3.2	0.773452	1.5	0.490949	-3.2	0.731465
1.65	0.616349	-3.1	0.769119	1.65	0.538174	-3.1	0.723817
1.8	0.634502	-3	0.764329	1.8	0.558213	-3	0.715666
1.95	0.66653	-2.9	0.759013	1.95	0.595313	-2.9	0.707315
2.1	0.680686	-2.8	0.753189	2.1	0.60986	-2.8	0.699055
2.25	0.70474	-2.7	0.746786	2.25	0.637588	-2.7	0.690765
2.4	0.716345	-2.6	0.739833	2.4	0.649776	-2.6	0.68217
2.55	0.736126	-2.5	0.732219	2.55	0.671583	-2.5	0.67302
2.7	0.744485	-2.4	0.723789	2.7	0.681269	-2.4	0.663377
2.85	0.760404	-2.3	0.7145	2.85	0.698835	-2.3	0.652742
3	0.76572	-2.2	0.704344	3	0.707689	-2.2	0.641064
3.15	0.778658	-2.1	0.693263	3.15	0.720825	-2.1	0.628034
3.3	0.785222	-2	0.681045	3.3	0.726938	-2	0.613544
3.45	0.793615	-1.9	0.667496	3.45	0.739967	-1.9	0.597327
3.6	0.797405	-1.8	0.652273	3.6	0.74403	-1.8	0.579281
3.75	0.808451	-1.7	0.634968	3.75	0.754542	-1.7	0.559438
3.9	0.81401	-1.6	0.61523	3.9	0.760518	-1.6	0.537579
4.05	0.819957	-1.5	0.59295	4.05	0.769991	-1.5	0.513738
4.2	0.823636	-1.4	0.568444	4.2	0.773076	-1.4	0.487703
4.35	0.832163	-1.3	0.542167	4.35	0.781577	-1.3	0.459549
4.5	0.83567	-1.2	0.513023	4.5	0.786132	-1.2	0.42862
4.65	0.843722	-1.1	0.479202	4.65	0.795634	-1.1	0.395248
4.8	0.845123	-1	0.441903	4.8	0.797426	-1	0.360058
4.95	0.854166	-0.9	0.403709	4.95	0.802656	-0.9	0.322879
5.5	0.864928	-0.8	0.364923	5.5	0.817857	-0.8	0.284012
6	0.874194	-0.7	0.323425	6	0.831359	-0.7	0.24429
6.5	0.884557	-0.6	0.279918	6.5	0.840786	-0.6	0.205648
7	0.891404	-0.5	0.242463	7	0.8534	-0.5	0.169098
7.5	0.897988	-0.4	0.21486	7.5	0.861463	-0.4	0.136014
		-0.3	0.194777			-0.3	0.107935
		-0.2	0.178239			-0.2	0.0858956
		-0.1	0.164667			-0.1	0.0704795
		0	0.158035			0	0.0624874
		0.1	0.158875			0.1	0.0625153
		0.2	0.170459			0.2	0.0711167
		0.3	0.191858			0.3	0.0879551
		0.4	0.216313			0.4	0.111503
		0.5	0.242873			0.5	0.140175
		0.6	0.273638			0.6	0.17228
		0.7	0.309899			0.7	0.206807
		0.8	0.347986			0.8	0.243168
		0.9	0.384357			0.9	0.280256
		1	0.419145			1	0.316934
		1.1	0.453543			1.1	0.352835
		1.2	0.486485			1.2	0.387369
		1.3	0.516074			1.3	0.419992
		1.4	0.542918			1.4	0.450822
		1.5	0.568111			1.5	0.479714
		1.6	0.592157			1.6	0.506363
		1.7	0.614132			1.7	0.530786
		1.8	0.633399			1.8	0.552911
		1.9	0.650476			1.9	0.572901
		2	0.665993			2	0.590819
		2.1	0.68044			2.1	0.606972
		2.2	0.693917			2.2	0.621826
		2.3	0.706165			2.3	0.635423
		2.4	0.717359			2.4	0.647951
		2.5	0.727526			2.5	0.659599
		2.6	0.736878			2.6	0.670442
		2.7	0.74574			2.7	0.680326
		2.8	0.754172			2.8	0.689397
		2.9	0.762119			2.9	0.697579
		3	0.769574			3	0.705161
		3.1	0.776374			3.1	0.712081
		3.2	0.78252			3.2	0.718607
		3.3	0.788259			3.3	0.724673
		3.4	0.793705			3.4	0.730424
		3.5	0.799021			3.5	0.735901
		3.6	0.804162			3.6	0.741292
		3.7	0.809135			3.7	0.746852
		3.8	0.813979			3.8	0.752395
		3.9	0.818661			3.9	0.758055
		4	0.823201			4	0.763672
		4.1	0.827475			4.1	0.769206
		4.2	0.831446			4.2	0.774487
		4.3	0.83498			4.3	0.779473
		4.4	0.83818			4.4	0.784167
		4.5	0.841315			4.5	0.788638
		4.6	0.844344			4.6	0.792887
		4.7	0.847279			4.7	0.79701
		4.8	0.850061			4.8	0.800955
		4.9	0.852679			4.9	0.804568
		5	0.855221			5	0.80783
		5.1	0.857709			5.1	0.810815
		5.2	0.860181			5.2	0.813601
		5.3	0.862603			5.3	0.816138
		5.4	0.864974			5.4	0.818558
		5.5	0.867256			5.5	0.820957
		5.6	0.869476			5.6	0.823299
		5.7	0.871632			5.7	0.825594
		5.8	0.873739			5.8	0.827866
		5.9	0.875803			5.9	0.83012
		6	0.877846			6	0.832365
		6.1	0.87987			6.1	0.834594
		6.2	0.881852			6.2	0.836749
		6.3	0.883701			6.3	0.838898
		6.4	0.885505			6.4	0.841028
		6.5	0.887225			6.5	0.843118
		6.6	0.888879			6.6	0.845211
		6.7	0.890551			6.7	0.847306
		6.8	0.892248			6.8	0.849412
		6.9	0.893893			6.9	0.851472
		7	0.895496			7	0.853484
		7.1	0.897047			7.1	0.855431
		7.2	0.898507			7.2	0.857338
		7.3	0.899885			7.3	0.859165
		7.4	0.901187			7.4	0.860928
		7.5	0.902389			7.5	0.862649
		7.6	0.903595			7.6	0.864281
		7.7	0.904797			7.7	0.865809
		7.8	0.905997			7.8	0.867256
		7.9	0.907192			7.9	0.868651
		8	0.908379			8	0.869977

## Sheet: FigureS1_5
FA(°)	mean/std
3	12.4314
5	13.3039
8	16.1627
10	15.8047

## Sheet: FigureS1_6a
0	0	0	0	0	0	0	0	0	0	0	0	0	0	0	0	0	0	0	0	0	0	0	0	0	0	0	0	0	0	0	0	0	0	0	0	0	0	0	0	0	0	0	0	0	0	0	0	0	0
0	0	0	0	0	0	0	0	0	0	0	0	0	0	0	0	0	0	0	0	0	0	0	0	0	0	0	0	0	0	0	0	0	0	0	0	0	0	0	0	0	0	0	0	0	0	0	0	0	0
0	0	0	0	0	0	0	0	0	0	0	0	0	0	0	0	0	0	0	0	0	0	0	0	0	0	0	0	0	0	0	0	0	0	0	0	0	0	0	0	0	0	0	0	0	0	0	0	0	0
0	0	0	0	0	0	0	0	0	0	0	0	0	0	0	0	0	0	0	0	0	0	0	0	0	0	0	0	0	0	0	0	0	0	0	0	0	0	0	0	0	0	0	0	0	0	0	0	0	0
0	0	0	0	0	0	0	0	0	0	0	0	0	0	0	0	0	0	0	0	0	0	0	0	0	0	0	0	0	0	0	0	0	0	0	0	0	0	0	0	0	0	0	0	0	0	0	0	0	0
0	0	0	0	0	0	0	0	0	0	0	0	0	0	0	0	0	0	0	0	0	0	0	0	0	0	0	0	0	0	0	0	0	0	0	0	0	0	0	0	0	0	0	0	0	0	0	0	0	0
0	0	0	0	0	0	0	0	0	0	0	0	0	0	0	0	0	0	0	0	0	0	0	0	0	0	0	0	0	0	0	0	0	0	0	0	0	0	0	0	0	0	0	0	0	0	0	0	0	0
0	0	0	0	0	0	0	0	0	0	0	0	0	0	0	0	0	0	0	0	0	0	0	0	0	0	0	0	0	0	0	0	0	0	0	0	0	0	0	0	0	0	0	0	0	0	0	0	0	0
0	0	0	0	0	0	0	0	0	0	0	0	0	0	0	0	0	0	0	0	0	0	0	0	0	0	0	0	0	0	0	0	0	0	0	0	0	0	0	0	0	0	0	0	0	0	0	0	0	0
0	0	0	0	0	0	0	0	0	0	0	0	0	0	0	0	0	0	0	0	0	0	0	0	0	0	0	0	0	0	0	0	0	0	0	0	0	0	0	0	0	0	0	0	0	0	0	0	0	0
0	0	0	0	0	0	0	0	0	0	0	0	0	0	0	0	0	0	0	0	0	0	0	0	0	0	0	0	0	0	0	0	0	0	0	0	0	0	0	0	0	0	0	0	0	0	0	0	0	0
0	0	0	0	0	0	0	0	0	0	0	0	0	0	0	0	0	0	0	0	0	0	0	0	0	0	0	0	0	0	0	0	0	0	0	0	0	0	0	0	0	0	0	0	0	0	0	0	0	0
0	0	0	0	0	0	0	0	0	0	0	0	0	0	0	0	0	0	0	0	0	0	0	0	0	0	0	0	0	0	0	0	0	0	0	0	0	0	0	0	0	0	0	0	0	0	0	0	0	0
0	0	0	0	0	0	0	0	0	0	0	0	0	0	0	0	0	0	0	0	0	0	0	0	0	0	0	0	0	0	0	0	0	0	0	0	0	0	0	0	0	0	0	0	0	0	0	0	0	0
0	0	0	0	0	0	0	0	0	0	0	0	0	0	0	0	0	0	0	0	0	0	0	0	0	0	0	0	0	0	0	0	0	0	0	0	0	0	0	0	0	0	0	0	0	0	0	0	0	0
0	0	0	0	0	0	0	0	0	0	0	0	0	0	0	0	0	0	0	0	0	0	0	0	0	0	0	0	0	0	0	0	0	0	0	0	0	0	0	0	0	0	0	0	0	0	0	0	0	0
0	0	0	0	0	0	0	0	0	0	0	0	0	0	0	0	0	0	0	0	0	0	0	0	0	0	0	0	0	0	0	0	0	0	0	0	0	0	0	0	0	0	0	0	0	0	0	0	0	0
0	0	0	0	0	0	0	0	0	0	0	0	0	0	0	0	0	0	0	0	0	0	0	0	0	0	0	0	0	0	0	0	0	0	0	0	0	0	0	0	0	0	0	0	0	0	0	0	0	0
0	0	0	0	0	0	0	0	0	0	0	0	0	0	0	0	0	0	0	0	0	0	0	0	0	0	0	0	0	0	0	0	0	0	0	0	0	0	0	0	0	0	0	0	0	0	0	0	0	0
0	0	0	0	0	0	0	0	0	0	0	0	0	0	0	0	0	0	0	0	0	0	0	0	0	0	0	0	0	0	0	0	0	0	0	0	0	0	0	0	0	0	0	0	0	0	0	0	0	0
0	0	0	0	0	0	0	0	0	0	0	0	0	0	0	0	0	0	0	0	0	0	0	0	0	0	0	0	0	0	0	0	0	0	0	0	0	0	0	0	0	0	0	0	0	0	0	0	0	0
0	0	0	0	0	0	0	0	0	0	0	0	0	0	0	0	0	0	0	0	0	0	0	0	0	0	0	0	0	0	0	0	0	0	0	0	0	0	0	0	0	0	0	0	0	0	0	0	0	0
0	0	0	0	0	0	0	0	0	0	0	0	0	0	0	0	0	0	0	0	0	0	0	0	0	0	0	0	0	0	0	0	0	0	0	0	0	0	0	0	0	0	0	0	0	0	0	0	0	0
0	0	0	0	0	0	0	0	0	0	0	0	0	0	0	0	0	0	0	0	0	0	0	0	0	0	0	0	0	0	0	0	0	0	0	0	0	0	0	0	0	0	0	0	0	0	0	0	0	0
0	0	0	0	0	0	0	0	0	0	0	0	0	0	0	0	0	0	0	0	0	0	0	0	0	0	0	0	0	0	0	0	0	0	0	0	0	0	0	0	0	0	0	0	0	0	0	0	0	0
0	0	0	0	0	0	0	0	0	0	0	0	0	0	0	0	0	0	0	0	0	0	0	0	0	0	0	0	0	0	0	0	0	0	0	0	0	0	0	0	0	0	0	0	0	0	0	0	0	0
0	0	0	0	0	0	0	0	0	0	0	0	0	0	0	0	0	0	0	0	0	0	0	0	0	0	0	0	0	0	0	0	0	0	0	0	0	0	0	0	0	0	0	0	0	0	0	0	0	0
0	0	0	0	0	0	0	0	0	0	0	0	0	0	0	0	0	0	0	0	0	0	0	0	0	0	0	0	0	0	0	0	0	0	0	0	0	0	0	0	0	0	0	0	0	0	0	0	0	0
0	0	0	0	0	0	0	0	0	0	0	0	0	0	0	0	0	0	0	0	0	0	0	0	0	0	0	0	0	0	0	0	0	0	0	0	0	0	0	0	0	0	0	0	0	0	0	0	0	0
0	0	0	0	0	0	0	0	0	0	0	0	0	0	0	0	0	0	0	0	0	0	0	0	0	0	0	0	0	0	0	0	0	0	0	0	0	0	0	0	0	0	0	0	0	0	0	0	0	0
0	0	0	0	0	0	0	0	0	0	0	0	0	0	0	0	0	0	0	0	0	0	0	0	0	0	0	0	0	0	0	0	0	0	0	0	0	0	0	0	0	0	0	0	0	0	0	0	0	0
0	0	0	0	0	0	0	0	0	0	0	0	0	0	0	0	0	0	0	0	0	0	0	0	0	0	0	0	0	0	0	0	0	0	0	0	0	0	0	0	0	0	0	0	0	0	0	0	0	0
0	0	0	0	0	0	0	0	0	0	0	0	0	0	0	0	0	0	0	0	0	0	0	0	0	0	0	0	0	0	0	0	0	0	0	0	0	0	0	0	0	0	0	0	0	0	0	0	0	0
0	0	0	0	0	0	0	0	0	0	0	0	0	0	0	0	0	0	0	0	0	0	0	0	0	0	0	0	0	0	0	0	0	0	0	0	0	0	0	0	0	0	0	0	0	0	0	0	0	0
0	0	0	0	0	0	0	0	0	0	0	0	0	0	0	0	0	0	0	0	0	0	0	0	0	0	0	0	0	0	0	0	0	0	0	0	0	0	0	0	0	0	0	0	0	0	0	0	0	0
0	0	0	0	0	0	0	0	0	0	0	0	0	0	0	0	0	0	0	0	0	0	0	0	0	0	0	0	0	0	0	0	0	0	0	0	0	0	0	0	0	0	0	0	0	0	0	0	0	0
0	0	0	0	0	0	0	0	0	0	0	0	0	0	0	0	0	0	0	0	0	0	0	0	0	0	0	0	0	0	0	0	0	0	0	0	0	0	0	0	0	0	0	0	0	0	0	0	0	0
0	0	0	0	0	0	0	0	0	0	0	0	0	0	0	0	0	0	0	0	0	0	0	0	0	0	0	0	0	0	0	0	0	0	0	0	0	0	0	0	0	0	0	0	0	0	0	0	0	0
0	0	0	0	0	0	0	0	0	0	0	0	0	0	0	0	0	0	0	0	0	0	0	0	0	0	0	0	0	0	0	0	0	0	0	0	0	0	0	0	0	0	0	0	0	0	0	0	0	0
0	0	0	0	0	0	0	0	0	0	0	0	0	0	0	0	0	0	0	0	0	0	0	0	0	0	0	0	0	0	0	0	0	0	0	0	0	0	0	0	0	0	0	0	0	0	0	0	0	0
0	0	0	0	0	0	0	0	0	0	0	0	0	0	0	0	0	0	0	0	0	0	0	0	0	0	0	0	0	0	0	0	0	0	0	0	0	0	0	0	0	0	0	0	0	0	0	0	0	0
0	0	0	0	0	0	0	0	0	0	0	0	0	0	0	0	0	0	0	0	0	0	0	0	0	0	0	0	0	0	0	0	0	0	0	0	0	0	0	0	0	0	0	0	0	0	0	0	0	0
0	0	0	0	0	0	0	0	0	0	0	0	0	0	0	0	0	0	0	0	0	0	0	0	0	0	0	0	0	0	0	0	0	0	0	0	0	0	0	0	0	0	0	0	0	0	0	0	0	0
0	0	0	0	0	0	0	0	0	0	0	0	0	0	0	0	0	0	0	0	0	0	0	0	0	0	0	0	0	0	0	0	0	0	0	0	0	0	0	0	0	0	0	0	0	0	0	0	0	0
0	0	0	0	0	0	0	0	0	0	0	0	0	0	0	0	0	0	0	0	0	0	0	0	0	0	0	0	0	0	0	0	0	0	0	0	0	0	0	0	0	0	0	0	0	0	0	0	0	0
0	0	0	0	0	0	0	0	0	0	0	0	0	0	0	0	0	0	0	0	0	0	0	0	0	0	0	0	0	0	0	0	0	0	0	0	0	0	0	0	0	0	0	0	0	0	0	0	0	0
0	0	0	0	0	0	0	0	0	0	0	0	0	0	0	0	0	0	0	0	0	0	0	0	0	0	0	0	0	0	0	0	0	0	0	0	0	0	0	0	0	0	0	0	0	0	0	0	0	0
0	0	0	0	0	0	0	0	0	0	0	0	0	0	0	0	0	0	0	0	0	0	0	0	0	0	0	0	0	0	0	0	0	0	0	0	0	0	0	0	0	0	0	0	0	0	0	0	0	0
0	0	0	0	0	0	0	0	0	0	0	0	0	0	0	0	0	0	0	0	0	0	0	0	0	0	0	0	0	0	0	0	0	0	0	0	0	0	0	0	0	0	0	0	0	0	0	0	0	0
0	0	0	0	0	0	0	0	0	0	0	0	0	0	0	0	0	0	0	0	0	0	0	0	0	0	0	0	0	0	0	0	0	0	0	0	0	0	0	0	0	0	0	0	0	0	0	0	0	0
0	0	0	0	0	0	0	0	0	0	0	0	0	0	0	0	0	0	0	0	0	0	0	0	0	0	0	0	0	0	0	0	0	0	0	0	0	0	0	0	0	0	0	0	0	0	0	0	0	0
0	0	0	0	0	0	0	0	0	0	0	0	0	0	0	0	0	0	0	0	0	0	0	0	0	0	0	0	0	0	0	0	0	0	0	0	0	0	0	0	0	0	0	0	0	0	0	0	0	0
0	0	0	0	0	0	0	0	0	0	0	0	0	0	0	0	0	0	0	0	0	0	0	0	0	0	0	0	0	0	0	0	0	0	0	0	0	0	0	0	0	0	0	0	0	0	0	0	0	0
0	0	0	0	0	0	0	0	0	0	0	0	0	0	0	0	0	0	0	0	0	0	0	0	0	0	0	0	0	0	0	0	0	0	0	0	0	0	0	0	0	0	0	0	0	0	0	0	0	0
0	0	0	0	0	0	0	0	0	0	0	0	0	0	0	0	0	0	0	0	0	0	0	0	0	0	0	0	0	0	0	0	0	0	0	0	0	0	0	0	0	0	0	0	0	0	0	0	0	0
0	0	0	0	0	0	0	0	0	0	0	0	0	0	0	0	0	0	0	0	0	0	0	0	0	0	0	0	0	0	0	0	0	0	0	0	0	0	0	0	0	0	0	0	0	0	0	0	2.65207e-05	0.000710584
0	0	0	0	0	0	0	0	0	0	0	0	0	0	0	0	0	0	0	0	0	0	0	0	0	0	0	0	0	0	0	0	0	0	0	0	0	0	0	0	0	0	0	0	0	0	0	0	-0.000234554	-0.00628452
0	0	0	0	0	0	0	0	0	0	0	0	0	0	0	0	0	0	0	0	0	0	0	0	0	0	0	0	0	0	0	0	0	0	0	0	0	0	0	0	0	0	0	0	0	0	0	0.0019248	-0.0315907	-0.0153586
0	0	0	0	0	0	0	0	0	0	0	0	0	0	0	0	0	0	0	0	0	0	0	0	0	0	0	0	0	0	0	0	0	0	0	0	0	0	0	0	0	0	0	0	0	0.00241748	-0.0220995	-0.0804776	0.29821	0.00320387
0	0	0	0	0	0	0	0	0	0	0	0	0	0	0	0	0	0	0	0	0	0	0	0	0	0	0	0	0	0	0	0	0	0	0	0	0	0	0	0	2.65207e-05	-0.000615109	-0.0176112	-0.00429948	-0.0152713	-0.0265914	0.256833	0.657154	0.650871	0.541534
0	0	0	0	0	0	0	0	0	0	0	0	0	0	0	0	0	0	0	0	0	0	0	0	0	0	0	0	0	0	0	0	0	0	0	0	0	0	0	0	-0.000219497	0.0053767	0.142253	0.0147271	0.136336	-0.0196531	0.0455933	0.529533	0.0664132	0.295547
0	0	0	0	0	0	0	0	0	0	0	0	0	0	0	0	0	0	0	0	0	0	0	0	0	0	0	0	0	0	0	0	0	0	0	0	0	0	0	0	-0.000999791	0.0209414	0.701987	0.224777	0.220527	-0.050334	0.259947	0.167993	0.199501	0.0113162
0	0	0	0	0	0	0	0	0	0	0	0	0	0	0	0	0	0	0	0	0	0	0	0	0	0	0	0	0	0	0	0	0	0	0	0	0	0	0	0	-0.000549088	0.00689709	0.393623	1.01906	0.119099	0.0134905	0.0911406	-0.0144843	0.194809	0.00960409
0	0	0	0	0	0	0	0	0	0	0	0	0	0	0	0	0	0	0	0	0	0	0	0	0	0	0	0	0	0	0	0	0	0	0	0	0	0	0	0.00215959	-0.0273609	-0.0307731	-0.0144988	0.256354	0.00796621	0.216629	0.575534	-0.044982	0.0933783	0.192157
0	0	0	0	0	0	0	0	0	0	0	0	0	0	0	0	0	0	0	0	0	0	0	0	0	0	0	0	0	0	0	0	0	0	0	0.00116379	-0.0102785	-0.0185146	0.00214592	-0.0319778	0.380576	0.367339	0.185654	-0.0547665	-0.0113534	-0.0144133	-0.0354387	-0.023674	0.363008	0.396539
0	0	0	0	0	0	0	0	0	0	0	0	0	0	0	0	0	0	0	0	0	0	0	0	0	0	0	0	0	0	0	0	0	0	0	-0.0108842	0.0967554	0.147944	-0.0271204	0.0699609	0.417192	0.426915	0.233842	-0.0620544	0.359635	0.0501289	-0.00713374	-0.0198661	0.0845902	1.76688
0	0	0	0	0	0	0	0	0	0	0	0	0	0	0	0	0	0	0	0	0	0	0	0	0	0	0	0	0	0	0	0	0	0.000127824	-0.00145719	-0.0365438	0.203838	1.11353	-0.113831	0.730744	1.01713	-0.0775202	0.0375463	0.601741	0.0597689	0.023669	0.0265818	-0.0443794	0.00702478	0.362544
0	0	0	0	0	0	0	0	0	0	0	0	0	0.000211297	-0.00240879	-0.0170591	0.00105303	0	0	0	0	0	0	0	0	0	0	0	0	0	0	0	0.000450853	-0.0191023	0.0112212	0.0519454	0.279149	0.9639	0.201258	0.32877	0.865885	0.226595	-0.0404513	0.125984	0.0189668	0.202908	0.213755	0.293715	0.934695	0.848113
0	0	0	0	0	0	0	0	0	0	0	0	0	-0.00186874	0.0213037	0.150873	-0.00931316	0	0	0	0	0	0	0	0	0	0	0	0	0	0	0	-0.00182441	0.116089	0.0321779	0.504382	0.545209	0.726307	0.848981	0.5009	0.493798	0.09713	-0.0097929	-0.0152447	-0.00352395	-0.0505937	0.276044	0.758707	1.1295	1.46937
0	0	0	0	0	0	0	0	0	0	0	0	0	-0.00325773	0.0392233	0.238937	-0.0237247	0.000801975	0	0	0	0	0	0	0	0	0	0	0	0	0	0	-0.0265961	0.630742	0.552758	0.495308	0.424995	0.78677	0.463919	0.49018	0.1702	-0.0312223	0.00113432	-0.000615109	0.00538928	-0.0552301	0.858519	1.11948	1.28546	2.23991
0	0	0	0	0	0	0	0	0	0	0.00208021	-0.0240196	-0.00747163	0.00113321	-0.0241887	0.208554	0.0748998	-0.00784269	0	0	0	0	0	0	0	0	0	0	0	0	0	0	-0.0212055	0.350631	0.9191	0.431446	-0.0339971	0.104337	0.57892	0.2663	-0.0482407	0.00208514	0.000800082	-0.0268495	0.15217	0.192903	1.19667	1.2797	1.95187	3.52189
0	0	0	0	0	0	0	0	0	0	-0.0240196	0.277348	0.0862727	-0.00923832	-0.011697	0.135061	0.0420127	-0.00449883	0	0	0	0	0	0	0	0	0	0	0	0	0	0	-0.0439877	0.406884	2.06081	0.664184	0.0588695	0.0677006	0.177694	0.0332515	-0.0060125	0.000475909	-0.00877244	0.000827503	-0.0669079	0.82565	1.73248	1.63892	1.59314	2.62557
0	0	0	0	0	0	0	0	0	0	-0.00747163	0.0862727	0.0268363	-0.0028737	0.00132256	-0.0152713	-0.00475033	0.000508678	0	0	0	0	0	0	0	0	1.60437e-05	0.00104718	-0.0113125	-0.0179774	0.00184148	0	-0.00568898	0.0601364	0.52832	0.0434864	-0.00970756	-0.00830632	-0.0232173	-0.00528549	-0.0092512	-0.0467813	-0.056928	1.21627	1.07988	1.7632	2.07984	3.41311	2.52989	2.0005
0	0	0	0	0	0	0	0	0	0	0.000800082	-0.00923832	-0.0028737	0.000307724	0	0	0	0	0	0	0	0	0	0	0	0	0.000429866	-0.0140086	0.0689399	0.166892	-0.0169812	0	0.000761791	-0.00779611	-0.0580927	-0.00837724	0.000637028	0.000386224	-0.00235759	-0.0630431	0.0525033	0.269099	0.564666	1.97134	1.8528	2.75412	3.38721	3.43846	4.21311	6.19847
0	0	0	0	0	0	0	0	0	0	0	0	0	0	0	0	0	0	0	0	0	0	0	0	0	0	-0.0184966	0.110862	1.37195	0.424779	-0.0471362	0	0	0	0	0	0.000330499	-0.015704	-0.0342746	0.581285	0.925719	1.39669	2.50883	4.1918	3.25549	3.24898	3.72254	6.16048	8.62455	11.5769
0	0	0	0	0	0	0	0	2.65207e-05	-0.000615109	-0.0181199	0.000450853	0	0	0	0	0	0	0	0	0	0	0	0	0	0	-0.00595408	-0.00849924	0.977021	0.559878	-0.0577889	0	0	0	0	0.00189389	-0.0245757	0.0511404	0.391671	1.23918	1.67175	3.20863	4.46579	5.40952	8.07802	7.79698	6.08669	12.0712	8.67416	11.3105
0	0	0	0	0	0	0	0	-0.000220334	0.00486862	0.160236	-0.00398657	0	0	0	0	0	0	0	0	0	0	0	0	0	0	-0.0235483	0.12338	1.96301	0.708834	-0.0769255	0	3.67059e-05	0.00178398	-0.0204447	-0.0647844	0.0966477	0.82766	1.7311	2.73659	3.70101	5.25931	3.97624	5.97032	11.3232	9.42684	7.70725	9.28014	10.8897	15.1573
0	0	0	0	0.000865913	-0.0340906	-0.0296919	0.000759285	-0.000738699	0.0227387	0.279819	-0.00697055	0	0	0	0	0	0	0	0	0	0	0	0	0	0	-0.0084998	0.0623486	0.530516	0.0177549	-0.00351144	0.00187149	-0.0284568	-0.0530045	0.11183	0.649358	1.66517	2.01731	3.1917	3.42816	3.65393	6.15443	9.41747	11.9101	7.4752	10.8837	9.75528	23.5288	25.1595	16.0881
0	0	0	0	-0.00546569	0.290825	0.257983	-0.0192275	-0.0127541	0.370695	-0.0148826	0.000155352	0	0	0	0	0	0	0	0	0	0	0	0	0	0	0.00172988	-0.0157852	-0.0628614	-0.0223536	-0.0174837	-0.0336276	0.210482	0.543297	1.60853	1.91781	1.81849	1.42137	3.06514	3.40822	5.82228	11.4238	15.2641	14.5029	11.7626	18.2558	17.6494	18.1513	18.1452	25.2212
0	0	0	0.00131873	-0.0685487	1.08326	0.476275	0.0608876	0.00415429	0.140818	-0.00484985	-0.000102393	0	0	0	0	0	0	0	0	2.65207e-05	-0.000615109	-0.0176112	-0.00345862	-0.022708	-0.0101047	-0.0196877	0.0425962	-0.00282212	0.0749106	0.0794894	0.0385308	0.589791	1.53543	1.94691	2.10899	2.03054	1.28181	4.09869	5.85471	9.21431	11.885	10.9796	26.008	29.5015	25.1449	15.8885	26.6063	28.467	24.5996
0	0	0	-0.0207988	0.285085	0.527653	0.924483	0.812705	0.503352	0.953213	-0.00291984	-0.0010197	0	0	0	0	0	0	0	2.65207e-05	-0.000433238	0.00499313	0.153219	-0.00186838	0.173352	0.087794	0.057814	0.625553	0.169433	1.5242	1.60605	1.24385	1.26005	1.47531	1.95203	3.01494	3.0169	4.63345	9.34898	7.02543	8.03758	12.0947	19.933	26.4384	19.6377	16.0729	25.8403	32.7012	25.3766	31.4841
0	0	0	-0.0257085	0.417029	-0.0200464	1.24214	1.4095	0.0526425	0.165446	-0.0139156	-3.42594e-05	0	0	0	0	0	0	0	-0.000615109	0.00643985	0.00226012	0.212086	0.360046	0.789969	0.275195	0.535966	1.14136	1.19041	2.07095	2.04692	1.54292	2.29047	1.9175	2.21556	2.27641	5.55159	13.1303	14.7705	9.39856	13.1535	17.423	14.8599	16.6114	22.6221	26.4143	22.9117	31.434	33.3833	110.479
-0.00968282	-0.00145719	0.00123563	-0.0126177	-0.020741	0.116128	0.510981	0.872073	0.483151	0.113833	-0.0162915	6.66429e-06	0	0	0	0	0	0.000127824	0.0014231	-0.061189	0.102515	0.653723	0.851692	1.16832	1.05706	0.845224	1.00002	1.46449	1.08249	1.83378	1.87369	2.00649	3.66898	3.30238	2.93157	5.15412	8.40437	10.1416	8.96757	12.7357	17.8536	14.0156	15.9558	27.4286	19.1287	23.5489	35.3412	41.7806	188.859	387.107
0.0744177	0.0111993	-0.010819	0.109711	0.0591501	0.395316	0.0549512	0.0212932	-0.0226968	-0.0165523	0.00179301	0	0	0	0	0	0.00117048	-0.0117571	-0.0521449	0.376825	-0.00958374	1.26032	2.08821	1.6395	1.14309	1.95933	1.9633	2.0677	1.73352	1.63586	2.67762	2.19008	3.6396	3.858	5.43672	7.38133	5.29428	10.5898	15.2007	13.4524	9.13244	11.6265	32.4843	27.7932	35.0448	48.8317	66.9224	255.224	447.278	403.055
0.384728	0.0516349	-0.0590084	0.344474	0.815571	0.29107	0.240712	0.287746	-0.0191245	0	0	0	0	0	0.00068799	-0.00642485	-0.0312223	0.097146	0.450317	1.61845	1.02985	1.82173	1.61527	1.89238	1.72427	1.85934	2.48818	2.37674	4.19312	3.4025	3.55683	3.58444	4.95526	4.53183	5.52627	7.6843	7.0357	14.8702	20.0355	11.366	14.0655	22.9757	24.5072	35.6146	42.3068	103.898	340.132	474.717	377.158	216.599
0.947607	0.098985	0.136701	0.644306	0.264839	0.398012	0.0322287	-0.030525	0.00165627	0	0	0	0	0	-0.00587989	0.0544406	0.164301	0.0972325	1.09875	1.64647	1.41831	1.30793	1.71078	2.95623	2.74188	1.17794	1.96585	2.60571	3.81805	3.75089	3.95027	7.41581	10.5933	9.31313	10.6037	7.14491	12.5203	20.5165	15.802	14.2015	17.9183	14.0159	34.5202	38.218	147.53	400.092	473.291	327.29	186.973	142.406
1.30675	1.33569	0.693943	0.532446	0.191083	0.281609	0.0162746	-0.000355385	0	0	0	0	0	0	-0.0100009	0.100909	0.195363	0.408201	0.636725	0.87856	1.2915	1.89936	1.89741	3.19539	2.65152	1.32429	1.90727	2.34064	2.08776	3.24383	4.20931	13.4173	15.1981	13.2269	13.5191	7.59718	7.60655	12.1078	17.7966	21.0886	17.9415	36.6487	42.0978	202.48	435.205	433.684	270.16	159.728	127.698	122.132
1.24624	0.929775	1.25958	1.32713	0.424376	0.871249	0.43491	-0.024177	0.000840863	0	0	0	0	0	-0.0255066	0.254577	0.68125	0.732639	0.298471	0.714589	1.53735	1.42741	0.672424	0.862939	1.45164	2.08834	2.0308	2.69983	2.26446	4.7315	7.18669	14.0383	16.0382	12.8836	13.3917	14.6213	8.5803	18.7491	28.2818	22.7939	47.0752	60.7452	255.639	467.756	408.76	225.694	134.602	120.617	122.372	116.01
0.783571	1.09019	1.20222	1.57718	1.07178	1.05029	0.211452	0.0352812	-0.00629946	0	0	2.65207e-05	-0.000184464	-0.000949291	-0.0189131	-0.000713643	0.927838	1.52369	1.30749	1.2131	1.52517	1.36428	1.20431	0.652277	1.28668	1.31342	1.69399	2.59667	3.34611	8.29078	9.77879	11.0269	15.5876	16.1714	13.4066	11.9943	15.3357	28.7094	25.0199	45.887	71.1389	300.754	490.88	372.939	209.095	156.396	124.443	110.415	114.421	111.121
1.32779	1.03002	0.830508	1.25018	0.866876	0.511042	0.71816	0.197324	-0.0232333	0	0.000332342	-0.00265096	-0.0139206	-0.0318566	0.378581	0.720406	0.798204	0.944432	1.21448	0.589089	1.20773	1.0559	0.717087	1.81588	0.815386	1.63796	2.24916	3.82825	9.0773	13.1237	12.7289	13.5013	22.1613	17.6252	10.2006	19.4627	23.1205	23.5384	34.3979	78.7097	326.993	484.494	341.698	163.149	124.823	131.734	126.804	118.869	111.899	137.72
0.807938	1.20234	1.11939	0.779144	0.530835	0.46579	0.133487	0.0754893	-0.00894335	0	-0.000600677	-0.0246592	0.25715	1.04238	0.399485	1.00928	1.09705	1.51754	1.39676	0.741344	0.892617	1.33759	1.61498	1.35927	1.41521	2.6176	2.38183	4.19497	14.3761	15.8172	10.4422	15.796	28.8892	13.15	24.0566	37.9548	29.3377	43.7757	96.3323	359.181	472.148	307.445	155.435	106.41	103.403	110.541	116.727	115.603	144.902	168.458
0.642113	2.12426	1.26956	0.841004	0.109577	0.519205	0.158335	-0.0331156	0.00113727	0.00159031	-0.0771128	0.58302	1.27345	1.47841	1.19355	1.95038	1.57026	1.6279	1.1668	0.944707	1.27234	1.47581	1.57479	0.745549	2.88959	3.83128	7.49204	9.36735	8.71886	7.90615	10.0009	20.7675	16.7685	15.1381	37.4187	32.7971	39.3729	112.958	382.58	455.447	264.951	142.679	131.461	124.865	118.648	111.848	125.643	140.646	145.909	124.309
0.699178	1.08616	0.197563	0.047065	0.11502	0.206862	-0.0352764	0.00142423	0.00214795	-0.0519037	0.0905114	0.685676	1.27384	1.39474	1.38723	2.00675	1.64944	0.720612	1.1403	1.6682	1.67004	2.00457	2.0539	2.3237	2.73202	5.81918	16.3181	15.6384	5.90357	7.88996	23.1355	13.783	11.2952	31.2824	28.4446	35.654	121.585	396.899	438.388	248.791	143.803	133.641	130.373	125.655	123.302	127.167	131.209	129.399	127.36	136.157
0.514535	0.563595	0.241092	0.0600385	-0.0243931	-0.0200587	0.00208514	0.000264611	-0.0209028	0.22778	0.667111	0.668177	1.24841	1.41012	1.34105	0.757425	0.994624	0.275772	0.539462	1.13657	1.33059	1.9557	1.87001	4.1396	8.08757	6.78987	12.3277	7.65674	6.27829	18.796	22.4938	11.9309	24.2503	30.5994	28.0885	122.35	409.84	449.768	233.614	125.819	136.575	133.753	124.463	112.523	125.337	123.629	113.431	120.964	145.823	201.51
1.55648	0.594238	0.261259	0.135915	0.021223	-0.00298861	0.000800082	-0.0105986	-0.0252295	0.820109	0.887941	0.988323	0.946305	1.47397	1.82603	0.954271	1.32568	0.639995	0.549198	1.3216	2.05969	1.71815	1.48786	4.27876	6.19357	6.15201	12.6785	8.31477	18.523	18.0088	12.0499	28.7094	31.5974	36.0873	125.915	399.179	432.644	233.857	136.229	123.185	132.755	128.271	119.726	140.915	150.137	115.913	132.645	168.65	220.402	298.396
0.940407	0.822603	0.678952	0.443348	0.375863	-0.0343032	-0.00614906	0.0328853	0.581596	1.48489	1.55816	1.85426	2.25503	2.54032	0.895203	1.20573	0.928814	0.803043	0.794104	1.1103	2.04475	2.06224	4.54362	8.80045	8.0198	8.59909	11.5379	15.6325	26.1182	17.2024	17.7448	25.9393	32.8442	131.235	411.822	423.292	227.378	145.745	149.058	141.194	141.461	117.319	117.575	169.245	151.216	149.69	194.503	246.925	325.742	358.13
0.952855	0.938204	0.592686	0.0449278	0.259542	-0.0223633	-0.0354438	0.375039	0.645176	0.833512	1.27931	1.71931	0.880913	2.06833	0.412226	0.709368	0.756208	1.28111	1.47196	1.67648	1.87331	2.47057	6.33631	9.77711	10.9756	9.52443	9.20699	17.4647	17.4377	20.8066	20.7246	25.863	114.281	390.777	439.191	233.423	138.6	143.277	134.976	140.434	131.38	119.7	154.179	168.062	154.134	220.351	288.783	331.744	356.617	339.142
1.33593	1.26902	1.05351	-0.067821	-0.023755	0.00208021	-0.0263853	0.246526	0.774584	1.13562	1.15473	2.00029	1.7511	1.63193	1.49563	1.07077	1.28812	1.96921	2.01786	2.06818	3.08078	2.85496	5.37951	9.01891	12.5356	11.4015	11.8317	13.7396	14.4014	25.3353	19.9991	99.3834	378.951	425.437	242.471	154.97	132.492	110.089	115.976	143.719	130.091	155.957	182.403	182.213	240.68	316.648	352.729	358.523	341.743	338.048
1.12244	1.297	0.896197	-0.0714065	-0.00881588	0.000427973	-0.0371745	0.246223	0.781589	1.1882	0.701448	1.19807	1.93036	1.96427	1.74558	1.30527	2.04237	2.11058	2.09903	3.7639	6.05099	6.00916	8.15436	12.5039	14.3975	11.3429	17.9916	13.8224	19.6625	25.4591	93.1229	358.276	436.993	248.546	144.086	136.142	113.008	103.549	137.376	152.808	154.208	182.661	214.035	291.402	355.792	359.438	347.132	344.538	352.164	354.467
1.26321	1.52355	1.14675	0.866984	0.046688	-0.00576335	0.0857805	0.127331	0.73313	1.31532	1.46318	1.78701	1.65126	1.6366	1.63768	1.54435	2.24962	2.6463	2.59094	3.69961	6.22551	6.79899	9.22311	12.8212	9.46151	20.4601	19.5381	22.8968	23.2123	82.2753	351.622	433.794	243.578	135.029	110.784	108.32	111.66	128.585	146.028	152.351	179.732	244.829	328.853	379.281	364.313	341.883	335.538	355.817	368.209	344.152
1.50849	1.88477	0.812445	0.24134	-0.0101795	-0.00890704	0.262772	0.257643	1.02322	1.28951	1.05165	1.28251	1.9852	1.86382	1.42805	1.54955	1.91676	3.24858	4.25863	5.63443	7.95575	13.5132	11.473	9.84474	12.142	23.0444	12.2005	9.41928	50.9037	295.875	459.163	277.946	133.293	122.76	122.17	141.971	139.939	133.25	152.957	175.535	260.363	369.217	389.172	355.094	337.561	340.427	357.483	372.297	351.822	340.948
2.11719	1.47646	1.20447	0.380381	0.0781582	0.064241	0.376874	1.02364	1.52938	1.59709	1.53051	1.62725	2.04168	1.98837	1.93634	2.05608	1.86559	2.80499	4.65484	6.49158	8.24554	10.981	5.5968	11.3999	14.7697	11.1939	9.924	33.3367	251.808	438.082	282.631	136.938	115.009	137.771	157.2	151.559	137.319	150.185	184.571	269.459	382.767	398.688	365.329	345.604	349.948	365.189	356.472	345.301	369.835	429.903
1.54574	1.60177	1.09937	0.228452	0.420605	1.19068	1.00076	1.6117	1.40648	2.01516	1.23533	1.74782	2.05559	1.37163	1.6373	0.846206	3.05731	3.20957	8.39401	12.3086	5.88194	4.61129	7.09604	21.5927	20.1387	18.0901	26.4647	207.921	428.644	331.046	146.787	116.348	117.031	128.518	151.749	141.715	148.421	184.784	261.763	380.087	410.732	376.112	363.051	359.693	363.034	359.374	352.09	394.273	462.663	500.261
1.62152	1.67714	1.70389	0.195023	1.26054	2.12139	1.16402	0.780423	1.97984	1.99573	1.88466	1.68283	1.60899	1.86252	1.87403	0.23165	3.81527	4.38587	7.70284	8.86932	8.50572	12.8552	14.5862	14.1214	18.45	18.7194	145.748	416.06	355.849	173.203	136.472	135.202	127.288	139.028	153.791	160.85	197.449	267.975	350.455	380.463	384.575	385.06	355.085	352.217	351.311	362.465	422.502	480.833	499.649	498.371
1.2513	1.20812	2.13444	0.751533	1.37607	1.79929	1.88706	1.66921	2.44471	2.15636	1.47939	1.91465	1.84218	1.91129	2.21363	2.93032	3.74895	5.24772	8.00455	5.37078	8.93665	18.6238	23.9889	18.944	13.4731	92.7942	373.968	395.84	168.637	104.545	119.488	118.467	153.96	178.246	167.952	218.007	319.166	369.539	370.059	363.469	360.408	339.169	330.748	339.319	367.171	435.837	486.374	491.476	495.746	501.641
1.6017	1.09493	1.9587	1.71338	1.54166	1.48177	2.42003	2.0996	1.73686	2.06342	1.69899	1.95364	1.80699	2.41898	4.87721	4.53548	8.41422	14.4829	5.98639	5.83996	10.5627	17.3007	22.8843	20.7967	48.9318	308.775	442.863	221.734	96.5827	108.043	101.292	145.022	187.68	187.704	256.272	358.759	391.233	368.757	360.283	350.011	305.372	283.684	326.195	380.744	449.275	500.988	501.88	494.891	498.581	484.862
1.35541	1.72638	2.17026	2.66215	1.15457	1.0179	1.80305	1.52906	1.77843	1.77971	1.567	1.93058	1.40868	2.73923	5.59365	7.55866	11.9907	21.7315	7.49096	5.95849	16.3186	17.7386	17.0922	26.6794	230.361	433.151	282.344	133.086	133.21	107.619	143.12	196.486	192.501	281.596	403.194	399.383	345.707	347.541	337.487	289.655	269.742	303.529	382.339	460.314	498.075	504.269	494.401	488.82	477.654	458.004
1.52751	1.48016	1.46114	1.86108	1.47208	2.49338	1.45062	1.522	1.3274	1.79537	2.94187	1.84499	1.49236	3.85669	3.98454	7.31056	8.77956	12.1449	5.67994	9.3646	17.5806	8.74977	10.1073	141.16	406.371	339.23	144.6	151.916	129.824	125.316	197.225	196.07	288.459	414.702	393.081	327.65	313.464	326.142	284.372	259.166	303.852	389.052	464.981	491.94	490.65	493.188	482.963	467.885	454.313	458.899
1.50122	1.67285	1.8728	1.89448	0.964047	1.93786	1.20773	0.98887	0.603115	1.81939	2.35306	3.25378	3.399	3.14007	4.56468	9.35504	11.933	8.45626	7.76696	20.503	21.7245	10.1	62.6034	334.737	397.492	188.588	120.552	144.434	136.759	174.364	190.9	283.361	416.693	375.133	301.764	286.446	270.41	246.18	230.387	291.977	390.102	462.854	494.301	494.447	485.743	482.279	479.746	449.405	435.721	465.042
1.09745	1.81742	1.24761	1.83898	1.42168	1.83691	0.827274	1.05593	1.57456	1.80572	1.37964	3.52271	4.25309	2.8825	6.79423	11.056	14.874	7.00965	7.82933	19.804	17.4868	16.3207	229.47	448.539	253.69	116.523	124.457	132.046	176.483	181.004	260.043	416.352	377.604	274.239	269.975	282.348	227.031	181.591	255.377	378.847	456.849	485.851	485.526	486.689	485.763	464.243	463.676	425.357	399.917	451.386
1.79339	1.68111	0.776973	1.11718	0.472085	0.584517	0.286693	0.506236	1.0213	1.83743	1.98229	2.58109	3.3312	6.24928	11.696	10.6539	20.9432	12.8634	7.95061	8.37052	3.61538	108.569	399.124	349.083	137.19	141.744	134.659	153.088	177.554	237.812	409.746	396.844	263.875	241.587	236.07	245.826	181.293	208.682	368.756	449.224	476.69	483.855	474.109	472.265	483.013	470.552	457.984	434.447	409.547	439.931
0.434993	1.31056	0.788179	0.701384	0.228258	0.776283	-0.107722	0.207338	0.564784	1.17548	1.96648	2.53259	3.45672	7.96751	9.16727	7.62014	17.8385	17.9682	8.16935	10.1562	42.2812	295.649	419.502	204.96	148.959	164.556	138.509	162.841	218.141	375.178	423.191	282.852	226.42	221.487	206.948	167.016	157.919	314.257	437.3	470.39	479.078	477.832	482.229	478.869	481.905	477.776	465.13	466.937	470.703	464.57
1.27992	0.972076	0.368131	0.0843128	0.0149634	0.159879	6.15612e-06	-0.0867147	0.592693	1.09496	1.83886	2.11674	3.9775	6.82209	13.8968	8.34093	11.9346	14.4221	12.0152	21.4637	155.834	423.615	327.779	160.034	160.061	126.802	137.75	182.59	327.067	425.858	293.257	216.774	217.904	208.482	177.609	113.481	249.681	421.601	464.966	485.124	481.674	485.694	496.968	489.84	479.175	469.995	468.137	475.705	488.073	479.893
0.771895	0.153376	0.190928	0.101919	-0.0165533	-0.0188043	-0.00502016	0.0264633	0.392572	1.25394	3.48507	5.69756	6.78769	8.55359	10.6792	8.88405	12.6453	15.7698	20.0737	50.129	301.947	405.976	194.456	150.279	144.531	117.052	158.211	263.856	402.503	315.182	194.44	208.62	197.856	195.457	113.737	148.304	367.089	472.742	493.509	487.49	489.798	492.428	492.492	495.964	487.849	482.785	480.572	477.461	469.444	470.827
1.01434	-0.0244635	-0.025702	-0.0114389	0.00132569	0.000127824	-0.0262743	0.176994	1.33918	0.514581	3.41104	10.0153	15.218	16.8621	9.8339	15.3943	14.7208	12.6299	15.1525	149.971	410.572	287.887	104.327	147.131	164.837	146.223	208.496	360.509	365.231	198.919	191.38	208.86	193.409	119.172	92.0743	278.414	430.515	489.335	504.168	497.697	503.868	500.66	491.086	473.882	480.286	489.938	478.656	478.286	473.474	469.968
0.278327	0.0510355	-0.00417341	0	0	-0.000717783	-0.0593258	0.705055	1.7071	2.33785	3.69395	7.55089	17.589	15.1298	8.83556	13.4393	12.3279	13.3512	49.62	322.38	435.379	178.057	114.382	164.853	145.5	166.996	294.282	361.876	223.388	170.657	201.632	217.058	189.564	56.7238	185.959	393.034	475.252	516.037	507.634	508.591	501.183	504.559	491.219	469.224	487.41	483.187	465.918	475.139	482.502	476.395
-0.0200447	-0.00301657	0.000264611	0	0	-0.00958717	0.00288358	1.79603	2.66592	3.56232	8.15687	7.14156	15.239	16.01	11.7009	10.2748	15.574	22.3499	138.594	424.968	329.423	101.71	152.144	151.373	125.264	228.631	358.088	297.497	168.073	181.678	194.752	222.047	118.474	80.3363	308.137	445.392	509.024	520.74	499.305	488.026	472.323	473.574	474.734	495.87	503.553	486.865	476.626	481.891	486.016	479.71
0	0	0	0	6.66429e-06	-0.0102542	-0.13845	3.34258	5.64065	2.96217	12.1762	10.5759	12.4077	12.8238	9.53786	11.2979	28.9348	42.1636	259.123	419.546	189.497	83.8701	154.858	125.452	172.226	304.524	334.576	222.149	199.39	212.174	216.433	176.772	57.3334	200.156	407.162	484.334	515.522	506.56	499.779	483.151	470.021	474.038	487.1	504.674	494.056	491.655	490.761	486.813	490.803	474.512
0	0	0	0	-7.59729e-05	-0.00945342	0.0490324	2.05625	3.85769	2.55524	6.07304	10.4162	13.6464	18.6276	11.9306	11.7978	23.5901	103.605	379.687	353.357	128.812	134.093	137.008	121.273	232.769	335.035	289.175	198.537	220.53	219.853	200.129	100.591	125.435	347.631	455.555	514.622	507.418	481.93	485.666	487.524	486.195	501.939	514.747	506.557	485.04	484.936	493.651	486.772	484.405	476.991
0	0	0	0	-0.000538041	-0.0530363	0.937521	1.80311	3.96301	5.52692	6.22435	6.85827	11.1318	15.5208	21.9584	8.794	11.3907	207.393	455.535	262.396	123.896	178.762	112.08	132.526	278.437	328.429	265.117	235.56	238.601	204.432	135.08	100.915	254.17	410.601	489.675	526.233	498.791	482.679	476.605	477.202	483.017	497.007	489.162	473.181	472.941	485.133	494.519	489.142	486.416	495.307
3.58694e-05	-0.000323884	-0.000323884	3.58694e-05	0.000708138	-0.110433	0.488229	4.25699	9.92243	8.742	7.49874	5.8397	13.3706	14.4837	28.0779	15.7022	57.6771	325.953	416.544	182.98	147.627	168.592	100.116	175.003	307.102	318.96	267.954	262.442	238.101	187.099	135.733	200.07	341.748	444.309	528.409	520.761	495.745	499.907	498.566	483.483	480.589	487.718	478.947	467.972	485.312	494.169	500.07	501.069	491.363	504.873
0.000967733	-0.00883258	-0.0132313	0.00133897	-0.00879678	0.203505	0.635518	2.85052	7.03822	7.18417	6.03535	6.26222	19.5096	15.6243	29.7774	34.1353	153.295	416.813	324.191	139.538	173.84	135.302	98.9365	210.311	288.49	290.837	281.384	283.638	238.18	169.135	173.736	269.944	395.436	502.884	529.1	507.825	493.28	490.506	490.152	476.537	490.035	494.229	494.194	495.476	493.509	486.433	499.994	495.498	490.944	505.517
-0.0386588	0.319551	0.407819	-0.0408362	-0.0251213	0.787313	1.21852	2.19265	5.8502	7.8271	7.20088	10.663	10.6313	10.5918	28.0038	44.6447	245.108	433.796	222.025	114.528	176.634	132.023	113.519	212.975	266.362	280.012	290.773	282.433	251.207	192.329	222.076	313.866	438.64	540.333	523.943	486.375	485.529	490.088	491.549	487.837	496.628	495.871	496.25	503.306	486.969	483.65	494.928	482.517	490.846	498.566
-0.104148	0.684125	0.675414	-0.130176	0.665754	1.42189	2.07798	3.07339	5.39198	7.96315	10.0765	18.6802	9.96545	9.83416	31.4022	66.103	320.797	396.716	158.105	120.277	154.721	137.774	145.871	221.401	279.269	295.856	290.346	269.842	248.099	231.747	294.705	382.041	477.988	535.135	533.173	484.677	484.167	501.723	511.405	512.62	499.903	494.792	504.969	505.754	499.838	503.423	496.67	499.554	483.887	486.107
0.692561	1.81103	0.597177	0.288595	0.74572	0.932376	1.71389	3.05376	6.19353	9.21091	11.6938	16.2954	17.2941	10.7437	18.1649	116.894	374.733	307.373	135.375	145.571	142.238	143.81	153.302	238.142	296.847	278.042	272.657	263.703	251.867	283.43	346.717	440.405	519.764	521.416	526.456	498.935	499.347	509.937	511.296	510.407	505.447	503.564	506.989	502.573	515.213	511.137	492.26	503.276	481.41	484.506
0.384466	1.07364	0.674694	0.812335	0.567473	1.39291	2.86261	6.92335	4.34469	8.87832	10.179	11.2437	23.3305	8.93793	14.6272	209.507	404.859	218.263	113.202	136.896	144.479	144.848	148.91	261.615	278.278	236.821	266.697	259.248	278.202	340.461	367.923	471.7	541.333	517.774	523.683	508.758	502.58	508.7	514.433	507.673	507.401	512.393	510.143	509.62	513.851	505.336	503.509	485.174	471.931	481.724
0.602229	0.298204	1.02479	1.08123	0.996745	2.35621	4.47071	6.94118	8.22065	10.2176	9.8837	14.3186	19.6168	8.06111	53.7599	321.977	412.001	166.791	102.646	144.554	162.612	126.257	153.2	271.71	234.924	213.333	256.693	256.951	313.16	364.375	382.859	489.005	539.951	521.582	519.099	506.379	488.599	492.877	506.975	501.341	502.613	507.564	512.816	511.87	509.919	506.175	511.604	492.63	473.447	478.055
1.03315	-0.00988115	0.721295	0.970662	1.6632	3.51426	4.29446	9.24679	13.3706	9.76117	13.2935	13.0376	13.827	10.4618	108.005	386.312	358.728	117.784	104.29	163.814	175.966	133.059	164.95	251.296	213.424	207.775	228.635	264.007	350.894	364.041	406.659	517.882	537.231	514.761	506.452	521.413	501.936	480.036	497.483	515.711	507.887	501.791	516.518	508.578	504.402	504.553	503.739	502.221	498.366	497.335
-0.00829192	0.00266495	0.729134	1.23175	1.4163	3.09781	4.78967	8.44587	15.6645	15.6299	18.2142	14.6077	19.3667	22.3313	166.761	407.738	255.594	102.242	132.98	148.022	172.512	162.24	173.801	214.726	193.393	198.756	240.161	298.242	375.694	370.491	440.747	537.12	540.106	524.528	506.352	529.63	522.895	499.882	508.614	534.715	516.927	513.008	530.144	513.632	509.837	515.461	506.198	483.722	475.995	496.928
1.46308	0.0600441	-0.036847	0.265605	2.26672	4.14686	4.57943	6.89542	19.0007	15.7894	13.723	10.8531	18.0079	30.148	235.283	409.224	192.889	115.366	142.223	132.606	171.075	159.633	165.672	186.957	163.642	204.084	298.606	333.819	373.183	392.498	481.384	538.43	532.28	542.739	514.252	494.121	493.678	502.042	488.487	504.673	509.332	501.328	501.439	501.3	538.045	537.405	501.041	475.655	444.742	457.617
0.431371	-0.00444674	0.0662577	1.22195	0.949046	2.40223	4.64955	5.60735	15.1153	20.0504	14.4248	9.17797	18.5447	43.2094	297.107	374.168	145.15	117.124	126.363	132.084	159.363	156.125	172.533	152.976	171.445	264.419	309.572	344.087	382.408	401.158	499.892	548.307	520.505	523.38	506.957	495.665	497.988	502.087	489.475	482.098	476.021	450.17	449.009	468.278	506.67	490.451	445.488	448.482	441.38	437.78
-0.000161026	0.0162097	0.478399	1.72667	1.6838	4.33319	5.32523	7.19994	10.5043	10.8803	10.626	10.5015	19.7274	80.0155	363.67	336.86	116.473	138.294	116.115	117.839	150.14	166.89	170.298	140.637	231.562	320.631	306.115	352.884	389.964	406.83	507.572	540.316	516.449	524.543	520.169	529.607	530.219	513.829	518.087	487.458	454.975	447.027	451.335	460.481	448.076	408.459	392.895	420.793	437.672	430.628
0.791554	0.0874272	0.639838	1.89371	3.49018	5.635	12.8513	13.1407	10.5648	13.4609	12.9812	18.7975	18.5491	129.06	397.211	294.898	122.283	153.264	105.076	110.967	151.147	176.734	146.179	180.338	298.248	315.379	353.156	388.204	385.929	435.55	525.411	544.894	526.946	527.74	541.424	542.363	524.497	507.788	509.987	494.36	499.218	508.912	478.222	452.308	417.372	416.431	445.448	485.046	487.109	428.547
0.328477	-0.00787987	0.546515	1.1729	2.72489	4.89915	15.9272	11.4729	8.85882	14.4036	17.0513	21.9419	17.5354	189.945	389.145	232.812	137.309	148.736	95.2343	132.778	188.015	195.109	141.251	261.28	362.056	307.846	358.207	401.777	397.505	448.421	529.982	555.819	532.302	514.579	533.946	531.6	507.878	502.421	505.467	533.278	542.556	509.198	466.016	431.438	426.623	492.549	531.313	536.338	513.559	439.816
-0.0355665	-0.00909598	0.406067	0.181764	4.44501	5.4805	10.2602	9.93843	13.1895	14.2412	14.9165	14.4018	26.7906	246.687	380.712	180.403	138.86	143.664	88.1663	151.46	214.142	171.304	175.456	332.428	373.234	331.413	352.157	398.464	405.24	453.467	555.61	554.809	534.504	528.921	523.44	507.026	510.414	520.515	517.215	520.97	479.582	441.235	441.758	444.908	483.69	545.055	552.462	510.187	479.872	454.618
-0.00895771	0.332869	0.625518	1.18828	4.13608	5.90049	6.37827	8.88199	8.68283	12.0657	14.802	13.4404	39.7472	291.013	368.404	146.827	128.756	136.338	107.707	166.22	190.14	137.085	241.303	375.611	368.772	358.566	367.32	408.686	414.143	481.933	570.784	538.012	541.58	522.038	502.224	507.843	541.36	555.007	522.427	465.095	456.223	474.658	470.041	490.269	544.537	552.253	525.772	495.107	490.745	496.752
-0.00168984	0.0352826	1.55761	2.98885	4.60953	10.502	11.6458	13.11	9.41956	17.2158	14.0194	6.42523	57.2713	327.789	351.965	122.629	128.816	128.554	117.771	177.614	171.233	145.423	303.244	397.786	383.401	391.452	385.638	405.48	417.984	505.647	544.307	519.845	542.16	525.634	520.576	538.481	554.264	539.115	525.523	508.975	537.222	544.308	519.794	540.797	572.315	560.086	523.505	497.014	504.859	526.131
-0.0502197	0.227116	1.96263	5.25763	6.86991	9.87651	9.37209	10.7742	14.1216	13.4173	19.866	7.02435	79.458	351.061	324.398	116.472	141.797	106.403	106.81	191.377	159.847	160.67	351.242	402.959	387.495	394.215	386.01	404.881	424.304	515.725	541.218	543.212	550.256	560.377	554.072	542.559	536.16	513.405	529.788	556.845	560.034	541.286	532.18	564.471	583.608	581.564	555.596	505.078	511.849	540.514
0.0635222	0.61404	2.71323	4.67875	7.41198	8.02717	7.85535	6.80415	9.47041	13.6522	19.9736	11.4284	104.445	364.688	283.277	127.346	147.901	89.3313	131.993	201.924	152.323	195.351	374.022	403.581	412.378	372.919	362.118	405.925	430.954	522.004	547.441	555.585	559.489	562.867	554.713	543.928	536.339	528.344	531.796	549.408	556.512	549.208	542.353	562.847	573.179	573.818	568.952	539.182	539.416	555.055
0.113472	0.97285	3.19844	5.16744	6.94335	8.62821	11.8906	5.93773	9.4961	15.0477	23.7483	16.1216	128.499	382.01	259.257	128.806	137.557	88.1477	162.692	188.033	139.715	270.239	398.405	396.865	428.179	348.272	343.029	386.822	433.032	525.48	536.319	539.235	554.326	547.275	545.211	557.29	554.442	562.743	551.795	549.185	561.12	564.793	558.95	563.17	567.38	563.086	545.155	560.204	569.239	552.615
-0.116957	0.856274	2.94872	3.84897	4.18485	6.54112	7.37723	14.1774	13.7178	15.1124	26.133	20.8124	148.81	393.744	237.315	119.778	127.312	89.3094	176.493	172.689	136.969	347.109	427.204	391.96	410.667	315.12	319.001	349.762	446.553	535.55	540.031	541.449	541.615	550.464	551.107	550.494	549.704	558.608	557.579	565.244	570.326	561.901	559.032	567.609	574.986	562.685	535.493	553.569	572.964	554.537
0.261196	1.19173	3.19749	3.90882	4.83762	7.70772	7.20404	20.7927	21.4451	17.0029	18.0639	24.316	173.274	395.244	214.967	119.73	107.733	93.6788	199.655	145.6	162.751	388.067	418.773	402.902	382.694	289.723	305.153	331.237	457.855	542.468	552.692	552.577	543.008	559.318	560.555	550.663	546.767	550.457	562.625	574.958	568.428	557.363	553.497	574.892	580.606	553.686	546.848	554.792	561.606	560.815
0.899025	1.61372	3.93202	4.84402	4.83266	10.5722	15.8859	13.2099	12.1038	11.5043	16.6453	19.0771	202.589	396.914	206.186	122.356	88.9523	93.1791	216.383	131.835	192.133	410.269	407.728	409.153	355.59	283.903	285.251	325.538	465.516	542.331	557.701	545.327	548.473	552.147	545.299	554.306	561.673	565.795	576.16	557.601	554.185	572.641	550.24	564.66	587.454	563.569	564.591	576.269	571.67	571.047
0.223699	1.59966	4.22109	9.6441	8.32303	10.5229	11.795	13.5862	14.7709	13.9761	16.3457	18.549	222.683	402.824	198.875	125.142	88.5115	92.2966	207.021	133.688	230.545	430.04	399.274	382.294	319.464	283.995	235.038	278.574	465.267	545.128	555.48	547.162	554.495	542.121	537.184	557.276	567.585	557.019	557.214	556.943	566.356	575.894	558.894	558.832	563.279	565.727	581.553	578.119	561.059	567.653
0.1947	2.85294	3.25186	7.91785	7.08663	6.16902	9.45508	8.78775	20.4317	13.4974	9.39715	20.7656	234.817	401.042	183.974	129.839	89.1512	99.1101	201.667	133.021	271.387	423.111	385.791	356.986	276.841	275.823	186.799	243.819	461.23	544.216	558.492	553.616	561.331	547.637	537.7	554.24	567.79	563.543	556.526	567.736	556.148	543.661	563.462	569.47	554.691	556.749	567.785	550.016	518.76	543.357
-0.0486414	2.27783	2.84113	5.70264	7.9012	9.33024	12.2794	9.60667	13.9679	16.8337	10.3521	23.7971	246.843	392.972	187.318	137.538	94.8555	120.382	204.524	144.038	299.176	394.669	382.545	340.593	230.852	274.141	166.914	234.111	454.596	537.785	564.15	559.322	560.277	553.391	540.192	550.464	564.358	570.327	555.645	555.675	548.058	552.722	566.637	566.194	573.611	566.267	550.366	548.117	537.958	559.147
0.89979	1.17919	3.51872	9.90348	14.1445	13.0444	9.48625	12.5419	11.762	14.4363	14.088	28.1627	252.194	378.177	188.053	140.583	103.337	132.918	185.215	139.239	320.675	390.79	371.788	301.877	191.351	272.827	156.973	191.869	418.356	534.272	567.078	579.188	562.513	549.809	554.812	557.573	554.026	547.185	546.17	552.338	555.363	574.264	573.666	560.959	573.697	581.554	562.804	562.888	567.529	571.041
0.186479	0.763017	5.40315	13.797	9.83721	11.5782	11.0977	8.82053	12.6319	14.18	11.1501	26.9339	249.499	372.365	168.664	128.604	107.655	132.674	165.711	131.532	314.469	395.963	372.455	269.295	176.541	264.828	142.334	149.168	399.678	540.332	559.718	573.212	548.664	548.747	554.121	544.571	553.169	538.159	545.759	553.123	547.444	570.368	575.428	579.184	584.686	586.605	576.122	563.916	577.855	585.04
-0.0421996	1.88499	4.38666	10.1496	6.65985	10.7269	11.282	9.81829	12.2311	18.4452	16.0705	26.5902	246.252	386.948	172.068	103.675	108.219	145.804	157.814	145.466	316.325	390.436	375.701	253.197	164.618	263.014	144.231	119.913	386.888	549.006	559.924	560.513	545.08	543.693	542.433	540.431	549.598	542.517	545.992	552.133	560.409	583.486	569.958	590.802	586.911	567.316	575.885	561.872	576.514	593.947
0.0334898	0.839201	2.37254	6.81804	9.52849	13.8906	13.8166	9.773	6.93635	17.8179	23.2767	22.441	234.038	398.941	190.203	106.193	117.782	154.702	158.501	145.092	325.473	395.433	377	255.097	157.656	271.157	154.195	90.5074	337.72	532.994	572.455	565.018	554.082	539.408	537.845	555.494	557.016	547.544	546.26	550.231	573.765	599.937	578.528	583.665	574.788	555.74	558.03	548.974	551.721	575.713
0.635275	2.28675	3.23431	6.28405	12.233	12.2966	16.4367	10.4612	7.50425	11.8838	19.3168	17.4225	210.087	409.11	207.78	114.77	143.705	149.902	156.189	140.245	318.968	391.339	378.487	270.756	154.308	279.954	165.323	74.7227	309.37	519.565	568.616	552.833	549.341	553.57	545.32	543.765	554.688	541.5	543.389	541.645	531.734	557.324	571.137	570.196	569.543	570.54	555.24	563.379	567.18	586.669
-0.0686511	1.43987	2.90526	8.11507	12.7116	13.3822	16.9833	12.0908	12.8254	9.8008	13.3136	20.9143	180.251	410.931	223.358	92.5077	145.698	143.448	149.366	144.235	317.888	396.159	367.153	292.159	167.309	271.627	181.73	77.3477	294.03	504.053	561.912	546.574	551.293	566.27	570.744	555.441	537.512	531.233	540.785	549.8	530.364	516.433	516.589	525.72	538.821	553.603	573.096	595.503	565.036	567.825
0.106517	1.60869	2.79332	5.07805	6.77658	9.60966	13.2986	12.3104	13.9424	13.7604	13.7393	20.6437	141.253	395.443	252.017	97.4022	142.561	130.441	155.206	146.976	297.977	401.726	355.303	317.443	196.035	258.501	200.313	72.7069	265.117	475.709	554.366	560.807	568.812	567.117	565.355	570.792	548.13	548.843	539.724	535.698	546.003	538.141	507.768	502.75	514.249	515.405	534.281	558.889	524.78	541.93
0.0561629	1.39238	2.05176	3.58036	4.51121	6.90607	7.67974	8.38447	11.935	9.99047	15.0687	18.2694	107.51	387.202	297.165	109.281	137.714	112.732	146.473	154.655	269.314	383.254	353.694	338.273	221.693	250.369	224.758	83.9506	247.977	458.491	539.96	576.172	575.244	560.224	564.532	567.243	556.663	564.414	559.39	538.095	540.987	566.445	569.569	557.04	542.071	521.903	514.216	542.291	549.778	565.122
-0.0776828	1.09998	3.02529	7.11346	4.94133	8.76161	8.8429	5.56971	12.825	15.8341	19.832	21.5491	83.9363	376.332	335.271	115.799	127.154	93.4389	125.649	167.068	229.111	348.423	374.586	363.443	254.115	228.954	230.133	124.943	245.824	434.828	537.291	585.729	566.152	561.104	577.445	579.591	566.019	567.017	577.534	568.148	554.225	563.409	580.506	571.469	556.362	555.592	571.792	580.652	573.5	573.058
-0.074403	0.90854	4.30834	5.51344	7.91171	13.8073	13.6816	8.73869	12.796	20.0167	12.1274	17.6999	58.7411	335.433	371.981	139.923	107.784	81.7053	111.314	174.603	197.823	309.726	372.87	382.489	294.844	225.251	226.113	154.824	261.026	410.719	514.266	588.739	565.473	570.287	568.065	569.944	577.562	582.218	581.877	564.803	556.053	547.891	541.241	546.487	566.575	567.72	590.217	595.541	569.767	571.181
-0.0711565	1.13878	2.80521	3.39175	5.91804	13.5929	13.4718	10.2938	7.50843	11.2546	10.1026	14.7682	32.9369	278.606	408.426	177.363	95.6394	102.114	112.251	156.462	202.878	319.027	361.642	391.234	339.394	238.055	230.852	180.162	274.604	409.895	477.695	577.423	585.211	581.378	573.417	560.099	575.9	582.955	580.176	568.375	560.051	556.473	545.805	563.144	576.206	556.298	562.954	585.686	571.877	564.778
0.0939411	0.830287	1.85433	4.20965	4.31064	8.8569	10.3416	12.897	7.32347	9.88452	14.601	17.5822	21.1091	214.133	423.553	228.814	102.46	120.429	101.969	134.671	194.915	327.164	387.227	400.875	385.318	275.388	231.54	198.235	257.864	396.109	457.497	552.038	589.235	572.721	569.199	570.391	580.189	574.759	575.075	571.259	561.675	573.514	572.099	575.334	566.767	558.871	555.941	567.427	560.649	553.511
-0.0339775	0.264916	1.41556	3.13676	6.90655	6.82191	9.4225	13.8808	11.1173	11.5724	12.8556	11.9771	18.3912	147.316	402.611	280.1	107.046	112.172	89.1422	125.666	178.513	288.031	392.981	396.303	404.726	339.031	255.182	220.305	244.242	359.34	440.095	523.058	575.644	567.58	572.112	582.345	577.914	575.242	561.392	554.927	557.684	575.935	574.047	564.52	562.061	563.64	565.327	569.699	561.147	566.662
0.0017771	-0.0684336	0.580552	1.70398	4.58342	4.71691	8.22448	11.1897	9.19752	12.0956	16.7072	12.232	14.3835	84.3626	360.116	345.851	124.309	113.06	107.706	104.689	166.666	254.776	366.719	378.772	392.169	388.021	316.121	267.492	243.172	342.021	429.071	489.723	571.788	584.377	580.281	578.086	570.356	581.131	560.798	552.272	557.788	570.191	573.055	562.679	571.098	571.951	570.599	568.549	563.738	571.296
2.65207e-05	-0.0689561	0.610331	1.41579	2.86187	4.62253	6.84742	8.49114	12.5628	17.1317	16.7611	5.73599	17.4408	47.7315	315.33	405.425	158.415	113.383	123.232	93.3579	156.877	237.037	337.759	372.515	370.215	391.377	369.669	320.318	254.995	328.837	415.115	459.637	550.543	577.923	568.744	570.523	568.464	580.117	572.887	560.669	565.148	571.87	575.217	573.81	582.586	577.535	569.69	568.257	563.945	558.871
0	-0.0222969	0.179652	0.359597	2.46211	7.19651	11.3331	14.079	21.2976	20.273	17.127	6.6861	14.4607	32.0972	257.567	426.509	215.3	110.152	123.476	92.9254	134.668	218.715	309.348	365.525	350.542	359.175	388.963	359.485	294.843	315.253	400.009	434.097	498.517	566.286	572.621	570.129	565.839	578.362	577.655	563.85	569.283	576.225	574.536	583.619	590.782	578.896	578.743	588.995	577.601	570.6
0	0.00260412	-0.0192071	-0.278973	1.94908	4.88937	10.2812	11.0606	11.5279	13.9378	20.419	7.85804	7.3221	20.2939	178.229	419.853	294.614	116.424	119.473	98.6581	106.656	188.507	279.137	354.578	348.288	323.923	378.544	393.64	341.009	320.073	395.207	425.657	457.369	557.088	573.187	575.395	564.518	576.604	579.305	570.193	570.762	579.088	576.106	582.19	604.618	600.177	587.935	583.954	583.933	584.024
-0.0138073	-0.0719754	-0.0572819	0.494783	2.04321	4.76915	6.94491	9.25242	6.82613	13.1052	26.2835	15.5036	11.8574	10.9566	93.7814	375.346	374.691	141.945	112.333	119.082	100.241	149.403	242.14	351.252	371.761	312.433	320.171	379.237	376.16	316.455	365.566	433.076	441.804	539.997	582.963	590.883	571.862	579.631	584.56	576.477	571.748	572.17	578.642	584.375	611.791	611.702	594.995	591.385	588.98	583.982
0.174601	0.897484	0.286466	1.19622	2.39627	4.22228	8.09407	7.83582	8.0268	15.5191	22.79	10.2159	11.5515	17.4086	42.049	282.694	428.203	206.764	102.218	121.455	96.108	128.36	190.099	290.176	372.972	352.03	287.927	326.45	379.87	314.773	334.343	428.38	429.173	489.519	571.531	602.325	583.601	589.715	586.319	580.677	578.435	580.429	586.134	579.56	600.315	601.533	591.24	603.209	595.517	578.528
0.223637	1.21383	0.285026	0.873825	1.97541	2.92998	5.73761	5.19198	7.91183	15.0122	11.6297	10.1625	6.331	17.3676	23.3769	164.624	423.879	298.411	102.565	115.191	94.0809	119.134	172.483	213.35	323.673	367.207	289.841	286.371	363.743	345.771	341.058	409.827	424.055	444.394	518.02	600.539	600.914	598.577	596.787	582.701	591.068	600.68	586.239	573.739	588.315	593.302	580.289	578.754	574.885	578.151
0.735176	0.675667	1.09179	0.53581	1.59086	1.99272	3.06617	9.38829	10.1527	10.9914	8.49897	6.93178	11.0266	16.2918	13.3032	79.3092	366.379	379.274	127.191	98.4882	104.981	100.117	155.874	194.869	287.245	371.427	338.407	276.941	331.523	366.668	350.103	384.532	419.561	443.344	478.126	573.192	619.882	603.332	607.905	590.499	596.429	598.717	584.086	582.209	586.727	592.443	590.526	592.772	590.606	610.162
0.54007	0.192011	0.598063	0.726382	1.56235	1.95401	1.99809	8.55023	13.3697	9.36416	8.50884	5.16985	14.1809	14.5467	9.57522	34.6918	270.411	424.773	206.876	77.9467	100.919	87.8129	115.097	162.278	255.275	396.069	449.112	340.374	287.837	352.786	366.543	348.182	394.849	456.349	457.854	518.171	611.136	590.414	581.655	604.951	608.887	605.389	583.547	569.874	577.139	590.556	597.425	610.304	606.541	596.82
-0.0425335	-0.0178875	-0.0502713	0.263699	1.07741	1.96441	2.36629	4.20725	6.95687	8.50113	4.82356	5.27261	9.39686	12.2106	15.3938	16.5564	155.801	416.281	321.682	113.983	89.2784	100.3	109.34	125.815	195.399	348.699	469.749	405.459	275.043	296.525	376.395	357.013	361.328	441.545	456.351	461.433	562.556	588.751	550.751	598.943	618.522	614.919	595.959	573.029	572.971	589.551	594.687	584.74	573.318	559.583
0	-0.00325773	-0.000829253	0.656768	0.614439	1.24983	1.5676	2.00262	3.96815	7.50446	6.29843	9.34002	9.35325	13.0117	14.6168	20.6389	76.5646	336.754	401.949	180.859	88.0293	123.327	118.595	108.421	143.833	257.106	393.026	437.766	347.06	265.739	340.001	391.824	342.505	377.195	443.446	426.806	472.732	577.892	582.831	603.214	616.741	617.128	626.641	608.187	580.088	574.414	573.121	575.95	596.488	599.139
0	0.000333128	-0.0323355	0.293353	0.262862	0.519178	1.34037	1.8966	5.19952	11.7534	11.0121	7.48909	9.07266	14.0626	11.1734	15.0728	29.831	207.106	428.03	286.373	91.0923	113.096	120.352	108.062	120.181	181.465	310.181	419.812	403.471	266.634	274.72	392.648	372.346	343.588	401.444	412.107	391.309	478.152	587.288	629.001	627.156	616.866	617.607	611.779	597.838	584.878	560.221	556.125	594.099	624.091
0	0	0.000750843	-0.00724555	-0.053336	0.159846	1.8385	2.27713	2.43516	5.91248	6.95629	8.09123	11.2884	7.65378	6.88628	8.64656	12.525	80.8151	365.708	400.65	151.921	89.8003	128.125	120.626	125.008	144.01	248.527	361.635	396.251	277.901	194.012	326.87	398.498	361.689	376.683	397.774	375.645	360.041	471.147	594.424	623.564	629.647	612.217	611.091	619.008	611.363	586.331	554.018	558.56	588.62
0	0	0	0	-0.0276511	0.193857	1.19501	1.67932	2.44311	4.02667	4.52387	9.04721	7.83767	18.5222	10.8664	8.72074	12.1674	26.5098	228.858	436.137	274.396	97.8955	112.075	130.658	141.801	139.053	205.109	296.147	382.003	380.201	222.96	220.78	344.134	378.665	367.622	353.445	359.684	319.505	342.896	498.827	589.329	640.026	639.756	624.376	624.492	627.041	624.104	604.17	587.237	587.964
0	0	0	0	0.00253452	-0.03184	-0.0442362	1.17451	3.19562	6.75527	7.12231	6.36365	8.9449	21.7442	13.4887	11.7508	11.9564	11.4841	114.448	382.573	382.39	166.175	98.2437	122.535	137.661	140.237	182.016	249.095	326.879	433.764	369.765	250.256	293.265	376.744	373.088	326.787	299.799	307.48	273.137	346.61	509.185	607.195	645.45	645.45	628.062	631.172	637.973	617.009	596.477	596.777
0	0	0	0	0	-0.0029541	-0.00879435	0.556065	2.31634	5.26608	9.53723	5.309	10.223	14.3009	7.23157	11.6444	14.3532	8.88665	44.4654	260.645	428.621	275.127	113.033	113.062	125.317	124.699	151.424	215.492	291.144	387.693	423.441	354.531	287.664	326.286	390.534	365.583	252.756	242.79	255.927	221.606	346.091	501.244	602.549	651.144	639.742	625.714	629.324	614.719	600.219	600.567
0	0	0	0	0	-0.00399426	-0.00206375	0.715768	1.94842	2.98161	4.14641	5.12843	7.28438	7.79498	7.00056	6.39454	9.86562	9.91284	18.333	127.033	386.988	373.301	159.067	110.145	127.495	111.624	130.512	177.951	241.572	348.333	415.213	406.57	327.469	275.427	346.748	416.178	327.874	192.265	224.22	216.134	205.438	334.658	505.365	612.625	644.271	631.177	626.102	630.764	626.636	621.622
0	0	0	0	0	0.000264611	-0.00758713	-0.0547862	0.985287	1.60252	2.35618	5.04876	10.6257	9.21463	7.09775	8.16956	8.12106	14.2845	14.517	39.58	263.895	439.935	276.318	118.815	120.867	115.779	131.522	165.6	167.648	275.967	406.312	424.34	400.494	321.146	288.989	378.431	424.096	262.673	153.562	209.861	176.586	172.485	334.862	516.997	617.428	637.31	627.732	633.852	628.233	621.065
0	0	0	0	0	0	-0.00753497	0.03415	0.579825	1.275	2.98138	4.9978	5.82723	9.63391	10.2364	6.28381	7.40677	15.5456	16.0165	12.4637	127.191	394.49	398.086	191.204	132.032	125.95	117.176	151.653	144.209	183.224	327.407	403.757	436.043	425.332	330.606	310.978	394.224	379.817	183.646	155.294	204.486	142.17	170.146	355.638	533.597	618.101	637.645	630.621	627.469	625.707
0	0	0	0	0	0	0.000801975	-0.0286116	0.0954383	1.43563	2.38254	3.4148	4.77504	5.34763	7.13409	5.10577	14.0169	12.8268	10.5205	7.34363	36.5666	235.547	438.396	323.418	151.702	121.479	110.672	128.01	153.895	142.608	204.137	326.563	407.795	454.917	427.382	338.212	309.585	366.924	291.571	150.28	180.393	211.662	135.418	180.25	383.104	536.795	619.949	643.815	635.457	643.046
0	0	0	0	0	0	0	-0.0386298	0.262266	1.92853	2.13053	2.55817	4.09002	8.36202	6.39797	10.846	12.8035	10.8358	8.09326	5.99136	12.1737	84.968	355.01	425.38	193.393	110.545	133.574	115.566	140.837	156.598	150.605	213.941	319.542	396.758	454.428	426.269	322.973	291.691	324.836	226.597	147.47	208.798	209.619	124.014	202.049	395.753	531.092	613.714	637.426	641.127
0	0	0	0	0	0	0	-0.00285644	-0.0548228	1.39001	1.88534	2.72506	3.43262	5.84524	7.16287	11.9948	6.27648	10.4713	7.18952	9.11173	9.36024	20.2313	197.035	435.548	334.772	151.984	136.547	117.358	117.564	154.312	153.052	159.275	223.313	310.036	400.996	451.015	425.637	321.616	287.196	308.021	234.184	177.583	232.666	202.028	110.06	218.582	405.26	515.882	596.67	623.592
0	0	0	0	0	0	0	0.00216887	-0.0968033	1.24451	1.2143	2.19939	3.40246	4.53738	5.47215	6.95985	3.61763	9.14115	6.92386	7.71952	6.07806	6.85716	62.8145	321.099	455.37	271.164	128.599	117.587	126.675	137.157	151.687	167.927	182.937	227.712	323.872	399.079	453.391	433.555	316.353	294.725	318.197	242.391	190.476	233.17	187.071	119.181	247.843	401.405	494.583	574.581
0	0	0	0	0	0	0	-0.0157267	0.234675	0.941407	1.22654	1.7924	3.91213	6.46192	7.41408	5.03515	5.94797	9.00243	10.1835	7.02875	10.7187	9.16778	15.966	150.434	418.897	424.209	206.368	111.67	133.468	124.097	132.168	162.496	170.045	176.157	232.438	338.446	405.271	459.862	426.711	304.919	272.498	295.342	241.652	213.612	262.672	197.422	139.898	259.709	384.541	476.648
0	0	0	0	0	0	0	-0.0140635	0.130632	0.996762	1.81681	1.64196	4.87049	5.88015	7.65245	4.4804	7.52143	6.6801	8.50737	8.74017	10.3204	10.7682	16.2443	48.5496	260.895	467.748	343.864	139.081	113.201	118.11	110.802	138.889	158.671	162.702	162.191	240.358	336.718	391.626	453.39	424.797	304.199	278.788	311.942	274.05	255.183	273.878	200.37	168.396	283.773	384.086
0	0	0	0	0	0	0	-0.0142182	0.0689602	0.597096	1.85163	1.31504	3.68972	2.91599	2.54873	3.98549	10.3906	7.28425	4.75827	10.1317	11.3204	13.5058	10.5388	20.2679	91.3507	343.896	440.015	244.058	111.688	117.076	109.031	113.505	138.541	154.947	154.681	168.197	228.655	308.42	373.37	447.946	434.065	341.345	317.345	325.661	280.399	245.731	256.022	211.214	207.825	304.144
0	0	0	0	0	0	0	0.00132256	-0.0134767	-0.0299637	0.992774	1.26158	2.22773	2.92341	3.35244	4.66334	9.74571	6.55409	5.79613	7.72074	7.16224	14.112	13.2456	13.093	27.3925	163.685	429.318	402.671	186.839	100.633	109.377	109.132	125.15	147.428	156.452	167.601	170.438	206.512	262.054	322.749	412.784	434.833	380.522	362.054	358.375	301.255	246.311	228.201	202.719	234.126
0	0	0	0	0	0	0	0	0.000314856	-0.0228599	0.109098	1.26624	1.14657	2.82764	3.9039	4.39449	7.42018	5.86711	4.6146	4.1208	3.0277	6.09421	7.55135	6.33245	13.8782	46.5938	258.029	468.64	336.12	131.927	107.307	117.802	127.072	145.519	143.143	155.637	182.188	179.167	198.867	219.914	266.559	371.987	427.482	428.433	414.687	409.207	348.546	260.056	220.189	210.326
0	0	0	0	0	0	0	0	8.36461e-07	0.000401939	-0.0157004	0.170006	0.949871	1.62255	2.60375	4.70724	4.12722	6.27159	6.79747	5.67627	9.11605	9.61901	5.61802	9.80352	13.7031	15.3793	75.6559	344.213	458.299	269.527	130.023	108.475	107.237	130.657	149.858	133.203	148.406	176.475	191.79	209.59	192.817	219.808	321.266	408.399	421.664	415.362	415.15	361.593	269.585	217.086
0	0	0	0	0	0	0	0	0	-0.000720054	-0.0307783	0.484149	1.08374	1.68799	1.48025	3.21225	3.70285	4.82805	6.75743	9.38337	11.4508	10.1376	7.31487	6.93955	14.3252	20.2209	26.2642	139.309	411.891	429.418	226.94	119.42	106.626	108.165	138.153	145.802	118.417	128.602	157.064	206.568	225.147	176.41	177.567	260.146	355.03	398.3	407.562	406.302	357.787	278.802
0	0	0	0	0	0	0	0	0	-0.0409319	0.339421	2.05079	0.713481	1.16246	0.961583	1.61875	3.59873	2.30759	3.74737	6.86712	8.68072	5.26099	4.46855	5.2902	10.1216	21.5676	20.0791	35.3097	210.133	457.155	391.342	190.666	119.128	104.6	116.485	155.77	144.567	113.896	119.132	147.961	208.327	229.575	172.242	143.817	214.177	316.198	382.611	421.226	433.342	388.873
0	0	0	0	0	0	0	0	0	-0.000945782	0.0142488	-0.0533454	-0.0600068	0.748579	0.637536	2.0835	2.11457	3.30023	2.98492	4.47713	5.75059	2.91179	7.56527	8.77767	9.84246	9.1183	15.3721	19.9041	56.4768	290.182	468.816	343.217	157.858	105.184	118.887	127.609	153.824	144.288	114.227	111.865	135.228	206.009	231.847	181.249	145.3	172.465	243.081	336.161	404.008	427.724
0	0	0	0	0	0	0	0	0	5.51408e-05	-0.0245227	0.276459	0.0601797	0.405669	0.632855	1.96758	1.84238	2.57898	2.91576	4.29367	6.53361	6.84208	10.016	6.0957	9.11754	9.04948	11.6896	14.1897	17.9591	83.8504	336.2	473.172	306.24	135.164	114.823	112.832	122.199	153.727	142.99	115.619	103.455	128.318	189.447	230.775	200.26	151.082	143.224	197.22	265.881	323.827
0	0	0	0	0	0	0	0	0	0	-0.00747163	0.0692137	0.131399	0.699635	1.02999	2.89322	4.01608	2.693	3.47511	7.37602	10.2027	7.76117	8.13865	12.1809	12.76	10.0209	10.3135	11.9614	14.1195	22.5114	119.063	385.136	458.045	267.533	127.338	116.68	108.713	117.459	150.967	151.954	130.443	108.616	119.061	165.126	212.939	217.156	171.482	146.52	167.099	202.695
0	0	0	0	0	0	0	0	0	0	0.000800082	-0.0116471	0.0162429	-0.0167914	1.28733	3.16052	3.98099	2.55853	5.18645	4.89396	4.34424	5.50596	5.56224	9.91734	8.35673	10.8096	11.9593	13.5813	12.6599	15.7991	28.8651	155.736	411.07	433.113	240.479	123.815	116.729	109.402	113.89	158.606	170.784	137.336	108.649	102.592	134.234	193.727	222.741	194.699	160.23	139.474
0	0	0	0	0	0	0	0	0	0	0	0.000211297	-0.00174024	-0.0643601	1.00622	1.80877	2.632	3.68411	3.81585	2.52599	1.79211	2.03252	5.22359	3.7908	6.77888	11.5981	7.13141	9.2092	11.7895	15.3423	12.9345	34.8293	193.137	439.292	432.605	228.09	121.077	116.839	103.869	119.179	148.722	146.51	125.395	104.97	103.044	125.405	174.478	224.954	226.382	170.266
0	0	0	0	0	0	0	0	0	0	0	0	-0.00858563	0.304925	0.54322	1.33361	2.43042	2.37027	2.66823	3.72417	3.61721	3.072	3.98755	4.69788	5.68303	8.51348	7.45255	10.2489	8.87202	11.4648	12.043	15.9034	44.2989	232.771	467.374	424.26	225.997	120.196	106.964	111.797	121.419	136.457	139.718	128.891	112.371	102.595	112.261	148.889	196.498	218.267
0	0	0	0	0	0	0	0	0	0	0	0	-0.00323489	0.0507184	1.06952	2.07886	0.982137	1.55687	2.0496	2.16352	2.88552	3.82225	3.11723	3.36195	3.85382	4.33745	4.22124	6.24196	5.34147	5.14515	12.2135	15.3855	17.1111	59.5146	255.722	466.33	435.487	233.898	113.115	106.631	121.583	120.453	139.255	151.316	147.135	123.169	105.032	108.056	118.074	159.47
0	0	0	0	0	0	0	0	0	0	0	0	0.000212813	-0.0307117	0.20782	0.75925	1.19616	1.89689	2.00057	2.00437	2.25969	1.68011	3.45683	3.82279	3.21054	3.89049	5.36172	3.89084	7.13117	7.44684	5.31233	13.3488	11.5698	14.9441	52.0339	238.657	463.518	438.946	245.852	121.308	118.094	118.287	121.929	138.508	156.756	158.138	131.583	122.469	109.793	107.271
0	0	0	0	0	0	0	0	0	0	0	0	6.66429e-06	-0.0474506	0.399401	1.08052	1.77869	2.03104	2.03452	2.06377	1.66685	1.81536	3.0894	3.66696	3.30743	4.98631	7.77062	4.56987	8.65438	8.46686	4.94887	8.75069	9.56586	11.8259	7.34256	41.1412	226.984	453.145	458.775	282.908	146.385	124.236	124.969	120.832	125.823	142.157	146.293	153.847	139.262	115.899
0	0	0	0	0	0	0	0	0	0	0	0	0	0.00063507	-0.0131927	0.20242	0.594379	1.46933	1.67754	1.63064	1.7685	2.3532	1.96501	2.99276	2.99357	4.11151	4.61884	4.56381	5.27771	5.77259	9.82198	7.97856	7.85567	22.2646	14.9076	13.277	40.9717	202.667	431.854	477.511	331.575	191.403	121.633	125.051	140.042	133.372	138.558	158.679	157.218	151.674
0	0	0	0	0	0	0	0	0	0	0	0	0	0.000211297	-0.00108622	-0.0859737	0.542883	1.4795	1.69055	1.55847	1.60537	1.8683	2.82083	3.60367	3.21297	3.47794	5.77025	6.37247	5.03989	8.54015	10.8266	8.93214	11.679	16.1611	14.1292	14.9204	12.7796	33.2133	148.017	374.203	489.756	407.128	226.843	141.621	136.822	136.685	130.28	124.424	131.02	149.673
0	0	0	0	0	0	0	0	0	0	0	0	0	0	0	-0.0319831	0.241195	1.15531	1.37186	2.04102	1.86322	2.20924	5.32578	4.11041	3.12519	3.62518	4.48289	4.06133	7.68618	10.3183	7.38635	7.8959	9.94991	12.6351	10.7858	12.9911	11.4248	13.662	17.5029	101.289	310.67	477.251	461.759	321.078	190.327	127.217	123.179	122.088	113.634	116.163
0	0	0	0	0	0	0	0	0	0	0	0	0	0	0	-0.0104082	0.050092	0.436479	1.18859	1.47202	3.138	2.04207	2.48384	2.65199	1.9142	2.26476	4.89859	3.79695	4.38998	7.11213	6.64673	7.90274	8.56983	9.8402	8.07369	8.00558	11.8169	10.8563	9.90819	14.8389	60.0232	212.294	418.778	499.79	428.829	279.056	190.632	147.01	131.216	133.985
0	0	0	0	0	0	0	0	0	0	0	0	0	0	0	0.00116379	-0.0311456	0.108113	0.69854	1.16622	1.79498	2.20847	3.6024	2.94752	2.82492	3.14066	4.95358	4.19852	3.77778	4.75263	5.27466	6.1201	4.55378	5.584	10.8964	13.3384	12.9678	9.58816	11.5361	15.0855	13.0041	29.9426	120.652	289.451	454.064	495.404	421.122	292.258	198.08	174.606
0	0	0	0	0	0	0	0	0	0	0	0	0	0	4.17135e-05	-0.000481654	0.0012744	-0.0171362	0.025424	0.0092415	0.46634	0.928377	2.53627	2.04859	2.52955	4.2338	4.39926	3.35042	5.5261	4.92111	2.97797	5.09277	7.16603	5.9215	7.66121	8.05947	10.0469	7.66649	10.1004	16.434	14.5722	10.3432	13.1443	44.6346	147.915	323.164	462.073	496.416	432.708	346.238
0	0	0	0	0	0	0	0	0	0	0	0	0	0	0.00144999	-0.0167427	-0.00520803	0.00135967	-0.00704261	-0.013344	-0.0389202	0.253014	1.39323	1.9945	1.97206	2.59082	2.56733	2.59067	4.03445	3.90919	3.30574	5.11151	5.61468	3.41876	5.9118	3.72356	4.6052	7.92095	10.9715	14.9577	13.0062	12.9762	14.019	9.04247	21.3337	54.4219	155.521	312.289	433.406	488.222
0	0	0	0	0	0	0	0	0	0	0	0	0	0	-0.0526798	0.608279	0.189213	-0.0202615	0	0.000211297	-0.0218061	0.281514	1.17199	1.99647	1.40301	1.98881	1.77083	1.15113	2.54187	2.98094	3.53284	5.23548	4.42587	3.56336	7.10705	4.42898	5.99567	8.23589	6.42863	10.8065	11.5481	7.9935	15.3819	11.2291	9.32958	15.6738	18.5955	44.9508	106.365	208.251
0	0	0	0	0	0	0	0	0	0	0	0	0	0.00132569	-0.050275	0.425556	0.107361	-0.0568812	-0.023533	0.00258802	0.002163	-0.0536741	0.0994485	0.790356	0.863377	1.79528	2.98899	1.88088	2.10098	2.24457	3.02231	3.24308	4.65034	5.29817	3.32413	4.65785	6.87248	8.2452	4.77151	9.08553	11.5751	7.68948	10.501	13.1766	12.8202	11.8376	11.4414	10.9908	11.4703	21.8518
0	0	0	0	0	0	0	0	0	0	0	0	0	-0.0117246	0.114927	0.0448451	0.202085	0.434844	0.271264	-0.0712858	-0.0510361	-0.0276913	-0.068505	0.205911	0.779252	1.6244	2.04997	2.01177	2.91169	2.3564	1.88503	3.09811	3.74276	3.31408	4.56149	7.04666	4.43215	7.93423	10.4497	6.01167	7.21907	13.6797	9.92664	9.85847	8.66327	9.94327	15.631	12.6034	13.494	12.3088
0	0	0	0	0	0	0	0	0	0	0	0	0	-0.0204393	0.176688	0.339139	0.673761	1.08275	0.777454	0.332469	0.430126	0.542949	0.135183	0.0573858	0.932157	1.02398	1.40684	1.12032	2.24778	2.18989	1.22681	2.84942	4.54217	1.85853	3.50664	4.92525	4.6683	4.59894	8.864	9.97268	8.7243	9.96031	8.48848	10.6469	11.683	9.47735	17.292	10.4221	7.75699	13.1353
0	0	0	0	0	0	0	0	0	0	0	0	0	0.00209007	-0.0436318	0.216362	0.522649	0.704855	0.911698	1.15894	0.71995	0.343427	1.18409	0.65597	0.422007	1.12738	1.5508	1.35412	1.787	3.02638	0.709271	2.07256	3.56467	1.74894	2.64128	3.04056	4.07386	4.98747	5.99001	7.15556	8.3241	8.61933	6.71555	8.6857	10.2382	11.3499	11.8753	8.65158	9.74534	13.1672
0	0	0	0	0	0	0	0	0	0	0	0	0	0	-0.00271006	0.0153457	0.0924422	0.780383	1.39329	-0.0726608	0.459842	1.31668	1.20651	0.69175	0.207029	1.00586	1.03098	2.1229	1.7442	0.7946	0.918971	1.46908	2.10679	1.79585	2.26735	5.88376	4.88209	2.39329	4.77514	5.11489	6.31568	7.03402	7.65301	8.06335	4.06295	3.69944	4.19584	4.67625	6.8831	5.35613
0	0	0	0	0	0	0	0	0	0	0	0	0	0	0.000508678	-0.00390947	-0.0750236	0.439823	0.841702	0.131795	1.00936	1.49066	0.966243	0.440179	0.236818	0.992658	0.76127	1.97454	1.68509	0.811372	2.12355	1.80848	4.35803	4.10008	2.63135	6.13281	7.71144	3.27142	4.24802	7.24496	8.91061	6.82761	4.8383	5.59468	3.1709	2.23156	3.71502	5.12043	8.65506	5.22258
0	0	0	0	0	0	0	0	0	0	0	0	0	0	0	0	-0.0176534	0.295844	0.379329	0.658856	1.00157	1.10907	1.14321	1.27123	1.2766	0.926687	0.968596	1.61092	1.73386	1.63746	1.79875	1.79435	5.02767	4.50162	3.70092	4.68253	4.82422	4.04543	4.03671	6.11738	4.04986	4.30976	5.85564	2.98359	3.51546	4.01093	4.4218	6.13023	10.0597	6.47507
0	0	0	0	0	0	0	0	0	0	0	0	0	0	0	0	-0.0366434	0.467906	0.561524	0.88464	0.636026	0.444371	0.802067	1.56644	1.32217	1.28204	0.836989	0.936963	1.8936	1.94948	1.11974	1.46814	2.18146	1.88579	2.50714	4.64904	3.0631	3.56846	4.10526	5.44956	3.71932	1.20815	2.33912	2.71175	5.71939	6.0161	4.29626	3.55889	6.08972	5.64378
0	0	0	0	0	0	0	0	0	0	0	0	0	0	0	0	-0.00791026	0.0424932	0.11319	0.719724	0.530377	0.420382	0.851298	0.736946	0.941259	0.414705	0.434776	1.15071	1.77519	1.9869	1.67363	1.84075	1.95944	1.90908	1.86813	2.20037	3.87013	4.55914	2.57917	4.3178	3.87777	3.18466	3.34027	2.7273	5.41916	3.96368	3.40804	2.74616	3.66912	5.5643
0	0	0	0	0	0	0	0	0	0	0	0	0	0	0	0	0.00113727	-0.00894335	-0.0277261	0.0468962	-0.0380278	0.380787	0.590435	0.478112	0.449702	0.48953	0.106085	1.31469	0.756456	1.19008	1.93409	1.92134	1.89442	1.80117	1.82976	1.68794	1.5946	1.79241	1.77849	3.13808	2.00327	3.3259	3.54575	1.98018	3.82333	3.3521	2.15622	3.31212	3.9388	4.56071
0	0	0	0	0	0	0	0	0	0	0	0	0	0	0	0	0	0	0.000800082	-0.00923832	-0.0500615	0.639098	0.394185	0.0136332	-0.0455575	0.117392	0.137875	0.2183	0.632938	0.520384	0.570695	0.310221	0.67109	1.84539	2.05389	2.02456	1.66288	1.22398	1.45932	1.82431	2.00094	1.90777	1.59932	1.30394	3.0451	3.28491	2.15559	2.64712	3.31829	2.62767
0	0	0	0	0	0	0	0	0	0	0	0	0	0	0	0	0	0	0	0	0.00167188	-0.0369125	-0.0125732	-0.00470332	0.000810613	-0.0160091	-0.0143778	-0.0605424	0.242082	0.682839	0.125159	0.0223229	0.640026	0.547353	0.66673	1.21062	1.6936	1.35925	1.12862	1.85597	1.89413	1.59539	1.38746	1.84432	2.26199	4.46593	2.61953	2.09306	2.50104	2.2307
0	0	0	0	0	0	0	0	0	0	0	0	0	0	0	0	0	0	0	0	3.58694e-05	-0.000323884	-0.000323884	3.58694e-05	0	0	0	-0.0499823	0.486212	0.667602	-0.0957282	2.25758e-07	-0.0332478	-0.0472136	-0.0906046	0.17913	0.658464	0.87929	1.28959	1.16891	1.96533	1.09782	1.51247	1.68713	1.95393	1.98542	2.68049	3.57354	5.50388	4.44373
0	0	0	0	0	0	0	0	0	0	0	0	0	0	0	0	0	0	0	0	0	0	0	0	0	0	0	-0.0372522	0.470141	0.323236	-0.0324174	0	0	0	0.00246827	-0.0238645	-0.103502	0.692051	0.715811	0.747446	0.970015	0.926409	1.19602	2.09091	1.86112	1.57153	1.83548	2.82104	3.62733	4.15135
0	0	0	0	0	0	0	0	0	0	0	0	0	0	0	0	0	0	0	0	0	0	0	0	0	0	0	0.00348751	-0.0430274	-0.0320224	0.00321945	0	0	0	0	0	-0.0037269	0.224196	-0.00950206	0.40598	0.572026	0.291123	0.834005	1.86854	1.26696	1.79411	1.87572	1.81433	1.13267	3.46236
0	0	0	0	0	0	0	0	0	0	0	0	0	0	0	0	0	0	0	0	0	0	0	0	0	0	0	0	0	0	0	0	0	0	0	0	0.000139308	-0.0150069	0.39083	-0.0849719	-0.0776238	-0.0568322	0.744276	0.988192	0.451876	1.78743	1.69033	1.96318	1.99831	2.01097
0	0	0	0	0	0	0	0	0	0	0	0	0	0	0	0	0	0	0	0	0	0	0	0	0	0	0	0	0	0	0	0	0	0	0	0	0.00149818	-0.0195998	-0.0444342	0.852277	0.0956458	-0.0292009	0.270561	0.322453	0.0912096	0.622947	1.26245	1.36427	1.85873	1.93967
0	0	0	0	0	0	0	0	0	0	0	0	0	0	0	0	0	0	0	0	0	0	0	0	0	0	0	0	0	0	0	0	0	0	0	0	-0.0238451	0.221222	0.727722	1.10732	0.483644	-0.0592644	0.549013	0.0444324	-0.0661462	0.537204	0.931427	0.489315	0.923137	1.34489
0	0	0	0	0	0	0	0	0	0	0	0	0	0	0	0	0	0	0	0	0	0	0	0	0	0	0	0	0	0	0	0	0	0	0	0	-0.00374276	0.0411232	0.358951	-0.0923215	0.028265	-0.00334362	-0.0356256	0.383846	0.0338299	0.147032	0.0129055	0.871164	1.04587	1.01652
0	0	0	0	0	0	0	0	0	0	0	0	0	0	0	0	0	0	0	0	0	0	0	0	0	0	0	0	0	0	0	0	0	0	0	0	0.000334257	-0.00370481	-0.0355735	-8.38103e-05	-0.00383745	-0.00224812	0.0132655	0.394834	0.0313777	0.114978	0.117166	-0.0483764	0.693995	0.413642
0	0	0	0	0	0	0	0	0	0	0	0	0	0	0	0	0	0	0	0	0	0	0	0	0	0	0	0	0	0	0	0	0	0	0	0	0	0	0	0	0	0.00028578	-0.00146912	-0.0437269	-0.00346245	-0.0132009	-0.0131592	-0.0535481	0.771475	0.0903561
0	0	0	0	0	0	0	0	0	0	0	0	0	0	0	0	0	0	0	0	0	0	0	0	0	0	0	0	0	0	0	0	0	0	0	0	0	0	0	0	0	0	0	0	0	0	0	-0.00357717	0.0579502	0.00839402
0	0	0	0	0	0	0	0	0	0	0	0	0	0	0	0	0	0	0	0	0	0	0	0	0	0	0	0	0	0	0	0	0	0	0	0	0	0	0	0	0	0	0	0	0	0	0	0.000637028	-0.0103198	-0.00145719
0	0	0	0	0	0	0	0	0	0	0	0	0	0	0	0	0	0	0	0	0	0	0	0	0	0	0	0	0	0	0	0	0	0	0	0	0	0	0	0	0	0	0	0	0	0	0	0	0	0
0	0	0	0	0	0	0	0	0	0	0	0	0	0	0	0	0	0	0	0	0	0	0	0	0	0	0	0	0	0	0	0	0	0	0	0	0	0	0	0	0	0	0	0	0	0	0	0	0	0
0	0	0	0	0	0	0	0	0	0	0	0	0	0	0	0	0	0	0	0	0	0	0	0	0	0	0	0	0	0	0	0	0	0	0	0	0	0	0	0	0	0	0	0	0	0	0	0	0	0
0	0	0	0	0	0	0	0	0	0	0	0	0	0	0	0	0	0	0	0	0	0	0	0	0	0	0	0	0	0	0	0	0	0	0	0	0	0	0	0	0	0	0	0	0	0	0	0	0	0
0	0	0	0	0	0	0	0	0	0	0	0	0	0	0	0	0	0	0	0	0	0	0	0	0	0	0	0	0	0	0	0	0	0	0	0	0	0	0	0	0	0	0	0	0	0	0	0	0	0
0	0	0	0	0	0	0	0	0	0	0	0	0	0	0	0	0	0	0	0	0	0	0	0	0	0	0	0	0	0	0	0	0	0	0	0	0	0	0	0	0	0	0	0	0	0	0	0	0	0
0	0	0	0	0	0	0	0	0	0	0	0	0	0	0	0	0	0	0	0	0	0	0	0	0	0	0	0	0	0	0	0	0	0	0	0	0	0	0	0	0	0	0	0	0	0	0	0	0	0
0	0	0	0	0	0	0	0	0	0	0	0	0	0	0	0	0	0	0	0	0	0	0	0	0	0	0	0	0	0	0	0	0	0	0	0	0	0	0	0	0	0	0	0	0	0	0	0	0	0
0	0	0	0	0	0	0	0	0	0	0	0	0	0	0	0	0	0	0	0	0	0	0	0	0	0	0	0	0	0	0	0	0	0	0	0	0	0	0	0	0	0	0	0	0	0	0	0	0	0
0	0	0	0	0	0	0	0	0	0	0	0	0	0	0	0	0	0	0	0	0	0	0	0	0	0	0	0	0	0	0	0	0	0	0	0	0	0	0	0	0	0	0	0	0	0	0	0	0	0
0	0	0	0	0	0	0	0	0	0	0	0	0	0	0	0	0	0	0	0	0	0	0	0	0	0	0	0	0	0	0	0	0	0	0	0	0	0	0	0	0	0	0	0	0	0	0	0	0	0
0	0	0	0	0	0	0	0	0	0	0	0	0	0	0	0	0	0	0	0	0	0	0	0	0	0	0	0	0	0	0	0	0	0	0	0	0	0	0	0	0	0	0	0	0	0	0	0	0	0
0	0	0	0	0	0	0	0	0	0	0	0	0	0	0	0	0	0	0	0	0	0	0	0	0	0	0	0	0	0	0	0	0	0	0	0	0	0	0	0	0	0	0	0	0	0	0	0	0	0
0	0	0	0	0	0	0	0	0	0	0	0	0	0	0	0	0	0	0	0	0	0	0	0	0	0	0	0	0	0	0	0	0	0	0	0	0	0	0	0	0	0	0	0	0	0	0	0	0	0
0	0	0	0	0	0	0	0	0	0	0	0	0	0	0	0	0	0	0	0	0	0	0	0	0	0	0	0	0	0	0	0	0	0	0	0	0	0	0	0	0	0	0	0	0	0	0	0	0	0
0	0	0	0	0	0	0	0	0	0	0	0	0	0	0	0	0	0	0	0	0	0	0	0	0	0	0	0	0	0	0	0	0	0	0	0	0	0	0	0	0	0	0	0	0	0	0	0	0	0
0	0	0	0	0	0	0	0	0	0	0	0	0	0	0	0	0	0	0	0	0	0	0	0	0	0	0	0	0	0	0	0	0	0	0	0	0	0	0	0	0	0	0	0	0	0	0	0	0	0
0	0	0	0	0	0	0	0	0	0	0	0	0	0	0	0	0	0	0	0	0	0	0	0	0	0	0	0	0	0	0	0	0	0	0	0	0	0	0	0	0	0	0	0	0	0	0	0	0	0
0	0	0	0	0	0	0	0	0	0	0	0	0	0	0	0	0	0	0	0	0	0	0	0	0	0	0	0	0	0	0	0	0	0	0	0	0	0	0	0	0	0	0	0	0	0	0	0	0	0
0	0	0	0	0	0	0	0	0	0	0	0	0	0	0	0	0	0	0	0	0	0	0	0	0	0	0	0	0	0	0	0	0	0	0	0	0	0	0	0	0	0	0	0	0	0	0	0	0	0
0	0	0	0	0	0	0	0	0	0	0	0	0	0	0	0	0	0	0	0	0	0	0	0	0	0	0	0	0	0	0	0	0	0	0	0	0	0	0	0	0	0	0	0	0	0	0	0	0	0
0	0	0	0	0	0	0	0	0	0	0	0	0	0	0	0	0	0	0	0	0	0	0	0	0	0	0	0	0	0	0	0	0	0	0	0	0	0	0	0	0	0	0	0	0	0	0	0	0	0
0	0	0	0	0	0	0	0	0	0	0	0	0	0	0	0	0	0	0	0	0	0	0	0	0	0	0	0	0	0	0	0	0	0	0	0	0	0	0	0	0	0	0	0	0	0	0	0	0	0
0	0	0	0	0	0	0	0	0	0	0	0	0	0	0	0	0	0	0	0	0	0	0	0	0	0	0	0	0	0	0	0	0	0	0	0	0	0	0	0	0	0	0	0	0	0	0	0	0	0
0	0	0	0	0	0	0	0	0	0	0	0	0	0	0	0	0	0	0	0	0	0	0	0	0	0	0	0	0	0	0	0	0	0	0	0	0	0	0	0	0	0	0	0	0	0	0	0	0	0
0	0	0	0	0	0	0	0	0	0	0	0	0	0	0	0	0	0	0	0	0	0	0	0	0	0	0	0	0	0	0	0	0	0	0	0	0	0	0	0	0	0	0	0	0	0	0	0	0	0
[truncated: 206 more columns]

## Sheet: FigureS1_6b_red
0	0	0	0	0	0	0	0	0	0	0	0	0	0	0	0	0	0	0	0	0	0	0	0	0	0	0	0	0	0	0	0	0	0	0	0	0	0	0	0	0	0	0	0	0	0	0	0	0	0
0	0	0	0	0	0	0	0	0	0	0	0	0	0	0	0	0	0	0	0	0	0	0	0	0	0	0	0	0	0	0	0	0	0	0	0	0	0	0	0	0	0	0	0	0	0	0	0	0	0
0	0	0	0	0	0	0	0	0	0	0	0	0	0	0	0	0	0	0	0	0	0	0	0	0	0	0	0	0	0	0	0	0	0	0	0	0	0	0	0	0	0	0	0	0	0	0	0	0	0
0	0	0	0	0	0	0	0	0	0	0	0	0	0	0	0	0	0	0	0	0	0	0	0	0	0	0	0	0	0	0	0	0	0	0	0	0	0	0	0	0	0	0	0	0	0	0	0	0	0
0	0	0	0	0	0	0	0	0	0	0	0	0	0	0	0	0	0	0	0	0	0	0	0	0	0	0	0	0	0	0	0	0	0	0	0	0	0	0	0	0	0	0	0	0	0	0	0	0	0
0	0	0	0	0	0	0	0	0	0	0	0	0	0	0	0	0	0	0	0	0	0	0	0	0	0	0	0	0	0	0	0	0	0	0	0	0	0	0	0	0	0	0	0	0	0	0	0	0	0
0	0	0	0	0	0	0	0	0	0	0	0	0	0	0	0	0	0	0	0	0	0	0	0	0	0	0	0	0	0	0	0	0	0	0	0	0	0	0	0	0	0	0	0	0	0	0	0	0	0
0	0	0	0	0	0	0	0	0	0	0	0	0	0	0	0	0	0	0	0	0	0	0	0	0	0	0	0	0	0	0	0	0	0	0	0	0	0	0	0	0	0	0	0	0	0	0	0	0	0
0	0	0	0	0	0	0	0	0	0	0	0	0	0	0	0	0	0	0	0	0	0	0	0	0	0	0	0	0	0	0	0	0	0	0	0	0	0	0	0	0	0	0	0	0	0	0	0	0	0
0	0	0	0	0	0	0	0	0	0	0	0	0	0	0	0	0	0	0	0	0	0	0	0	0	0	0	0	0	0	0	0	0	0	0	0	0	0	0	0	0	0	0	0	0	0	0	0	0	0
0	0	0	0	0	0	0	0	0	0	0	0	0	0	0	0	0	0	0	0	0	0	0	0	0	0	0	0	0	0	0	0	0	0	0	0	0	0	0	0	0	0	0	0	0	0	0	0	0	0
0	0	0	0	0	0	0	0	0	0	0	0	0	0	0	0	0	0	0	0	0	0	0	0	0	0	0	0	0	0	0	0	0	0	0	0	0	0	0	0	0	0	0	0	0	0	0	0	0	0
0	0	0	0	0	0	0	0	0	0	0	0	0	0	0	0	0	0	0	0	0	0	0	0	0	0	0	0	0	0	0	0	0	0	0	0	0	0	0	0	0	0	0	0	0	0	0	0	0	0
0	0	0	0	0	0	0	0	0	0	0	0	0	0	0	0	0	0	0	0	0	0	0	0	0	0	0	0	0	0	0	0	0	0	0	0	0	0	0	0	0	0	0	0	0	0	0	0	0	0
0	0	0	0	0	0	0	0	0	0	0	0	0	0	0	0	0	0	0	0	0	0	0	0	0	0	0	0	0	0	0	0	0	0	0	0	0	0	0	0	0	0	0	0	0	0	0	0	0	0
0	0	0	0	0	0	0	0	0	0	0	0	0	0	0	0	0	0	0	0	0	0	0	0	0	0	0	0	0	0	0	0	0	0	0	0	0	0	0	0	0	0	0	0	0	0	0	0	0	0
0	0	0	0	0	0	0	0	0	0	0	0	0	0	0	0	0	0	0	0	0	0	0	0	0	0	0	0	0	0	0	0	0	0	0	0	0	0	0	0	0	0	0	0	0	0	0	0	0	0
0	0	0	0	0	0	0	0	0	0	0	0	0	0	0	0	0	0	0	0	0	0	0	0	0	0	0	0	0	0	0	0	0	0	0	0	0	0	0	0	0	0	0	0	0	0	0	0	0	0
0	0	0	0	0	0	0	0	0	0	0	0	0	0	0	0	0	0	0	0	0	0	0	0	0	0	0	0	0	0	0	0	0	0	0	0	0	0	0	0	0	0	0	0	0	0	0	0	0	0
0	0	0	0	0	0	0	0	0	0	0	0	0	0	0	0	0	0	0	0	0	0	0	0	0	0	0	0	0	0	0	0	0	0	0	0	0	0	0	0	0	0	0	0	0	0	0	0	0	0
0	0	0	0	0	0	0	0	0	0	0	0	0	0	0	0	0	0	0	0	0	0	0	0	0	0	0	0	0	0	0	0	0	0	0	0	0	0	0	0	0	0	0	0	0	0	0	0	0	0
0	0	0	0	0	0	0	0	0	0	0	0	0	0	0	0	0	0	0	0	0	0	0	0	0	0	0	0	0	0	0	0	0	0	0	0	0	0	0	0	0	0	0	0	0	0	0	0	0	0
0	0	0	0	0	0	0	0	0	0	0	0	0	0	0	0	0	0	0	0	0	0	0	0	0	0	0	0	0	0	0	0	0	0	0	0	0	0	0	0	0	0	0	0	0	0	0	0	0	0
0	0	0	0	0	0	0	0	0	0	0	0	0	0	0	0	0	0	0	0	0	0	0	0	0	0	0	0	0	0	0	0	0	0	0	0	0	0	0	0	0	0	0	0	0	0	0	0	0	0
0	0	0	0	0	0	0	0	0	0	0	0	0	0	0	0	0	0	0	0	0	0	0	0	0	0	0	0	0	0	0	0	0	0	0	0	0	0	0	0	0	0	0	0	0	0	0	0	0	0
0	0	0	0	0	0	0	0	0	0	0	0	0	0	0	0	0	0	0	0	0	0	0	0	0	0	0	0	0	0	0	0	0	0	0	0	0	0	0	0	0	0	0	0	0	0	0	0	0	0
0	0	0	0	0	0	0	0	0	0	0	0	0	0	0	0	0	0	0	0	0	0	0	0	0	0	0	0	0	0	0	0	0	0	0	0	0	0	0	0	0	0	0	0	0	0	0	0	0	0
0	0	0	0	0	0	0	0	0	0	0	0	0	0	0	0	0	0	0	0	0	0	0	0	0	0	0	0	0	0	0	0	0	0	0	0	0	0	0	0	0	0	0	0	0	0	0	0	0	0
0	0	0	0	0	0	0	0	0	0	0	0	0	0	0	0	0	0	0	0	0	0	0	0	0	0	0	0	0	0	0	0	0	0	0	0	0	0	0	0	0	0	0	0	0	0	0	0	0	0
0	0	0	0	0	0	0	0	0	0	0	0	0	0	0	0	0	0	0	0	0	0	0	0	0	0	0	0	0	0	0	0	0	0	0	0	0	0	0	0	0	0	0	0	0	0	0	0	0	0
0	0	0	0	0	0	0	0	0	0	0	0	0	0	0	0	0	0	0	0	0	0	0	0	0	0	0	0	0	0	0	0	0	0	0	0	0	0	0	0	0	0	0	0	0	0	0	0	0	0
0	0	0	0	0	0	0	0	0	0	0	0	0	0	0	0	0	0	0	0	0	0	0	0	0	0	0	0	0	0	0	0	0	0	0	0	0	0	0	0	0	0	0	0	0	0	0	0	0	0
0	0	0	0	0	0	0	0	0	0	0	0	0	0	0	0	0	0	0	0	0	0	0	0	0	0	0	0	0	0	0	0	0	0	0	0	0	0	0	0	0	0	0	0	0	0	0	0	0	0
0	0	0	0	0	0	0	0	0	0	0	0	0	0	0	0	0	0	0	0	0	0	0	0	0	0	0	0	0	0	0	0	0	0	0	0	0	0	0	0	0	0	0	0	0	0	0	0	0	0
0	0	0	0	0	0	0	0	0	0	0	0	0	0	0	0	0	0	0	0	0	0	0	0	0	0	0	0	0	0	0	0	0	0	0	0	0	0	0	0	0	0	0	0	0	0	0	0	0	0
0	0	0	0	0	0	0	0	0	0	0	0	0	0	0	0	0	0	0	0	0	0	0	0	0	0	0	0	0	0	0	0	0	0	0	0	0	0	0	0	0	0	0	0	0	0	0	0	0	0
0	0	0	0	0	0	0	0	0	0	0	0	0	0	0	0	0	0	0	0	0	0	0	0	0	0	0	0	0	0	0	0	0	0	0	0	0	0	0	0	0	0	0	0	0	0	0	0	0	0
0	0	0	0	0	0	0	0	0	0	0	0	0	0	0	0	0	0	0	0	0	0	0	0	0	0	0	0	0	0	0	0	0	0	0	0	0	0	0	0	0	0	0	0	0	0	0	0	0	0
0	0	0	0	0	0	0	0	0	0	0	0	0	0	0	0	0	0	0	0	0	0	0	0	0	0	0	0	0	0	0	0	0	0	0	0	0	0	0	0	0	0	0	0	0	0	0	0	0	0
0	0	0	0	0	0	0	0	0	0	0	0	0	0	0	0	0	0	0	0	0	0	0	0	0	0	0	0	0	0	0	0	0	0	0	0	0	0	0	0	0	0	0	0	0	0	0	0	0	0
0	0	0	0	0	0	0	0	0	0	0	0	0	0	0	0	0	0	0	0	0	0	0	0	0	0	0	0	0	0	0	0	0	0	0	0	0	0	0	0	0	0	0	0	0	0	0	0	0	0
0	0	0	0	0	0	0	0	0	0	0	0	0	0	0	0	0	0	0	0	0	0	0	0	0	0	0	0	0	0	0	0	0	0	0	0	0	0	0	0	0	0	0	0	0	0	0	0	0	0
0	0	0	0	0	0	0	0	0	0	0	0	0	0	0	0	0	0	0	0	0	0	0	0	0	0	0	0	0	0	0	0	0	0	0	0	0	0	0	0	0	0	0	0	0	0	0	0	0	0
0	0	0	0	0	0	0	0	0	0	0	0	0	0	0	0	0	0	0	0	0	0	0	0	0	0	0	0	0	0	0	0	0	0	0	0	0	0	0	0	0	0	0	0	0	0	0	0	0	0
0	0	0	0	0	0	0	0	0	0	0	0	0	0	0	0	0	0	0	0	0	0	0	0	0	0	0	0	0	0	0	0	0	0	0	0	0	0	0	0	0	0	0	0	0	0	0	0	0	0
0	0	0	0	0	0	0	0	0	0	0	0	0	0	0	0	0	0	0	0	0	0	0	0	0	0	0	0	0	0	0	0	0	0	0	0	0	0	0	0	0	0	0	0	0	0	0	0	0	0
0	0	0	0	0	0	0	0	0	0	0	0	0	0	0	0	0	0	0	0	0	0	0	0	0	0	0	0	0	0	0	0	0	0	0	0	0	0	0	0	0	0	0	0	0	0	0	0	0	0
0	0	0	0	0	0	0	0	0	0	0	0	0	0	0	0	0	0	0	0	0	0	0	0	0	0	0	0	0	0	0	0	0	0	0	0	0	0	0	0	0	0	0	0	0	0	0	0	0	0
0	0	0	0	0	0	0	0	0	0	0	0	0	0	0	0	0	0	0	0	0	0	0	0	0	0	0	0	0	0	0	0	0	0	0	0	0	0	0	0	0	0	0	0	0	0	0	0	0	0
0	0	0	0	0	0	0	0	0	0	0	0	0	0	0	0	0	0	0	0	0	0	0	0	0	0	0	0	0	0	0	0	0	0	0	0	0	0	0	0	0	0	0	0	0	0	0	0	0	0
0	0	0	0	0	0	0	0	0	0	0	0	0	0	0	0	0	0	0	0	0	0	0	0	0	0	0	0	0	0	0	0	0	0	0	0	0	0	0	0	0	0	0	0	0	0	0	0	0	0
0	0	0	0	0	0	0	0	0	0	0	0	0	0	0	0	0	0	0	0	0	0	0	0	0	0	0	0	0	0	0	0	0	0	0	0	0	0	0	0	0	0	0	0	0	0	0	0	0	0
0	0	0	0	0	0	0	0	0	0	0	0	0	0	0	0	0	0	0	0	0	0	0	0	0	0	0	0	0	0	0	0	0	0	0	0	0	0	0	0	0	0	0	0	0	0	0	0	0	0
0	0	0	0	0	0	0	0	0	0	0	0	0	0	0	0	0	0	0	0	0	0	0	0	0	0	0	0	0	0	0	0	0	0	0	0	0	0	0	0	0	0	0	0	0	0	0	0	0	0
0	0	0	0	0	0	0	0	0	0	0	0	0	0	0	0	0	0	0	0	0	0	0	0	0	0	0	0	0	0	0	0	0	0	0	0	0	0	0	0	0	0	0	0	0	0	0	0	0	0
0	0	0	0	0	0	0	0	0	0	0	0	0	0	0	0	0	0	0	0	0	0	0	0	0	0	0	0	0	0	0	0	0	0	0	0	0	0	0	0	0	0	0	0	0	0	0	0	0	0
0	0	0	0	0	0	0	0	0	0	0	0	0	0	0	0	0	0	0	0	0	0	0	0	0	0	0	0	0	0	0	0	0	0	0	0	0	0	0	0	0	0	0	0	0	0	0	0	0	0
0	0	0	0	0	0	0	0	0	0	0	0	0	0	0	0	0	0	0	0	0	0	0	0	0	0	0	0	0	0	0	0	0	0	0	0	0	0	0	0	0	0	0	0	0	0	0	0	0	0
0	0	0	0	0	0	0	0	0	0	0	0	0	0	0	0	0	0	0	0	0	0	0	0	0	0	0	0	0	0	0	0	0	0	0	0	0	0	0	0	0	0	0	0	0	0	0	0	0	0
0	0	0	0	0	0	0	0	0	0	0	0	0	0	0	0	0	0	0	0	0	0	0	0	0	0	0	0	0	0	0	0	0	0	0	0	0	0	0	0	0	0	0	0	0	0	0	0	0	0
0	0	0	0	0	0	0	0	0	0	0	0	0	0	0	0	0	0	0	0	0	0	0	0	0	0	0	0	0	0	0	0	0	0	0	0	0	0	0	0	0	0	0	0	0	0	0	0	0	0
0	0	0	0	0	0	0	0	0	0	0	0	0	0	0	0	0	0	0	0	0	0	0	0	0	0	0	0	0	0	0	0	0	0	0	0	0	0	0	0	0	0	0	0	0	0	0	0	0	0
0	0	0	0	0	0	0	0	0	0	0	0	0	0	0	0	0	0	0	0	0	0	0	0	0	0	0	0	0	0	0	0	0	0	0	0	0	0	0	0	0	0	0	0	0	0	0	0	0	0
0	0	0	0	0	0	0	0	0	0	0	0	0	0	0	0	0	0	0	0	0	0	0	0	0	0	0	0	0	0	0	0	0	0	0	0	0	0	0	0	0	0	0	0	0	0	0	0	0	0
0	0	0	0	0	0	0	0	0	0	0	0	0	0	0	0	0	0	0	0	0	0	0	0	0	0	0	0	0	0	0	0	0	0	0	0	0	0	0	0	0	0	0	0	0	0	0	0	0	0
0	0	0	0	0	0	0	0	0	0	0	0	0	0	0	0	0	0	0	0	0	0	0	0	0	0	0	0	0	0	0	0	0	0	0	0	0	0	0	0	0	0	0	0	0	0	0	0	0	0
0	0	0	0	0	0	0	0	0	0	0	0	0	0	0	0	0	0	0	0	0	0	0	0	0	0	0	0	0	0	0	0	0	0	0	0	0	0	0	0	0	0	0	0	0	0	0	0	0	0
0	0	0	0	0	0	0	0	0	0	0	0	0	0	0	0	0	0	0	0	0	0	0	0	0	0	0	0	0	0	0	0	0	0	0	0	0	0	0	0	0	0	0	0	0	0	0	0	0	0
0	0	0	0	0	0	0	0	0	0	0	0	0	0	0	0	0	0	0	0	0	0	0	0	0	0	0	0	0	0	0	0	0	0	0	0	0	0	0	0	0	0	0	0	0	0	0	0	0	0
0	0	0	0	0	0	0	0	0	0	0	0	0	0	0	0	0	0	0	0	0	0	0	0	0	0	0	0	0	0	0	0	0	0	0	0	0	0	0	0	0	0	0	0	0	0	0	0	0	1
0	0	0	0	0	0	0	0	0	0	0	0	0	0	0	0	0	0	0	0	0	0	0	0	0	0	0	0	0	0	0	0	0	0	0	0	0	0	0	0	0	0	0	0	0	0	0	0	0	1
0	0	0	0	0	0	0	0	0	0	0	0	0	0	0	0	0	0	0	0	0	0	0	0	0	0	0	0	0	0	0	0	0	0	0	0	0	0	0	0	0	0	0	0	0	0	0	0	0	1
0	0	0	0	0	0	0	0	0	0	0	0	0	0	0	0	0	0	0	0	0	0	0	0	0	0	0	0	0	0	0	0	0	0	0	0	0	0	0	0	0	0	0	0	0	0	0	1	1	0
0	0	0	0	0	0	0	0	0	0	0	0	0	0	0	0	0	0	0	0	0	0	0	0	0	0	0	0	0	0	0	0	0	0	0	0	0	0	0	0	0	0	0	0	0	1	1	1	1	1
0	0	0	0	0	0	0	0	0	0	0	0	0	0	0	0	0	0	0	0	0	0	0	0	0	0	0	0	0	0	0	0	0	0	0	0	0	0	0	0	0	0	1	1	1	1	1	1	2	3
0	0	0	0	0	0	0	0	0	0	0	0	0	0	0	0	0	0	0	0	0	0	0	0	0	0	0	0	0	0	0	0	0	0	0	0	0	0	0	0	0	1	1	1	2	2	1	3	2	3
0	0	0	0	0	0	0	0	0	0	0	0	0	0	0	0	0	0	0	0	0	0	0	0	0	0	0	0	0	0	0	0	0	0	0	0	0	0	0	1	1	1	1	1	3	2	2	2	3	4
0	0	0	0	0	0	0	0	0	0	0	0	0	0	0	0	0	0	0	0	0	0	0	0	0	0	0	0	0	0	0	0	0	0	0	0	0	0	1	1	1	1	2	3	2	3	2	5	6	4
0	0	0	0	0	0	0	0	0	0	0	0	0	0	0	0	0	0	0	0	0	0	0	0	0	0	0	0	0	0	0	0	0	0	0	0	0	0	1	1	1	3	4	3	3	4	4	4	4	6
0	0	0	0	0	0	0	0	0	0	0	0	0	0	0	0	0	0	0	0	0	0	0	0	0	0	0	0	0	0	0	0	0	0	0	0	0	0	1	1	2	3	3	6	7	6	4	6	7	6
0	0	0	0	0	0	0	0	0	0	0	0	0	0	0	0	0	0	0	0	0	0	0	0	0	0	0	0	0	0	0	0	0	0	0	1	1	1	2	2	2	3	5	6	5	4	6	8	6	7
0	0	0	0	0	0	0	0	0	0	0	0	0	0	0	0	0	0	0	0	0	0	0	0	0	0	0	0	0	0	0	0	1	0	1	1	1	3	3	2	3	4	3	4	5	6	5	7	8	26
0	0	0	0	0	0	0	0	0	0	0	0	0	0	0	0	0	0	0	0	0	0	0	0	0	0	0	0	0	0	0	0	1	1	1	1	2	2	2	3	4	3	4	6	4	5	8	10	44	90
0	0	0	0	0	0	0	0	0	0	0	0	0	0	0	0	0	0	0	0	0	0	0	0	0	0	0	0	0	0	1	1	1	1	1	2	1	2	4	3	2	3	8	6	8	11	16	59	104	94
0	0	0	0	0	0	0	0	0	0	0	0	0	0	0	0	0	0	0	0	0	0	0	0	0	0	1	1	1	1	1	1	1	1	1	2	2	3	5	3	3	5	6	8	10	24	79	111	88	50
0	0	0	0	0	0	0	0	0	0	0	0	0	0	0	0	0	0	0	0	0	0	0	1	1	0	0	1	1	1	1	2	2	2	2	2	3	5	4	3	4	3	8	9	34	93	110	76	44	33
0	0	0	0	0	0	0	0	0	0	0	0	0	0	0	0	0	0	0	0	0	0	0	1	1	0	0	1	0	1	1	3	4	3	3	2	2	3	4	5	4	9	10	47	101	101	63	37	30	28
0	0	0	0	0	0	0	0	0	0	0	0	0	0	0	0	0	0	0	0	0	0	0	0	0	0	0	1	1	1	2	3	4	3	3	3	2	4	7	5	11	14	60	109	95	53	31	28	29	27
0	0	0	0	0	0	0	0	0	0	0	0	0	0	0	0	0	0	0	0	0	0	0	0	0	0	0	1	1	2	2	3	4	4	3	3	4	7	6	11	17	70	114	87	49	36	29	26	27	26
0	0	0	0	0	0	0	0	0	0	0	0	0	0	0	0	0	0	0	0	0	0	0	0	0	0	1	1	2	3	3	3	5	4	2	5	5	5	8	18	76	113	80	38	29	31	30	28	26	32
0	0	0	0	0	0	0	0	0	0	0	0	0	0	0	0	0	0	0	0	0	0	0	0	0	1	1	1	3	4	2	4	7	3	6	9	7	10	22	84	110	72	36	25	24	26	27	27	34	39
0	0	0	0	0	0	0	0	0	0	0	0	0	0	0	0	0	0	0	0	0	0	0	0	1	1	2	2	2	2	2	5	4	4	9	8	9	26	89	106	62	33	31	29	28	26	29	33	34	29
0	0	0	0	0	0	0	0	0	0	0	0	0	0	0	0	0	0	0	0	0	0	0	1	1	1	4	4	1	2	5	3	3	7	7	8	28	92	102	58	34	31	30	29	29	30	31	30	30	32
0	0	0	0	0	0	0	0	0	0	0	0	0	0	0	0	0	0	0	0	0	0	0	1	2	2	3	2	1	4	5	3	6	7	7	29	96	105	54	29	32	31	29	26	29	29	26	28	34	47
0	0	0	0	0	0	0	0	0	0	0	0	0	0	0	0	0	0	0	0	0	0	0	1	1	1	3	2	4	4	3	7	7	8	29	93	101	55	32	29	31	30	28	33	35	27	31	39	51	70
0	0	0	0	0	0	0	0	0	0	0	0	1	1	0	0	0	0	0	0	0	0	1	2	2	2	3	4	6	4	4	6	8	31	96	99	53	34	35	33	33	27	27	39	35	35	45	58	76	83
0	0	0	0	0	0	0	0	0	0	0	0	0	0	0	0	0	0	0	0	0	1	1	2	3	2	2	4	4	5	5	6	27	91	102	54	32	33	31	33	31	28	36	39	36	51	67	77	83	79
0	0	0	0	0	0	0	0	0	0	0	0	0	0	0	0	0	0	0	0	1	1	1	2	3	3	3	3	3	6	5	23	88	99	57	36	31	26	27	33	30	36	43	42	56	74	82	84	80	79
0	0	0	0	0	0	0	0	0	0	0	0	0	0	0	0	0	0	0	1	1	1	2	3	3	3	4	3	5	6	22	83	102	58	34	32	26	24	32	36	36	43	50	68	83	84	81	80	82	83
0	0	0	0	0	0	0	0	0	0	0	0	0	0	0	0	1	1	1	1	1	2	2	3	2	5	5	5	5	19	82	101	57	31	26	25	26	30	34	36	42	57	77	88	85	80	78	83	86	80
0	0	0	0	0	0	0	0	0	0	0	0	0	0	0	0	0	1	1	1	2	3	3	2	3	5	3	2	12	69	107	65	31	29	28	33	33	31	36	41	61	86	91	83	79	79	83	87	82	79
0	0	0	0	0	0	0	0	0	0	0	0	0	0	0	0	0	1	1	2	2	3	1	3	3	3	2	8	59	102	66	32	27	32	37	35	32	35	43	63	89	93	85	81	82	85	83	80	86	98
0	0	0	0	0	0	0	0	0	0	0	0	0	0	0	0	1	1	2	3	1	1	2	5	5	4	6	48	100	77	34	27	27	30	35	33	35	43	61	89	96	88	85	84	85	84	82	92	110	194
0	0	0	0	0	0	0	0	0	0	0	0	0	0	0	0	1	1	2	2	2	3	3	3	4	4	34	97	83	40	32	32	30	32	36	37	46	62	82	89	90	90	83	82	82	84	0	70	182	255
0	0	0	0	0	0	0	0	1	1	0	0	0	0	1	1	1	1	2	1	2	4	6	4	3	22	87	92	39	24	28	28	36	42	39	51	74	86	86	85	84	79	77	79	86	0	26	126	218	255
0	0	0	0	0	0	1	0	0	0	0	0	0	1	1	1	2	3	1	1	2	4	5	5	11	72	103	52	23	25	24	34	44	44	60	84	91	86	84	82	71	66	76	89	0	18	110	174	218	242
0	0	1	1	0	0	0	0	0	0	0	0	0	1	1	2	3	5	2	1	4	4	4	6	54	101	66	31	31	25	33	46	45	66	94	93	81	81	79	68	63	71	0	0	2	114	190	214	206	190
0	0	0	0	0	1	0	0	0	0	1	0	0	1	1	2	2	3	1	2	4	2	2	33	95	79	34	35	30	29	46	46	67	97	92	76	73	76	66	60	71	0	0	0	86	174	230	234	210	186
0	0	0	0	0	0	0	0	0	0	1	1	1	1	1	2	3	2	2	5	5	2	15	78	93	44	28	34	32	41	44	66	97	87	70	67	63	57	54	68	91	0	26	98	150	190	222	238	242	234
0	0	0	0	0	0	0	0	0	0	0	1	1	1	2	3	3	2	2	5	4	4	53	105	59	27	29	31	41	42	61	97	88	64	63	66	53	42	60	88	0	58	150	206	210	194	194	230	255	255
0	0	0	0	0	0	0	0	0	0	0	1	1	1	3	2	5	3	2	2	1	25	93	81	32	33	31	36	41	55	95	92	61	56	55	57	42	49	86	0	58	162	246	255	255	206	186	226	255	255
0	0	0	0	0	0	0	0	0	0	0	1	1	2	2	2	4	4	2	2	10	69	98	48	35	38	32	38	51	87	99	66	53	52	48	39	37	73	0	58	150	238	255	255	255	242	210	226	255	255
0	0	0	0	0	0	0	0	0	0	0	0	1	2	3	2	3	3	3	5	36	99	76	37	37	30	32	43	76	99	68	51	51	49	41	26	58	0	46	154	234	255	255	255	255	255	250	234	222	226
0	0	0	0	0	0	0	0	0	0	1	1	2	2	2	2	3	4	5	12	70	95	45	35	34	27	37	61	94	73	45	49	46	46	27	35	0	42	142	234	255	255	255	255	255	255	255	254	206	186
0	0	0	0	0	0	0	0	0	0	1	2	4	4	2	4	3	3	4	35	96	67	24	34	38	34	49	84	85	46	45	49	45	28	21	65	54	134	222	255	255	255	255	255	255	255	255	255	238	202
0	0	0	0	0	0	0	0	0	1	1	2	4	4	2	3	3	3	12	75	101	41	27	38	34	39	69	84	52	40	47	51	44	13	43	38	142	226	255	255	255	255	255	255	255	255	255	255	255	250
0	0	0	0	0	0	0	0	1	1	2	2	4	4	3	2	4	5	32	99	77	24	35	35	29	53	83	69	39	42	45	52	28	19	72	90	218	255	255	255	255	255	255	255	255	255	255	255	255	255
0	0	0	0	0	0	0	1	1	1	3	2	3	3	2	3	7	10	60	98	44	20	36	29	40	71	78	52	46	49	50	41	13	47	18	154	255	255	255	255	255	255	255	255	255	255	255	255	255	255
0	0	0	0	0	0	0	0	1	1	1	2	3	4	3	3	5	24	88	82	30	31	32	28	54	78	67	46	51	51	47	23	29	81	110	218	255	255	255	255	255	255	255	255	255	255	255	255	255	255
0	0	0	0	0	0	0	0	1	1	1	2	3	4	5	2	3	48	106	61	29	42	26	31	65	77	62	55	56	48	31	24	59	96	198	255	255	255	255	255	255	255	255	255	255	255	255	255	255	255
0	0	0	0	0	0	0	1	2	2	2	1	3	3	7	4	13	76	97	43	34	39	23	41	72	74	62	61	55	44	32	47	80	198	255	255	255	255	255	255	255	255	255	255	255	255	255	255	255	255
0	0	0	0	0	0	0	1	2	2	1	1	5	4	7	8	36	97	76	33	41	32	23	49	67	68	66	66	56	39	40	63	92	255	255	255	255	255	255	255	255	255	255	255	255	255	255	255	255	255
0	0	0	0	0	0	0	1	1	2	2	2	2	2	7	10	57	101	52	27	41	31	26	50	62	65	68	66	59	45	52	73	102	255	255	255	254	255	255	255	255	255	230	214	246	255	255	255	242	210
0	0	0	0	0	0	0	1	1	2	2	4	2	2	7	15	75	92	37	28	36	32	34	52	65	69	68	63	58	54	69	89	255	255	255	255	242	255	255	255	255	255	198	174	214	255	255	255	214	182
0	0	0	0	0	0	0	1	1	2	3	4	4	3	4	27	87	72	32	34	33	34	36	55	69	65	64	61	59	66	81	103	255	255	255	255	255	255	255	255	255	255	210	166	182	218	238	226	202	198
0	0	0	0	0	0	1	2	1	2	2	3	5	2	3	49	94	51	26	32	34	34	35	61	65	55	62	60	65	79	86	110	255	255	255	255	255	255	255	255	255	255	234	178	158	158	162	178	202	230
0	0	0	0	0	1	1	2	2	2	2	3	5	2	13	75	96	39	24	34	38	29	36	63	55	50	60	60	73	85	89	255	255	255	255	255	255	255	255	255	255	255	250	194	154	126	122	158	214	255
0	0	0	0	0	1	1	2	3	2	3	3	3	2	25	90	84	27	24	38	41	31	38	59	50	48	53	62	82	85	95	255	255	255	255	255	255	255	255	255	255	255	255	222	178	138	130	178	250	255
0	0	0	0	0	1	1	2	4	4	4	3	5	5	39	95	60	24	31	34	40	38	41	50	45	46	56	70	88	86	103	255	255	255	255	255	255	255	255	255	255	255	255	255	214	174	166	218	255	255
0	0	0	0	1	1	1	2	4	4	3	3	4	7	55	95	45	27	33	31	40	37	39	44	38	48	70	78	87	91	112	255	255	255	255	255	255	255	255	222	214	238	255	255	242	206	202	255	255	255
0	0	0	0	0	1	1	1	4	5	3	2	4	10	69	87	34	27	29	31	37	36	40	36	40	62	72	80	89	93	116	255	255	255	255	255	255	255	255	222	206	222	250	255	242	226	238	255	255	255
0	0	0	0	0	1	1	2	2	3	2	2	5	19	85	79	27	32	27	27	35	39	40	33	54	75	71	82	91	95	238	255	255	255	255	255	255	255	255	250	218	214	214	222	230	246	255	255	255	255
0	0	0	0	1	1	3	3	2	3	3	4	4	30	93	69	28	36	24	26	35	41	34	42	70	73	82	90	90	102	255	255	222	194	242	255	255	255	255	255	242	210	190	190	218	255	255	255	255	255
0	0	0	0	1	1	4	3	2	3	4	5	4	44	91	54	32	35	22	31	44	45	33	61	84	72	83	94	93	105	255	255	218	178	214	255	255	255	255	255	255	226	190	186	218	255	255	255	255	255
0	0	0	0	1	1	2	2	3	3	3	3	6	57	89	42	32	33	21	35	50	40	41	77	87	77	82	93	94	106	255	255	254	214	214	230	250	255	255	255	255	254	210	198	230	255	255	255	255	255
0	0	0	0	1	1	1	2	2	3	3	3	9	68	86	34	30	32	25	39	44	32	56	88	86	84	86	95	97	112	255	255	255	246	218	186	174	198	255	255	255	255	230	218	242	255	255	255	255	255
0	0	0	1	1	2	3	3	2	4	3	1	13	76	82	29	30	30	27	41	40	34	71	93	89	91	90	94	97	118	255	255	255	234	202	166	146	174	238	255	255	255	238	230	255	255	255	255	255	255
0	0	0	1	2	2	2	3	3	3	5	2	19	82	76	27	33	25	25	45	37	37	82	94	90	92	90	94	99	120	246	246	206	174	166	162	166	186	218	246	255	246	234	242	255	255	255	255	255	255
0	0	1	1	2	2	2	2	2	3	5	3	24	85	66	30	34	21	31	47	35	46	87	94	96	87	84	95	100	122	190	178	138	114	130	170	202	210	202	194	198	210	226	250	255	255	255	255	255	255
0	0	1	1	2	2	3	1	2	4	6	4	30	89	60	30	32	21	38	44	33	63	93	92	100	81	80	90	101	122	174	158	114	94	126	182	230	234	202	170	170	194	230	255	255	255	255	255	246	210
0	0	1	1	1	2	2	3	3	4	6	5	35	92	55	28	30	21	41	40	32	81	100	91	96	73	74	82	104	170	202	186	146	126	154	214	255	254	218	178	178	210	250	255	255	255	255	246	214	194
0	0	1	1	1	2	2	5	5	4	4	6	40	92	50	28	25	22	47	34	38	90	98	94	89	68	71	77	107	206	250	234	194	170	194	246	255	255	242	202	202	234	255	255	255	226	202	190	186	190
0	0	1	1	1	2	4	3	3	3	4	4	47	93	48	29	21	22	50	31	45	96	95	95	83	66	66	76	108	226	255	246	206	186	214	255	255	255	255	222	214	238	255	255	234	186	162	162	174	190
0	0	1	2	2	2	3	3	3	3	4	4	52	94	46	29	21	22	48	31	54	100	93	89	74	66	55	65	108	202	222	202	170	158	198	255	255	255	255	234	214	214	222	218	198	178	166	170	186	198
0	1	1	2	2	1	2	2	5	3	2	5	55	93	43	30	21	23	47	31	63	99	90	83	65	64	44	57	107	166	158	134	110	110	170	255	255	255	255	246	210	182	158	150	162	182	198	202	206	214
0	1	1	1	2	2	3	2	3	4	2	6	58	92	44	32	22	28	48	34	70	92	89	79	54	64	39	55	106	146	114	86	66	74	146	255	255	255	255	255	210	154	110	102	138	190	226	234	234	234
0	0	1	2	3	3	2	3	3	3	3	7	59	88	44	33	24	31	43	32	75	91	87	70	45	64	37	45	97	162	114	82	58	70	150	255	255	255	255	255	218	154	106	98	138	202	246	255	255	255
0	0	1	3	2	3	3	2	3	3	3	6	58	87	39	30	25	31	39	31	73	92	87	63	41	62	33	35	93	198	142	102	74	82	162	255	255	255	255	255	226	170	126	118	158	218	255	255	255	255
0	0	1	2	2	2	3	2	3	4	4	6	57	90	40	24	25	34	37	34	74	91	88	59	38	61	34	28	90	128	170	126	90	94	170	255	255	255	255	255	238	186	150	142	182	234	255	255	255	255
0	0	1	2	2	3	3	2	2	4	5	5	55	93	44	25	27	36	37	34	76	92	88	59	37	63	36	21	79	124	186	138	102	98	162	255	255	255	255	255	254	206	170	162	198	250	255	255	255	255
0	1	1	1	3	3	4	2	2	3	5	4	49	95	48	27	33	35	36	33	74	91	88	63	36	65	39	17	72	121	198	154	110	94	134	210	255	255	255	255	255	230	190	186	218	255	255	255	255	255
0	0	1	2	3	3	4	3	3	2	3	5	42	96	52	22	34	33	35	34	74	92	86	68	39	63	42	18	69	117	206	162	114	90	106	154	202	234	255	255	255	250	210	202	234	255	255	255	255	255
0	0	1	1	2	2	3	3	3	3	3	5	33	92	59	23	33	30	36	34	69	94	83	74	46	60	47	17	62	111	210	166	118	86	94	126	166	206	254	255	255	255	226	218	242	255	255	255	255	255
0	0	0	1	1	2	2	2	3	2	4	4	25	90	69	25	32	26	34	36	63	89	82	79	52	58	52	20	58	107	126	166	114	82	90	122	162	206	255	255	255	255	234	222	242	255	255	255	255	255
0	0	1	2	1	2	2	1	3	4	5	5	20	88	78	27	30	22	29	39	53	81	87	85	59	53	54	29	57	101	125	162	110	78	90	130	174	218	255	255	255	255	242	226	246	255	255	255	255	255
0	0	1	1	2	3	3	2	3	5	3	4	14	78	87	33	25	19	26	41	46	72	87	89	69	52	53	36	61	96	120	162	110	78	90	130	178	222	255	255	255	255	246	230	246	255	255	255	255	255
0	0	1	1	1	3	3	2	2	3	2	3	8	65	95	41	22	24	26	36	47	74	84	91	79	55	54	42	64	96	111	135	110	78	90	126	170	222	255	255	255	255	250	234	254	255	255	255	254	226
0	0	0	1	1	2	2	3	2	2	3	4	5	50	99	53	24	28	24	31	45	76	90	93	90	64	54	46	60	92	107	129	110	78	90	122	166	218	255	255	255	255	254	234	255	255	255	255	186	134
0	0	0	1	2	2	2	3	3	3	3	3	4	34	94	65	25	26	21	29	42	67	92	92	94	79	59	51	57	84	103	122	118	90	98	130	170	214	255	255	255	255	254	238	255	255	255	222	138	78
0	0	0	0	1	1	2	3	2	3	4	3	3	20	84	81	29	26	25	24	39	59	85	88	91	90	74	62	57	80	100	114	133	110	118	146	178	210	242	255	255	255	250	238	238	234	214	170	114	78
0	0	0	0	1	1	2	2	3	4	4	1	4	11	73	94	37	26	29	22	37	55	79	87	86	91	86	75	59	77	97	107	128	134	146	170	194	198	198	198	206	230	246	242	206	162	130	110	102	102
0	0	0	0	1	2	3	3	5	5	4	2	3	7	60	99	50	26	29	22	31	51	72	85	82	84	91	84	69	73	93	101	116	150	166	190	206	198	166	142	154	198	246	246	190	114	70	74	102	130
0	0	0	0	0	1	2	3	3	3	5	2	2	5	42	98	69	27	28	23	25	44	65	83	81	75	88	92	79	75	92	99	107	130	166	202	226	214	170	138	146	202	255	255	198	110	66	78	118	158
0	0	0	0	0	1	2	2	2	3	6	4	3	3	22	87	87	33	26	28	23	35	56	82	87	73	75	88	88	74	85	101	103	126	154	210	246	238	198	158	166	222	255	255	218	138	94	106	150	186
0	0	0	0	1	1	2	2	2	4	5	2	3	4	10	66	100	48	24	28	22	30	44	68	87	82	67	76	89	73	78	100	100	114	133	202	250	254	218	186	190	234	255	255	230	162	126	142	182	214
0	0	0	0	0	1	1	1	2	3	3	2	1	4	5	38	99	70	24	27	22	28	40	50	75	86	68	67	85	81	79	96	99	104	121	140	218	230	218	206	210	230	250	246	210	166	146	170	210	242
0	0	0	0	0	0	1	2	2	3	2	2	3	4	3	18	85	88	30	23	24	23	36	45	67	87	79	65	77	85	82	90	98	103	111	134	150	178	206	230	230	210	186	170	158	158	166	194	238	255
0	0	0	0	0	0	0	2	3	2	2	1	3	3	2	8	63	99	48	18	24	20	27	38	59	92	105	79	67	82	85	81	92	106	107	121	142	126	190	242	242	186	122	98	114	150	182	222	255	255
0	0	0	0	0	0	1	1	2	2	1	1	2	3	4	4	36	97	75	27	21	23	25	29	46	81	109	94	64	69	88	83	84	103	106	108	131	137	170	222	222	166	102	82	110	158	202	242	255	255
0	0	0	0	0	0	0	0	1	2	1	2	2	3	3	5	18	78	94	42	21	29	28	25	34	60	92	102	81	62	79	91	80	88	103	99	110	135	136	162	158	134	110	110	142	182	226	255	255	255
0	0	0	0	0	0	0	0	1	3	3	2	2	3	3	4	7	48	100	67	21	26	28	25	28	42	72	98	94	62	64	92	87	80	94	96	91	111	137	147	98	110	134	154	178	206	238	255	255	255
0	0	0	0	0	0	0	1	1	1	2	2	3	2	2	2	3	19	85	93	35	21	30	28	29	34	58	84	92	65	45	76	93	84	88	93	88	84	110	139	145	110	154	182	194	206	222	255	255	255
0	0	0	0	0	0	0	0	1	1	1	2	2	4	3	2	3	6	53	102	64	23	26	30	33	32	48	69	89	89	52	51	80	88	86	82	84	74	80	116	137	134	182	202	190	162	158	182	218	234
0	0	0	0	0	0	0	0	1	2	2	1	2	5	3	3	3	3	27	89	89	39	23	29	32	33	42	58	76	101	86	58	68	88	87	76	70	72	64	81	119	142	210	214	170	110	78	86	114	134
0	0	0	0	0	0	0	0	1	1	2	1	2	3	2	3	3	2	10	61	100	64	26	26	29	29	35	50	68	90	99	83	67	76	91	85	59	57	60	52	81	117	140	206	146	74	30	30	46	70
0	0	0	0	0	0	0	0	0	1	1	1	2	2	2	1	2	2	4	30	90	87	37	26	30	26	30	41	56	81	97	95	76	64	81	97	76	45	52	50	48	78	118	143	110	54	26	26	42	66
0	0	0	0	0	0	0	0	0	0	1	1	2	2	2	2	2	3	3	9	62	103	64	28	28	27	31	39	39	64	95	99	93	75	67	88	99	61	36	49	41	40	78	120	144	50	42	46	66	86
0	0	0	0	0	0	0	0	0	0	1	1	1	2	2	1	2	4	4	3	30	92	93	45	31	29	27	35	34	43	76	94	102	99	77	72	92	89	43	36	48	33	40	83	124	144	58	70	86	106
0	0	0	0	0	0	0	0	0	0	1	1	1	1	2	1	3	3	2	2	9	55	102	75	35	28	26	30	36	33	48	76	95	106	100	79	72	86	68	35	42	49	32	42	89	125	144	150	90	106
0	0	0	0	0	0	0	0	0	0	0	1	1	2	1	3	3	3	2	1	3	20	83	99	45	26	31	27	33	36	35	50	74	92	106	99	75	68	76	53	34	49	49	29	47	92	124	143	149	102
0	0	0	0	0	0	0	0	0	0	0	1	1	1	2	3	1	2	2	2	2	5	46	102	78	35	32	27	27	36	36	37	52	72	93	105	99	75	67	72	55	41	54	47	26	51	94	120	139	145
0	0	0	0	0	0	0	0	0	0	0	1	1	1	1	2	1	2	2	2	1	2	15	75	106	63	30	27	30	32	35	39	43	53	75	93	106	101	74	69	74	56	44	54	44	28	58	94	115	134
0	0	0	0	0	0	0	0	0	0	0	0	1	2	2	1	1	2	2	2	2	2	4	35	98	99	48	26	31	29	31	38	40	41	54	79	94	107	99	71	64	69	56	50	61	46	33	61	90	111
0	0	0	0	0	0	0	0	0	0	0	0	1	1	2	1	2	2	2	2	2	3	4	11	61	109	80	32	26	28	26	32	37	38	38	56	78	91	106	99	71	65	73	64	59	64	47	39	66	90
0	0	0	0	0	0	0	0	0	0	0	0	1	1	1	1	2	2	1	2	3	3	2	5	21	80	103	57	26	27	25	26	32	36	36	39	53	72	87	104	101	80	74	76	65	57	60	49	48	71
0	0	0	0	0	0	0	0	0	0	0	0	1	1	1	1	2	2	1	2	2	3	3	3	6	38	100	94	44	23	25	25	29	34	36	39	40	48	61	75	96	101	89	84	84	70	57	53	47	55
0	0	0	0	0	0	0	0	0	0	0	0	0	1	1	1	2	1	1	1	1	1	2	1	3	11	60	109	78	31	25	27	30	34	33	36	42	42	46	51	62	87	100	100	97	95	81	61	51	49
0	0	0	0	0	0	0	0	0	0	0	0	0	0	1	1	1	1	2	1	2	2	1	2	3	4	18	80	107	63	30	25	25	30	35	31	35	41	45	49	45	51	75	95	98	97	97	84	63	51
0	0	0	0	0	0	0	0	0	0	0	0	0	0	0	1	1	1	2	2	3	2	2	2	3	5	6	32	96	100	53	28	25	25	32	34	28	30	37	48	52	41	41	61	83	93	95	95	83	65
0	0	0	0	0	0	0	0	0	0	0	0	0	0	0	0	1	1	1	2	2	1	1	1	2	5	5	8	49	107	91	44	28	24	27	36	34	27	28	34	49	54	40	34	50	74	89	98	101	91
0	0	0	0	0	0	0	0	0	0	0	0	0	0	0	0	0	1	1	1	1	1	2	2	2	2	4	5	13	68	109	80	37	25	28	30	36	34	27	26	32	48	54	42	34	40	57	78	94	100
0	0	0	0	0	0	0	0	0	0	0	0	0	0	0	0	0	1	1	1	2	2	2	1	2	2	3	3	4	20	78	110	71	31	27	26	28	36	33	27	24	30	44	54	47	35	33	46	62	75
0	0	0	0	0	0	0	0	0	0	0	0	0	0	0	1	1	1	1	2	2	2	2	3	3	2	2	3	3	5	28	90	107	62	30	27	25	27	35	35	30	25	28	38	50	51	40	34	39	47
0	0	0	0	0	0	0	0	0	0	0	0	0	0	0	1	1	1	1	1	1	1	1	2	2	3	3	3	3	4	7	36	96	101	56	29	27	25	27	37	40	32	25	24	31	45	52	45	37	33
0	0	0	0	0	0	0	0	0	0	0	0	0	0	0	0	1	1	1	1	0	0	1	1	2	3	2	2	3	4	3	8	45	102	101	53	28	27	24	28	35	34	29	24	24	29	41	52	53	40
0	0	0	0	0	0	0	0	0	0	0	0	0	0	0	0	1	1	1	1	1	1	1	1	1	2	2	2	2	3	3	4	10	54	109	99	53	28	25	26	28	32	33	30	26	24	26	35	46	51
0	0	0	0	0	0	0	0	0	0	0	0	0	0	0	0	0	0	0	1	1	1	1	1	1	1	1	1	1	1	3	4	4	14	60	109	101	55	26	25	28	28	32	35	34	29	24	25	28	37
0	0	0	0	0	0	0	0	0	0	0	0	0	0	0	0	0	0	0	0	1	0	1	1	1	1	1	1	2	2	1	3	3	3	12	56	108	102	57	28	28	28	28	32	37	37	31	29	26	25
0	0	0	0	0	0	0	0	0	0	0	0	0	0	0	0	0	0	0	0	0	0	1	1	1	1	2	1	2	2	1	2	2	3	2	10	53	106	107	66	34	29	29	28	29	33	34	36	32	27
0	0	0	0	0	0	0	0	0	0	0	0	0	0	0	0	0	0	0	0	0	1	0	1	1	1	1	1	1	1	2	2	2	5	3	3	10	47	101	111	77	45	28	29	33	31	32	37	37	35
0	0	0	0	0	0	0	0	0	0	0	0	0	0	0	0	0	0	0	0	0	0	1	1	1	1	1	1	1	2	3	2	3	4	3	3	3	8	34	87	114	95	53	33	32	32	30	29	31	35
0	0	0	0	0	0	0	0	0	0	0	0	0	0	0	0	0	0	0	0	0	1	1	1	1	1	1	1	2	2	2	2	2	3	3	3	3	3	4	24	72	111	108	75	44	30	29	28	26	27
0	0	0	0	0	0	0	0	0	0	0	0	0	0	0	0	0	0	0	0	1	0	1	1	0	1	1	1	1	2	2	2	2	2	2	2	3	3	2	3	14	49	98	116	100	65	44	34	31	31
0	0	0	0	0	0	0	0	0	0	0	0	0	0	0	0	0	0	0	0	0	1	1	1	1	1	1	1	1	1	1	1	1	1	3	3	3	2	3	4	3	7	28	67	106	115	98	68	46	41
0	0	0	0	0	0	0	0	0	0	0	0	0	0	0	0	0	0	0	0	0	0	1	0	1	1	1	1	1	1	1	1	2	1	2	2	2	2	2	4	3	2	3	10	34	75	108	116	101	81
0	0	0	0	0	0	0	0	0	0	0	0	0	0	0	0	0	0	0	0	0	0	0	0	0	1	1	1	1	1	1	1	1	1	1	1	1	2	3	3	3	3	3	2	5	13	36	73	101	114
0	0	0	0	0	0	0	0	0	0	0	0	0	0	0	0	0	0	0	0	0	0	0	0	0	0	0	0	1	1	1	1	1	1	2	1	1	2	1	3	3	2	4	3	2	4	4	10	25	49
0	0	0	0	0	0	0	0	0	0	0	0	0	0	0	0	0	0	0	0	0	0	0	0	0	0	1	0	0	1	1	1	1	1	1	1	2	2	1	2	3	2	2	3	3	3	3	3	3	5
0	0	0	0	0	0	0	0	0	0	0	0	0	0	0	0	0	0	0	0	0	0	0	0	0	0	0	0	1	1	0	1	1	1	1	2	1	2	2	1	2	3	2	2	2	2	4	3	3	3
0	0	0	0	0	0	0	0	0	0	0	0	0	0	0	0	0	0	0	0	0	0	0	0	0	0	0	0	1	1	0	1	1	0	1	1	1	1	2	2	2	2	2	2	3	2	4	2	2	3
0	0	0	0	0	0	0	0	0	0	0	0	0	0	0	0	0	0	0	0	0	0	0	0	0	0	0	0	0	1	0	0	1	0	1	1	1	1	1	2	2	2	2	2	2	3	3	2	2	3
0	0	0	0	0	0	0	0	0	0	0	0	0	0	0	0	0	0	0	0	0	0	0	0	0	0	0	0	0	0	0	0	0	0	1	1	1	1	1	1	1	2	2	2	1	1	1	1	2	1
0	0	0	0	0	0	0	0	0	0	0	0	0	0	0	0	0	0	0	0	0	0	0	0	0	0	0	0	0	0	0	0	1	1	1	1	2	1	1	2	2	2	1	1	1	1	1	1	2	1
0	0	0	0	0	0	0	0	0	0	0	0	0	0	0	0	0	0	0	0	0	0	0	0	0	0	0	0	0	0	0	0	1	1	1	1	1	1	1	1	1	1	1	1	1	1	1	1	2	2
0	0	0	0	0	0	0	0	0	0	0	0	0	0	0	0	0	0	0	0	0	0	0	0	0	0	0	0	0	0	0	0	1	0	1	1	1	1	1	1	1	0	1	1	1	1	1	1	1	1
0	0	0	0	0	0	0	0	0	0	0	0	0	0	0	0	0	0	0	0	0	0	0	0	0	0	0	0	0	0	0	0	0	0	0	1	1	1	1	1	1	1	1	1	1	1	1	1	1	1
0	0	0	0	0	0	0	0	0	0	0	0	0	0	0	0	0	0	0	0	0	0	0	0	0	0	0	0	0	0	0	0	0	0	0	0	0	0	0	1	0	1	1	0	1	1	1	1	1	1
0	0	0	0	0	0	0	0	0	0	0	0	0	0	0	0	0	0	0	0	0	0	0	0	0	0	0	0	0	0	0	0	0	0	0	0	0	0	0	0	0	0	0	0	1	1	1	1	1	1
0	0	0	0	0	0	0	0	0	0	0	0	0	0	0	0	0	0	0	0	0	0	0	0	0	0	0	0	0	0	0	0	0	0	0	0	0	0	0	0	0	0	0	0	1	1	1	0	1	1
0	0	0	0	0	0	0	0	0	0	0	0	0	0	0	0	0	0	0	0	0	0	0	0	0	0	0	0	0	0	0	0	0	0	0	0	0	0	0	0	0	0	0	0	0	0	1	1	1	1
0	0	0	0	0	0	0	0	0	0	0	0	0	0	0	0	0	0	0	0	0	0	0	0	0	0	0	0	0	0	0	0	0	0	0	0	0	0	0	0	0	0	0	0	0	0	0	1	1	1
0	0	0	0	0	0	0	0	0	0	0	0	0	0	0	0	0	0	0	0	0	0	0	0	0	0	0	0	0	0	0	0	0	0	0	0	0	0	0	0	0	0	0	0	0	0	0	0	0	1
0	0	0	0	0	0	0	0	0	0	0	0	0	0	0	0	0	0	0	0	0	0	0	0	0	0	0	0	0	0	0	0	0	0	0	0	0	0	0	0	0	0	0	0	0	0	0	0	0	0
0	0	0	0	0	0	0	0	0	0	0	0	0	0	0	0	0	0	0	0	0	0	0	0	0	0	0	0	0	0	0	0	0	0	0	0	0	0	0	0	0	0	0	0	0	0	0	0	0	0
0	0	0	0	0	0	0	0	0	0	0	0	0	0	0	0	0	0	0	0	0	0	0	0	0	0	0	0	0	0	0	0	0	0	0	0	0	0	0	0	0	0	0	0	0	0	0	0	0	0
0	0	0	0	0	0	0	0	0	0	0	0	0	0	0	0	0	0	0	0	0	0	0	0	0	0	0	0	0	0	0	0	0	0	0	0	0	0	0	0	0	0	0	0	0	0	0	0	0	0
0	0	0	0	0	0	0	0	0	0	0	0	0	0	0	0	0	0	0	0	0	0	0	0	0	0	0	0	0	0	0	0	0	0	0	0	0	0	0	0	0	0	0	0	0	0	0	0	0	0
0	0	0	0	0	0	0	0	0	0	0	0	0	0	0	0	0	0	0	0	0	0	0	0	0	0	0	0	0	0	0	0	0	0	0	0	0	0	0	0	0	0	0	0	0	0	0	0	0	0
0	0	0	0	0	0	0	0	0	0	0	0	0	0	0	0	0	0	0	0	0	0	0	0	0	0	0	0	0	0	0	0	0	0	0	0	0	0	0	0	0	0	0	0	0	0	0	0	0	0
0	0	0	0	0	0	0	0	0	0	0	0	0	0	0	0	0	0	0	0	0	0	0	0	0	0	0	0	0	0	0	0	0	0	0	0	0	0	0	0	0	0	0	0	0	0	0	0	0	0
0	0	0	0	0	0	0	0	0	0	0	0	0	0	0	0	0	0	0	0	0	0	0	0	0	0	0	0	0	0	0	0	0	0	0	0	0	0	0	0	0	0	0	0	0	0	0	0	0	0
0	0	0	0	0	0	0	0	0	0	0	0	0	0	0	0	0	0	0	0	0	0	0	0	0	0	0	0	0	0	0	0	0	0	0	0	0	0	0	0	0	0	0	0	0	0	0	0	0	0
0	0	0	0	0	0	0	0	0	0	0	0	0	0	0	0	0	0	0	0	0	0	0	0	0	0	0	0	0	0	0	0	0	0	0	0	0	0	0	0	0	0	0	0	0	0	0	0	0	0
0	0	0	0	0	0	0	0	0	0	0	0	0	0	0	0	0	0	0	0	0	0	0	0	0	0	0	0	0	0	0	0	0	0	0	0	0	0	0	0	0	0	0	0	0	0	0	0	0	0
0	0	0	0	0	0	0	0	0	0	0	0	0	0	0	0	0	0	0	0	0	0	0	0	0	0	0	0	0	0	0	0	0	0	0	0	0	0	0	0	0	0	0	0	0	0	0	0	0	0
0	0	0	0	0	0	0	0	0	0	0	0	0	0	0	0	0	0	0	0	0	0	0	0	0	0	0	0	0	0	0	0	0	0	0	0	0	0	0	0	0	0	0	0	0	0	0	0	0	0
0	0	0	0	0	0	0	0	0	0	0	0	0	0	0	0	0	0	0	0	0	0	0	0	0	0	0	0	0	0	0	0	0	0	0	0	0	0	0	0	0	0	0	0	0	0	0	0	0	0
0	0	0	0	0	0	0	0	0	0	0	0	0	0	0	0	0	0	0	0	0	0	0	0	0	0	0	0	0	0	0	0	0	0	0	0	0	0	0	0	0	0	0	0	0	0	0	0	0	0
0	0	0	0	0	0	0	0	0	0	0	0	0	0	0	0	0	0	0	0	0	0	0	0	0	0	0	0	0	0	0	0	0	0	0	0	0	0	0	0	0	0	0	0	0	0	0	0	0	0
0	0	0	0	0	0	0	0	0	0	0	0	0	0	0	0	0	0	0	0	0	0	0	0	0	0	0	0	0	0	0	0	0	0	0	0	0	0	0	0	0	0	0	0	0	0	0	0	0	0
0	0	0	0	0	0	0	0	0	0	0	0	0	0	0	0	0	0	0	0	0	0	0	0	0	0	0	0	0	0	0	0	0	0	0	0	0	0	0	0	0	0	0	0	0	0	0	0	0	0
0	0	0	0	0	0	0	0	0	0	0	0	0	0	0	0	0	0	0	0	0	0	0	0	0	0	0	0	0	0	0	0	0	0	0	0	0	0	0	0	0	0	0	0	0	0	0	0	0	0
0	0	0	0	0	0	0	0	0	0	0	0	0	0	0	0	0	0	0	0	0	0	0	0	0	0	0	0	0	0	0	0	0	0	0	0	0	0	0	0	0	0	0	0	0	0	0	0	0	0
0	0	0	0	0	0	0	0	0	0	0	0	0	0	0	0	0	0	0	0	0	0	0	0	0	0	0	0	0	0	0	0	0	0	0	0	0	0	0	0	0	0	0	0	0	0	0	0	0	0
0	0	0	0	0	0	0	0	0	0	0	0	0	0	0	0	0	0	0	0	0	0	0	0	0	0	0	0	0	0	0	0	0	0	0	0	0	0	0	0	0	0	0	0	0	0	0	0	0	0
0	0	0	0	0	0	0	0	0	0	0	0	0	0	0	0	0	0	0	0	0	0	0	0	0	0	0	0	0	0	0	0	0	0	0	0	0	0	0	0	0	0	0	0	0	0	0	0	0	0
0	0	0	0	0	0	0	0	0	0	0	0	0	0	0	0	0	0	0	0	0	0	0	0	0	0	0	0	0	0	0	0	0	0	0	0	0	0	0	0	0	0	0	0	0	0	0	0	0	0
0	0	0	0	0	0	0	0	0	0	0	0	0	0	0	0	0	0	0	0	0	0	0	0	0	0	0	0	0	0	0	0	0	0	0	0	0	0	0	0	0	0	0	0	0	0	0	0	0	0
0	0	0	0	0	0	0	0	0	0	0	0	0	0	0	0	0	0	0	0	0	0	0	0	0	0	0	0	0	0	0	0	0	0	0	0	0	0	0	0	0	0	0	0	0	0	0	0	0	0
0	0	0	0	0	0	0	0	0	0	0	0	0	0	0	0	0	0	0	0	0	0	0	0	0	0	0	0	0	0	0	0	0	0	0	0	0	0	0	0	0	0	0	0	0	0	0	0	0	0
0	0	0	0	0	0	0	0	0	0	0	0	0	0	0	0	0	0	0	0	0	0	0	0	0	0	0	0	0	0	0	0	0	0	0	0	0	0	0	0	0	0	0	0	0	0	0	0	0	0
0	0	0	0	0	0	0	0	0	0	0	0	0	0	0	0	0	0	0	0	0	0	0	0	0	0	0	0	0	0	0	0	0	0	0	0	0	0	0	0	0	0	0	0	0	0	0	0	0	0
0	0	0	0	0	0	0	0	0	0	0	0	0	0	0	0	0	0	0	0	0	0	0	0	0	0	0	0	0	0	0	0	0	0	0	0	0	0	0	0	0	0	0	0	0	0	0	0	0	0
0	0	0	0	0	0	0	0	0	0	0	0	0	0	0	0	0	0	0	0	0	0	0	0	0	0	0	0	0	0	0	0	0	0	0	0	0	0	0	0	0	0	0	0	0	0	0	0	0	0
0	0	0	0	0	0	0	0	0	0	0	0	0	0	0	0	0	0	0	0	0	0	0	0	0	0	0	0	0	0	0	0	0	0	0	0	0	0	0	0	0	0	0	0	0	0	0	0	0	0
0	0	0	0	0	0	0	0	0	0	0	0	0	0	0	0	0	0	0	0	0	0	0	0	0	0	0	0	0	0	0	0	0	0	0	0	0	0	0	0	0	0	0	0	0	0	0	0	0	0
[truncated: 462 more columns]

## Sheet: FigureS1_6b_green
0	0	0	0	0	0	0	0	0	0	0	0	0	0	0	0	0	0	0	0	0	0	0	0	0	0	0	0	0	0	0	0	0	0	0	0	0	0	0	0	0	0	0	0	0	0	0	0	0	0
0	0	0	0	0	0	0	0	0	0	0	0	0	0	0	0	0	0	0	0	0	0	0	0	0	0	0	0	0	0	0	0	0	0	0	0	0	0	0	0	0	0	0	0	0	0	0	0	0	0
0	0	0	0	0	0	0	0	0	0	0	0	0	0	0	0	0	0	0	0	0	0	0	0	0	0	0	0	0	0	0	0	0	0	0	0	0	0	0	0	0	0	0	0	0	0	0	0	0	0
0	0	0	0	0	0	0	0	0	0	0	0	0	0	0	0	0	0	0	0	0	0	0	0	0	0	0	0	0	0	0	0	0	0	0	0	0	0	0	0	0	0	0	0	0	0	0	0	0	0
0	0	0	0	0	0	0	0	0	0	0	0	0	0	0	0	0	0	0	0	0	0	0	0	0	0	0	0	0	0	0	0	0	0	0	0	0	0	0	0	0	0	0	0	0	0	0	0	0	0
0	0	0	0	0	0	0	0	0	0	0	0	0	0	0	0	0	0	0	0	0	0	0	0	0	0	0	0	0	0	0	0	0	0	0	0	0	0	0	0	0	0	0	0	0	0	0	0	0	0
0	0	0	0	0	0	0	0	0	0	0	0	0	0	0	0	0	0	0	0	0	0	0	0	0	0	0	0	0	0	0	0	0	0	0	0	0	0	0	0	0	0	0	0	0	0	0	0	0	0
0	0	0	0	0	0	0	0	0	0	0	0	0	0	0	0	0	0	0	0	0	0	0	0	0	0	0	0	0	0	0	0	0	0	0	0	0	0	0	0	0	0	0	0	0	0	0	0	0	0
0	0	0	0	0	0	0	0	0	0	0	0	0	0	0	0	0	0	0	0	0	0	0	0	0	0	0	0	0	0	0	0	0	0	0	0	0	0	0	0	0	0	0	0	0	0	0	0	0	0
0	0	0	0	0	0	0	0	0	0	0	0	0	0	0	0	0	0	0	0	0	0	0	0	0	0	0	0	0	0	0	0	0	0	0	0	0	0	0	0	0	0	0	0	0	0	0	0	0	0
0	0	0	0	0	0	0	0	0	0	0	0	0	0	0	0	0	0	0	0	0	0	0	0	0	0	0	0	0	0	0	0	0	0	0	0	0	0	0	0	0	0	0	0	0	0	0	0	0	0
0	0	0	0	0	0	0	0	0	0	0	0	0	0	0	0	0	0	0	0	0	0	0	0	0	0	0	0	0	0	0	0	0	0	0	0	0	0	0	0	0	0	0	0	0	0	0	0	0	0
0	0	0	0	0	0	0	0	0	0	0	0	0	0	0	0	0	0	0	0	0	0	0	0	0	0	0	0	0	0	0	0	0	0	0	0	0	0	0	0	0	0	0	0	0	0	0	0	0	0
0	0	0	0	0	0	0	0	0	0	0	0	0	0	0	0	0	0	0	0	0	0	0	0	0	0	0	0	0	0	0	0	0	0	0	0	0	0	0	0	0	0	0	0	0	0	0	0	0	0
0	0	0	0	0	0	0	0	0	0	0	0	0	0	0	0	0	0	0	0	0	0	0	0	0	0	0	0	0	0	0	0	0	0	0	0	0	0	0	0	0	0	0	0	0	0	0	0	0	0
0	0	0	0	0	0	0	0	0	0	0	0	0	0	0	0	0	0	0	0	0	0	0	0	0	0	0	0	0	0	0	0	0	0	0	0	0	0	0	0	0	0	0	0	0	0	0	0	0	0
0	0	0	0	0	0	0	0	0	0	0	0	0	0	0	0	0	0	0	0	0	0	0	0	0	0	0	0	0	0	0	0	0	0	0	0	0	0	0	0	0	0	0	0	0	0	0	0	0	0
0	0	0	0	0	0	0	0	0	0	0	0	0	0	0	0	0	0	0	0	0	0	0	0	0	0	0	0	0	0	0	0	0	0	0	0	0	0	0	0	0	0	0	0	0	0	0	0	0	0
0	0	0	0	0	0	0	0	0	0	0	0	0	0	0	0	0	0	0	0	0	0	0	0	0	0	0	0	0	0	0	0	0	0	0	0	0	0	0	0	0	0	0	0	0	0	0	0	0	0
0	0	0	0	0	0	0	0	0	0	0	0	0	0	0	0	0	0	0	0	0	0	0	0	0	0	0	0	0	0	0	0	0	0	0	0	0	0	0	0	0	0	0	0	0	0	0	0	0	0
0	0	0	0	0	0	0	0	0	0	0	0	0	0	0	0	0	0	0	0	0	0	0	0	0	0	0	0	0	0	0	0	0	0	0	0	0	0	0	0	0	0	0	0	0	0	0	0	0	0
0	0	0	0	0	0	0	0	0	0	0	0	0	0	0	0	0	0	0	0	0	0	0	0	0	0	0	0	0	0	0	0	0	0	0	0	0	0	0	0	0	0	0	0	0	0	0	0	0	0
0	0	0	0	0	0	0	0	0	0	0	0	0	0	0	0	0	0	0	0	0	0	0	0	0	0	0	0	0	0	0	0	0	0	0	0	0	0	0	0	0	0	0	0	0	0	0	0	0	0
0	0	0	0	0	0	0	0	0	0	0	0	0	0	0	0	0	0	0	0	0	0	0	0	0	0	0	0	0	0	0	0	0	0	0	0	0	0	0	0	0	0	0	0	0	0	0	0	0	0
0	0	0	0	0	0	0	0	0	0	0	0	0	0	0	0	0	0	0	0	0	0	0	0	0	0	0	0	0	0	0	0	0	0	0	0	0	0	0	0	0	0	0	0	0	0	0	0	0	0
0	0	0	0	0	0	0	0	0	0	0	0	0	0	0	0	0	0	0	0	0	0	0	0	0	0	0	0	0	0	0	0	0	0	0	0	0	0	0	0	0	0	0	0	0	0	0	0	0	0
0	0	0	0	0	0	0	0	0	0	0	0	0	0	0	0	0	0	0	0	0	0	0	0	0	0	0	0	0	0	0	0	0	0	0	0	0	0	0	0	0	0	0	0	0	0	0	0	0	0
0	0	0	0	0	0	0	0	0	0	0	0	0	0	0	0	0	0	0	0	0	0	0	0	0	0	0	0	0	0	0	0	0	0	0	0	0	0	0	0	0	0	0	0	0	0	0	0	0	0
0	0	0	0	0	0	0	0	0	0	0	0	0	0	0	0	0	0	0	0	0	0	0	0	0	0	0	0	0	0	0	0	0	0	0	0	0	0	0	0	0	0	0	0	0	0	0	0	0	0
0	0	0	0	0	0	0	0	0	0	0	0	0	0	0	0	0	0	0	0	0	0	0	0	0	0	0	0	0	0	0	0	0	0	0	0	0	0	0	0	0	0	0	0	0	0	0	0	0	0
0	0	0	0	0	0	0	0	0	0	0	0	0	0	0	0	0	0	0	0	0	0	0	0	0	0	0	0	0	0	0	0	0	0	0	0	0	0	0	0	0	0	0	0	0	0	0	0	0	0
0	0	0	0	0	0	0	0	0	0	0	0	0	0	0	0	0	0	0	0	0	0	0	0	0	0	0	0	0	0	0	0	0	0	0	0	0	0	0	0	0	0	0	0	0	0	0	0	0	0
0	0	0	0	0	0	0	0	0	0	0	0	0	0	0	0	0	0	0	0	0	0	0	0	0	0	0	0	0	0	0	0	0	0	0	0	0	0	0	0	0	0	0	0	0	0	0	0	0	0
0	0	0	0	0	0	0	0	0	0	0	0	0	0	0	0	0	0	0	0	0	0	0	0	0	0	0	0	0	0	0	0	0	0	0	0	0	0	0	0	0	0	0	0	0	0	0	0	0	0
0	0	0	0	0	0	0	0	0	0	0	0	0	0	0	0	0	0	0	0	0	0	0	0	0	0	0	0	0	0	0	0	0	0	0	0	0	0	0	0	0	0	0	0	0	0	0	0	0	0
0	0	0	0	0	0	0	0	0	0	0	0	0	0	0	0	0	0	0	0	0	0	0	0	0	0	0	0	0	0	0	0	0	0	0	0	0	0	0	0	0	0	0	0	0	0	0	0	0	0
0	0	0	0	0	0	0	0	0	0	0	0	0	0	0	0	0	0	0	0	0	0	0	0	0	0	0	0	0	0	0	0	0	0	0	0	0	0	0	0	0	0	0	0	0	0	0	0	0	0
0	0	0	0	0	0	0	0	0	0	0	0	0	0	0	0	0	0	0	0	0	0	0	0	0	0	0	0	0	0	0	0	0	0	0	0	0	0	0	0	0	0	0	0	0	0	0	0	0	0
0	0	0	0	0	0	0	0	0	0	0	0	0	0	0	0	0	0	0	0	0	0	0	0	0	0	0	0	0	0	0	0	0	0	0	0	0	0	0	0	0	0	0	0	0	0	0	0	0	0
0	0	0	0	0	0	0	0	0	0	0	0	0	0	0	0	0	0	0	0	0	0	0	0	0	0	0	0	0	0	0	0	0	0	0	0	0	0	0	0	0	0	0	0	0	0	0	0	0	0
0	0	0	0	0	0	0	0	0	0	0	0	0	0	0	0	0	0	0	0	0	0	0	0	0	0	0	0	0	0	0	0	0	0	0	0	0	0	0	0	0	0	0	0	0	0	0	0	0	0
0	0	0	0	0	0	0	0	0	0	0	0	0	0	0	0	0	0	0	0	0	0	0	0	0	0	0	0	0	0	0	0	0	0	0	0	0	0	0	0	0	0	0	0	0	0	0	0	0	0
0	0	0	0	0	0	0	0	0	0	0	0	0	0	0	0	0	0	0	0	0	0	0	0	0	0	0	0	0	0	0	0	0	0	0	0	0	0	0	0	0	0	0	0	0	0	0	0	0	0
0	0	0	0	0	0	0	0	0	0	0	0	0	0	0	0	0	0	0	0	0	0	0	0	0	0	0	0	0	0	0	0	0	0	0	0	0	0	0	0	0	0	0	0	0	0	0	0	0	0
0	0	0	0	0	0	0	0	0	0	0	0	0	0	0	0	0	0	0	0	0	0	0	0	0	0	0	0	0	0	0	0	0	0	0	0	0	0	0	0	0	0	0	0	0	0	0	0	0	0
0	0	0	0	0	0	0	0	0	0	0	0	0	0	0	0	0	0	0	0	0	0	0	0	0	0	0	0	0	0	0	0	0	0	0	0	0	0	0	0	0	0	0	0	0	0	0	0	0	0
0	0	0	0	0	0	0	0	0	0	0	0	0	0	0	0	0	0	0	0	0	0	0	0	0	0	0	0	0	0	0	0	0	0	0	0	0	0	0	0	0	0	0	0	0	0	0	0	0	0
0	0	0	0	0	0	0	0	0	0	0	0	0	0	0	0	0	0	0	0	0	0	0	0	0	0	0	0	0	0	0	0	0	0	0	0	0	0	0	0	0	0	0	0	0	0	0	0	0	0
0	0	0	0	0	0	0	0	0	0	0	0	0	0	0	0	0	0	0	0	0	0	0	0	0	0	0	0	0	0	0	0	0	0	0	0	0	0	0	0	0	0	0	0	0	0	0	0	0	0
0	0	0	0	0	0	0	0	0	0	0	0	0	0	0	0	0	0	0	0	0	0	0	0	0	0	0	0	0	0	0	0	0	0	0	0	0	0	0	0	0	0	0	0	0	0	0	0	0	0
0	0	0	0	0	0	0	0	0	0	0	0	0	0	0	0	0	0	0	0	0	0	0	0	0	0	0	0	0	0	0	0	0	0	0	0	0	0	0	0	0	0	0	0	0	0	0	0	0	0
0	0	0	0	0	0	0	0	0	0	0	0	0	0	0	0	0	0	0	0	0	0	0	0	0	0	0	0	0	0	0	0	0	0	0	0	0	0	0	0	0	0	0	0	0	0	0	0	0	0
0	0	0	0	0	0	0	0	0	0	0	0	0	0	0	0	0	0	0	0	0	0	0	0	0	0	0	0	0	0	0	0	0	0	0	0	0	0	0	0	0	0	0	0	0	0	0	0	0	0
0	0	0	0	0	0	0	0	0	0	0	0	0	0	0	0	0	0	0	0	0	0	0	0	0	0	0	0	0	0	0	0	0	0	0	0	0	0	0	0	0	0	0	0	0	0	0	0	0	0
0	0	0	0	0	0	0	0	0	0	0	0	0	0	0	0	0	0	0	0	0	0	0	0	0	0	0	0	0	0	0	0	0	0	0	0	0	0	0	0	0	0	0	0	0	0	0	0	0	0
0	0	0	0	0	0	0	0	0	0	0	0	0	0	0	0	0	0	0	0	0	0	0	0	0	0	0	0	0	0	0	0	0	0	0	0	0	0	0	0	0	0	0	0	0	0	0	0	0	0
0	0	0	0	0	0	0	0	0	0	0	0	0	0	0	0	0	0	0	0	0	0	0	0	0	0	0	0	0	0	0	0	0	0	0	0	0	0	0	0	0	0	0	0	0	0	0	0	0	0
0	0	0	0	0	0	0	0	0	0	0	0	0	0	0	0	0	0	0	0	0	0	0	0	0	0	0	0	0	0	0	0	0	0	0	0	0	0	0	0	0	0	0	0	0	0	0	0	0	0
0	0	0	0	0	0	0	0	0	0	0	0	0	0	0	0	0	0	0	0	0	0	0	0	0	0	0	0	0	0	0	0	0	0	0	0	0	0	0	0	0	0	0	0	0	0	0	0	0	0
0	0	0	0	0	0	0	0	0	0	0	0	0	0	0	0	0	0	0	0	0	0	0	0	0	0	0	0	0	0	0	0	0	0	0	0	0	0	0	0	0	0	0	0	0	0	0	0	0	0
0	0	0	0	0	0	0	0	0	0	0	0	0	0	0	0	0	0	0	0	0	0	0	0	0	0	0	0	0	0	0	0	0	0	0	0	0	0	0	0	0	0	0	0	0	0	0	0	0	0
0	0	0	0	0	0	0	0	0	0	0	0	0	0	0	0	0	0	0	0	0	0	0	0	0	0	0	0	0	0	0	0	0	0	0	0	0	0	0	0	0	0	0	0	0	0	0	0	0	0
0	0	0	0	0	0	0	0	0	0	0	0	0	0	0	0	0	0	0	0	0	0	0	0	0	0	0	0	0	0	0	0	0	0	0	0	0	0	0	0	0	0	0	0	0	0	0	0	0	0
0	0	0	0	0	0	0	0	0	0	0	0	0	0	0	0	0	0	0	0	0	0	0	0	0	0	0	0	0	0	0	0	0	0	0	0	0	0	0	0	0	0	0	0	0	0	0	0	0	0
0	0	0	0	0	0	0	0	0	0	0	0	0	0	0	0	0	0	0	0	0	0	0	0	0	0	0	0	0	0	0	0	0	0	0	0	0	0	0	0	0	0	0	0	0	0	0	0	0	0
0	0	0	0	0	0	0	0	0	0	0	0	0	0	0	0	0	0	0	0	0	0	0	0	0	0	0	0	0	0	0	0	0	0	0	0	0	0	0	0	0	0	0	0	0	0	0	0	0	0
0	0	0	0	0	0	0	0	0	0	0	0	0	0	0	0	0	0	0	0	0	0	0	0	0	0	0	0	0	0	0	0	0	0	0	0	0	0	0	0	0	0	0	0	0	0	0	0	0	0
0	0	0	0	0	0	0	0	0	0	0	0	0	0	0	0	0	0	0	0	0	0	0	0	0	0	0	0	0	0	0	0	0	0	0	0	0	0	0	0	0	0	0	0	0	0	0	0	0	0
0	0	0	0	0	0	0	0	0	0	0	0	0	0	0	0	0	0	0	0	0	0	0	0	0	0	0	0	0	0	0	0	0	0	0	0	0	0	0	0	0	0	0	0	0	0	0	0	0	0
0	0	0	0	0	0	0	0	0	0	0	0	0	0	0	0	0	0	0	0	0	0	0	0	0	0	0	0	0	0	0	0	0	0	0	0	0	0	0	0	0	0	0	0	0	0	0	0	0	1
0	0	0	0	0	0	0	0	0	0	0	0	0	0	0	0	0	0	0	0	0	0	0	0	0	0	0	0	0	0	0	0	0	0	0	0	0	0	0	0	0	0	0	0	0	0	0	0	0	1
0	0	0	0	0	0	0	0	0	0	0	0	0	0	0	0	0	0	0	0	0	0	0	0	0	0	0	0	0	0	0	0	0	0	0	0	0	0	0	0	0	0	0	0	0	0	0	0	0	1
0	0	0	0	0	0	0	0	0	0	0	0	0	0	0	0	0	0	0	0	0	0	0	0	0	0	0	0	0	0	0	0	0	0	0	0	0	0	0	0	0	0	0	0	0	0	0	1	1	0
0	0	0	0	0	0	0	0	0	0	0	0	0	0	0	0	0	0	0	0	0	0	0	0	0	0	0	0	0	0	0	0	0	0	0	0	0	0	0	0	0	0	0	0	0	1	1	1	1	1
0	0	0	0	0	0	0	0	0	0	0	0	0	0	0	0	0	0	0	0	0	0	0	0	0	0	0	0	0	0	0	0	0	0	0	0	0	0	0	0	0	0	1	1	1	1	1	1	2	3
0	0	0	0	0	0	0	0	0	0	0	0	0	0	0	0	0	0	0	0	0	0	0	0	0	0	0	0	0	0	0	0	0	0	0	0	0	0	0	0	0	1	1	1	2	2	1	3	2	3
0	0	0	0	0	0	0	0	0	0	0	0	0	0	0	0	0	0	0	0	0	0	0	0	0	0	0	0	0	0	0	0	0	0	0	0	0	0	0	1	1	1	1	1	3	2	2	2	3	4
0	0	0	0	0	0	0	0	0	0	0	0	0	0	0	0	0	0	0	0	0	0	0	0	0	0	0	0	0	0	0	0	0	0	0	0	0	0	1	1	1	1	2	3	2	3	2	5	6	4
0	0	0	0	0	0	0	0	0	0	0	0	0	0	0	0	0	0	0	0	0	0	0	0	0	0	0	0	0	0	0	0	0	0	0	0	0	0	1	1	1	3	4	3	3	4	4	4	4	6
0	0	0	0	0	0	0	0	0	0	0	0	0	0	0	0	0	0	0	0	0	0	0	0	0	0	0	0	0	0	0	0	0	0	0	0	0	0	1	1	2	3	3	6	7	6	4	6	7	6
0	0	0	0	0	0	0	0	0	0	0	0	0	0	0	0	0	0	0	0	0	0	0	0	0	0	0	0	0	0	0	0	0	0	0	1	1	1	2	2	2	3	5	6	5	4	6	8	6	7
0	0	0	0	0	0	0	0	0	0	0	0	0	0	0	0	0	0	0	0	0	0	0	0	0	0	0	0	0	0	0	0	1	0	1	1	1	3	3	2	3	4	3	4	5	6	5	7	8	26
0	0	0	0	0	0	0	0	0	0	0	0	0	0	0	0	0	0	0	0	0	0	0	0	0	0	0	0	0	0	0	0	1	1	1	1	2	2	2	3	4	3	4	6	4	5	8	10	44	90
0	0	0	0	0	0	0	0	0	0	0	0	0	0	0	0	0	0	0	0	0	0	0	0	0	0	0	0	0	0	1	1	1	1	1	2	1	2	4	3	2	3	8	6	8	11	16	59	104	94
0	0	0	0	0	0	0	0	0	0	0	0	0	0	0	0	0	0	0	0	0	0	0	0	0	0	1	1	1	1	1	1	1	1	1	2	2	3	5	3	3	5	6	8	10	24	79	111	88	50
0	0	0	0	0	0	0	0	0	0	0	0	0	0	0	0	0	0	0	0	0	0	0	1	1	0	0	1	1	1	1	2	2	2	2	2	3	5	4	3	4	3	8	9	34	93	110	76	44	33
0	0	0	0	0	0	0	0	0	0	0	0	0	0	0	0	0	0	0	0	0	0	0	1	1	0	0	1	0	1	1	3	4	3	3	2	2	3	4	5	4	9	10	47	101	101	63	37	30	28
0	0	0	0	0	0	0	0	0	0	0	0	0	0	0	0	0	0	0	0	0	0	0	0	0	0	0	1	1	1	2	3	4	3	3	3	2	4	7	5	11	14	60	109	95	53	31	28	29	27
0	0	0	0	0	0	0	0	0	0	0	0	0	0	0	0	0	0	0	0	0	0	0	0	0	0	0	1	1	2	2	3	4	4	3	3	4	7	6	11	17	70	114	87	49	36	29	26	27	26
0	0	0	0	0	0	0	0	0	0	0	0	0	0	0	0	0	0	0	0	0	0	0	0	0	0	1	1	2	3	3	3	5	4	2	5	5	5	8	18	76	113	80	38	29	31	30	28	26	32
0	0	0	0	0	0	0	0	0	0	0	0	0	0	0	0	0	0	0	0	0	0	0	0	0	1	1	1	3	4	2	4	7	3	6	9	7	10	22	84	110	72	36	25	24	26	27	27	34	39
0	0	0	0	0	0	0	0	0	0	0	0	0	0	0	0	0	0	0	0	0	0	0	0	1	1	2	2	2	2	2	5	4	4	9	8	9	26	89	106	62	33	31	29	28	26	29	33	34	29
0	0	0	0	0	0	0	0	0	0	0	0	0	0	0	0	0	0	0	0	0	0	0	1	1	1	4	4	1	2	5	3	3	7	7	8	28	92	102	58	34	31	30	29	29	30	31	30	30	32
0	0	0	0	0	0	0	0	0	0	0	0	0	0	0	0	0	0	0	0	0	0	0	1	2	2	3	2	1	4	5	3	6	7	7	29	96	105	54	29	32	31	29	26	29	29	26	28	34	47
0	0	0	0	0	0	0	0	0	0	0	0	0	0	0	0	0	0	0	0	0	0	0	1	1	1	3	2	4	4	3	7	7	8	29	93	101	55	32	29	31	30	28	33	35	27	31	39	51	70
0	0	0	0	0	0	0	0	0	0	0	0	1	1	0	0	0	0	0	0	0	0	1	2	2	2	3	4	6	4	4	6	8	31	96	99	53	34	35	33	33	27	27	39	35	35	45	58	76	83
0	0	0	0	0	0	0	0	0	0	0	0	0	0	0	0	0	0	0	0	0	1	1	2	3	2	2	4	4	5	5	6	27	91	102	54	32	33	31	33	31	28	36	39	36	51	67	77	83	79
0	0	0	0	0	0	0	0	0	0	0	0	0	0	0	0	0	0	0	0	1	1	1	2	3	3	3	3	3	6	5	23	88	99	57	36	31	26	27	33	30	36	43	42	56	74	82	84	80	79
0	0	0	0	0	0	0	0	0	0	0	0	0	0	0	0	0	0	0	1	1	1	2	3	3	3	4	3	5	6	22	83	102	58	34	32	26	24	32	36	36	43	50	68	83	84	81	80	82	83
0	0	0	0	0	0	0	0	0	0	0	0	0	0	0	0	1	1	1	1	1	2	2	3	2	5	5	5	5	19	82	101	57	31	26	25	26	30	34	36	42	57	77	88	85	80	78	83	86	80
0	0	0	0	0	0	0	0	0	0	0	0	0	0	0	0	0	1	1	1	2	3	3	2	3	5	3	2	12	69	107	65	31	29	28	33	33	31	36	41	61	86	91	83	79	79	83	87	82	79
0	0	0	0	0	0	0	0	0	0	0	0	0	0	0	0	0	1	1	2	2	3	1	3	3	3	2	8	59	102	66	32	27	32	37	35	32	35	43	63	89	93	85	81	82	85	83	80	86	255
0	0	0	0	0	0	0	0	0	0	0	0	0	0	0	0	1	1	2	3	1	1	2	5	5	4	6	48	100	77	34	27	27	30	35	33	35	43	61	89	96	88	85	84	85	84	82	92	255	255
0	0	0	0	0	0	0	0	0	0	0	0	0	0	0	0	1	1	2	2	2	3	3	3	4	4	34	97	83	40	32	32	30	32	36	37	46	62	82	89	90	90	83	82	82	84	212	255	255	248
0	0	0	0	0	0	0	0	1	1	0	0	0	0	1	1	1	1	2	1	2	4	6	4	3	22	87	92	39	24	28	28	36	42	39	51	74	86	86	85	84	79	77	79	86	172	255	255	255	228
0	0	0	0	0	0	1	0	0	0	0	0	0	1	1	1	2	3	1	1	2	4	5	5	11	72	103	52	23	25	24	34	44	44	60	84	91	86	84	82	71	66	76	89	152	255	255	255	255	255
0	0	1	1	0	0	0	0	0	0	0	0	0	1	1	2	3	5	2	1	4	4	4	6	54	101	66	31	31	25	33	46	45	66	94	93	81	81	79	68	63	71	52	144	255	255	255	255	255	255
0	0	0	0	0	1	0	0	0	0	1	0	0	1	1	2	2	3	1	2	4	2	2	33	95	79	34	35	30	29	46	46	67	97	92	76	73	76	66	60	71	64	156	244	255	255	255	255	255	255
0	0	0	0	0	0	0	0	0	0	1	1	1	1	1	2	3	2	2	5	5	2	15	78	93	44	28	34	32	41	44	66	97	87	70	67	63	57	54	68	91	184	255	255	255	255	255	255	255	255
0	0	0	0	0	0	0	0	0	0	0	1	1	1	2	3	3	2	2	5	4	4	53	105	59	27	29	31	41	42	61	97	88	64	63	66	53	42	60	88	204	255	255	255	255	255	255	255	236	212
0	0	0	0	0	0	0	0	0	0	0	1	1	1	3	2	5	3	2	2	1	25	93	81	32	33	31	36	41	55	95	92	61	56	55	57	42	49	86	212	255	255	255	224	252	255	255	255	224	184
0	0	0	0	0	0	0	0	0	0	0	1	1	2	2	2	4	4	2	2	10	69	98	48	35	38	32	38	51	87	99	66	53	52	48	39	37	73	196	255	255	255	204	176	212	255	255	255	248	220
0	0	0	0	0	0	0	0	0	0	0	0	1	2	3	2	3	3	3	5	36	99	76	37	37	30	32	43	76	99	68	51	51	49	41	26	58	196	255	255	255	212	168	152	180	224	255	255	255	255
0	0	0	0	0	0	0	0	0	0	1	1	2	2	2	2	3	4	5	12	70	95	45	35	34	27	37	61	94	73	45	49	46	46	27	35	220	255	255	255	212	172	148	144	156	184	216	255	255	255
0	0	0	0	0	0	0	0	0	0	1	2	4	4	2	4	3	3	4	35	96	67	24	34	38	34	49	84	85	46	45	49	45	28	21	65	255	255	255	212	168	156	156	156	148	144	160	208	255	255
0	0	0	0	0	0	0	0	0	1	1	2	4	4	2	3	3	3	12	75	101	41	27	38	34	39	69	84	52	40	47	51	44	13	43	255	255	255	216	164	144	160	188	188	148	104	96	140	208	255
0	0	0	0	0	0	0	0	1	1	2	2	4	4	3	2	4	5	32	99	77	24	35	35	29	53	83	69	39	42	45	52	28	19	72	255	255	216	164	136	132	172	212	212	156	84	52	88	156	212
0	0	0	0	0	0	0	1	1	1	3	2	3	3	2	3	7	10	60	98	44	20	36	29	40	71	78	52	46	49	50	41	13	47	255	255	240	176	144	136	140	172	200	200	156	100	76	96	140	184
0	0	0	0	0	0	0	0	1	1	1	2	3	4	3	3	5	24	88	82	30	31	32	28	54	78	67	46	51	51	47	23	29	81	255	255	200	160	160	168	168	168	164	160	156	148	148	144	148	156
0	0	0	0	0	0	0	0	1	1	1	2	3	4	5	2	3	48	106	61	29	42	26	31	65	77	62	55	56	48	31	24	59	96	255	236	180	160	180	200	196	164	136	132	164	200	220	200	164	148
0	0	0	0	0	0	0	1	2	2	2	1	3	3	7	4	13	76	97	43	34	39	23	41	72	74	62	61	55	44	32	47	80	255	252	208	180	176	192	208	204	176	152	152	184	224	244	224	192	172
0	0	0	0	0	0	0	1	2	2	1	1	5	4	7	8	36	97	76	33	41	32	23	49	67	68	66	66	56	39	40	63	92	248	212	212	216	208	200	192	192	200	212	220	220	224	224	228	228	232
0	0	0	0	0	0	0	1	1	2	2	2	2	2	7	10	57	101	52	27	41	31	26	50	62	65	68	66	59	45	52	73	102	196	188	224	255	244	200	168	176	224	255	255	255	220	200	224	255	255
0	0	0	0	0	0	0	1	1	2	2	4	2	2	7	15	75	92	37	28	36	32	34	52	65	69	68	63	58	54	69	89	224	156	160	220	255	252	196	148	156	232	255	255	255	240	212	240	255	255
0	0	0	0	0	0	0	1	1	2	3	4	4	3	4	27	87	72	32	34	33	34	36	55	69	65	64	61	59	66	81	103	180	128	140	200	248	232	168	116	132	212	255	255	255	255	255	255	255	255
0	0	0	0	0	0	1	2	1	2	2	3	5	2	3	49	94	51	26	32	34	34	35	61	65	55	62	60	65	79	86	110	148	108	124	176	216	200	140	92	108	188	255	255	255	255	255	255	255	255
0	0	0	0	0	1	1	2	2	2	2	3	5	2	13	75	96	39	24	34	38	29	36	63	55	50	60	60	73	85	89	180	124	92	108	156	192	180	136	100	112	180	255	255	255	255	255	255	255	240
0	0	0	0	0	1	1	2	3	2	3	3	3	2	25	90	84	27	24	38	41	31	38	59	50	48	53	62	82	85	95	172	108	72	84	132	176	184	168	152	168	204	248	255	255	255	255	255	255	200
0	0	0	0	0	1	1	2	4	4	4	3	5	5	39	95	60	24	31	34	40	38	41	50	45	46	56	70	88	86	103	180	100	56	64	112	160	192	216	232	240	240	240	252	255	255	255	255	212	152
0	0	0	0	1	1	1	2	4	4	3	3	4	7	55	95	45	27	33	31	40	37	39	44	38	48	70	78	87	91	112	196	112	64	64	104	152	196	244	255	255	255	240	236	255	255	255	252	168	112
0	0	0	0	0	1	1	1	4	5	3	2	4	10	69	87	34	27	29	31	37	36	40	36	40	62	72	80	89	93	116	212	160	128	116	120	140	176	236	255	255	255	255	252	255	255	255	212	128	76
0	0	0	0	0	1	1	2	2	3	2	2	5	19	85	79	27	32	27	27	35	39	40	33	54	75	71	82	91	95	255	232	232	232	196	152	128	148	204	255	255	255	255	255	255	255	236	168	92	44
0	0	0	0	1	1	3	3	2	3	3	4	4	30	93	69	28	36	24	26	35	41	34	42	70	73	82	90	90	102	252	244	255	255	255	192	132	136	180	232	255	255	255	255	255	252	204	136	64	24
0	0	0	0	1	1	4	3	2	3	4	5	4	44	91	54	32	35	22	31	44	45	33	61	84	72	83	94	93	105	232	232	255	255	255	232	180	168	184	216	244	255	255	255	255	240	188	124	56	24
0	0	0	0	1	1	2	2	3	3	3	3	6	57	89	42	32	33	21	35	50	40	41	77	87	77	82	93	94	106	208	204	255	255	255	255	255	240	216	200	208	255	255	255	255	232	184	128	68	36
0	0	0	0	1	1	1	2	2	3	3	3	9	68	86	34	30	32	25	39	44	32	56	88	86	84	86	95	97	112	192	184	224	255	255	255	255	255	248	192	188	228	255	255	255	224	184	136	88	64
0	0	0	1	1	2	3	3	2	4	3	1	13	76	82	29	30	30	27	41	40	34	71	93	89	91	90	94	97	118	208	204	240	255	255	255	255	255	255	212	200	232	255	255	252	212	180	148	120	108
0	0	0	1	2	2	2	3	3	3	5	2	19	82	76	27	33	25	25	45	37	37	82	94	90	92	90	94	99	120	255	255	255	255	255	255	255	255	255	255	252	255	255	255	236	192	164	160	168	180
0	0	1	1	2	2	2	2	2	3	5	3	24	85	66	30	34	21	31	47	35	46	87	94	96	87	84	95	100	122	255	255	255	255	255	255	255	255	255	255	255	255	255	255	220	176	160	180	224	252
0	0	1	1	2	2	3	1	2	4	6	4	30	89	60	30	32	21	38	44	33	63	93	92	100	81	80	90	101	122	255	255	255	255	255	255	255	255	255	255	255	255	255	252	216	188	180	212	255	255
0	0	1	1	1	2	2	3	3	4	6	5	35	92	55	28	30	21	41	40	32	81	100	91	96	73	74	82	104	255	255	255	255	255	255	255	252	255	255	255	255	255	255	236	228	232	240	255	255	255
0	0	1	1	1	2	2	5	5	4	4	6	40	92	50	28	25	22	47	34	38	90	98	94	89	68	71	77	107	255	255	255	255	255	255	255	224	228	255	255	255	255	240	228	252	255	255	255	255	255
0	0	1	1	1	2	4	3	3	3	4	4	47	93	48	29	21	22	50	31	45	96	95	95	83	66	66	76	108	255	248	255	255	255	255	240	200	208	248	255	255	255	244	240	255	255	255	255	255	255
0	0	1	2	2	2	3	3	3	3	4	4	52	94	46	29	21	22	48	31	54	100	93	89	74	66	55	65	108	255	255	255	255	255	255	240	184	184	228	255	255	255	255	255	255	255	255	255	255	255
0	1	1	2	2	1	2	2	5	3	2	5	55	93	43	30	21	23	47	31	63	99	90	83	65	64	44	57	107	255	255	255	255	255	255	244	172	164	208	255	255	255	255	255	255	255	255	255	255	255
0	1	1	1	2	2	3	2	3	4	2	6	58	92	44	32	22	28	48	34	70	92	89	79	54	64	39	55	106	255	255	255	255	255	255	248	160	148	192	252	255	255	255	255	255	255	255	255	255	255
0	0	1	2	3	3	2	3	3	3	3	7	59	88	44	33	24	31	43	32	75	91	87	70	45	64	37	45	97	255	255	255	255	255	255	236	136	124	172	240	255	255	255	255	255	255	255	252	252	252
0	0	1	3	2	3	3	2	3	3	3	6	58	87	39	30	25	31	39	31	73	92	87	63	41	62	33	35	93	255	255	255	255	255	255	216	112	100	156	228	255	255	255	255	255	255	248	228	220	224
0	0	1	2	2	2	3	2	3	4	4	6	57	90	40	24	25	34	37	34	74	91	88	59	38	61	34	28	90	128	255	255	255	255	255	208	108	96	152	220	255	255	255	255	255	255	236	208	196	200
0	0	1	2	2	3	3	2	2	4	5	5	55	93	44	25	27	36	37	34	76	92	88	59	37	63	36	21	79	124	255	255	255	255	255	240	148	132	168	216	255	255	255	255	255	255	224	196	180	184
0	1	1	1	3	3	4	2	2	3	5	4	49	95	48	27	33	35	36	33	74	91	88	63	36	65	39	17	72	121	255	255	255	255	255	255	228	204	204	216	240	255	255	255	255	248	212	188	168	172
0	0	1	2	3	3	4	3	3	2	3	5	42	96	52	22	34	33	35	34	74	92	86	68	39	63	42	18	69	117	255	255	255	255	255	255	255	255	240	220	224	255	255	255	255	236	204	180	164	168
0	0	1	1	2	2	3	3	3	3	3	5	33	92	59	23	33	30	36	34	69	94	83	74	46	60	47	17	62	111	255	255	255	255	255	255	255	255	255	216	208	244	255	255	255	232	204	180	164	164
0	0	0	1	1	2	2	2	3	2	4	4	25	90	69	25	32	26	34	36	63	89	82	79	52	58	52	20	58	107	126	255	255	255	255	255	255	255	248	208	200	232	255	255	255	232	208	184	164	160
0	0	1	2	1	2	2	1	3	4	5	5	20	88	78	27	30	22	29	39	53	81	87	85	59	53	54	29	57	101	125	255	255	255	255	255	255	255	240	196	192	228	255	255	255	236	212	192	172	168
0	0	1	1	2	3	3	2	3	5	3	4	14	78	87	33	25	19	26	41	46	72	87	89	69	52	53	36	61	96	120	255	255	255	255	255	255	255	232	188	184	220	255	255	255	236	216	204	200	204
0	0	1	1	1	3	3	2	2	3	2	3	8	65	95	41	22	24	26	36	47	74	84	91	79	55	54	42	64	96	111	135	255	255	255	255	255	255	224	176	168	208	255	255	255	224	208	228	255	255
0	0	0	1	1	2	2	3	2	2	3	4	5	50	99	53	24	28	24	31	45	76	90	93	90	64	54	46	60	92	107	129	255	255	255	255	255	255	220	168	160	204	255	255	248	212	208	252	255	255
0	0	0	1	2	2	2	3	3	3	3	3	4	34	94	65	25	26	21	29	42	67	92	92	94	79	59	51	57	84	103	122	255	255	255	255	255	255	232	180	172	208	255	255	252	224	228	255	255	255
0	0	0	0	1	1	2	3	2	3	4	3	3	20	84	81	29	26	25	24	39	59	85	88	91	90	74	62	57	80	100	114	133	255	255	255	255	255	255	236	228	240	255	255	255	255	255	255	255	255
0	0	0	0	1	1	2	2	3	4	4	1	4	11	73	94	37	26	29	22	37	55	79	87	86	91	86	75	59	77	97	107	128	255	255	255	255	255	255	255	255	255	255	255	255	255	255	255	255	255
0	0	0	0	1	2	3	3	5	5	4	2	3	7	60	99	50	26	29	22	31	51	72	85	82	84	91	84	69	73	93	101	116	255	255	255	255	255	255	255	255	255	255	255	255	255	255	255	255	255
0	0	0	0	0	1	2	3	3	3	5	2	2	5	42	98	69	27	28	23	25	44	65	83	81	75	88	92	79	75	92	99	107	130	255	255	255	255	255	255	255	255	252	248	255	255	255	255	255	255
0	0	0	0	0	1	2	2	2	3	6	4	3	3	22	87	87	33	26	28	23	35	56	82	87	73	75	88	88	74	85	101	103	126	255	255	255	255	255	255	255	255	232	228	255	255	255	255	255	255
0	0	0	0	1	1	2	2	2	4	5	2	3	4	10	66	100	48	24	28	22	30	44	68	87	82	67	76	89	73	78	100	100	114	133	255	255	255	255	255	255	255	228	224	255	255	255	255	255	255
0	0	0	0	0	1	1	1	2	3	3	2	1	4	5	38	99	70	24	27	22	28	40	50	75	86	68	67	85	81	79	96	99	104	121	140	255	255	255	255	255	255	255	255	255	255	255	255	255	255
0	0	0	0	0	0	1	2	2	3	2	2	3	4	3	18	85	88	30	23	24	23	36	45	67	87	79	65	77	85	82	90	98	103	111	134	255	255	255	255	255	255	255	255	255	255	255	255	255	240
0	0	0	0	0	0	0	2	3	2	2	1	3	3	2	8	63	99	48	18	24	20	27	38	59	92	105	79	67	82	85	81	92	106	107	121	142	255	255	255	255	255	255	255	255	255	255	255	248	216
0	0	0	0	0	0	1	1	2	2	1	1	2	3	4	4	36	97	75	27	21	23	25	29	46	81	109	94	64	69	88	83	84	103	106	108	131	137	255	255	255	255	255	255	255	255	255	255	224	196
0	0	0	0	0	0	0	0	1	2	1	2	2	3	3	5	18	78	94	42	21	29	28	25	34	60	92	102	81	62	79	91	80	88	103	99	110	135	136	255	255	255	255	255	255	255	255	240	196	172
0	0	0	0	0	0	0	0	1	3	3	2	2	3	3	4	7	48	100	67	21	26	28	25	28	42	72	98	94	62	64	92	87	80	94	96	91	111	137	147	255	255	255	255	255	255	255	228	180	164
0	0	0	0	0	0	0	1	1	1	2	2	3	2	2	2	3	19	85	93	35	21	30	28	29	34	58	84	92	65	45	76	93	84	88	93	88	84	110	139	145	255	255	255	255	255	255	252	208	192
0	0	0	0	0	0	0	0	1	1	1	2	2	4	3	2	3	6	53	102	64	23	26	30	33	32	48	69	89	89	52	51	80	88	86	82	84	74	80	116	137	255	255	255	255	255	255	255	255	255
0	0	0	0	0	0	0	0	1	2	2	1	2	5	3	3	3	3	27	89	89	39	23	29	32	33	42	58	76	101	86	58	68	88	87	76	70	72	64	81	119	142	255	255	255	255	255	255	255	255
0	0	0	0	0	0	0	0	1	1	2	1	2	3	2	3	3	2	10	61	100	64	26	26	29	29	35	50	68	90	99	83	67	76	91	85	59	57	60	52	81	117	140	255	255	255	255	255	255	255
0	0	0	0	0	0	0	0	0	1	1	1	2	2	2	1	2	2	4	30	90	87	37	26	30	26	30	41	56	81	97	95	76	64	81	97	76	45	52	50	48	78	118	143	255	255	255	255	255	255
0	0	0	0	0	0	0	0	0	0	1	1	2	2	2	2	2	3	3	9	62	103	64	28	28	27	31	39	39	64	95	99	93	75	67	88	99	61	36	49	41	40	78	120	144	255	255	255	255	255
0	0	0	0	0	0	0	0	0	0	1	1	1	2	2	1	2	4	4	3	30	92	93	45	31	29	27	35	34	43	76	94	102	99	77	72	92	89	43	36	48	33	40	83	124	144	255	255	255	255
0	0	0	0	0	0	0	0	0	0	1	1	1	1	2	1	3	3	2	2	9	55	102	75	35	28	26	30	36	33	48	76	95	106	100	79	72	86	68	35	42	49	32	42	89	125	144	150	255	255
0	0	0	0	0	0	0	0	0	0	0	1	1	2	1	3	3	3	2	1	3	20	83	99	45	26	31	27	33	36	35	50	74	92	106	99	75	68	76	53	34	49	49	29	47	92	124	143	149	255
0	0	0	0	0	0	0	0	0	0	0	1	1	1	2	3	1	2	2	2	2	5	46	102	78	35	32	27	27	36	36	37	52	72	93	105	99	75	67	72	55	41	54	47	26	51	94	120	139	145
0	0	0	0	0	0	0	0	0	0	0	1	1	1	1	2	1	2	2	2	1	2	15	75	106	63	30	27	30	32	35	39	43	53	75	93	106	101	74	69	74	56	44	54	44	28	58	94	115	134
0	0	0	0	0	0	0	0	0	0	0	0	1	2	2	1	1	2	2	2	2	2	4	35	98	99	48	26	31	29	31	38	40	41	54	79	94	107	99	71	64	69	56	50	61	46	33	61	90	111
0	0	0	0	0	0	0	0	0	0	0	0	1	1	2	1	2	2	2	2	2	3	4	11	61	109	80	32	26	28	26	32	37	38	38	56	78	91	106	99	71	65	73	64	59	64	47	39	66	90
0	0	0	0	0	0	0	0	0	0	0	0	1	1	1	1	2	2	1	2	3	3	2	5	21	80	103	57	26	27	25	26	32	36	36	39	53	72	87	104	101	80	74	76	65	57	60	49	48	71
0	0	0	0	0	0	0	0	0	0	0	0	1	1	1	1	2	2	1	2	2	3	3	3	6	38	100	94	44	23	25	25	29	34	36	39	40	48	61	75	96	101	89	84	84	70	57	53	47	55
0	0	0	0	0	0	0	0	0	0	0	0	0	1	1	1	2	1	1	1	1	1	2	1	3	11	60	109	78	31	25	27	30	34	33	36	42	42	46	51	62	87	100	100	97	95	81	61	51	49
0	0	0	0	0	0	0	0	0	0	0	0	0	0	1	1	1	1	2	1	2	2	1	2	3	4	18	80	107	63	30	25	25	30	35	31	35	41	45	49	45	51	75	95	98	97	97	84	63	51
0	0	0	0	0	0	0	0	0	0	0	0	0	0	0	1	1	1	2	2	3	2	2	2	3	5	6	32	96	100	53	28	25	25	32	34	28	30	37	48	52	41	41	61	83	93	95	95	83	65
0	0	0	0	0	0	0	0	0	0	0	0	0	0	0	0	1	1	1	2	2	1	1	1	2	5	5	8	49	107	91	44	28	24	27	36	34	27	28	34	49	54	40	34	50	74	89	98	101	91
0	0	0	0	0	0	0	0	0	0	0	0	0	0	0	0	0	1	1	1	1	1	2	2	2	2	4	5	13	68	109	80	37	25	28	30	36	34	27	26	32	48	54	42	34	40	57	78	94	100
0	0	0	0	0	0	0	0	0	0	0	0	0	0	0	0	0	1	1	1	2	2	2	1	2	2	3	3	4	20	78	110	71	31	27	26	28	36	33	27	24	30	44	54	47	35	33	46	62	75
0	0	0	0	0	0	0	0	0	0	0	0	0	0	0	1	1	1	1	2	2	2	2	3	3	2	2	3	3	5	28	90	107	62	30	27	25	27	35	35	30	25	28	38	50	51	40	34	39	47
0	0	0	0	0	0	0	0	0	0	0	0	0	0	0	1	1	1	1	1	1	1	1	2	2	3	3	3	3	4	7	36	96	101	56	29	27	25	27	37	40	32	25	24	31	45	52	45	37	33
0	0	0	0	0	0	0	0	0	0	0	0	0	0	0	0	1	1	1	1	0	0	1	1	2	3	2	2	3	4	3	8	45	102	101	53	28	27	24	28	35	34	29	24	24	29	41	52	53	40
0	0	0	0	0	0	0	0	0	0	0	0	0	0	0	0	1	1	1	1	1	1	1	1	1	2	2	2	2	3	3	4	10	54	109	99	53	28	25	26	28	32	33	30	26	24	26	35	46	51
0	0	0	0	0	0	0	0	0	0	0	0	0	0	0	0	0	0	0	1	1	1	1	1	1	1	1	1	1	1	3	4	4	14	60	109	101	55	26	25	28	28	32	35	34	29	24	25	28	37
0	0	0	0	0	0	0	0	0	0	0	0	0	0	0	0	0	0	0	0	1	0	1	1	1	1	1	1	2	2	1	3	3	3	12	56	108	102	57	28	28	28	28	32	37	37	31	29	26	25
0	0	0	0	0	0	0	0	0	0	0	0	0	0	0	0	0	0	0	0	0	0	1	1	1	1	2	1	2	2	1	2	2	3	2	10	53	106	107	66	34	29	29	28	29	33	34	36	32	27
0	0	0	0	0	0	0	0	0	0	0	0	0	0	0	0	0	0	0	0	0	1	0	1	1	1	1	1	1	1	2	2	2	5	3	3	10	47	101	111	77	45	28	29	33	31	32	37	37	35
0	0	0	0	0	0	0	0	0	0	0	0	0	0	0	0	0	0	0	0	0	0	1	1	1	1	1	1	1	2	3	2	3	4	3	3	3	8	34	87	114	95	53	33	32	32	30	29	31	35
0	0	0	0	0	0	0	0	0	0	0	0	0	0	0	0	0	0	0	0	0	1	1	1	1	1	1	1	2	2	2	2	2	3	3	3	3	3	4	24	72	111	108	75	44	30	29	28	26	27
0	0	0	0	0	0	0	0	0	0	0	0	0	0	0	0	0	0	0	0	1	0	1	1	0	1	1	1	1	2	2	2	2	2	2	2	3	3	2	3	14	49	98	116	100	65	44	34	31	31
0	0	0	0	0	0	0	0	0	0	0	0	0	0	0	0	0	0	0	0	0	1	1	1	1	1	1	1	1	1	1	1	1	1	3	3	3	2	3	4	3	7	28	67	106	115	98	68	46	41
0	0	0	0	0	0	0	0	0	0	0	0	0	0	0	0	0	0	0	0	0	0	1	0	1	1	1	1	1	1	1	1	2	1	2	2	2	2	2	4	3	2	3	10	34	75	108	116	101	81
0	0	0	0	0	0	0	0	0	0	0	0	0	0	0	0	0	0	0	0	0	0	0	0	0	1	1	1	1	1	1	1	1	1	1	1	1	2	3	3	3	3	3	2	5	13	36	73	101	114
0	0	0	0	0	0	0	0	0	0	0	0	0	0	0	0	0	0	0	0	0	0	0	0	0	0	0	0	1	1	1	1	1	1	2	1	1	2	1	3	3	2	4	3	2	4	4	10	25	49
0	0	0	0	0	0	0	0	0	0	0	0	0	0	0	0	0	0	0	0	0	0	0	0	0	0	1	0	0	1	1	1	1	1	1	1	2	2	1	2	3	2	2	3	3	3	3	3	3	5
0	0	0	0	0	0	0	0	0	0	0	0	0	0	0	0	0	0	0	0	0	0	0	0	0	0	0	0	1	1	0	1	1	1	1	2	1	2	2	1	2	3	2	2	2	2	4	3	3	3
0	0	0	0	0	0	0	0	0	0	0	0	0	0	0	0	0	0	0	0	0	0	0	0	0	0	0	0	1	1	0	1	1	0	1	1	1	1	2	2	2	2	2	2	3	2	4	2	2	3
0	0	0	0	0	0	0	0	0	0	0	0	0	0	0	0	0	0	0	0	0	0	0	0	0	0	0	0	0	1	0	0	1	0	1	1	1	1	1	2	2	2	2	2	2	3	3	2	2	3
0	0	0	0	0	0	0	0	0	0	0	0	0	0	0	0	0	0	0	0	0	0	0	0	0	0	0	0	0	0	0	0	0	0	1	1	1	1	1	1	1	2	2	2	1	1	1	1	2	1
0	0	0	0	0	0	0	0	0	0	0	0	0	0	0	0	0	0	0	0	0	0	0	0	0	0	0	0	0	0	0	0	1	1	1	1	2	1	1	2	2	2	1	1	1	1	1	1	2	1
0	0	0	0	0	0	0	0	0	0	0	0	0	0	0	0	0	0	0	0	0	0	0	0	0	0	0	0	0	0	0	0	1	1	1	1	1	1	1	1	1	1	1	1	1	1	1	1	2	2
0	0	0	0	0	0	0	0	0	0	0	0	0	0	0	0	0	0	0	0	0	0	0	0	0	0	0	0	0	0	0	0	1	0	1	1	1	1	1	1	1	0	1	1	1	1	1	1	1	1
0	0	0	0	0	0	0	0	0	0	0	0	0	0	0	0	0	0	0	0	0	0	0	0	0	0	0	0	0	0	0	0	0	0	0	1	1	1	1	1	1	1	1	1	1	1	1	1	1	1
0	0	0	0	0	0	0	0	0	0	0	0	0	0	0	0	0	0	0	0	0	0	0	0	0	0	0	0	0	0	0	0	0	0	0	0	0	0	0	1	0	1	1	0	1	1	1	1	1	1
0	0	0	0	0	0	0	0	0	0	0	0	0	0	0	0	0	0	0	0	0	0	0	0	0	0	0	0	0	0	0	0	0	0	0	0	0	0	0	0	0	0	0	0	1	1	1	1	1	1
0	0	0	0	0	0	0	0	0	0	0	0	0	0	0	0	0	0	0	0	0	0	0	0	0	0	0	0	0	0	0	0	0	0	0	0	0	0	0	0	0	0	0	0	1	1	1	0	1	1
0	0	0	0	0	0	0	0	0	0	0	0	0	0	0	0	0	0	0	0	0	0	0	0	0	0	0	0	0	0	0	0	0	0	0	0	0	0	0	0	0	0	0	0	0	0	1	1	1	1
0	0	0	0	0	0	0	0	0	0	0	0	0	0	0	0	0	0	0	0	0	0	0	0	0	0	0	0	0	0	0	0	0	0	0	0	0	0	0	0	0	0	0	0	0	0	0	1	1	1
0	0	0	0	0	0	0	0	0	0	0	0	0	0	0	0	0	0	0	0	0	0	0	0	0	0	0	0	0	0	0	0	0	0	0	0	0	0	0	0	0	0	0	0	0	0	0	0	0	1
0	0	0	0	0	0	0	0	0	0	0	0	0	0	0	0	0	0	0	0	0	0	0	0	0	0	0	0	0	0	0	0	0	0	0	0	0	0	0	0	0	0	0	0	0	0	0	0	0	0
0	0	0	0	0	0	0	0	0	0	0	0	0	0	0	0	0	0	0	0	0	0	0	0	0	0	0	0	0	0	0	0	0	0	0	0	0	0	0	0	0	0	0	0	0	0	0	0	0	0
0	0	0	0	0	0	0	0	0	0	0	0	0	0	0	0	0	0	0	0	0	0	0	0	0	0	0	0	0	0	0	0	0	0	0	0	0	0	0	0	0	0	0	0	0	0	0	0	0	0
0	0	0	0	0	0	0	0	0	0	0	0	0	0	0	0	0	0	0	0	0	0	0	0	0	0	0	0	0	0	0	0	0	0	0	0	0	0	0	0	0	0	0	0	0	0	0	0	0	0
0	0	0	0	0	0	0	0	0	0	0	0	0	0	0	0	0	0	0	0	0	0	0	0	0	0	0	0	0	0	0	0	0	0	0	0	0	0	0	0	0	0	0	0	0	0	0	0	0	0
0	0	0	0	0	0	0	0	0	0	0	0	0	0	0	0	0	0	0	0	0	0	0	0	0	0	0	0	0	0	0	0	0	0	0	0	0	0	0	0	0	0	0	0	0	0	0	0	0	0
0	0	0	0	0	0	0	0	0	0	0	0	0	0	0	0	0	0	0	0	0	0	0	0	0	0	0	0	0	0	0	0	0	0	0	0	0	0	0	0	0	0	0	0	0	0	0	0	0	0
0	0	0	0	0	0	0	0	0	0	0	0	0	0	0	0	0	0	0	0	0	0	0	0	0	0	0	0	0	0	0	0	0	0	0	0	0	0	0	0	0	0	0	0	0	0	0	0	0	0
0	0	0	0	0	0	0	0	0	0	0	0	0	0	0	0	0	0	0	0	0	0	0	0	0	0	0	0	0	0	0	0	0	0	0	0	0	0	0	0	0	0	0	0	0	0	0	0	0	0
0	0	0	0	0	0	0	0	0	0	0	0	0	0	0	0	0	0	0	0	0	0	0	0	0	0	0	0	0	0	0	0	0	0	0	0	0	0	0	0	0	0	0	0	0	0	0	0	0	0
0	0	0	0	0	0	0	0	0	0	0	0	0	0	0	0	0	0	0	0	0	0	0	0	0	0	0	0	0	0	0	0	0	0	0	0	0	0	0	0	0	0	0	0	0	0	0	0	0	0
0	0	0	0	0	0	0	0	0	0	0	0	0	0	0	0	0	0	0	0	0	0	0	0	0	0	0	0	0	0	0	0	0	0	0	0	0	0	0	0	0	0	0	0	0	0	0	0	0	0
0	0	0	0	0	0	0	0	0	0	0	0	0	0	0	0	0	0	0	0	0	0	0	0	0	0	0	0	0	0	0	0	0	0	0	0	0	0	0	0	0	0	0	0	0	0	0	0	0	0
0	0	0	0	0	0	0	0	0	0	0	0	0	0	0	0	0	0	0	0	0	0	0	0	0	0	0	0	0	0	0	0	0	0	0	0	0	0	0	0	0	0	0	0	0	0	0	0	0	0
0	0	0	0	0	0	0	0	0	0	0	0	0	0	0	0	0	0	0	0	0	0	0	0	0	0	0	0	0	0	0	0	0	0	0	0	0	0	0	0	0	0	0	0	0	0	0	0	0	0
0	0	0	0	0	0	0	0	0	0	0	0	0	0	0	0	0	0	0	0	0	0	0	0	0	0	0	0	0	0	0	0	0	0	0	0	0	0	0	0	0	0	0	0	0	0	0	0	0	0
0	0	0	0	0	0	0	0	0	0	0	0	0	0	0	0	0	0	0	0	0	0	0	0	0	0	0	0	0	0	0	0	0	0	0	0	0	0	0	0	0	0	0	0	0	0	0	0	0	0
0	0	0	0	0	0	0	0	0	0	0	0	0	0	0	0	0	0	0	0	0	0	0	0	0	0	0	0	0	0	0	0	0	0	0	0	0	0	0	0	0	0	0	0	0	0	0	0	0	0
0	0	0	0	0	0	0	0	0	0	0	0	0	0	0	0	0	0	0	0	0	0	0	0	0	0	0	0	0	0	0	0	0	0	0	0	0	0	0	0	0	0	0	0	0	0	0	0	0	0
0	0	0	0	0	0	0	0	0	0	0	0	0	0	0	0	0	0	0	0	0	0	0	0	0	0	0	0	0	0	0	0	0	0	0	0	0	0	0	0	0	0	0	0	0	0	0	0	0	0
0	0	0	0	0	0	0	0	0	0	0	0	0	0	0	0	0	0	0	0	0	0	0	0	0	0	0	0	0	0	0	0	0	0	0	0	0	0	0	0	0	0	0	0	0	0	0	0	0	0
0	0	0	0	0	0	0	0	0	0	0	0	0	0	0	0	0	0	0	0	0	0	0	0	0	0	0	0	0	0	0	0	0	0	0	0	0	0	0	0	0	0	0	0	0	0	0	0	0	0
0	0	0	0	0	0	0	0	0	0	0	0	0	0	0	0	0	0	0	0	0	0	0	0	0	0	0	0	0	0	0	0	0	0	0	0	0	0	0	0	0	0	0	0	0	0	0	0	0	0
0	0	0	0	0	0	0	0	0	0	0	0	0	0	0	0	0	0	0	0	0	0	0	0	0	0	0	0	0	0	0	0	0	0	0	0	0	0	0	0	0	0	0	0	0	0	0	0	0	0
0	0	0	0	0	0	0	0	0	0	0	0	0	0	0	0	0	0	0	0	0	0	0	0	0	0	0	0	0	0	0	0	0	0	0	0	0	0	0	0	0	0	0	0	0	0	0	0	0	0
0	0	0	0	0	0	0	0	0	0	0	0	0	0	0	0	0	0	0	0	0	0	0	0	0	0	0	0	0	0	0	0	0	0	0	0	0	0	0	0	0	0	0	0	0	0	0	0	0	0
0	0	0	0	0	0	0	0	0	0	0	0	0	0	0	0	0	0	0	0	0	0	0	0	0	0	0	0	0	0	0	0	0	0	0	0	0	0	0	0	0	0	0	0	0	0	0	0	0	0
0	0	0	0	0	0	0	0	0	0	0	0	0	0	0	0	0	0	0	0	0	0	0	0	0	0	0	0	0	0	0	0	0	0	0	0	0	0	0	0	0	0	0	0	0	0	0	0	0	0
0	0	0	0	0	0	0	0	0	0	0	0	0	0	0	0	0	0	0	0	0	0	0	0	0	0	0	0	0	0	0	0	0	0	0	0	0	0	0	0	0	0	0	0	0	0	0	0	0	0
0	0	0	0	0	0	0	0	0	0	0	0	0	0	0	0	0	0	0	0	0	0	0	0	0	0	0	0	0	0	0	0	0	0	0	0	0	0	0	0	0	0	0	0	0	0	0	0	0	0
0	0	0	0	0	0	0	0	0	0	0	0	0	0	0	0	0	0	0	0	0	0	0	0	0	0	0	0	0	0	0	0	0	0	0	0	0	0	0	0	0	0	0	0	0	0	0	0	0	0
0	0	0	0	0	0	0	0	0	0	0	0	0	0	0	0	0	0	0	0	0	0	0	0	0	0	0	0	0	0	0	0	0	0	0	0	0	0	0	0	0	0	0	0	0	0	0	0	0	0
0	0	0	0	0	0	0	0	0	0	0	0	0	0	0	0	0	0	0	0	0	0	0	0	0	0	0	0	0	0	0	0	0	0	0	0	0	0	0	0	0	0	0	0	0	0	0	0	0	0
0	0	0	0	0	0	0	0	0	0	0	0	0	0	0	0	0	0	0	0	0	0	0	0	0	0	0	0	0	0	0	0	0	0	0	0	0	0	0	0	0	0	0	0	0	0	0	0	0	0
[truncated: 462 more columns]

## Sheet: FigureS1_6b_blue
0	0	0	0	0	0	0	0	0	0	0	0	0	0	0	0	0	0	0	0	0	0	0	0	0	0	0	0	0	0	0	0	0	0	0	0	0	0	0	0	0	0	0	0	0	0	0	0	0	0
0	0	0	0	0	0	0	0	0	0	0	0	0	0	0	0	0	0	0	0	0	0	0	0	0	0	0	0	0	0	0	0	0	0	0	0	0	0	0	0	0	0	0	0	0	0	0	0	0	0
0	0	0	0	0	0	0	0	0	0	0	0	0	0	0	0	0	0	0	0	0	0	0	0	0	0	0	0	0	0	0	0	0	0	0	0	0	0	0	0	0	0	0	0	0	0	0	0	0	0
0	0	0	0	0	0	0	0	0	0	0	0	0	0	0	0	0	0	0	0	0	0	0	0	0	0	0	0	0	0	0	0	0	0	0	0	0	0	0	0	0	0	0	0	0	0	0	0	0	0
0	0	0	0	0	0	0	0	0	0	0	0	0	0	0	0	0	0	0	0	0	0	0	0	0	0	0	0	0	0	0	0	0	0	0	0	0	0	0	0	0	0	0	0	0	0	0	0	0	0
0	0	0	0	0	0	0	0	0	0	0	0	0	0	0	0	0	0	0	0	0	0	0	0	0	0	0	0	0	0	0	0	0	0	0	0	0	0	0	0	0	0	0	0	0	0	0	0	0	0
0	0	0	0	0	0	0	0	0	0	0	0	0	0	0	0	0	0	0	0	0	0	0	0	0	0	0	0	0	0	0	0	0	0	0	0	0	0	0	0	0	0	0	0	0	0	0	0	0	0
0	0	0	0	0	0	0	0	0	0	0	0	0	0	0	0	0	0	0	0	0	0	0	0	0	0	0	0	0	0	0	0	0	0	0	0	0	0	0	0	0	0	0	0	0	0	0	0	0	0
0	0	0	0	0	0	0	0	0	0	0	0	0	0	0	0	0	0	0	0	0	0	0	0	0	0	0	0	0	0	0	0	0	0	0	0	0	0	0	0	0	0	0	0	0	0	0	0	0	0
0	0	0	0	0	0	0	0	0	0	0	0	0	0	0	0	0	0	0	0	0	0	0	0	0	0	0	0	0	0	0	0	0	0	0	0	0	0	0	0	0	0	0	0	0	0	0	0	0	0
0	0	0	0	0	0	0	0	0	0	0	0	0	0	0	0	0	0	0	0	0	0	0	0	0	0	0	0	0	0	0	0	0	0	0	0	0	0	0	0	0	0	0	0	0	0	0	0	0	0
0	0	0	0	0	0	0	0	0	0	0	0	0	0	0	0	0	0	0	0	0	0	0	0	0	0	0	0	0	0	0	0	0	0	0	0	0	0	0	0	0	0	0	0	0	0	0	0	0	0
0	0	0	0	0	0	0	0	0	0	0	0	0	0	0	0	0	0	0	0	0	0	0	0	0	0	0	0	0	0	0	0	0	0	0	0	0	0	0	0	0	0	0	0	0	0	0	0	0	0
0	0	0	0	0	0	0	0	0	0	0	0	0	0	0	0	0	0	0	0	0	0	0	0	0	0	0	0	0	0	0	0	0	0	0	0	0	0	0	0	0	0	0	0	0	0	0	0	0	0
0	0	0	0	0	0	0	0	0	0	0	0	0	0	0	0	0	0	0	0	0	0	0	0	0	0	0	0	0	0	0	0	0	0	0	0	0	0	0	0	0	0	0	0	0	0	0	0	0	0
0	0	0	0	0	0	0	0	0	0	0	0	0	0	0	0	0	0	0	0	0	0	0	0	0	0	0	0	0	0	0	0	0	0	0	0	0	0	0	0	0	0	0	0	0	0	0	0	0	0
0	0	0	0	0	0	0	0	0	0	0	0	0	0	0	0	0	0	0	0	0	0	0	0	0	0	0	0	0	0	0	0	0	0	0	0	0	0	0	0	0	0	0	0	0	0	0	0	0	0
0	0	0	0	0	0	0	0	0	0	0	0	0	0	0	0	0	0	0	0	0	0	0	0	0	0	0	0	0	0	0	0	0	0	0	0	0	0	0	0	0	0	0	0	0	0	0	0	0	0
0	0	0	0	0	0	0	0	0	0	0	0	0	0	0	0	0	0	0	0	0	0	0	0	0	0	0	0	0	0	0	0	0	0	0	0	0	0	0	0	0	0	0	0	0	0	0	0	0	0
0	0	0	0	0	0	0	0	0	0	0	0	0	0	0	0	0	0	0	0	0	0	0	0	0	0	0	0	0	0	0	0	0	0	0	0	0	0	0	0	0	0	0	0	0	0	0	0	0	0
0	0	0	0	0	0	0	0	0	0	0	0	0	0	0	0	0	0	0	0	0	0	0	0	0	0	0	0	0	0	0	0	0	0	0	0	0	0	0	0	0	0	0	0	0	0	0	0	0	0
0	0	0	0	0	0	0	0	0	0	0	0	0	0	0	0	0	0	0	0	0	0	0	0	0	0	0	0	0	0	0	0	0	0	0	0	0	0	0	0	0	0	0	0	0	0	0	0	0	0
0	0	0	0	0	0	0	0	0	0	0	0	0	0	0	0	0	0	0	0	0	0	0	0	0	0	0	0	0	0	0	0	0	0	0	0	0	0	0	0	0	0	0	0	0	0	0	0	0	0
0	0	0	0	0	0	0	0	0	0	0	0	0	0	0	0	0	0	0	0	0	0	0	0	0	0	0	0	0	0	0	0	0	0	0	0	0	0	0	0	0	0	0	0	0	0	0	0	0	0
0	0	0	0	0	0	0	0	0	0	0	0	0	0	0	0	0	0	0	0	0	0	0	0	0	0	0	0	0	0	0	0	0	0	0	0	0	0	0	0	0	0	0	0	0	0	0	0	0	0
0	0	0	0	0	0	0	0	0	0	0	0	0	0	0	0	0	0	0	0	0	0	0	0	0	0	0	0	0	0	0	0	0	0	0	0	0	0	0	0	0	0	0	0	0	0	0	0	0	0
0	0	0	0	0	0	0	0	0	0	0	0	0	0	0	0	0	0	0	0	0	0	0	0	0	0	0	0	0	0	0	0	0	0	0	0	0	0	0	0	0	0	0	0	0	0	0	0	0	0
0	0	0	0	0	0	0	0	0	0	0	0	0	0	0	0	0	0	0	0	0	0	0	0	0	0	0	0	0	0	0	0	0	0	0	0	0	0	0	0	0	0	0	0	0	0	0	0	0	0
0	0	0	0	0	0	0	0	0	0	0	0	0	0	0	0	0	0	0	0	0	0	0	0	0	0	0	0	0	0	0	0	0	0	0	0	0	0	0	0	0	0	0	0	0	0	0	0	0	0
0	0	0	0	0	0	0	0	0	0	0	0	0	0	0	0	0	0	0	0	0	0	0	0	0	0	0	0	0	0	0	0	0	0	0	0	0	0	0	0	0	0	0	0	0	0	0	0	0	0
0	0	0	0	0	0	0	0	0	0	0	0	0	0	0	0	0	0	0	0	0	0	0	0	0	0	0	0	0	0	0	0	0	0	0	0	0	0	0	0	0	0	0	0	0	0	0	0	0	0
0	0	0	0	0	0	0	0	0	0	0	0	0	0	0	0	0	0	0	0	0	0	0	0	0	0	0	0	0	0	0	0	0	0	0	0	0	0	0	0	0	0	0	0	0	0	0	0	0	0
0	0	0	0	0	0	0	0	0	0	0	0	0	0	0	0	0	0	0	0	0	0	0	0	0	0	0	0	0	0	0	0	0	0	0	0	0	0	0	0	0	0	0	0	0	0	0	0	0	0
0	0	0	0	0	0	0	0	0	0	0	0	0	0	0	0	0	0	0	0	0	0	0	0	0	0	0	0	0	0	0	0	0	0	0	0	0	0	0	0	0	0	0	0	0	0	0	0	0	0
0	0	0	0	0	0	0	0	0	0	0	0	0	0	0	0	0	0	0	0	0	0	0	0	0	0	0	0	0	0	0	0	0	0	0	0	0	0	0	0	0	0	0	0	0	0	0	0	0	0
0	0	0	0	0	0	0	0	0	0	0	0	0	0	0	0	0	0	0	0	0	0	0	0	0	0	0	0	0	0	0	0	0	0	0	0	0	0	0	0	0	0	0	0	0	0	0	0	0	0
0	0	0	0	0	0	0	0	0	0	0	0	0	0	0	0	0	0	0	0	0	0	0	0	0	0	0	0	0	0	0	0	0	0	0	0	0	0	0	0	0	0	0	0	0	0	0	0	0	0
0	0	0	0	0	0	0	0	0	0	0	0	0	0	0	0	0	0	0	0	0	0	0	0	0	0	0	0	0	0	0	0	0	0	0	0	0	0	0	0	0	0	0	0	0	0	0	0	0	0
0	0	0	0	0	0	0	0	0	0	0	0	0	0	0	0	0	0	0	0	0	0	0	0	0	0	0	0	0	0	0	0	0	0	0	0	0	0	0	0	0	0	0	0	0	0	0	0	0	0
0	0	0	0	0	0	0	0	0	0	0	0	0	0	0	0	0	0	0	0	0	0	0	0	0	0	0	0	0	0	0	0	0	0	0	0	0	0	0	0	0	0	0	0	0	0	0	0	0	0
0	0	0	0	0	0	0	0	0	0	0	0	0	0	0	0	0	0	0	0	0	0	0	0	0	0	0	0	0	0	0	0	0	0	0	0	0	0	0	0	0	0	0	0	0	0	0	0	0	0
0	0	0	0	0	0	0	0	0	0	0	0	0	0	0	0	0	0	0	0	0	0	0	0	0	0	0	0	0	0	0	0	0	0	0	0	0	0	0	0	0	0	0	0	0	0	0	0	0	0
0	0	0	0	0	0	0	0	0	0	0	0	0	0	0	0	0	0	0	0	0	0	0	0	0	0	0	0	0	0	0	0	0	0	0	0	0	0	0	0	0	0	0	0	0	0	0	0	0	0
0	0	0	0	0	0	0	0	0	0	0	0	0	0	0	0	0	0	0	0	0	0	0	0	0	0	0	0	0	0	0	0	0	0	0	0	0	0	0	0	0	0	0	0	0	0	0	0	0	0
0	0	0	0	0	0	0	0	0	0	0	0	0	0	0	0	0	0	0	0	0	0	0	0	0	0	0	0	0	0	0	0	0	0	0	0	0	0	0	0	0	0	0	0	0	0	0	0	0	0
0	0	0	0	0	0	0	0	0	0	0	0	0	0	0	0	0	0	0	0	0	0	0	0	0	0	0	0	0	0	0	0	0	0	0	0	0	0	0	0	0	0	0	0	0	0	0	0	0	0
0	0	0	0	0	0	0	0	0	0	0	0	0	0	0	0	0	0	0	0	0	0	0	0	0	0	0	0	0	0	0	0	0	0	0	0	0	0	0	0	0	0	0	0	0	0	0	0	0	0
0	0	0	0	0	0	0	0	0	0	0	0	0	0	0	0	0	0	0	0	0	0	0	0	0	0	0	0	0	0	0	0	0	0	0	0	0	0	0	0	0	0	0	0	0	0	0	0	0	0
0	0	0	0	0	0	0	0	0	0	0	0	0	0	0	0	0	0	0	0	0	0	0	0	0	0	0	0	0	0	0	0	0	0	0	0	0	0	0	0	0	0	0	0	0	0	0	0	0	0
0	0	0	0	0	0	0	0	0	0	0	0	0	0	0	0	0	0	0	0	0	0	0	0	0	0	0	0	0	0	0	0	0	0	0	0	0	0	0	0	0	0	0	0	0	0	0	0	0	0
0	0	0	0	0	0	0	0	0	0	0	0	0	0	0	0	0	0	0	0	0	0	0	0	0	0	0	0	0	0	0	0	0	0	0	0	0	0	0	0	0	0	0	0	0	0	0	0	0	0
0	0	0	0	0	0	0	0	0	0	0	0	0	0	0	0	0	0	0	0	0	0	0	0	0	0	0	0	0	0	0	0	0	0	0	0	0	0	0	0	0	0	0	0	0	0	0	0	0	0
0	0	0	0	0	0	0	0	0	0	0	0	0	0	0	0	0	0	0	0	0	0	0	0	0	0	0	0	0	0	0	0	0	0	0	0	0	0	0	0	0	0	0	0	0	0	0	0	0	0
0	0	0	0	0	0	0	0	0	0	0	0	0	0	0	0	0	0	0	0	0	0	0	0	0	0	0	0	0	0	0	0	0	0	0	0	0	0	0	0	0	0	0	0	0	0	0	0	0	0
0	0	0	0	0	0	0	0	0	0	0	0	0	0	0	0	0	0	0	0	0	0	0	0	0	0	0	0	0	0	0	0	0	0	0	0	0	0	0	0	0	0	0	0	0	0	0	0	0	0
0	0	0	0	0	0	0	0	0	0	0	0	0	0	0	0	0	0	0	0	0	0	0	0	0	0	0	0	0	0	0	0	0	0	0	0	0	0	0	0	0	0	0	0	0	0	0	0	0	0
0	0	0	0	0	0	0	0	0	0	0	0	0	0	0	0	0	0	0	0	0	0	0	0	0	0	0	0	0	0	0	0	0	0	0	0	0	0	0	0	0	0	0	0	0	0	0	0	0	0
0	0	0	0	0	0	0	0	0	0	0	0	0	0	0	0	0	0	0	0	0	0	0	0	0	0	0	0	0	0	0	0	0	0	0	0	0	0	0	0	0	0	0	0	0	0	0	0	0	0
0	0	0	0	0	0	0	0	0	0	0	0	0	0	0	0	0	0	0	0	0	0	0	0	0	0	0	0	0	0	0	0	0	0	0	0	0	0	0	0	0	0	0	0	0	0	0	0	0	0
0	0	0	0	0	0	0	0	0	0	0	0	0	0	0	0	0	0	0	0	0	0	0	0	0	0	0	0	0	0	0	0	0	0	0	0	0	0	0	0	0	0	0	0	0	0	0	0	0	0
0	0	0	0	0	0	0	0	0	0	0	0	0	0	0	0	0	0	0	0	0	0	0	0	0	0	0	0	0	0	0	0	0	0	0	0	0	0	0	0	0	0	0	0	0	0	0	0	0	0
0	0	0	0	0	0	0	0	0	0	0	0	0	0	0	0	0	0	0	0	0	0	0	0	0	0	0	0	0	0	0	0	0	0	0	0	0	0	0	0	0	0	0	0	0	0	0	0	0	0
0	0	0	0	0	0	0	0	0	0	0	0	0	0	0	0	0	0	0	0	0	0	0	0	0	0	0	0	0	0	0	0	0	0	0	0	0	0	0	0	0	0	0	0	0	0	0	0	0	0
0	0	0	0	0	0	0	0	0	0	0	0	0	0	0	0	0	0	0	0	0	0	0	0	0	0	0	0	0	0	0	0	0	0	0	0	0	0	0	0	0	0	0	0	0	0	0	0	0	0
0	0	0	0	0	0	0	0	0	0	0	0	0	0	0	0	0	0	0	0	0	0	0	0	0	0	0	0	0	0	0	0	0	0	0	0	0	0	0	0	0	0	0	0	0	0	0	0	0	0
0	0	0	0	0	0	0	0	0	0	0	0	0	0	0	0	0	0	0	0	0	0	0	0	0	0	0	0	0	0	0	0	0	0	0	0	0	0	0	0	0	0	0	0	0	0	0	0	0	0
0	0	0	0	0	0	0	0	0	0	0	0	0	0	0	0	0	0	0	0	0	0	0	0	0	0	0	0	0	0	0	0	0	0	0	0	0	0	0	0	0	0	0	0	0	0	0	0	0	0
0	0	0	0	0	0	0	0	0	0	0	0	0	0	0	0	0	0	0	0	0	0	0	0	0	0	0	0	0	0	0	0	0	0	0	0	0	0	0	0	0	0	0	0	0	0	0	0	0	0
0	0	0	0	0	0	0	0	0	0	0	0	0	0	0	0	0	0	0	0	0	0	0	0	0	0	0	0	0	0	0	0	0	0	0	0	0	0	0	0	0	0	0	0	0	0	0	0	0	0
0	0	0	0	0	0	0	0	0	0	0	0	0	0	0	0	0	0	0	0	0	0	0	0	0	0	0	0	0	0	0	0	0	0	0	0	0	0	0	0	0	0	0	0	0	0	0	0	0	1
0	0	0	0	0	0	0	0	0	0	0	0	0	0	0	0	0	0	0	0	0	0	0	0	0	0	0	0	0	0	0	0	0	0	0	0	0	0	0	0	0	0	0	0	0	0	0	0	0	1
0	0	0	0	0	0	0	0	0	0	0	0	0	0	0	0	0	0	0	0	0	0	0	0	0	0	0	0	0	0	0	0	0	0	0	0	0	0	0	0	0	0	0	0	0	0	0	0	0	1
0	0	0	0	0	0	0	0	0	0	0	0	0	0	0	0	0	0	0	0	0	0	0	0	0	0	0	0	0	0	0	0	0	0	0	0	0	0	0	0	0	0	0	0	0	0	0	1	1	0
0	0	0	0	0	0	0	0	0	0	0	0	0	0	0	0	0	0	0	0	0	0	0	0	0	0	0	0	0	0	0	0	0	0	0	0	0	0	0	0	0	0	0	0	0	1	1	1	1	1
0	0	0	0	0	0	0	0	0	0	0	0	0	0	0	0	0	0	0	0	0	0	0	0	0	0	0	0	0	0	0	0	0	0	0	0	0	0	0	0	0	0	1	1	1	1	1	1	2	3
0	0	0	0	0	0	0	0	0	0	0	0	0	0	0	0	0	0	0	0	0	0	0	0	0	0	0	0	0	0	0	0	0	0	0	0	0	0	0	0	0	1	1	1	2	2	1	3	2	3
0	0	0	0	0	0	0	0	0	0	0	0	0	0	0	0	0	0	0	0	0	0	0	0	0	0	0	0	0	0	0	0	0	0	0	0	0	0	0	1	1	1	1	1	3	2	2	2	3	4
0	0	0	0	0	0	0	0	0	0	0	0	0	0	0	0	0	0	0	0	0	0	0	0	0	0	0	0	0	0	0	0	0	0	0	0	0	0	1	1	1	1	2	3	2	3	2	5	6	4
0	0	0	0	0	0	0	0	0	0	0	0	0	0	0	0	0	0	0	0	0	0	0	0	0	0	0	0	0	0	0	0	0	0	0	0	0	0	1	1	1	3	4	3	3	4	4	4	4	6
0	0	0	0	0	0	0	0	0	0	0	0	0	0	0	0	0	0	0	0	0	0	0	0	0	0	0	0	0	0	0	0	0	0	0	0	0	0	1	1	2	3	3	6	7	6	4	6	7	6
0	0	0	0	0	0	0	0	0	0	0	0	0	0	0	0	0	0	0	0	0	0	0	0	0	0	0	0	0	0	0	0	0	0	0	1	1	1	2	2	2	3	5	6	5	4	6	8	6	7
0	0	0	0	0	0	0	0	0	0	0	0	0	0	0	0	0	0	0	0	0	0	0	0	0	0	0	0	0	0	0	0	1	0	1	1	1	3	3	2	3	4	3	4	5	6	5	7	8	26
0	0	0	0	0	0	0	0	0	0	0	0	0	0	0	0	0	0	0	0	0	0	0	0	0	0	0	0	0	0	0	0	1	1	1	1	2	2	2	3	4	3	4	6	4	5	8	10	44	90
0	0	0	0	0	0	0	0	0	0	0	0	0	0	0	0	0	0	0	0	0	0	0	0	0	0	0	0	0	0	1	1	1	1	1	2	1	2	4	3	2	3	8	6	8	11	16	59	104	94
0	0	0	0	0	0	0	0	0	0	0	0	0	0	0	0	0	0	0	0	0	0	0	0	0	0	1	1	1	1	1	1	1	1	1	2	2	3	5	3	3	5	6	8	10	24	79	111	88	50
0	0	0	0	0	0	0	0	0	0	0	0	0	0	0	0	0	0	0	0	0	0	0	1	1	0	0	1	1	1	1	2	2	2	2	2	3	5	4	3	4	3	8	9	34	93	110	76	44	33
0	0	0	0	0	0	0	0	0	0	0	0	0	0	0	0	0	0	0	0	0	0	0	1	1	0	0	1	0	1	1	3	4	3	3	2	2	3	4	5	4	9	10	47	101	101	63	37	30	28
0	0	0	0	0	0	0	0	0	0	0	0	0	0	0	0	0	0	0	0	0	0	0	0	0	0	0	1	1	1	2	3	4	3	3	3	2	4	7	5	11	14	60	109	95	53	31	28	29	27
0	0	0	0	0	0	0	0	0	0	0	0	0	0	0	0	0	0	0	0	0	0	0	0	0	0	0	1	1	2	2	3	4	4	3	3	4	7	6	11	17	70	114	87	49	36	29	26	27	26
0	0	0	0	0	0	0	0	0	0	0	0	0	0	0	0	0	0	0	0	0	0	0	0	0	0	1	1	2	3	3	3	5	4	2	5	5	5	8	18	76	113	80	38	29	31	30	28	26	32
0	0	0	0	0	0	0	0	0	0	0	0	0	0	0	0	0	0	0	0	0	0	0	0	0	1	1	1	3	4	2	4	7	3	6	9	7	10	22	84	110	72	36	25	24	26	27	27	34	39
0	0	0	0	0	0	0	0	0	0	0	0	0	0	0	0	0	0	0	0	0	0	0	0	1	1	2	2	2	2	2	5	4	4	9	8	9	26	89	106	62	33	31	29	28	26	29	33	34	29
0	0	0	0	0	0	0	0	0	0	0	0	0	0	0	0	0	0	0	0	0	0	0	1	1	1	4	4	1	2	5	3	3	7	7	8	28	92	102	58	34	31	30	29	29	30	31	30	30	32
0	0	0	0	0	0	0	0	0	0	0	0	0	0	0	0	0	0	0	0	0	0	0	1	2	2	3	2	1	4	5	3	6	7	7	29	96	105	54	29	32	31	29	26	29	29	26	28	34	47
0	0	0	0	0	0	0	0	0	0	0	0	0	0	0	0	0	0	0	0	0	0	0	1	1	1	3	2	4	4	3	7	7	8	29	93	101	55	32	29	31	30	28	33	35	27	31	39	51	70
0	0	0	0	0	0	0	0	0	0	0	0	1	1	0	0	0	0	0	0	0	0	1	2	2	2	3	4	6	4	4	6	8	31	96	99	53	34	35	33	33	27	27	39	35	35	45	58	76	83
0	0	0	0	0	0	0	0	0	0	0	0	0	0	0	0	0	0	0	0	0	1	1	2	3	2	2	4	4	5	5	6	27	91	102	54	32	33	31	33	31	28	36	39	36	51	67	77	83	79
0	0	0	0	0	0	0	0	0	0	0	0	0	0	0	0	0	0	0	0	1	1	1	2	3	3	3	3	3	6	5	23	88	99	57	36	31	26	27	33	30	36	43	42	56	74	82	84	80	79
0	0	0	0	0	0	0	0	0	0	0	0	0	0	0	0	0	0	0	1	1	1	2	3	3	3	4	3	5	6	22	83	102	58	34	32	26	24	32	36	36	43	50	68	83	84	81	80	82	83
0	0	0	0	0	0	0	0	0	0	0	0	0	0	0	0	1	1	1	1	1	2	2	3	2	5	5	5	5	19	82	101	57	31	26	25	26	30	34	36	42	57	77	88	85	80	78	83	86	80
0	0	0	0	0	0	0	0	0	0	0	0	0	0	0	0	0	1	1	1	2	3	3	2	3	5	3	2	12	69	107	65	31	29	28	33	33	31	36	41	61	86	91	83	79	79	83	87	82	79
0	0	0	0	0	0	0	0	0	0	0	0	0	0	0	0	0	1	1	2	2	3	1	3	3	3	2	8	59	102	66	32	27	32	37	35	32	35	43	63	89	93	85	81	82	85	83	80	86	158
0	0	0	0	0	0	0	0	0	0	0	0	0	0	0	0	1	1	2	3	1	1	2	5	5	4	6	48	100	77	34	27	27	30	35	33	35	43	61	89	96	88	85	84	85	84	82	92	146	62
0	0	0	0	0	0	0	0	0	0	0	0	0	0	0	0	1	1	2	2	2	3	3	3	4	4	34	97	83	40	32	32	30	32	36	37	46	62	82	89	90	90	83	82	82	84	255	186	74	0
0	0	0	0	0	0	0	0	1	1	0	0	0	0	1	1	1	1	2	1	2	4	6	4	3	22	87	92	39	24	28	28	36	42	39	51	74	86	86	85	84	79	77	79	86	255	230	130	38	0
0	0	0	0	0	0	1	0	0	0	0	0	0	1	1	1	2	3	1	1	2	4	5	5	11	72	103	52	23	25	24	34	44	44	60	84	91	86	84	82	71	66	76	89	255	238	146	82	38	14
0	0	1	1	0	0	0	0	0	0	0	0	0	1	1	2	3	5	2	1	4	4	4	6	54	101	66	31	31	25	33	46	45	66	94	93	81	81	79	68	63	71	255	255	254	142	66	42	50	66
0	0	0	0	0	1	0	0	0	0	1	0	0	1	1	2	2	3	1	2	4	2	2	33	95	79	34	35	30	29	46	46	67	97	92	76	73	76	66	60	71	255	255	255	170	82	26	22	46	70
0	0	0	0	0	0	0	0	0	0	1	1	1	1	1	2	3	2	2	5	5	2	15	78	93	44	28	34	32	41	44	66	97	87	70	67	63	57	54	68	91	255	230	158	106	66	34	18	14	22
0	0	0	0	0	0	0	0	0	0	0	1	1	1	2	3	3	2	2	5	4	4	53	105	59	27	29	31	41	42	61	97	88	64	63	66	53	42	60	88	255	198	106	50	46	62	62	26	0	0
0	0	0	0	0	0	0	0	0	0	0	1	1	1	3	2	5	3	2	2	1	25	93	81	32	33	31	36	41	55	95	92	61	56	55	57	42	49	86	255	198	94	10	0	0	50	70	30	0	0
0	0	0	0	0	0	0	0	0	0	0	1	1	2	2	2	4	4	2	2	10	69	98	48	35	38	32	38	51	87	99	66	53	52	48	39	37	73	255	198	106	18	0	0	0	14	46	30	0	0
0	0	0	0	0	0	0	0	0	0	0	0	1	2	3	2	3	3	3	5	36	99	76	37	37	30	32	43	76	99	68	51	51	49	41	26	58	255	210	102	22	0	0	0	0	0	6	22	34	30
0	0	0	0	0	0	0	0	0	0	1	1	2	2	2	2	3	4	5	12	70	95	45	35	34	27	37	61	94	73	45	49	46	46	27	35	255	214	114	22	0	0	0	0	0	0	0	1	50	70
0	0	0	0	0	0	0	0	0	0	1	2	4	4	2	4	3	3	4	35	96	67	24	34	38	34	49	84	85	46	45	49	45	28	21	65	202	122	34	0	0	0	0	0	0	0	0	0	18	54
0	0	0	0	0	0	0	0	0	1	1	2	4	4	2	3	3	3	12	75	101	41	27	38	34	39	69	84	52	40	47	51	44	13	43	218	114	30	0	0	0	0	0	0	0	0	0	0	0	6
0	0	0	0	0	0	0	0	1	1	2	2	4	4	3	2	4	5	32	99	77	24	35	35	29	53	83	69	39	42	45	52	28	19	72	166	38	0	0	0	0	0	0	0	0	0	0	0	0	0
0	0	0	0	0	0	0	1	1	1	3	2	3	3	2	3	7	10	60	98	44	20	36	29	40	71	78	52	46	49	50	41	13	47	238	102	0	0	0	0	0	0	0	0	0	0	0	0	0	0
0	0	0	0	0	0	0	0	1	1	1	2	3	4	3	3	5	24	88	82	30	31	32	28	54	78	67	46	51	51	47	23	29	81	146	38	0	0	0	0	0	0	0	0	0	0	0	0	0	0
0	0	0	0	0	0	0	0	1	1	1	2	3	4	5	2	3	48	106	61	29	42	26	31	65	77	62	55	56	48	31	24	59	96	58	0	0	0	0	0	0	0	0	0	0	0	0	0	0	0
0	0	0	0	0	0	0	1	2	2	2	1	3	3	7	4	13	76	97	43	34	39	23	41	72	74	62	61	55	44	32	47	80	58	0	0	0	0	0	0	0	0	0	0	0	0	0	0	0	0
0	0	0	0	0	0	0	1	2	2	1	1	5	4	7	8	36	97	76	33	41	32	23	49	67	68	66	66	56	39	40	63	92	0	0	0	0	0	0	0	0	0	0	0	0	0	0	0	0	0
0	0	0	0	0	0	0	1	1	2	2	2	2	2	7	10	57	101	52	27	41	31	26	50	62	65	68	66	59	45	52	73	102	0	0	0	1	0	0	0	0	0	26	42	10	0	0	0	14	46
0	0	0	0	0	0	0	1	1	2	2	4	2	2	7	15	75	92	37	28	36	32	34	52	65	69	68	63	58	54	69	89	0	0	0	0	14	0	0	0	0	0	58	82	42	0	0	0	42	74
0	0	0	0	0	0	0	1	1	2	3	4	4	3	4	27	87	72	32	34	33	34	36	55	69	65	64	61	59	66	81	103	0	0	0	0	0	0	0	0	0	0	46	90	74	38	18	30	54	58
0	0	0	0	0	0	1	2	1	2	2	3	5	2	3	49	94	51	26	32	34	34	35	61	65	55	62	60	65	79	86	110	0	0	0	0	0	0	0	0	0	0	22	78	98	98	94	78	54	26
0	0	0	0	0	1	1	2	2	2	2	3	5	2	13	75	96	39	24	34	38	29	36	63	55	50	60	60	73	85	89	0	0	0	0	0	0	0	0	0	0	0	6	62	102	130	134	98	42	0
0	0	0	0	0	1	1	2	3	2	3	3	3	2	25	90	84	27	24	38	41	31	38	59	50	48	53	62	82	85	95	0	0	0	0	0	0	0	0	0	0	0	0	34	78	118	126	78	6	0
0	0	0	0	0	1	1	2	4	4	4	3	5	5	39	95	60	24	31	34	40	38	41	50	45	46	56	70	88	86	103	0	0	0	0	0	0	0	0	0	0	0	0	0	42	82	90	38	0	0
0	0	0	0	1	1	1	2	4	4	3	3	4	7	55	95	45	27	33	31	40	37	39	44	38	48	70	78	87	91	112	0	0	0	0	0	0	0	0	34	42	18	0	0	14	50	54	0	0	0
0	0	0	0	0	1	1	1	4	5	3	2	4	10	69	87	34	27	29	31	37	36	40	36	40	62	72	80	89	93	116	0	0	0	0	0	0	0	0	34	50	34	6	0	14	30	18	0	0	0
0	0	0	0	0	1	1	2	2	3	2	2	5	19	85	79	27	32	27	27	35	39	40	33	54	75	71	82	91	95	18	0	0	0	0	0	0	0	0	6	38	42	42	34	26	10	0	0	0	0
0	0	0	0	1	1	3	3	2	3	3	4	4	30	93	69	28	36	24	26	35	41	34	42	70	73	82	90	90	102	0	0	34	62	14	0	0	0	0	0	14	46	66	66	38	0	0	0	0	0
0	0	0	0	1	1	4	3	2	3	4	5	4	44	91	54	32	35	22	31	44	45	33	61	84	72	83	94	93	105	0	0	38	78	42	0	0	0	0	0	0	30	66	70	38	0	0	0	0	0
0	0	0	0	1	1	2	2	3	3	3	3	6	57	89	42	32	33	21	35	50	40	41	77	87	77	82	93	94	106	0	0	1	42	42	26	6	0	0	0	0	1	46	58	26	0	0	0	0	0
0	0	0	0	1	1	1	2	2	3	3	3	9	68	86	34	30	32	25	39	44	32	56	88	86	84	86	95	97	112	0	0	0	10	38	70	82	58	0	0	0	0	26	38	14	0	0	0	0	0
0	0	0	1	1	2	3	3	2	4	3	1	13	76	82	29	30	30	27	41	40	34	71	93	89	91	90	94	97	118	0	0	0	22	54	90	110	82	18	0	0	0	18	26	0	0	0	0	0	0
0	0	0	1	2	2	2	3	3	3	5	2	19	82	76	27	33	25	25	45	37	37	82	94	90	92	90	94	99	120	10	10	50	82	90	94	90	70	38	10	0	10	22	14	0	0	0	0	0	0
0	0	1	1	2	2	2	2	2	3	5	3	24	85	66	30	34	21	31	47	35	46	87	94	96	87	84	95	100	122	66	78	118	142	126	86	54	46	54	62	58	46	30	6	0	0	0	0	0	0
0	0	1	1	2	2	3	1	2	4	6	4	30	89	60	30	32	21	38	44	33	63	93	92	100	81	80	90	101	122	82	98	142	162	130	74	26	22	54	86	86	62	26	0	0	0	0	0	10	46
0	0	1	1	1	2	2	3	3	4	6	5	35	92	55	28	30	21	41	40	32	81	100	91	96	73	74	82	104	86	54	70	110	130	102	42	0	1	38	78	78	46	6	0	0	0	0	10	42	62
0	0	1	1	1	2	2	5	5	4	4	6	40	92	50	28	25	22	47	34	38	90	98	94	89	68	71	77	107	50	6	22	62	86	62	10	0	0	14	54	54	22	0	0	0	30	54	66	70	66
0	0	1	1	1	2	4	3	3	3	4	4	47	93	48	29	21	22	50	31	45	96	95	95	83	66	66	76	108	30	0	10	50	70	42	0	0	0	0	34	42	18	0	0	22	70	94	94	82	66
0	0	1	2	2	2	3	3	3	3	4	4	52	94	46	29	21	22	48	31	54	100	93	89	74	66	55	65	108	54	34	54	86	98	58	0	0	0	0	22	42	42	34	38	58	78	90	86	70	58
0	1	1	2	2	1	2	2	5	3	2	5	55	93	43	30	21	23	47	31	63	99	90	83	65	64	44	57	107	90	98	122	146	146	86	0	0	0	0	10	46	74	98	106	94	74	58	54	50	42
0	1	1	1	2	2	3	2	3	4	2	6	58	92	44	32	22	28	48	34	70	92	89	79	54	64	39	55	106	110	142	170	190	182	110	0	0	0	0	0	46	102	146	154	118	66	30	22	22	22
0	0	1	2	3	3	2	3	3	3	3	7	59	88	44	33	24	31	43	32	75	91	87	70	45	64	37	45	97	94	142	174	198	186	106	0	0	0	0	0	38	102	150	158	118	54	10	0	0	0
0	0	1	3	2	3	3	2	3	3	3	6	58	87	39	30	25	31	39	31	73	92	87	63	41	62	33	35	93	58	114	154	182	174	94	0	0	0	0	0	30	86	130	138	98	38	0	0	0	0
0	0	1	2	2	2	3	2	3	4	4	6	57	90	40	24	25	34	37	34	74	91	88	59	38	61	34	28	90	128	86	130	166	162	86	0	0	0	0	0	18	70	106	114	74	22	0	0	0	0
0	0	1	2	2	3	3	2	2	4	5	5	55	93	44	25	27	36	37	34	76	92	88	59	37	63	36	21	79	124	70	118	154	158	94	0	0	0	0	0	1	50	86	94	58	6	0	0	0	0
0	1	1	1	3	3	4	2	2	3	5	4	49	95	48	27	33	35	36	33	74	91	88	63	36	65	39	17	72	121	58	102	146	162	122	46	0	0	0	0	0	26	66	70	38	0	0	0	0	0
0	0	1	2	3	3	4	3	3	2	3	5	42	96	52	22	34	33	35	34	74	92	86	68	39	63	42	18	69	117	50	94	142	166	150	102	54	22	0	0	0	6	46	54	22	0	0	0	0	0
0	0	1	1	2	2	3	3	3	3	3	5	33	92	59	23	33	30	36	34	69	94	83	74	46	60	47	17	62	111	46	90	138	170	162	130	90	50	1	0	0	0	30	38	14	0	0	0	0	0
0	0	0	1	1	2	2	2	3	2	4	4	25	90	69	25	32	26	34	36	63	89	82	79	52	58	52	20	58	107	126	90	142	174	166	134	94	50	0	0	0	0	22	34	14	0	0	0	0	0
0	0	1	2	1	2	2	1	3	4	5	5	20	88	78	27	30	22	29	39	53	81	87	85	59	53	54	29	57	101	125	94	146	178	166	126	82	38	0	0	0	0	14	30	10	0	0	0	0	0
0	0	1	1	2	3	3	2	3	5	3	4	14	78	87	33	25	19	26	41	46	72	87	89	69	52	53	36	61	96	120	94	146	178	166	126	78	34	0	0	0	0	10	26	10	0	0	0	0	0
0	0	1	1	1	3	3	2	2	3	2	3	8	65	95	41	22	24	26	36	47	74	84	91	79	55	54	42	64	96	111	135	146	178	166	130	86	34	0	0	0	0	6	22	1	0	0	0	1	30
0	0	0	1	1	2	2	3	2	2	3	4	5	50	99	53	24	28	24	31	45	76	90	93	90	64	54	46	60	92	107	129	146	178	166	134	90	38	0	0	0	0	1	22	0	0	0	0	70	122
0	0	0	1	2	2	2	3	3	3	3	3	4	34	94	65	25	26	21	29	42	67	92	92	94	79	59	51	57	84	103	122	138	166	158	126	86	42	0	0	0	0	1	18	0	0	0	34	118	178
0	0	0	0	1	1	2	3	2	3	4	3	3	20	84	81	29	26	25	24	39	59	85	88	91	90	74	62	57	80	100	114	133	146	138	110	78	46	14	0	0	0	6	18	18	22	42	86	142	178
0	0	0	0	1	1	2	2	3	4	4	1	4	11	73	94	37	26	29	22	37	55	79	87	86	91	86	75	59	77	97	107	128	122	110	86	62	58	58	58	50	26	10	14	50	94	126	146	154	154
0	0	0	0	1	2	3	3	5	5	4	2	3	7	60	99	50	26	29	22	31	51	72	85	82	84	91	84	69	73	93	101	116	106	90	66	50	58	90	114	102	58	10	10	66	142	186	182	154	126
0	0	0	0	0	1	2	3	3	3	5	2	2	5	42	98	69	27	28	23	25	44	65	83	81	75	88	92	79	75	92	99	107	130	90	54	30	42	86	118	110	54	0	0	58	146	190	178	138	98
0	0	0	0	0	1	2	2	2	3	6	4	3	3	22	87	87	33	26	28	23	35	56	82	87	73	75	88	88	74	85	101	103	126	102	46	10	18	58	98	90	34	0	0	38	118	162	150	106	70
0	0	0	0	1	1	2	2	2	4	5	2	3	4	10	66	100	48	24	28	22	30	44	68	87	82	67	76	89	73	78	100	100	114	133	54	6	1	38	70	66	22	0	0	26	94	130	114	74	42
0	0	0	0	0	1	1	1	2	3	3	2	1	4	5	38	99	70	24	27	22	28	40	50	75	86	68	67	85	81	79	96	99	104	121	140	38	26	38	50	46	26	6	10	46	90	110	86	46	14
0	0	0	0	0	0	1	2	2	3	2	2	3	4	3	18	85	88	30	23	24	23	36	45	67	87	79	65	77	85	82	90	98	103	111	134	106	78	50	26	26	46	70	86	98	98	90	62	18	0
0	0	0	0	0	0	0	2	3	2	2	1	3	3	2	8	63	99	48	18	24	20	27	38	59	92	105	79	67	82	85	81	92	106	107	121	142	130	66	14	14	70	134	158	142	106	74	34	0	0
0	0	0	0	0	0	1	1	2	2	1	1	2	3	4	4	36	97	75	27	21	23	25	29	46	81	109	94	64	69	88	83	84	103	106	108	131	137	86	34	34	90	154	174	146	98	54	14	0	0
0	0	0	0	0	0	0	0	1	2	1	2	2	3	3	5	18	78	94	42	21	29	28	25	34	60	92	102	81	62	79	91	80	88	103	99	110	135	136	94	98	122	146	146	114	74	30	0	0	0
0	0	0	0	0	0	0	0	1	3	3	2	2	3	3	4	7	48	100	67	21	26	28	25	28	42	72	98	94	62	64	92	87	80	94	96	91	111	137	147	158	146	122	102	78	50	18	0	0	0
0	0	0	0	0	0	0	1	1	1	2	2	3	2	2	2	3	19	85	93	35	21	30	28	29	34	58	84	92	65	45	76	93	84	88	93	88	84	110	139	145	146	102	74	62	50	34	0	0	0
0	0	0	0	0	0	0	0	1	1	1	2	2	4	3	2	3	6	53	102	64	23	26	30	33	32	48	69	89	89	52	51	80	88	86	82	84	74	80	116	137	122	74	54	66	94	98	74	38	22
0	0	0	0	0	0	0	0	1	2	2	1	2	5	3	3	3	3	27	89	89	39	23	29	32	33	42	58	76	101	86	58	68	88	87	76	70	72	64	81	119	142	46	42	86	146	178	170	142	122
0	0	0	0	0	0	0	0	1	1	2	1	2	3	2	3	3	2	10	61	100	64	26	26	29	29	35	50	68	90	99	83	67	76	91	85	59	57	60	52	81	117	140	50	110	182	226	226	210	186
0	0	0	0	0	0	0	0	0	1	1	1	2	2	2	1	2	2	4	30	90	87	37	26	30	26	30	41	56	81	97	95	76	64	81	97	76	45	52	50	48	78	118	143	146	202	230	230	214	190
0	0	0	0	0	0	0	0	0	0	1	1	2	2	2	2	2	3	3	9	62	103	64	28	28	27	31	39	39	64	95	99	93	75	67	88	99	61	36	49	41	40	78	120	144	206	214	210	190	170
0	0	0	0	0	0	0	0	0	0	1	1	1	2	2	1	2	4	4	3	30	92	93	45	31	29	27	35	34	43	76	94	102	99	77	72	92	89	43	36	48	33	40	83	124	144	198	186	170	150
0	0	0	0	0	0	0	0	0	0	1	1	1	1	2	1	3	3	2	2	9	55	102	75	35	28	26	30	36	33	48	76	95	106	100	79	72	86	68	35	42	49	32	42	89	125	144	150	166	150
0	0	0	0	0	0	0	0	0	0	0	1	1	2	1	3	3	3	2	1	3	20	83	99	45	26	31	27	33	36	35	50	74	92	106	99	75	68	76	53	34	49	49	29	47	92	124	143	149	154
0	0	0	0	0	0	0	0	0	0	0	1	1	1	2	3	1	2	2	2	2	5	46	102	78	35	32	27	27	36	36	37	52	72	93	105	99	75	67	72	55	41	54	47	26	51	94	120	139	145
0	0	0	0	0	0	0	0	0	0	0	1	1	1	1	2	1	2	2	2	1	2	15	75	106	63	30	27	30	32	35	39	43	53	75	93	106	101	74	69	74	56	44	54	44	28	58	94	115	134
0	0	0	0	0	0	0	0	0	0	0	0	1	2	2	1	1	2	2	2	2	2	4	35	98	99	48	26	31	29	31	38	40	41	54	79	94	107	99	71	64	69	56	50	61	46	33	61	90	111
0	0	0	0	0	0	0	0	0	0	0	0	1	1	2	1	2	2	2	2	2	3	4	11	61	109	80	32	26	28	26	32	37	38	38	56	78	91	106	99	71	65	73	64	59	64	47	39	66	90
0	0	0	0	0	0	0	0	0	0	0	0	1	1	1	1	2	2	1	2	3	3	2	5	21	80	103	57	26	27	25	26	32	36	36	39	53	72	87	104	101	80	74	76	65	57	60	49	48	71
0	0	0	0	0	0	0	0	0	0	0	0	1	1	1	1	2	2	1	2	2	3	3	3	6	38	100	94	44	23	25	25	29	34	36	39	40	48	61	75	96	101	89	84	84	70	57	53	47	55
0	0	0	0	0	0	0	0	0	0	0	0	0	1	1	1	2	1	1	1	1	1	2	1	3	11	60	109	78	31	25	27	30	34	33	36	42	42	46	51	62	87	100	100	97	95	81	61	51	49
0	0	0	0	0	0	0	0	0	0	0	0	0	0	1	1	1	1	2	1	2	2	1	2	3	4	18	80	107	63	30	25	25	30	35	31	35	41	45	49	45	51	75	95	98	97	97	84	63	51
0	0	0	0	0	0	0	0	0	0	0	0	0	0	0	1	1	1	2	2	3	2	2	2	3	5	6	32	96	100	53	28	25	25	32	34	28	30	37	48	52	41	41	61	83	93	95	95	83	65
0	0	0	0	0	0	0	0	0	0	0	0	0	0	0	0	1	1	1	2	2	1	1	1	2	5	5	8	49	107	91	44	28	24	27	36	34	27	28	34	49	54	40	34	50	74	89	98	101	91
0	0	0	0	0	0	0	0	0	0	0	0	0	0	0	0	0	1	1	1	1	1	2	2	2	2	4	5	13	68	109	80	37	25	28	30	36	34	27	26	32	48	54	42	34	40	57	78	94	100
0	0	0	0	0	0	0	0	0	0	0	0	0	0	0	0	0	1	1	1	2	2	2	1	2	2	3	3	4	20	78	110	71	31	27	26	28	36	33	27	24	30	44	54	47	35	33	46	62	75
0	0	0	0	0	0	0	0	0	0	0	0	0	0	0	1	1	1	1	2	2	2	2	3	3	2	2	3	3	5	28	90	107	62	30	27	25	27	35	35	30	25	28	38	50	51	40	34	39	47
0	0	0	0	0	0	0	0	0	0	0	0	0	0	0	1	1	1	1	1	1	1	1	2	2	3	3	3	3	4	7	36	96	101	56	29	27	25	27	37	40	32	25	24	31	45	52	45	37	33
0	0	0	0	0	0	0	0	0	0	0	0	0	0	0	0	1	1	1	1	0	0	1	1	2	3	2	2	3	4	3	8	45	102	101	53	28	27	24	28	35	34	29	24	24	29	41	52	53	40
0	0	0	0	0	0	0	0	0	0	0	0	0	0	0	0	1	1	1	1	1	1	1	1	1	2	2	2	2	3	3	4	10	54	109	99	53	28	25	26	28	32	33	30	26	24	26	35	46	51
0	0	0	0	0	0	0	0	0	0	0	0	0	0	0	0	0	0	0	1	1	1	1	1	1	1	1	1	1	1	3	4	4	14	60	109	101	55	26	25	28	28	32	35	34	29	24	25	28	37
0	0	0	0	0	0	0	0	0	0	0	0	0	0	0	0	0	0	0	0	1	0	1	1	1	1	1	1	2	2	1	3	3	3	12	56	108	102	57	28	28	28	28	32	37	37	31	29	26	25
0	0	0	0	0	0	0	0	0	0	0	0	0	0	0	0	0	0	0	0	0	0	1	1	1	1	2	1	2	2	1	2	2	3	2	10	53	106	107	66	34	29	29	28	29	33	34	36	32	27
0	0	0	0	0	0	0	0	0	0	0	0	0	0	0	0	0	0	0	0	0	1	0	1	1	1	1	1	1	1	2	2	2	5	3	3	10	47	101	111	77	45	28	29	33	31	32	37	37	35
0	0	0	0	0	0	0	0	0	0	0	0	0	0	0	0	0	0	0	0	0	0	1	1	1	1	1	1	1	2	3	2	3	4	3	3	3	8	34	87	114	95	53	33	32	32	30	29	31	35
0	0	0	0	0	0	0	0	0	0	0	0	0	0	0	0	0	0	0	0	0	1	1	1	1	1	1	1	2	2	2	2	2	3	3	3	3	3	4	24	72	111	108	75	44	30	29	28	26	27
0	0	0	0	0	0	0	0	0	0	0	0	0	0	0	0	0	0	0	0	1	0	1	1	0	1	1	1	1	2	2	2	2	2	2	2	3	3	2	3	14	49	98	116	100	65	44	34	31	31
0	0	0	0	0	0	0	0	0	0	0	0	0	0	0	0	0	0	0	0	0	1	1	1	1	1	1	1	1	1	1	1	1	1	3	3	3	2	3	4	3	7	28	67	106	115	98	68	46	41
0	0	0	0	0	0	0	0	0	0	0	0	0	0	0	0	0	0	0	0	0	0	1	0	1	1	1	1	1	1	1	1	2	1	2	2	2	2	2	4	3	2	3	10	34	75	108	116	101	81
0	0	0	0	0	0	0	0	0	0	0	0	0	0	0	0	0	0	0	0	0	0	0	0	0	1	1	1	1	1	1	1	1	1	1	1	1	2	3	3	3	3	3	2	5	13	36	73	101	114
0	0	0	0	0	0	0	0	0	0	0	0	0	0	0	0	0	0	0	0	0	0	0	0	0	0	0	0	1	1	1	1	1	1	2	1	1	2	1	3	3	2	4	3	2	4	4	10	25	49
0	0	0	0	0	0	0	0	0	0	0	0	0	0	0	0	0	0	0	0	0	0	0	0	0	0	1	0	0	1	1	1	1	1	1	1	2	2	1	2	3	2	2	3	3	3	3	3	3	5
0	0	0	0	0	0	0	0	0	0	0	0	0	0	0	0	0	0	0	0	0	0	0	0	0	0	0	0	1	1	0	1	1	1	1	2	1	2	2	1	2	3	2	2	2	2	4	3	3	3
0	0	0	0	0	0	0	0	0	0	0	0	0	0	0	0	0	0	0	0	0	0	0	0	0	0	0	0	1	1	0	1	1	0	1	1	1	1	2	2	2	2	2	2	3	2	4	2	2	3
0	0	0	0	0	0	0	0	0	0	0	0	0	0	0	0	0	0	0	0	0	0	0	0	0	0	0	0	0	1	0	0	1	0	1	1	1	1	1	2	2	2	2	2	2	3	3	2	2	3
0	0	0	0	0	0	0	0	0	0	0	0	0	0	0	0	0	0	0	0	0	0	0	0	0	0	0	0	0	0	0	0	0	0	1	1	1	1	1	1	1	2	2	2	1	1	1	1	2	1
0	0	0	0	0	0	0	0	0	0	0	0	0	0	0	0	0	0	0	0	0	0	0	0	0	0	0	0	0	0	0	0	1	1	1	1	2	1	1	2	2	2	1	1	1	1	1	1	2	1
0	0	0	0	0	0	0	0	0	0	0	0	0	0	0	0	0	0	0	0	0	0	0	0	0	0	0	0	0	0	0	0	1	1	1	1	1	1	1	1	1	1	1	1	1	1	1	1	2	2
0	0	0	0	0	0	0	0	0	0	0	0	0	0	0	0	0	0	0	0	0	0	0	0	0	0	0	0	0	0	0	0	1	0	1	1	1	1	1	1	1	0	1	1	1	1	1	1	1	1
0	0	0	0	0	0	0	0	0	0	0	0	0	0	0	0	0	0	0	0	0	0	0	0	0	0	0	0	0	0	0	0	0	0	0	1	1	1	1	1	1	1	1	1	1	1	1	1	1	1
0	0	0	0	0	0	0	0	0	0	0	0	0	0	0	0	0	0	0	0	0	0	0	0	0	0	0	0	0	0	0	0	0	0	0	0	0	0	0	1	0	1	1	0	1	1	1	1	1	1
0	0	0	0	0	0	0	0	0	0	0	0	0	0	0	0	0	0	0	0	0	0	0	0	0	0	0	0	0	0	0	0	0	0	0	0	0	0	0	0	0	0	0	0	1	1	1	1	1	1
0	0	0	0	0	0	0	0	0	0	0	0	0	0	0	0	0	0	0	0	0	0	0	0	0	0	0	0	0	0	0	0	0	0	0	0	0	0	0	0	0	0	0	0	1	1	1	0	1	1
0	0	0	0	0	0	0	0	0	0	0	0	0	0	0	0	0	0	0	0	0	0	0	0	0	0	0	0	0	0	0	0	0	0	0	0	0	0	0	0	0	0	0	0	0	0	1	1	1	1
0	0	0	0	0	0	0	0	0	0	0	0	0	0	0	0	0	0	0	0	0	0	0	0	0	0	0	0	0	0	0	0	0	0	0	0	0	0	0	0	0	0	0	0	0	0	0	1	1	1
0	0	0	0	0	0	0	0	0	0	0	0	0	0	0	0	0	0	0	0	0	0	0	0	0	0	0	0	0	0	0	0	0	0	0	0	0	0	0	0	0	0	0	0	0	0	0	0	0	1
0	0	0	0	0	0	0	0	0	0	0	0	0	0	0	0	0	0	0	0	0	0	0	0	0	0	0	0	0	0	0	0	0	0	0	0	0	0	0	0	0	0	0	0	0	0	0	0	0	0
0	0	0	0	0	0	0	0	0	0	0	0	0	0	0	0	0	0	0	0	0	0	0	0	0	0	0	0	0	0	0	0	0	0	0	0	0	0	0	0	0	0	0	0	0	0	0	0	0	0
0	0	0	0	0	0	0	0	0	0	0	0	0	0	0	0	0	0	0	0	0	0	0	0	0	0	0	0	0	0	0	0	0	0	0	0	0	0	0	0	0	0	0	0	0	0	0	0	0	0
0	0	0	0	0	0	0	0	0	0	0	0	0	0	0	0	0	0	0	0	0	0	0	0	0	0	0	0	0	0	0	0	0	0	0	0	0	0	0	0	0	0	0	0	0	0	0	0	0	0
0	0	0	0	0	0	0	0	0	0	0	0	0	0	0	0	0	0	0	0	0	0	0	0	0	0	0	0	0	0	0	0	0	0	0	0	0	0	0	0	0	0	0	0	0	0	0	0	0	0
0	0	0	0	0	0	0	0	0	0	0	0	0	0	0	0	0	0	0	0	0	0	0	0	0	0	0	0	0	0	0	0	0	0	0	0	0	0	0	0	0	0	0	0	0	0	0	0	0	0
0	0	0	0	0	0	0	0	0	0	0	0	0	0	0	0	0	0	0	0	0	0	0	0	0	0	0	0	0	0	0	0	0	0	0	0	0	0	0	0	0	0	0	0	0	0	0	0	0	0
0	0	0	0	0	0	0	0	0	0	0	0	0	0	0	0	0	0	0	0	0	0	0	0	0	0	0	0	0	0	0	0	0	0	0	0	0	0	0	0	0	0	0	0	0	0	0	0	0	0
0	0	0	0	0	0	0	0	0	0	0	0	0	0	0	0	0	0	0	0	0	0	0	0	0	0	0	0	0	0	0	0	0	0	0	0	0	0	0	0	0	0	0	0	0	0	0	0	0	0
0	0	0	0	0	0	0	0	0	0	0	0	0	0	0	0	0	0	0	0	0	0	0	0	0	0	0	0	0	0	0	0	0	0	0	0	0	0	0	0	0	0	0	0	0	0	0	0	0	0
0	0	0	0	0	0	0	0	0	0	0	0	0	0	0	0	0	0	0	0	0	0	0	0	0	0	0	0	0	0	0	0	0	0	0	0	0	0	0	0	0	0	0	0	0	0	0	0	0	0
0	0	0	0	0	0	0	0	0	0	0	0	0	0	0	0	0	0	0	0	0	0	0	0	0	0	0	0	0	0	0	0	0	0	0	0	0	0	0	0	0	0	0	0	0	0	0	0	0	0
0	0	0	0	0	0	0	0	0	0	0	0	0	0	0	0	0	0	0	0	0	0	0	0	0	0	0	0	0	0	0	0	0	0	0	0	0	0	0	0	0	0	0	0	0	0	0	0	0	0
0	0	0	0	0	0	0	0	0	0	0	0	0	0	0	0	0	0	0	0	0	0	0	0	0	0	0	0	0	0	0	0	0	0	0	0	0	0	0	0	0	0	0	0	0	0	0	0	0	0
0	0	0	0	0	0	0	0	0	0	0	0	0	0	0	0	0	0	0	0	0	0	0	0	0	0	0	0	0	0	0	0	0	0	0	0	0	0	0	0	0	0	0	0	0	0	0	0	0	0
0	0	0	0	0	0	0	0	0	0	0	0	0	0	0	0	0	0	0	0	0	0	0	0	0	0	0	0	0	0	0	0	0	0	0	0	0	0	0	0	0	0	0	0	0	0	0	0	0	0
0	0	0	0	0	0	0	0	0	0	0	0	0	0	0	0	0	0	0	0	0	0	0	0	0	0	0	0	0	0	0	0	0	0	0	0	0	0	0	0	0	0	0	0	0	0	0	0	0	0
0	0	0	0	0	0	0	0	0	0	0	0	0	0	0	0	0	0	0	0	0	0	0	0	0	0	0	0	0	0	0	0	0	0	0	0	0	0	0	0	0	0	0	0	0	0	0	0	0	0
0	0	0	0	0	0	0	0	0	0	0	0	0	0	0	0	0	0	0	0	0	0	0	0	0	0	0	0	0	0	0	0	0	0	0	0	0	0	0	0	0	0	0	0	0	0	0	0	0	0
0	0	0	0	0	0	0	0	0	0	0	0	0	0	0	0	0	0	0	0	0	0	0	0	0	0	0	0	0	0	0	0	0	0	0	0	0	0	0	0	0	0	0	0	0	0	0	0	0	0
0	0	0	0	0	0	0	0	0	0	0	0	0	0	0	0	0	0	0	0	0	0	0	0	0	0	0	0	0	0	0	0	0	0	0	0	0	0	0	0	0	0	0	0	0	0	0	0	0	0
0	0	0	0	0	0	0	0	0	0	0	0	0	0	0	0	0	0	0	0	0	0	0	0	0	0	0	0	0	0	0	0	0	0	0	0	0	0	0	0	0	0	0	0	0	0	0	0	0	0
0	0	0	0	0	0	0	0	0	0	0	0	0	0	0	0	0	0	0	0	0	0	0	0	0	0	0	0	0	0	0	0	0	0	0	0	0	0	0	0	0	0	0	0	0	0	0	0	0	0
0	0	0	0	0	0	0	0	0	0	0	0	0	0	0	0	0	0	0	0	0	0	0	0	0	0	0	0	0	0	0	0	0	0	0	0	0	0	0	0	0	0	0	0	0	0	0	0	0	0
0	0	0	0	0	0	0	0	0	0	0	0	0	0	0	0	0	0	0	0	0	0	0	0	0	0	0	0	0	0	0	0	0	0	0	0	0	0	0	0	0	0	0	0	0	0	0	0	0	0
0	0	0	0	0	0	0	0	0	0	0	0	0	0	0	0	0	0	0	0	0	0	0	0	0	0	0	0	0	0	0	0	0	0	0	0	0	0	0	0	0	0	0	0	0	0	0	0	0	0
0	0	0	0	0	0	0	0	0	0	0	0	0	0	0	0	0	0	0	0	0	0	0	0	0	0	0	0	0	0	0	0	0	0	0	0	0	0	0	0	0	0	0	0	0	0	0	0	0	0
0	0	0	0	0	0	0	0	0	0	0	0	0	0	0	0	0	0	0	0	0	0	0	0	0	0	0	0	0	0	0	0	0	0	0	0	0	0	0	0	0	0	0	0	0	0	0	0	0	0
0	0	0	0	0	0	0	0	0	0	0	0	0	0	0	0	0	0	0	0	0	0	0	0	0	0	0	0	0	0	0	0	0	0	0	0	0	0	0	0	0	0	0	0	0	0	0	0	0	0
0	0	0	0	0	0	0	0	0	0	0	0	0	0	0	0	0	0	0	0	0	0	0	0	0	0	0	0	0	0	0	0	0	0	0	0	0	0	0	0	0	0	0	0	0	0	0	0	0	0
0	0	0	0	0	0	0	0	0	0	0	0	0	0	0	0	0	0	0	0	0	0	0	0	0	0	0	0	0	0	0	0	0	0	0	0	0	0	0	0	0	0	0	0	0	0	0	0	0	0
0	0	0	0	0	0	0	0	0	0	0	0	0	0	0	0	0	0	0	0	0	0	0	0	0	0	0	0	0	0	0	0	0	0	0	0	0	0	0	0	0	0	0	0	0	0	0	0	0	0
0	0	0	0	0	0	0	0	0	0	0	0	0	0	0	0	0	0	0	0	0	0	0	0	0	0	0	0	0	0	0	0	0	0	0	0	0	0	0	0	0	0	0	0	0	0	0	0	0	0
0	0	0	0	0	0	0	0	0	0	0	0	0	0	0	0	0	0	0	0	0	0	0	0	0	0	0	0	0	0	0	0	0	0	0	0	0	0	0	0	0	0	0	0	0	0	0	0	0	0
[truncated: 462 more columns]

[truncated: 11 more sheets: FigureS1_6c_red, FigureS1_6c_green, FigureS1_6c_blue, FigureS1_6d, FigureS1_6e, FigureS1_6f, FigureS1_6g, FigureS1_7a, FigureS1_7b, FigureS1_7c, FigureS1_7d]
