# Supplementary material for: Single-breath-hold 3D abdominal metabolic MRI enables label-free diagnosis of liver cancer
Source: Nat Commun. 2026 Mar 31;17:4661. doi: 10.1038/s41467-026-71124-5 (PMC13201843; doi:10.1038/s41467-026-71124-5)
Supplement: Supplementary file 4 — Source Data [file 41467_2026_71124_MOESM4_ESM.zip › SI_Figures_Part2.xlsx]

## Sheet: SI Fig2.1
SI Fig2.1: Quantitative comparison of CEST contrast maps between SSE-CEST and conventional CEST in ex vivo porcine liver
Amide CEST				Glycogen NOE				Aliphatic NOE
SSE-parallel	SSE-diamond	SSE-radial	conventional	SSE-parallel	SSE-diamond	SSE-radial	conventional	SSE-parallel	SSE-diamond	SSE-radial	conventional
0.427661	0.43522	0.175492	0.350506	0.557854	0.649907	0.641343	0.321209	0.376019	0.453179	0.503989	0.344918
1.17095	1.48695	0.974907	1.26528	1.93943	2.42669	2.38228	1.38714	1.13391	1.41894	1.40299	0.988285
0.532016	0.657683	0.568505	0.462298	0.796762	1.04332	0.846202	0.685459	0.477654	0.603419	0.582559	0.479823
0.186939	0.208991	0.20346	0.230393	0.528856	0.446589	0.543303	0.396637	0.240764	0.230206	0.243726	0.241278
4.99241	5.52286	3.98465	4.69131	9.74234	8.82284	10.2058	8.11869	4.8228	4.84824	6.02466	4.74505
5.63858	6.00735	5.19304	5.1825	8.60567	10.0363	9.64633	7.91058	4.91573	5.4173	5.995	4.82931
5.12916	5.43497	5.32095	4.87446	7.15674	8.57462	7.9635	6.34601	4.46928	4.72079	5.47217	4.34038
0.398759	0.37231	0.420703	0.382346	0.375041	0.54166	0.533023	0.480041	0.330096	0.351321	0.412515	0.381913
1.28842	1.33295	1.30983	1.19304	1.9529	2.38764	2.45344	2.48376	1.2972	1.14759	1.26675	1.40835
6.1487	6.23856	5.57525	5.80264	9.72196	9.84026	10.2248	10.9778	5.32739	5.30438	6.20216	5.45351
7.38037	7.3291	6.46663	7.3678	11.329	10.5693	11.606	10.6766	6.89887	6.90353	8.36388	6.5789
6.30475	6.29076	5.85702	5.90612	11.1483	11.6308	11.1002	11.6164	5.72154	5.90192	7.14218	5.78791
0.702081	0.684757	0.689539	0.650503	0.853984	1.13271	0.996633	0.917348	0.578548	0.587354	0.754875	0.563117
2.39048	2.08722	3.01364	1.80873	3.22073	5.40749	4.42241	4.40699	2.16737	2.00145	2.52634	1.92879
7.31487	7.01815	7.56842	7.1368	14.4094	14.7895	12.1706	12.9693	6.42202	6.17521	7.46932	5.18222
7.38213	6.97486	7.33356	6.83725	11.5291	11.5152	9.96132	10.2797	5.83311	5.89134	7.11645	5.04105
6.71453	6.76825	6.67449	6.42365	10.7292	10.7082	9.68764	10.0137	5.80099	5.86397	7.23295	5.42895
0.798054	0.727083	0.766223	0.689292	0.91926	1.22239	1.06661	1.07743	0.599442	0.6522	0.821669	0.620756
2.51737	2.47123	3.03577	2.09571	4.45817	6.00483	5.36632	5.60464	2.58408	2.61856	2.89592	2.77402
6.98137	6.85129	7.09224	6.27468	15.3072	15.4392	15.5042	16.0798	6.67889	6.11451	7.72095	5.36485
7.63633	7.21918	7.61323	7.52383	14.0062	12.8563	10.8274	10.1447	6.53499	6.22556	7.61463	5.17734
7.10659	7.14551	7.38424	6.51231	10.7884	10.5759	9.04139	9.89075	5.96671	6.00347	7.23995	5.47847
0.820626	0.728853	0.809322	0.687479	1.08434	1.26796	1.11766	1.15964	0.649629	0.664823	0.872365	0.651595
2.84888	2.88706	3.09671	2.7919	3.99781	4.20257	5.4806	4.39493	2.35529	2.1644	2.74008	2.49324
6.92815	6.72717	7.35464	6.13292	13.5393	12.9275	14.6648	13.8249	6.06868	5.82071	6.96637	5.02535
7.28266	7.45014	8.49516	7.08417	18.4906	16.4609	16.116	16.1932	9.12737	8.47667	9.94068	8.65156
6.97816	6.70994	7.48055	6.51479	11.7136	11.7585	9.50531	10.7081	6.35623	6.16302	7.05759	5.62955
0.812971	0.733047	0.871729	0.726839	1.07755	1.28941	1.14009	1.16446	0.716628	0.686731	0.882633	0.688651
5.84893	5.92993	6.47629	5.47364	9.03296	8.51857	11.034	9.27743	4.97241	4.60014	5.76586	4.66736
7.09649	6.60072	7.45874	6.66418	13.1917	13.4182	13.0843	11.4041	6.30272	6.24218	7.07263	5.13385
7.17292	6.5042	7.87198	6.90556	15.3335	15.9884	9.87689	12.7927	6.75109	6.87133	7.17943	6.01985
6.66224	6.3421	7.21491	6.2714	14.0037	14.1723	9.5036	13.2827	6.40297	6.45195	7.01595	6.20153
0.786478	0.813864	0.890342	0.785983	1.18441	1.20413	1.0402	1.29448	0.783288	0.71357	0.86384	0.718453
0.695098	0.578115	0.805823	0.638079	0.863731	1.05207	1.05297	0.992758	0.557154	0.550933	0.710728	0.447811
6.6968	6.40197	7.76672	6.40413	12.8479	13.3424	12.3866	12.5827	6.40583	6.16638	7.22462	5.55153
6.99741	6.38907	7.49301	6.59068	14.5703	14.5095	12.0674	12.4089	6.88504	6.94178	7.46231	5.68581
7.07624	6.81296	7.68561	6.79642	14.7954	13.6569	9.49896	11.3684	6.83066	6.75424	7.21015	5.97127
6.83679	7.09857	7.52714	6.78017	13.145	11.974	9.2722	11.0294	6.6583	6.41797	7.56355	6.19467
0.785858	0.779919	0.868761	0.794467	1.26053	1.3135	1.10114	1.1423	0.752068	0.714552	0.910838	0.728772
1.13033	1.06165	1.13362	1.0235	1.71051	1.76449	1.77004	1.73644	1.04459	1.0065	1.26467	0.848519
6.12966	5.77499	6.75541	5.89346	13.2093	12.6274	11.3239	11.7626	6.16311	6.45439	7.36746	5.55731
6.94015	6.97944	6.94769	6.47919	13.7789	12.1025	12.9991	13.755	6.36721	6.65353	7.71068	6.18382
7.00727	6.90077	7.44722	6.63678	12.9179	11.3074	9.14281	10.9141	6.35225	6.12195	7.21345	5.64074
7.08425	7.14051	7.38099	6.80883	11.0796	11.2284	9.29864	10.4752	6.27554	6.22142	7.54012	6.05363
0.790661	0.824395	0.830597	0.743256	1.15587	1.18108	0.999974	1.20295	0.737722	0.718683	0.854871	0.701394
0.412269	0.351376	0.445521	0.3214	0.614371	0.621725	0.676175	0.648771	0.400715	0.302993	0.468445	0.290652
5.81885	6.23922	6.21966	5.45258	11.266	10.6721	9.74312	11.0903	5.73239	6.11076	7.38712	5.08721
6.67367	6.87092	6.6875	6.18404	10.7267	10.8574	10.2839	10.5213	5.92132	6.27881	7.66077	5.30588
7.07015	6.83134	7.14814	6.55225	11.1919	11.1446	9.28856	10.4808	6.00513	6.20557	7.52723	5.58546
7.32213	7.32097	7.06129	7.05118	10.0351	10.0547	9.46353	9.58319	6.31003	6.15168	7.74881	5.90111
0.814432	0.761416	0.823143	0.743339	1.09584	1.07334	0.97833	1.06169	0.737178	0.679083	0.84154	0.690852
4.77392	4.66503	5.45407	4.91751	7.13293	8.2088	7.78277	7.06034	4.85942	5.49911	6.62487	4.82622
6.49346	6.60077	6.2979	6.57991	9.99102	10.2365	9.96217	8.35895	6.17515	6.33331	7.61108	5.30406
6.96012	6.7961	7.14435	6.32219	10.3409	10.4634	8.96241	9.69849	6.11772	6.11383	7.62088	5.52365
6.98609	6.82295	6.8692	6.42094	10.1388	9.97527	9.64506	10.0142	6.15808	6.09308	7.54041	5.7664
0.754461	0.724059	0.799635	0.679589	1.11979	1.11717	1.05081	0.999458	0.739123	0.671976	0.818826	0.669127
1.29937	1.17888	1.44069	1.56795	2.45217	2.96963	2.99846	2.08325	1.4434	1.43429	1.76511	1.50523
5.78871	5.29297	5.71721	5.41879	11.7968	12.6651	11.2687	11.7934	6.23724	6.13953	7.27396	5.66577
6.20843	6.17538	6.12872	5.76684	9.95122	10.0395	9.77405	8.94607	5.85176	5.86659	7.07124	5.23588
6.63864	6.65592	6.1853	6.17731	10.2324	9.85533	10.6871	9.22919	6.16613	6.02155	7.50286	5.65636
0.788554	0.764608	0.745903	0.653828	1.03295	1.14421	1.17176	1.00133	0.678187	0.69067	0.850393	0.651722
0.0628971	0.0460014	0.0645319	0.067551	0.130836	0.112031	0.128748	0.0496777	0.0688378	0.0523887	0.0715514	0.0397579
4.71653	5.05465	4.46123	4.68304	7.48568	7.76855	8.03935	6.14393	4.81558	4.99194	5.54563	4.47942
6.14275	6.12365	5.44174	5.70732	9.99711	9.65886	10.2025	8.50751	6.04207	5.95766	7.10027	5.90068
6.40101	6.45126	5.52303	6.19543	10.3709	10.2134	10.9346	8.64936	6.14058	6.07534	7.40501	5.95634
0.586368	0.541219	0.473934	0.491202	0.922825	0.889447	1.0122	0.784145	0.520789	0.495866	0.611336	0.509218
1.4344	1.79067	1.30644	1.65466	2.3339	1.9933	1.76453	1.76077	1.40847	1.45959	1.5813	1.37161
2.31276	2.52619	1.93235	2.85768	5.24418	4.56209	3.88507	2.81404	2.48262	2.48745	2.68742	2.52165
1.05985	1.17294	0.942124	1.3963	2.29106	2.06884	2.01748	1.29786	1.1496	1.1499	1.41579	1.08246

## Sheet: SI Fig2.2_1
SI Fig2.2: SSE-CEST (parallel) multi-slice multi-contrast maps: Amide CEST
Slice1
0	0	0	0	0	0	0	0	0	0	0	0	0	0	0	0	0	0	0	0	0	0	0	0	0	0	0	0	0	0	0	0	0	0	0	0	0	0	0	0	0	0	0	0	0	0	0	0	0	0
0	0	0	0	0	0	0	0	0	0	0	0	0	0	0	0	0	0	0	0	0	0	0	0	0	0	0	0	0	0	0	0	0	0	0	0	0	0	0	0	0	0	0	0	0	0	0	0	0	0
0	0	0	0	0	0	0	0	0	0	0	0	0	0	0	0	0	0	0	0	0	0	0	0	0	0	0	0	0	0	0	0	0	0	0	0	0	0	0	0	0	0	0	0	0	0	0	0	0	0
0	0	0	0	0	0	0	0	0	0	0	0	0	0	0	0	0	0	0	0	0	0	0	0	0	0	0	0	0	0	0	0	0	0	0	0	0	0	0	0	0	0	0	0	0	0	0	0	0	0
0	0	0	0	0	0	0	0	0	0	0	0	0	0	0	0	0	0	0	0	0	0	0	0	0	0	0	0	0	0	0	0	0	0	0	0	0	0	0	0	0	0	0	0	0	0	0	0	0	0
0	0	0	0	0	0	0	0	0	0	0	0	0	0	0	0	0	0	0	0	0	0	0	0	0	0	0	0	0	0	0	0	0	0	0	0	0	0	0	0	0	0	0	0	0	0	0	0	0	0
0	0	0	0	0	0	0	0	0	0	0	0	0	0	0	0	0	0	0	0	0	0	0	0	0	0	0	0	0	0	0	0	0	0	0	0	0	0	0	0	0	0	0	0	0	0	0	0	0	0
0	0	0	0	0	0	0	0	0	0	0	0	0	0	0	0	0	0	0	0	0	0	0	0	0	0	0	0	0	0	0	0	0	0	0	0	0	0	0	0	0	0	0	0	0	0	0	0	0	0
0	0	0	0	0	0	0	0	0	0	0	0	0	0	0	0	0	0	0	0	0	0	0	0	0	0	0	0	0	0	0	0	0	0	0	0	0	0	0	0	0	0	0	0	0	0	0	0	0	0
0	0	0	0	0	0	0	0	0	0	0	0	0	0	0	0	0	0	0	0	0	0	0	0	0	0	0	0	0	0	0	0	0	0	0	0	0	0	0	0	0	0	0	0	0	0	0	0	0	0
0	0	0	0	0	0	0	0	0	0	0	0	0	0	0	0	0	0	0	0	0	0	0	0	0	0	0	0	0	0	0	0	0	0	0	0	0	0	0	0	0	0	0	0	0	0	0	0	0	0
0	0	0	0	0	0	0	0	0	0	0	0	0	0	0	0	0	0	0	0	0	0	0	0	0	0	0	0	0	0	0	0	0	0	0	0	0	0	0	0	0	0	0	0	0	0	0	0	0	0
0	0	0	0	0	0	0	0	0	0	0	0	0	0	0	0	0	0	0	0	0	0	0	0	0	0	0	0	0	0	0	0	0	0	0	0	0	0	0	0	0	0	0	0	0	0	0	0	0	0
0	0	0	0	0	0	0	0	0	0	0	0	0	0	0	0	0	0	0	0	0	0	0	0	0	0	0	0	0	0	0	0	0	0	0	0	0	0	0	0	0	0	0	0	0	0	0	0	0	0
0	0	0	0	0	0	0	0	0	0	0	0	0	0	0	0	0	0	0	0	0	0	0	0	0	0	0	0	0	0	0	0	0	0	0	0	0	0	0	0	0	0	0	0	0	0	0	0	0	0
0	0	0	0	0	0	0	0	0	0	0	0	0	0	0	0	0	0	0	0	0	0	0	0	0	0	0	0	0	0	0	0	0	0	0	0	0	0	0	0	0	0	0	0	0	0	0	0	0	0
0	0	0	0	0	0	0	0	0	0	0	0	0	0	0	0	0	0	0	0	0	0	0	0	0	0	0	0	0	0	0	0	0	0	0	0	0	0	0	0	0	0	0	0	0	0	0	0	0	0
0	0	0	0	0	0	0	0	0	0	0	0	0	0	0	0	0	0	0	0	0	0	0	0	0	0	0	0	0	0	0	0	0	0	0	0	0	0	0	0	0	0	0	0	0	0	0	0	0	0
0	0	0	0	0	0	0	0	0	0	0	0	0	0	0	0	0	0	0	0	0	0	0	0	0	0	0	0	0	0	0	0	0	0	0	0	0	0	0	0	0	0	0	0	0	0	0	0	0	0
0	0	0	0	0	0	0	0	0	0	0	0	0	0	0	0	0	0	0	0	0	0	0	0	0	0	0	0	0	0	0	0	0	0	0	0	0	0	0	0	0	0	0	0	0	0	0	0	0	0
0	0	0	0	0	0	0	0	0	0	0	0	0	0	0	0	0	0	0	0	0	0	0	0	0	0	0	0	0	0	0	0	0	0	0	0	0	0	0	0	0	0	0	0	0	0	0	0	0	0
0	0	0	0	0	0	0	0	0	0	0	0	0	0	0	0	0	0	0	0	0	0	0	0	0	0	0	0	0	0	0	0	0	0.269557	0.280583	0.305684	0.315485	0.322472	0.311223	0.300362	0.277261	0.248315	0.221561	0.221313	0.237488	0.255575	0.238858	0.223446	0.226614	0.191236
0	0	0	0	0	0	0	0	0	0	0	0	0	0	0	0	0	0	0	0	0	0	0	0	0	0.213744	0.217408	0.211404	0.19519	0.2046	0.245787	0.296584	0.280967	0.254715	0.251944	0.250968	0.256363	0.2756	0.244548	0.228131	0.247315	0.26107	0.260952	0.259638	0.256341	0.382289	0.395162	0.252338	0.24606	0.263091
0	0	0	0	0	0	0	0	0	0	0	0	0	0	0	0	0	0	0	0	0	0.250066	0.0641767	0.153868	0.209351	0.224267	0.209859	0.223101	0.212235	0.218472	0.269774	0.289517	0.25851	0.226885	0.217712	0.233201	0.260411	0.289957	0.28214	0.246885	0.244929	0.264127	0.266659	0.267622	0.285886	0.279753	0.271022	0.289319	0.292481	0.311777
0	0	0	0	0	0	0	0	0	0	0	0	0	0	0	0	0	0	0.181835	0.210224	0.246523	0.208641	0.115931	0.177493	0.213623	0.215872	0.22355	0.221961	0.222991	0.22431	0.26114	0.261849	0.250547	0.2184	0.206366	0.241107	0.270455	0.26292	0.281747	0.273047	0.289605	0.305804	0.292575	0.291248	0.315411	0.277436	0.248658	0.287554	0.280222	0.268784
0	0	0	0	0	0	0	0	0	0	0	0	0	0	0	0	0	0.140971	0.160873	0.180568	0.202116	0.171081	0.169446	0.199411	0.212227	0.216697	0.222165	0.223748	0.229308	0.2302	0.265411	0.250143	0.237783	0.23381	0.227643	0.26894	0.257428	0.206589	0.226281	0.269354	0.279784	0.265336	0.26061	0.287687	0.298086	0.290929	0.261483	0.272298	0.332639	0.305598
0	0	0	0	0	0	0	0	0	0	0	0	0	0	0	0	0	0.163525	0.165355	0.174125	0.182199	0.183379	0.191379	0.203172	0.212051	0.215951	0.219903	0.229258	0.231924	0.225392	0.277855	0.25544	0.242648	0.245994	0.238784	0.236645	0.20773	0.236675	0.267099	0.277467	0.266143	0.240333	0.243791	0.256333	0.272333	0.259599	0.245204	0.255236	0.326021	0.318133
0	0	0	0	0	0	0	0	0	0	0	0	0	0	0	0	0.164427	0.166297	0.181233	0.19632	0.196452	0.188502	0.187712	0.197397	0.20266	0.20974	0.210167	0.218155	0.22616	0.264189	0.33592	0.308521	0.269535	0.247089	0.231458	0.204385	0.193412	0.24056	0.26244	0.325123	0.320249	0.290349	0.263334	0.257784	0.262827	0.224488	0.225977	0.290523	0.268889	0.285139
0	0	0	0	0	0	0	0	0	0	0	0	0	0	0	0	0.16193	0.171566	0.180109	0.188642	0.192168	0.1914	0.189019	0.19327	0.204004	0.207968	0.215479	0.220214	0.232862	0.245502	0.262374	0.273249	0.245157	0.244271	0.241943	0.239776	0.212852	0.2058	0.211142	0.235653	0.255851	0.278982	0.282221	0.27944	0.296947	0.27687	0.278671	0.305775	0.302112	0.308425
0	0	0	0	0	0	0	0	0	0	0	0	0	0	0	0.139469	0.146816	0.150092	0.165892	0.175922	0.189952	0.200857	0.208392	0.199846	0.197319	0.196421	0.209652	0.224219	0.234051	0.230444	0.238329	0.244811	0.243678	0.250095	0.264494	0.291811	0.301982	0.287852	0.266457	0.248726	0.269277	0.273871	0.294285	0.320661	0.304812	0.261812	0.293447	0.282928	0.284387	0.256087
0	0	0	0	0	0	0	0	0	0	0	0	0	0	0	0.143943	0.152013	0.162548	0.180633	0.199247	0.236126	0.244693	0.212606	0.206162	0.20199	0.197423	0.20891	0.225813	0.226901	0.226109	0.227302	0.233836	0.242804	0.257839	0.262265	0.278725	0.298227	0.327002	0.330855	0.30945	0.29326	0.280726	0.284755	0.301074	0.28133	0.257054	0.249009	0.238643	0.234418	0.216113
0	0	0	0	0	0	0	0	0	0	0	0	0	0	0.157201	0.159792	0.163122	0.15939	0.178771	0.20717	0.24837	0.234572	0.188005	0.192835	0.21122	0.223368	0.232436	0.233316	0.224695	0.226681	0.218936	0.215794	0.222201	0.232831	0.233731	0.230893	0.235622	0.246196	0.258224	0.265307	0.276634	0.272619	0.281965	0.292538	0.319005	0.298154	0.264257	0.24089	0.239631	0.232378
0	0	0	0	0	0	0	0	0	0	0	0	0	0	0.169996	0.176879	0.175072	0.171849	0.178721	0.191027	0.232439	0.226844	0.2199	0.197378	0.20647	0.215427	0.227532	0.215629	0.232793	0.223499	0.223376	0.215283	0.213806	0.217129	0.221268	0.22656	0.228211	0.229435	0.238175	0.239528	0.25169	0.264341	0.284743	0.280963	0.332615	0.348428	0.324465	0.300434	0.288574	0.269218
0	0	0	0	0	0	0	0	0	0	0	0	0	0	0.191104	0.175049	0.181361	0.194821	0.197466	0.194084	0.218243	0.231268	0.207975	0.224857	0.210741	0.204525	0.22073	0.217936	0.225696	0.22563	0.215587	0.217045	0.221324	0.222536	0.223897	0.22718	0.23382	0.235932	0.23942	0.243727	0.248255	0.244848	0.247278	0.247125	0.255152	0.257406	0.270825	0.277133	0.270523	0.262193
0	0	0	0	0	0	0	0	0	0	0	0	0	0	0.184329	0.179678	0.211394	0.215666	0.191838	0.191471	0.1963	0.222448	0.191874	0.205267	0.228597	0.213944	0.212806	0.20842	0.208246	0.217251	0.217147	0.214269	0.219769	0.2214	0.226539	0.230402	0.233947	0.234048	0.236718	0.240663	0.241423	0.239231	0.234833	0.234251	0.23307	0.232407	0.235285	0.244056	0.244011	0.24565
0	0	0	0	0	0	0	0	0	0	0	0	0	0	0.183688	0.189947	0.222367	0.200394	0.183724	0.198066	0.199307	0.203676	0.207713	0.195826	0.209956	0.211915	0.211361	0.205897	0.196799	0.199752	0.201965	0.202367	0.205411	0.216543	0.222873	0.225446	0.233597	0.236192	0.236079	0.236255	0.236757	0.238131	0.238961	0.240785	0.241391	0.236258	0.235928	0.236671	0.236672	0.240371
0	0	0	0	0	0	0	0	0	0	0	0	0	0	0.187432	0.192662	0.203393	0.202228	0.184454	0.194621	0.209769	0.204903	0.207519	0.211587	0.207208	0.202236	0.20325	0.206496	0.206361	0.204203	0.204236	0.209424	0.216819	0.224344	0.226697	0.224834	0.23365	0.240475	0.239385	0.237878	0.239203	0.240672	0.237588	0.239631	0.239247	0.230854	0.233728	0.228425	0.209178	0.248101
0	0	0	0	0	0	0	0	0	0	0	0	0	0	0.185631	0.180165	0.181927	0.193011	0.198118	0.201385	0.211406	0.211158	0.209996	0.211433	0.209383	0.21363	0.216553	0.209973	0.20037	0.211275	0.213001	0.217082	0.224682	0.231915	0.233123	0.22847	0.229611	0.233519	0.234048	0.237995	0.236239	0.23648	0.23578	0.235565	0.239166	0.237992	0.252837	0.254011	0.247352	0.255201
0	0	0	0	0	0	0	0	0	0	0	0	0	0	0.194404	0.181566	0.173742	0.187963	0.192747	0.199451	0.210517	0.213806	0.211316	0.213604	0.203951	0.219911	0.220827	0.201011	0.198521	0.203801	0.204575	0.212808	0.223608	0.227607	0.230707	0.231168	0.230209	0.233335	0.232326	0.231966	0.232575	0.235449	0.237942	0.243379	0.240646	0.239869	0.272989	0.256216	0.269872	0.267836
0	0	0	0	0	0	0	0	0	0	0	0	0	0	0.195166	0.186662	0.177996	0.187601	0.197016	0.200855	0.209422	0.209903	0.211793	0.218589	0.211007	0.216028	0.202641	0.198052	0.202338	0.203536	0.20721	0.215893	0.219563	0.221653	0.229279	0.232794	0.234776	0.232849	0.227	0.227587	0.226959	0.230119	0.23788	0.24159	0.235801	0.239144	0.258614	0.272111	0.269446	0.246005
0	0	0	0	0	0	0	0	0	0	0	0	0	0	0.176273	0.17977	0.178735	0.186929	0.201778	0.207419	0.20663	0.209735	0.20717	0.216484	0.206752	0.201821	0.202983	0.200569	0.206758	0.214064	0.216614	0.221593	0.221453	0.218209	0.224405	0.228562	0.231157	0.232559	0.226223	0.226898	0.22866	0.227617	0.232462	0.233706	0.232795	0.240016	0.237972	0.23434	0.241138	0.244483
0	0	0	0	0	0	0	0	0	0	0	0	0	0	0.182805	0.182487	0.18309	0.18463	0.196452	0.211157	0.202739	0.204145	0.220734	0.207126	0.198965	0.220075	0.204235	0.210074	0.213399	0.218696	0.218797	0.223222	0.222618	0.218366	0.222139	0.224866	0.230468	0.228929	0.229507	0.228187	0.228737	0.227251	0.227992	0.230966	0.235423	0.244213	0.236278	0.229264	0.232329	0.246461
0	0	0	0	0	0	0	0	0	0	0	0	0	0	0	0.174273	0.180468	0.19148	0.196677	0.204159	0.186684	0.220727	0.212009	0.203022	0.190576	0.214707	0.210289	0.203628	0.21636	0.223672	0.219094	0.219306	0.220296	0.222048	0.223851	0.226198	0.225514	0.22437	0.226323	0.225196	0.225064	0.226499	0.227406	0.228328	0.230794	0.231771	0.233857	0.231259	0.226955	0.236717
0	0	0	0	0	0	0	0	0	0	0	0	0	0	0	0.170665	0.175852	0.198195	0.207429	0.200403	0.208049	0.232437	0.206677	0.181385	0.185076	0.199528	0.218219	0.215519	0.214106	0.21665	0.214162	0.21442	0.216706	0.216398	0.215895	0.221456	0.223679	0.221887	0.222888	0.224518	0.223575	0.226791	0.228963	0.226286	0.228366	0.22947	0.232256	0.236068	0.228517	0.227485
0	0	0	0	0	0	0	0	0	0	0	0	0	0	0	0.176051	0.178197	0.191213	0.204003	0.190507	0.201626	0.235	0.18758	0.178967	0.185724	0.19739	0.217271	0.220691	0.220172	0.209742	0.210112	0.216255	0.216963	0.207889	0.209118	0.213833	0.214421	0.215184	0.220463	0.222633	0.22325	0.226788	0.226123	0.220885	0.228366	0.230962	0.231224	0.23495	0.226136	0.225985
0	0	0	0	0	0	0	0	0	0	0	0	0	0	0	0	0.181771	0.20123	0.189243	0.197508	0.195912	0.18367	0.186132	0.183413	0.189706	0.203963	0.199855	0.202962	0.216224	0.216049	0.214329	0.216425	0.213713	0.211166	0.215029	0.211805	0.211045	0.21218	0.215063	0.216309	0.217872	0.221366	0.219601	0.219455	0.229671	0.230653	0.225164	0.230375	0.227558	0.227419
0	0	0	0	0	0	0	0	0	0	0	0	0	0	0	0	0	0.178051	0.18211	0.189173	0.18361	0.183824	0.187342	0.188602	0.190993	0.197556	0.191561	0.19475	0.216178	0.214485	0.208529	0.206365	0.208959	0.213145	0.215382	0.211628	0.211736	0.210396	0.210602	0.213433	0.210825	0.212022	0.218477	0.218044	0.226172	0.226657	0.218737	0.22617	0.226663	0.226509
0	0	0	0	0	0	0	0	0	0	0	0	0	0	0	0	0	0	0.174513	0.175805	0.176966	0.177936	0.178091	0.181515	0.181621	0.188975	0.190844	0.194346	0.200497	0.198142	0.196166	0.198465	0.202165	0.204449	0.205367	0.205747	0.205881	0.201822	0.200563	0.201316	0.198859	0.203704	0.207832	0.207037	0.209143	0.213506	0.210668	0.209618	0.213652	0.213936
0	0	0	0	0	0	0	0	0	0	0	0	0	0	0	0	0	0	0	0.168659	0.16896	0.17167	0.172964	0.171167	0.165685	0.168681	0.174109	0.176261	0.180691	0.176893	0.181439	0.196363	0.188764	0.186144	0.18688	0.195259	0.195976	0.194787	0.18854	0.183073	0.183837	0.189746	0.190045	0.186484	0.186822	0.190269	0.190185	0.196114	0.200561	0.196151
0	0	0	0	0	0	0	0	0	0	0	0	0	0	0	0	0	0	0	0	0	0	0	0	0	0	0	0	0	0	0	0	0	0	0	0	0	0	0	0	0	0	0	0	0	0	0	0	0	0
0	0	0	0	0	0	0	0	0	0	0	0	0	0	0	0	0	0	0	0	0	0	0	0	0	0	0	0	0	0	0	0	0	0	0	0	0	0	0	0	0	0	0	0	0	0	0	0	0	0
0	0	0	0	0	0	0	0	0	0	0	0	0	0	0	0	0	0	0	0	0	0	0	0	0	0	0	0	0	0	0	0	0	0	0	0	0	0	0	0	0	0	0	0	0	0	0	0	0	0
0	0	0	0	0	0	0	0	0	0	0	0	0	0	0	0	0	0	0	0	0	0	0	0	0	0	0	0	0	0	0	0	0	0	0	0	0	0	0	0	0	0	0	0	0	0	0	0	0	0
0	0	0	0	0	0	0	0	0	0	0	0	0	0	0	0	0	0	0	0	0	0	0	0	0	0	0	0	0	0	0	0	0	0	0	0	0	0	0	0	0	0	0	0	0	0	0	0	0	0
0	0	0	0	0	0	0	0	0	0	0	0	0	0	0	0	0	0	0	0	0	0	0	0	0	0	0	0	0	0	0	0	0	0	0	0	0	0	0	0	0	0	0	0	0	0	0	0	0	0
0	0	0	0	0	0	0	0	0	0	0	0	0	0	0	0	0	0	0	0	0	0	0	0	0	0	0	0	0	0	0	0	0	0	0	0	0	0	0	0	0	0	0	0	0	0	0	0	0	0
0	0	0	0	0	0	0	0	0	0	0	0	0	0	0	0	0	0	0	0	0	0	0	0	0	0	0	0	0	0	0	0	0	0	0	0	0	0	0	0	0	0	0	0	0	0	0	0	0	0
0	0	0	0	0	0	0	0	0	0	0	0	0	0	0	0	0	0	0	0	0	0	0	0	0	0	0	0	0	0	0	0	0	0	0	0	0	0	0	0	0	0	0	0	0	0	0	0	0	0
0	0	0	0	0	0	0	0	0	0	0	0	0	0	0	0	0	0	0	0	0	0	0	0	0	0	0	0	0	0	0	0	0	0	0	0	0	0	0	0	0	0	0	0	0	0	0	0	0	0
0	0	0	0	0	0	0	0	0	0	0	0	0	0	0	0	0	0	0	0	0	0	0	0	0	0	0	0	0	0	0	0	0	0	0	0	0	0	0	0	0	0	0	0	0	0	0	0	0	0
0	0	0	0	0	0	0	0	0	0	0	0	0	0	0	0	0	0	0	0	0	0	0	0	0	0	0	0	0	0	0	0	0	0	0	0	0	0	0	0	0	0	0	0	0	0	0	0	0	0
0	0	0	0	0	0	0	0	0	0	0	0	0	0	0	0	0	0	0	0	0	0	0	0	0	0	0	0	0	0	0	0	0	0	0	0	0	0	0	0	0	0	0	0	0	0	0	0	0	0
0	0	0	0	0	0	0	0	0	0	0	0	0	0	0	0	0	0	0	0	0	0	0	0	0	0	0	0	0	0	0	0	0	0	0	0	0	0	0	0	0	0	0	0	0	0	0	0	0	0
0	0	0	0	0	0	0	0	0	0	0	0	0	0	0	0	0	0	0	0	0	0	0	0	0	0	0	0	0	0	0	0	0	0	0	0	0	0	0	0	0	0	0	0	0	0	0	0	0	0
Slice2
0	0	0	0	0	0	0	0	0	0	0	0	0	0	0	0	0	0	0	0	0	0	0	0	0	0	0	0	0	0	0	0	0	0	0	0	0	0	0	0	0	0	0	0	0	0	0	0	0	0
0	0	0	0	0	0	0	0	0	0	0	0	0	0	0	0	0	0	0	0	0	0	0	0	0	0	0	0	0	0	0	0	0	0	0	0	0	0	0	0	0	0	0	0	0	0	0	0	0	0
0	0	0	0	0	0	0	0	0	0	0	0	0	0	0	0	0	0	0	0	0	0	0	0	0	0	0	0	0	0	0	0	0	0	0	0	0	0	0	0	0	0	0	0	0	0	0	0	0	0
0	0	0	0	0	0	0	0	0	0	0	0	0	0	0	0	0	0	0	0	0	0	0	0	0	0	0	0	0	0	0	0	0	0	0	0	0	0	0	0	0	0	0	0	0	0	0	0	0	0
0	0	0	0	0	0	0	0	0	0	0	0	0	0	0	0	0	0	0	0	0	0	0	0	0	0	0	0	0	0	0	0	0	0	0	0	0	0	0	0	0	0	0	0	0	0	0	0	0	0
0	0	0	0	0	0	0	0	0	0	0	0	0	0	0	0	0	0	0	0	0	0	0	0	0	0	0	0	0	0	0	0	0	0	0	0	0	0	0	0	0	0	0	0	0	0	0	0	0	0
0	0	0	0	0	0	0	0	0	0	0	0	0	0	0	0	0	0	0	0	0	0	0	0	0	0	0	0	0	0	0	0	0	0	0	0	0	0	0	0	0	0	0	0	0	0	0	0	0	0
0	0	0	0	0	0	0	0	0	0	0	0	0	0	0	0	0	0	0	0	0	0	0	0	0	0	0	0	0	0	0	0	0	0	0	0	0	0	0	0	0	0	0	0	0	0	0	0	0	0
0	0	0	0	0	0	0	0	0	0	0	0	0	0	0	0	0	0	0	0	0	0	0	0	0	0	0	0	0	0	0	0	0	0	0	0	0	0	0	0	0	0	0	0	0	0	0	0	0	0
0	0	0	0	0	0	0	0	0	0	0	0	0	0	0	0	0	0	0	0	0	0	0	0	0	0	0	0	0	0	0	0	0	0	0	0	0	0	0	0	0	0	0	0	0	0	0	0	0	0
0	0	0	0	0	0	0	0	0	0	0	0	0	0	0	0	0	0	0	0	0	0	0	0	0	0	0	0	0	0	0	0	0	0	0	0	0	0	0	0	0	0	0	0	0	0	0	0	0	0
0	0	0	0	0	0	0	0	0	0	0	0	0	0	0	0	0	0	0	0	0	0	0	0	0	0	0	0	0	0	0	0	0	0	0	0	0	0	0	0	0	0	0	0	0	0	0	0	0	0
0	0	0	0	0	0	0	0	0	0	0	0	0	0	0	0	0	0	0	0	0	0	0	0	0	0	0	0	0	0	0	0	0	0	0	0	0	0	0	0	0	0	0	0	0	0	0	0	0	0
0	0	0	0	0	0	0	0	0	0	0	0	0	0	0	0	0	0	0	0	0	0	0	0	0	0	0	0	0	0	0	0	0	0	0	0	0	0	0	0	0	0	0	0	0	0	0	0	0	0
0	0	0	0	0	0	0	0	0	0	0	0	0	0	0	0	0	0	0	0	0	0	0	0	0	0	0	0	0	0	0	0	0	0	0	0	0	0	0	0	0	0	0	0	0	0	0	0	0	0
0	0	0	0	0	0	0	0	0	0	0	0	0	0	0	0	0	0	0	0	0	0	0	0	0	0	0	0	0	0	0	0	0	0	0	0	0	0	0	0	0	0	0	0	0	0	0	0	0	0
0	0	0	0	0	0	0	0	0	0	0	0	0	0	0	0	0	0	0	0	0	0	0	0	0	0	0	0	0	0	0	0	0	0	0	0	0	0	0	0	0	0	0	0	0	0	0	0	0	0
0	0	0	0	0	0	0	0	0	0	0	0	0	0	0	0	0	0	0	0	0	0	0	0	0	0	0	0	0	0	0	0	0	0	0	0	0	0	0	0	0	0	0	0	0	0	0	0	0	0
0	0	0	0	0	0	0	0	0	0	0	0	0	0	0	0	0	0	0	0	0	0	0	0	0	0	0	0	0	0	0	0	0	0	0	0	0	0	0	0	0	0	0	0	0	0	0	0	0	0
0	0	0	0	0	0	0	0	0	0	0	0	0	0	0	0	0	0	0	0	0	0	0	0	0	0	0	0	0	0	0	0	0	0	0	0	0	0	0	0	0	0	0	0	0	0	0	0	0	0
0	0	0	0	0	0	0	0	0	0	0	0	0	0	0	0	0	0	0	0	0	0	0	0	0	0	0	0	0	0	0	0	0	0	0	0	0	0	0	0	0	0	0	0	0	0	0	0	0	0
0	0	0	0	0	0	0	0	0	0	0	0	0	0	0	0	0	0	0	0	0	0	0	0	0	0	0	0	0	0	0	0	0	0.344646	0.354889	0.348018	0.297318	0.286628	0.294613	0.287733	0.269555	0.258688	0.247999	0.219758	0.226847	0.237922	0.230008	0.220188	0.24116	0.22805
0	0	0	0	0	0	0	0	0	0	0	0	0	0	0	0	0	0	0	0	0	0	0	0	0	0.21702	0.212909	0.211894	0.20618	0.220232	0.250301	0.367855	0.380804	0.32094	0.281333	0.282316	0.246983	0.242447	0.240775	0.246503	0.285856	0.339705	0.330128	0.304487	0.323198	0.359478	0.360932	0.332443	0.329552	0.297447
0	0	0	0	0	0	0	0	0	0	0	0	0	0	0	0	0	0	0	0	0	0.15894	0.112409	0.148328	0.203814	0.223183	0.218963	0.218623	0.224279	0.239325	0.27799	0.383244	0.324659	0.317806	0.25937	0.287222	0.2802	0.280953	0.292469	0.256112	0.26368	0.299811	0.280911	0.254833	0.264577	0.278773	0.281441	0.30158	0.289996	0.289814
0	0	0	0	0	0	0	0	0	0	0	0	0	0	0	0	0	0	0.173855	0.227796	0.212336	0.143476	0.131256	0.166797	0.195988	0.214347	0.225061	0.220589	0.219011	0.245299	0.278997	0.282611	0.323559	0.331943	0.273616	0.282863	0.282661	0.260138	0.283989	0.285096	0.323908	0.308736	0.288854	0.271095	0.281184	0.269042	0.244804	0.264934	0.258262	0.24578
0	0	0	0	0	0	0	0	0	0	0	0	0	0	0	0	0	0.158515	0.165356	0.186244	0.191847	0.163831	0.151447	0.179777	0.208237	0.220187	0.236743	0.233447	0.230829	0.250851	0.27788	0.284981	0.311873	0.258411	0.263295	0.281303	0.276321	0.304847	0.278274	0.297178	0.291138	0.267526	0.276361	0.282549	0.297902	0.291836	0.270663	0.26872	0.288532	0.290929
0	0	0	0	0	0	0	0	0	0	0	0	0	0	0	0	0	0.164977	0.176439	0.18584	0.18326	0.192088	0.19888	0.208573	0.217291	0.230381	0.247501	0.260135	0.253753	0.259064	0.275462	0.292495	0.286951	0.251602	0.250462	0.298203	0.274851	0.302894	0.298581	0.297263	0.281666	0.254739	0.246167	0.260323	0.274542	0.273312	0.264671	0.293414	0.312637	0.316117
0	0	0	0	0	0	0	0	0	0	0	0	0	0	0	0	0.165197	0.174386	0.192832	0.202585	0.202257	0.199183	0.201615	0.197917	0.209122	0.225163	0.238712	0.238793	0.240224	0.270354	0.364415	0.315592	0.347189	0.238989	0.235585	0.220058	0.209667	0.230937	0.30171	0.313204	0.298946	0.272487	0.260463	0.256506	0.258302	0.262168	0.260206	0.289958	0.330228	0.320749
0	0	0	0	0	0	0	0	0	0	0	0	0	0	0	0	0.190627	0.196689	0.196813	0.205529	0.206035	0.197785	0.198436	0.199274	0.210648	0.217186	0.227547	0.231417	0.242769	0.248983	0.264561	0.29897	0.280557	0.284325	0.260962	0.248037	0.250723	0.240081	0.246828	0.263027	0.278764	0.286081	0.279584	0.279977	0.277362	0.285292	0.283745	0.286611	0.318637	0.319482
0	0	0	0	0	0	0	0	0	0	0	0	0	0	0	0.176558	0.190406	0.190983	0.194229	0.190128	0.187194	0.193059	0.201878	0.204879	0.204246	0.209181	0.217297	0.230832	0.237537	0.229887	0.245055	0.265068	0.288693	0.299003	0.342668	0.298095	0.294768	0.292357	0.276472	0.272259	0.273597	0.290656	0.297403	0.303412	0.299007	0.285228	0.300852	0.293916	0.285148	0.287071
0	0	0	0	0	0	0	0	0	0	0	0	0	0	0	0.167028	0.177241	0.189502	0.193316	0.203592	0.203807	0.196869	0.195923	0.197585	0.202247	0.211449	0.220128	0.22887	0.227472	0.222067	0.23575	0.244433	0.265202	0.284426	0.311017	0.311771	0.329551	0.30148	0.302496	0.290447	0.297123	0.292277	0.287855	0.300131	0.289413	0.279219	0.267095	0.273189	0.264981	0.248061
0	0	0	0	0	0	0	0	0	0	0	0	0	0	0.165363	0.170317	0.175465	0.180915	0.192064	0.205475	0.213036	0.213941	0.19765	0.19022	0.198984	0.214275	0.220124	0.220108	0.221243	0.221409	0.221253	0.21951	0.217852	0.241757	0.257457	0.250678	0.24848	0.262778	0.272395	0.288589	0.288123	0.291725	0.296664	0.303369	0.325601	0.293486	0.280364	0.27354	0.257788	0.239936
0	0	0	0	0	0	0	0	0	0	0	0	0	0	0.171082	0.17476	0.172975	0.181749	0.193204	0.203098	0.209907	0.203217	0.192348	0.195165	0.192818	0.202883	0.209376	0.215006	0.217618	0.220006	0.214243	0.205688	0.206091	0.217378	0.225428	0.23012	0.231708	0.234219	0.233901	0.23583	0.252832	0.26384	0.278901	0.29916	0.315439	0.314537	0.305572	0.298131	0.282925	0.272524
0	0	0	0	0	0	0	0	0	0	0	0	0	0	0.17576	0.171574	0.180613	0.194797	0.200414	0.189927	0.198272	0.198224	0.208908	0.192904	0.203821	0.205001	0.213036	0.215504	0.220717	0.226949	0.219986	0.215578	0.220929	0.220747	0.221133	0.223175	0.228279	0.228893	0.232631	0.234894	0.237061	0.239713	0.241818	0.245937	0.257137	0.256101	0.277974	0.289266	0.268713	0.26319
0	0	0	0	0	0	0	0	0	0	0	0	0	0	0.174758	0.181472	0.203737	0.198463	0.189873	0.193379	0.194186	0.195316	0.19096	0.198672	0.197896	0.206051	0.21352	0.211586	0.212628	0.213749	0.21338	0.217766	0.224963	0.228236	0.226141	0.227238	0.228771	0.232875	0.237079	0.237582	0.234339	0.2366	0.23861	0.239075	0.239872	0.240866	0.24629	0.252212	0.256418	0.248193
0	0	0	0	0	0	0	0	0	0	0	0	0	0	0.175727	0.187114	0.208242	0.19348	0.185855	0.197367	0.199269	0.19671	0.191148	0.200423	0.197076	0.199258	0.202886	0.201339	0.198661	0.201305	0.211283	0.216038	0.222076	0.231321	0.231714	0.228504	0.231874	0.234466	0.236035	0.235583	0.234023	0.239425	0.240141	0.242983	0.247208	0.248842	0.250658	0.254959	0.255753	0.258078
0	0	0	0	0	0	0	0	0	0	0	0	0	0	0.178129	0.18643	0.190828	0.180454	0.191405	0.199414	0.201746	0.203547	0.199734	0.209672	0.207026	0.201293	0.203159	0.194846	0.196935	0.203347	0.212809	0.220637	0.227894	0.238903	0.240483	0.231336	0.23243	0.233653	0.232586	0.231186	0.230163	0.233312	0.23287	0.235076	0.243436	0.2392	0.240261	0.237182	0.229457	0.269718
0	0	0	0	0	0	0	0	0	0	0	0	0	0	0.174501	0.171071	0.177817	0.187283	0.194837	0.200967	0.205371	0.210921	0.212309	0.213684	0.200997	0.202379	0.204836	0.200667	0.201285	0.21219	0.222068	0.227955	0.233753	0.240017	0.235459	0.23145	0.229059	0.227114	0.227568	0.228731	0.228024	0.230299	0.23207	0.236767	0.244856	0.237559	0.23668	0.239242	0.240867	0.272727
0	0	0	0	0	0	0	0	0	0	0	0	0	0	0.181411	0.178398	0.180855	0.185985	0.191356	0.197949	0.205649	0.210252	0.208689	0.205647	0.202482	0.200705	0.212316	0.203803	0.205815	0.216889	0.222533	0.226765	0.231754	0.230814	0.230708	0.229936	0.228184	0.226182	0.228175	0.230899	0.228831	0.231177	0.234975	0.241881	0.244698	0.242351	0.245851	0.254408	0.266996	0.260666
0	0	0	0	0	0	0	0	0	0	0	0	0	0	0.188988	0.188069	0.181141	0.190223	0.197173	0.198251	0.204408	0.204975	0.205948	0.204704	0.194426	0.203504	0.208147	0.205895	0.208726	0.219078	0.219793	0.22179	0.221181	0.221167	0.226247	0.227325	0.229216	0.229331	0.228381	0.230756	0.2309	0.238504	0.244854	0.240376	0.233905	0.234738	0.240769	0.245596	0.249882	0.250363
0	0	0	0	0	0	0	0	0	0	0	0	0	0	0.1824	0.181882	0.181969	0.187475	0.19719	0.20022	0.201483	0.203822	0.203669	0.19478	0.188998	0.196627	0.203499	0.20802	0.21017	0.218552	0.218403	0.217997	0.217296	0.215892	0.219204	0.222599	0.224344	0.22587	0.226512	0.230379	0.23554	0.240236	0.250541	0.238732	0.233337	0.233363	0.238287	0.239749	0.244602	0.248846
0	0	0	0	0	0	0	0	0	0	0	0	0	0	0.180129	0.181046	0.181307	0.18165	0.192059	0.202976	0.196415	0.200804	0.201216	0.196376	0.198489	0.204756	0.20317	0.21089	0.213965	0.218448	0.217472	0.218261	0.21686	0.215656	0.217326	0.218534	0.222483	0.227265	0.228317	0.230191	0.232752	0.237292	0.238471	0.235872	0.238734	0.23716	0.236011	0.239533	0.242505	0.248365
0	0	0	0	0	0	0	0	0	0	0	0	0	0	0	0.175885	0.18107	0.186925	0.191925	0.199094	0.189849	0.201443	0.199073	0.20144	0.196054	0.197798	0.203817	0.210342	0.218157	0.218963	0.215671	0.217189	0.219459	0.221358	0.22072	0.220893	0.224178	0.22539	0.227432	0.226691	0.226073	0.229967	0.230051	0.230301	0.237439	0.236599	0.235806	0.238405	0.23653	0.243043
0	0	0	0	0	0	0	0	0	0	0	0	0	0	0	0.174191	0.175058	0.190106	0.197592	0.193132	0.199	0.215795	0.198699	0.19674	0.192672	0.196741	0.208579	0.211158	0.21116	0.210329	0.211354	0.214312	0.216263	0.217281	0.21844	0.219069	0.219401	0.220112	0.226908	0.229394	0.226264	0.225771	0.225412	0.226994	0.233848	0.235623	0.235435	0.238421	0.232861	0.235093
0	0	0	0	0	0	0	0	0	0	0	0	0	0	0	0.169965	0.173705	0.187224	0.19607	0.18561	0.191622	0.213404	0.18878	0.188307	0.186229	0.209011	0.2093	0.210159	0.209461	0.206803	0.212421	0.217049	0.210975	0.210734	0.214709	0.215157	0.211594	0.215526	0.224417	0.227426	0.225752	0.226089	0.227804	0.225501	0.229664	0.236006	0.235282	0.235342	0.229253	0.230499
0	0	0	0	0	0	0	0	0	0	0	0	0	0	0	0	0.171052	0.186539	0.18611	0.184664	0.187915	0.187245	0.180805	0.186031	0.192397	0.201714	0.197378	0.198419	0.20955	0.212767	0.216692	0.21573	0.209276	0.212296	0.216208	0.209383	0.208359	0.216316	0.219757	0.220338	0.220471	0.224176	0.224401	0.222611	0.227806	0.233472	0.23338	0.230887	0.22944	0.230886
0	0	0	0	0	0	0	0	0	0	0	0	0	0	0	0	0	0.171988	0.176131	0.179026	0.184883	0.177681	0.180673	0.185822	0.190363	0.19441	0.190425	0.194594	0.210814	0.210337	0.208569	0.205122	0.207549	0.211211	0.214909	0.20977	0.211935	0.215943	0.218845	0.219463	0.216703	0.216207	0.220455	0.223557	0.228509	0.227535	0.223938	0.223	0.226694	0.227354
0	0	0	0	0	0	0	0	0	0	0	0	0	0	0	0	0	0	0.174541	0.174075	0.170324	0.172516	0.175412	0.178287	0.177407	0.181334	0.182774	0.187964	0.196844	0.195751	0.191975	0.190365	0.194908	0.197969	0.199646	0.201519	0.204345	0.203778	0.202618	0.20729	0.208113	0.206848	0.208309	0.211632	0.21467	0.21403	0.211716	0.214387	0.216303	0.215157
0	0	0	0	0	0	0	0	0	0	0	0	0	0	0	0	0	0	0	0.164231	0.163218	0.163934	0.15904	0.163501	0.160485	0.160943	0.163718	0.168113	0.175835	0.175058	0.175587	0.178966	0.180075	0.181513	0.184107	0.184664	0.189136	0.190344	0.187236	0.186939	0.192723	0.193166	0.190183	0.190087	0.195304	0.196567	0.19845	0.202275	0.20603	0.200606
0	0	0	0	0	0	0	0	0	0	0	0	0	0	0	0	0	0	0	0	0	0	0	0	0	0	0	0	0	0	0	0	0	0	0	0	0	0	0	0	0	0	0	0	0	0	0	0	0	0
0	0	0	0	0	0	0	0	0	0	0	0	0	0	0	0	0	0	0	0	0	0	0	0	0	0	0	0	0	0	0	0	0	0	0	0	0	0	0	0	0	0	0	0	0	0	0	0	0	0
0	0	0	0	0	0	0	0	0	0	0	0	0	0	0	0	0	0	0	0	0	0	0	0	0	0	0	0	0	0	0	0	0	0	0	0	0	0	0	0	0	0	0	0	0	0	0	0	0	0
0	0	0	0	0	0	0	0	0	0	0	0	0	0	0	0	0	0	0	0	0	0	0	0	0	0	0	0	0	0	0	0	0	0	0	0	0	0	0	0	0	0	0	0	0	0	0	0	0	0
0	0	0	0	0	0	0	0	0	0	0	0	0	0	0	0	0	0	0	0	0	0	0	0	0	0	0	0	0	0	0	0	0	0	0	0	0	0	0	0	0	0	0	0	0	0	0	0	0	0
0	0	0	0	0	0	0	0	0	0	0	0	0	0	0	0	0	0	0	0	0	0	0	0	0	0	0	0	0	0	0	0	0	0	0	0	0	0	0	0	0	0	0	0	0	0	0	0	0	0
0	0	0	0	0	0	0	0	0	0	0	0	0	0	0	0	0	0	0	0	0	0	0	0	0	0	0	0	0	0	0	0	0	0	0	0	0	0	0	0	0	0	0	0	0	0	0	0	0	0
0	0	0	0	0	0	0	0	0	0	0	0	0	0	0	0	0	0	0	0	0	0	0	0	0	0	0	0	0	0	0	0	0	0	0	0	0	0	0	0	0	0	0	0	0	0	0	0	0	0
0	0	0	0	0	0	0	0	0	0	0	0	0	0	0	0	0	0	0	0	0	0	0	0	0	0	0	0	0	0	0	0	0	0	0	0	0	0	0	0	0	0	0	0	0	0	0	0	0	0
0	0	0	0	0	0	0	0	0	0	0	0	0	0	0	0	0	0	0	0	0	0	0	0	0	0	0	0	0	0	0	0	0	0	0	0	0	0	0	0	0	0	0	0	0	0	0	0	0	0
0	0	0	0	0	0	0	0	0	0	0	0	0	0	0	0	0	0	0	0	0	0	0	0	0	0	0	0	0	0	0	0	0	0	0	0	0	0	0	0	0	0	0	0	0	0	0	0	0	0
0	0	0	0	0	0	0	0	0	0	0	0	0	0	0	0	0	0	0	0	0	0	0	0	0	0	0	0	0	0	0	0	0	0	0	0	0	0	0	0	0	0	0	0	0	0	0	0	0	0
0	0	0	0	0	0	0	0	0	0	0	0	0	0	0	0	0	0	0	0	0	0	0	0	0	0	0	0	0	0	0	0	0	0	0	0	0	0	0	0	0	0	0	0	0	0	0	0	0	0
0	0	0	0	0	0	0	0	0	0	0	0	0	0	0	0	0	0	0	0	0	0	0	0	0	0	0	0	0	0	0	0	0	0	0	0	0	0	0	0	0	0	0	0	0	0	0	0	0	0
0	0	0	0	0	0	0	0	0	0	0	0	0	0	0	0	0	0	0	0	0	0	0	0	0	0	0	0	0	0	0	0	0	0	0	0	0	0	0	0	0	0	0	0	0	0	0	0	0	0
Slice3
0	0	0	0	0	0	0	0	0	0	0	0	0	0	0	0	0	0	0	0	0	0	0	0	0	0	0	0	0	0	0	0	0	0	0	0	0	0	0	0	0	0	0	0	0	0	0	0	0	0
0	0	0	0	0	0	0	0	0	0	0	0	0	0	0	0	0	0	0	0	0	0	0	0	0	0	0	0	0	0	0	0	0	0	0	0	0	0	0	0	0	0	0	0	0	0	0	0	0	0
0	0	0	0	0	0	0	0	0	0	0	0	0	0	0	0	0	0	0	0	0	0	0	0	0	0	0	0	0	0	0	0	0	0	0	0	0	0	0	0	0	0	0	0	0	0	0	0	0	0
0	0	0	0	0	0	0	0	0	0	0	0	0	0	0	0	0	0	0	0	0	0	0	0	0	0	0	0	0	0	0	0	0	0	0	0	0	0	0	0	0	0	0	0	0	0	0	0	0	0
0	0	0	0	0	0	0	0	0	0	0	0	0	0	0	0	0	0	0	0	0	0	0	0	0	0	0	0	0	0	0	0	0	0	0	0	0	0	0	0	0	0	0	0	0	0	0	0	0	0
0	0	0	0	0	0	0	0	0	0	0	0	0	0	0	0	0	0	0	0	0	0	0	0	0	0	0	0	0	0	0	0	0	0	0	0	0	0	0	0	0	0	0	0	0	0	0	0	0	0
0	0	0	0	0	0	0	0	0	0	0	0	0	0	0	0	0	0	0	0	0	0	0	0	0	0	0	0	0	0	0	0	0	0	0	0	0	0	0	0	0	0	0	0	0	0	0	0	0	0
0	0	0	0	0	0	0	0	0	0	0	0	0	0	0	0	0	0	0	0	0	0	0	0	0	0	0	0	0	0	0	0	0	0	0	0	0	0	0	0	0	0	0	0	0	0	0	0	0	0
0	0	0	0	0	0	0	0	0	0	0	0	0	0	0	0	0	0	0	0	0	0	0	0	0	0	0	0	0	0	0	0	0	0	0	0	0	0	0	0	0	0	0	0	0	0	0	0	0	0
0	0	0	0	0	0	0	0	0	0	0	0	0	0	0	0	0	0	0	0	0	0	0	0	0	0	0	0	0	0	0	0	0	0	0	0	0	0	0	0	0	0	0	0	0	0	0	0	0	0
0	0	0	0	0	0	0	0	0	0	0	0	0	0	0	0	0	0	0	0	0	0	0	0	0	0	0	0	0	0	0	0	0	0	0	0	0	0	0	0	0	0	0	0	0	0	0	0	0	0
0	0	0	0	0	0	0	0	0	0	0	0	0	0	0	0	0	0	0	0	0	0	0	0	0	0	0	0	0	0	0	0	0	0	0	0	0	0	0	0	0	0	0	0	0	0	0	0	0	0
0	0	0	0	0	0	0	0	0	0	0	0	0	0	0	0	0	0	0	0	0	0	0	0	0	0	0	0	0	0	0	0	0	0	0	0	0	0	0	0	0	0	0	0	0	0	0	0	0	0
0	0	0	0	0	0	0	0	0	0	0	0	0	0	0	0	0	0	0	0	0	0	0	0	0	0	0	0	0	0	0	0	0	0	0	0	0	0	0	0	0	0	0	0	0	0	0	0	0	0
0	0	0	0	0	0	0	0	0	0	0	0	0	0	0	0	0	0	0	0	0	0	0	0	0	0	0	0	0	0	0	0	0	0	0	0	0	0	0	0	0	0	0	0	0	0	0	0	0	0
0	0	0	0	0	0	0	0	0	0	0	0	0	0	0	0	0	0	0	0	0	0	0	0	0	0	0	0	0	0	0	0	0	0	0	0	0	0	0	0	0	0	0	0	0	0	0	0	0	0
0	0	0	0	0	0	0	0	0	0	0	0	0	0	0	0	0	0	0	0	0	0	0	0	0	0	0	0	0	0	0	0	0	0	0	0	0	0	0	0	0	0	0	0	0	0	0	0	0	0
0	0	0	0	0	0	0	0	0	0	0	0	0	0	0	0	0	0	0	0	0	0	0	0	0	0	0	0	0	0	0	0	0	0	0	0	0	0	0	0	0	0	0	0	0	0	0	0	0	0
0	0	0	0	0	0	0	0	0	0	0	0	0	0	0	0	0	0	0	0	0	0	0	0	0	0	0	0	0	0	0	0	0	0	0	0	0	0	0	0	0	0	0	0	0	0	0	0	0	0
0	0	0	0	0	0	0	0	0	0	0	0	0	0	0	0	0	0	0	0	0	0	0	0	0	0	0	0	0	0	0	0	0	0	0	0	0	0	0	0	0	0	0	0	0	0	0	0	0	0
0	0	0	0	0	0	0	0	0	0	0	0	0	0	0	0	0	0	0	0	0	0	0	0	0	0	0	0	0	0	0	0	0	0	0	0	0	0	0	0	0	0	0	0	0	0	0	0	0	0
0	0	0	0	0	0	0	0	0	0	0	0	0	0	0	0	0	0	0	0	0	0	0	0	0	0	0	0	0	0	0	0	0	0.334937	0.369699	0.385375	0.37616	0.287739	0.27902	0.278318	0.275976	0.276879	0.275344	0.271335	0.269215	0.256361	0.237968	0.225258	0.215494	0.228642
0	0	0	0	0	0	0	0	0	0	0	0	0	0	0	0	0	0	0	0	0	0	0	0	0	0.211467	0.219889	0.210494	0.211606	0.222741	0.246245	0.330269	0.34728	0.349538	0.359882	0.365388	0.355992	0.300139	0.278533	0.278003	0.281905	0.329167	0.323777	0.318792	0.320456	0.323496	0.33689	0.295332	0.287146	0.289427
0	0	0	0	0	0	0	0	0	0	0	0	0	0	0	0	0	0	0	0	0	0.13332	0.0706005	0.173903	0.207349	0.220562	0.216113	0.212143	0.207741	0.237592	0.334383	0.355134	0.342457	0.356651	0.368599	0.345861	0.336736	0.318965	0.299294	0.270508	0.278361	0.302424	0.305398	0.2775	0.291389	0.310308	0.309479	0.318139	0.262764	0.261202
0	0	0	0	0	0	0	0	0	0	0	0	0	0	0	0	0	0	0.205009	0.215633	0.198516	0.14527	0.156768	0.193897	0.20822	0.21945	0.20845	0.212956	0.222808	0.266631	0.35874	0.379538	0.373632	0.390668	0.382927	0.347841	0.340157	0.338171	0.288057	0.272629	0.297889	0.306931	0.311639	0.303244	0.316596	0.317155	0.301098	0.298378	0.300393	0.293049
0	0	0	0	0	0	0	0	0	0	0	0	0	0	0	0	0	0.19999	0.203853	0.201599	0.178503	0.173577	0.174831	0.200436	0.209966	0.217773	0.222828	0.227361	0.228342	0.289583	0.347901	0.381075	0.387825	0.409036	0.429787	0.426486	0.401692	0.354838	0.301848	0.262751	0.275499	0.283204	0.294242	0.305941	0.324852	0.326686	0.313052	0.304114	0.298784	0.307633
0	0	0	0	0	0	0	0	0	0	0	0	0	0	0	0	0	0.204066	0.21312	0.206577	0.191042	0.191863	0.19724	0.2104	0.218835	0.223741	0.229589	0.23553	0.235822	0.303985	0.351193	0.368039	0.397201	0.419855	0.322768	0.333141	0.463729	0.409353	0.371351	0.283129	0.258662	0.2663	0.279081	0.289757	0.291943	0.287789	0.307843	0.32164	0.319629	0.318083
0	0	0	0	0	0	0	0	0	0	0	0	0	0	0	0	0.194696	0.192264	0.215291	0.216612	0.206751	0.195399	0.203849	0.20537	0.205839	0.217024	0.225756	0.225036	0.232614	0.28807	0.345992	0.349112	0.407138	0.415913	0.297527	0.339522	0.45345	0.422263	0.438119	0.30116	0.291154	0.272025	0.276034	0.287163	0.291339	0.289213	0.306487	0.321481	0.313064	0.304915
0	0	0	0	0	0	0	0	0	0	0	0	0	0	0	0	0.18812	0.189633	0.199977	0.209542	0.21203	0.207607	0.205915	0.204114	0.203122	0.21191	0.220092	0.222941	0.237043	0.253551	0.297785	0.345557	0.357016	0.35854	0.412324	0.294936	0.28982	0.289931	0.288923	0.297909	0.291046	0.291936	0.283348	0.290033	0.300867	0.31732	0.309518	0.296283	0.308265	0.292132
0	0	0	0	0	0	0	0	0	0	0	0	0	0	0	0.181842	0.180882	0.189068	0.197191	0.199516	0.2025	0.205257	0.212768	0.212942	0.210305	0.211381	0.216352	0.221957	0.231744	0.240934	0.253439	0.311652	0.361835	0.371101	0.376247	0.400265	0.279541	0.274835	0.281768	0.290841	0.291866	0.288107	0.289452	0.297545	0.29938	0.305421	0.313845	0.306573	0.315152	0.303715
0	0	0	0	0	0	0	0	0	0	0	0	0	0	0	0.177817	0.177329	0.194979	0.198796	0.201131	0.201082	0.204687	0.212692	0.217128	0.216824	0.222339	0.217529	0.213781	0.227369	0.226173	0.244723	0.264756	0.292441	0.353448	0.378501	0.388727	0.388932	0.388826	0.286943	0.28217	0.290601	0.285277	0.27825	0.292009	0.281339	0.277199	0.26938	0.276978	0.282186	0.273868
0	0	0	0	0	0	0	0	0	0	0	0	0	0	0.178701	0.180768	0.188416	0.200977	0.207208	0.206998	0.207254	0.205115	0.211026	0.215176	0.217514	0.225213	0.223939	0.218781	0.223301	0.228883	0.2318	0.241876	0.250908	0.27603	0.332772	0.328938	0.306459	0.31746	0.31328	0.308474	0.307306	0.300485	0.288184	0.288972	0.312781	0.26391	0.274336	0.269909	0.265497	0.252871
0	0	0	0	0	0	0	0	0	0	0	0	0	0	0.170429	0.177252	0.186214	0.193525	0.194363	0.200857	0.187811	0.213601	0.212758	0.206325	0.210625	0.215638	0.222006	0.220364	0.223996	0.234919	0.234252	0.23586	0.233897	0.244712	0.277911	0.283609	0.273528	0.263169	0.263064	0.263995	0.264954	0.274019	0.276898	0.291868	0.301529	0.285	0.281904	0.282252	0.273735	0.259665
0	0	0	0	0	0	0	0	0	0	0	0	0	0	0.171556	0.173836	0.181814	0.189433	0.196405	0.203572	0.203219	0.209492	0.209445	0.205637	0.206195	0.223618	0.233954	0.240229	0.24138	0.245857	0.244816	0.244013	0.249803	0.248163	0.24365	0.240278	0.240295	0.235753	0.238088	0.240972	0.239679	0.241173	0.242278	0.249574	0.259732	0.264148	0.268633	0.266912	0.267622	0.259251
0	0	0	0	0	0	0	0	0	0	0	0	0	0	0.17346	0.167769	0.18985	0.187659	0.194958	0.200611	0.203519	0.208135	0.209662	0.207668	0.219539	0.222793	0.227565	0.233562	0.235168	0.242197	0.249589	0.247345	0.257867	0.254068	0.254009	0.238909	0.241431	0.241127	0.241476	0.240147	0.242868	0.242075	0.244097	0.245089	0.252268	0.258366	0.259441	0.266506	0.265079	0.260295
0	0	0	0	0	0	0	0	0	0	0	0	0	0	0.177696	0.181261	0.185812	0.194734	0.202187	0.206685	0.207192	0.208143	0.207271	0.213359	0.221098	0.218397	0.22841	0.234267	0.239554	0.241743	0.248607	0.249731	0.256845	0.263799	0.263142	0.2514	0.251498	0.252484	0.249943	0.247194	0.243896	0.248435	0.252902	0.251862	0.255426	0.265212	0.267694	0.26923	0.275228	0.278779
0	0	0	0	0	0	0	0	0	0	0	0	0	0	0.1791	0.184851	0.19242	0.188078	0.197222	0.205686	0.205812	0.211501	0.213563	0.214715	0.22195	0.221085	0.232973	0.235288	0.236268	0.246212	0.250149	0.257988	0.264617	0.263203	0.262019	0.252233	0.249861	0.248396	0.242741	0.239816	0.238599	0.241697	0.242812	0.241935	0.248707	0.253222	0.253614	0.252862	0.253045	0.278444
0	0	0	0	0	0	0	0	0	0	0	0	0	0	0.182632	0.177863	0.184619	0.187237	0.196479	0.205828	0.20773	0.213119	0.220421	0.213109	0.217384	0.220092	0.234018	0.232085	0.240662	0.250877	0.257772	0.262606	0.262796	0.263154	0.260733	0.253617	0.246195	0.232545	0.233194	0.234988	0.235602	0.243334	0.239314	0.241241	0.248567	0.247653	0.24071	0.245669	0.238829	0.267832
0	0	0	0	0	0	0	0	0	0	0	0	0	0	0.182982	0.181084	0.184569	0.191353	0.201162	0.207402	0.209481	0.21527	0.221208	0.215282	0.218121	0.224219	0.233397	0.235353	0.238967	0.255774	0.258051	0.255027	0.254745	0.251983	0.247947	0.243497	0.234055	0.233129	0.236848	0.238479	0.244016	0.245401	0.236823	0.248759	0.246894	0.244043	0.237948	0.238377	0.247851	0.25566
0	0	0	0	0	0	0	0	0	0	0	0	0	0	0.190517	0.189554	0.189831	0.195604	0.204237	0.207174	0.208131	0.210001	0.212989	0.206213	0.211449	0.225681	0.235185	0.242081	0.247917	0.253254	0.255424	0.249384	0.248299	0.246128	0.244682	0.243022	0.237242	0.236637	0.238164	0.238471	0.238776	0.259962	0.266959	0.250807	0.249651	0.239901	0.240011	0.237868	0.24405	0.252874
0	0	0	0	0	0	0	0	0	0	0	0	0	0	0.191007	0.189343	0.19311	0.198073	0.204145	0.20747	0.206888	0.203291	0.20502	0.210863	0.20922	0.223702	0.234669	0.2322	0.242193	0.247211	0.248719	0.245137	0.242214	0.239188	0.239098	0.242955	0.241125	0.23622	0.237983	0.235564	0.244394	0.26451	0.278392	0.256151	0.242887	0.24146	0.242232	0.245713	0.247498	0.255873
0	0	0	0	0	0	0	0	0	0	0	0	0	0	0.185758	0.189058	0.194151	0.197448	0.203012	0.205768	0.206379	0.202794	0.209767	0.217909	0.218661	0.229177	0.233796	0.235835	0.235177	0.240149	0.241356	0.239461	0.237417	0.234718	0.237316	0.234864	0.235926	0.238695	0.23979	0.242918	0.247276	0.24567	0.245164	0.2451	0.243763	0.244321	0.244497	0.251368	0.244813	0.250987
0	0	0	0	0	0	0	0	0	0	0	0	0	0	0	0.185711	0.195356	0.199147	0.200597	0.204665	0.208343	0.205271	0.20423	0.222124	0.222469	0.225367	0.222974	0.23134	0.240977	0.242417	0.242258	0.238769	0.238061	0.236655	0.234032	0.233157	0.232697	0.24164	0.23655	0.233954	0.239887	0.23593	0.234167	0.233349	0.237788	0.244564	0.244636	0.247269	0.242837	0.244043
0	0	0	0	0	0	0	0	0	0	0	0	0	0	0	0.185608	0.192406	0.200695	0.20268	0.205132	0.209184	0.21675	0.214743	0.231128	0.230334	0.228542	0.221812	0.22562	0.22684	0.232433	0.23827	0.233059	0.231104	0.234504	0.234543	0.229825	0.226632	0.227545	0.233736	0.232655	0.228251	0.227626	0.228811	0.235604	0.240697	0.237007	0.238176	0.245551	0.245243	0.2388
0	0	0	0	0	0	0	0	0	0	0	0	0	0	0	0.182838	0.1857	0.199893	0.203771	0.197476	0.205294	0.219016	0.217184	0.221364	0.221163	0.224567	0.221408	0.221844	0.222956	0.227649	0.232952	0.235795	0.238021	0.23653	0.236568	0.22678	0.226111	0.226967	0.229768	0.232741	0.228988	0.226956	0.235773	0.237191	0.24282	0.239385	0.243498	0.244925	0.241138	0.241188
0	0	0	0	0	0	0	0	0	0	0	0	0	0	0	0	0.181676	0.187902	0.199722	0.20766	0.197486	0.202238	0.208352	0.212967	0.216282	0.217465	0.216396	0.216823	0.223434	0.229337	0.234866	0.23645	0.235269	0.236791	0.235345	0.223187	0.223708	0.22897	0.227253	0.226634	0.228417	0.232491	0.236473	0.23523	0.232098	0.239297	0.239443	0.237063	0.235289	0.235051
0	0	0	0	0	0	0	0	0	0	0	0	0	0	0	0	0	0.187037	0.202015	0.211033	0.201104	0.209203	0.208082	0.209344	0.215517	0.217799	0.21456	0.217967	0.223426	0.225027	0.223734	0.229544	0.229372	0.228407	0.228914	0.228457	0.220771	0.228762	0.23457	0.233	0.228423	0.230883	0.235171	0.232744	0.226648	0.232086	0.233455	0.229978	0.230561	0.233209
0	0	0	0	0	0	0	0	0	0	0	0	0	0	0	0	0	0	0.205034	0.200388	0.194473	0.198451	0.19491	0.20157	0.205081	0.205183	0.20824	0.204679	0.209602	0.216006	0.211699	0.214154	0.216763	0.218231	0.21916	0.213201	0.216157	0.218997	0.221885	0.22054	0.219342	0.222722	0.221724	0.22231	0.21969	0.225067	0.225506	0.224919	0.224107	0.218851
0	0	0	0	0	0	0	0	0	0	0	0	0	0	0	0	0	0	0	0.184362	0.182517	0.178001	0.179634	0.182591	0.184938	0.185884	0.190019	0.196083	0.198718	0.2016	0.204688	0.203471	0.203194	0.200409	0.202307	0.198356	0.203714	0.203306	0.204068	0.205423	0.201286	0.19943	0.199148	0.205378	0.214911	0.211277	0.205883	0.209481	0.212101	0.20925
0	0	0	0	0	0	0	0	0	0	0	0	0	0	0	0	0	0	0	0	0	0	0	0	0	0	0	0	0	0	0	0	0	0	0	0	0	0	0	0	0	0	0	0	0	0	0	0	0	0
0	0	0	0	0	0	0	0	0	0	0	0	0	0	0	0	0	0	0	0	0	0	0	0	0	0	0	0	0	0	0	0	0	0	0	0	0	0	0	0	0	0	0	0	0	0	0	0	0	0
0	0	0	0	0	0	0	0	0	0	0	0	0	0	0	0	0	0	0	0	0	0	0	0	0	0	0	0	0	0	0	0	0	0	0	0	0	0	0	0	0	0	0	0	0	0	0	0	0	0
0	0	0	0	0	0	0	0	0	0	0	0	0	0	0	0	0	0	0	0	0	0	0	0	0	0	0	0	0	0	0	0	0	0	0	0	0	0	0	0	0	0	0	0	0	0	0	0	0	0
0	0	0	0	0	0	0	0	0	0	0	0	0	0	0	0	0	0	0	0	0	0	0	0	0	0	0	0	0	0	0	0	0	0	0	0	0	0	0	0	0	0	0	0	0	0	0	0	0	0
0	0	0	0	0	0	0	0	0	0	0	0	0	0	0	0	0	0	0	0	0	0	0	0	0	0	0	0	0	0	0	0	0	0	0	0	0	0	0	0	0	0	0	0	0	0	0	0	0	0
0	0	0	0	0	0	0	0	0	0	0	0	0	0	0	0	0	0	0	0	0	0	0	0	0	0	0	0	0	0	0	0	0	0	0	0	0	0	0	0	0	0	0	0	0	0	0	0	0	0
0	0	0	0	0	0	0	0	0	0	0	0	0	0	0	0	0	0	0	0	0	0	0	0	0	0	0	0	0	0	0	0	0	0	0	0	0	0	0	0	0	0	0	0	0	0	0	0	0	0
0	0	0	0	0	0	0	0	0	0	0	0	0	0	0	0	0	0	0	0	0	0	0	0	0	0	0	0	0	0	0	0	0	0	0	0	0	0	0	0	0	0	0	0	0	0	0	0	0	0
0	0	0	0	0	0	0	0	0	0	0	0	0	0	0	0	0	0	0	0	0	0	0	0	0	0	0	0	0	0	0	0	0	0	0	0	0	0	0	0	0	0	0	0	0	0	0	0	0	0
0	0	0	0	0	0	0	0	0	0	0	0	0	0	0	0	0	0	0	0	0	0	0	0	0	0	0	0	0	0	0	0	0	0	0	0	0	0	0	0	0	0	0	0	0	0	0	0	0	0
0	0	0	0	0	0	0	0	0	0	0	0	0	0	0	0	0	0	0	0	0	0	0	0	0	0	0	0	0	0	0	0	0	0	0	0	0	0	0	0	0	0	0	0	0	0	0	0	0	0
0	0	0	0	0	0	0	0	0	0	0	0	0	0	0	0	0	0	0	0	0	0	0	0	0	0	0	0	0	0	0	0	0	0	0	0	0	0	0	0	0	0	0	0	0	0	0	0	0	0
0	0	0	0	0	0	0	0	0	0	0	0	0	0	0	0	0	0	0	0	0	0	0	0	0	0	0	0	0	0	0	0	0	0	0	0	0	0	0	0	0	0	0	0	0	0	0	0	0	0
0	0	0	0	0	0	0	0	0	0	0	0	0	0	0	0	0	0	0	0	0	0	0	0	0	0	0	0	0	0	0	0	0	0	0	0	0	0	0	0	0	0	0	0	0	0	0	0	0	0
Slice4
0	0	0	0	0	0	0	0	0	0	0	0	0	0	0	0	0	0	0	0	0	0	0	0	0	0	0	0	0	0	0	0	0	0	0	0	0	0	0	0	0	0	0	0	0	0	0	0	0	0
0	0	0	0	0	0	0	0	0	0	0	0	0	0	0	0	0	0	0	0	0	0	0	0	0	0	0	0	0	0	0	0	0	0	0	0	0	0	0	0	0	0	0	0	0	0	0	0	0	0
0	0	0	0	0	0	0	0	0	0	0	0	0	0	0	0	0	0	0	0	0	0	0	0	0	0	0	0	0	0	0	0	0	0	0	0	0	0	0	0	0	0	0	0	0	0	0	0	0	0
0	0	0	0	0	0	0	0	0	0	0	0	0	0	0	0	0	0	0	0	0	0	0	0	0	0	0	0	0	0	0	0	0	0	0	0	0	0	0	0	0	0	0	0	0	0	0	0	0	0
0	0	0	0	0	0	0	0	0	0	0	0	0	0	0	0	0	0	0	0	0	0	0	0	0	0	0	0	0	0	0	0	0	0	0	0	0	0	0	0	0	0	0	0	0	0	0	0	0	0
0	0	0	0	0	0	0	0	0	0	0	0	0	0	0	0	0	0	0	0	0	0	0	0	0	0	0	0	0	0	0	0	0	0	0	0	0	0	0	0	0	0	0	0	0	0	0	0	0	0
0	0	0	0	0	0	0	0	0	0	0	0	0	0	0	0	0	0	0	0	0	0	0	0	0	0	0	0	0	0	0	0	0	0	0	0	0	0	0	0	0	0	0	0	0	0	0	0	0	0
0	0	0	0	0	0	0	0	0	0	0	0	0	0	0	0	0	0	0	0	0	0	0	0	0	0	0	0	0	0	0	0	0	0	0	0	0	0	0	0	0	0	0	0	0	0	0	0	0	0
0	0	0	0	0	0	0	0	0	0	0	0	0	0	0	0	0	0	0	0	0	0	0	0	0	0	0	0	0	0	0	0	0	0	0	0	0	0	0	0	0	0	0	0	0	0	0	0	0	0
0	0	0	0	0	0	0	0	0	0	0	0	0	0	0	0	0	0	0	0	0	0	0	0	0	0	0	0	0	0	0	0	0	0	0	0	0	0	0	0	0	0	0	0	0	0	0	0	0	0
0	0	0	0	0	0	0	0	0	0	0	0	0	0	0	0	0	0	0	0	0	0	0	0	0	0	0	0	0	0	0	0	0	0	0	0	0	0	0	0	0	0	0	0	0	0	0	0	0	0
0	0	0	0	0	0	0	0	0	0	0	0	0	0	0	0	0	0	0	0	0	0	0	0	0	0	0	0	0	0	0	0	0	0	0	0	0	0	0	0	0	0	0	0	0	0	0	0	0	0
0	0	0	0	0	0	0	0	0	0	0	0	0	0	0	0	0	0	0	0	0	0	0	0	0	0	0	0	0	0	0	0	0	0	0	0	0	0	0	0	0	0	0	0	0	0	0	0	0	0
0	0	0	0	0	0	0	0	0	0	0	0	0	0	0	0	0	0	0	0	0	0	0	0	0	0	0	0	0	0	0	0	0	0	0	0	0	0	0	0	0	0	0	0	0	0	0	0	0	0
0	0	0	0	0	0	0	0	0	0	0	0	0	0	0	0	0	0	0	0	0	0	0	0	0	0	0	0	0	0	0	0	0	0	0	0	0	0	0	0	0	0	0	0	0	0	0	0	0	0
0	0	0	0	0	0	0	0	0	0	0	0	0	0	0	0	0	0	0	0	0	0	0	0	0	0	0	0	0	0	0	0	0	0	0	0	0	0	0	0	0	0	0	0	0	0	0	0	0	0
0	0	0	0	0	0	0	0	0	0	0	0	0	0	0	0	0	0	0	0	0	0	0	0	0	0	0	0	0	0	0	0	0	0	0	0	0	0	0	0	0	0	0	0	0	0	0	0	0	0
0	0	0	0	0	0	0	0	0	0	0	0	0	0	0	0	0	0	0	0	0	0	0	0	0	0	0	0	0	0	0	0	0	0	0	0	0	0	0	0	0	0	0	0	0	0	0	0	0	0
0	0	0	0	0	0	0	0	0	0	0	0	0	0	0	0	0	0	0	0	0	0	0	0	0	0	0	0	0	0	0	0	0	0	0	0	0	0	0	0	0	0	0	0	0	0	0	0	0	0
0	0	0	0	0	0	0	0	0	0	0	0	0	0	0	0	0	0	0	0	0	0	0	0	0	0	0	0	0	0	0	0	0	0	0	0	0	0	0	0	0	0	0	0	0	0	0	0	0	0
0	0	0	0	0	0	0	0	0	0	0	0	0	0	0	0	0	0	0	0	0	0	0	0	0	0	0	0	0	0	0	0	0	0	0	0	0	0	0	0	0	0	0	0	0	0	0	0	0	0
0	0	0	0	0	0	0	0	0	0	0	0	0	0	0	0	0	0	0	0	0	0	0	0	0	0	0	0	0	0	0	0	0	0.28967	0.332412	0.353903	0.364611	0.333502	0.323197	0.32867	0.315395	0.29806	0.283456	0.27196	0.272284	0.26037	0.257643	0.244013	0.228185	0.233852
0	0	0	0	0	0	0	0	0	0	0	0	0	0	0	0	0	0	0	0	0	0	0	0	0	0.182799	0.185047	0.199367	0.211139	0.211668	0.229899	0.256728	0.317758	0.345515	0.402424	0.408088	0.391391	0.327305	0.353593	0.396722	0.417	0.438345	0.435572	0.413543	0.316047	0.32724	0.306677	0.289019	0.28224	0.279002
0	0	0	0	0	0	0	0	0	0	0	0	0	0	0	0	0	0	0	0	0	0.153914	0.0569939	0.153686	0.169806	0.191112	0.199544	0.211857	0.213401	0.212538	0.310342	0.339248	0.327269	0.394344	0.436991	0.421245	0.388945	0.341232	0.328552	0.311809	0.306714	0.285556	0.296224	0.274419	0.287012	0.298513	0.252081	0.266323	0.45407	0.283438
0	0	0	0	0	0	0	0	0	0	0	0	0	0	0	0	0	0	0.206087	0.192398	0.172015	0.173654	0.111692	0.149386	0.169123	0.198676	0.225359	0.229261	0.223951	0.244892	0.337937	0.337732	0.340355	0.370694	0.398284	0.41917	0.424154	0.409757	0.377114	0.314755	0.31365	0.313922	0.307492	0.301142	0.327488	0.331547	0.292575	0.302006	0.314457	0.414001
0	0	0	0	0	0	0	0	0	0	0	0	0	0	0	0	0	0.20395	0.207762	0.205893	0.19581	0.18313	0.160246	0.16328	0.189111	0.217806	0.234131	0.232663	0.232661	0.257697	0.330206	0.335701	0.325605	0.36428	0.402563	0.293666	0.324251	0.447903	0.327343	0.28123	0.297788	0.309673	0.296762	0.294639	0.315407	0.315499	0.29817	0.305216	0.294286	0.321517
0	0	0	0	0	0	0	0	0	0	0	0	0	0	0	0	0	0.211929	0.216724	0.211449	0.202143	0.199441	0.200881	0.208907	0.215153	0.222936	0.222098	0.225551	0.224665	0.273659	0.33386	0.355197	0.321265	0.260906	0.300039	0.341135	0.314141	0.461931	0.350324	0.290413	0.283652	0.29148	0.285008	0.28556	0.307115	0.304959	0.29433	0.304413	0.313311	0.302088
0	0	0	0	0	0	0	0	0	0	0	0	0	0	0	0	0.198652	0.202037	0.21558	0.220657	0.216369	0.214146	0.210838	0.21008	0.216345	0.212586	0.217432	0.218506	0.226842	0.26816	0.351582	0.425591	0.427243	0.392152	0.298118	0.318481	0.320856	0.357768	0.366823	0.318141	0.305344	0.286204	0.276483	0.297303	0.310148	0.316707	0.304619	0.306148	0.297208	0.284513
0	0	0	0	0	0	0	0	0	0	0	0	0	0	0	0	0.205371	0.209525	0.21787	0.221924	0.22663	0.21793	0.215732	0.210871	0.209993	0.211531	0.215908	0.223416	0.241067	0.255652	0.306177	0.37667	0.406062	0.373005	0.36585	0.26115	0.276766	0.273235	0.287225	0.285564	0.281916	0.298945	0.27649	0.293998	0.309411	0.327222	0.316517	0.313155	0.300953	0.277254
0	0	0	0	0	0	0	0	0	0	0	0	0	0	0	0.216756	0.208421	0.218953	0.221099	0.226676	0.215911	0.217153	0.218739	0.216951	0.220387	0.221168	0.222082	0.226568	0.23602	0.246978	0.262309	0.311515	0.392135	0.375969	0.326914	0.308387	0.284935	0.262906	0.260136	0.260285	0.274749	0.302458	0.294661	0.286953	0.294503	0.317304	0.337109	0.342415	0.332784	0.301259
0	0	0	0	0	0	0	0	0	0	0	0	0	0	0	0.210413	0.206052	0.217127	0.213606	0.217783	0.216576	0.210809	0.220913	0.219382	0.22419	0.236679	0.228544	0.220998	0.230708	0.230458	0.243296	0.258826	0.295031	0.37284	0.381098	0.370465	0.357019	0.293628	0.298859	0.291755	0.30222	0.302972	0.29537	0.285934	0.263062	0.272751	0.272714	0.276397	0.281469	0.291122
0	0	0	0	0	0	0	0	0	0	0	0	0	0	0.196116	0.203934	0.214164	0.222327	0.218773	0.218862	0.211025	0.207241	0.207682	0.212289	0.220469	0.226469	0.22802	0.223676	0.226496	0.228778	0.231664	0.243081	0.249609	0.26762	0.372114	0.383875	0.360917	0.349649	0.325447	0.326692	0.316192	0.31294	0.30904	0.300925	0.280054	0.232411	0.242602	0.246142	0.240306	0.233773
0	0	0	0	0	0	0	0	0	0	0	0	0	0	0.185545	0.196693	0.207376	0.208483	0.207639	0.207629	0.195541	0.19542	0.20309	0.211264	0.212606	0.220839	0.223199	0.227608	0.229788	0.22987	0.226471	0.231766	0.238732	0.249567	0.265119	0.27597	0.267916	0.268752	0.274404	0.28614	0.282602	0.287123	0.280429	0.292147	0.283949	0.259698	0.250256	0.250595	0.24624	0.243324
0	0	0	0	0	0	0	0	0	0	0	0	0	0	0.179479	0.186161	0.19816	0.203622	0.20509	0.213869	0.207572	0.206913	0.206327	0.211679	0.212529	0.224666	0.232348	0.2287	0.22326	0.227044	0.236909	0.238936	0.242059	0.245165	0.240308	0.239572	0.237436	0.237121	0.234563	0.241076	0.236372	0.240196	0.240691	0.234795	0.243985	0.245332	0.247621	0.254181	0.255381	0.254464
0	0	0	0	0	0	0	0	0	0	0	0	0	0	0.183854	0.183292	0.187897	0.19463	0.204069	0.203756	0.207101	0.211893	0.213917	0.208521	0.212545	0.215679	0.226234	0.222472	0.224198	0.225617	0.235126	0.237389	0.242026	0.242456	0.233733	0.224653	0.226636	0.236892	0.24117	0.237604	0.235258	0.236808	0.241829	0.245189	0.248979	0.254781	0.259969	0.256409	0.264466	0.258925
0	0	0	0	0	0	0	0	0	0	0	0	0	0	0.190019	0.189074	0.19082	0.195149	0.203097	0.206421	0.210385	0.215268	0.217453	0.210683	0.2143	0.217156	0.221633	0.228037	0.233293	0.233359	0.237195	0.237495	0.247448	0.245292	0.243443	0.239243	0.239575	0.242106	0.246153	0.24913	0.242506	0.244194	0.249644	0.249247	0.253796	0.259854	0.261732	0.266478	0.284474	0.275401
0	0	0	0	0	0	0	0	0	0	0	0	0	0	0.186617	0.191419	0.190797	0.190465	0.199272	0.204232	0.206809	0.212932	0.209992	0.20605	0.21073	0.217938	0.226036	0.228709	0.233104	0.239474	0.241598	0.24232	0.238687	0.244616	0.247287	0.243534	0.240905	0.239798	0.239666	0.245488	0.241377	0.244038	0.247699	0.2458	0.252998	0.252995	0.259998	0.261484	0.262146	0.261482
0	0	0	0	0	0	0	0	0	0	0	0	0	0	0.186764	0.184774	0.187389	0.188296	0.195104	0.202939	0.205009	0.208628	0.206439	0.20085	0.206068	0.21828	0.229032	0.229629	0.238513	0.248103	0.244252	0.2372	0.237635	0.238322	0.239674	0.247649	0.240996	0.227819	0.228948	0.238228	0.240943	0.243808	0.247494	0.248517	0.25092	0.255123	0.253094	0.25146	0.251785	0.253348
0	0	0	0	0	0	0	0	0	0	0	0	0	0	0.182733	0.18306	0.186219	0.190949	0.19623	0.203815	0.204979	0.208149	0.205361	0.207566	0.219026	0.216673	0.22275	0.233361	0.244532	0.248525	0.239027	0.233278	0.231948	0.238956	0.233042	0.239035	0.230229	0.230204	0.234155	0.242318	0.245745	0.244427	0.243743	0.246395	0.247279	0.249269	0.246683	0.243324	0.247998	0.25039
0	0	0	0	0	0	0	0	0	0	0	0	0	0	0.18357	0.18433	0.190085	0.195631	0.199446	0.205643	0.204551	0.201445	0.207449	0.207935	0.214787	0.220501	0.228728	0.232184	0.239617	0.242282	0.241664	0.236689	0.235363	0.233776	0.232034	0.232039	0.233369	0.237031	0.240769	0.24369	0.247622	0.253009	0.252314	0.252179	0.250093	0.248418	0.248571	0.244093	0.246088	0.261761
0	0	0	0	0	0	0	0	0	0	0	0	0	0	0.186291	0.180522	0.197136	0.200606	0.201644	0.204547	0.20387	0.202932	0.204764	0.212666	0.212071	0.229252	0.234079	0.218217	0.222494	0.231259	0.234931	0.234162	0.233868	0.231802	0.230926	0.234502	0.234301	0.238269	0.241052	0.242109	0.245246	0.255732	0.258482	0.259507	0.250082	0.247707	0.245556	0.25339	0.255325	0.262719
0	0	0	0	0	0	0	0	0	0	0	0	0	0	0.179722	0.18382	0.194324	0.198096	0.196658	0.203245	0.203106	0.203269	0.204107	0.210246	0.218125	0.221113	0.220436	0.21396	0.218021	0.224004	0.226719	0.223946	0.224347	0.227016	0.229668	0.23299	0.233463	0.237871	0.238863	0.238924	0.240401	0.247432	0.249916	0.24463	0.243722	0.245484	0.248103	0.253169	0.252782	0.251892
0	0	0	0	0	0	0	0	0	0	0	0	0	0	0	0.181683	0.195673	0.203693	0.193965	0.201685	0.206128	0.205819	0.19948	0.207852	0.211127	0.213192	0.217972	0.214402	0.220041	0.225601	0.226217	0.221818	0.228891	0.225768	0.229698	0.229668	0.229224	0.233636	0.236691	0.235305	0.2353	0.242923	0.242106	0.24003	0.23965	0.246305	0.249269	0.249857	0.25142	0.250118
0	0	0	0	0	0	0	0	0	0	0	0	0	0	0	0.186579	0.192392	0.201931	0.192302	0.205048	0.208884	0.214543	0.211621	0.221262	0.216206	0.21253	0.2177	0.218468	0.218396	0.221499	0.229515	0.226134	0.223637	0.227065	0.22922	0.231107	0.227223	0.232477	0.238777	0.235773	0.231263	0.236539	0.237961	0.238597	0.240068	0.2449	0.249704	0.250085	0.248251	0.247746
0	0	0	0	0	0	0	0	0	0	0	0	0	0	0	0.185177	0.187402	0.196772	0.20051	0.195778	0.210164	0.211956	0.206984	0.21812	0.217987	0.213101	0.213861	0.211762	0.21493	0.221119	0.226775	0.226118	0.226367	0.226798	0.231486	0.230317	0.231919	0.232437	0.234064	0.237976	0.228777	0.232125	0.235461	0.240231	0.246372	0.248088	0.24844	0.251488	0.24766	0.245374
0	0	0	0	0	0	0	0	0	0	0	0	0	0	0	0	0.184529	0.189268	0.201153	0.202518	0.205528	0.207386	0.20802	0.208517	0.211953	0.216841	0.213628	0.211009	0.216156	0.221995	0.228465	0.231176	0.234211	0.230352	0.229986	0.227511	0.22802	0.234477	0.232475	0.231802	0.229674	0.230571	0.235306	0.239336	0.243123	0.247292	0.248606	0.24809	0.245192	0.24638
0	0	0	0	0	0	0	0	0	0	0	0	0	0	0	0	0	0.195519	0.205027	0.205438	0.200037	0.198966	0.198427	0.198925	0.204727	0.209515	0.21176	0.21758	0.214482	0.216336	0.21773	0.221837	0.228031	0.222819	0.222702	0.220396	0.220282	0.228812	0.239814	0.237419	0.23608	0.235525	0.236258	0.232222	0.232706	0.238795	0.24291	0.239496	0.241311	0.243984
0	0	0	0	0	0	0	0	0	0	0	0	0	0	0	0	0	0	0.200293	0.200437	0.192722	0.186621	0.18533	0.191036	0.19714	0.19751	0.204563	0.207142	0.209441	0.211411	0.209088	0.207329	0.212182	0.21387	0.216615	0.217179	0.216163	0.217398	0.226462	0.233117	0.231035	0.229044	0.22942	0.226622	0.2241	0.227727	0.231825	0.228794	0.229811	0.232136
0	0	0	0	0	0	0	0	0	0	0	0	0	0	0	0	0	0	0	0.184291	0.178117	0.175259	0.178285	0.180569	0.183916	0.185235	0.188539	0.193843	0.196436	0.199484	0.200366	0.201364	0.20132	0.199471	0.204792	0.20175	0.200301	0.20242	0.206745	0.213281	0.213134	0.209125	0.210647	0.212846	0.213401	0.214722	0.217704	0.215027	0.213681	0.211457
0	0	0	0	0	0	0	0	0	0	0	0	0	0	0	0	0	0	0	0	0	0	0	0	0	0	0	0	0	0	0	0	0	0	0	0	0	0	0	0	0	0	0	0	0	0	0	0	0	0
0	0	0	0	0	0	0	0	0	0	0	0	0	0	0	0	0	0	0	0	0	0	0	0	0	0	0	0	0	0	0	0	0	0	0	0	0	0	0	0	0	0	0	0	0	0	0	0	0	0
0	0	0	0	0	0	0	0	0	0	0	0	0	0	0	0	0	0	0	0	0	0	0	0	0	0	0	0	0	0	0	0	0	0	0	0	0	0	0	0	0	0	0	0	0	0	0	0	0	0
0	0	0	0	0	0	0	0	0	0	0	0	0	0	0	0	0	0	0	0	0	0	0	0	0	0	0	0	0	0	0	0	0	0	0	0	0	0	0	0	0	0	0	0	0	0	0	0	0	0
0	0	0	0	0	0	0	0	0	0	0	0	0	0	0	0	0	0	0	0	0	0	0	0	0	0	0	0	0	0	0	0	0	0	0	0	0	0	0	0	0	0	0	0	0	0	0	0	0	0
0	0	0	0	0	0	0	0	0	0	0	0	0	0	0	0	0	0	0	0	0	0	0	0	0	0	0	0	0	0	0	0	0	0	0	0	0	0	0	0	0	0	0	0	0	0	0	0	0	0
0	0	0	0	0	0	0	0	0	0	0	0	0	0	0	0	0	0	0	0	0	0	0	0	0	0	0	0	0	0	0	0	0	0	0	0	0	0	0	0	0	0	0	0	0	0	0	0	0	0
0	0	0	0	0	0	0	0	0	0	0	0	0	0	0	0	0	0	0	0	0	0	0	0	0	0	0	0	0	0	0	0	0	0	0	0	0	0	0	0	0	0	0	0	0	0	0	0	0	0
0	0	0	0	0	0	0	0	0	0	0	0	0	0	0	0	0	0	0	0	0	0	0	0	0	0	0	0	0	0	0	0	0	0	0	0	0	0	0	0	0	0	0	0	0	0	0	0	0	0
0	0	0	0	0	0	0	0	0	0	0	0	0	0	0	0	0	0	0	0	0	0	0	0	0	0	0	0	0	0	0	0	0	0	0	0	0	0	0	0	0	0	0	0	0	0	0	0	0	0
0	0	0	0	0	0	0	0	0	0	0	0	0	0	0	0	0	0	0	0	0	0	0	0	0	0	0	0	0	0	0	0	0	0	0	0	0	0	0	0	0	0	0	0	0	0	0	0	0	0
0	0	0	0	0	0	0	0	0	0	0	0	0	0	0	0	0	0	0	0	0	0	0	0	0	0	0	0	0	0	0	0	0	0	0	0	0	0	0	0	0	0	0	0	0	0	0	0	0	0
0	0	0	0	0	0	0	0	0	0	0	0	0	0	0	0	0	0	0	0	0	0	0	0	0	0	0	0	0	0	0	0	0	0	0	0	0	0	0	0	0	0	0	0	0	0	0	0	0	0
0	0	0	0	0	0	0	0	0	0	0	0	0	0	0	0	0	0	0	0	0	0	0	0	0	0	0	0	0	0	0	0	0	0	0	0	0	0	0	0	0	0	0	0	0	0	0	0	0	0
0	0	0	0	0	0	0	0	0	0	0	0	0	0	0	0	0	0	0	0	0	0	0	0	0	0	0	0	0	0	0	0	0	0	0	0	0	0	0	0	0	0	0	0	0	0	0	0	0	0
Slice5
0	0	0	0	0	0	0	0	0	0	0	0	0	0	0	0	0	0	0	0	0	0	0	0	0	0	0	0	0	0	0	0	0	0	0	0	0	0	0	0	0	0	0	0	0	0	0	0	0	0
0	0	0	0	0	0	0	0	0	0	0	0	0	0	0	0	0	0	0	0	0	0	0	0	0	0	0	0	0	0	0	0	0	0	0	0	0	0	0	0	0	0	0	0	0	0	0	0	0	0
0	0	0	0	0	0	0	0	0	0	0	0	0	0	0	0	0	0	0	0	0	0	0	0	0	0	0	0	0	0	0	0	0	0	0	0	0	0	0	0	0	0	0	0	0	0	0	0	0	0
0	0	0	0	0	0	0	0	0	0	0	0	0	0	0	0	0	0	0	0	0	0	0	0	0	0	0	0	0	0	0	0	0	0	0	0	0	0	0	0	0	0	0	0	0	0	0	0	0	0
0	0	0	0	0	0	0	0	0	0	0	0	0	0	0	0	0	0	0	0	0	0	0	0	0	0	0	0	0	0	0	0	0	0	0	0	0	0	0	0	0	0	0	0	0	0	0	0	0	0
0	0	0	0	0	0	0	0	0	0	0	0	0	0	0	0	0	0	0	0	0	0	0	0	0	0	0	0	0	0	0	0	0	0	0	0	0	0	0	0	0	0	0	0	0	0	0	0	0	0
0	0	0	0	0	0	0	0	0	0	0	0	0	0	0	0	0	0	0	0	0	0	0	0	0	0	0	0	0	0	0	0	0	0	0	0	0	0	0	0	0	0	0	0	0	0	0	0	0	0
0	0	0	0	0	0	0	0	0	0	0	0	0	0	0	0	0	0	0	0	0	0	0	0	0	0	0	0	0	0	0	0	0	0	0	0	0	0	0	0	0	0	0	0	0	0	0	0	0	0
0	0	0	0	0	0	0	0	0	0	0	0	0	0	0	0	0	0	0	0	0	0	0	0	0	0	0	0	0	0	0	0	0	0	0	0	0	0	0	0	0	0	0	0	0	0	0	0	0	0
0	0	0	0	0	0	0	0	0	0	0	0	0	0	0	0	0	0	0	0	0	0	0	0	0	0	0	0	0	0	0	0	0	0	0	0	0	0	0	0	0	0	0	0	0	0	0	0	0	0
0	0	0	0	0	0	0	0	0	0	0	0	0	0	0	0	0	0	0	0	0	0	0	0	0	0	0	0	0	0	0	0	0	0	0	0	0	0	0	0	0	0	0	0	0	0	0	0	0	0
0	0	0	0	0	0	0	0	0	0	0	0	0	0	0	0	0	0	0	0	0	0	0	0	0	0	0	0	0	0	0	0	0	0	0	0	0	0	0	0	0	0	0	0	0	0	0	0	0	0
0	0	0	0	0	0	0	0	0	0	0	0	0	0	0	0	0	0	0	0	0	0	0	0	0	0	0	0	0	0	0	0	0	0	0	0	0	0	0	0	0	0	0	0	0	0	0	0	0	0
0	0	0	0	0	0	0	0	0	0	0	0	0	0	0	0	0	0	0	0	0	0	0	0	0	0	0	0	0	0	0	0	0	0	0	0	0	0	0	0	0	0	0	0	0	0	0	0	0	0
0	0	0	0	0	0	0	0	0	0	0	0	0	0	0	0	0	0	0	0	0	0	0	0	0	0	0	0	0	0	0	0	0	0	0	0	0	0	0	0	0	0	0	0	0	0	0	0	0	0
0	0	0	0	0	0	0	0	0	0	0	0	0	0	0	0	0	0	0	0	0	0	0	0	0	0	0	0	0	0	0	0	0	0	0	0	0	0	0	0	0	0	0	0	0	0	0	0	0	0
0	0	0	0	0	0	0	0	0	0	0	0	0	0	0	0	0	0	0	0	0	0	0	0	0	0	0	0	0	0	0	0	0	0	0	0	0	0	0	0	0	0	0	0	0	0	0	0	0	0
0	0	0	0	0	0	0	0	0	0	0	0	0	0	0	0	0	0	0	0	0	0	0	0	0	0	0	0	0	0	0	0	0	0	0	0	0	0	0	0	0	0	0	0	0	0	0	0	0	0
0	0	0	0	0	0	0	0	0	0	0	0	0	0	0	0	0	0	0	0	0	0	0	0	0	0	0	0	0	0	0	0	0	0	0	0	0	0	0	0	0	0	0	0	0	0	0	0	0	0
0	0	0	0	0	0	0	0	0	0	0	0	0	0	0	0	0	0	0	0	0	0	0	0	0	0	0	0	0	0	0	0	0	0	0	0	0	0	0	0	0	0	0	0	0	0	0	0	0	0
0	0	0	0	0	0	0	0	0	0	0	0	0	0	0	0	0	0	0	0	0	0	0	0	0	0	0	0	0	0	0	0	0	0	0	0	0	0	0	0	0	0	0	0	0	0	0	0	0	0
0	0	0	0	0	0	0	0	0	0	0	0	0	0	0	0	0	0	0	0	0	0	0	0	0	0	0	0	0	0	0	0	0	0.253488	0.292577	0.3017	0.298869	0.280422	0.287235	0.287774	0.294219	0.28641	0.275455	0.266797	0.256714	0.246715	0.240468	0.256849	0.242602	0.235623
0	0	0	0	0	0	0	0	0	0	0	0	0	0	0	0	0	0	0	0	0	0	0	0	0	0.177179	0.173824	0.192593	0.206666	0.211195	0.219301	0.265883	0.288197	0.316789	0.369957	0.380747	0.37647	0.376241	0.386416	0.414827	0.419616	0.412379	0.413819	0.410649	0.404495	0.406268	0.42558	0.40883	0.281115	0.277809
0	0	0	0	0	0	0	0	0	0	0	0	0	0	0	0	0	0	0	0	0	0.230456	0.226646	0.266324	0.192239	0.179666	0.186157	0.203053	0.207017	0.219469	0.270998	0.32239	0.329809	0.403522	0.429594	0.430377	0.415382	0.394395	0.386139	0.402069	0.400055	0.40544	0.321956	0.313623	0.402148	0.298921	0.291838	0.284526	0.42826	0.290431
0	0	0	0	0	0	0	0	0	0	0	0	0	0	0	0	0	0	0.147688	0.148491	0.181113	0.23559	0.218392	0.212525	0.179462	0.184987	0.190211	0.203637	0.212876	0.246786	0.317056	0.339682	0.312728	0.329555	0.368662	0.409668	0.461394	0.471112	0.438291	0.431147	0.401352	0.379264	0.391474	0.387467	0.397029	0.30162	0.280668	0.391142	0.41155	0.391473
0	0	0	0	0	0	0	0	0	0	0	0	0	0	0	0	0	0.15528	0.162584	0.16306	0.15024	0.250798	0.258796	0.173924	0.191288	0.189197	0.200488	0.211231	0.232085	0.268419	0.358112	0.328959	0.269251	0.25135	0.2653	0.272865	0.288886	0.494777	0.459106	0.408712	0.421608	0.37079	0.368991	0.38725	0.430719	0.302126	0.401285	0.296441	0.297972	0.451428
0	0	0	0	0	0	0	0	0	0	0	0	0	0	0	0	0	0.18009	0.187944	0.193386	0.20245	0.215764	0.228049	0.226365	0.216284	0.211067	0.212728	0.221072	0.24513	0.293753	0.39195	0.349635	0.222835	0.170281	0.261103	0.238781	0.257243	0.273963	0.295571	0.313642	0.314458	0.302203	0.292759	0.311883	0.32712	0.304974	0.316743	0.321677	0.309546	0.301622
0	0	0	0	0	0	0	0	0	0	0	0	0	0	0	0	0.177792	0.186343	0.204713	0.214102	0.219295	0.221983	0.233531	0.228908	0.222902	0.217924	0.223084	0.229689	0.253481	0.295821	0.401331	0.444157	0.312624	0.237133	0.217542	0.228938	0.237864	0.264081	0.276727	0.294188	0.321904	0.288151	0.288891	0.28543	0.337474	0.335561	0.313091	0.30071	0.307001	0.291749
0	0	0	0	0	0	0	0	0	0	0	0	0	0	0	0	0.201677	0.204553	0.214925	0.223422	0.236092	0.238819	0.232437	0.231523	0.225224	0.222791	0.217187	0.231397	0.254133	0.311133	0.333611	0.383829	0.373688	0.293905	0.247149	0.213731	0.192228	0.193096	0.240535	0.257822	0.250654	0.300336	0.300168	0.310788	0.337044	0.331614	0.330273	0.325047	0.318415	0.282223
0	0	0	0	0	0	0	0	0	0	0	0	0	0	0	0.221859	0.215194	0.218776	0.22992	0.227608	0.245931	0.248235	0.244241	0.237057	0.231654	0.227171	0.223755	0.227956	0.248242	0.266931	0.290733	0.327602	0.376977	0.329892	0.266346	0.237056	0.224503	0.222413	0.248585	0.24668	0.245255	0.260744	0.31674	0.399307	0.313172	0.3165	0.337942	0.358108	0.330723	0.304874
0	0	0	0	0	0	0	0	0	0	0	0	0	0	0	0.22496	0.218392	0.220114	0.227493	0.242026	0.241262	0.238709	0.243358	0.237401	0.235575	0.23937	0.237027	0.234402	0.23737	0.249773	0.255766	0.286078	0.333186	0.384865	0.352091	0.325923	0.299179	0.289543	0.292138	0.287493	0.287641	0.283302	0.27933	0.324139	0.282273	0.277204	0.255465	0.238696	0.254964	0.285405
0	0	0	0	0	0	0	0	0	0	0	0	0	0	0.208624	0.219558	0.223811	0.231709	0.231654	0.226243	0.230871	0.232872	0.235106	0.226482	0.22742	0.232952	0.236765	0.23253	0.230427	0.229228	0.23467	0.260464	0.280641	0.325625	0.391278	0.399615	0.365718	0.355194	0.357226	0.35195	0.330075	0.290073	0.301165	0.28478	0.250007	0.252122	0.239481	0.239808	0.23827	0.245357
0	0	0	0	0	0	0	0	0	0	0	0	0	0	0.192851	0.217654	0.223126	0.224521	0.216482	0.216522	0.225923	0.232316	0.227624	0.219511	0.222033	0.226155	0.227262	0.227958	0.234616	0.231699	0.229035	0.240767	0.252418	0.264575	0.295166	0.320551	0.327005	0.323874	0.331634	0.336126	0.324856	0.308923	0.309376	0.302912	0.287675	0.239102	0.240953	0.250666	0.250834	0.244468
0	0	0	0	0	0	0	0	0	0	0	0	0	0	0.197045	0.207447	0.211708	0.215696	0.217376	0.223816	0.231098	0.227305	0.226614	0.224621	0.228085	0.234564	0.236397	0.232415	0.223175	0.222794	0.229437	0.237652	0.242676	0.247041	0.245885	0.245757	0.247183	0.251875	0.25771	0.259354	0.25304	0.256612	0.255859	0.253498	0.253544	0.246895	0.245331	0.250233	0.256988	0.257598
0	0	0	0	0	0	0	0	0	0	0	0	0	0	0.202339	0.203759	0.205985	0.210865	0.217541	0.218743	0.217458	0.22161	0.219125	0.217067	0.220279	0.222425	0.223082	0.22566	0.223247	0.221873	0.237433	0.238901	0.242298	0.242648	0.22997	0.226175	0.234778	0.238873	0.242598	0.238991	0.237398	0.237739	0.244131	0.24911	0.251016	0.255967	0.256839	0.258971	0.262733	0.255011
0	0	0	0	0	0	0	0	0	0	0	0	0	0	0.205628	0.208044	0.203131	0.204995	0.211276	0.214185	0.218303	0.220631	0.214334	0.209104	0.214992	0.222244	0.225224	0.229538	0.232407	0.235923	0.246792	0.241021	0.235955	0.241461	0.237176	0.243108	0.240414	0.24191	0.245885	0.246261	0.244549	0.245563	0.252249	0.257359	0.254735	0.257381	0.256614	0.259092	0.268265	0.254786
0	0	0	0	0	0	0	0	0	0	0	0	0	0	0.200495	0.201859	0.199133	0.199567	0.205751	0.210701	0.217875	0.222459	0.21218	0.204776	0.211176	0.22295	0.230638	0.229841	0.229978	0.240329	0.247282	0.23791	0.242259	0.236638	0.239839	0.239844	0.240577	0.239357	0.243002	0.245525	0.245128	0.247373	0.253433	0.258141	0.258821	0.258916	0.257005	0.253748	0.253507	0.252767
0	0	0	0	0	0	0	0	0	0	0	0	0	0	0.19101	0.193652	0.198317	0.194744	0.198999	0.203865	0.211234	0.208956	0.205432	0.202158	0.209539	0.222231	0.233402	0.23399	0.239836	0.244671	0.24279	0.238269	0.234982	0.235433	0.239376	0.248798	0.243509	0.238199	0.237996	0.242866	0.246911	0.247944	0.250918	0.252522	0.253942	0.259011	0.258839	0.25472	0.254013	0.248681
0	0	0	0	0	0	0	0	0	0	0	0	0	0	0.187251	0.192136	0.195683	0.198814	0.200663	0.206633	0.207509	0.206174	0.213979	0.210769	0.211171	0.216005	0.225417	0.234289	0.236499	0.238869	0.238003	0.23356	0.232475	0.234826	0.238831	0.241472	0.245588	0.243979	0.244054	0.247591	0.253242	0.251102	0.246579	0.245961	0.247295	0.250484	0.253387	0.253912	0.254553	0.252879
0	0	0	0	0	0	0	0	0	0	0	0	0	0	0.188079	0.184773	0.195359	0.199038	0.203708	0.206412	0.201628	0.204802	0.215122	0.213022	0.212661	0.221289	0.229971	0.229704	0.235977	0.241487	0.23963	0.234732	0.236371	0.236648	0.237616	0.240977	0.247375	0.250288	0.253646	0.255683	0.260044	0.258149	0.251478	0.248087	0.250676	0.250864	0.253103	0.251371	0.254989	0.262787
0	0	0	0	0	0	0	0	0	0	0	0	0	0	0.184833	0.186153	0.199655	0.19765	0.198203	0.202376	0.210607	0.211202	0.217635	0.217556	0.224825	0.235719	0.222507	0.218578	0.224111	0.231243	0.235498	0.235322	0.237331	0.236234	0.233679	0.235109	0.241817	0.245235	0.249012	0.253243	0.256081	0.25547	0.252224	0.248985	0.252128	0.249859	0.248593	0.258327	0.258908	0.252141
0	0	0	0	0	0	0	0	0	0	0	0	0	0	0.185105	0.185033	0.194221	0.20176	0.196216	0.196897	0.203692	0.209127	0.221708	0.228346	0.217829	0.215912	0.214284	0.218437	0.223472	0.22329	0.225953	0.226527	0.229218	0.23102	0.230331	0.230147	0.23282	0.242603	0.242999	0.239307	0.247443	0.246081	0.24901	0.247347	0.24609	0.2443	0.251097	0.253838	0.254577	0.250874
0	0	0	0	0	0	0	0	0	0	0	0	0	0	0	0.18362	0.195047	0.199319	0.201723	0.206103	0.205577	0.213027	0.21973	0.217706	0.215422	0.215748	0.216068	0.217667	0.217648	0.219343	0.222625	0.225094	0.231422	0.227131	0.229831	0.229792	0.232061	0.238871	0.237923	0.235367	0.237483	0.247272	0.250444	0.242359	0.243191	0.246871	0.252326	0.249146	0.25101	0.251812
0	0	0	0	0	0	0	0	0	0	0	0	0	0	0	0.18569	0.193509	0.190941	0.202527	0.208355	0.210439	0.217453	0.215356	0.213979	0.214868	0.216057	0.216931	0.218179	0.21881	0.21969	0.224427	0.226378	0.224426	0.223124	0.230108	0.234856	0.234447	0.240776	0.243592	0.237383	0.235625	0.2378	0.244252	0.241581	0.243036	0.249604	0.252935	0.251538	0.251284	0.251552
0	0	0	0	0	0	0	0	0	0	0	0	0	0	0	0.188487	0.186057	0.193901	0.20122	0.205387	0.212592	0.212152	0.211572	0.21396	0.212889	0.216358	0.218285	0.215599	0.216282	0.221393	0.225002	0.224009	0.226012	0.226321	0.231565	0.236081	0.238965	0.237736	0.243107	0.233145	0.232246	0.232474	0.229892	0.23319	0.246643	0.249809	0.251759	0.255509	0.252702	0.245869
0	0	0	0	0	0	0	0	0	0	0	0	0	0	0	0	0.187238	0.19153	0.199799	0.207997	0.210756	0.212006	0.208528	0.206098	0.206785	0.211268	0.212951	0.211155	0.211635	0.216238	0.218197	0.221056	0.227358	0.226881	0.228547	0.233007	0.23181	0.228584	0.225497	0.231084	0.231704	0.226853	0.227056	0.232371	0.245839	0.24566	0.245858	0.250464	0.25174	0.246983
0	0	0	0	0	0	0	0	0	0	0	0	0	0	0	0	0	0.202707	0.199474	0.212987	0.204594	0.20209	0.2024	0.200959	0.203821	0.20672	0.209488	0.210093	0.209763	0.209681	0.213424	0.218015	0.221668	0.219261	0.219995	0.221738	0.220588	0.21976	0.225833	0.240613	0.239597	0.236939	0.235309	0.232898	0.234377	0.237902	0.241477	0.240853	0.244932	0.248293
0	0	0	0	0	0	0	0	0	0	0	0	0	0	0	0	0	0	0.187665	0.203492	0.199739	0.190375	0.191189	0.195576	0.198015	0.197587	0.200999	0.204321	0.202119	0.202378	0.20391	0.206551	0.207262	0.208475	0.215075	0.212973	0.210685	0.216056	0.228294	0.237302	0.235574	0.231904	0.230648	0.227833	0.223745	0.228483	0.232806	0.229317	0.230022	0.232243
0	0	0	0	0	0	0	0	0	0	0	0	0	0	0	0	0	0	0	0.180153	0.179267	0.179465	0.184148	0.184071	0.186241	0.18543	0.193974	0.196546	0.196328	0.194002	0.195764	0.202382	0.19897	0.19725	0.20345	0.203066	0.201398	0.202498	0.210977	0.216238	0.214699	0.21185	0.216058	0.219577	0.212716	0.212615	0.218059	0.212965	0.21174	0.211211
0	0	0	0	0	0	0	0	0	0	0	0	0	0	0	0	0	0	0	0	0	0	0	0	0	0	0	0	0	0	0	0	0	0	0	0	0	0	0	0	0	0	0	0	0	0	0	0	0	0
0	0	0	0	0	0	0	0	0	0	0	0	0	0	0	0	0	0	0	0	0	0	0	0	0	0	0	0	0	0	0	0	0	0	0	0	0	0	0	0	0	0	0	0	0	0	0	0	0	0
0	0	0	0	0	0	0	0	0	0	0	0	0	0	0	0	0	0	0	0	0	0	0	0	0	0	0	0	0	0	0	0	0	0	0	0	0	0	0	0	0	0	0	0	0	0	0	0	0	0
0	0	0	0	0	0	0	0	0	0	0	0	0	0	0	0	0	0	0	0	0	0	0	0	0	0	0	0	0	0	0	0	0	0	0	0	0	0	0	0	0	0	0	0	0	0	0	0	0	0
0	0	0	0	0	0	0	0	0	0	0	0	0	0	0	0	0	0	0	0	0	0	0	0	0	0	0	0	0	0	0	0	0	0	0	0	0	0	0	0	0	0	0	0	0	0	0	0	0	0
0	0	0	0	0	0	0	0	0	0	0	0	0	0	0	0	0	0	0	0	0	0	0	0	0	0	0	0	0	0	0	0	0	0	0	0	0	0	0	0	0	0	0	0	0	0	0	0	0	0
0	0	0	0	0	0	0	0	0	0	0	0	0	0	0	0	0	0	0	0	0	0	0	0	0	0	0	0	0	0	0	0	0	0	0	0	0	0	0	0	0	0	0	0	0	0	0	0	0	0
0	0	0	0	0	0	0	0	0	0	0	0	0	0	0	0	0	0	0	0	0	0	0	0	0	0	0	0	0	0	0	0	0	0	0	0	0	0	0	0	0	0	0	0	0	0	0	0	0	0
0	0	0	0	0	0	0	0	0	0	0	0	0	0	0	0	0	0	0	0	0	0	0	0	0	0	0	0	0	0	0	0	0	0	0	0	0	0	0	0	0	0	0	0	0	0	0	0	0	0
0	0	0	0	0	0	0	0	0	0	0	0	0	0	0	0	0	0	0	0	0	0	0	0	0	0	0	0	0	0	0	0	0	0	0	0	0	0	0	0	0	0	0	0	0	0	0	0	0	0
0	0	0	0	0	0	0	0	0	0	0	0	0	0	0	0	0	0	0	0	0	0	0	0	0	0	0	0	0	0	0	0	0	0	0	0	0	0	0	0	0	0	0	0	0	0	0	0	0	0
0	0	0	0	0	0	0	0	0	0	0	0	0	0	0	0	0	0	0	0	0	0	0	0	0	0	0	0	0	0	0	0	0	0	0	0	0	0	0	0	0	0	0	0	0	0	0	0	0	0
0	0	0	0	0	0	0	0	0	0	0	0	0	0	0	0	0	0	0	0	0	0	0	0	0	0	0	0	0	0	0	0	0	0	0	0	0	0	0	0	0	0	0	0	0	0	0	0	0	0
0	0	0	0	0	0	0	0	0	0	0	0	0	0	0	0	0	0	0	0	0	0	0	0	0	0	0	0	0	0	0	0	0	0	0	0	0	0	0	0	0	0	0	0	0	0	0	0	0	0
0	0	0	0	0	0	0	0	0	0	0	0	0	0	0	0	0	0	0	0	0	0	0	0	0	0	0	0	0	0	0	0	0	0	0	0	0	0	0	0	0	0	0	0	0	0	0	0	0	0
Slice6
0	0	0	0	0	0	0	0	0	0	0	0	0	0	0	0	0	0	0	0	0	0	0	0	0	0	0	0	0	0	0	0	0	0	0	0	0	0	0	0	0	0	0	0	0	0	0	0	0	0
0	0	0	0	0	0	0	0	0	0	0	0	0	0	0	0	0	0	0	0	0	0	0	0	0	0	0	0	0	0	0	0	0	0	0	0	0	0	0	0	0	0	0	0	0	0	0	0	0	0
0	0	0	0	0	0	0	0	0	0	0	0	0	0	0	0	0	0	0	0	0	0	0	0	0	0	0	0	0	0	0	0	0	0	0	0	0	0	0	0	0	0	0	0	0	0	0	0	0	0
0	0	0	0	0	0	0	0	0	0	0	0	0	0	0	0	0	0	0	0	0	0	0	0	0	0	0	0	0	0	0	0	0	0	0	0	0	0	0	0	0	0	0	0	0	0	0	0	0	0
0	0	0	0	0	0	0	0	0	0	0	0	0	0	0	0	0	0	0	0	0	0	0	0	0	0	0	0	0	0	0	0	0	0	0	0	0	0	0	0	0	0	0	0	0	0	0	0	0	0
0	0	0	0	0	0	0	0	0	0	0	0	0	0	0	0	0	0	0	0	0	0	0	0	0	0	0	0	0	0	0	0	0	0	0	0	0	0	0	0	0	0	0	0	0	0	0	0	0	0
0	0	0	0	0	0	0	0	0	0	0	0	0	0	0	0	0	0	0	0	0	0	0	0	0	0	0	0	0	0	0	0	0	0	0	0	0	0	0	0	0	0	0	0	0	0	0	0	0	0
0	0	0	0	0	0	0	0	0	0	0	0	0	0	0	0	0	0	0	0	0	0	0	0	0	0	0	0	0	0	0	0	0	0	0	0	0	0	0	0	0	0	0	0	0	0	0	0	0	0
0	0	0	0	0	0	0	0	0	0	0	0	0	0	0	0	0	0	0	0	0	0	0	0	0	0	0	0	0	0	0	0	0	0	0	0	0	0	0	0	0	0	0	0	0	0	0	0	0	0
0	0	0	0	0	0	0	0	0	0	0	0	0	0	0	0	0	0	0	0	0	0	0	0	0	0	0	0	0	0	0	0	0	0	0	0	0	0	0	0	0	0	0	0	0	0	0	0	0	0
0	0	0	0	0	0	0	0	0	0	0	0	0	0	0	0	0	0	0	0	0	0	0	0	0	0	0	0	0	0	0	0	0	0	0	0	0	0	0	0	0	0	0	0	0	0	0	0	0	0
0	0	0	0	0	0	0	0	0	0	0	0	0	0	0	0	0	0	0	0	0	0	0	0	0	0	0	0	0	0	0	0	0	0	0	0	0	0	0	0	0	0	0	0	0	0	0	0	0	0
0	0	0	0	0	0	0	0	0	0	0	0	0	0	0	0	0	0	0	0	0	0	0	0	0	0	0	0	0	0	0	0	0	0	0	0	0	0	0	0	0	0	0	0	0	0	0	0	0	0
0	0	0	0	0	0	0	0	0	0	0	0	0	0	0	0	0	0	0	0	0	0	0	0	0	0	0	0	0	0	0	0	0	0	0	0	0	0	0	0	0	0	0	0	0	0	0	0	0	0
0	0	0	0	0	0	0	0	0	0	0	0	0	0	0	0	0	0	0	0	0	0	0	0	0	0	0	0	0	0	0	0	0	0	0	0	0	0	0	0	0	0	0	0	0	0	0	0	0	0
0	0	0	0	0	0	0	0	0	0	0	0	0	0	0	0	0	0	0	0	0	0	0	0	0	0	0	0	0	0	0	0	0	0	0	0	0	0	0	0	0	0	0	0	0	0	0	0	0	0
0	0	0	0	0	0	0	0	0	0	0	0	0	0	0	0	0	0	0	0	0	0	0	0	0	0	0	0	0	0	0	0	0	0	0	0	0	0	0	0	0	0	0	0	0	0	0	0	0	0
0	0	0	0	0	0	0	0	0	0	0	0	0	0	0	0	0	0	0	0	0	0	0	0	0	0	0	0	0	0	0	0	0	0	0	0	0	0	0	0	0	0	0	0	0	0	0	0	0	0
0	0	0	0	0	0	0	0	0	0	0	0	0	0	0	0	0	0	0	0	0	0	0	0	0	0	0	0	0	0	0	0	0	0	0	0	0	0	0	0	0	0	0	0	0	0	0	0	0	0
0	0	0	0	0	0	0	0	0	0	0	0	0	0	0	0	0	0	0	0	0	0	0	0	0	0	0	0	0	0	0	0	0	0	0	0	0	0	0	0	0	0	0	0	0	0	0	0	0	0
0	0	0	0	0	0	0	0	0	0	0	0	0	0	0	0	0	0	0	0	0	0	0	0	0	0	0	0	0	0	0	0	0	0	0	0	0	0	0	0	0	0	0	0	0	0	0	0	0	0
0	0	0	0	0	0	0	0	0	0	0	0	0	0	0	0	0	0	0	0	0	0	0	0	0	0	0	0	0	0	0	0	0	0.257023	0.276329	0.279127	0.277885	0.269225	0.267225	0.272597	0.261965	0.250535	0.253609	0.257992	0.247347	0.225451	0.223814	0.253897	0.247507	0.243388
0	0	0	0	0	0	0	0	0	0	0	0	0	0	0	0	0	0	0	0	0	0	0	0	0	0.206391	0.197437	0.209748	0.2128	0.217496	0.233541	0.271987	0.300526	0.328485	0.34206	0.349369	0.36225	0.372772	0.366396	0.361316	0.352084	0.342581	0.327409	0.314759	0.311408	0.298663	0.325485	0.352287	0.34461	0.340383
0	0	0	0	0	0	0	0	0	0	0	0	0	0	0	0	0	0	0	0	0	0.22107	0.231009	0.436659	0.246346	0.20384	0.213941	0.219963	0.218508	0.226315	0.26819	0.317597	0.256982	0.257105	0.353958	0.360442	0.377548	0.40439	0.408182	0.427178	0.427643	0.417339	0.398983	0.376318	0.358315	0.353926	0.367039	0.387612	0.386836	0.379682
0	0	0	0	0	0	0	0	0	0	0	0	0	0	0	0	0	0	0.204622	0.208155	0.2368	0.275003	0.306342	0.325441	0.232706	0.22717	0.223855	0.220856	0.229692	0.244944	0.302666	0.249381	0.252343	0.313022	0.324518	0.361957	0.401354	0.414389	0.42191	0.425378	0.40707	0.426479	0.422298	0.386248	0.376613	0.371108	0.351948	0.357024	0.378652	0.368335
0	0	0	0	0	0	0	0	0	0	0	0	0	0	0	0	0	0.205022	0.210787	0.21863	0.238611	0.308254	0.290664	0.271218	0.242876	0.241093	0.232958	0.231567	0.24511	0.268937	0.240979	0.264706	0.262038	0.24924	0.246526	0.252162	0.269724	0.280888	0.297104	0.399945	0.411992	0.428091	0.414962	0.411447	0.420111	0.290958	0.275642	0.35767	0.291545	0.415581
0	0	0	0	0	0	0	0	0	0	0	0	0	0	0	0	0	0.212213	0.216733	0.223764	0.233312	0.248422	0.265779	0.251314	0.233328	0.231999	0.23185	0.229543	0.230216	0.287994	0.314624	0.226277	0.234462	0.221862	0.211352	0.214883	0.229963	0.253581	0.286383	0.334573	0.395522	0.298013	0.306426	0.311496	0.312743	0.314794	0.31751	0.304296	0.285206	0.435263
0	0	0	0	0	0	0	0	0	0	0	0	0	0	0	0	0.20309	0.210212	0.217883	0.221264	0.221674	0.221959	0.229807	0.233126	0.23048	0.231249	0.227168	0.232913	0.245741	0.30005	0.281888	0.317772	0.235078	0.206023	0.206185	0.202409	0.222566	0.241303	0.254494	0.271381	0.327185	0.401013	0.314924	0.317431	0.31921	0.331494	0.342884	0.328472	0.288977	0.276664
0	0	0	0	0	0	0	0	0	0	0	0	0	0	0	0	0.216648	0.215868	0.22435	0.230322	0.237537	0.236332	0.244115	0.247359	0.237905	0.230841	0.232331	0.238286	0.239797	0.245604	0.273936	0.299285	0.27409	0.234124	0.21923	0.217688	0.214803	0.224806	0.234781	0.244905	0.247317	0.297398	0.342774	0.438375	0.349362	0.325882	0.30139	0.345809	0.318612	0.312375
0	0	0	0	0	0	0	0	0	0	0	0	0	0	0	0.221059	0.220695	0.22865	0.235266	0.242614	0.24837	0.253349	0.258625	0.2465	0.235317	0.225168	0.224245	0.230733	0.243905	0.266972	0.257663	0.265294	0.299699	0.287476	0.250426	0.244252	0.235942	0.235704	0.235238	0.249089	0.229052	0.194199	0.251394	0.295705	0.358865	0.303754	0.277095	0.300378	0.336465	0.431362
0	0	0	0	0	0	0	0	0	0	0	0	0	0	0	0.221589	0.226811	0.224904	0.233783	0.236658	0.243369	0.243306	0.240722	0.234752	0.222949	0.218652	0.226115	0.231202	0.239131	0.242428	0.249429	0.308291	0.257727	0.264082	0.29757	0.256856	0.263073	0.270778	0.260362	0.271922	0.271121	0.253791	0.247929	0.28052	0.284307	0.286353	0.254057	0.242525	0.233819	0.26218
0	0	0	0	0	0	0	0	0	0	0	0	0	0	0.212652	0.223622	0.225859	0.223413	0.222747	0.224681	0.234687	0.235395	0.23592	0.21692	0.212843	0.219362	0.22168	0.230722	0.230439	0.22164	0.238881	0.260026	0.301382	0.26199	0.265403	0.332473	0.327706	0.313773	0.293798	0.304604	0.27833	0.272776	0.264241	0.290549	0.273801	0.282949	0.268807	0.250831	0.246889	0.247539
0	0	0	0	0	0	0	0	0	0	0	0	0	0	0.199776	0.206326	0.217356	0.22009	0.216668	0.217495	0.235925	0.237078	0.233206	0.2223	0.218432	0.21778	0.224426	0.230897	0.232408	0.2306	0.229441	0.244078	0.260644	0.277159	0.305429	0.262245	0.269223	0.36021	0.351861	0.339574	0.335819	0.33965	0.315381	0.309528	0.267924	0.258672	0.25553	0.261913	0.259057	0.259844
0	0	0	0	0	0	0	0	0	0	0	0	0	0	0.190876	0.200228	0.21116	0.21653	0.219438	0.220122	0.224207	0.232052	0.232612	0.222538	0.223225	0.225364	0.225715	0.22962	0.23471	0.235283	0.240192	0.239807	0.244497	0.257179	0.256547	0.256782	0.265068	0.274309	0.290652	0.291308	0.282131	0.288077	0.28469	0.285754	0.272216	0.260153	0.260677	0.260146	0.26569	0.265529
0	0	0	0	0	0	0	0	0	0	0	0	0	0	0.199006	0.210785	0.21347	0.217722	0.221737	0.21489	0.215633	0.220959	0.227911	0.217494	0.222149	0.227126	0.228166	0.232397	0.233363	0.238629	0.240168	0.241845	0.238389	0.247997	0.243916	0.250801	0.25736	0.250659	0.254332	0.258732	0.261746	0.266485	0.26118	0.267367	0.265678	0.269146	0.26774	0.266804	0.26637	0.256974
0	0	0	0	0	0	0	0	0	0	0	0	0	0	0.209941	0.214048	0.212811	0.209279	0.210744	0.214084	0.215647	0.219078	0.221723	0.21563	0.221891	0.233264	0.242735	0.242622	0.234499	0.241618	0.24554	0.239122	0.241073	0.246888	0.242343	0.246287	0.24971	0.247293	0.245682	0.244266	0.246858	0.250024	0.256421	0.26229	0.260666	0.261555	0.258127	0.262252	0.261075	0.262391
0	0	0	0	0	0	0	0	0	0	0	0	0	0	0.202482	0.203941	0.206978	0.200145	0.208412	0.214541	0.216886	0.219027	0.219824	0.221967	0.224267	0.227	0.240584	0.244963	0.238414	0.243689	0.2423	0.247627	0.246889	0.247632	0.247475	0.246019	0.241644	0.241926	0.244519	0.244711	0.247189	0.248817	0.255508	0.260657	0.26191	0.257487	0.255615	0.254128	0.255942	0.265086
0	0	0	0	0	0	0	0	0	0	0	0	0	0	0.193193	0.195165	0.197981	0.201821	0.206393	0.212181	0.216281	0.216316	0.222526	0.217239	0.214751	0.224582	0.234594	0.242351	0.241398	0.243714	0.242179	0.249775	0.249444	0.249557	0.244883	0.2456	0.248218	0.246786	0.245965	0.243652	0.252313	0.254271	0.25835	0.25813	0.259055	0.255339	0.252247	0.25898	0.260275	0.259794
0	0	0	0	0	0	0	0	0	0	0	0	0	0	0.190908	0.197783	0.198384	0.203534	0.205357	0.208794	0.216339	0.219475	0.223996	0.2243	0.218921	0.226454	0.233598	0.241419	0.242297	0.241438	0.237233	0.239776	0.241502	0.243491	0.246504	0.248412	0.252334	0.252644	0.251871	0.253458	0.259439	0.261704	0.25832	0.254148	0.254578	0.256533	0.252314	0.256083	0.264578	0.254586
0	0	0	0	0	0	0	0	0	0	0	0	0	0	0.19789	0.195383	0.202608	0.202667	0.204381	0.206877	0.21346	0.217379	0.226781	0.215288	0.234868	0.230556	0.231303	0.238622	0.235092	0.236815	0.238075	0.239124	0.241126	0.241981	0.245126	0.250929	0.251104	0.255069	0.256877	0.257443	0.262397	0.263426	0.256495	0.253184	0.255364	0.2557	0.252172	0.259261	0.260785	0.262568
0	0	0	0	0	0	0	0	0	0	0	0	0	0	0.196588	0.197838	0.205014	0.205822	0.208807	0.213606	0.219455	0.222893	0.229762	0.239666	0.237167	0.234341	0.231321	0.230591	0.229864	0.234572	0.23999	0.239735	0.240754	0.242316	0.242879	0.247783	0.24225	0.24866	0.255838	0.250709	0.251088	0.248938	0.244775	0.247038	0.254411	0.253759	0.250378	0.257648	0.258715	0.247829
0	0	0	0	0	0	0	0	0	0	0	0	0	0	0.196021	0.200412	0.206073	0.203763	0.201572	0.21027	0.21591	0.223691	0.238411	0.24018	0.228174	0.223562	0.224931	0.226406	0.229466	0.22919	0.233088	0.233149	0.24121	0.238237	0.238578	0.237539	0.23831	0.24528	0.247073	0.244446	0.243438	0.242364	0.246418	0.250042	0.251736	0.249561	0.25333	0.255473	0.255953	0.24655
0	0	0	0	0	0	0	0	0	0	0	0	0	0	0	0.200502	0.203489	0.21031	0.21004	0.216606	0.218588	0.227988	0.231852	0.225485	0.223234	0.225637	0.22686	0.22425	0.228994	0.232384	0.235149	0.231669	0.235457	0.236832	0.237605	0.234852	0.236068	0.244549	0.246459	0.243986	0.244205	0.253182	0.257231	0.254543	0.251741	0.25204	0.248806	0.247054	0.254149	0.247569
0	0	0	0	0	0	0	0	0	0	0	0	0	0	0	0.201518	0.197524	0.199288	0.213828	0.223277	0.227952	0.224725	0.221181	0.221298	0.22385	0.226831	0.225449	0.22631	0.227342	0.234167	0.235994	0.238138	0.234023	0.241014	0.240268	0.240295	0.237812	0.244641	0.247792	0.246075	0.246985	0.248002	0.249906	0.242054	0.243321	0.247236	0.25571	0.253519	0.252715	0.253463
0	0	0	0	0	0	0	0	0	0	0	0	0	0	0	0.195065	0.202158	0.205097	0.208773	0.218671	0.222058	0.217749	0.218325	0.220306	0.222734	0.22653	0.224731	0.225696	0.230645	0.233109	0.234375	0.234714	0.237558	0.237956	0.23801	0.240226	0.240603	0.246071	0.24917	0.242212	0.241955	0.241984	0.23507	0.230872	0.246258	0.245449	0.245743	0.252638	0.254008	0.249451
0	0	0	0	0	0	0	0	0	0	0	0	0	0	0	0	0.205361	0.208257	0.210836	0.213748	0.214773	0.214572	0.213602	0.214653	0.217626	0.220672	0.221019	0.217422	0.222056	0.225095	0.222068	0.223566	0.226245	0.227721	0.231379	0.236046	0.233437	0.235313	0.235598	0.237099	0.237014	0.239248	0.230939	0.237929	0.245598	0.245665	0.24603	0.247933	0.252844	0.254495
0	0	0	0	0	0	0	0	0	0	0	0	0	0	0	0	0	0.205789	0.207748	0.210896	0.21143	0.211682	0.212292	0.21193	0.20932	0.214379	0.215127	0.216784	0.219905	0.222254	0.217316	0.220104	0.227374	0.227129	0.224462	0.22596	0.228456	0.227131	0.228224	0.233964	0.237566	0.237427	0.236542	0.236922	0.239332	0.241302	0.243315	0.242718	0.243999	0.247331
0	0	0	0	0	0	0	0	0	0	0	0	0	0	0	0	0	0	0.192316	0.202121	0.206772	0.205403	0.206456	0.20782	0.206825	0.207671	0.210335	0.211764	0.21346	0.213568	0.211304	0.215201	0.214134	0.217302	0.220803	0.221395	0.21834	0.217515	0.223116	0.230843	0.231684	0.229954	0.229511	0.229863	0.228317	0.23208	0.23503	0.231791	0.230311	0.231964
0	0	0	0	0	0	0	0	0	0	0	0	0	0	0	0	0	0	0	0.187341	0.192928	0.194328	0.195973	0.196777	0.197603	0.199435	0.20214	0.200992	0.202036	0.201256	0.200034	0.205991	0.207405	0.206874	0.208786	0.209668	0.20804	0.20778	0.212959	0.215695	0.21506	0.215302	0.218225	0.218354	0.213926	0.216426	0.219869	0.219023	0.218554	0.216526
0	0	0	0	0	0	0	0	0	0	0	0	0	0	0	0	0	0	0	0	0	0	0	0	0	0	0	0	0	0	0	0	0	0	0	0	0	0	0	0	0	0	0	0	0	0	0	0	0	0
0	0	0	0	0	0	0	0	0	0	0	0	0	0	0	0	0	0	0	0	0	0	0	0	0	0	0	0	0	0	0	0	0	0	0	0	0	0	0	0	0	0	0	0	0	0	0	0	0	0
0	0	0	0	0	0	0	0	0	0	0	0	0	0	0	0	0	0	0	0	0	0	0	0	0	0	0	0	0	0	0	0	0	0	0	0	0	0	0	0	0	0	0	0	0	0	0	0	0	0
0	0	0	0	0	0	0	0	0	0	0	0	0	0	0	0	0	0	0	0	0	0	0	0	0	0	0	0	0	0	0	0	0	0	0	0	0	0	0	0	0	0	0	0	0	0	0	0	0	0
0	0	0	0	0	0	0	0	0	0	0	0	0	0	0	0	0	0	0	0	0	0	0	0	0	0	0	0	0	0	0	0	0	0	0	0	0	0	0	0	0	0	0	0	0	0	0	0	0	0
0	0	0	0	0	0	0	0	0	0	0	0	0	0	0	0	0	0	0	0	0	0	0	0	0	0	0	0	0	0	0	0	0	0	0	0	0	0	0	0	0	0	0	0	0	0	0	0	0	0
0	0	0	0	0	0	0	0	0	0	0	0	0	0	0	0	0	0	0	0	0	0	0	0	0	0	0	0	0	0	0	0	0	0	0	0	0	0	0	0	0	0	0	0	0	0	0	0	0	0
0	0	0	0	0	0	0	0	0	0	0	0	0	0	0	0	0	0	0	0	0	0	0	0	0	0	0	0	0	0	0	0	0	0	0	0	0	0	0	0	0	0	0	0	0	0	0	0	0	0
0	0	0	0	0	0	0	0	0	0	0	0	0	0	0	0	0	0	0	0	0	0	0	0	0	0	0	0	0	0	0	0	0	0	0	0	0	0	0	0	0	0	0	0	0	0	0	0	0	0
0	0	0	0	0	0	0	0	0	0	0	0	0	0	0	0	0	0	0	0	0	0	0	0	0	0	0	0	0	0	0	0	0	0	0	0	0	0	0	0	0	0	0	0	0	0	0	0	0	0
0	0	0	0	0	0	0	0	0	0	0	0	0	0	0	0	0	0	0	0	0	0	0	0	0	0	0	0	0	0	0	0	0	0	0	0	0	0	0	0	0	0	0	0	0	0	0	0	0	0
0	0	0	0	0	0	0	0	0	0	0	0	0	0	0	0	0	0	0	0	0	0	0	0	0	0	0	0	0	0	0	0	0	0	0	0	0	0	0	0	0	0	0	0	0	0	0	0	0	0
0	0	0	0	0	0	0	0	0	0	0	0	0	0	0	0	0	0	0	0	0	0	0	0	0	0	0	0	0	0	0	0	0	0	0	0	0	0	0	0	0	0	0	0	0	0	0	0	0	0
0	0	0	0	0	0	0	0	0	0	0	0	0	0	0	0	0	0	0	0	0	0	0	0	0	0	0	0	0	0	0	0	0	0	0	0	0	0	0	0	0	0	0	0	0	0	0	0	0	0
0	0	0	0	0	0	0	0	0	0	0	0	0	0	0	0	0	0	0	0	0	0	0	0	0	0	0	0	0	0	0	0	0	0	0	0	0	0	0	0	0	0	0	0	0	0	0	0	0	0
Slice7
0	0	0	0	0	0	0	0	0	0	0	0	0	0	0	0	0	0	0	0	0	0	0	0	0	0	0	0	0	0	0	0	0	0	0	0	0	0	0	0	0	0	0	0	0	0	0	0	0	0
0	0	0	0	0	0	0	0	0	0	0	0	0	0	0	0	0	0	0	0	0	0	0	0	0	0	0	0	0	0	0	0	0	0	0	0	0	0	0	0	0	0	0	0	0	0	0	0	0	0
0	0	0	0	0	0	0	0	0	0	0	0	0	0	0	0	0	0	0	0	0	0	0	0	0	0	0	0	0	0	0	0	0	0	0	0	0	0	0	0	0	0	0	0	0	0	0	0	0	0
0	0	0	0	0	0	0	0	0	0	0	0	0	0	0	0	0	0	0	0	0	0	0	0	0	0	0	0	0	0	0	0	0	0	0	0	0	0	0	0	0	0	0	0	0	0	0	0	0	0
0	0	0	0	0	0	0	0	0	0	0	0	0	0	0	0	0	0	0	0	0	0	0	0	0	0	0	0	0	0	0	0	0	0	0	0	0	0	0	0	0	0	0	0	0	0	0	0	0	0
0	0	0	0	0	0	0	0	0	0	0	0	0	0	0	0	0	0	0	0	0	0	0	0	0	0	0	0	0	0	0	0	0	0	0	0	0	0	0	0	0	0	0	0	0	0	0	0	0	0
0	0	0	0	0	0	0	0	0	0	0	0	0	0	0	0	0	0	0	0	0	0	0	0	0	0	0	0	0	0	0	0	0	0	0	0	0	0	0	0	0	0	0	0	0	0	0	0	0	0
0	0	0	0	0	0	0	0	0	0	0	0	0	0	0	0	0	0	0	0	0	0	0	0	0	0	0	0	0	0	0	0	0	0	0	0	0	0	0	0	0	0	0	0	0	0	0	0	0	0
0	0	0	0	0	0	0	0	0	0	0	0	0	0	0	0	0	0	0	0	0	0	0	0	0	0	0	0	0	0	0	0	0	0	0	0	0	0	0	0	0	0	0	0	0	0	0	0	0	0
0	0	0	0	0	0	0	0	0	0	0	0	0	0	0	0	0	0	0	0	0	0	0	0	0	0	0	0	0	0	0	0	0	0	0	0	0	0	0	0	0	0	0	0	0	0	0	0	0	0
0	0	0	0	0	0	0	0	0	0	0	0	0	0	0	0	0	0	0	0	0	0	0	0	0	0	0	0	0	0	0	0	0	0	0	0	0	0	0	0	0	0	0	0	0	0	0	0	0	0
0	0	0	0	0	0	0	0	0	0	0	0	0	0	0	0	0	0	0	0	0	0	0	0	0	0	0	0	0	0	0	0	0	0	0	0	0	0	0	0	0	0	0	0	0	0	0	0	0	0
0	0	0	0	0	0	0	0	0	0	0	0	0	0	0	0	0	0	0	0	0	0	0	0	0	0	0	0	0	0	0	0	0	0	0	0	0	0	0	0	0	0	0	0	0	0	0	0	0	0
0	0	0	0	0	0	0	0	0	0	0	0	0	0	0	0	0	0	0	0	0	0	0	0	0	0	0	0	0	0	0	0	0	0	0	0	0	0	0	0	0	0	0	0	0	0	0	0	0	0
0	0	0	0	0	0	0	0	0	0	0	0	0	0	0	0	0	0	0	0	0	0	0	0	0	0	0	0	0	0	0	0	0	0	0	0	0	0	0	0	0	0	0	0	0	0	0	0	0	0
0	0	0	0	0	0	0	0	0	0	0	0	0	0	0	0	0	0	0	0	0	0	0	0	0	0	0	0	0	0	0	0	0	0	0	0	0	0	0	0	0	0	0	0	0	0	0	0	0	0
0	0	0	0	0	0	0	0	0	0	0	0	0	0	0	0	0	0	0	0	0	0	0	0	0	0	0	0	0	0	0	0	0	0	0	0	0	0	0	0	0	0	0	0	0	0	0	0	0	0
0	0	0	0	0	0	0	0	0	0	0	0	0	0	0	0	0	0	0	0	0	0	0	0	0	0	0	0	0	0	0	0	0	0	0	0	0	0	0	0	0	0	0	0	0	0	0	0	0	0
0	0	0	0	0	0	0	0	0	0	0	0	0	0	0	0	0	0	0	0	0	0	0	0	0	0	0	0	0	0	0	0	0	0	0	0	0	0	0	0	0	0	0	0	0	0	0	0	0	0
0	0	0	0	0	0	0	0	0	0	0	0	0	0	0	0	0	0	0	0	0	0	0	0	0	0	0	0	0	0	0	0	0	0	0	0	0	0	0	0	0	0	0	0	0	0	0	0	0	0
0	0	0	0	0	0	0	0	0	0	0	0	0	0	0	0	0	0	0	0	0	0	0	0	0	0	0	0	0	0	0	0	0	0	0	0	0	0	0	0	0	0	0	0	0	0	0	0	0	0
0	0	0	0	0	0	0	0	0	0	0	0	0	0	0	0	0	0	0	0	0	0	0	0	0	0	0	0	0	0	0	0	0	0.269674	0.288433	0.29276	0.304012	0.286636	0.271825	0.255418	0.247177	0.248661	0.245314	0.240398	0.237267	0.223271	0.223143	0.239429	0.239068	0.244017
0	0	0	0	0	0	0	0	0	0	0	0	0	0	0	0	0	0	0	0	0	0	0	0	0	0.200098	0.217012	0.216354	0.213554	0.221609	0.228027	0.262913	0.34709	0.394255	0.372908	0.38463	0.41328	0.418073	0.40711	0.37328	0.34056	0.318322	0.290029	0.286062	0.264792	0.255492	0.270386	0.297251	0.29952	0.323337
0	0	0	0	0	0	0	0	0	0	0	0	0	0	0	0	0	0	0	0	0	0.207337	0.237272	0.287844	0.245375	0.205353	0.217006	0.220168	0.215797	0.218133	0.26101	0.330698	0.409424	0.400383	0.359736	0.378034	0.410796	0.301483	0.308585	0.481047	0.478093	0.439412	0.406822	0.387614	0.356965	0.348473	0.346116	0.371343	0.387445	0.377588
0	0	0	0	0	0	0	0	0	0	0	0	0	0	0	0	0	0	0.197619	0.199359	0.21111	0.214559	0.2421	0.301353	0.199758	0.213905	0.221074	0.217071	0.234926	0.224647	0.311441	0.39687	0.415606	0.349389	0.342939	0.35785	0.365016	0.370901	0.386811	0.398094	0.429775	0.464049	0.463817	0.442934	0.429112	0.420665	0.382382	0.380165	0.394832	0.387402
0	0	0	0	0	0	0	0	0	0	0	0	0	0	0	0	0	0.199745	0.204536	0.211738	0.216331	0.225443	0.247678	0.287211	0.235222	0.214547	0.223123	0.228102	0.251648	0.250537	0.357108	0.402711	0.332919	0.320097	0.303554	0.260725	0.255827	0.260641	0.274919	0.316607	0.366944	0.432198	0.484571	0.492051	0.46713	0.431677	0.397063	0.418426	0.46034	0.46357
0	0	0	0	0	0	0	0	0	0	0	0	0	0	0	0	0	0.21105	0.209381	0.211166	0.215353	0.222477	0.234136	0.235209	0.229509	0.22786	0.226561	0.231181	0.244573	0.271	0.389634	0.29795	0.244494	0.236635	0.235008	0.218491	0.21311	0.227233	0.245016	0.262206	0.296864	0.330609	0.388376	0.460428	0.463364	0.32986	0.32005	0.434404	0.447141	0.438279
0	0	0	0	0	0	0	0	0	0	0	0	0	0	0	0	0.215742	0.214115	0.210173	0.215343	0.215673	0.220239	0.227996	0.231203	0.232495	0.229883	0.236348	0.233193	0.238087	0.283738	0.309017	0.263425	0.208776	0.188645	0.192726	0.200128	0.215742	0.227581	0.236432	0.247601	0.251431	0.28727	0.293192	0.347343	0.377438	0.394327	0.316446	0.326534	0.447341	0.4271
0	0	0	0	0	0	0	0	0	0	0	0	0	0	0	0	0.218069	0.218386	0.224654	0.227206	0.229813	0.232011	0.237899	0.242665	0.23373	0.231549	0.241523	0.24515	0.240817	0.274251	0.32009	0.249626	0.233224	0.22041	0.203391	0.2051	0.21928	0.231945	0.241385	0.246407	0.24737	0.255669	0.262018	0.270065	0.302616	0.300446	0.311458	0.314621	0.322995	0.42773
0	0	0	0	0	0	0	0	0	0	0	0	0	0	0	0.228056	0.224448	0.225833	0.233262	0.242291	0.241157	0.232879	0.244538	0.267413	0.229992	0.222619	0.231256	0.237331	0.241986	0.251569	0.278559	0.256504	0.255651	0.254786	0.232067	0.229207	0.233966	0.23957	0.255426	0.267721	0.260444	0.24266	0.231234	0.243836	0.290117	0.301622	0.260756	0.286724	0.303703	0.326921
0	0	0	0	0	0	0	0	0	0	0	0	0	0	0	0.230792	0.228066	0.229543	0.238609	0.240346	0.242221	0.237613	0.242216	0.23771	0.223356	0.212763	0.218383	0.232725	0.23491	0.234382	0.241064	0.282309	0.297701	0.294682	0.271424	0.244679	0.236503	0.245279	0.252927	0.260071	0.262187	0.248295	0.238392	0.237617	0.266262	0.316109	0.215873	0.227086	0.228244	0.229365
0	0	0	0	0	0	0	0	0	0	0	0	0	0	0.20683	0.222168	0.225605	0.229505	0.226746	0.230073	0.235894	0.235978	0.213771	0.229066	0.207181	0.204567	0.216088	0.227506	0.229214	0.226344	0.234484	0.257423	0.283666	0.306868	0.309336	0.291042	0.275389	0.270109	0.267113	0.262175	0.261479	0.261672	0.255306	0.261523	0.276742	0.273914	0.265086	0.275147	0.276623	0.249341
0	0	0	0	0	0	0	0	0	0	0	0	0	0	0.201036	0.206823	0.219541	0.217892	0.219899	0.216768	0.231722	0.234803	0.223466	0.215569	0.204032	0.206962	0.213947	0.226833	0.233364	0.23715	0.233657	0.2356	0.258507	0.280921	0.297655	0.317803	0.335743	0.343257	0.333908	0.299688	0.294392	0.298195	0.299021	0.292985	0.285336	0.27386	0.271584	0.274834	0.276811	0.275672
0	0	0	0	0	0	0	0	0	0	0	0	0	0	0.190636	0.198854	0.210722	0.214626	0.215535	0.217849	0.227236	0.236181	0.229216	0.221278	0.209608	0.204466	0.21969	0.235017	0.238775	0.239965	0.237427	0.23631	0.242278	0.255828	0.26976	0.283359	0.299118	0.327463	0.335712	0.328449	0.321286	0.322229	0.324144	0.307841	0.298923	0.285445	0.277601	0.273801	0.277678	0.276102
0	0	0	0	0	0	0	0	0	0	0	0	0	0	0.192674	0.209663	0.214718	0.214739	0.217841	0.217341	0.217195	0.215307	0.227571	0.226712	0.23001	0.223427	0.219895	0.236179	0.244066	0.242682	0.238824	0.23945	0.236219	0.248157	0.262846	0.274878	0.27207	0.270144	0.276813	0.283511	0.287837	0.290337	0.289213	0.292515	0.298616	0.293754	0.286174	0.282538	0.278902	0.258997
0	0	0	0	0	0	0	0	0	0	0	0	0	0	0.204536	0.211425	0.211345	0.205473	0.209931	0.214272	0.213964	0.210324	0.222954	0.229921	0.243889	0.235476	0.243698	0.249193	0.242741	0.242162	0.23967	0.233643	0.239318	0.249175	0.248868	0.256815	0.254017	0.257462	0.247919	0.248839	0.256951	0.253366	0.257853	0.268335	0.275267	0.277868	0.276146	0.272585	0.27245	0.282475
0	0	0	0	0	0	0	0	0	0	0	0	0	0	0.195667	0.19829	0.202746	0.204373	0.204345	0.211901	0.21217	0.211828	0.232955	0.23729	0.230292	0.230556	0.247421	0.251916	0.243299	0.242977	0.2407	0.242105	0.247894	0.253139	0.243879	0.244813	0.242972	0.243405	0.245204	0.245742	0.247688	0.24843	0.246903	0.25791	0.261178	0.254878	0.261518	0.263549	0.265132	0.292376
0	0	0	0	0	0	0	0	0	0	0	0	0	0	0.189012	0.187407	0.19425	0.196664	0.200027	0.207452	0.211308	0.214004	0.230126	0.224094	0.214412	0.228178	0.242988	0.245825	0.246061	0.238661	0.238998	0.247484	0.251521	0.24984	0.247238	0.244653	0.249621	0.248105	0.247033	0.25085	0.254609	0.252831	0.24984	0.254288	0.253489	0.256614	0.251511	0.25414	0.258776	0.266146
0	0	0	0	0	0	0	0	0	0	0	0	0	0	0.188817	0.19243	0.19262	0.195277	0.197359	0.202634	0.21267	0.219705	0.2229	0.230006	0.22518	0.232203	0.238087	0.241619	0.2338	0.23727	0.243787	0.254825	0.253766	0.252504	0.254792	0.254138	0.254794	0.253383	0.250526	0.253806	0.257771	0.26021	0.259423	0.257129	0.258632	0.260292	0.256868	0.260633	0.257936	0.251069
0	0	0	0	0	0	0	0	0	0	0	0	0	0	0.191034	0.193408	0.194865	0.197082	0.196003	0.195236	0.20847	0.214825	0.217924	0.219516	0.234682	0.225583	0.227202	0.238551	0.239418	0.236464	0.242285	0.244095	0.248081	0.245924	0.24965	0.250257	0.250085	0.253044	0.253512	0.255539	0.258769	0.260719	0.254825	0.260359	0.25677	0.256608	0.255838	0.264875	0.264179	0.250028
0	0	0	0	0	0	0	0	0	0	0	0	0	0	0.199279	0.197089	0.196923	0.203228	0.203727	0.199561	0.212903	0.220259	0.234535	0.225677	0.23329	0.23137	0.232407	0.229473	0.234221	0.239352	0.243145	0.242423	0.243156	0.243076	0.245965	0.247788	0.247002	0.251786	0.25449	0.255961	0.252207	0.255328	0.254401	0.250607	0.252346	0.257891	0.259328	0.261831	0.261768	0.251707
0	0	0	0	0	0	0	0	0	0	0	0	0	0	0.199001	0.200351	0.196767	0.203054	0.196314	0.198027	0.209361	0.215595	0.235555	0.219654	0.221133	0.224441	0.226996	0.225427	0.228461	0.234618	0.23664	0.236501	0.239221	0.240175	0.241202	0.241253	0.242619	0.250403	0.254702	0.252811	0.251162	0.251421	0.254462	0.251565	0.250088	0.254085	0.257155	0.26202	0.262393	0.252813
0	0	0	0	0	0	0	0	0	0	0	0	0	0	0	0.194539	0.205138	0.21145	0.199528	0.205952	0.216514	0.219686	0.217894	0.217033	0.220197	0.224732	0.225623	0.224501	0.227966	0.232164	0.231899	0.233421	0.23909	0.242795	0.2419	0.23889	0.241703	0.252643	0.249736	0.254324	0.25145	0.255649	0.258644	0.257698	0.257974	0.257904	0.259708	0.260304	0.259767	0.260589
0	0	0	0	0	0	0	0	0	0	0	0	0	0	0	0.193583	0.201276	0.203131	0.203828	0.221104	0.21812	0.214989	0.213722	0.214285	0.215749	0.219948	0.220709	0.222355	0.227038	0.229633	0.228437	0.232156	0.238559	0.24072	0.240136	0.2365	0.239526	0.249858	0.253932	0.253807	0.256414	0.254964	0.250793	0.251445	0.256406	0.259319	0.26114	0.258094	0.25803	0.26037
0	0	0	0	0	0	0	0	0	0	0	0	0	0	0	0.186118	0.202962	0.206744	0.206049	0.216414	0.211881	0.20968	0.209826	0.209779	0.212086	0.216734	0.220344	0.220584	0.221245	0.223078	0.226108	0.229741	0.233339	0.234913	0.236793	0.23652	0.237353	0.242407	0.248227	0.250462	0.252389	0.250172	0.24333	0.242125	0.249186	0.252789	0.255026	0.256272	0.257101	0.258073
0	0	0	0	0	0	0	0	0	0	0	0	0	0	0	0	0.195952	0.215513	0.2062	0.205251	0.205476	0.203797	0.202659	0.202318	0.206269	0.212538	0.213635	0.213729	0.216682	0.220937	0.223104	0.223554	0.224032	0.228053	0.237395	0.233559	0.231348	0.236482	0.239067	0.239715	0.240881	0.241997	0.241432	0.242728	0.247326	0.247635	0.249367	0.251447	0.253154	0.252623
0	0	0	0	0	0	0	0	0	0	0	0	0	0	0	0	0	0.190789	0.193917	0.197337	0.202125	0.201522	0.200649	0.199603	0.204291	0.208547	0.207309	0.210688	0.215799	0.218591	0.21707	0.218396	0.221295	0.227485	0.229572	0.225043	0.224203	0.227373	0.226144	0.22958	0.233461	0.235857	0.239107	0.24158	0.241463	0.244558	0.248241	0.247038	0.246323	0.246485
0	0	0	0	0	0	0	0	0	0	0	0	0	0	0	0	0	0	0.175374	0.185023	0.193692	0.194329	0.195411	0.198102	0.198246	0.198231	0.202441	0.204601	0.206185	0.207051	0.202832	0.207078	0.212697	0.214393	0.217024	0.215563	0.215329	0.216845	0.215618	0.219209	0.224592	0.225649	0.228528	0.23137	0.231447	0.235277	0.240247	0.234773	0.230652	0.234171
0	0	0	0	0	0	0	0	0	0	0	0	0	0	0	0	0	0	0	0.171902	0.179716	0.182515	0.185293	0.188051	0.185413	0.185392	0.191033	0.192337	0.192681	0.194851	0.193825	0.196758	0.20016	0.201161	0.202218	0.20283	0.202389	0.204648	0.207013	0.209471	0.211447	0.213269	0.214293	0.215252	0.215345	0.218757	0.217735	0.215387	0.216963	0.221511
0	0	0	0	0	0	0	0	0	0	0	0	0	0	0	0	0	0	0	0	0	0	0	0	0	0	0	0	0	0	0	0	0	0	0	0	0	0	0	0	0	0	0	0	0	0	0	0	0	0
0	0	0	0	0	0	0	0	0	0	0	0	0	0	0	0	0	0	0	0	0	0	0	0	0	0	0	0	0	0	0	0	0	0	0	0	0	0	0	0	0	0	0	0	0	0	0	0	0	0
0	0	0	0	0	0	0	0	0	0	0	0	0	0	0	0	0	0	0	0	0	0	0	0	0	0	0	0	0	0	0	0	0	0	0	0	0	0	0	0	0	0	0	0	0	0	0	0	0	0
0	0	0	0	0	0	0	0	0	0	0	0	0	0	0	0	0	0	0	0	0	0	0	0	0	0	0	0	0	0	0	0	0	0	0	0	0	0	0	0	0	0	0	0	0	0	0	0	0	0
0	0	0	0	0	0	0	0	0	0	0	0	0	0	0	0	0	0	0	0	0	0	0	0	0	0	0	0	0	0	0	0	0	0	0	0	0	0	0	0	0	0	0	0	0	0	0	0	0	0
0	0	0	0	0	0	0	0	0	0	0	0	0	0	0	0	0	0	0	0	0	0	0	0	0	0	0	0	0	0	0	0	0	0	0	0	0	0	0	0	0	0	0	0	0	0	0	0	0	0
0	0	0	0	0	0	0	0	0	0	0	0	0	0	0	0	0	0	0	0	0	0	0	0	0	0	0	0	0	0	0	0	0	0	0	0	0	0	0	0	0	0	0	0	0	0	0	0	0	0
0	0	0	0	0	0	0	0	0	0	0	0	0	0	0	0	0	0	0	0	0	0	0	0	0	0	0	0	0	0	0	0	0	0	0	0	0	0	0	0	0	0	0	0	0	0	0	0	0	0
0	0	0	0	0	0	0	0	0	0	0	0	0	0	0	0	0	0	0	0	0	0	0	0	0	0	0	0	0	0	0	0	0	0	0	0	0	0	0	0	0	0	0	0	0	0	0	0	0	0
0	0	0	0	0	0	0	0	0	0	0	0	0	0	0	0	0	0	0	0	0	0	0	0	0	0	0	0	0	0	0	0	0	0	0	0	0	0	0	0	0	0	0	0	0	0	0	0	0	0
0	0	0	0	0	0	0	0	0	0	0	0	0	0	0	0	0	0	0	0	0	0	0	0	0	0	0	0	0	0	0	0	0	0	0	0	0	0	0	0	0	0	0	0	0	0	0	0	0	0
0	0	0	0	0	0	0	0	0	0	0	0	0	0	0	0	0	0	0	0	0	0	0	0	0	0	0	0	0	0	0	0	0	0	0	0	0	0	0	0	0	0	0	0	0	0	0	0	0	0
0	0	0	0	0	0	0	0	0	0	0	0	0	0	0	0	0	0	0	0	0	0	0	0	0	0	0	0	0	0	0	0	0	0	0	0	0	0	0	0	0	0	0	0	0	0	0	0	0	0
0	0	0	0	0	0	0	0	0	0	0	0	0	0	0	0	0	0	0	0	0	0	0	0	0	0	0	0	0	0	0	0	0	0	0	0	0	0	0	0	0	0	0	0	0	0	0	0	0	0
0	0	0	0	0	0	0	0	0	0	0	0	0	0	0	0	0	0	0	0	0	0	0	0	0	0	0	0	0	0	0	0	0	0	0	0	0	0	0	0	0	0	0	0	0	0	0	0	0	0
Slice8
0	0	0	0	0	0	0	0	0	0	0	0	0	0	0	0	0	0	0	0	0	0	0	0	0	0	0	0	0	0	0	0	0	0	0	0	0	0	0	0	0	0	0	0	0	0	0	0	0	0
0	0	0	0	0	0	0	0	0	0	0	0	0	0	0	0	0	0	0	0	0	0	0	0	0	0	0	0	0	0	0	0	0	0	0	0	0	0	0	0	0	0	0	0	0	0	0	0	0	0
0	0	0	0	0	0	0	0	0	0	0	0	0	0	0	0	0	0	0	0	0	0	0	0	0	0	0	0	0	0	0	0	0	0	0	0	0	0	0	0	0	0	0	0	0	0	0	0	0	0
0	0	0	0	0	0	0	0	0	0	0	0	0	0	0	0	0	0	0	0	0	0	0	0	0	0	0	0	0	0	0	0	0	0	0	0	0	0	0	0	0	0	0	0	0	0	0	0	0	0
0	0	0	0	0	0	0	0	0	0	0	0	0	0	0	0	0	0	0	0	0	0	0	0	0	0	0	0	0	0	0	0	0	0	0	0	0	0	0	0	0	0	0	0	0	0	0	0	0	0
0	0	0	0	0	0	0	0	0	0	0	0	0	0	0	0	0	0	0	0	0	0	0	0	0	0	0	0	0	0	0	0	0	0	0	0	0	0	0	0	0	0	0	0	0	0	0	0	0	0
0	0	0	0	0	0	0	0	0	0	0	0	0	0	0	0	0	0	0	0	0	0	0	0	0	0	0	0	0	0	0	0	0	0	0	0	0	0	0	0	0	0	0	0	0	0	0	0	0	0
0	0	0	0	0	0	0	0	0	0	0	0	0	0	0	0	0	0	0	0	0	0	0	0	0	0	0	0	0	0	0	0	0	0	0	0	0	0	0	0	0	0	0	0	0	0	0	0	0	0
0	0	0	0	0	0	0	0	0	0	0	0	0	0	0	0	0	0	0	0	0	0	0	0	0	0	0	0	0	0	0	0	0	0	0	0	0	0	0	0	0	0	0	0	0	0	0	0	0	0
0	0	0	0	0	0	0	0	0	0	0	0	0	0	0	0	0	0	0	0	0	0	0	0	0	0	0	0	0	0	0	0	0	0	0	0	0	0	0	0	0	0	0	0	0	0	0	0	0	0
0	0	0	0	0	0	0	0	0	0	0	0	0	0	0	0	0	0	0	0	0	0	0	0	0	0	0	0	0	0	0	0	0	0	0	0	0	0	0	0	0	0	0	0	0	0	0	0	0	0
0	0	0	0	0	0	0	0	0	0	0	0	0	0	0	0	0	0	0	0	0	0	0	0	0	0	0	0	0	0	0	0	0	0	0	0	0	0	0	0	0	0	0	0	0	0	0	0	0	0
0	0	0	0	0	0	0	0	0	0	0	0	0	0	0	0	0	0	0	0	0	0	0	0	0	0	0	0	0	0	0	0	0	0	0	0	0	0	0	0	0	0	0	0	0	0	0	0	0	0
0	0	0	0	0	0	0	0	0	0	0	0	0	0	0	0	0	0	0	0	0	0	0	0	0	0	0	0	0	0	0	0	0	0	0	0	0	0	0	0	0	0	0	0	0	0	0	0	0	0
0	0	0	0	0	0	0	0	0	0	0	0	0	0	0	0	0	0	0	0	0	0	0	0	0	0	0	0	0	0	0	0	0	0	0	0	0	0	0	0	0	0	0	0	0	0	0	0	0	0
0	0	0	0	0	0	0	0	0	0	0	0	0	0	0	0	0	0	0	0	0	0	0	0	0	0	0	0	0	0	0	0	0	0	0	0	0	0	0	0	0	0	0	0	0	0	0	0	0	0
0	0	0	0	0	0	0	0	0	0	0	0	0	0	0	0	0	0	0	0	0	0	0	0	0	0	0	0	0	0	0	0	0	0	0	0	0	0	0	0	0	0	0	0	0	0	0	0	0	0
0	0	0	0	0	0	0	0	0	0	0	0	0	0	0	0	0	0	0	0	0	0	0	0	0	0	0	0	0	0	0	0	0	0	0	0	0	0	0	0	0	0	0	0	0	0	0	0	0	0
0	0	0	0	0	0	0	0	0	0	0	0	0	0	0	0	0	0	0	0	0	0	0	0	0	0	0	0	0	0	0	0	0	0	0	0	0	0	0	0	0	0	0	0	0	0	0	0	0	0
0	0	0	0	0	0	0	0	0	0	0	0	0	0	0	0	0	0	0	0	0	0	0	0	0	0	0	0	0	0	0	0	0	0	0	0	0	0	0	0	0	0	0	0	0	0	0	0	0	0
0	0	0	0	0	0	0	0	0	0	0	0	0	0	0	0	0	0	0	0	0	0	0	0	0	0	0	0	0	0	0	0	0	0	0	0	0	0	0	0	0	0	0	0	0	0	0	0	0	0
0	0	0	0	0	0	0	0	0	0	0	0	0	0	0	0	0	0	0	0	0	0	0	0	0	0	0	0	0	0	0	0	0	0.251009	0.275979	0.308197	0.305195	0.279044	0.263681	0.254616	0.242145	0.237369	0.232002	0.226586	0.225851	0.223553	0.226298	0.220389	0.222179	0.232663
0	0	0	0	0	0	0	0	0	0	0	0	0	0	0	0	0	0	0	0	0	0	0	0	0	0.190675	0.209554	0.208618	0.213261	0.224229	0.228467	0.23785	0.297017	0.39537	0.388718	0.410006	0.42676	0.403324	0.374332	0.341048	0.324573	0.291565	0.276025	0.256976	0.246599	0.242174	0.238143	0.241705	0.253667	0.251045
0	0	0	0	0	0	0	0	0	0	0	0	0	0	0	0	0	0	0	0	0	0.199704	0.213959	0.221704	0.207455	0.206271	0.210322	0.214925	0.214157	0.213316	0.233991	0.258587	0.337809	0.420756	0.387411	0.402003	0.423068	0.317608	0.455534	0.471122	0.480518	0.420147	0.395367	0.395962	0.363836	0.341225	0.33212	0.350186	0.360545	0.360279
0	0	0	0	0	0	0	0	0	0	0	0	0	0	0	0	0	0	0.210748	0.202621	0.19205	0.196854	0.20877	0.226354	0.220565	0.222689	0.227332	0.232299	0.22693	0.228766	0.240807	0.293464	0.371832	0.397622	0.364721	0.38328	0.343673	0.287447	0.289072	0.292139	0.304155	0.436615	0.467662	0.465493	0.446099	0.415543	0.40557	0.415329	0.412185	0.374614
0	0	0	0	0	0	0	0	0	0	0	0	0	0	0	0	0	0.207007	0.208611	0.206978	0.194469	0.191487	0.205057	0.222715	0.225977	0.223042	0.23341	0.241094	0.241311	0.233513	0.241247	0.304962	0.358706	0.373375	0.332606	0.28699	0.26087	0.244935	0.254012	0.25084	0.275444	0.289746	0.327063	0.511104	0.472694	0.450735	0.447334	0.465387	0.471657	0.440536
0	0	0	0	0	0	0	0	0	0	0	0	0	0	0	0	0	0.213355	0.207591	0.204774	0.20077	0.203047	0.213048	0.219783	0.225815	0.228277	0.233163	0.240795	0.236994	0.242744	0.254643	0.250421	0.244062	0.253513	0.249111	0.239501	0.232221	0.228931	0.229052	0.230751	0.239805	0.251216	0.276948	0.432588	0.424943	0.394168	0.416074	0.484919	0.335924	0.416588
0	0	0	0	0	0	0	0	0	0	0	0	0	0	0	0	0.218941	0.215389	0.210142	0.212355	0.210007	0.212863	0.221207	0.225658	0.225494	0.228684	0.233498	0.234967	0.235075	0.243743	0.249887	0.228391	0.224382	0.220828	0.215452	0.222146	0.229443	0.236366	0.239933	0.238576	0.2279	0.223049	0.227382	0.258455	0.300245	0.359218	0.378202	0.438136	0.311314	0.289106
0	0	0	0	0	0	0	0	0	0	0	0	0	0	0	0	0.220158	0.212327	0.215476	0.219542	0.221046	0.225244	0.237117	0.23598	0.22957	0.227469	0.234076	0.239364	0.235453	0.233907	0.236424	0.227964	0.225471	0.226321	0.223928	0.226868	0.236055	0.249799	0.26361	0.257062	0.242369	0.233736	0.223931	0.216859	0.228013	0.279854	0.307727	0.354691	0.361432	0.268753
0	0	0	0	0	0	0	0	0	0	0	0	0	0	0	0.218985	0.218845	0.212501	0.219969	0.226616	0.228181	0.222778	0.221568	0.264894	0.264014	0.226453	0.232933	0.235343	0.237933	0.239936	0.244453	0.242319	0.237569	0.240445	0.242846	0.234632	0.237254	0.253096	0.262074	0.26948	0.259236	0.245891	0.231717	0.229756	0.215781	0.260219	0.284422	0.295224	0.285119	0.278146
0	0	0	0	0	0	0	0	0	0	0	0	0	0	0	0.219201	0.21774	0.215348	0.216429	0.220421	0.222568	0.219339	0.235812	0.263122	0.261692	0.247672	0.229408	0.227893	0.232494	0.236338	0.242208	0.251678	0.250693	0.252051	0.248253	0.239842	0.237143	0.239686	0.256227	0.260866	0.266534	0.255093	0.240455	0.233156	0.238616	0.255817	0.2506	0.243335	0.235097	0.234131
0	0	0	0	0	0	0	0	0	0	0	0	0	0	0.204092	0.216143	0.214611	0.214976	0.214309	0.217431	0.220593	0.220728	0.231572	0.291895	0.266657	0.23484	0.208245	0.223439	0.229833	0.23367	0.23528	0.246693	0.255532	0.265178	0.265702	0.265281	0.256103	0.252523	0.256833	0.253577	0.256229	0.255595	0.249828	0.245221	0.249054	0.249645	0.25811	0.249592	0.250535	0.253024
0	0	0	0	0	0	0	0	0	0	0	0	0	0	0.201932	0.209232	0.211324	0.210021	0.209031	0.217854	0.2239	0.224069	0.219225	0.228936	0.235164	0.227124	0.218228	0.219202	0.227563	0.232866	0.23838	0.240093	0.245752	0.260135	0.267975	0.276311	0.277824	0.282263	0.277113	0.269156	0.266135	0.266481	0.26741	0.266435	0.26705	0.25981	0.257032	0.262305	0.266628	0.266727
0	0	0	0	0	0	0	0	0	0	0	0	0	0	0.191502	0.196014	0.203495	0.207731	0.216498	0.223747	0.220251	0.222139	0.213368	0.226339	0.224336	0.207467	0.215129	0.226691	0.228224	0.235019	0.239897	0.241197	0.243433	0.253197	0.267248	0.268711	0.281759	0.291905	0.291859	0.295242	0.304565	0.306569	0.306788	0.291594	0.283939	0.276757	0.269292	0.26715	0.264361	0.269485
0	0	0	0	0	0	0	0	0	0	0	0	0	0	0.192499	0.202568	0.20597	0.209691	0.215002	0.216258	0.21523	0.222977	0.226422	0.237367	0.234162	0.205877	0.20935	0.237639	0.241208	0.243488	0.24531	0.24581	0.246552	0.2517	0.260823	0.269458	0.279244	0.282124	0.284154	0.292616	0.298386	0.303226	0.301798	0.29845	0.292258	0.288385	0.286436	0.28073	0.269991	0.269848
0	0	0	0	0	0	0	0	0	0	0	0	0	0	0.197252	0.201137	0.205875	0.206522	0.205499	0.208658	0.212912	0.216225	0.225926	0.232807	0.245613	0.225631	0.233747	0.24356	0.244967	0.246502	0.247631	0.242078	0.244877	0.254027	0.259991	0.264806	0.267698	0.268778	0.272091	0.275413	0.277544	0.27923	0.282795	0.282403	0.292579	0.287596	0.285722	0.287059	0.287017	0.294711
0	0	0	0	0	0	0	0	0	0	0	0	0	0	0.193031	0.195774	0.202108	0.200256	0.205997	0.2139	0.215271	0.212253	0.227719	0.234907	0.229508	0.225469	0.242477	0.247615	0.251175	0.248991	0.246419	0.246357	0.248998	0.25473	0.25259	0.247525	0.253185	0.256682	0.258232	0.260609	0.259225	0.256712	0.261577	0.265114	0.265775	0.2676	0.27632	0.28465	0.281788	0.300019
0	0	0	0	0	0	0	0	0	0	0	0	0	0	0.190798	0.191897	0.194927	0.198929	0.204463	0.212905	0.215294	0.209419	0.229563	0.249242	0.223911	0.230656	0.232427	0.2471	0.249906	0.243592	0.244585	0.244769	0.24852	0.25234	0.254717	0.248936	0.250391	0.249372	0.24751	0.250468	0.252822	0.255268	0.250411	0.249867	0.256227	0.249392	0.254409	0.252817	0.256368	0.25343
0	0	0	0	0	0	0	0	0	0	0	0	0	0	0.190971	0.189778	0.197165	0.196056	0.203393	0.20727	0.216409	0.221072	0.229451	0.234008	0.223245	0.233567	0.237563	0.238834	0.238003	0.233412	0.240956	0.250088	0.249326	0.249366	0.251325	0.246889	0.248898	0.253541	0.25079	0.251577	0.253474	0.254076	0.247424	0.245826	0.252977	0.256974	0.252772	0.252485	0.248433	0.24632
0	0	0	0	0	0	0	0	0	0	0	0	0	0	0.194172	0.196685	0.199302	0.205738	0.19885	0.201339	0.212336	0.215087	0.220613	0.23221	0.229008	0.231969	0.234311	0.242671	0.241302	0.24056	0.246411	0.24505	0.242171	0.243342	0.24479	0.248877	0.250172	0.249478	0.248591	0.250864	0.254394	0.255286	0.250129	0.257451	0.255147	0.257534	0.253697	0.25044	0.250638	0.251806
0	0	0	0	0	0	0	0	0	0	0	0	0	0	0.193965	0.195211	0.205502	0.205481	0.206678	0.207456	0.2163	0.220801	0.232406	0.235844	0.2315	0.23264	0.230892	0.235862	0.238232	0.240997	0.243313	0.242476	0.243526	0.239893	0.241666	0.247194	0.247367	0.246133	0.245903	0.249182	0.252104	0.252398	0.254775	0.257775	0.254124	0.261054	0.258285	0.258438	0.255746	0.255715
0	0	0	0	0	0	0	0	0	0	0	0	0	0	0.196038	0.197985	0.198564	0.20132	0.203315	0.201116	0.214773	0.222232	0.220748	0.219452	0.222727	0.226453	0.22815	0.234379	0.234456	0.235782	0.234896	0.234859	0.238853	0.237645	0.238986	0.242104	0.242023	0.241343	0.246333	0.248622	0.2487	0.247625	0.251086	0.248758	0.247774	0.251295	0.255165	0.25401	0.256895	0.252463
0	0	0	0	0	0	0	0	0	0	0	0	0	0	0	0.197614	0.209867	0.208703	0.204439	0.215097	0.22322	0.21739	0.213233	0.217703	0.220361	0.223248	0.224212	0.225052	0.230676	0.233719	0.232762	0.233628	0.238082	0.24109	0.239671	0.237241	0.23859	0.242699	0.250624	0.252573	0.248126	0.249866	0.250184	0.253567	0.248488	0.251971	0.247875	0.250913	0.253014	0.253522
0	0	0	0	0	0	0	0	0	0	0	0	0	0	0	0.201545	0.212533	0.211824	0.210639	0.219074	0.216427	0.216771	0.214909	0.211079	0.217932	0.217695	0.217989	0.218868	0.225116	0.229113	0.229603	0.233178	0.237935	0.239541	0.238212	0.235401	0.237925	0.242603	0.24837	0.248965	0.246437	0.24638	0.243247	0.243827	0.249414	0.251941	0.25433	0.254287	0.256479	0.25798
0	0	0	0	0	0	0	0	0	0	0	0	0	0	0	0.198107	0.210138	0.213099	0.208951	0.217926	0.213401	0.21197	0.213603	0.215782	0.211718	0.214512	0.218009	0.22002	0.220719	0.224673	0.229419	0.230157	0.232575	0.233991	0.237725	0.237856	0.23627	0.239564	0.245404	0.247487	0.244784	0.241829	0.239497	0.238996	0.242659	0.246264	0.248944	0.25349	0.254332	0.254929
0	0	0	0	0	0	0	0	0	0	0	0	0	0	0	0	0.203846	0.218572	0.206693	0.212242	0.209246	0.207971	0.209924	0.208399	0.211581	0.216919	0.216171	0.216849	0.223116	0.229463	0.2312	0.22572	0.227539	0.233935	0.242815	0.234593	0.229209	0.234496	0.240138	0.24285	0.240049	0.239076	0.241649	0.240624	0.243354	0.24619	0.24765	0.248961	0.252255	0.250699
0	0	0	0	0	0	0	0	0	0	0	0	0	0	0	0	0	0.198878	0.20415	0.206689	0.20858	0.208208	0.203139	0.204445	0.21058	0.217451	0.215259	0.214042	0.221056	0.227401	0.223166	0.219834	0.222571	0.231141	0.237831	0.223809	0.222959	0.227696	0.228343	0.231183	0.231647	0.234421	0.240147	0.239853	0.24015	0.244803	0.248545	0.246573	0.246861	0.246124
0	0	0	0	0	0	0	0	0	0	0	0	0	0	0	0	0	0	0.195909	0.200424	0.202377	0.200342	0.198729	0.202355	0.205456	0.210175	0.212546	0.211104	0.210966	0.212271	0.212021	0.212857	0.213812	0.217725	0.220355	0.216903	0.217488	0.22064	0.218968	0.221615	0.224179	0.225904	0.230078	0.231663	0.230684	0.233892	0.237217	0.234298	0.235014	0.239398
0	0	0	0	0	0	0	0	0	0	0	0	0	0	0	0	0	0	0	0.193327	0.191121	0.188729	0.190973	0.197028	0.196304	0.194161	0.201257	0.200924	0.199816	0.20472	0.202988	0.203399	0.203183	0.204171	0.205931	0.205037	0.208136	0.212686	0.212968	0.214501	0.21661	0.216902	0.217328	0.215891	0.217381	0.219829	0.217115	0.21546	0.220263	0.22695
0	0	0	0	0	0	0	0	0	0	0	0	0	0	0	0	0	0	0	0	0	0	0	0	0	0	0	0	0	0	0	0	0	0	0	0	0	0	0	0	0	0	0	0	0	0	0	0	0	0
0	0	0	0	0	0	0	0	0	0	0	0	0	0	0	0	0	0	0	0	0	0	0	0	0	0	0	0	0	0	0	0	0	0	0	0	0	0	0	0	0	0	0	0	0	0	0	0	0	0
0	0	0	0	0	0	0	0	0	0	0	0	0	0	0	0	0	0	0	0	0	0	0	0	0	0	0	0	0	0	0	0	0	0	0	0	0	0	0	0	0	0	0	0	0	0	0	0	0	0
0	0	0	0	0	0	0	0	0	0	0	0	0	0	0	0	0	0	0	0	0	0	0	0	0	0	0	0	0	0	0	0	0	0	0	0	0	0	0	0	0	0	0	0	0	0	0	0	0	0
0	0	0	0	0	0	0	0	0	0	0	0	0	0	0	0	0	0	0	0	0	0	0	0	0	0	0	0	0	0	0	0	0	0	0	0	0	0	0	0	0	0	0	0	0	0	0	0	0	0
0	0	0	0	0	0	0	0	0	0	0	0	0	0	0	0	0	0	0	0	0	0	0	0	0	0	0	0	0	0	0	0	0	0	0	0	0	0	0	0	0	0	0	0	0	0	0	0	0	0
0	0	0	0	0	0	0	0	0	0	0	0	0	0	0	0	0	0	0	0	0	0	0	0	0	0	0	0	0	0	0	0	0	0	0	0	0	0	0	0	0	0	0	0	0	0	0	0	0	0
0	0	0	0	0	0	0	0	0	0	0	0	0	0	0	0	0	0	0	0	0	0	0	0	0	0	0	0	0	0	0	0	0	0	0	0	0	0	0	0	0	0	0	0	0	0	0	0	0	0
0	0	0	0	0	0	0	0	0	0	0	0	0	0	0	0	0	0	0	0	0	0	0	0	0	0	0	0	0	0	0	0	0	0	0	0	0	0	0	0	0	0	0	0	0	0	0	0	0	0
0	0	0	0	0	0	0	0	0	0	0	0	0	0	0	0	0	0	0	0	0	0	0	0	0	0	0	0	0	0	0	0	0	0	0	0	0	0	0	0	0	0	0	0	0	0	0	0	0	0
0	0	0	0	0	0	0	0	0	0	0	0	0	0	0	0	0	0	0	0	0	0	0	0	0	0	0	0	0	0	0	0	0	0	0	0	0	0	0	0	0	0	0	0	0	0	0	0	0	0
0	0	0	0	0	0	0	0	0	0	0	0	0	0	0	0	0	0	0	0	0	0	0	0	0	0	0	0	0	0	0	0	0	0	0	0	0	0	0	0	0	0	0	0	0	0	0	0	0	0
0	0	0	0	0	0	0	0	0	0	0	0	0	0	0	0	0	0	0	0	0	0	0	0	0	0	0	0	0	0	0	0	0	0	0	0	0	0	0	0	0	0	0	0	0	0	0	0	0	0
0	0	0	0	0	0	0	0	0	0	0	0	0	0	0	0	0	0	0	0	0	0	0	0	0	0	0	0	0	0	0	0	0	0	0	0	0	0	0	0	0	0	0	0	0	0	0	0	0	0
0	0	0	0	0	0	0	0	0	0	0	0	0	0	0	0	0	0	0	0	0	0	0	0	0	0	0	0	0	0	0	0	0	0	0	0	0	0	0	0	0	0	0	0	0	0	0	0	0	0
Slice9
0	0	0	0	0	0	0	0	0	0	0	0	0	0	0	0	0	0	0	0	0	0	0	0	0	0	0	0	0	0	0	0	0	0	0	0	0	0	0	0	0	0	0	0	0	0	0	0	0	0
0	0	0	0	0	0	0	0	0	0	0	0	0	0	0	0	0	0	0	0	0	0	0	0	0	0	0	0	0	0	0	0	0	0	0	0	0	0	0	0	0	0	0	0	0	0	0	0	0	0
0	0	0	0	0	0	0	0	0	0	0	0	0	0	0	0	0	0	0	0	0	0	0	0	0	0	0	0	0	0	0	0	0	0	0	0	0	0	0	0	0	0	0	0	0	0	0	0	0	0
0	0	0	0	0	0	0	0	0	0	0	0	0	0	0	0	0	0	0	0	0	0	0	0	0	0	0	0	0	0	0	0	0	0	0	0	0	0	0	0	0	0	0	0	0	0	0	0	0	0
0	0	0	0	0	0	0	0	0	0	0	0	0	0	0	0	0	0	0	0	0	0	0	0	0	0	0	0	0	0	0	0	0	0	0	0	0	0	0	0	0	0	0	0	0	0	0	0	0	0
0	0	0	0	0	0	0	0	0	0	0	0	0	0	0	0	0	0	0	0	0	0	0	0	0	0	0	0	0	0	0	0	0	0	0	0	0	0	0	0	0	0	0	0	0	0	0	0	0	0
0	0	0	0	0	0	0	0	0	0	0	0	0	0	0	0	0	0	0	0	0	0	0	0	0	0	0	0	0	0	0	0	0	0	0	0	0	0	0	0	0	0	0	0	0	0	0	0	0	0
0	0	0	0	0	0	0	0	0	0	0	0	0	0	0	0	0	0	0	0	0	0	0	0	0	0	0	0	0	0	0	0	0	0	0	0	0	0	0	0	0	0	0	0	0	0	0	0	0	0
0	0	0	0	0	0	0	0	0	0	0	0	0	0	0	0	0	0	0	0	0	0	0	0	0	0	0	0	0	0	0	0	0	0	0	0	0	0	0	0	0	0	0	0	0	0	0	0	0	0
0	0	0	0	0	0	0	0	0	0	0	0	0	0	0	0	0	0	0	0	0	0	0	0	0	0	0	0	0	0	0	0	0	0	0	0	0	0	0	0	0	0	0	0	0	0	0	0	0	0
0	0	0	0	0	0	0	0	0	0	0	0	0	0	0	0	0	0	0	0	0	0	0	0	0	0	0	0	0	0	0	0	0	0	0	0	0	0	0	0	0	0	0	0	0	0	0	0	0	0
0	0	0	0	0	0	0	0	0	0	0	0	0	0	0	0	0	0	0	0	0	0	0	0	0	0	0	0	0	0	0	0	0	0	0	0	0	0	0	0	0	0	0	0	0	0	0	0	0	0
0	0	0	0	0	0	0	0	0	0	0	0	0	0	0	0	0	0	0	0	0	0	0	0	0	0	0	0	0	0	0	0	0	0	0	0	0	0	0	0	0	0	0	0	0	0	0	0	0	0
0	0	0	0	0	0	0	0	0	0	0	0	0	0	0	0	0	0	0	0	0	0	0	0	0	0	0	0	0	0	0	0	0	0	0	0	0	0	0	0	0	0	0	0	0	0	0	0	0	0
0	0	0	0	0	0	0	0	0	0	0	0	0	0	0	0	0	0	0	0	0	0	0	0	0	0	0	0	0	0	0	0	0	0	0	0	0	0	0	0	0	0	0	0	0	0	0	0	0	0
0	0	0	0	0	0	0	0	0	0	0	0	0	0	0	0	0	0	0	0	0	0	0	0	0	0	0	0	0	0	0	0	0	0	0	0	0	0	0	0	0	0	0	0	0	0	0	0	0	0
0	0	0	0	0	0	0	0	0	0	0	0	0	0	0	0	0	0	0	0	0	0	0	0	0	0	0	0	0	0	0	0	0	0	0	0	0	0	0	0	0	0	0	0	0	0	0	0	0	0
0	0	0	0	0	0	0	0	0	0	0	0	0	0	0	0	0	0	0	0	0	0	0	0	0	0	0	0	0	0	0	0	0	0	0	0	0	0	0	0	0	0	0	0	0	0	0	0	0	0
0	0	0	0	0	0	0	0	0	0	0	0	0	0	0	0	0	0	0	0	0	0	0	0	0	0	0	0	0	0	0	0	0	0	0	0	0	0	0	0	0	0	0	0	0	0	0	0	0	0
0	0	0	0	0	0	0	0	0	0	0	0	0	0	0	0	0	0	0	0	0	0	0	0	0	0	0	0	0	0	0	0	0	0	0	0	0	0	0	0	0	0	0	0	0	0	0	0	0	0
0	0	0	0	0	0	0	0	0	0	0	0	0	0	0	0	0	0	0	0	0	0	0	0	0	0	0	0	0	0	0	0	0	0	0	0	0	0	0	0	0	0	0	0	0	0	0	0	0	0
0	0	0	0	0	0	0	0	0	0	0	0	0	0	0	0	0	0	0	0	0	0	0	0	0	0	0	0	0	0	0	0	0	0.228191	0.243036	0.268429	0.266772	0.258084	0.24913	0.23707	0.234075	0.235232	0.226917	0.222169	0.220803	0.222615	0.225349	0.222018	0.223673	0.224823
0	0	0	0	0	0	0	0	0	0	0	0	0	0	0	0	0	0	0	0	0	0	0	0	0	0.203085	0.213119	0.21325	0.212605	0.216582	0.216104	0.216547	0.23589	0.312614	0.320072	0.35134	0.372835	0.342978	0.336977	0.327001	0.315797	0.301017	0.2919	0.277012	0.258255	0.246673	0.23606	0.232129	0.248337	0.259484
0	0	0	0	0	0	0	0	0	0	0	0	0	0	0	0	0	0	0	0	0	0.18936	0.193467	0.199152	0.200372	0.206307	0.217539	0.212064	0.212586	0.217102	0.211388	0.218311	0.253315	0.348464	0.376201	0.398245	0.409316	0.41806	0.432352	0.456346	0.460712	0.434497	0.444737	0.419946	0.377327	0.350006	0.335863	0.327697	0.326255	0.315125
0	0	0	0	0	0	0	0	0	0	0	0	0	0	0	0	0	0	0.21616	0.211558	0.188665	0.181956	0.191584	0.204137	0.205893	0.20865	0.214179	0.217216	0.220993	0.222082	0.218851	0.232951	0.305963	0.39285	0.412044	0.420177	0.385828	0.351374	0.319074	0.311958	0.303586	0.306546	0.432977	0.465412	0.475355	0.441959	0.437526	0.427423	0.369709	0.330615
0	0	0	0	0	0	0	0	0	0	0	0	0	0	0	0	0	0.201837	0.221721	0.218623	0.196568	0.187027	0.195573	0.203858	0.211157	0.215575	0.221061	0.225557	0.22216	0.215908	0.227957	0.253804	0.312871	0.378326	0.393841	0.357648	0.281953	0.274101	0.256018	0.243242	0.251731	0.278567	0.292507	0.322726	0.4815	0.450572	0.316223	0.284439	0.270349	0.326734
0	0	0	0	0	0	0	0	0	0	0	0	0	0	0	0	0	0.193126	0.210651	0.214674	0.205651	0.203439	0.209841	0.213412	0.219159	0.219896	0.219137	0.223131	0.222734	0.224562	0.235959	0.24826	0.255196	0.266716	0.273961	0.271456	0.251873	0.241549	0.234058	0.226375	0.231179	0.243561	0.273318	0.276841	0.303164	0.425691	0.32755	0.310362	0.268698	0.290869
0	0	0	0	0	0	0	0	0	0	0	0	0	0	0	0	0.191558	0.200245	0.207373	0.211755	0.212414	0.212919	0.221222	0.229952	0.228458	0.222943	0.218746	0.216309	0.219188	0.232177	0.243223	0.233027	0.226489	0.23226	0.236094	0.24179	0.232279	0.249418	0.254093	0.253048	0.241487	0.23314	0.237511	0.245806	0.312111	0.420391	0.444896	0.698036	0.276561	0.262779
0	0	0	0	0	0	0	0	0	0	0	0	0	0	0	0	0.204333	0.203748	0.208533	0.215368	0.217135	0.22185	0.226521	0.232942	0.231605	0.218703	0.214837	0.2155	0.222946	0.224991	0.226773	0.229212	0.230291	0.239593	0.23511	0.235219	0.233268	0.239705	0.255353	0.254245	0.260104	0.258299	0.240289	0.225798	0.245803	0.298789	0.403554	0.51472	0.296116	0.240191
0	0	0	0	0	0	0	0	0	0	0	0	0	0	0	0.20633	0.208781	0.20472	0.21128	0.212635	0.216476	0.224283	0.231769	0.248766	0.264646	0.21782	0.211817	0.212416	0.227419	0.230231	0.228823	0.230197	0.233211	0.233035	0.234731	0.233645	0.237785	0.240625	0.239475	0.255568	0.27132	0.265126	0.250372	0.236861	0.233982	0.259648	0.362311	0.429038	0.388254	0.326018
0	0	0	0	0	0	0	0	0	0	0	0	0	0	0	0.209805	0.206848	0.203926	0.21248	0.211343	0.215198	0.223275	0.213067	0.269252	0.387565	0.310175	0.228242	0.207217	0.223289	0.231756	0.234911	0.236712	0.234647	0.230992	0.234995	0.237425	0.242272	0.247148	0.252313	0.258267	0.266756	0.264165	0.251127	0.231717	0.241436	0.252956	0.278051	0.316046	0.336488	0.326036
0	0	0	0	0	0	0	0	0	0	0	0	0	0	0.196476	0.211903	0.211316	0.214408	0.216953	0.216875	0.216778	0.211804	0.20981	0.256341	0.465361	0.280367	0.229646	0.205184	0.224626	0.232673	0.229376	0.231214	0.233699	0.241531	0.245619	0.251094	0.249743	0.245607	0.255355	0.25677	0.259269	0.260883	0.257146	0.254787	0.252773	0.256806	0.257657	0.273493	0.294077	0.288606
0	0	0	0	0	0	0	0	0	0	0	0	0	0	0.200294	0.212435	0.208568	0.215588	0.215915	0.216696	0.219024	0.214798	0.215263	0.225952	0.325122	0.279866	0.241524	0.219764	0.220646	0.230594	0.233164	0.233284	0.232816	0.242957	0.248668	0.254216	0.25638	0.256643	0.255927	0.259214	0.260899	0.261631	0.263506	0.265025	0.267366	0.261412	0.258371	0.26413	0.269334	0.276547
0	0	0	0	0	0	0	0	0	0	0	0	0	0	0.185604	0.19394	0.202823	0.20801	0.215327	0.219745	0.221401	0.22584	0.222988	0.229347	0.264382	0.253962	0.219649	0.214786	0.213544	0.215044	0.232713	0.236048	0.235572	0.244338	0.248226	0.250706	0.252127	0.261656	0.269812	0.274897	0.28044	0.28496	0.279182	0.282795	0.280005	0.271843	0.269474	0.270112	0.27351	0.272158
0	0	0	0	0	0	0	0	0	0	0	0	0	0	0.190638	0.200118	0.200343	0.205908	0.214435	0.218775	0.228038	0.245557	0.237319	0.271145	0.281097	0.214159	0.204219	0.213878	0.221929	0.228732	0.237221	0.239062	0.238954	0.240109	0.249459	0.258018	0.259735	0.269409	0.284887	0.29088	0.297234	0.301654	0.298689	0.293892	0.29301	0.288432	0.284257	0.277723	0.27635	0.27391
0	0	0	0	0	0	0	0	0	0	0	0	0	0	0.197356	0.193723	0.19859	0.205533	0.21117	0.213765	0.222363	0.2252	0.21294	0.239497	0.240987	0.215613	0.21434	0.217414	0.228313	0.238036	0.244702	0.244663	0.242889	0.241478	0.253264	0.261981	0.269925	0.278437	0.281266	0.288988	0.294493	0.298843	0.311882	0.306785	0.312527	0.311375	0.304244	0.303664	0.301801	0.298456
0	0	0	0	0	0	0	0	0	0	0	0	0	0	0.190529	0.193645	0.199496	0.203714	0.203869	0.217857	0.223513	0.215701	0.220693	0.242554	0.217428	0.220023	0.226564	0.228039	0.238067	0.244595	0.245326	0.243248	0.247299	0.248927	0.250282	0.255448	0.255138	0.25861	0.262915	0.270319	0.278951	0.282591	0.289648	0.292282	0.298459	0.307971	0.32016	0.308636	0.313707	0.29907
0	0	0	0	0	0	0	0	0	0	0	0	0	0	0.189279	0.191488	0.191564	0.197716	0.208235	0.217515	0.217516	0.211904	0.222395	0.226229	0.223379	0.224401	0.227251	0.233044	0.245006	0.244387	0.240088	0.238959	0.244684	0.247979	0.248024	0.243739	0.247473	0.250037	0.253429	0.254233	0.261717	0.268125	0.274615	0.276189	0.258437	0.287281	0.275577	0.280469	0.264991	0.258877
0	0	0	0	0	0	0	0	0	0	0	0	0	0	0.187451	0.187903	0.191271	0.190746	0.208353	0.206514	0.213547	0.215603	0.219446	0.225682	0.228496	0.227793	0.231995	0.240042	0.236849	0.233666	0.23505	0.248902	0.249164	0.24625	0.247342	0.248122	0.250558	0.250877	0.256351	0.255821	0.25824	0.258815	0.25689	0.255401	0.251172	0.264885	0.268489	0.255756	0.249921	0.248239
0	0	0	0	0	0	0	0	0	0	0	0	0	0	0.192256	0.189765	0.18869	0.223055	0.209806	0.192675	0.208183	0.21074	0.218786	0.22869	0.230399	0.234721	0.235048	0.233415	0.233525	0.234929	0.244979	0.253305	0.246982	0.245496	0.248168	0.254765	0.255442	0.253154	0.254012	0.255669	0.256161	0.256776	0.258701	0.259166	0.263659	0.269247	0.261229	0.262168	0.260246	0.262646
0	0	0	0	0	0	0	0	0	0	0	0	0	0	0.192193	0.190577	0.193328	0.20515	0.206855	0.199902	0.211449	0.212853	0.22539	0.223802	0.22466	0.231104	0.22398	0.224796	0.229066	0.233567	0.235316	0.243891	0.241819	0.244076	0.244863	0.251042	0.249532	0.244866	0.245907	0.252821	0.255219	0.255684	0.256795	0.260156	0.263581	0.266515	0.257	0.261674	0.266277	0.261915
0	0	0	0	0	0	0	0	0	0	0	0	0	0	0.191915	0.190798	0.195356	0.20317	0.207532	0.202817	0.206914	0.221253	0.212151	0.210147	0.216328	0.212492	0.21328	0.220886	0.228288	0.225461	0.228872	0.232942	0.237357	0.23874	0.238478	0.236983	0.234743	0.233217	0.23809	0.249422	0.251957	0.248167	0.24802	0.253911	0.256687	0.252206	0.260809	0.261951	0.266291	0.258847
0	0	0	0	0	0	0	0	0	0	0	0	0	0	0	0.188715	0.199291	0.206057	0.202119	0.210956	0.217182	0.213175	0.205044	0.213516	0.21703	0.209396	0.206296	0.21758	0.224787	0.22763	0.227765	0.229911	0.233627	0.236836	0.237195	0.235048	0.237269	0.235718	0.24259	0.25007	0.25142	0.248551	0.245137	0.249255	0.253089	0.250203	0.25726	0.258451	0.260768	0.26375
0	0	0	0	0	0	0	0	0	0	0	0	0	0	0	0.192213	0.20061	0.207701	0.204827	0.210836	0.208832	0.203145	0.203367	0.21405	0.212108	0.206893	0.205106	0.207509	0.216493	0.223165	0.223324	0.229709	0.233787	0.235853	0.234609	0.239459	0.242897	0.237636	0.243228	0.246796	0.24692	0.245219	0.243175	0.244279	0.249809	0.255047	0.256114	0.256317	0.25929	0.26235
0	0	0	0	0	0	0	0	0	0	0	0	0	0	0	0.186412	0.197349	0.200227	0.200625	0.20809	0.203627	0.204207	0.207895	0.214106	0.211384	0.208732	0.209932	0.208626	0.211343	0.221086	0.225048	0.227433	0.231275	0.232646	0.234012	0.239374	0.239995	0.23575	0.241432	0.246317	0.241985	0.239968	0.243373	0.246732	0.245958	0.249588	0.250568	0.252727	0.254939	0.258154
0	0	0	0	0	0	0	0	0	0	0	0	0	0	0	0	0.194918	0.194878	0.198791	0.202682	0.201711	0.199211	0.204738	0.207473	0.205066	0.209539	0.212489	0.20671	0.215332	0.24178	0.228368	0.222349	0.222761	0.229141	0.234463	0.232022	0.230434	0.230323	0.237533	0.244652	0.241803	0.238249	0.243773	0.244737	0.242884	0.245001	0.245639	0.247194	0.25075	0.250108
0	0	0	0	0	0	0	0	0	0	0	0	0	0	0	0	0	0.192921	0.198412	0.198773	0.199439	0.200339	0.202276	0.20207	0.204892	0.213263	0.212143	0.205539	0.214747	0.229641	0.221023	0.214531	0.214666	0.222229	0.231326	0.225999	0.222832	0.224873	0.22802	0.234167	0.234719	0.23555	0.239011	0.236653	0.235132	0.241759	0.245718	0.243971	0.245982	0.248481
0	0	0	0	0	0	0	0	0	0	0	0	0	0	0	0	0	0	0.191172	0.194685	0.19042	0.196059	0.190903	0.197252	0.201542	0.200887	0.20553	0.198924	0.196745	0.194886	0.205252	0.20708	0.206099	0.211205	0.213185	0.21283	0.215448	0.218215	0.218433	0.223089	0.225796	0.226224	0.228154	0.227653	0.226598	0.229651	0.232381	0.233661	0.236868	0.236942
0	0	0	0	0	0	0	0	0	0	0	0	0	0	0	0	0	0	0	0.181814	0.183352	0.181536	0.181935	0.190692	0.190225	0.184219	0.190991	0.186917	0.186078	0.189528	0.192405	0.198383	0.194975	0.195288	0.197384	0.198124	0.202642	0.208876	0.20966	0.212738	0.217303	0.215811	0.213799	0.212571	0.213647	0.213889	0.212361	0.215016	0.220907	0.227264
0	0	0	0	0	0	0	0	0	0	0	0	0	0	0	0	0	0	0	0	0	0	0	0	0	0	0	0	0	0	0	0	0	0	0	0	0	0	0	0	0	0	0	0	0	0	0	0	0	0
0	0	0	0	0	0	0	0	0	0	0	0	0	0	0	0	0	0	0	0	0	0	0	0	0	0	0	0	0	0	0	0	0	0	0	0	0	0	0	0	0	0	0	0	0	0	0	0	0	0
0	0	0	0	0	0	0	0	0	0	0	0	0	0	0	0	0	0	0	0	0	0	0	0	0	0	0	0	0	0	0	0	0	0	0	0	0	0	0	0	0	0	0	0	0	0	0	0	0	0
0	0	0	0	0	0	0	0	0	0	0	0	0	0	0	0	0	0	0	0	0	0	0	0	0	0	0	0	0	0	0	0	0	0	0	0	0	0	0	0	0	0	0	0	0	0	0	0	0	0
0	0	0	0	0	0	0	0	0	0	0	0	0	0	0	0	0	0	0	0	0	0	0	0	0	0	0	0	0	0	0	0	0	0	0	0	0	0	0	0	0	0	0	0	0	0	0	0	0	0
0	0	0	0	0	0	0	0	0	0	0	0	0	0	0	0	0	0	0	0	0	0	0	0	0	0	0	0	0	0	0	0	0	0	0	0	0	0	0	0	0	0	0	0	0	0	0	0	0	0
0	0	0	0	0	0	0	0	0	0	0	0	0	0	0	0	0	0	0	0	0	0	0	0	0	0	0	0	0	0	0	0	0	0	0	0	0	0	0	0	0	0	0	0	0	0	0	0	0	0
0	0	0	0	0	0	0	0	0	0	0	0	0	0	0	0	0	0	0	0	0	0	0	0	0	0	0	0	0	0	0	0	0	0	0	0	0	0	0	0	0	0	0	0	0	0	0	0	0	0
0	0	0	0	0	0	0	0	0	0	0	0	0	0	0	0	0	0	0	0	0	0	0	0	0	0	0	0	0	0	0	0	0	0	0	0	0	0	0	0	0	0	0	0	0	0	0	0	0	0
0	0	0	0	0	0	0	0	0	0	0	0	0	0	0	0	0	0	0	0	0	0	0	0	0	0	0	0	0	0	0	0	0	0	0	0	0	0	0	0	0	0	0	0	0	0	0	0	0	0
0	0	0	0	0	0	0	0	0	0	0	0	0	0	0	0	0	0	0	0	0	0	0	0	0	0	0	0	0	0	0	0	0	0	0	0	0	0	0	0	0	0	0	0	0	0	0	0	0	0
0	0	0	0	0	0	0	0	0	0	0	0	0	0	0	0	0	0	0	0	0	0	0	0	0	0	0	0	0	0	0	0	0	0	0	0	0	0	0	0	0	0	0	0	0	0	0	0	0	0
0	0	0	0	0	0	0	0	0	0	0	0	0	0	0	0	0	0	0	0	0	0	0	0	0	0	0	0	0	0	0	0	0	0	0	0	0	0	0	0	0	0	0	0	0	0	0	0	0	0
0	0	0	0	0	0	0	0	0	0	0	0	0	0	0	0	0	0	0	0	0	0	0	0	0	0	0	0	0	0	0	0	0	0	0	0	0	0	0	0	0	0	0	0	0	0	0	0	0	0
0	0	0	0	0	0	0	0	0	0	0	0	0	0	0	0	0	0	0	0	0	0	0	0	0	0	0	0	0	0	0	0	0	0	0	0	0	0	0	0	0	0	0	0	0	0	0	0	0	0
Slice10
0	0	0	0	0	0	0	0	0	0	0	0	0	0	0	0	0	0	0	0	0	0	0	0	0	0	0	0	0	0	0	0	0	0	0	0	0	0	0	0	0	0	0	0	0	0	0	0	0	0
0	0	0	0	0	0	0	0	0	0	0	0	0	0	0	0	0	0	0	0	0	0	0	0	0	0	0	0	0	0	0	0	0	0	0	0	0	0	0	0	0	0	0	0	0	0	0	0	0	0
0	0	0	0	0	0	0	0	0	0	0	0	0	0	0	0	0	0	0	0	0	0	0	0	0	0	0	0	0	0	0	0	0	0	0	0	0	0	0	0	0	0	0	0	0	0	0	0	0	0
0	0	0	0	0	0	0	0	0	0	0	0	0	0	0	0	0	0	0	0	0	0	0	0	0	0	0	0	0	0	0	0	0	0	0	0	0	0	0	0	0	0	0	0	0	0	0	0	0	0
0	0	0	0	0	0	0	0	0	0	0	0	0	0	0	0	0	0	0	0	0	0	0	0	0	0	0	0	0	0	0	0	0	0	0	0	0	0	0	0	0	0	0	0	0	0	0	0	0	0
0	0	0	0	0	0	0	0	0	0	0	0	0	0	0	0	0	0	0	0	0	0	0	0	0	0	0	0	0	0	0	0	0	0	0	0	0	0	0	0	0	0	0	0	0	0	0	0	0	0
0	0	0	0	0	0	0	0	0	0	0	0	0	0	0	0	0	0	0	0	0	0	0	0	0	0	0	0	0	0	0	0	0	0	0	0	0	0	0	0	0	0	0	0	0	0	0	0	0	0
0	0	0	0	0	0	0	0	0	0	0	0	0	0	0	0	0	0	0	0	0	0	0	0	0	0	0	0	0	0	0	0	0	0	0	0	0	0	0	0	0	0	0	0	0	0	0	0	0	0
0	0	0	0	0	0	0	0	0	0	0	0	0	0	0	0	0	0	0	0	0	0	0	0	0	0	0	0	0	0	0	0	0	0	0	0	0	0	0	0	0	0	0	0	0	0	0	0	0	0
0	0	0	0	0	0	0	0	0	0	0	0	0	0	0	0	0	0	0	0	0	0	0	0	0	0	0	0	0	0	0	0	0	0	0	0	0	0	0	0	0	0	0	0	0	0	0	0	0	0
0	0	0	0	0	0	0	0	0	0	0	0	0	0	0	0	0	0	0	0	0	0	0	0	0	0	0	0	0	0	0	0	0	0	0	0	0	0	0	0	0	0	0	0	0	0	0	0	0	0
0	0	0	0	0	0	0	0	0	0	0	0	0	0	0	0	0	0	0	0	0	0	0	0	0	0	0	0	0	0	0	0	0	0	0	0	0	0	0	0	0	0	0	0	0	0	0	0	0	0
0	0	0	0	0	0	0	0	0	0	0	0	0	0	0	0	0	0	0	0	0	0	0	0	0	0	0	0	0	0	0	0	0	0	0	0	0	0	0	0	0	0	0	0	0	0	0	0	0	0
0	0	0	0	0	0	0	0	0	0	0	0	0	0	0	0	0	0	0	0	0	0	0	0	0	0	0	0	0	0	0	0	0	0	0	0	0	0	0	0	0	0	0	0	0	0	0	0	0	0
0	0	0	0	0	0	0	0	0	0	0	0	0	0	0	0	0	0	0	0	0	0	0	0	0	0	0	0	0	0	0	0	0	0	0	0	0	0	0	0	0	0	0	0	0	0	0	0	0	0
0	0	0	0	0	0	0	0	0	0	0	0	0	0	0	0	0	0	0	0	0	0	0	0	0	0	0	0	0	0	0	0	0	0	0	0	0	0	0	0	0	0	0	0	0	0	0	0	0	0
0	0	0	0	0	0	0	0	0	0	0	0	0	0	0	0	0	0	0	0	0	0	0	0	0	0	0	0	0	0	0	0	0	0	0	0	0	0	0	0	0	0	0	0	0	0	0	0	0	0
0	0	0	0	0	0	0	0	0	0	0	0	0	0	0	0	0	0	0	0	0	0	0	0	0	0	0	0	0	0	0	0	0	0	0	0	0	0	0	0	0	0	0	0	0	0	0	0	0	0
0	0	0	0	0	0	0	0	0	0	0	0	0	0	0	0	0	0	0	0	0	0	0	0	0	0	0	0	0	0	0	0	0	0	0	0	0	0	0	0	0	0	0	0	0	0	0	0	0	0
0	0	0	0	0	0	0	0	0	0	0	0	0	0	0	0	0	0	0	0	0	0	0	0	0	0	0	0	0	0	0	0	0	0	0	0	0	0	0	0	0	0	0	0	0	0	0	0	0	0
0	0	0	0	0	0	0	0	0	0	0	0	0	0	0	0	0	0	0	0	0	0	0	0	0	0	0	0	0	0	0	0	0	0	0	0	0	0	0	0	0	0	0	0	0	0	0	0	0	0
0	0	0	0	0	0	0	0	0	0	0	0	0	0	0	0	0	0	0	0	0	0	0	0	0	0	0	0	0	0	0	0	0	0.221826	0.221386	0.228223	0.222068	0.220714	0.214475	0.217795	0.22806	0.238849	0.250928	0.25931	0.261972	0.263833	0.262577	0.258772	0.261258	0.254166
0	0	0	0	0	0	0	0	0	0	0	0	0	0	0	0	0	0	0	0	0	0	0	0	0	0.219639	0.22119	0.221506	0.218397	0.214065	0.218359	0.228132	0.231114	0.235409	0.245797	0.268309	0.278009	0.291372	0.308197	0.302213	0.298539	0.297101	0.296714	0.269524	0.259698	0.26105	0.251929	0.247395	0.264908	0.265841
0	0	0	0	0	0	0	0	0	0	0	0	0	0	0	0	0	0	0	0	0	0.209066	0.213516	0.223972	0.226544	0.230809	0.233219	0.231796	0.229358	0.22351	0.215935	0.21918	0.232877	0.246013	0.316503	0.374099	0.405884	0.414733	0.439565	0.448381	0.428446	0.430396	0.433735	0.401322	0.324051	0.283706	0.271073	0.262566	0.274291	0.275191
0	0	0	0	0	0	0	0	0	0	0	0	0	0	0	0	0	0	0.204377	0.202399	0.204028	0.206771	0.212412	0.222271	0.22761	0.231497	0.23782	0.236853	0.234074	0.233811	0.224471	0.213092	0.244394	0.337505	0.389703	0.400696	0.402854	0.316103	0.301978	0.284893	0.29883	0.313883	0.328984	0.296836	0.417752	0.268985	0.25823	0.264708	0.265156	0.256061
0	0	0	0	0	0	0	0	0	0	0	0	0	0	0	0	0	0.203903	0.207041	0.21039	0.206116	0.216038	0.222405	0.221523	0.22475	0.230094	0.237757	0.242778	0.235817	0.226686	0.221309	0.228415	0.259412	0.344586	0.294341	0.398224	0.285071	0.275562	0.25969	0.252721	0.248141	0.256261	0.259738	0.253148	0.28255	0.275169	0.26394	0.231226	0.241043	0.252591
0	0	0	0	0	0	0	0	0	0	0	0	0	0	0	0	0	0.201287	0.206877	0.213034	0.216346	0.220432	0.226962	0.232813	0.231332	0.231624	0.236369	0.236196	0.230373	0.222355	0.22145	0.228478	0.240039	0.264745	0.3157	0.338083	0.284172	0.266487	0.253464	0.240513	0.238183	0.242171	0.244312	0.248857	0.264799	0.306724	0.271276	0.222019	0.204879	0.240894
0	0	0	0	0	0	0	0	0	0	0	0	0	0	0	0	0.206069	0.208201	0.211987	0.214148	0.216599	0.222465	0.23041	0.232852	0.240181	0.2373	0.231233	0.231619	0.230744	0.229682	0.222981	0.230881	0.237284	0.243279	0.256022	0.260312	0.252914	0.253025	0.247909	0.250237	0.255231	0.250969	0.247949	0.236044	0.249828	0.272787	0.327785	0.335094	0.211172	0.230902
0	0	0	0	0	0	0	0	0	0	0	0	0	0	0	0	0.217776	0.217057	0.215951	0.218637	0.219856	0.224486	0.224733	0.232024	0.2378	0.2298	0.229705	0.235366	0.232962	0.232828	0.232673	0.235123	0.241631	0.243377	0.243553	0.244603	0.241093	0.237994	0.23738	0.247383	0.260721	0.264553	0.256807	0.245806	0.250683	0.2429	0.270654	0.361717	0.279782	0.226367
0	0	0	0	0	0	0	0	0	0	0	0	0	0	0	0.216818	0.218481	0.216978	0.220501	0.224275	0.224407	0.21573	0.213674	0.225971	0.243055	0.23128	0.224636	0.231695	0.238539	0.237234	0.238578	0.238494	0.238223	0.230524	0.229312	0.236391	0.238711	0.238868	0.229543	0.230251	0.255249	0.258029	0.254056	0.250274	0.250641	0.242746	0.258298	0.318277	0.342973	0.25376
0	0	0	0	0	0	0	0	0	0	0	0	0	0	0	0.222806	0.217798	0.217596	0.222731	0.215983	0.218989	0.220802	0.211931	0.212542	0.264513	0.316366	0.238938	0.22701	0.245436	0.245365	0.243307	0.242121	0.242375	0.238126	0.2389	0.2435	0.248773	0.25173	0.253513	0.252318	0.261201	0.26076	0.255122	0.253297	0.251848	0.251712	0.248857	0.261807	0.309026	0.284342
0	0	0	0	0	0	0	0	0	0	0	0	0	0	0.2024	0.222892	0.227226	0.218601	0.220109	0.217383	0.219156	0.215154	0.20839	0.222476	0.347938	0.282127	0.332377	0.25719	0.246828	0.246402	0.243088	0.241557	0.243107	0.24799	0.247148	0.249181	0.251637	0.25375	0.260019	0.256901	0.263537	0.259804	0.262893	0.259883	0.255563	0.251323	0.245819	0.264422	0.287714	0.275936
0	0	0	0	0	0	0	0	0	0	0	0	0	0	0.202532	0.219831	0.22352	0.225662	0.222596	0.22009	0.226451	0.218836	0.220159	0.226785	0.297711	0.300196	0.266123	0.246135	0.243436	0.239883	0.239689	0.239944	0.24343	0.241109	0.243066	0.249384	0.244587	0.250665	0.25245	0.254234	0.255162	0.255898	0.252363	0.258577	0.258375	0.250425	0.250044	0.257844	0.257504	0.261581
0	0	0	0	0	0	0	0	0	0	0	0	0	0	0.193749	0.204596	0.211742	0.2221	0.225691	0.221034	0.222733	0.228294	0.228574	0.23344	0.242256	0.343029	0.244172	0.234453	0.232096	0.230342	0.231412	0.236811	0.23588	0.235638	0.242296	0.242326	0.242998	0.248064	0.253019	0.25693	0.260328	0.261461	0.256783	0.256836	0.258081	0.255017	0.25719	0.265746	0.264156	0.259978
0	0	0	0	0	0	0	0	0	0	0	0	0	0	0.199966	0.203649	0.206069	0.215633	0.224359	0.222783	0.229911	0.237624	0.236312	0.232607	0.23456	0.248775	0.214932	0.217861	0.226289	0.228856	0.232264	0.233278	0.233319	0.233522	0.239911	0.243595	0.248601	0.254189	0.259434	0.259281	0.267037	0.269936	0.270453	0.267713	0.265939	0.269241	0.267043	0.265113	0.261256	0.25511
0	0	0	0	0	0	0	0	0	0	0	0	0	0	0.200512	0.19759	0.206777	0.208163	0.214539	0.216849	0.22779	0.228984	0.226691	0.222366	0.222224	0.227825	0.221451	0.218473	0.217502	0.23015	0.235359	0.236848	0.234023	0.233062	0.24305	0.249024	0.251627	0.257467	0.260005	0.265182	0.276375	0.282727	0.295901	0.287332	0.282284	0.280858	0.279914	0.279762	0.270132	0.267204
0	0	0	0	0	0	0	0	0	0	0	0	0	0	0.196457	0.202572	0.204521	0.205311	0.211753	0.217823	0.231866	0.223121	0.219367	0.220371	0.217806	0.21797	0.217317	0.218183	0.223348	0.233658	0.240936	0.239149	0.236134	0.240599	0.245241	0.247187	0.250344	0.250026	0.255576	0.259146	0.267165	0.30485	0.280442	0.351805	0.285145	0.279215	0.273813	0.300801	0.282282	0.267451
0	0	0	0	0	0	0	0	0	0	0	0	0	0	0.193141	0.199052	0.194746	0.201338	0.215716	0.218668	0.229839	0.218636	0.220346	0.222175	0.219029	0.222126	0.224119	0.222406	0.230499	0.236974	0.238426	0.238356	0.23707	0.240143	0.242916	0.244835	0.247709	0.247435	0.250274	0.252166	0.25262	0.274271	0.264763	0.282839	0.273869	0.285092	0.277809	0.268833	0.260757	0.252449
0	0	0	0	0	0	0	0	0	0	0	0	0	0	0.190807	0.193088	0.196302	0.203526	0.217542	0.214012	0.211696	0.220235	0.219984	0.223129	0.225425	0.225208	0.225489	0.223317	0.227093	0.229833	0.233315	0.235972	0.237939	0.242765	0.240908	0.246259	0.247641	0.249728	0.25834	0.257903	0.255957	0.255276	0.252712	0.252155	0.247394	0.275251	0.261495	0.259445	0.252773	0.246405
0	0	0	0	0	0	0	0	0	0	0	0	0	0	0.194474	0.193306	0.201695	0.20923	0.205263	0.203687	0.207515	0.206304	0.215479	0.223605	0.229438	0.228869	0.224019	0.218589	0.225111	0.233296	0.236204	0.242996	0.240409	0.244594	0.248022	0.2506	0.249108	0.246429	0.253403	0.260649	0.25558	0.255834	0.252155	0.252784	0.256922	0.256664	0.260805	0.25438	0.250948	0.260963
0	0	0	0	0	0	0	0	0	0	0	0	0	0	0.193902	0.19256	0.198255	0.203902	0.211466	0.205442	0.210019	0.209558	0.222178	0.223045	0.223394	0.213632	0.209546	0.214729	0.227709	0.230531	0.237891	0.239714	0.245118	0.246138	0.244366	0.245398	0.245821	0.244432	0.246202	0.251939	0.25399	0.252744	0.252779	0.254616	0.25694	0.256064	0.251385	0.251057	0.254745	0.255098
0	0	0	0	0	0	0	0	0	0	0	0	0	0	0.198602	0.198455	0.198418	0.211976	0.215666	0.205947	0.209719	0.218845	0.217732	0.217107	0.208592	0.201766	0.204473	0.218184	0.227545	0.225009	0.228109	0.232314	0.238317	0.241097	0.239946	0.238744	0.240128	0.235482	0.239527	0.245255	0.249822	0.249536	0.245917	0.250118	0.251823	0.251464	0.255418	0.256767	0.255818	0.25338
0	0	0	0	0	0	0	0	0	0	0	0	0	0	0	0.195119	0.19897	0.212627	0.211854	0.215859	0.215509	0.215322	0.214087	0.213579	0.210129	0.20927	0.214295	0.221817	0.225441	0.226128	0.227874	0.231068	0.232989	0.231363	0.23276	0.243503	0.245096	0.238365	0.239241	0.245277	0.248759	0.248488	0.243963	0.246145	0.249334	0.249467	0.251808	0.252325	0.255218	0.257387
0	0	0	0	0	0	0	0	0	0	0	0	0	0	0	0.194023	0.203945	0.20624	0.216828	0.209768	0.208996	0.20501	0.211819	0.218754	0.215061	0.215382	0.220909	0.222597	0.220849	0.223058	0.226687	0.22737	0.227553	0.235757	0.228786	0.246362	0.257587	0.235464	0.237828	0.241202	0.243256	0.246848	0.243756	0.245023	0.250704	0.251071	0.249405	0.249482	0.255262	0.253523
0	0	0	0	0	0	0	0	0	0	0	0	0	0	0	0.198371	0.198294	0.21083	0.20268	0.206543	0.205996	0.205376	0.208923	0.220783	0.22024	0.213796	0.217051	0.219441	0.221381	0.220851	0.226102	0.227384	0.230411	0.231807	0.232942	0.240508	0.238424	0.234913	0.23754	0.242013	0.241432	0.244487	0.249051	0.245508	0.249583	0.249407	0.247732	0.249462	0.244992	0.251973
0	0	0	0	0	0	0	0	0	0	0	0	0	0	0	0	0.198151	0.19795	0.19954	0.201694	0.203723	0.205015	0.206996	0.210211	0.210412	0.21505	0.215104	0.217568	0.222698	0.239222	0.227551	0.223929	0.2247	0.227871	0.235218	0.235523	0.231561	0.227098	0.234559	0.244262	0.239546	0.244203	0.243415	0.244181	0.243972	0.245314	0.245118	0.243985	0.245623	0.247642
0	0	0	0	0	0	0	0	0	0	0	0	0	0	0	0	0	0.203203	0.205092	0.20523	0.205881	0.207167	0.210354	0.208835	0.21176	0.217561	0.216215	0.212832	0.217751	0.230709	0.221513	0.218854	0.218372	0.222424	0.231652	0.226578	0.228633	0.223394	0.227865	0.23498	0.238378	0.240246	0.23712	0.234125	0.235496	0.241749	0.242557	0.238287	0.240353	0.244176
0	0	0	0	0	0	0	0	0	0	0	0	0	0	0	0	0	0	0.200846	0.199471	0.197774	0.200847	0.202451	0.205678	0.20835	0.208648	0.209198	0.208361	0.205216	0.19957	0.207653	0.211592	0.211536	0.215581	0.218955	0.22002	0.220642	0.22105	0.220536	0.223047	0.226345	0.230351	0.231483	0.229583	0.228725	0.229135	0.229877	0.231567	0.23507	0.240357
0	0	0	0	0	0	0	0	0	0	0	0	0	0	0	0	0	0	0	0.19119	0.188445	0.190994	0.19578	0.199401	0.200148	0.201199	0.2031	0.198785	0.194613	0.194218	0.198453	0.202607	0.20207	0.200797	0.20184	0.209223	0.210453	0.214359	0.21826	0.219034	0.216029	0.217585	0.22207	0.223828	0.221195	0.218402	0.21853	0.221942	0.223345	0.226924
0	0	0	0	0	0	0	0	0	0	0	0	0	0	0	0	0	0	0	0	0	0	0	0	0	0	0	0	0	0	0	0	0	0	0	0	0	0	0	0	0	0	0	0	0	0	0	0	0	0
0	0	0	0	0	0	0	0	0	0	0	0	0	0	0	0	0	0	0	0	0	0	0	0	0	0	0	0	0	0	0	0	0	0	0	0	0	0	0	0	0	0	0	0	0	0	0	0	0	0
0	0	0	0	0	0	0	0	0	0	0	0	0	0	0	0	0	0	0	0	0	0	0	0	0	0	0	0	0	0	0	0	0	0	0	0	0	0	0	0	0	0	0	0	0	0	0	0	0	0
0	0	0	0	0	0	0	0	0	0	0	0	0	0	0	0	0	0	0	0	0	0	0	0	0	0	0	0	0	0	0	0	0	0	0	0	0	0	0	0	0	0	0	0	0	0	0	0	0	0
0	0	0	0	0	0	0	0	0	0	0	0	0	0	0	0	0	0	0	0	0	0	0	0	0	0	0	0	0	0	0	0	0	0	0	0	0	0	0	0	0	0	0	0	0	0	0	0	0	0
0	0	0	0	0	0	0	0	0	0	0	0	0	0	0	0	0	0	0	0	0	0	0	0	0	0	0	0	0	0	0	0	0	0	0	0	0	0	0	0	0	0	0	0	0	0	0	0	0	0
0	0	0	0	0	0	0	0	0	0	0	0	0	0	0	0	0	0	0	0	0	0	0	0	0	0	0	0	0	0	0	0	0	0	0	0	0	0	0	0	0	0	0	0	0	0	0	0	0	0
0	0	0	0	0	0	0	0	0	0	0	0	0	0	0	0	0	0	0	0	0	0	0	0	0	0	0	0	0	0	0	0	0	0	0	0	0	0	0	0	0	0	0	0	0	0	0	0	0	0
0	0	0	0	0	0	0	0	0	0	0	0	0	0	0	0	0	0	0	0	0	0	0	0	0	0	0	0	0	0	0	0	0	0	0	0	0	0	0	0	0	0	0	0	0	0	0	0	0	0
0	0	0	0	0	0	0	0	0	0	0	0	0	0	0	0	0	0	0	0	0	0	0	0	0	0	0	0	0	0	0	0	0	0	0	0	0	0	0	0	0	0	0	0	0	0	0	0	0	0
0	0	0	0	0	0	0	0	0	0	0	0	0	0	0	0	0	0	0	0	0	0	0	0	0	0	0	0	0	0	0	0	0	0	0	0	0	0	0	0	0	0	0	0	0	0	0	0	0	0
0	0	0	0	0	0	0	0	0	0	0	0	0	0	0	0	0	0	0	0	0	0	0	0	0	0	0	0	0	0	0	0	0	0	0	0	0	0	0	0	0	0	0	0	0	0	0	0	0	0
0	0	0	0	0	0	0	0	0	0	0	0	0	0	0	0	0	0	0	0	0	0	0	0	0	0	0	0	0	0	0	0	0	0	0	0	0	0	0	0	0	0	0	0	0	0	0	0	0	0
0	0	0	0	0	0	0	0	0	0	0	0	0	0	0	0	0	0	0	0	0	0	0	0	0	0	0	0	0	0	0	0	0	0	0	0	0	0	0	0	0	0	0	0	0	0	0	0	0	0
0	0	0	0	0	0	0	0	0	0	0	0	0	0	0	0	0	0	0	0	0	0	0	0	0	0	0	0	0	0	0	0	0	0	0	0	0	0	0	0	0	0	0	0	0	0	0	0	0	0
Slice11
0	0	0	0	0	0	0	0	0	0	0	0	0	0	0	0	0	0	0	0	0	0	0	0	0	0	0	0	0	0	0	0	0	0	0	0	0	0	0	0	0	0	0	0	0	0	0	0	0	0
0	0	0	0	0	0	0	0	0	0	0	0	0	0	0	0	0	0	0	0	0	0	0	0	0	0	0	0	0	0	0	0	0	0	0	0	0	0	0	0	0	0	0	0	0	0	0	0	0	0
0	0	0	0	0	0	0	0	0	0	0	0	0	0	0	0	0	0	0	0	0	0	0	0	0	0	0	0	0	0	0	0	0	0	0	0	0	0	0	0	0	0	0	0	0	0	0	0	0	0
0	0	0	0	0	0	0	0	0	0	0	0	0	0	0	0	0	0	0	0	0	0	0	0	0	0	0	0	0	0	0	0	0	0	0	0	0	0	0	0	0	0	0	0	0	0	0	0	0	0
0	0	0	0	0	0	0	0	0	0	0	0	0	0	0	0	0	0	0	0	0	0	0	0	0	0	0	0	0	0	0	0	0	0	0	0	0	0	0	0	0	0	0	0	0	0	0	0	0	0
0	0	0	0	0	0	0	0	0	0	0	0	0	0	0	0	0	0	0	0	0	0	0	0	0	0	0	0	0	0	0	0	0	0	0	0	0	0	0	0	0	0	0	0	0	0	0	0	0	0
0	0	0	0	0	0	0	0	0	0	0	0	0	0	0	0	0	0	0	0	0	0	0	0	0	0	0	0	0	0	0	0	0	0	0	0	0	0	0	0	0	0	0	0	0	0	0	0	0	0
0	0	0	0	0	0	0	0	0	0	0	0	0	0	0	0	0	0	0	0	0	0	0	0	0	0	0	0	0	0	0	0	0	0	0	0	0	0	0	0	0	0	0	0	0	0	0	0	0	0
0	0	0	0	0	0	0	0	0	0	0	0	0	0	0	0	0	0	0	0	0	0	0	0	0	0	0	0	0	0	0	0	0	0	0	0	0	0	0	0	0	0	0	0	0	0	0	0	0	0
0	0	0	0	0	0	0	0	0	0	0	0	0	0	0	0	0	0	0	0	0	0	0	0	0	0	0	0	0	0	0	0	0	0	0	0	0	0	0	0	0	0	0	0	0	0	0	0	0	0
0	0	0	0	0	0	0	0	0	0	0	0	0	0	0	0	0	0	0	0	0	0	0	0	0	0	0	0	0	0	0	0	0	0	0	0	0	0	0	0	0	0	0	0	0	0	0	0	0	0
0	0	0	0	0	0	0	0	0	0	0	0	0	0	0	0	0	0	0	0	0	0	0	0	0	0	0	0	0	0	0	0	0	0	0	0	0	0	0	0	0	0	0	0	0	0	0	0	0	0
0	0	0	0	0	0	0	0	0	0	0	0	0	0	0	0	0	0	0	0	0	0	0	0	0	0	0	0	0	0	0	0	0	0	0	0	0	0	0	0	0	0	0	0	0	0	0	0	0	0
0	0	0	0	0	0	0	0	0	0	0	0	0	0	0	0	0	0	0	0	0	0	0	0	0	0	0	0	0	0	0	0	0	0	0	0	0	0	0	0	0	0	0	0	0	0	0	0	0	0
0	0	0	0	0	0	0	0	0	0	0	0	0	0	0	0	0	0	0	0	0	0	0	0	0	0	0	0	0	0	0	0	0	0	0	0	0	0	0	0	0	0	0	0	0	0	0	0	0	0
0	0	0	0	0	0	0	0	0	0	0	0	0	0	0	0	0	0	0	0	0	0	0	0	0	0	0	0	0	0	0	0	0	0	0	0	0	0	0	0	0	0	0	0	0	0	0	0	0	0
0	0	0	0	0	0	0	0	0	0	0	0	0	0	0	0	0	0	0	0	0	0	0	0	0	0	0	0	0	0	0	0	0	0	0	0	0	0	0	0	0	0	0	0	0	0	0	0	0	0
0	0	0	0	0	0	0	0	0	0	0	0	0	0	0	0	0	0	0	0	0	0	0	0	0	0	0	0	0	0	0	0	0	0	0	0	0	0	0	0	0	0	0	0	0	0	0	0	0	0
0	0	0	0	0	0	0	0	0	0	0	0	0	0	0	0	0	0	0	0	0	0	0	0	0	0	0	0	0	0	0	0	0	0	0	0	0	0	0	0	0	0	0	0	0	0	0	0	0	0
0	0	0	0	0	0	0	0	0	0	0	0	0	0	0	0	0	0	0	0	0	0	0	0	0	0	0	0	0	0	0	0	0	0	0	0	0	0	0	0	0	0	0	0	0	0	0	0	0	0
0	0	0	0	0	0	0	0	0	0	0	0	0	0	0	0	0	0	0	0	0	0	0	0	0	0	0	0	0	0	0	0	0	0	0	0	0	0	0	0	0	0	0	0	0	0	0	0	0	0
0	0	0	0	0	0	0	0	0	0	0	0	0	0	0	0	0	0	0	0	0	0	0	0	0	0	0	0	0	0	0	0	0	0.206228	0.204364	0.200107	0.198266	0.204698	0.200264	0.20675	0.225335	0.236174	0.246236	0.251828	0.24569	0.239067	0.246323	0.25288	0.251961	0.241512
0	0	0	0	0	0	0	0	0	0	0	0	0	0	0	0	0	0	0	0	0	0	0	0	0	0.21182	0.21292	0.214983	0.208813	0.205212	0.206483	0.213075	0.213282	0.207021	0.217233	0.23127	0.255758	0.271869	0.277018	0.282797	0.283089	0.284342	0.28691	0.262051	0.233404	0.24206	0.241394	0.246062	0.250391	0.246657
0	0	0	0	0	0	0	0	0	0	0	0	0	0	0	0	0	0	0	0	0	0.203882	0.212308	0.220919	0.226744	0.231472	0.227601	0.221815	0.214925	0.211266	0.207554	0.207348	0.220651	0.236404	0.258583	0.302997	0.361346	0.385052	0.291648	0.288227	0.431958	0.420796	0.406449	0.336827	0.273922	0.242992	0.233826	0.237691	0.251975	0.255863
0	0	0	0	0	0	0	0	0	0	0	0	0	0	0	0	0	0	0.208679	0.202385	0.206174	0.204591	0.213153	0.219965	0.226079	0.229529	0.226694	0.228816	0.228935	0.228036	0.214282	0.208251	0.23097	0.275548	0.34597	0.374657	0.382595	0.294051	0.290144	0.284301	0.296511	0.296853	0.294817	0.297061	0.292621	0.262715	0.232105	0.239311	0.243484	0.245108
0	0	0	0	0	0	0	0	0	0	0	0	0	0	0	0	0	0.20982	0.209149	0.208326	0.213458	0.215386	0.220987	0.219048	0.219929	0.226191	0.229939	0.235086	0.233837	0.229774	0.228113	0.223883	0.240675	0.303527	0.404503	0.396111	0.294116	0.288872	0.271651	0.260241	0.258669	0.259215	0.259793	0.251709	0.283282	0.280049	0.244979	0.226472	0.232699	0.235539
0	0	0	0	0	0	0	0	0	0	0	0	0	0	0	0	0	0.193229	0.205472	0.214366	0.217347	0.225232	0.22173	0.221855	0.224542	0.226648	0.230715	0.229077	0.230354	0.227215	0.225741	0.228701	0.235542	0.248495	0.347296	0.377503	0.296721	0.268963	0.251553	0.248116	0.245689	0.252413	0.258767	0.243458	0.259374	0.27769	0.258707	0.219342	0.207206	0.236542
0	0	0	0	0	0	0	0	0	0	0	0	0	0	0	0	0.189809	0.203637	0.212103	0.209409	0.210202	0.213399	0.217565	0.222536	0.227117	0.225984	0.22813	0.228699	0.231305	0.234512	0.235752	0.236991	0.241354	0.237376	0.260511	0.280616	0.267451	0.2522	0.255661	0.253076	0.254191	0.262193	0.266237	0.253779	0.233602	0.231519	0.267956	0.238742	0.216263	0.241338
0	0	0	0	0	0	0	0	0	0	0	0	0	0	0	0	0.211578	0.218006	0.221285	0.214614	0.208323	0.210545	0.215164	0.218319	0.220069	0.221562	0.221491	0.227459	0.232829	0.236353	0.237432	0.238474	0.242622	0.236226	0.235534	0.241414	0.24099	0.248872	0.245492	0.252338	0.253689	0.26866	0.272474	0.26136	0.230422	0.200815	0.23176	0.292863	0.240256	0.22277
0	0	0	0	0	0	0	0	0	0	0	0	0	0	0	0.216209	0.222472	0.222607	0.220119	0.217033	0.210579	0.209722	0.211998	0.212799	0.218	0.221555	0.217264	0.231452	0.237282	0.241549	0.241506	0.237699	0.23688	0.230411	0.230883	0.238396	0.245442	0.248965	0.249666	0.251138	0.249981	0.247328	0.264147	0.269598	0.245822	0.231193	0.222802	0.251072	0.262131	0.217512
0	0	0	0	0	0	0	0	0	0	0	0	0	0	0	0.214944	0.222907	0.223794	0.218045	0.214212	0.212818	0.216004	0.214549	0.204292	0.223124	0.252686	0.232611	0.234276	0.242815	0.251988	0.248346	0.246043	0.253543	0.246412	0.245072	0.245311	0.25389	0.257645	0.257496	0.264168	0.262726	0.261712	0.264888	0.269008	0.262528	0.252732	0.247705	0.229711	0.246648	0.256462
0	0	0	0	0	0	0	0	0	0	0	0	0	0	0.198854	0.219764	0.223279	0.219922	0.216109	0.214976	0.215444	0.220158	0.214856	0.205943	0.231881	0.252468	0.306451	0.258968	0.273123	0.26607	0.257716	0.264833	0.273037	0.27573	0.262862	0.257609	0.256589	0.259825	0.258517	0.25972	0.26446	0.263162	0.264643	0.267618	0.265212	0.255344	0.248256	0.255195	0.254001	0.261628
0	0	0	0	0	0	0	0	0	0	0	0	0	0	0.190962	0.211343	0.220804	0.216614	0.216614	0.212928	0.214903	0.217063	0.224753	0.217999	0.246672	0.281793	0.29423	0.357387	0.293874	0.271591	0.259303	0.261274	0.271889	0.264875	0.256874	0.254697	0.254466	0.254024	0.25974	0.259145	0.254759	0.256407	0.258725	0.258051	0.257001	0.255661	0.258344	0.262829	0.253825	0.248863
0	0	0	0	0	0	0	0	0	0	0	0	0	0	0.182808	0.191819	0.206156	0.211924	0.211971	0.212153	0.214511	0.226788	0.228002	0.218984	0.234214	0.369333	0.295983	0.288737	0.315307	0.258328	0.248097	0.251286	0.251591	0.247112	0.246701	0.250783	0.251935	0.251922	0.255463	0.257492	0.25643	0.254302	0.256542	0.255847	0.256187	0.262205	0.26498	0.266214	0.266123	0.265449
0	0	0	0	0	0	0	0	0	0	0	0	0	0	0.188725	0.192816	0.200074	0.200482	0.208165	0.213011	0.225491	0.230715	0.222963	0.210142	0.219508	0.261248	0.333688	0.268143	0.253874	0.236159	0.235443	0.238988	0.242386	0.242979	0.24055	0.241158	0.245653	0.242634	0.245212	0.249201	0.258171	0.25658	0.259393	0.260399	0.261939	0.261241	0.260813	0.263225	0.261174	0.256749
0	0	0	0	0	0	0	0	0	0	0	0	0	0	0.185043	0.184881	0.193101	0.198251	0.206179	0.207266	0.225611	0.22754	0.219627	0.210606	0.214874	0.231287	0.240375	0.249232	0.233054	0.222259	0.228893	0.232459	0.240012	0.240759	0.242798	0.245508	0.249035	0.251502	0.256858	0.260385	0.275608	0.280453	0.28472	0.280528	0.27446	0.272146	0.274084	0.266933	0.266025	0.273151
0	0	0	0	0	0	0	0	0	0	0	0	0	0	0.184359	0.191185	0.191467	0.195314	0.20721	0.221368	0.229822	0.219965	0.214544	0.219424	0.222514	0.231228	0.233617	0.228221	0.22295	0.223779	0.235857	0.236211	0.238371	0.242646	0.244759	0.251902	0.254283	0.252016	0.250813	0.261396	0.274644	0.304216	0.301196	0.297038	0.304462	0.323666	0.332861	0.323533	0.298545	0.285537
0	0	0	0	0	0	0	0	0	0	0	0	0	0	0.179438	0.183502	0.189941	0.19492	0.209053	0.217602	0.22466	0.217627	0.218581	0.220109	0.220968	0.220726	0.221773	0.226165	0.23076	0.233321	0.240866	0.239929	0.238331	0.242864	0.24678	0.252763	0.255691	0.253019	0.251907	0.252729	0.261989	0.284533	0.324829	0.314115	0.291157	0.310198	0.316183	0.296352	0.290243	0.273441
0	0	0	0	0	0	0	0	0	0	0	0	0	0	0.187801	0.186671	0.192168	0.199518	0.211004	0.210126	0.208304	0.214899	0.220532	0.219558	0.221398	0.225918	0.225005	0.224161	0.228005	0.232471	0.235725	0.237841	0.244305	0.2475	0.247097	0.254133	0.250991	0.248346	0.253765	0.25836	0.261154	0.263198	0.25964	0.258336	0.25645	0.266894	0.27234	0.270939	0.259735	0.254392
0	0	0	0	0	0	0	0	0	0	0	0	0	0	0.189401	0.189551	0.198286	0.206951	0.203122	0.198865	0.206665	0.203105	0.212017	0.218671	0.225605	0.216956	0.21372	0.218241	0.227812	0.232589	0.238522	0.237825	0.243115	0.242465	0.246331	0.248789	0.242851	0.247874	0.252869	0.258996	0.262173	0.25081	0.250696	0.250938	0.254054	0.256136	0.261385	0.264297	0.256348	0.253187
0	0	0	0	0	0	0	0	0	0	0	0	0	0	0.194484	0.189845	0.197535	0.203847	0.204961	0.20518	0.208719	0.207865	0.217522	0.22408	0.217326	0.207025	0.206892	0.210338	0.228359	0.232917	0.232054	0.234613	0.241473	0.244189	0.245639	0.243319	0.244646	0.25097	0.251137	0.25407	0.25197	0.249307	0.25138	0.253353	0.25548	0.251729	0.254038	0.25865	0.25471	0.249834
0	0	0	0	0	0	0	0	0	0	0	0	0	0	0.201445	0.193572	0.194767	0.199843	0.204452	0.204793	0.207669	0.214164	0.21899	0.219094	0.20193	0.216318	0.213271	0.228077	0.228088	0.226682	0.229655	0.230909	0.236166	0.239573	0.238674	0.234373	0.229592	0.271212	0.252684	0.239031	0.24557	0.250594	0.248162	0.24676	0.251228	0.248198	0.252665	0.251771	0.249812	0.252194
0	0	0	0	0	0	0	0	0	0	0	0	0	0	0	0.193925	0.196462	0.204076	0.209293	0.211163	0.215902	0.214549	0.220142	0.217945	0.207391	0.222607	0.23737	0.237651	0.222819	0.227454	0.229271	0.233552	0.237217	0.237894	0.237621	0.242967	0.24532	0.247295	0.250169	0.242168	0.244574	0.249826	0.25178	0.249562	0.246599	0.249995	0.253386	0.253612	0.250192	0.255141
0	0	0	0	0	0	0	0	0	0	0	0	0	0	0	0.194761	0.19437	0.198581	0.208522	0.208633	0.206795	0.209478	0.21137	0.215736	0.218293	0.224436	0.240172	0.236008	0.230181	0.221175	0.22834	0.23053	0.229692	0.235616	0.227373	0.252387	0.261164	0.238263	0.245919	0.24129	0.242633	0.24776	0.249114	0.250849	0.248495	0.252005	0.250474	0.250114	0.249787	0.25174
0	0	0	0	0	0	0	0	0	0	0	0	0	0	0	0.193882	0.190659	0.205446	0.202086	0.208095	0.203256	0.206059	0.210948	0.216531	0.219886	0.216595	0.22451	0.251142	0.2297	0.224563	0.222933	0.222642	0.225679	0.231651	0.231476	0.246511	0.243767	0.233083	0.239485	0.240217	0.240205	0.24397	0.249198	0.246461	0.252098	0.252297	0.248145	0.248246	0.245972	0.250335
0	0	0	0	0	0	0	0	0	0	0	0	0	0	0	0	0.193486	0.19841	0.193382	0.203275	0.203933	0.199102	0.208611	0.213163	0.217292	0.215918	0.214431	0.22608	0.230129	0.227582	0.221083	0.225161	0.225493	0.225002	0.228525	0.228389	0.224945	0.225494	0.233004	0.234537	0.236826	0.243106	0.242903	0.241718	0.243415	0.245019	0.24446	0.244092	0.240325	0.246196
0	0	0	0	0	0	0	0	0	0	0	0	0	0	0	0	0	0.1937	0.201218	0.201175	0.199958	0.197588	0.206263	0.208499	0.207001	0.212502	0.211143	0.209782	0.211973	0.219736	0.215257	0.219862	0.220388	0.221503	0.225363	0.228999	0.224409	0.221104	0.224222	0.230033	0.235685	0.240074	0.2362	0.231969	0.236284	0.240576	0.241566	0.237906	0.238984	0.243548
0	0	0	0	0	0	0	0	0	0	0	0	0	0	0	0	0	0	0.197332	0.19828	0.191567	0.196731	0.208333	0.202264	0.202171	0.199655	0.203102	0.207484	0.208602	0.205138	0.20576	0.2124	0.215192	0.216408	0.218547	0.219498	0.217937	0.214909	0.21576	0.218431	0.221946	0.22538	0.226959	0.226667	0.229725	0.232373	0.234616	0.231455	0.23433	0.236822
0	0	0	0	0	0	0	0	0	0	0	0	0	0	0	0	0	0	0	0.189633	0.179297	0.19053	0.19247	0.194628	0.194046	0.196543	0.195814	0.195199	0.195343	0.190936	0.195963	0.203715	0.207912	0.202568	0.201493	0.204826	0.207193	0.207042	0.213121	0.209704	0.209059	0.21123	0.217558	0.22041	0.219433	0.219806	0.221047	0.224431	0.222838	0.229406
0	0	0	0	0	0	0	0	0	0	0	0	0	0	0	0	0	0	0	0	0	0	0	0	0	0	0	0	0	0	0	0	0	0	0	0	0	0	0	0	0	0	0	0	0	0	0	0	0	0
0	0	0	0	0	0	0	0	0	0	0	0	0	0	0	0	0	0	0	0	0	0	0	0	0	0	0	0	0	0	0	0	0	0	0	0	0	0	0	0	0	0	0	0	0	0	0	0	0	0
0	0	0	0	0	0	0	0	0	0	0	0	0	0	0	0	0	0	0	0	0	0	0	0	0	0	0	0	0	0	0	0	0	0	0	0	0	0	0	0	0	0	0	0	0	0	0	0	0	0
0	0	0	0	0	0	0	0	0	0	0	0	0	0	0	0	0	0	0	0	0	0	0	0	0	0	0	0	0	0	0	0	0	0	0	0	0	0	0	0	0	0	0	0	0	0	0	0	0	0
0	0	0	0	0	0	0	0	0	0	0	0	0	0	0	0	0	0	0	0	0	0	0	0	0	0	0	0	0	0	0	0	0	0	0	0	0	0	0	0	0	0	0	0	0	0	0	0	0	0
0	0	0	0	0	0	0	0	0	0	0	0	0	0	0	0	0	0	0	0	0	0	0	0	0	0	0	0	0	0	0	0	0	0	0	0	0	0	0	0	0	0	0	0	0	0	0	0	0	0
0	0	0	0	0	0	0	0	0	0	0	0	0	0	0	0	0	0	0	0	0	0	0	0	0	0	0	0	0	0	0	0	0	0	0	0	0	0	0	0	0	0	0	0	0	0	0	0	0	0
0	0	0	0	0	0	0	0	0	0	0	0	0	0	0	0	0	0	0	0	0	0	0	0	0	0	0	0	0	0	0	0	0	0	0	0	0	0	0	0	0	0	0	0	0	0	0	0	0	0
0	0	0	0	0	0	0	0	0	0	0	0	0	0	0	0	0	0	0	0	0	0	0	0	0	0	0	0	0	0	0	0	0	0	0	0	0	0	0	0	0	0	0	0	0	0	0	0	0	0
0	0	0	0	0	0	0	0	0	0	0	0	0	0	0	0	0	0	0	0	0	0	0	0	0	0	0	0	0	0	0	0	0	0	0	0	0	0	0	0	0	0	0	0	0	0	0	0	0	0
0	0	0	0	0	0	0	0	0	0	0	0	0	0	0	0	0	0	0	0	0	0	0	0	0	0	0	0	0	0	0	0	0	0	0	0	0	0	0	0	0	0	0	0	0	0	0	0	0	0
0	0	0	0	0	0	0	0	0	0	0	0	0	0	0	0	0	0	0	0	0	0	0	0	0	0	0	0	0	0	0	0	0	0	0	0	0	0	0	0	0	0	0	0	0	0	0	0	0	0
0	0	0	0	0	0	0	0	0	0	0	0	0	0	0	0	0	0	0	0	0	0	0	0	0	0	0	0	0	0	0	0	0	0	0	0	0	0	0	0	0	0	0	0	0	0	0	0	0	0
0	0	0	0	0	0	0	0	0	0	0	0	0	0	0	0	0	0	0	0	0	0	0	0	0	0	0	0	0	0	0	0	0	0	0	0	0	0	0	0	0	0	0	0	0	0	0	0	0	0
0	0	0	0	0	0	0	0	0	0	0	0	0	0	0	0	0	0	0	0	0	0	0	0	0	0	0	0	0	0	0	0	0	0	0	0	0	0	0	0	0	0	0	0	0	0	0	0	0	0
Slice12
0	0	0	0	0	0	0	0	0	0	0	0	0	0	0	0	0	0	0	0	0	0	0	0	0	0	0	0	0	0	0	0	0	0	0	0	0	0	0	0	0	0	0	0	0	0	0	0	0	0
0	0	0	0	0	0	0	0	0	0	0	0	0	0	0	0	0	0	0	0	0	0	0	0	0	0	0	0	0	0	0	0	0	0	0	0	0	0	0	0	0	0	0	0	0	0	0	0	0	0
0	0	0	0	0	0	0	0	0	0	0	0	0	0	0	0	0	0	0	0	0	0	0	0	0	0	0	0	0	0	0	0	0	0	0	0	0	0	0	0	0	0	0	0	0	0	0	0	0	0
0	0	0	0	0	0	0	0	0	0	0	0	0	0	0	0	0	0	0	0	0	0	0	0	0	0	0	0	0	0	0	0	0	0	0	0	0	0	0	0	0	0	0	0	0	0	0	0	0	0
0	0	0	0	0	0	0	0	0	0	0	0	0	0	0	0	0	0	0	0	0	0	0	0	0	0	0	0	0	0	0	0	0	0	0	0	0	0	0	0	0	0	0	0	0	0	0	0	0	0
0	0	0	0	0	0	0	0	0	0	0	0	0	0	0	0	0	0	0	0	0	0	0	0	0	0	0	0	0	0	0	0	0	0	0	0	0	0	0	0	0	0	0	0	0	0	0	0	0	0
0	0	0	0	0	0	0	0	0	0	0	0	0	0	0	0	0	0	0	0	0	0	0	0	0	0	0	0	0	0	0	0	0	0	0	0	0	0	0	0	0	0	0	0	0	0	0	0	0	0
0	0	0	0	0	0	0	0	0	0	0	0	0	0	0	0	0	0	0	0	0	0	0	0	0	0	0	0	0	0	0	0	0	0	0	0	0	0	0	0	0	0	0	0	0	0	0	0	0	0
0	0	0	0	0	0	0	0	0	0	0	0	0	0	0	0	0	0	0	0	0	0	0	0	0	0	0	0	0	0	0	0	0	0	0	0	0	0	0	0	0	0	0	0	0	0	0	0	0	0
0	0	0	0	0	0	0	0	0	0	0	0	0	0	0	0	0	0	0	0	0	0	0	0	0	0	0	0	0	0	0	0	0	0	0	0	0	0	0	0	0	0	0	0	0	0	0	0	0	0
0	0	0	0	0	0	0	0	0	0	0	0	0	0	0	0	0	0	0	0	0	0	0	0	0	0	0	0	0	0	0	0	0	0	0	0	0	0	0	0	0	0	0	0	0	0	0	0	0	0
0	0	0	0	0	0	0	0	0	0	0	0	0	0	0	0	0	0	0	0	0	0	0	0	0	0	0	0	0	0	0	0	0	0	0	0	0	0	0	0	0	0	0	0	0	0	0	0	0	0
0	0	0	0	0	0	0	0	0	0	0	0	0	0	0	0	0	0	0	0	0	0	0	0	0	0	0	0	0	0	0	0	0	0	0	0	0	0	0	0	0	0	0	0	0	0	0	0	0	0
0	0	0	0	0	0	0	0	0	0	0	0	0	0	0	0	0	0	0	0	0	0	0	0	0	0	0	0	0	0	0	0	0	0	0	0	0	0	0	0	0	0	0	0	0	0	0	0	0	0
0	0	0	0	0	0	0	0	0	0	0	0	0	0	0	0	0	0	0	0	0	0	0	0	0	0	0	0	0	0	0	0	0	0	0	0	0	0	0	0	0	0	0	0	0	0	0	0	0	0
0	0	0	0	0	0	0	0	0	0	0	0	0	0	0	0	0	0	0	0	0	0	0	0	0	0	0	0	0	0	0	0	0	0	0	0	0	0	0	0	0	0	0	0	0	0	0	0	0	0
0	0	0	0	0	0	0	0	0	0	0	0	0	0	0	0	0	0	0	0	0	0	0	0	0	0	0	0	0	0	0	0	0	0	0	0	0	0	0	0	0	0	0	0	0	0	0	0	0	0
0	0	0	0	0	0	0	0	0	0	0	0	0	0	0	0	0	0	0	0	0	0	0	0	0	0	0	0	0	0	0	0	0	0	0	0	0	0	0	0	0	0	0	0	0	0	0	0	0	0
0	0	0	0	0	0	0	0	0	0	0	0	0	0	0	0	0	0	0	0	0	0	0	0	0	0	0	0	0	0	0	0	0	0	0	0	0	0	0	0	0	0	0	0	0	0	0	0	0	0
0	0	0	0	0	0	0	0	0	0	0	0	0	0	0	0	0	0	0	0	0	0	0	0	0	0	0	0	0	0	0	0	0	0	0	0	0	0	0	0	0	0	0	0	0	0	0	0	0	0
0	0	0	0	0	0	0	0	0	0	0	0	0	0	0	0	0	0	0	0	0	0	0	0	0	0	0	0	0	0	0	0	0	0	0	0	0	0	0	0	0	0	0	0	0	0	0	0	0	0
0	0	0	0	0	0	0	0	0	0	0	0	0	0	0	0	0	0	0	0	0	0	0	0	0	0	0	0	0	0	0	0	0	0.213771	0.204526	0.198678	0.215948	0.22814	0.21503	0.224572	0.243498	0.24883	0.253018	0.255111	0.241563	0.242725	0.247936	0.24381	0.23971	0.238088
0	0	0	0	0	0	0	0	0	0	0	0	0	0	0	0	0	0	0	0	0	0	0	0	0	0.214998	0.217873	0.218284	0.212587	0.212057	0.207785	0.21401	0.215208	0.208377	0.208169	0.210226	0.226872	0.241995	0.242673	0.264553	0.273474	0.269646	0.271261	0.254895	0.239474	0.237954	0.244669	0.238592	0.239514	0.241565
0	0	0	0	0	0	0	0	0	0	0	0	0	0	0	0	0	0	0	0	0	0.205022	0.202908	0.206024	0.216031	0.22748	0.228447	0.219428	0.215869	0.215484	0.217105	0.214925	0.219484	0.226426	0.227324	0.237434	0.264278	0.265784	0.24939	0.259396	0.265387	0.273781	0.281103	0.276203	0.255683	0.240576	0.235883	0.237587	0.24957	0.247498
0	0	0	0	0	0	0	0	0	0	0	0	0	0	0	0	0	0	0.217683	0.204499	0.20142	0.20076	0.201445	0.206334	0.222692	0.227781	0.225463	0.221603	0.219706	0.229007	0.231214	0.224596	0.228335	0.239181	0.250702	0.258909	0.277594	0.262429	0.251204	0.250683	0.26648	0.275941	0.277311	0.270946	0.267003	0.254086	0.241068	0.246031	0.252472	0.252257
0	0	0	0	0	0	0	0	0	0	0	0	0	0	0	0	0	0.222175	0.211188	0.204438	0.204235	0.208099	0.210908	0.213529	0.218389	0.226709	0.226501	0.229882	0.229982	0.234986	0.245545	0.234285	0.228715	0.250359	0.30412	0.316816	0.268533	0.25405	0.255437	0.259058	0.262689	0.267529	0.24976	0.246432	0.263049	0.266103	0.25243	0.248117	0.254	0.253958
0	0	0	0	0	0	0	0	0	0	0	0	0	0	0	0	0	0.190914	0.202067	0.207637	0.20828	0.211306	0.21506	0.218532	0.222415	0.227716	0.227467	0.230991	0.236061	0.241448	0.241463	0.237463	0.235752	0.244683	0.308152	0.33131	0.245027	0.251646	0.249445	0.248895	0.246807	0.250977	0.249131	0.243938	0.258917	0.279181	0.254516	0.254429	0.256583	0.259373
0	0	0	0	0	0	0	0	0	0	0	0	0	0	0	0	0.191922	0.197501	0.205766	0.207056	0.209192	0.214145	0.216777	0.220664	0.223505	0.22511	0.228319	0.232772	0.233832	0.236647	0.235335	0.237451	0.241082	0.244892	0.251438	0.254982	0.247432	0.243434	0.246024	0.251585	0.251178	0.255819	0.256286	0.250483	0.239705	0.251676	0.290096	0.272369	0.260314	0.260222
0	0	0	0	0	0	0	0	0	0	0	0	0	0	0	0	0.204799	0.210319	0.212789	0.215984	0.212769	0.217244	0.220247	0.220717	0.220506	0.222113	0.223957	0.230281	0.233411	0.235468	0.233135	0.23558	0.240357	0.239236	0.233661	0.233829	0.23883	0.247512	0.248011	0.254719	0.259585	0.26277	0.26086	0.253735	0.241589	0.226615	0.243076	0.254203	0.250695	0.254475
0	0	0	0	0	0	0	0	0	0	0	0	0	0	0	0.217166	0.216044	0.217834	0.218677	0.217088	0.217207	0.217287	0.221199	0.222839	0.21888	0.21844	0.21965	0.227727	0.234474	0.237761	0.236715	0.234783	0.234702	0.233788	0.236742	0.241171	0.251038	0.250894	0.256603	0.2648	0.261754	0.256027	0.26043	0.263693	0.255043	0.243721	0.238592	0.23953	0.253257	0.253574
0	0	0	0	0	0	0	0	0	0	0	0	0	0	0	0.218499	0.217917	0.217464	0.21851	0.216442	0.212625	0.214403	0.218614	0.220264	0.221013	0.226777	0.22663	0.233198	0.241944	0.242129	0.244342	0.246549	0.251749	0.25035	0.250169	0.254062	0.256938	0.261194	0.262449	0.273637	0.269279	0.264899	0.261523	0.264193	0.261101	0.256977	0.245625	0.244304	0.246823	0.25376
0	0	0	0	0	0	0	0	0	0	0	0	0	0	0.208168	0.215069	0.21809	0.216364	0.213543	0.212958	0.211965	0.215316	0.219185	0.220165	0.223449	0.238498	0.239283	0.246358	0.250966	0.249448	0.242729	0.255026	0.268713	0.272029	0.266418	0.257637	0.256579	0.258914	0.255325	0.260842	0.265868	0.262	0.261821	0.265041	0.264168	0.257805	0.251476	0.253085	0.254694	0.257555
0	0	0	0	0	0	0	0	0	0	0	0	0	0	0.19746	0.20869	0.215914	0.212648	0.210773	0.211522	0.212096	0.218012	0.224262	0.22727	0.237445	0.242458	0.257757	0.278601	0.263444	0.264101	0.240143	0.251179	0.264478	0.266318	0.263246	0.259389	0.257319	0.257973	0.260439	0.262363	0.260678	0.255237	0.257776	0.258074	0.261641	0.259526	0.25732	0.258103	0.264707	0.253539
0	0	0	0	0	0	0	0	0	0	0	0	0	0	0.184019	0.192885	0.200853	0.205898	0.209278	0.216767	0.215653	0.219556	0.227735	0.226776	0.240062	0.310092	0.293392	0.290331	0.339108	0.271242	0.239339	0.238036	0.246811	0.24593	0.250742	0.254837	0.256856	0.255708	0.259743	0.261159	0.252571	0.253059	0.259249	0.260221	0.25865	0.258289	0.257977	0.259907	0.261301	0.256492
0	0	0	0	0	0	0	0	0	0	0	0	0	0	0.18469	0.189257	0.199776	0.205437	0.21074	0.215638	0.217879	0.222401	0.221865	0.225661	0.233666	0.258761	0.344838	0.292744	0.278054	0.263585	0.240246	0.238808	0.242848	0.247324	0.245185	0.245755	0.248674	0.250322	0.251321	0.252135	0.247875	0.249844	0.253675	0.255525	0.257074	0.259045	0.25641	0.254064	0.257477	0.263797
0	0	0	0	0	0	0	0	0	0	0	0	0	0	0.187134	0.188281	0.197118	0.203718	0.211098	0.211431	0.21683	0.220792	0.226098	0.227662	0.227614	0.230837	0.245589	0.298645	0.259563	0.232884	0.23463	0.232706	0.244487	0.250897	0.245814	0.246867	0.247037	0.250182	0.252162	0.256001	0.255967	0.257303	0.259475	0.263299	0.258607	0.263462	0.261112	0.253645	0.25782	0.273214
0	0	0	0	0	0	0	0	0	0	0	0	0	0	0.188855	0.192611	0.196282	0.200477	0.206877	0.212834	0.21674	0.219151	0.225134	0.227713	0.233809	0.22721	0.220095	0.231106	0.235457	0.237461	0.238485	0.23624	0.240429	0.244297	0.249616	0.253376	0.253974	0.251343	0.252168	0.258039	0.262669	0.268622	0.286252	0.292732	0.281847	0.280424	0.286269	0.290844	0.295391	0.340394
0	0	0	0	0	0	0	0	0	0	0	0	0	0	0.181134	0.180573	0.188399	0.197136	0.203635	0.212133	0.210963	0.217168	0.222589	0.227167	0.227191	0.224203	0.221835	0.227088	0.232403	0.232686	0.238384	0.242716	0.245855	0.246749	0.249981	0.251754	0.252043	0.251974	0.253073	0.256229	0.255666	0.261162	0.279015	0.280613	0.279619	0.281109	0.280697	0.281136	0.278938	0.324575
0	0	0	0	0	0	0	0	0	0	0	0	0	0	0.187904	0.183827	0.192042	0.197127	0.200479	0.210824	0.208754	0.211841	0.221744	0.222407	0.222217	0.224265	0.232099	0.234665	0.241431	0.239603	0.244526	0.242344	0.24947	0.251599	0.251153	0.248096	0.245274	0.248482	0.256046	0.259466	0.25954	0.253786	0.253805	0.255182	0.257997	0.262426	0.263449	0.270701	0.2684	0.270218
0	0	0	0	0	0	0	0	0	0	0	0	0	0	0.187277	0.188293	0.195752	0.201377	0.202289	0.206683	0.205743	0.200215	0.209759	0.212765	0.218081	0.225809	0.226187	0.231908	0.235476	0.235864	0.241428	0.242852	0.242684	0.246831	0.24903	0.245426	0.243705	0.243095	0.251446	0.259355	0.254468	0.250216	0.253018	0.255578	0.257703	0.255684	0.256247	0.262835	0.263549	0.251626
0	0	0	0	0	0	0	0	0	0	0	0	0	0	0.19109	0.190952	0.191537	0.198901	0.20245	0.208206	0.209482	0.206098	0.212987	0.220982	0.221706	0.22278	0.230894	0.232598	0.223647	0.236918	0.231048	0.236033	0.238964	0.239085	0.24108	0.238955	0.241014	0.266362	0.262156	0.255489	0.25183	0.258235	0.256154	0.256312	0.257635	0.253597	0.256462	0.258453	0.259659	0.253533
0	0	0	0	0	0	0	0	0	0	0	0	0	0	0.20407	0.196759	0.192847	0.193865	0.200413	0.202256	0.208025	0.207292	0.209027	0.216511	0.217714	0.243879	0.245962	0.232105	0.222298	0.224408	0.230377	0.234157	0.234579	0.235426	0.239257	0.236665	0.24596	0.268963	0.272158	0.244888	0.246746	0.253433	0.251442	0.251378	0.250695	0.248342	0.25129	0.250267	0.249122	0.253929
0	0	0	0	0	0	0	0	0	0	0	0	0	0	0	0.195989	0.194334	0.200469	0.201021	0.207862	0.213469	0.213878	0.210524	0.19965	0.212774	0.244729	0.244157	0.254187	0.217276	0.225944	0.232096	0.235511	0.237156	0.237021	0.238358	0.242852	0.251804	0.259962	0.24956	0.246603	0.245656	0.251736	0.256179	0.256787	0.251632	0.247076	0.250881	0.252303	0.248781	0.255101
0	0	0	0	0	0	0	0	0	0	0	0	0	0	0	0.194984	0.197399	0.197624	0.19746	0.210155	0.210188	0.205984	0.202697	0.203686	0.206709	0.234094	0.298423	0.296336	0.228764	0.210594	0.231666	0.233303	0.234323	0.233933	0.236993	0.246253	0.247098	0.237893	0.240459	0.243932	0.244981	0.250804	0.258046	0.258998	0.254116	0.25303	0.253446	0.253307	0.256213	0.253356
0	0	0	0	0	0	0	0	0	0	0	0	0	0	0	0.202459	0.198099	0.20491	0.201052	0.204362	0.200432	0.204191	0.207633	0.210486	0.208778	0.211367	0.235433	0.253622	0.237465	0.216073	0.223114	0.232576	0.234568	0.231063	0.233511	0.238439	0.236136	0.23472	0.237667	0.240897	0.243512	0.246918	0.250851	0.253518	0.253961	0.256634	0.251337	0.251812	0.254555	0.249143
0	0	0	0	0	0	0	0	0	0	0	0	0	0	0	0	0.200453	0.208373	0.201217	0.203652	0.198796	0.195151	0.201427	0.209737	0.211699	0.21214	0.21474	0.225569	0.229449	0.218476	0.217885	0.228105	0.232825	0.228782	0.231334	0.229675	0.228971	0.228706	0.231758	0.236209	0.241994	0.244032	0.244421	0.245405	0.247709	0.248831	0.24599	0.246046	0.249533	0.246132
0	0	0	0	0	0	0	0	0	0	0	0	0	0	0	0	0	0.201726	0.198759	0.203323	0.20007	0.202504	0.204253	0.211828	0.214516	0.21054	0.211269	0.214015	0.216516	0.212078	0.212281	0.222451	0.228534	0.224352	0.224458	0.228528	0.228093	0.226669	0.228874	0.230995	0.236066	0.239571	0.238425	0.237016	0.239359	0.239525	0.242518	0.243473	0.240541	0.242416
0	0	0	0	0	0	0	0	0	0	0	0	0	0	0	0	0	0	0.203499	0.204129	0.196902	0.198643	0.210108	0.21079	0.204085	0.197732	0.19899	0.206512	0.208764	0.206262	0.212163	0.216965	0.222358	0.218058	0.21766	0.22049	0.220095	0.222834	0.224181	0.220655	0.224532	0.227416	0.22658	0.228015	0.231708	0.233578	0.235983	0.237507	0.234353	0.234357
0	0	0	0	0	0	0	0	0	0	0	0	0	0	0	0	0	0	0	0.189388	0.186475	0.185777	0.196992	0.196553	0.193668	0.200281	0.198231	0.197378	0.201047	0.205438	0.20209	0.210753	0.210625	0.211092	0.211574	0.213642	0.215044	0.214488	0.215953	0.220089	0.222297	0.221067	0.222325	0.225995	0.223206	0.224471	0.227898	0.22868	0.231328	0.228551
0	0	0	0	0	0	0	0	0	0	0	0	0	0	0	0	0	0	0	0	0	0	0	0	0	0	0	0	0	0	0	0	0	0	0	0	0	0	0	0	0	0	0	0	0	0	0	0	0	0
0	0	0	0	0	0	0	0	0	0	0	0	0	0	0	0	0	0	0	0	0	0	0	0	0	0	0	0	0	0	0	0	0	0	0	0	0	0	0	0	0	0	0	0	0	0	0	0	0	0
0	0	0	0	0	0	0	0	0	0	0	0	0	0	0	0	0	0	0	0	0	0	0	0	0	0	0	0	0	0	0	0	0	0	0	0	0	0	0	0	0	0	0	0	0	0	0	0	0	0
0	0	0	0	0	0	0	0	0	0	0	0	0	0	0	0	0	0	0	0	0	0	0	0	0	0	0	0	0	0	0	0	0	0	0	0	0	0	0	0	0	0	0	0	0	0	0	0	0	0
0	0	0	0	0	0	0	0	0	0	0	0	0	0	0	0	0	0	0	0	0	0	0	0	0	0	0	0	0	0	0	0	0	0	0	0	0	0	0	0	0	0	0	0	0	0	0	0	0	0
0	0	0	0	0	0	0	0	0	0	0	0	0	0	0	0	0	0	0	0	0	0	0	0	0	0	0	0	0	0	0	0	0	0	0	0	0	0	0	0	0	0	0	0	0	0	0	0	0	0
0	0	0	0	0	0	0	0	0	0	0	0	0	0	0	0	0	0	0	0	0	0	0	0	0	0	0	0	0	0	0	0	0	0	0	0	0	0	0	0	0	0	0	0	0	0	0	0	0	0
0	0	0	0	0	0	0	0	0	0	0	0	0	0	0	0	0	0	0	0	0	0	0	0	0	0	0	0	0	0	0	0	0	0	0	0	0	0	0	0	0	0	0	0	0	0	0	0	0	0
0	0	0	0	0	0	0	0	0	0	0	0	0	0	0	0	0	0	0	0	0	0	0	0	0	0	0	0	0	0	0	0	0	0	0	0	0	0	0	0	0	0	0	0	0	0	0	0	0	0
0	0	0	0	0	0	0	0	0	0	0	0	0	0	0	0	0	0	0	0	0	0	0	0	0	0	0	0	0	0	0	0	0	0	0	0	0	0	0	0	0	0	0	0	0	0	0	0	0	0
0	0	0	0	0	0	0	0	0	0	0	0	0	0	0	0	0	0	0	0	0	0	0	0	0	0	0	0	0	0	0	0	0	0	0	0	0	0	0	0	0	0	0	0	0	0	0	0	0	0
0	0	0	0	0	0	0	0	0	0	0	0	0	0	0	0	0	0	0	0	0	0	0	0	0	0	0	0	0	0	0	0	0	0	0	0	0	0	0	0	0	0	0	0	0	0	0	0	0	0
0	0	0	0	0	0	0	0	0	0	0	0	0	0	0	0	0	0	0	0	0	0	0	0	0	0	0	0	0	0	0	0	0	0	0	0	0	0	0	0	0	0	0	0	0	0	0	0	0	0
0	0	0	0	0	0	0	0	0	0	0	0	0	0	0	0	0	0	0	0	0	0	0	0	0	0	0	0	0	0	0	0	0	0	0	0	0	0	0	0	0	0	0	0	0	0	0	0	0	0
0	0	0	0	0	0	0	0	0	0	0	0	0	0	0	0	0	0	0	0	0	0	0	0	0	0	0	0	0	0	0	0	0	0	0	0	0	0	0	0	0	0	0	0	0	0	0	0	0	0
Slice13
0	0	0	0	0	0	0	0	0	0	0	0	0	0	0	0	0	0	0	0	0	0	0	0	0	0	0	0	0	0	0	0	0	0	0	0	0	0	0	0	0	0	0	0	0	0	0	0	0	0
0	0	0	0	0	0	0	0	0	0	0	0	0	0	0	0	0	0	0	0	0	0	0	0	0	0	0	0	0	0	0	0	0	0	0	0	0	0	0	0	0	0	0	0	0	0	0	0	0	0
0	0	0	0	0	0	0	0	0	0	0	0	0	0	0	0	0	0	0	0	0	0	0	0	0	0	0	0	0	0	0	0	0	0	0	0	0	0	0	0	0	0	0	0	0	0	0	0	0	0
0	0	0	0	0	0	0	0	0	0	0	0	0	0	0	0	0	0	0	0	0	0	0	0	0	0	0	0	0	0	0	0	0	0	0	0	0	0	0	0	0	0	0	0	0	0	0	0	0	0
0	0	0	0	0	0	0	0	0	0	0	0	0	0	0	0	0	0	0	0	0	0	0	0	0	0	0	0	0	0	0	0	0	0	0	0	0	0	0	0	0	0	0	0	0	0	0	0	0	0
0	0	0	0	0	0	0	0	0	0	0	0	0	0	0	0	0	0	0	0	0	0	0	0	0	0	0	0	0	0	0	0	0	0	0	0	0	0	0	0	0	0	0	0	0	0	0	0	0	0
0	0	0	0	0	0	0	0	0	0	0	0	0	0	0	0	0	0	0	0	0	0	0	0	0	0	0	0	0	0	0	0	0	0	0	0	0	0	0	0	0	0	0	0	0	0	0	0	0	0
0	0	0	0	0	0	0	0	0	0	0	0	0	0	0	0	0	0	0	0	0	0	0	0	0	0	0	0	0	0	0	0	0	0	0	0	0	0	0	0	0	0	0	0	0	0	0	0	0	0
0	0	0	0	0	0	0	0	0	0	0	0	0	0	0	0	0	0	0	0	0	0	0	0	0	0	0	0	0	0	0	0	0	0	0	0	0	0	0	0	0	0	0	0	0	0	0	0	0	0
0	0	0	0	0	0	0	0	0	0	0	0	0	0	0	0	0	0	0	0	0	0	0	0	0	0	0	0	0	0	0	0	0	0	0	0	0	0	0	0	0	0	0	0	0	0	0	0	0	0
0	0	0	0	0	0	0	0	0	0	0	0	0	0	0	0	0	0	0	0	0	0	0	0	0	0	0	0	0	0	0	0	0	0	0	0	0	0	0	0	0	0	0	0	0	0	0	0	0	0
0	0	0	0	0	0	0	0	0	0	0	0	0	0	0	0	0	0	0	0	0	0	0	0	0	0	0	0	0	0	0	0	0	0	0	0	0	0	0	0	0	0	0	0	0	0	0	0	0	0
0	0	0	0	0	0	0	0	0	0	0	0	0	0	0	0	0	0	0	0	0	0	0	0	0	0	0	0	0	0	0	0	0	0	0	0	0	0	0	0	0	0	0	0	0	0	0	0	0	0
0	0	0	0	0	0	0	0	0	0	0	0	0	0	0	0	0	0	0	0	0	0	0	0	0	0	0	0	0	0	0	0	0	0	0	0	0	0	0	0	0	0	0	0	0	0	0	0	0	0
0	0	0	0	0	0	0	0	0	0	0	0	0	0	0	0	0	0	0	0	0	0	0	0	0	0	0	0	0	0	0	0	0	0	0	0	0	0	0	0	0	0	0	0	0	0	0	0	0	0
0	0	0	0	0	0	0	0	0	0	0	0	0	0	0	0	0	0	0	0	0	0	0	0	0	0	0	0	0	0	0	0	0	0	0	0	0	0	0	0	0	0	0	0	0	0	0	0	0	0
0	0	0	0	0	0	0	0	0	0	0	0	0	0	0	0	0	0	0	0	0	0	0	0	0	0	0	0	0	0	0	0	0	0	0	0	0	0	0	0	0	0	0	0	0	0	0	0	0	0
0	0	0	0	0	0	0	0	0	0	0	0	0	0	0	0	0	0	0	0	0	0	0	0	0	0	0	0	0	0	0	0	0	0	0	0	0	0	0	0	0	0	0	0	0	0	0	0	0	0
0	0	0	0	0	0	0	0	0	0	0	0	0	0	0	0	0	0	0	0	0	0	0	0	0	0	0	0	0	0	0	0	0	0	0	0	0	0	0	0	0	0	0	0	0	0	0	0	0	0
0	0	0	0	0	0	0	0	0	0	0	0	0	0	0	0	0	0	0	0	0	0	0	0	0	0	0	0	0	0	0	0	0	0	0	0	0	0	0	0	0	0	0	0	0	0	0	0	0	0
0	0	0	0	0	0	0	0	0	0	0	0	0	0	0	0	0	0	0	0	0	0	0	0	0	0	0	0	0	0	0	0	0	0	0	0	0	0	0	0	0	0	0	0	0	0	0	0	0	0
0	0	0	0	0	0	0	0	0	0	0	0	0	0	0	0	0	0	0	0	0	0	0	0	0	0	0	0	0	0	0	0	0	0.219611	0.203612	0.201266	0.209266	0.212537	0.230319	0.282729	0.332018	0.30686	0.276924	0.26324	0.237705	0.235662	0.237122	0.227691	0.226439	0.232474
0	0	0	0	0	0	0	0	0	0	0	0	0	0	0	0	0	0	0	0	0	0	0	0	0	0.213967	0.21852	0.219813	0.211655	0.213951	0.215334	0.214137	0.220482	0.217154	0.208384	0.204989	0.211935	0.207822	0.22692	0.273577	0.296371	0.271745	0.26901	0.252539	0.24648	0.240507	0.235288	0.229764	0.232936	0.242989
0	0	0	0	0	0	0	0	0	0	0	0	0	0	0	0	0	0	0	0	0	0.206283	0.200763	0.200024	0.211965	0.220106	0.222829	0.219428	0.211503	0.213882	0.222479	0.220275	0.22473	0.223403	0.210798	0.212795	0.223464	0.227337	0.21272	0.23013	0.252922	0.260708	0.260931	0.262408	0.254671	0.241802	0.23727	0.235587	0.24387	0.242872
0	0	0	0	0	0	0	0	0	0	0	0	0	0	0	0	0	0	0.199511	0.204403	0.202126	0.206308	0.20041	0.199476	0.210675	0.21936	0.219261	0.213975	0.213384	0.221594	0.227896	0.225185	0.226475	0.221994	0.220514	0.222985	0.23628	0.224337	0.228015	0.218945	0.236778	0.254947	0.261069	0.259122	0.25616	0.248989	0.246748	0.246571	0.250677	0.246812
0	0	0	0	0	0	0	0	0	0	0	0	0	0	0	0	0	0.206525	0.205359	0.204437	0.211682	0.206938	0.207854	0.214421	0.22291	0.220863	0.218992	0.214499	0.220589	0.228662	0.233264	0.232216	0.225121	0.230825	0.249729	0.263771	0.262131	0.227553	0.23398	0.242016	0.252295	0.254203	0.253754	0.248015	0.249799	0.247971	0.250318	0.259359	0.260187	0.260829
0	0	0	0	0	0	0	0	0	0	0	0	0	0	0	0	0	0.198168	0.202404	0.20398	0.205078	0.207634	0.213006	0.22178	0.227615	0.224522	0.223116	0.224961	0.227758	0.231681	0.237669	0.239776	0.231254	0.24132	0.268352	0.299379	0.242472	0.236593	0.234307	0.239473	0.241083	0.244774	0.250599	0.253597	0.247937	0.248539	0.246775	0.249671	0.265174	0.265733
0	0	0	0	0	0	0	0	0	0	0	0	0	0	0	0	0.192949	0.199178	0.200611	0.200131	0.206457	0.211422	0.21719	0.221681	0.224414	0.225769	0.223123	0.226509	0.227514	0.227681	0.229368	0.234523	0.243075	0.24537	0.246938	0.251399	0.231497	0.235583	0.240195	0.238725	0.241313	0.24539	0.249401	0.252246	0.252201	0.253294	0.25256	0.252652	0.259876	0.264474
0	0	0	0	0	0	0	0	0	0	0	0	0	0	0	0	0.202908	0.207263	0.207507	0.206341	0.21036	0.215155	0.220493	0.2208	0.220264	0.221197	0.221273	0.225489	0.22804	0.225295	0.227335	0.232967	0.237445	0.236753	0.22984	0.228974	0.237694	0.245139	0.241181	0.242551	0.248611	0.246621	0.247183	0.247278	0.247303	0.24641	0.249555	0.247514	0.254779	0.261613
0	0	0	0	0	0	0	0	0	0	0	0	0	0	0	0.210146	0.215549	0.216293	0.218234	0.217616	0.216011	0.214718	0.217761	0.218517	0.215187	0.212756	0.215265	0.222536	0.226945	0.229485	0.232679	0.236112	0.235315	0.236303	0.238253	0.240988	0.245951	0.251042	0.253148	0.254616	0.254574	0.251036	0.253176	0.252678	0.249721	0.240247	0.232882	0.2448	0.253072	0.252985
0	0	0	0	0	0	0	0	0	0	0	0	0	0	0	0.209583	0.214984	0.215084	0.218668	0.218531	0.217029	0.215822	0.21474	0.217081	0.217053	0.215768	0.221664	0.223402	0.226134	0.230854	0.234031	0.240192	0.242321	0.24428	0.249698	0.250049	0.248766	0.253395	0.259248	0.269088	0.265186	0.261266	0.258033	0.253095	0.249502	0.246227	0.243485	0.238991	0.243961	0.250239
0	0	0	0	0	0	0	0	0	0	0	0	0	0	0.201136	0.206984	0.210741	0.219938	0.220041	0.216566	0.214805	0.218527	0.22137	0.221491	0.219481	0.214628	0.214522	0.217582	0.231287	0.230356	0.235674	0.241921	0.249739	0.256158	0.258316	0.251046	0.250221	0.251722	0.253369	0.255224	0.257945	0.257871	0.25648	0.258405	0.255415	0.252326	0.251217	0.251477	0.253359	0.252528
0	0	0	0	0	0	0	0	0	0	0	0	0	0	0.205156	0.212224	0.215702	0.219303	0.212009	0.210499	0.213656	0.217683	0.222296	0.222375	0.216375	0.221492	0.205895	0.226926	0.231271	0.241432	0.237115	0.24893	0.247697	0.25036	0.253666	0.251522	0.252385	0.255746	0.258349	0.258998	0.25929	0.254481	0.25546	0.257037	0.255575	0.253049	0.256628	0.257237	0.262699	0.254801
0	0	0	0	0	0	0	0	0	0	0	0	0	0	0.197183	0.198253	0.210917	0.207061	0.20995	0.215335	0.217877	0.21853	0.223816	0.225102	0.223858	0.223897	0.246371	0.251179	0.262829	0.239992	0.223362	0.23097	0.234515	0.242188	0.246225	0.252113	0.25537	0.257583	0.260615	0.262066	0.258933	0.258388	0.260698	0.260593	0.256717	0.252961	0.250453	0.257041	0.26076	0.261053
0	0	0	0	0	0	0	0	0	0	0	0	0	0	0.189389	0.192208	0.200972	0.208248	0.21541	0.220919	0.221631	0.22268	0.225711	0.226869	0.231751	0.229647	0.262063	0.278874	0.284009	0.318867	0.255686	0.237269	0.242567	0.248168	0.247109	0.248128	0.251081	0.252823	0.253615	0.251807	0.254143	0.252331	0.254685	0.255469	0.256476	0.254655	0.251747	0.251641	0.253843	0.259294
0	0	0	0	0	0	0	0	0	0	0	0	0	0	0.193368	0.191922	0.199525	0.208476	0.21719	0.210833	0.219714	0.222936	0.225507	0.233008	0.233607	0.225276	0.228854	0.297534	0.281183	0.331747	0.26131	0.247964	0.245712	0.247159	0.246899	0.248291	0.250449	0.252332	0.253045	0.25236	0.255699	0.258429	0.248736	0.251955	0.253685	0.253733	0.251858	0.249659	0.245073	0.262681
0	0	0	0	0	0	0	0	0	0	0	0	0	0	0.192684	0.190863	0.202888	0.208864	0.210082	0.204816	0.215128	0.215635	0.222777	0.230253	0.234041	0.2244	0.216282	0.221183	0.256154	0.263652	0.253041	0.244003	0.238927	0.242813	0.24711	0.248781	0.249967	0.24968	0.251027	0.253224	0.25578	0.259727	0.254149	0.262217	0.268163	0.256519	0.257878	0.267963	0.26417	0.278158
0	0	0	0	0	0	0	0	0	0	0	0	0	0	0.185472	0.185235	0.195335	0.200045	0.201904	0.20556	0.212598	0.219225	0.223515	0.229372	0.224285	0.216735	0.218007	0.223268	0.231129	0.232453	0.235283	0.240368	0.247922	0.247386	0.24657	0.244175	0.244448	0.245462	0.248308	0.252002	0.251886	0.251074	0.256	0.264282	0.266105	0.257169	0.259543	0.255816	0.254977	0.277424
0	0	0	0	0	0	0	0	0	0	0	0	0	0	0.183018	0.185828	0.196495	0.201544	0.204385	0.210351	0.212521	0.214074	0.222558	0.224975	0.22294	0.218804	0.231517	0.234703	0.22974	0.236867	0.240218	0.246061	0.255591	0.252745	0.248658	0.245519	0.243863	0.24557	0.248165	0.25141	0.251945	0.251327	0.251068	0.254385	0.257283	0.254635	0.252638	0.256607	0.248956	0.240172
0	0	0	0	0	0	0	0	0	0	0	0	0	0	0.184535	0.183457	0.198305	0.205681	0.208722	0.214285	0.212819	0.204539	0.209872	0.212924	0.216935	0.226172	0.249929	0.250055	0.229183	0.230871	0.236905	0.24146	0.243708	0.245178	0.244029	0.245786	0.244632	0.241056	0.244973	0.250553	0.251792	0.251578	0.250002	0.251768	0.256611	0.255113	0.251832	0.249124	0.245786	0.232624
0	0	0	0	0	0	0	0	0	0	0	0	0	0	0.191409	0.193052	0.193665	0.20123	0.206901	0.208509	0.214956	0.210507	0.211619	0.221078	0.218217	0.269893	0.249619	0.249861	0.223547	0.227076	0.237656	0.235115	0.236844	0.235963	0.237977	0.239933	0.250192	0.254909	0.260169	0.255975	0.254847	0.254298	0.253243	0.252309	0.255487	0.252823	0.247127	0.248101	0.245685	0.248669
0	0	0	0	0	0	0	0	0	0	0	0	0	0	0.20654	0.197258	0.194878	0.193607	0.201936	0.2061	0.212902	0.211663	0.210296	0.211396	0.220945	0.242632	0.253006	0.230886	0.225662	0.233635	0.225349	0.231708	0.233789	0.235604	0.238544	0.238297	0.246681	0.269274	0.279322	0.231647	0.246382	0.252237	0.251808	0.250133	0.249453	0.244237	0.240972	0.242546	0.246382	0.251652
0	0	0	0	0	0	0	0	0	0	0	0	0	0	0	0.199865	0.197661	0.198969	0.207521	0.207017	0.216548	0.216458	0.198706	0.197213	0.219109	0.253222	0.259263	0.23941	0.206401	0.229789	0.228754	0.231899	0.23485	0.236691	0.238497	0.239029	0.24701	0.246913	0.248355	0.246816	0.245605	0.249124	0.253588	0.253573	0.248108	0.244516	0.24756	0.248357	0.250669	0.255945
0	0	0	0	0	0	0	0	0	0	0	0	0	0	0	0.199666	0.199129	0.199532	0.205839	0.208972	0.217658	0.208868	0.200082	0.202826	0.215268	0.22835	0.243399	0.258481	0.242718	0.21792	0.22712	0.234881	0.232763	0.23152	0.232226	0.232836	0.23227	0.235483	0.243314	0.245999	0.246506	0.248892	0.253414	0.253682	0.249011	0.24899	0.254355	0.252571	0.25159	0.254634
0	0	0	0	0	0	0	0	0	0	0	0	0	0	0	0.203624	0.201874	0.203411	0.207662	0.207579	0.20277	0.206176	0.214483	0.214786	0.215408	0.216471	0.231123	0.24135	0.24058	0.219636	0.22673	0.235041	0.234935	0.231218	0.233475	0.231064	0.230404	0.23378	0.23764	0.242034	0.245313	0.244974	0.246834	0.249284	0.252594	0.254912	0.251812	0.250662	0.248871	0.249031
0	0	0	0	0	0	0	0	0	0	0	0	0	0	0	0	0.203134	0.211617	0.19705	0.213673	0.208726	0.205449	0.208437	0.213142	0.212412	0.216513	0.224242	0.221722	0.213491	0.217673	0.219112	0.231184	0.234533	0.229645	0.231959	0.230886	0.228362	0.232056	0.234403	0.236044	0.239867	0.240532	0.243307	0.245381	0.251552	0.249712	0.249907	0.252788	0.254822	0.244972
0	0	0	0	0	0	0	0	0	0	0	0	0	0	0	0	0	0.197696	0.201366	0.210729	0.203175	0.201553	0.208152	0.212403	0.209377	0.20806	0.210641	0.212947	0.214354	0.211496	0.211826	0.218625	0.222139	0.222239	0.223314	0.224885	0.226212	0.23199	0.236372	0.234958	0.235434	0.239526	0.240815	0.240069	0.24167	0.240662	0.246862	0.258062	0.247783	0.246105
0	0	0	0	0	0	0	0	0	0	0	0	0	0	0	0	0	0	0.202994	0.205637	0.198813	0.196759	0.203906	0.213295	0.205693	0.200889	0.199606	0.203256	0.20979	0.207311	0.206482	0.208541	0.211296	0.214468	0.215169	0.216758	0.221457	0.229809	0.22576	0.226619	0.228595	0.230935	0.229679	0.228884	0.231795	0.236161	0.236342	0.233483	0.236033	0.23927
0	0	0	0	0	0	0	0	0	0	0	0	0	0	0	0	0	0	0	0.189713	0.188912	0.188184	0.191279	0.194401	0.195177	0.196828	0.196756	0.197459	0.202235	0.204183	0.201193	0.200795	0.201849	0.21001	0.207486	0.207493	0.209958	0.214236	0.215878	0.217129	0.226832	0.221407	0.217828	0.220005	0.22488	0.226382	0.227959	0.22795	0.225209	0.22401
0	0	0	0	0	0	0	0	0	0	0	0	0	0	0	0	0	0	0	0	0	0	0	0	0	0	0	0	0	0	0	0	0	0	0	0	0	0	0	0	0	0	0	0	0	0	0	0	0	0
0	0	0	0	0	0	0	0	0	0	0	0	0	0	0	0	0	0	0	0	0	0	0	0	0	0	0	0	0	0	0	0	0	0	0	0	0	0	0	0	0	0	0	0	0	0	0	0	0	0
0	0	0	0	0	0	0	0	0	0	0	0	0	0	0	0	0	0	0	0	0	0	0	0	0	0	0	0	0	0	0	0	0	0	0	0	0	0	0	0	0	0	0	0	0	0	0	0	0	0
0	0	0	0	0	0	0	0	0	0	0	0	0	0	0	0	0	0	0	0	0	0	0	0	0	0	0	0	0	0	0	0	0	0	0	0	0	0	0	0	0	0	0	0	0	0	0	0	0	0
0	0	0	0	0	0	0	0	0	0	0	0	0	0	0	0	0	0	0	0	0	0	0	0	0	0	0	0	0	0	0	0	0	0	0	0	0	0	0	0	0	0	0	0	0	0	0	0	0	0
0	0	0	0	0	0	0	0	0	0	0	0	0	0	0	0	0	0	0	0	0	0	0	0	0	0	0	0	0	0	0	0	0	0	0	0	0	0	0	0	0	0	0	0	0	0	0	0	0	0
0	0	0	0	0	0	0	0	0	0	0	0	0	0	0	0	0	0	0	0	0	0	0	0	0	0	0	0	0	0	0	0	0	0	0	0	0	0	0	0	0	0	0	0	0	0	0	0	0	0
0	0	0	0	0	0	0	0	0	0	0	0	0	0	0	0	0	0	0	0	0	0	0	0	0	0	0	0	0	0	0	0	0	0	0	0	0	0	0	0	0	0	0	0	0	0	0	0	0	0
0	0	0	0	0	0	0	0	0	0	0	0	0	0	0	0	0	0	0	0	0	0	0	0	0	0	0	0	0	0	0	0	0	0	0	0	0	0	0	0	0	0	0	0	0	0	0	0	0	0
0	0	0	0	0	0	0	0	0	0	0	0	0	0	0	0	0	0	0	0	0	0	0	0	0	0	0	0	0	0	0	0	0	0	0	0	0	0	0	0	0	0	0	0	0	0	0	0	0	0
0	0	0	0	0	0	0	0	0	0	0	0	0	0	0	0	0	0	0	0	0	0	0	0	0	0	0	0	0	0	0	0	0	0	0	0	0	0	0	0	0	0	0	0	0	0	0	0	0	0
0	0	0	0	0	0	0	0	0	0	0	0	0	0	0	0	0	0	0	0	0	0	0	0	0	0	0	0	0	0	0	0	0	0	0	0	0	0	0	0	0	0	0	0	0	0	0	0	0	0
0	0	0	0	0	0	0	0	0	0	0	0	0	0	0	0	0	0	0	0	0	0	0	0	0	0	0	0	0	0	0	0	0	0	0	0	0	0	0	0	0	0	0	0	0	0	0	0	0	0
0	0	0	0	0	0	0	0	0	0	0	0	0	0	0	0	0	0	0	0	0	0	0	0	0	0	0	0	0	0	0	0	0	0	0	0	0	0	0	0	0	0	0	0	0	0	0	0	0	0
0	0	0	0	0	0	0	0	0	0	0	0	0	0	0	0	0	0	0	0	0	0	0	0	0	0	0	0	0	0	0	0	0	0	0	0	0	0	0	0	0	0	0	0	0	0	0	0	0	0
Slice14
0	0	0	0	0	0	0	0	0	0	0	0	0	0	0	0	0	0	0	0	0	0	0	0	0	0	0	0	0	0	0	0	0	0	0	0	0	0	0	0	0	0	0	0	0	0	0	0	0	0
0	0	0	0	0	0	0	0	0	0	0	0	0	0	0	0	0	0	0	0	0	0	0	0	0	0	0	0	0	0	0	0	0	0	0	0	0	0	0	0	0	0	0	0	0	0	0	0	0	0
0	0	0	0	0	0	0	0	0	0	0	0	0	0	0	0	0	0	0	0	0	0	0	0	0	0	0	0	0	0	0	0	0	0	0	0	0	0	0	0	0	0	0	0	0	0	0	0	0	0
0	0	0	0	0	0	0	0	0	0	0	0	0	0	0	0	0	0	0	0	0	0	0	0	0	0	0	0	0	0	0	0	0	0	0	0	0	0	0	0	0	0	0	0	0	0	0	0	0	0
0	0	0	0	0	0	0	0	0	0	0	0	0	0	0	0	0	0	0	0	0	0	0	0	0	0	0	0	0	0	0	0	0	0	0	0	0	0	0	0	0	0	0	0	0	0	0	0	0	0
0	0	0	0	0	0	0	0	0	0	0	0	0	0	0	0	0	0	0	0	0	0	0	0	0	0	0	0	0	0	0	0	0	0	0	0	0	0	0	0	0	0	0	0	0	0	0	0	0	0
0	0	0	0	0	0	0	0	0	0	0	0	0	0	0	0	0	0	0	0	0	0	0	0	0	0	0	0	0	0	0	0	0	0	0	0	0	0	0	0	0	0	0	0	0	0	0	0	0	0
0	0	0	0	0	0	0	0	0	0	0	0	0	0	0	0	0	0	0	0	0	0	0	0	0	0	0	0	0	0	0	0	0	0	0	0	0	0	0	0	0	0	0	0	0	0	0	0	0	0
0	0	0	0	0	0	0	0	0	0	0	0	0	0	0	0	0	0	0	0	0	0	0	0	0	0	0	0	0	0	0	0	0	0	0	0	0	0	0	0	0	0	0	0	0	0	0	0	0	0
0	0	0	0	0	0	0	0	0	0	0	0	0	0	0	0	0	0	0	0	0	0	0	0	0	0	0	0	0	0	0	0	0	0	0	0	0	0	0	0	0	0	0	0	0	0	0	0	0	0
0	0	0	0	0	0	0	0	0	0	0	0	0	0	0	0	0	0	0	0	0	0	0	0	0	0	0	0	0	0	0	0	0	0	0	0	0	0	0	0	0	0	0	0	0	0	0	0	0	0
0	0	0	0	0	0	0	0	0	0	0	0	0	0	0	0	0	0	0	0	0	0	0	0	0	0	0	0	0	0	0	0	0	0	0	0	0	0	0	0	0	0	0	0	0	0	0	0	0	0
0	0	0	0	0	0	0	0	0	0	0	0	0	0	0	0	0	0	0	0	0	0	0	0	0	0	0	0	0	0	0	0	0	0	0	0	0	0	0	0	0	0	0	0	0	0	0	0	0	0
0	0	0	0	0	0	0	0	0	0	0	0	0	0	0	0	0	0	0	0	0	0	0	0	0	0	0	0	0	0	0	0	0	0	0	0	0	0	0	0	0	0	0	0	0	0	0	0	0	0
0	0	0	0	0	0	0	0	0	0	0	0	0	0	0	0	0	0	0	0	0	0	0	0	0	0	0	0	0	0	0	0	0	0	0	0	0	0	0	0	0	0	0	0	0	0	0	0	0	0
0	0	0	0	0	0	0	0	0	0	0	0	0	0	0	0	0	0	0	0	0	0	0	0	0	0	0	0	0	0	0	0	0	0	0	0	0	0	0	0	0	0	0	0	0	0	0	0	0	0
0	0	0	0	0	0	0	0	0	0	0	0	0	0	0	0	0	0	0	0	0	0	0	0	0	0	0	0	0	0	0	0	0	0	0	0	0	0	0	0	0	0	0	0	0	0	0	0	0	0
0	0	0	0	0	0	0	0	0	0	0	0	0	0	0	0	0	0	0	0	0	0	0	0	0	0	0	0	0	0	0	0	0	0	0	0	0	0	0	0	0	0	0	0	0	0	0	0	0	0
0	0	0	0	0	0	0	0	0	0	0	0	0	0	0	0	0	0	0	0	0	0	0	0	0	0	0	0	0	0	0	0	0	0	0	0	0	0	0	0	0	0	0	0	0	0	0	0	0	0
0	0	0	0	0	0	0	0	0	0	0	0	0	0	0	0	0	0	0	0	0	0	0	0	0	0	0	0	0	0	0	0	0	0	0	0	0	0	0	0	0	0	0	0	0	0	0	0	0	0
0	0	0	0	0	0	0	0	0	0	0	0	0	0	0	0	0	0	0	0	0	0	0	0	0	0	0	0	0	0	0	0	0	0	0	0	0	0	0	0	0	0	0	0	0	0	0	0	0	0
0	0	0	0	0	0	0	0	0	0	0	0	0	0	0	0	0	0	0	0	0	0	0	0	0	0	0	0	0	0	0	0	0	0.207637	0.186661	0.196962	0.227628	0.226285	0.325323	0.642299	0.360573	0.255092	0.238554	0.245495	0.226298	0.22547	0.233162	0.224702	0.219339	0.229658
0	0	0	0	0	0	0	0	0	0	0	0	0	0	0	0	0	0	0	0	0	0	0	0	0	0.213306	0.211209	0.20849	0.210566	0.212076	0.207593	0.206904	0.209285	0.212812	0.193635	0.189706	0.200541	0.222887	0.252132	0.300231	0.281385	0.233941	0.219802	0.223231	0.225221	0.223401	0.228157	0.230368	0.240116	0.239776
0	0	0	0	0	0	0	0	0	0	0	0	0	0	0	0	0	0	0	0	0	0.206379	0.198278	0.197466	0.204419	0.212849	0.215286	0.217383	0.211793	0.215942	0.214653	0.208067	0.20816	0.204393	0.194121	0.196516	0.203711	0.196936	0.178749	0.183821	0.203803	0.206209	0.223084	0.236285	0.235683	0.224921	0.221784	0.229475	0.2384	0.241109
0	0	0	0	0	0	0	0	0	0	0	0	0	0	0	0	0	0	0.179859	0.189886	0.204407	0.206169	0.211814	0.203746	0.204838	0.216398	0.214204	0.211256	0.207715	0.205265	0.218511	0.210651	0.208581	0.206732	0.191775	0.187823	0.212091	0.214047	0.207899	0.208487	0.211717	0.228667	0.247572	0.249246	0.247311	0.237144	0.23268	0.22764	0.232716	0.230511
0	0	0	0	0	0	0	0	0	0	0	0	0	0	0	0	0	0.202106	0.201129	0.202641	0.203248	0.219108	0.219278	0.218815	0.218762	0.220026	0.214175	0.212107	0.209729	0.211104	0.213389	0.214131	0.21067	0.211338	0.215278	0.214435	0.253427	0.231892	0.228615	0.232673	0.235154	0.244002	0.251384	0.254818	0.245293	0.243012	0.251038	0.246777	0.244422	0.241264
0	0	0	0	0	0	0	0	0	0	0	0	0	0	0	0	0	0.21059	0.217147	0.215357	0.203229	0.215418	0.219115	0.226213	0.231307	0.225344	0.220998	0.220291	0.222349	0.222694	0.22413	0.22816	0.234503	0.234814	0.256149	0.277147	0.253938	0.230141	0.234553	0.241072	0.249282	0.247706	0.254021	0.259027	0.245317	0.236673	0.240807	0.243696	0.250325	0.248521
0	0	0	0	0	0	0	0	0	0	0	0	0	0	0	0	0.204884	0.210789	0.202895	0.200832	0.201646	0.214385	0.219885	0.224951	0.228297	0.224096	0.221806	0.22268	0.222464	0.222576	0.22321	0.230802	0.241478	0.248944	0.258885	0.274497	0.215344	0.227149	0.245298	0.248083	0.250787	0.247776	0.251455	0.250849	0.250125	0.239677	0.234074	0.241482	0.247055	0.248068
0	0	0	0	0	0	0	0	0	0	0	0	0	0	0	0	0.200305	0.195156	0.203627	0.199315	0.211229	0.215538	0.220815	0.222572	0.223097	0.220712	0.225192	0.222607	0.223568	0.227976	0.23171	0.237673	0.240468	0.239853	0.236235	0.23563	0.237289	0.239872	0.241644	0.243446	0.244807	0.245712	0.246062	0.243915	0.247136	0.252657	0.24763	0.243389	0.245341	0.243618
0	0	0	0	0	0	0	0	0	0	0	0	0	0	0	0.207126	0.200553	0.196492	0.200919	0.217936	0.213586	0.216169	0.218969	0.21999	0.216759	0.220766	0.227183	0.231937	0.232348	0.233129	0.239754	0.24464	0.244422	0.243823	0.240318	0.242054	0.245528	0.246046	0.244616	0.242704	0.245094	0.249	0.251051	0.250302	0.248205	0.250652	0.248267	0.251162	0.252826	0.246208
0	0	0	0	0	0	0	0	0	0	0	0	0	0	0	0.20473	0.203158	0.203232	0.219655	0.22243	0.218778	0.222783	0.223194	0.225193	0.222802	0.223376	0.22313	0.222295	0.22221	0.225365	0.230703	0.235287	0.236942	0.240748	0.247568	0.252857	0.252003	0.252807	0.254956	0.25637	0.252256	0.254956	0.255711	0.2508	0.251373	0.244584	0.244339	0.247338	0.253016	0.252825
0	0	0	0	0	0	0	0	0	0	0	0	0	0	0.200397	0.198519	0.213304	0.215233	0.21906	0.224805	0.223514	0.22388	0.224896	0.230981	0.226372	0.226813	0.216206	0.216078	0.219293	0.223497	0.230001	0.233807	0.234017	0.237051	0.244662	0.248229	0.249846	0.252464	0.255275	0.257372	0.258178	0.253149	0.254791	0.250751	0.249846	0.249006	0.25005	0.254224	0.261146	0.25903
0	0	0	0	0	0	0	0	0	0	0	0	0	0	0.215031	0.215971	0.210554	0.21675	0.217652	0.212883	0.219267	0.219197	0.219848	0.224315	0.218518	0.217275	0.218037	0.210555	0.21737	0.223409	0.231157	0.233401	0.233103	0.238761	0.241419	0.244555	0.249373	0.252936	0.256376	0.257647	0.256687	0.258059	0.25307	0.25922	0.256921	0.25704	0.254478	0.257523	0.260355	0.256416
0	0	0	0	0	0	0	0	0	0	0	0	0	0	0.208762	0.210161	0.210141	0.210221	0.213779	0.214894	0.212136	0.21587	0.222861	0.224143	0.219172	0.211204	0.218405	0.221206	0.226633	0.236581	0.235643	0.231788	0.232431	0.240323	0.242166	0.248416	0.25259	0.256942	0.258967	0.259426	0.260554	0.261143	0.256504	0.25566	0.255463	0.254202	0.252155	0.258141	0.262062	0.258117
0	0	0	0	0	0	0	0	0	0	0	0	0	0	0.194262	0.193297	0.196502	0.203857	0.211577	0.210541	0.212729	0.219061	0.227745	0.231275	0.225377	0.210034	0.215593	0.251887	0.26505	0.312846	0.294074	0.254015	0.239095	0.239918	0.247834	0.251692	0.252814	0.256048	0.255915	0.253691	0.254416	0.253531	0.256426	0.255978	0.255054	0.256057	0.26181	0.262603	0.260145	0.260967
0	0	0	0	0	0	0	0	0	0	0	0	0	0	0.192122	0.190943	0.19932	0.206416	0.208795	0.209609	0.214819	0.220413	0.226449	0.228987	0.22685	0.218525	0.220081	0.263143	0.278276	0.286154	0.279748	0.307347	0.249026	0.239925	0.244001	0.250577	0.252128	0.25454	0.254223	0.252455	0.253345	0.257431	0.259097	0.254095	0.25461	0.257263	0.255851	0.253464	0.254904	0.255006
0	0	0	0	0	0	0	0	0	0	0	0	0	0	0.187967	0.188225	0.199794	0.203378	0.20518	0.207732	0.21479	0.2168	0.217187	0.221827	0.223262	0.22936	0.22215	0.230897	0.286985	0.354425	0.363561	0.291253	0.242126	0.238424	0.242747	0.245769	0.248734	0.250078	0.251396	0.25262	0.25477	0.25669	0.257741	0.26301	0.258487	0.254485	0.252524	0.25218	0.256334	0.260993
0	0	0	0	0	0	0	0	0	0	0	0	0	0	0.181338	0.182548	0.194807	0.19834	0.203586	0.207196	0.214237	0.218043	0.219402	0.223581	0.221083	0.222241	0.229223	0.229944	0.241296	0.242083	0.250531	0.251179	0.250291	0.246777	0.244034	0.241458	0.242233	0.245361	0.247427	0.252089	0.252453	0.249724	0.251831	0.25705	0.253673	0.253473	0.254116	0.252799	0.254617	0.260001
0	0	0	0	0	0	0	0	0	0	0	0	0	0	0.177728	0.18066	0.196177	0.201655	0.208237	0.210868	0.210055	0.211445	0.218068	0.222109	0.223017	0.230245	0.256254	0.268443	0.228426	0.220117	0.227913	0.239743	0.251488	0.25202	0.24724	0.245714	0.245698	0.246558	0.246844	0.248863	0.249472	0.248256	0.249116	0.250282	0.250893	0.251759	0.253432	0.256874	0.255351	0.2554
0	0	0	0	0	0	0	0	0	0	0	0	0	0	0.17526	0.186174	0.195514	0.206132	0.212101	0.213373	0.208256	0.20454	0.209672	0.209178	0.211501	0.248891	0.283268	0.284013	0.219782	0.21408	0.229008	0.238771	0.242699	0.244813	0.244178	0.249839	0.252643	0.249917	0.24821	0.24999	0.25123	0.250824	0.249731	0.24923	0.254207	0.256936	0.255857	0.254644	0.252158	0.251019
0	0	0	0	0	0	0	0	0	0	0	0	0	0	0.183117	0.19155	0.189047	0.193688	0.207569	0.210789	0.212673	0.214024	0.217858	0.219036	0.21179	0.259332	0.26868	0.277199	0.215084	0.220595	0.235137	0.238744	0.237787	0.235435	0.237288	0.241141	0.245289	0.248696	0.250689	0.252724	0.252995	0.253656	0.252226	0.253091	0.257825	0.258778	0.253487	0.251833	0.248398	0.249647
0	0	0	0	0	0	0	0	0	0	0	0	0	0	0.192469	0.194121	0.196789	0.191853	0.200969	0.202592	0.213544	0.215681	0.21795	0.220998	0.228916	0.244411	0.2536	0.215257	0.212346	0.22187	0.228588	0.232029	0.2367	0.237705	0.237151	0.236735	0.239086	0.248466	0.248124	0.24367	0.245435	0.248336	0.251203	0.252398	0.253728	0.250039	0.249694	0.250077	0.251748	0.25817
0	0	0	0	0	0	0	0	0	0	0	0	0	0	0	0.192325	0.192148	0.194995	0.206918	0.212627	0.220154	0.221309	0.21383	0.221236	0.227783	0.238882	0.221901	0.21821	0.218088	0.2274	0.226415	0.232155	0.237854	0.240949	0.238904	0.235286	0.237913	0.243324	0.242627	0.241062	0.244391	0.247602	0.250584	0.250915	0.247217	0.245658	0.24944	0.250802	0.254878	0.257992
0	0	0	0	0	0	0	0	0	0	0	0	0	0	0	0.19916	0.193117	0.19504	0.202634	0.206774	0.215639	0.215819	0.212416	0.221611	0.232946	0.221923	0.21203	0.218756	0.226417	0.224914	0.230639	0.235092	0.234524	0.234085	0.232198	0.228835	0.23154	0.237738	0.24089	0.242191	0.244494	0.246558	0.247847	0.247212	0.24477	0.247265	0.251125	0.241425	0.250078	0.253312
0	0	0	0	0	0	0	0	0	0	0	0	0	0	0	0.196019	0.190209	0.196507	0.208565	0.205913	0.201194	0.205673	0.216674	0.220608	0.222811	0.2195	0.219932	0.220218	0.222516	0.22406	0.227664	0.23296	0.236475	0.23226	0.232413	0.231727	0.231385	0.234083	0.235052	0.237957	0.243018	0.243765	0.244702	0.246062	0.2482	0.251923	0.249055	0.24213	0.250849	0.250978
0	0	0	0	0	0	0	0	0	0	0	0	0	0	0	0	0.196301	0.201263	0.195287	0.223981	0.210982	0.209544	0.215638	0.2152	0.211216	0.215532	0.220934	0.215928	0.214454	0.218441	0.219948	0.229449	0.232873	0.227706	0.230432	0.233491	0.231071	0.232588	0.233245	0.237336	0.241022	0.240451	0.241384	0.243168	0.250896	0.250526	0.247438	0.271154	0.256898	0.248796
0	0	0	0	0	0	0	0	0	0	0	0	0	0	0	0	0	0.192822	0.203619	0.211391	0.209024	0.208948	0.211449	0.20921	0.20804	0.208856	0.209628	0.211993	0.213917	0.21557	0.214772	0.218708	0.218387	0.217449	0.220462	0.22367	0.226357	0.234359	0.237711	0.237609	0.237704	0.238401	0.241376	0.240736	0.242765	0.245943	0.249375	0.273336	0.250751	0.238343
0	0	0	0	0	0	0	0	0	0	0	0	0	0	0	0	0	0	0.202808	0.198173	0.197329	0.199838	0.201799	0.201528	0.199236	0.199012	0.200949	0.203413	0.207774	0.209781	0.209054	0.20721	0.207443	0.211359	0.214725	0.216163	0.221213	0.225493	0.224848	0.224629	0.229717	0.233589	0.23407	0.232681	0.230778	0.233891	0.23589	0.227406	0.23545	0.238538
0	0	0	0	0	0	0	0	0	0	0	0	0	0	0	0	0	0	0	0.179957	0.18321	0.182974	0.185834	0.191004	0.19149	0.19426	0.194788	0.192728	0.19556	0.200256	0.201632	0.200075	0.199676	0.2027	0.208975	0.210462	0.210326	0.211328	0.210928	0.212941	0.223804	0.226029	0.220161	0.218388	0.219777	0.221567	0.223516	0.222616	0.22313	0.223232
0	0	0	0	0	0	0	0	0	0	0	0	0	0	0	0	0	0	0	0	0	0	0	0	0	0	0	0	0	0	0	0	0	0	0	0	0	0	0	0	0	0	0	0	0	0	0	0	0	0
0	0	0	0	0	0	0	0	0	0	0	0	0	0	0	0	0	0	0	0	0	0	0	0	0	0	0	0	0	0	0	0	0	0	0	0	0	0	0	0	0	0	0	0	0	0	0	0	0	0
0	0	0	0	0	0	0	0	0	0	0	0	0	0	0	0	0	0	0	0	0	0	0	0	0	0	0	0	0	0	0	0	0	0	0	0	0	0	0	0	0	0	0	0	0	0	0	0	0	0
0	0	0	0	0	0	0	0	0	0	0	0	0	0	0	0	0	0	0	0	0	0	0	0	0	0	0	0	0	0	0	0	0	0	0	0	0	0	0	0	0	0	0	0	0	0	0	0	0	0
0	0	0	0	0	0	0	0	0	0	0	0	0	0	0	0	0	0	0	0	0	0	0	0	0	0	0	0	0	0	0	0	0	0	0	0	0	0	0	0	0	0	0	0	0	0	0	0	0	0
0	0	0	0	0	0	0	0	0	0	0	0	0	0	0	0	0	0	0	0	0	0	0	0	0	0	0	0	0	0	0	0	0	0	0	0	0	0	0	0	0	0	0	0	0	0	0	0	0	0
0	0	0	0	0	0	0	0	0	0	0	0	0	0	0	0	0	0	0	0	0	0	0	0	0	0	0	0	0	0	0	0	0	0	0	0	0	0	0	0	0	0	0	0	0	0	0	0	0	0
0	0	0	0	0	0	0	0	0	0	0	0	0	0	0	0	0	0	0	0	0	0	0	0	0	0	0	0	0	0	0	0	0	0	0	0	0	0	0	0	0	0	0	0	0	0	0	0	0	0
0	0	0	0	0	0	0	0	0	0	0	0	0	0	0	0	0	0	0	0	0	0	0	0	0	0	0	0	0	0	0	0	0	0	0	0	0	0	0	0	0	0	0	0	0	0	0	0	0	0
0	0	0	0	0	0	0	0	0	0	0	0	0	0	0	0	0	0	0	0	0	0	0	0	0	0	0	0	0	0	0	0	0	0	0	0	0	0	0	0	0	0	0	0	0	0	0	0	0	0
0	0	0	0	0	0	0	0	0	0	0	0	0	0	0	0	0	0	0	0	0	0	0	0	0	0	0	0	0	0	0	0	0	0	0	0	0	0	0	0	0	0	0	0	0	0	0	0	0	0
0	0	0	0	0	0	0	0	0	0	0	0	0	0	0	0	0	0	0	0	0	0	0	0	0	0	0	0	0	0	0	0	0	0	0	0	0	0	0	0	0	0	0	0	0	0	0	0	0	0
0	0	0	0	0	0	0	0	0	0	0	0	0	0	0	0	0	0	0	0	0	0	0	0	0	0	0	0	0	0	0	0	0	0	0	0	0	0	0	0	0	0	0	0	0	0	0	0	0	0
0	0	0	0	0	0	0	0	0	0	0	0	0	0	0	0	0	0	0	0	0	0	0	0	0	0	0	0	0	0	0	0	0	0	0	0	0	0	0	0	0	0	0	0	0	0	0	0	0	0
0	0	0	0	0	0	0	0	0	0	0	0	0	0	0	0	0	0	0	0	0	0	0	0	0	0	0	0	0	0	0	0	0	0	0	0	0	0	0	0	0	0	0	0	0	0	0	0	0	0
Slice15
0	0	0	0	0	0	0	0	0	0	0	0	0	0	0	0	0	0	0	0	0	0	0	0	0	0	0	0	0	0	0	0	0	0	0	0	0	0	0	0	0	0	0	0	0	0	0	0	0	0
0	0	0	0	0	0	0	0	0	0	0	0	0	0	0	0	0	0	0	0	0	0	0	0	0	0	0	0	0	0	0	0	0	0	0	0	0	0	0	0	0	0	0	0	0	0	0	0	0	0
0	0	0	0	0	0	0	0	0	0	0	0	0	0	0	0	0	0	0	0	0	0	0	0	0	0	0	0	0	0	0	0	0	0	0	0	0	0	0	0	0	0	0	0	0	0	0	0	0	0
0	0	0	0	0	0	0	0	0	0	0	0	0	0	0	0	0	0	0	0	0	0	0	0	0	0	0	0	0	0	0	0	0	0	0	0	0	0	0	0	0	0	0	0	0	0	0	0	0	0
0	0	0	0	0	0	0	0	0	0	0	0	0	0	0	0	0	0	0	0	0	0	0	0	0	0	0	0	0	0	0	0	0	0	0	0	0	0	0	0	0	0	0	0	0	0	0	0	0	0
0	0	0	0	0	0	0	0	0	0	0	0	0	0	0	0	0	0	0	0	0	0	0	0	0	0	0	0	0	0	0	0	0	0	0	0	0	0	0	0	0	0	0	0	0	0	0	0	0	0
0	0	0	0	0	0	0	0	0	0	0	0	0	0	0	0	0	0	0	0	0	0	0	0	0	0	0	0	0	0	0	0	0	0	0	0	0	0	0	0	0	0	0	0	0	0	0	0	0	0
0	0	0	0	0	0	0	0	0	0	0	0	0	0	0	0	0	0	0	0	0	0	0	0	0	0	0	0	0	0	0	0	0	0	0	0	0	0	0	0	0	0	0	0	0	0	0	0	0	0
0	0	0	0	0	0	0	0	0	0	0	0	0	0	0	0	0	0	0	0	0	0	0	0	0	0	0	0	0	0	0	0	0	0	0	0	0	0	0	0	0	0	0	0	0	0	0	0	0	0
0	0	0	0	0	0	0	0	0	0	0	0	0	0	0	0	0	0	0	0	0	0	0	0	0	0	0	0	0	0	0	0	0	0	0	0	0	0	0	0	0	0	0	0	0	0	0	0	0	0
0	0	0	0	0	0	0	0	0	0	0	0	0	0	0	0	0	0	0	0	0	0	0	0	0	0	0	0	0	0	0	0	0	0	0	0	0	0	0	0	0	0	0	0	0	0	0	0	0	0
0	0	0	0	0	0	0	0	0	0	0	0	0	0	0	0	0	0	0	0	0	0	0	0	0	0	0	0	0	0	0	0	0	0	0	0	0	0	0	0	0	0	0	0	0	0	0	0	0	0
0	0	0	0	0	0	0	0	0	0	0	0	0	0	0	0	0	0	0	0	0	0	0	0	0	0	0	0	0	0	0	0	0	0	0	0	0	0	0	0	0	0	0	0	0	0	0	0	0	0
0	0	0	0	0	0	0	0	0	0	0	0	0	0	0	0	0	0	0	0	0	0	0	0	0	0	0	0	0	0	0	0	0	0	0	0	0	0	0	0	0	0	0	0	0	0	0	0	0	0
0	0	0	0	0	0	0	0	0	0	0	0	0	0	0	0	0	0	0	0	0	0	0	0	0	0	0	0	0	0	0	0	0	0	0	0	0	0	0	0	0	0	0	0	0	0	0	0	0	0
0	0	0	0	0	0	0	0	0	0	0	0	0	0	0	0	0	0	0	0	0	0	0	0	0	0	0	0	0	0	0	0	0	0	0	0	0	0	0	0	0	0	0	0	0	0	0	0	0	0
0	0	0	0	0	0	0	0	0	0	0	0	0	0	0	0	0	0	0	0	0	0	0	0	0	0	0	0	0	0	0	0	0	0	0	0	0	0	0	0	0	0	0	0	0	0	0	0	0	0
0	0	0	0	0	0	0	0	0	0	0	0	0	0	0	0	0	0	0	0	0	0	0	0	0	0	0	0	0	0	0	0	0	0	0	0	0	0	0	0	0	0	0	0	0	0	0	0	0	0
0	0	0	0	0	0	0	0	0	0	0	0	0	0	0	0	0	0	0	0	0	0	0	0	0	0	0	0	0	0	0	0	0	0	0	0	0	0	0	0	0	0	0	0	0	0	0	0	0	0
0	0	0	0	0	0	0	0	0	0	0	0	0	0	0	0	0	0	0	0	0	0	0	0	0	0	0	0	0	0	0	0	0	0	0	0	0	0	0	0	0	0	0	0	0	0	0	0	0	0
0	0	0	0	0	0	0	0	0	0	0	0	0	0	0	0	0	0	0	0	0	0	0	0	0	0	0	0	0	0	0	0	0	0	0	0	0	0	0	0	0	0	0	0	0	0	0	0	0	0
0	0	0	0	0	0	0	0	0	0	0	0	0	0	0	0	0	0	0	0	0	0	0	0	0	0	0	0	0	0	0	0	0	0.180829	0.172165	0.209271	0.269759	0.367757	0.270674	0.241025	0.200292	0.174385	0.207155	0.232964	0.227884	0.223866	0.238643	0.239583	0.233984	0.237289
0	0	0	0	0	0	0	0	0	0	0	0	0	0	0	0	0	0	0	0	0	0	0	0	0	0.205414	0.200481	0.207133	0.211363	0.209059	0.206922	0.199388	0.201546	0.204707	0.192138	0.188299	0.222117	0.211685	0.210963	0.212191	0.222341	0.211154	0.211118	0.214958	0.22047	0.219198	0.221677	0.234806	0.240786	0.250232
0	0	0	0	0	0	0	0	0	0	0	0	0	0	0	0	0	0	0	0	0	0.203984	0.201032	0.193256	0.201634	0.20521	0.21246	0.218742	0.214054	0.215877	0.213647	0.201122	0.194108	0.194707	0.193223	0.195658	0.204213	0.176607	0.191703	0.191262	0.19152	0.202517	0.226368	0.228696	0.23287	0.225909	0.21526	0.220124	0.229869	0.240443
0	0	0	0	0	0	0	0	0	0	0	0	0	0	0	0	0	0	0.199531	0.202086	0.19937	0.208218	0.215876	0.204255	0.204995	0.210264	0.212052	0.210095	0.210762	0.20878	0.209595	0.207119	0.213478	0.208014	0.20847	0.201218	0.208447	0.217565	0.208749	0.203617	0.212706	0.229849	0.245806	0.245782	0.245268	0.24273	0.224974	0.210953	0.214659	0.226225
0	0	0	0	0	0	0	0	0	0	0	0	0	0	0	0	0	0.196301	0.216145	0.21049	0.203742	0.208109	0.216289	0.213796	0.211576	0.208726	0.207704	0.204927	0.208079	0.209981	0.205655	0.209514	0.22068	0.221824	0.216797	0.228358	0.233297	0.256803	0.242827	0.230183	0.232092	0.236689	0.243717	0.238288	0.242753	0.253741	0.258705	0.233348	0.217949	0.215839
0	0	0	0	0	0	0	0	0	0	0	0	0	0	0	0	0	0.204231	0.220635	0.214103	0.205902	0.212008	0.209935	0.218142	0.22313	0.219352	0.21954	0.218037	0.22328	0.222297	0.227203	0.23033	0.232674	0.236459	0.24036	0.244381	0.247266	0.244485	0.238842	0.242452	0.24675	0.241411	0.240979	0.234417	0.226685	0.231218	0.241972	0.23214	0.222821	0.222168
0	0	0	0	0	0	0	0	0	0	0	0	0	0	0	0	0.203467	0.205163	0.20471	0.2039	0.203877	0.20865	0.211405	0.217017	0.221987	0.218094	0.218223	0.216503	0.216679	0.218483	0.225032	0.2358	0.237428	0.235546	0.24499	0.256008	0.246845	0.231015	0.238076	0.241867	0.245498	0.241564	0.236301	0.22771	0.224389	0.220463	0.226469	0.228675	0.2321	0.235949
0	0	0	0	0	0	0	0	0	0	0	0	0	0	0	0	0.198876	0.196911	0.197846	0.19909	0.198767	0.208195	0.212596	0.214612	0.214731	0.213621	0.22066	0.221463	0.226232	0.22804	0.232521	0.235372	0.239828	0.2383	0.233145	0.238925	0.234287	0.231034	0.23482	0.230931	0.237943	0.24633	0.243849	0.238688	0.235224	0.232899	0.233945	0.237394	0.235971	0.23592
0	0	0	0	0	0	0	0	0	0	0	0	0	0	0	0.213858	0.203104	0.200244	0.200772	0.201795	0.206004	0.206697	0.210042	0.212516	0.218705	0.218808	0.225355	0.229331	0.233554	0.236054	0.237424	0.237309	0.234633	0.238654	0.23313	0.233589	0.235973	0.236767	0.237388	0.232789	0.231543	0.243165	0.252285	0.252886	0.251073	0.247929	0.241829	0.243151	0.246404	0.243791
0	0	0	0	0	0	0	0	0	0	0	0	0	0	0	0.217952	0.206781	0.202805	0.209653	0.20921	0.212232	0.214355	0.215463	0.215252	0.219841	0.21987	0.224515	0.226724	0.228465	0.231185	0.23201	0.226929	0.229326	0.236669	0.240782	0.245563	0.24961	0.244966	0.247152	0.245584	0.246473	0.24817	0.252052	0.252613	0.250369	0.248283	0.246546	0.249723	0.251565	0.24802
0	0	0	0	0	0	0	0	0	0	0	0	0	0	0.20646	0.209895	0.204365	0.205118	0.21644	0.219653	0.217852	0.220063	0.226393	0.225723	0.225559	0.222964	0.225869	0.227962	0.226567	0.226967	0.229137	0.231011	0.229846	0.230337	0.236438	0.24393	0.244065	0.250771	0.252343	0.253563	0.254404	0.250746	0.253339	0.259676	0.25171	0.251202	0.256618	0.259766	0.259535	0.258674
0	0	0	0	0	0	0	0	0	0	0	0	0	0	0.22616	0.227103	0.220761	0.218741	0.218556	0.214204	0.219752	0.218299	0.219495	0.226083	0.228764	0.224511	0.225811	0.218086	0.216131	0.219312	0.219685	0.225191	0.22602	0.227975	0.234554	0.239771	0.246259	0.251637	0.254281	0.248794	0.250179	0.251521	0.252603	0.252861	0.255846	0.258649	0.259612	0.256542	0.257802	0.259466
0	0	0	0	0	0	0	0	0	0	0	0	0	0	0.20985	0.219192	0.218469	0.215255	0.210911	0.212893	0.212995	0.216601	0.223968	0.221661	0.219729	0.213652	0.213926	0.199786	0.213463	0.212746	0.218651	0.220676	0.229009	0.238253	0.239151	0.242426	0.246706	0.251474	0.253266	0.252475	0.248873	0.252031	0.251421	0.249894	0.251061	0.253836	0.252761	0.250096	0.253121	0.256821
0	0	0	0	0	0	0	0	0	0	0	0	0	0	0.200432	0.197354	0.199138	0.203726	0.204465	0.202466	0.207471	0.220933	0.226837	0.22039	0.213541	0.199206	0.189486	0.207033	0.227421	0.243307	0.252367	0.238762	0.239091	0.240592	0.246124	0.247994	0.245324	0.246958	0.247374	0.247314	0.244841	0.248769	0.249146	0.248283	0.247603	0.254682	0.257657	0.259831	0.258727	0.258316
0	0	0	0	0	0	0	0	0	0	0	0	0	0	0.190442	0.196792	0.204393	0.207586	0.199689	0.201126	0.210525	0.215544	0.219351	0.218953	0.214935	0.207679	0.192004	0.204046	0.245776	0.284487	0.448772	0.249197	0.251137	0.24378	0.241672	0.247226	0.245712	0.245846	0.244633	0.243942	0.241663	0.246652	0.247392	0.246675	0.250101	0.246772	0.249386	0.251169	0.251956	0.243934
0	0	0	0	0	0	0	0	0	0	0	0	0	0	0.18445	0.189702	0.204091	0.203879	0.203862	0.207185	0.214074	0.214465	0.214142	0.216646	0.216176	0.216886	0.213898	0.213957	0.240212	0.277572	0.434261	0.23647	0.246557	0.243077	0.236849	0.240576	0.243938	0.244113	0.244664	0.245746	0.247603	0.247438	0.249597	0.250142	0.256081	0.253986	0.244311	0.244717	0.242985	0.232295
0	0	0	0	0	0	0	0	0	0	0	0	0	0	0.181954	0.189457	0.19672	0.20082	0.207748	0.21103	0.212644	0.214773	0.216685	0.218578	0.218078	0.220026	0.223029	0.221222	0.229269	0.23943	0.25589	0.245156	0.238309	0.241939	0.236946	0.237051	0.239447	0.241836	0.243744	0.246391	0.24626	0.250191	0.252688	0.253289	0.250838	0.253357	0.247896	0.240596	0.239556	0.231733
0	0	0	0	0	0	0	0	0	0	0	0	0	0	0.183854	0.190811	0.19552	0.202698	0.208346	0.210412	0.208119	0.210043	0.215513	0.216075	0.22035	0.229608	0.232093	0.241922	0.241058	0.217229	0.224761	0.229978	0.238693	0.237755	0.237856	0.238019	0.239205	0.239913	0.240765	0.242053	0.242718	0.242505	0.244527	0.239868	0.240788	0.247948	0.245061	0.2435	0.238449	0.234756
0	0	0	0	0	0	0	0	0	0	0	0	0	0	0.179836	0.190547	0.194604	0.204949	0.20808	0.209873	0.20671	0.20692	0.208576	0.207642	0.213508	0.232176	0.236088	0.248159	0.227977	0.222941	0.226262	0.230941	0.23488	0.234645	0.235045	0.242449	0.243363	0.242441	0.242826	0.241447	0.243163	0.24254	0.238423	0.23699	0.239526	0.244658	0.248377	0.239235	0.238659	0.228166
0	0	0	0	0	0	0	0	0	0	0	0	0	0	0.187146	0.192589	0.195963	0.198825	0.206351	0.209747	0.210091	0.213318	0.218672	0.209086	0.207582	0.237122	0.233228	0.238009	0.213492	0.228556	0.228932	0.23143	0.23322	0.231027	0.230552	0.234858	0.238586	0.240144	0.239542	0.242923	0.245411	0.245992	0.238498	0.237616	0.243203	0.248021	0.248081	0.24087	0.235452	0.234269
0	0	0	0	0	0	0	0	0	0	0	0	0	0	0.191161	0.19758	0.198724	0.195442	0.202499	0.20874	0.208873	0.214433	0.218313	0.251064	0.243322	0.217171	0.219775	0.214835	0.224088	0.22698	0.220923	0.226602	0.231943	0.233872	0.22964	0.232005	0.232091	0.23233	0.233009	0.237386	0.239531	0.236213	0.24398	0.245594	0.243529	0.250433	0.250949	0.249896	0.247672	0.247635
0	0	0	0	0	0	0	0	0	0	0	0	0	0	0	0.188279	0.199422	0.196698	0.203009	0.211194	0.222688	0.221816	0.217334	0.215254	0.243704	0.202282	0.196983	0.21248	0.221525	0.222802	0.223383	0.226691	0.231065	0.237001	0.234333	0.230682	0.232071	0.233544	0.232098	0.235872	0.234818	0.23382	0.242616	0.245064	0.244446	0.244059	0.246058	0.247798	0.251994	0.252541
0	0	0	0	0	0	0	0	0	0	0	0	0	0	0	0.195452	0.194199	0.194483	0.198855	0.207755	0.222689	0.207977	0.21305	0.227021	0.219246	0.2089	0.209726	0.217778	0.218512	0.223071	0.226635	0.226544	0.228629	0.22975	0.227102	0.223699	0.226318	0.231745	0.234058	0.230253	0.232946	0.234552	0.242936	0.242544	0.240301	0.237927	0.238814	0.237649	0.23888	0.247478
0	0	0	0	0	0	0	0	0	0	0	0	0	0	0	0.1966	0.2024	0.203097	0.205946	0.207858	0.212679	0.211983	0.209117	0.219221	0.216768	0.213662	0.215626	0.213529	0.216469	0.22186	0.22424	0.222687	0.223778	0.225461	0.228367	0.226683	0.226096	0.228541	0.232834	0.228615	0.230031	0.233779	0.241932	0.240847	0.241748	0.238418	0.237474	0.240719	0.237829	0.245499
0	0	0	0	0	0	0	0	0	0	0	0	0	0	0	0	0.201316	0.214947	0.198362	0.223902	0.209638	0.21173	0.208101	0.215229	0.210808	0.211609	0.21291	0.211135	0.213995	0.218326	0.215649	0.216817	0.220162	0.221691	0.225519	0.227881	0.226431	0.226621	0.230128	0.234694	0.237876	0.237833	0.238358	0.237842	0.237083	0.244482	0.244346	0.250434	0.241161	0.239114
0	0	0	0	0	0	0	0	0	0	0	0	0	0	0	0	0	0.205918	0.211169	0.214227	0.221233	0.213297	0.210984	0.211142	0.210476	0.208801	0.206675	0.206894	0.212407	0.216927	0.213675	0.211793	0.211825	0.211565	0.213829	0.21843	0.222094	0.225999	0.230686	0.233496	0.234289	0.232557	0.237021	0.239333	0.239021	0.242716	0.243573	0.239193	0.243937	0.239338
0	0	0	0	0	0	0	0	0	0	0	0	0	0	0	0	0	0	0.212343	0.20185	0.201352	0.204107	0.201648	0.202343	0.198503	0.200369	0.20163	0.202199	0.205848	0.210637	0.210342	0.208493	0.206649	0.207098	0.209313	0.213702	0.218158	0.221403	0.220086	0.219248	0.221543	0.22479	0.231887	0.237067	0.231013	0.235272	0.231477	0.230805	0.237296	0.237352
0	0	0	0	0	0	0	0	0	0	0	0	0	0	0	0	0	0	0	0.184988	0.188626	0.190411	0.191147	0.194422	0.194311	0.19556	0.198506	0.196352	0.194527	0.198831	0.201476	0.200043	0.199173	0.201843	0.206756	0.211758	0.20972	0.211047	0.209041	0.208485	0.215393	0.221734	0.225272	0.224285	0.220475	0.221339	0.218854	0.220566	0.224866	0.223433
0	0	0	0	0	0	0	0	0	0	0	0	0	0	0	0	0	0	0	0	0	0	0	0	0	0	0	0	0	0	0	0	0	0	0	0	0	0	0	0	0	0	0	0	0	0	0	0	0	0
0	0	0	0	0	0	0	0	0	0	0	0	0	0	0	0	0	0	0	0	0	0	0	0	0	0	0	0	0	0	0	0	0	0	0	0	0	0	0	0	0	0	0	0	0	0	0	0	0	0
0	0	0	0	0	0	0	0	0	0	0	0	0	0	0	0	0	0	0	0	0	0	0	0	0	0	0	0	0	0	0	0	0	0	0	0	0	0	0	0	0	0	0	0	0	0	0	0	0	0
0	0	0	0	0	0	0	0	0	0	0	0	0	0	0	0	0	0	0	0	0	0	0	0	0	0	0	0	0	0	0	0	0	0	0	0	0	0	0	0	0	0	0	0	0	0	0	0	0	0
0	0	0	0	0	0	0	0	0	0	0	0	0	0	0	0	0	0	0	0	0	0	0	0	0	0	0	0	0	0	0	0	0	0	0	0	0	0	0	0	0	0	0	0	0	0	0	0	0	0
0	0	0	0	0	0	0	0	0	0	0	0	0	0	0	0	0	0	0	0	0	0	0	0	0	0	0	0	0	0	0	0	0	0	0	0	0	0	0	0	0	0	0	0	0	0	0	0	0	0
0	0	0	0	0	0	0	0	0	0	0	0	0	0	0	0	0	0	0	0	0	0	0	0	0	0	0	0	0	0	0	0	0	0	0	0	0	0	0	0	0	0	0	0	0	0	0	0	0	0
0	0	0	0	0	0	0	0	0	0	0	0	0	0	0	0	0	0	0	0	0	0	0	0	0	0	0	0	0	0	0	0	0	0	0	0	0	0	0	0	0	0	0	0	0	0	0	0	0	0
0	0	0	0	0	0	0	0	0	0	0	0	0	0	0	0	0	0	0	0	0	0	0	0	0	0	0	0	0	0	0	0	0	0	0	0	0	0	0	0	0	0	0	0	0	0	0	0	0	0
0	0	0	0	0	0	0	0	0	0	0	0	0	0	0	0	0	0	0	0	0	0	0	0	0	0	0	0	0	0	0	0	0	0	0	0	0	0	0	0	0	0	0	0	0	0	0	0	0	0
0	0	0	0	0	0	0	0	0	0	0	0	0	0	0	0	0	0	0	0	0	0	0	0	0	0	0	0	0	0	0	0	0	0	0	0	0	0	0	0	0	0	0	0	0	0	0	0	0	0
0	0	0	0	0	0	0	0	0	0	0	0	0	0	0	0	0	0	0	0	0	0	0	0	0	0	0	0	0	0	0	0	0	0	0	0	0	0	0	0	0	0	0	0	0	0	0	0	0	0
0	0	0	0	0	0	0	0	0	0	0	0	0	0	0	0	0	0	0	0	0	0	0	0	0	0	0	0	0	0	0	0	0	0	0	0	0	0	0	0	0	0	0	0	0	0	0	0	0	0
0	0	0	0	0	0	0	0	0	0	0	0	0	0	0	0	0	0	0	0	0	0	0	0	0	0	0	0	0	0	0	0	0	0	0	0	0	0	0	0	0	0	0	0	0	0	0	0	0	0
0	0	0	0	0	0	0	0	0	0	0	0	0	0	0	0	0	0	0	0	0	0	0	0	0	0	0	0	0	0	0	0	0	0	0	0	0	0	0	0	0	0	0	0	0	0	0	0	0	0
Slice16
0	0	0	0	0	0	0	0	0	0	0	0	0	0	0	0	0	0	0	0	0	0	0	0	0	0	0	0	0	0	0	0	0	0	0	0	0	0	0	0	0	0	0	0	0	0	0	0	0	0
0	0	0	0	0	0	0	0	0	0	0	0	0	0	0	0	0	0	0	0	0	0	0	0	0	0	0	0	0	0	0	0	0	0	0	0	0	0	0	0	0	0	0	0	0	0	0	0	0	0
0	0	0	0	0	0	0	0	0	0	0	0	0	0	0	0	0	0	0	0	0	0	0	0	0	0	0	0	0	0	0	0	0	0	0	0	0	0	0	0	0	0	0	0	0	0	0	0	0	0
0	0	0	0	0	0	0	0	0	0	0	0	0	0	0	0	0	0	0	0	0	0	0	0	0	0	0	0	0	0	0	0	0	0	0	0	0	0	0	0	0	0	0	0	0	0	0	0	0	0
0	0	0	0	0	0	0	0	0	0	0	0	0	0	0	0	0	0	0	0	0	0	0	0	0	0	0	0	0	0	0	0	0	0	0	0	0	0	0	0	0	0	0	0	0	0	0	0	0	0
0	0	0	0	0	0	0	0	0	0	0	0	0	0	0	0	0	0	0	0	0	0	0	0	0	0	0	0	0	0	0	0	0	0	0	0	0	0	0	0	0	0	0	0	0	0	0	0	0	0
0	0	0	0	0	0	0	0	0	0	0	0	0	0	0	0	0	0	0	0	0	0	0	0	0	0	0	0	0	0	0	0	0	0	0	0	0	0	0	0	0	0	0	0	0	0	0	0	0	0
0	0	0	0	0	0	0	0	0	0	0	0	0	0	0	0	0	0	0	0	0	0	0	0	0	0	0	0	0	0	0	0	0	0	0	0	0	0	0	0	0	0	0	0	0	0	0	0	0	0
0	0	0	0	0	0	0	0	0	0	0	0	0	0	0	0	0	0	0	0	0	0	0	0	0	0	0	0	0	0	0	0	0	0	0	0	0	0	0	0	0	0	0	0	0	0	0	0	0	0
0	0	0	0	0	0	0	0	0	0	0	0	0	0	0	0	0	0	0	0	0	0	0	0	0	0	0	0	0	0	0	0	0	0	0	0	0	0	0	0	0	0	0	0	0	0	0	0	0	0
0	0	0	0	0	0	0	0	0	0	0	0	0	0	0	0	0	0	0	0	0	0	0	0	0	0	0	0	0	0	0	0	0	0	0	0	0	0	0	0	0	0	0	0	0	0	0	0	0	0
0	0	0	0	0	0	0	0	0	0	0	0	0	0	0	0	0	0	0	0	0	0	0	0	0	0	0	0	0	0	0	0	0	0	0	0	0	0	0	0	0	0	0	0	0	0	0	0	0	0
0	0	0	0	0	0	0	0	0	0	0	0	0	0	0	0	0	0	0	0	0	0	0	0	0	0	0	0	0	0	0	0	0	0	0	0	0	0	0	0	0	0	0	0	0	0	0	0	0	0
0	0	0	0	0	0	0	0	0	0	0	0	0	0	0	0	0	0	0	0	0	0	0	0	0	0	0	0	0	0	0	0	0	0	0	0	0	0	0	0	0	0	0	0	0	0	0	0	0	0
0	0	0	0	0	0	0	0	0	0	0	0	0	0	0	0	0	0	0	0	0	0	0	0	0	0	0	0	0	0	0	0	0	0	0	0	0	0	0	0	0	0	0	0	0	0	0	0	0	0
0	0	0	0	0	0	0	0	0	0	0	0	0	0	0	0	0	0	0	0	0	0	0	0	0	0	0	0	0	0	0	0	0	0	0	0	0	0	0	0	0	0	0	0	0	0	0	0	0	0
0	0	0	0	0	0	0	0	0	0	0	0	0	0	0	0	0	0	0	0	0	0	0	0	0	0	0	0	0	0	0	0	0	0	0	0	0	0	0	0	0	0	0	0	0	0	0	0	0	0
0	0	0	0	0	0	0	0	0	0	0	0	0	0	0	0	0	0	0	0	0	0	0	0	0	0	0	0	0	0	0	0	0	0	0	0	0	0	0	0	0	0	0	0	0	0	0	0	0	0
0	0	0	0	0	0	0	0	0	0	0	0	0	0	0	0	0	0	0	0	0	0	0	0	0	0	0	0	0	0	0	0	0	0	0	0	0	0	0	0	0	0	0	0	0	0	0	0	0	0
0	0	0	0	0	0	0	0	0	0	0	0	0	0	0	0	0	0	0	0	0	0	0	0	0	0	0	0	0	0	0	0	0	0	0	0	0	0	0	0	0	0	0	0	0	0	0	0	0	0
0	0	0	0	0	0	0	0	0	0	0	0	0	0	0	0	0	0	0	0	0	0	0	0	0	0	0	0	0	0	0	0	0	0	0	0	0	0	0	0	0	0	0	0	0	0	0	0	0	0
0	0	0	0	0	0	0	0	0	0	0	0	0	0	0	0	0	0	0	0	0	0	0	0	0	0	0	0	0	0	0	0	0	0.115253	0.147608	0.19594	0.474118	0.20303	0.216119	0.201278	0.196612	0.174445	0.188451	0.206535	0.220532	0.236893	0.262192	0.279557	0.258532	0.252813
0	0	0	0	0	0	0	0	0	0	0	0	0	0	0	0	0	0	0	0	0	0	0	0	0	0.205174	0.192728	0.192836	0.200166	0.193534	0.182146	0.167888	0.161256	0.180337	0.189137	0.208795	0.223393	0.205223	0.183119	0.181404	0.18049	0.187149	0.216368	0.222652	0.225757	0.210308	0.220326	0.244672	0.251188	0.256891
0	0	0	0	0	0	0	0	0	0	0	0	0	0	0	0	0	0	0	0	0	0.187271	0.195746	0.192233	0.201417	0.208606	0.205887	0.201872	0.207227	0.201864	0.189187	0.175064	0.172112	0.180976	0.187067	0.186418	0.194707	0.179918	0.175399	0.189337	0.204106	0.20854	0.214691	0.22472	0.22893	0.218856	0.219657	0.227848	0.235106	0.240561
0	0	0	0	0	0	0	0	0	0	0	0	0	0	0	0	0	0	0.205436	0.209187	0.195571	0.195921	0.204362	0.202194	0.204817	0.207019	0.209215	0.207903	0.20331	0.190959	0.189642	0.187606	0.195651	0.204609	0.209109	0.212466	0.208984	0.204928	0.205283	0.210501	0.219259	0.230976	0.238507	0.235709	0.237975	0.236453	0.224445	0.212827	0.221105	0.235654
0	0	0	0	0	0	0	0	0	0	0	0	0	0	0	0	0	0.193637	0.212857	0.205639	0.196981	0.199728	0.203771	0.205737	0.199265	0.200853	0.201917	0.206347	0.207579	0.19588	0.195171	0.196236	0.209238	0.221628	0.223633	0.224561	0.233073	0.240418	0.233896	0.235088	0.24065	0.241201	0.240681	0.23473	0.22938	0.28012	0.288328	0.246559	0.218776	0.230024
0	0	0	0	0	0	0	0	0	0	0	0	0	0	0	0	0	0.19942	0.216631	0.212482	0.195717	0.197902	0.200745	0.203319	0.208441	0.210668	0.214972	0.221845	0.227463	0.228806	0.226305	0.225648	0.229251	0.235951	0.236336	0.243994	0.253503	0.253483	0.239522	0.241219	0.248373	0.247204	0.241278	0.228492	0.201496	0.242947	0.275546	0.232878	0.214302	0.221099
0	0	0	0	0	0	0	0	0	0	0	0	0	0	0	0	0.195582	0.200565	0.20185	0.200485	0.198975	0.2009	0.201271	0.208165	0.210549	0.212915	0.215765	0.220966	0.225831	0.230199	0.233957	0.236159	0.240503	0.250181	0.25029	0.259621	0.253633	0.240655	0.242026	0.23683	0.242863	0.242613	0.235164	0.224876	0.218019	0.215037	0.217576	0.221459	0.235317	0.238133
0	0	0	0	0	0	0	0	0	0	0	0	0	0	0	0	0.186137	0.188859	0.195929	0.201614	0.199678	0.205863	0.208711	0.210219	0.204724	0.208509	0.216702	0.223991	0.228781	0.23323	0.237122	0.238854	0.244285	0.247997	0.248036	0.241491	0.240558	0.243415	0.236899	0.238058	0.240974	0.246701	0.237738	0.232585	0.228816	0.217629	0.219419	0.22596	0.231202	0.245571
0	0	0	0	0	0	0	0	0	0	0	0	0	0	0	0.195986	0.190282	0.19477	0.198058	0.196401	0.197798	0.20726	0.211213	0.207483	0.21149	0.216174	0.223931	0.234242	0.239398	0.239844	0.238411	0.236773	0.236686	0.24097	0.240701	0.237469	0.238007	0.240109	0.243848	0.238517	0.236814	0.246018	0.251648	0.247982	0.248017	0.241885	0.234612	0.23161	0.236685	0.240961
0	0	0	0	0	0	0	0	0	0	0	0	0	0	0	0.205467	0.203663	0.204026	0.199653	0.194744	0.196521	0.209573	0.216863	0.211731	0.214164	0.218414	0.224668	0.234332	0.243071	0.242106	0.234989	0.232396	0.234694	0.238302	0.243493	0.246983	0.251072	0.252915	0.251909	0.245242	0.244591	0.249727	0.252346	0.25073	0.25372	0.254132	0.248397	0.24551	0.245601	0.245044
0	0	0	0	0	0	0	0	0	0	0	0	0	0	0.194024	0.205228	0.199917	0.203845	0.203847	0.202	0.204256	0.212625	0.218105	0.223802	0.220306	0.217685	0.228254	0.239522	0.24604	0.241906	0.236185	0.239056	0.239999	0.240272	0.24272	0.246435	0.250438	0.252124	0.253273	0.252571	0.254654	0.25714	0.258039	0.258004	0.255362	0.255585	0.254891	0.259979	0.26258	0.25422
0	0	0	0	0	0	0	0	0	0	0	0	0	0	0.204541	0.215213	0.233154	0.210743	0.214047	0.203976	0.208982	0.210107	0.217358	0.225237	0.229763	0.227078	0.233526	0.232751	0.233778	0.230257	0.230953	0.234979	0.239568	0.239851	0.242904	0.246863	0.249996	0.251773	0.253277	0.254743	0.256603	0.259723	0.262207	0.25539	0.253407	0.253912	0.259381	0.265037	0.262874	0.248864
0	0	0	0	0	0	0	0	0	0	0	0	0	0	0.196115	0.205723	0.217104	0.204319	0.208827	0.20725	0.214647	0.215914	0.221265	0.222531	0.226538	0.227151	0.229831	0.224018	0.220848	0.212903	0.210773	0.224673	0.237206	0.244029	0.246357	0.245755	0.248843	0.252325	0.252473	0.253447	0.255699	0.257181	0.253275	0.252266	0.252757	0.253313	0.251312	0.253489	0.254279	0.26085
0	0	0	0	0	0	0	0	0	0	0	0	0	0	0.190647	0.193229	0.195992	0.200515	0.199693	0.199451	0.20268	0.211914	0.224588	0.222091	0.222602	0.220796	0.213387	0.21509	0.220782	0.210362	0.21415	0.229022	0.238117	0.244582	0.24964	0.251287	0.247891	0.247373	0.248118	0.249156	0.253412	0.25373	0.251941	0.253629	0.25214	0.249162	0.250373	0.251378	0.25083	0.252532
0	0	0	0	0	0	0	0	0	0	0	0	0	0	0.18704	0.194964	0.201213	0.20415	0.200224	0.197399	0.203973	0.210153	0.218212	0.220013	0.220992	0.220492	0.20975	0.206088	0.217747	0.245766	0.278125	0.265611	0.252632	0.248444	0.243885	0.244777	0.244164	0.244501	0.244173	0.244841	0.246507	0.248629	0.248638	0.251286	0.253113	0.246889	0.24834	0.253823	0.243959	0.238634
0	0	0	0	0	0	0	0	0	0	0	0	0	0	0.185562	0.195446	0.203398	0.205268	0.204568	0.208048	0.213079	0.213424	0.218797	0.223566	0.222199	0.221393	0.214863	0.211919	0.217099	0.245518	0.324802	0.305947	0.265417	0.257442	0.24225	0.239526	0.243305	0.246367	0.247827	0.247826	0.248678	0.254056	0.25281	0.253578	0.257103	0.258832	0.249626	0.24545	0.236777	0.23007
0	0	0	0	0	0	0	0	0	0	0	0	0	0	0.185113	0.193748	0.193906	0.200804	0.206337	0.211364	0.214666	0.215597	0.220455	0.223085	0.219704	0.22009	0.218258	0.21294	0.222382	0.224446	0.231299	0.240756	0.246375	0.247045	0.242807	0.240272	0.240594	0.242682	0.247531	0.249937	0.250732	0.256155	0.255188	0.253839	0.257019	0.257459	0.248881	0.23901	0.234062	0.227337
0	0	0	0	0	0	0	0	0	0	0	0	0	0	0.185676	0.194563	0.199046	0.201325	0.206526	0.208602	0.207029	0.210473	0.217551	0.216894	0.216625	0.219659	0.218078	0.222212	0.230734	0.215712	0.218971	0.225972	0.234156	0.236965	0.238858	0.237643	0.238418	0.240717	0.245861	0.248239	0.247251	0.247848	0.244001	0.242337	0.241081	0.243935	0.243512	0.24022	0.231994	0.234252
0	0	0	0	0	0	0	0	0	0	0	0	0	0	0.179758	0.191651	0.200136	0.20114	0.20351	0.205902	0.202964	0.20652	0.212204	0.206194	0.213786	0.219619	0.223355	0.219844	0.218795	0.219678	0.222125	0.226189	0.229309	0.234185	0.236057	0.237355	0.240405	0.244643	0.24758	0.246523	0.243736	0.241124	0.236381	0.235054	0.238744	0.243563	0.240017	0.230537	0.228055	0.227945
0	0	0	0	0	0	0	0	0	0	0	0	0	0	0.183877	0.193852	0.195589	0.197598	0.204271	0.208853	0.20888	0.213069	0.217561	0.209437	0.217184	0.215133	0.21311	0.211315	0.219527	0.220368	0.220992	0.226686	0.233751	0.233691	0.23485	0.236891	0.240285	0.243814	0.243134	0.241802	0.24275	0.239958	0.235429	0.235616	0.239121	0.243965	0.244093	0.236941	0.241145	0.232821
0	0	0	0	0	0	0	0	0	0	0	0	0	0	0.197374	0.196755	0.198158	0.19612	0.204458	0.209237	0.207601	0.213399	0.217799	0.243862	0.235052	0.200659	0.203748	0.210808	0.220691	0.227362	0.223977	0.229475	0.238596	0.23521	0.233886	0.236846	0.232821	0.226972	0.236796	0.233248	0.236422	0.23645	0.241843	0.237181	0.237572	0.238591	0.241796	0.240781	0.245804	0.25
0	0	0	0	0	0	0	0	0	0	0	0	0	0	0	0.188335	0.201678	0.198569	0.20355	0.212589	0.2251	0.21892	0.226907	0.272072	0.224856	0.213196	0.216619	0.217081	0.223934	0.229852	0.233772	0.233215	0.232219	0.238542	0.235636	0.233953	0.233889	0.233426	0.230317	0.23485	0.240428	0.230786	0.232129	0.242773	0.243565	0.242536	0.238029	0.238663	0.239212	0.245385
0	0	0	0	0	0	0	0	0	0	0	0	0	0	0	0.19201	0.188535	0.193086	0.199963	0.214759	0.222372	0.208576	0.227512	0.228	0.203691	0.195066	0.220588	0.219266	0.220717	0.228973	0.233686	0.232845	0.231034	0.233034	0.231599	0.229209	0.23246	0.234435	0.227555	0.22946	0.231856	0.234278	0.239679	0.242798	0.243593	0.243403	0.2344	0.234199	0.233958	0.232972
0	0	0	0	0	0	0	0	0	0	0	0	0	0	0	0.19793	0.200805	0.19524	0.207513	0.216296	0.212203	0.201686	0.207611	0.215027	0.207704	0.214831	0.215406	0.210329	0.216499	0.227918	0.226736	0.225463	0.223934	0.228867	0.231232	0.224804	0.23174	0.234919	0.237815	0.236131	0.227824	0.232698	0.239317	0.245301	0.245551	0.240404	0.236805	0.240621	0.235813	0.235163
0	0	0	0	0	0	0	0	0	0	0	0	0	0	0	0	0.205276	0.202751	0.20067	0.219417	0.218899	0.207118	0.200855	0.213368	0.214311	0.208469	0.206765	0.212443	0.218237	0.22075	0.215759	0.216304	0.219824	0.223881	0.227949	0.228694	0.229301	0.230791	0.234552	0.238183	0.2416	0.242348	0.235152	0.234934	0.238122	0.246111	0.246019	0.244989	0.242813	0.242174
0	0	0	0	0	0	0	0	0	0	0	0	0	0	0	0	0	0.202634	0.201441	0.215062	0.22315	0.216851	0.207849	0.209889	0.216586	0.210839	0.205952	0.207187	0.212831	0.216662	0.214762	0.213783	0.214669	0.214616	0.2177	0.221673	0.225297	0.226276	0.220927	0.23226	0.238549	0.235421	0.234753	0.238892	0.241694	0.249214	0.244713	0.239249	0.240893	0.242152
0	0	0	0	0	0	0	0	0	0	0	0	0	0	0	0	0	0	0.203597	0.203675	0.207701	0.209339	0.200859	0.203695	0.204978	0.203365	0.198631	0.200905	0.204971	0.20933	0.210274	0.209675	0.210417	0.210343	0.210464	0.214676	0.219599	0.220772	0.218587	0.219044	0.221686	0.220472	0.235902	0.235171	0.234452	0.239726	0.228463	0.227973	0.236097	0.235819
0	0	0	0	0	0	0	0	0	0	0	0	0	0	0	0	0	0	0	0.179658	0.185149	0.191374	0.191055	0.193506	0.190674	0.190961	0.193274	0.19212	0.190635	0.19428	0.196998	0.199513	0.200751	0.203266	0.204625	0.207608	0.208532	0.209505	0.208127	0.207429	0.208983	0.219001	0.225002	0.227262	0.219513	0.219364	0.218045	0.220782	0.22183	0.213599
0	0	0	0	0	0	0	0	0	0	0	0	0	0	0	0	0	0	0	0	0	0	0	0	0	0	0	0	0	0	0	0	0	0	0	0	0	0	0	0	0	0	0	0	0	0	0	0	0	0
0	0	0	0	0	0	0	0	0	0	0	0	0	0	0	0	0	0	0	0	0	0	0	0	0	0	0	0	0	0	0	0	0	0	0	0	0	0	0	0	0	0	0	0	0	0	0	0	0	0
0	0	0	0	0	0	0	0	0	0	0	0	0	0	0	0	0	0	0	0	0	0	0	0	0	0	0	0	0	0	0	0	0	0	0	0	0	0	0	0	0	0	0	0	0	0	0	0	0	0
0	0	0	0	0	0	0	0	0	0	0	0	0	0	0	0	0	0	0	0	0	0	0	0	0	0	0	0	0	0	0	0	0	0	0	0	0	0	0	0	0	0	0	0	0	0	0	0	0	0
0	0	0	0	0	0	0	0	0	0	0	0	0	0	0	0	0	0	0	0	0	0	0	0	0	0	0	0	0	0	0	0	0	0	0	0	0	0	0	0	0	0	0	0	0	0	0	0	0	0
0	0	0	0	0	0	0	0	0	0	0	0	0	0	0	0	0	0	0	0	0	0	0	0	0	0	0	0	0	0	0	0	0	0	0	0	0	0	0	0	0	0	0	0	0	0	0	0	0	0
0	0	0	0	0	0	0	0	0	0	0	0	0	0	0	0	0	0	0	0	0	0	0	0	0	0	0	0	0	0	0	0	0	0	0	0	0	0	0	0	0	0	0	0	0	0	0	0	0	0
0	0	0	0	0	0	0	0	0	0	0	0	0	0	0	0	0	0	0	0	0	0	0	0	0	0	0	0	0	0	0	0	0	0	0	0	0	0	0	0	0	0	0	0	0	0	0	0	0	0
0	0	0	0	0	0	0	0	0	0	0	0	0	0	0	0	0	0	0	0	0	0	0	0	0	0	0	0	0	0	0	0	0	0	0	0	0	0	0	0	0	0	0	0	0	0	0	0	0	0
0	0	0	0	0	0	0	0	0	0	0	0	0	0	0	0	0	0	0	0	0	0	0	0	0	0	0	0	0	0	0	0	0	0	0	0	0	0	0	0	0	0	0	0	0	0	0	0	0	0
0	0	0	0	0	0	0	0	0	0	0	0	0	0	0	0	0	0	0	0	0	0	0	0	0	0	0	0	0	0	0	0	0	0	0	0	0	0	0	0	0	0	0	0	0	0	0	0	0	0
0	0	0	0	0	0	0	0	0	0	0	0	0	0	0	0	0	0	0	0	0	0	0	0	0	0	0	0	0	0	0	0	0	0	0	0	0	0	0	0	0	0	0	0	0	0	0	0	0	0
0	0	0	0	0	0	0	0	0	0	0	0	0	0	0	0	0	0	0	0	0	0	0	0	0	0	0	0	0	0	0	0	0	0	0	0	0	0	0	0	0	0	0	0	0	0	0	0	0	0
0	0	0	0	0	0	0	0	0	0	0	0	0	0	0	0	0	0	0	0	0	0	0	0	0	0	0	0	0	0	0	0	0	0	0	0	0	0	0	0	0	0	0	0	0	0	0	0	0	0
0	0	0	0	0	0	0	0	0	0	0	0	0	0	0	0	0	0	0	0	0	0	0	0	0	0	0	0	0	0	0	0	0	0	0	0	0	0	0	0	0	0	0	0	0	0	0	0	0	0
Slice17
0	0	0	0	0	0	0	0	0	0	0	0	0	0	0	0	0	0	0	0	0	0	0	0	0	0	0	0	0	0	0	0	0	0	0	0	0	0	0	0	0	0	0	0	0	0	0	0	0	0
0	0	0	0	0	0	0	0	0	0	0	0	0	0	0	0	0	0	0	0	0	0	0	0	0	0	0	0	0	0	0	0	0	0	0	0	0	0	0	0	0	0	0	0	0	0	0	0	0	0
0	0	0	0	0	0	0	0	0	0	0	0	0	0	0	0	0	0	0	0	0	0	0	0	0	0	0	0	0	0	0	0	0	0	0	0	0	0	0	0	0	0	0	0	0	0	0	0	0	0
0	0	0	0	0	0	0	0	0	0	0	0	0	0	0	0	0	0	0	0	0	0	0	0	0	0	0	0	0	0	0	0	0	0	0	0	0	0	0	0	0	0	0	0	0	0	0	0	0	0
0	0	0	0	0	0	0	0	0	0	0	0	0	0	0	0	0	0	0	0	0	0	0	0	0	0	0	0	0	0	0	0	0	0	0	0	0	0	0	0	0	0	0	0	0	0	0	0	0	0
0	0	0	0	0	0	0	0	0	0	0	0	0	0	0	0	0	0	0	0	0	0	0	0	0	0	0	0	0	0	0	0	0	0	0	0	0	0	0	0	0	0	0	0	0	0	0	0	0	0
0	0	0	0	0	0	0	0	0	0	0	0	0	0	0	0	0	0	0	0	0	0	0	0	0	0	0	0	0	0	0	0	0	0	0	0	0	0	0	0	0	0	0	0	0	0	0	0	0	0
0	0	0	0	0	0	0	0	0	0	0	0	0	0	0	0	0	0	0	0	0	0	0	0	0	0	0	0	0	0	0	0	0	0	0	0	0	0	0	0	0	0	0	0	0	0	0	0	0	0
0	0	0	0	0	0	0	0	0	0	0	0	0	0	0	0	0	0	0	0	0	0	0	0	0	0	0	0	0	0	0	0	0	0	0	0	0	0	0	0	0	0	0	0	0	0	0	0	0	0
0	0	0	0	0	0	0	0	0	0	0	0	0	0	0	0	0	0	0	0	0	0	0	0	0	0	0	0	0	0	0	0	0	0	0	0	0	0	0	0	0	0	0	0	0	0	0	0	0	0
0	0	0	0	0	0	0	0	0	0	0	0	0	0	0	0	0	0	0	0	0	0	0	0	0	0	0	0	0	0	0	0	0	0	0	0	0	0	0	0	0	0	0	0	0	0	0	0	0	0
0	0	0	0	0	0	0	0	0	0	0	0	0	0	0	0	0	0	0	0	0	0	0	0	0	0	0	0	0	0	0	0	0	0	0	0	0	0	0	0	0	0	0	0	0	0	0	0	0	0
0	0	0	0	0	0	0	0	0	0	0	0	0	0	0	0	0	0	0	0	0	0	0	0	0	0	0	0	0	0	0	0	0	0	0	0	0	0	0	0	0	0	0	0	0	0	0	0	0	0
0	0	0	0	0	0	0	0	0	0	0	0	0	0	0	0	0	0	0	0	0	0	0	0	0	0	0	0	0	0	0	0	0	0	0	0	0	0	0	0	0	0	0	0	0	0	0	0	0	0
0	0	0	0	0	0	0	0	0	0	0	0	0	0	0	0	0	0	0	0	0	0	0	0	0	0	0	0	0	0	0	0	0	0	0	0	0	0	0	0	0	0	0	0	0	0	0	0	0	0
0	0	0	0	0	0	0	0	0	0	0	0	0	0	0	0	0	0	0	0	0	0	0	0	0	0	0	0	0	0	0	0	0	0	0	0	0	0	0	0	0	0	0	0	0	0	0	0	0	0
0	0	0	0	0	0	0	0	0	0	0	0	0	0	0	0	0	0	0	0	0	0	0	0	0	0	0	0	0	0	0	0	0	0	0	0	0	0	0	0	0	0	0	0	0	0	0	0	0	0
0	0	0	0	0	0	0	0	0	0	0	0	0	0	0	0	0	0	0	0	0	0	0	0	0	0	0	0	0	0	0	0	0	0	0	0	0	0	0	0	0	0	0	0	0	0	0	0	0	0
0	0	0	0	0	0	0	0	0	0	0	0	0	0	0	0	0	0	0	0	0	0	0	0	0	0	0	0	0	0	0	0	0	0	0	0	0	0	0	0	0	0	0	0	0	0	0	0	0	0
0	0	0	0	0	0	0	0	0	0	0	0	0	0	0	0	0	0	0	0	0	0	0	0	0	0	0	0	0	0	0	0	0	0	0	0	0	0	0	0	0	0	0	0	0	0	0	0	0	0
0	0	0	0	0	0	0	0	0	0	0	0	0	0	0	0	0	0	0	0	0	0	0	0	0	0	0	0	0	0	0	0	0	0	0	0	0	0	0	0	0	0	0	0	0	0	0	0	0	0
0	0	0	0	0	0	0	0	0	0	0	0	0	0	0	0	0	0	0	0	0	0	0	0	0	0	0	0	0	0	0	0	0	1	0.108701	0.321539	0.309343	0.206385	0.186658	0.207791	0.210615	0.206408	0.216305	0.159095	0.192862	0.204274	0.217254	0.245595	0.263432	0.248138
0	0	0	0	0	0	0	0	0	0	0	0	0	0	0	0	0	0	0	0	0	0	0	0	0	0.196082	0.181004	0.177988	0.200108	0.188404	0.180304	0.191441	0.17583	0.253792	0.227569	0.217301	0.218548	0.20834	0.198411	0.200615	0.197008	0.203024	0.249492	0.228774	0.211537	0.180095	0.178265	0.215958	0.230809	0.236186
0	0	0	0	0	0	0	0	0	0	0	0	0	0	0	0	0	0	0	0	0	0.185155	0.203098	0.191177	0.195443	0.205019	0.19618	0.187619	0.202524	0.212237	0.186875	0.173296	0.182199	0.204233	0.194911	0.196368	0.204009	0.198915	0.194736	0.212456	0.222634	0.22362	0.242179	0.248634	0.267279	0.248433	0.256557	0.260592	0.24376	0.235468
0	0	0	0	0	0	0	0	0	0	0	0	0	0	0	0	0	0	0.216313	0.217777	0.190008	0.18438	0.204022	0.205151	0.199347	0.209844	0.215486	0.215238	0.209262	0.201553	0.19804	0.188006	0.187704	0.208914	0.204878	0.222442	0.213803	0.217715	0.213993	0.222501	0.239656	0.243659	0.265738	0.286115	0.338796	0.348313	0.316556	0.283746	0.272874	0.253541
0	0	0	0	0	0	0	0	0	0	0	0	0	0	0	0	0	0.18165	0.217821	0.215169	0.191341	0.18324	0.205019	0.199141	0.197318	0.204175	0.214209	0.217946	0.218052	0.201098	0.196904	0.209921	0.199334	0.195883	0.219854	0.230433	0.241021	0.240221	0.244458	0.241111	0.239109	0.249659	0.276639	0.281692	0.279706	0.741362	0.647682	0.368936	0.272596	0.248365
0	0	0	0	0	0	0	0	0	0	0	0	0	0	0	0	0	0.191025	0.204099	0.200012	0.18178	0.1923	0.200266	0.200302	0.203819	0.208801	0.216406	0.218895	0.216601	0.21613	0.215784	0.214409	0.215342	0.218674	0.226816	0.230451	0.243757	0.249374	0.250346	0.246347	0.240732	0.247351	0.259759	0.252814	0.234034	0.271051	0.322566	0.304315	0.202642	0.2383
0	0	0	0	0	0	0	0	0	0	0	0	0	0	0	0	0.183081	0.187657	0.192607	0.194308	0.18284	0.195733	0.197707	0.200342	0.20662	0.209671	0.213176	0.216369	0.216956	0.217487	0.218044	0.218312	0.222939	0.228104	0.237135	0.238704	0.246826	0.241132	0.235382	0.23697	0.237193	0.243373	0.249489	0.240417	0.224435	0.226964	0.22882	0.225893	0.228643	0.222704
0	0	0	0	0	0	0	0	0	0	0	0	0	0	0	0	0.183109	0.182689	0.190804	0.206947	0.215572	0.21196	0.202515	0.204418	0.20343	0.203879	0.210099	0.218373	0.221746	0.222953	0.22307	0.228908	0.227046	0.231717	0.23591	0.232031	0.238149	0.238649	0.237295	0.236517	0.236181	0.242506	0.242974	0.23295	0.219364	0.207757	0.200521	0.208207	0.227116	0.238021
0	0	0	0	0	0	0	0	0	0	0	0	0	0	0	0.190682	0.192591	0.199906	0.202522	0.20738	0.227813	0.225097	0.212648	0.212778	0.20546	0.203861	0.215029	0.224372	0.227286	0.225332	0.226175	0.227769	0.234876	0.231555	0.234672	0.230106	0.237571	0.241498	0.242092	0.241553	0.237446	0.238809	0.238742	0.225174	0.223083	0.217156	0.208737	0.211671	0.223022	0.228797
0	0	0	0	0	0	0	0	0	0	0	0	0	0	0	0.20489	0.201691	0.201499	0.211661	0.20829	0.209997	0.220519	0.219278	0.212533	0.209999	0.208086	0.211073	0.225852	0.230742	0.225676	0.227387	0.228484	0.229369	0.22679	0.237171	0.241305	0.247053	0.249774	0.246813	0.239606	0.235426	0.233914	0.234457	0.225781	0.22681	0.224714	0.222688	0.221405	0.229168	0.228173
0	0	0	0	0	0	0	0	0	0	0	0	0	0	0.187386	0.20259	0.205533	0.206657	0.210174	0.20667	0.207822	0.207891	0.214106	0.217685	0.215366	0.215489	0.221216	0.22853	0.228585	0.227976	0.231635	0.232086	0.233097	0.23612	0.239246	0.242166	0.243739	0.246419	0.244238	0.241228	0.23926	0.239243	0.239939	0.234435	0.228677	0.228789	0.230825	0.232342	0.230495	0.230364
0	0	0	0	0	0	0	0	0	0	0	0	0	0	0.192957	0.198503	0.208256	0.212601	0.203632	0.202393	0.206141	0.20927	0.212511	0.218795	0.220295	0.222081	0.222266	0.231084	0.227771	0.228044	0.227541	0.231132	0.23603	0.236596	0.237622	0.239327	0.23954	0.240115	0.239604	0.240924	0.241666	0.244005	0.242703	0.24093	0.235669	0.234275	0.230594	0.233019	0.237421	0.23561
0	0	0	0	0	0	0	0	0	0	0	0	0	0	0.184034	0.193654	0.202733	0.201907	0.202664	0.20353	0.20658	0.209544	0.214712	0.220979	0.225005	0.228275	0.225322	0.224756	0.227763	0.222994	0.220566	0.225796	0.233552	0.237349	0.238761	0.238766	0.238117	0.239317	0.239993	0.24154	0.244834	0.239566	0.240995	0.24061	0.237608	0.239743	0.233556	0.235614	0.244819	0.243801
0	0	0	0	0	0	0	0	0	0	0	0	0	0	0.188694	0.18791	0.189904	0.193573	0.197185	0.198956	0.201363	0.203275	0.217964	0.221344	0.224615	0.231831	0.228453	0.220196	0.219715	0.211125	0.209372	0.217702	0.224446	0.236112	0.240856	0.241064	0.23988	0.23502	0.237678	0.239544	0.241069	0.238053	0.240614	0.245802	0.2459	0.24154	0.235208	0.236628	0.242687	0.242027
0	0	0	0	0	0	0	0	0	0	0	0	0	0	0.189293	0.19216	0.192439	0.199614	0.199836	0.195807	0.200357	0.200256	0.216346	0.220502	0.223047	0.22764	0.227447	0.21742	0.212688	0.215369	0.223611	0.226035	0.229052	0.238904	0.240662	0.239199	0.238898	0.239337	0.23345	0.235741	0.237292	0.232407	0.237232	0.244564	0.245494	0.240111	0.238716	0.237464	0.237746	0.240009
0	0	0	0	0	0	0	0	0	0	0	0	0	0	0.186311	0.19039	0.199522	0.201937	0.198602	0.202243	0.20915	0.210934	0.21903	0.225653	0.223273	0.225047	0.220167	0.217028	0.213642	0.212448	0.230093	0.237458	0.24801	0.25026	0.243291	0.240202	0.235111	0.236598	0.236742	0.237547	0.236571	0.23582	0.239127	0.241302	0.244223	0.246467	0.242635	0.237217	0.238608	0.238486
0	0	0	0	0	0	0	0	0	0	0	0	0	0	0.185102	0.192039	0.185279	0.195085	0.197973	0.202213	0.210719	0.214384	0.219766	0.226158	0.221391	0.222482	0.221912	0.21504	0.215654	0.215604	0.205274	0.213993	0.244978	0.246588	0.24062	0.23846	0.237709	0.233297	0.236082	0.23728	0.237862	0.239094	0.239963	0.239509	0.23724	0.247558	0.243651	0.238396	0.2368	0.233062
0	0	0	0	0	0	0	0	0	0	0	0	0	0	0.180207	0.188995	0.188416	0.199251	0.201147	0.204097	0.207114	0.210133	0.216711	0.215936	0.218284	0.219602	0.221439	0.214473	0.21372	0.217003	0.212455	0.218776	0.232333	0.238597	0.235405	0.234338	0.232812	0.230972	0.232877	0.235688	0.23591	0.23348	0.235203	0.236678	0.236382	0.238116	0.239998	0.238885	0.236109	0.234248
0	0	0	0	0	0	0	0	0	0	0	0	0	0	0.174671	0.185258	0.192538	0.203442	0.203521	0.206188	0.204209	0.206184	0.209613	0.205312	0.212392	0.214679	0.208518	0.209188	0.210442	0.222138	0.228765	0.22649	0.23156	0.235094	0.234773	0.231338	0.232418	0.231188	0.230148	0.226783	0.233296	0.231649	0.230765	0.233676	0.236655	0.237565	0.236907	0.232363	0.231415	0.228643
0	0	0	0	0	0	0	0	0	0	0	0	0	0	0.185966	0.191321	0.198196	0.192675	0.205758	0.211678	0.210072	0.204711	0.206855	0.203436	0.21118	0.207785	0.204887	0.205164	0.21159	0.219217	0.21994	0.227292	0.232075	0.230663	0.229237	0.227949	0.229709	0.234016	0.233724	0.228979	0.231592	0.230572	0.228318	0.230132	0.232247	0.233698	0.234938	0.228683	0.228918	0.226434
0	0	0	0	0	0	0	0	0	0	0	0	0	0	0.189341	0.189799	0.192543	0.190234	0.199932	0.210855	0.209237	0.206763	0.209436	0.218573	0.231224	0.210474	0.206521	0.212614	0.217445	0.220722	0.220094	0.227504	0.232619	0.228383	0.22599	0.230535	0.234469	0.236707	0.23183	0.228745	0.233335	0.231106	0.22735	0.228042	0.226476	0.225779	0.231671	0.236257	0.233567	0.234158
0	0	0	0	0	0	0	0	0	0	0	0	0	0	0	0.187748	0.194018	0.191752	0.200104	0.206114	0.210656	0.20306	0.21513	0.238592	0.217012	0.210021	0.218572	0.222607	0.220507	0.22174	0.223084	0.222056	0.225628	0.226374	0.225277	0.228298	0.236055	0.235201	0.230163	0.231953	0.234529	0.232254	0.227422	0.227607	0.228289	0.227429	0.232336	0.232299	0.230928	0.232894
0	0	0	0	0	0	0	0	0	0	0	0	0	0	0	0.184596	0.181213	0.181284	0.194549	0.208049	0.20464	0.202609	0.220303	0.219151	0.20056	0.212695	0.224537	0.218313	0.217858	0.223266	0.230051	0.225306	0.220299	0.222258	0.22293	0.223259	0.228067	0.225065	0.225423	0.224682	0.225902	0.226307	0.229005	0.234699	0.23344	0.232862	0.233534	0.232163	0.232559	0.230592
0	0	0	0	0	0	0	0	0	0	0	0	0	0	0	0.184682	0.186327	0.189503	0.198943	0.207248	0.204858	0.203058	0.202541	0.202959	0.208166	0.212323	0.214851	0.218292	0.220683	0.219653	0.218577	0.216237	0.218151	0.222261	0.223941	0.22238	0.225332	0.226872	0.227728	0.227538	0.225242	0.225109	0.232111	0.238664	0.238564	0.2381	0.235598	0.235763	0.234241	0.23074
0	0	0	0	0	0	0	0	0	0	0	0	0	0	0	0	0.188321	0.196213	0.200197	0.207795	0.20203	0.197965	0.201448	0.203858	0.205006	0.207753	0.209679	0.220617	0.216049	0.213748	0.209083	0.210084	0.213329	0.220145	0.223883	0.223944	0.225643	0.226208	0.223652	0.228039	0.228763	0.230991	0.231767	0.233514	0.234472	0.23774	0.237069	0.235226	0.230142	0.228866
0	0	0	0	0	0	0	0	0	0	0	0	0	0	0	0	0	0.188573	0.195954	0.208399	0.20575	0.19982	0.200429	0.203314	0.221819	0.212181	0.216255	0.218287	0.21088	0.209635	0.206189	0.208641	0.212493	0.216464	0.220005	0.221556	0.222413	0.220593	0.219151	0.223331	0.233102	0.230052	0.2285	0.230533	0.23111	0.238886	0.238297	0.228032	0.228765	0.230263
0	0	0	0	0	0	0	0	0	0	0	0	0	0	0	0	0	0	0.193702	0.194694	0.195086	0.194968	0.194236	0.201661	0.219348	0.205383	0.19451	0.19819	0.20257	0.20544	0.203448	0.202772	0.208468	0.210453	0.210938	0.216834	0.220632	0.216742	0.214367	0.215325	0.218646	0.222769	0.223951	0.225933	0.227212	0.229672	0.226838	0.223848	0.226555	0.226038
0	0	0	0	0	0	0	0	0	0	0	0	0	0	0	0	0	0	0	0.181039	0.184075	0.185911	0.185243	0.189297	0.190546	0.188818	0.18779	0.18958	0.191244	0.19245	0.199307	0.200114	0.204598	0.207677	0.205864	0.206094	0.210186	0.214771	0.216093	0.213651	0.210708	0.209372	0.216895	0.220177	0.21297	0.213593	0.214972	0.217744	0.215611	0.211921
0	0	0	0	0	0	0	0	0	0	0	0	0	0	0	0	0	0	0	0	0	0	0	0	0	0	0	0	0	0	0	0	0	0	0	0	0	0	0	0	0	0	0	0	0	0	0	0	0	0
0	0	0	0	0	0	0	0	0	0	0	0	0	0	0	0	0	0	0	0	0	0	0	0	0	0	0	0	0	0	0	0	0	0	0	0	0	0	0	0	0	0	0	0	0	0	0	0	0	0
0	0	0	0	0	0	0	0	0	0	0	0	0	0	0	0	0	0	0	0	0	0	0	0	0	0	0	0	0	0	0	0	0	0	0	0	0	0	0	0	0	0	0	0	0	0	0	0	0	0
0	0	0	0	0	0	0	0	0	0	0	0	0	0	0	0	0	0	0	0	0	0	0	0	0	0	0	0	0	0	0	0	0	0	0	0	0	0	0	0	0	0	0	0	0	0	0	0	0	0
0	0	0	0	0	0	0	0	0	0	0	0	0	0	0	0	0	0	0	0	0	0	0	0	0	0	0	0	0	0	0	0	0	0	0	0	0	0	0	0	0	0	0	0	0	0	0	0	0	0
0	0	0	0	0	0	0	0	0	0	0	0	0	0	0	0	0	0	0	0	0	0	0	0	0	0	0	0	0	0	0	0	0	0	0	0	0	0	0	0	0	0	0	0	0	0	0	0	0	0
0	0	0	0	0	0	0	0	0	0	0	0	0	0	0	0	0	0	0	0	0	0	0	0	0	0	0	0	0	0	0	0	0	0	0	0	0	0	0	0	0	0	0	0	0	0	0	0	0	0
0	0	0	0	0	0	0	0	0	0	0	0	0	0	0	0	0	0	0	0	0	0	0	0	0	0	0	0	0	0	0	0	0	0	0	0	0	0	0	0	0	0	0	0	0	0	0	0	0	0
0	0	0	0	0	0	0	0	0	0	0	0	0	0	0	0	0	0	0	0	0	0	0	0	0	0	0	0	0	0	0	0	0	0	0	0	0	0	0	0	0	0	0	0	0	0	0	0	0	0
0	0	0	0	0	0	0	0	0	0	0	0	0	0	0	0	0	0	0	0	0	0	0	0	0	0	0	0	0	0	0	0	0	0	0	0	0	0	0	0	0	0	0	0	0	0	0	0	0	0
0	0	0	0	0	0	0	0	0	0	0	0	0	0	0	0	0	0	0	0	0	0	0	0	0	0	0	0	0	0	0	0	0	0	0	0	0	0	0	0	0	0	0	0	0	0	0	0	0	0
0	0	0	0	0	0	0	0	0	0	0	0	0	0	0	0	0	0	0	0	0	0	0	0	0	0	0	0	0	0	0	0	0	0	0	0	0	0	0	0	0	0	0	0	0	0	0	0	0	0
0	0	0	0	0	0	0	0	0	0	0	0	0	0	0	0	0	0	0	0	0	0	0	0	0	0	0	0	0	0	0	0	0	0	0	0	0	0	0	0	0	0	0	0	0	0	0	0	0	0
0	0	0	0	0	0	0	0	0	0	0	0	0	0	0	0	0	0	0	0	0	0	0	0	0	0	0	0	0	0	0	0	0	0	0	0	0	0	0	0	0	0	0	0	0	0	0	0	0	0
0	0	0	0	0	0	0	0	0	0	0	0	0	0	0	0	0	0	0	0	0	0	0	0	0	0	0	0	0	0	0	0	0	0	0	0	0	0	0	0	0	0	0	0	0	0	0	0	0	0
Slice18
0	0	0	0	0	0	0	0	0	0	0	0	0	0	0	0	0	0	0	0	0	0	0	0	0	0	0	0	0	0	0	0	0	0	0	0	0	0	0	0	0	0	0	0	0	0	0	0	0	0
0	0	0	0	0	0	0	0	0	0	0	0	0	0	0	0	0	0	0	0	0	0	0	0	0	0	0	0	0	0	0	0	0	0	0	0	0	0	0	0	0	0	0	0	0	0	0	0	0	0
0	0	0	0	0	0	0	0	0	0	0	0	0	0	0	0	0	0	0	0	0	0	0	0	0	0	0	0	0	0	0	0	0	0	0	0	0	0	0	0	0	0	0	0	0	0	0	0	0	0
0	0	0	0	0	0	0	0	0	0	0	0	0	0	0	0	0	0	0	0	0	0	0	0	0	0	0	0	0	0	0	0	0	0	0	0	0	0	0	0	0	0	0	0	0	0	0	0	0	0
0	0	0	0	0	0	0	0	0	0	0	0	0	0	0	0	0	0	0	0	0	0	0	0	0	0	0	0	0	0	0	0	0	0	0	0	0	0	0	0	0	0	0	0	0	0	0	0	0	0
0	0	0	0	0	0	0	0	0	0	0	0	0	0	0	0	0	0	0	0	0	0	0	0	0	0	0	0	0	0	0	0	0	0	0	0	0	0	0	0	0	0	0	0	0	0	0	0	0	0
0	0	0	0	0	0	0	0	0	0	0	0	0	0	0	0	0	0	0	0	0	0	0	0	0	0	0	0	0	0	0	0	0	0	0	0	0	0	0	0	0	0	0	0	0	0	0	0	0	0
0	0	0	0	0	0	0	0	0	0	0	0	0	0	0	0	0	0	0	0	0	0	0	0	0	0	0	0	0	0	0	0	0	0	0	0	0	0	0	0	0	0	0	0	0	0	0	0	0	0
0	0	0	0	0	0	0	0	0	0	0	0	0	0	0	0	0	0	0	0	0	0	0	0	0	0	0	0	0	0	0	0	0	0	0	0	0	0	0	0	0	0	0	0	0	0	0	0	0	0
0	0	0	0	0	0	0	0	0	0	0	0	0	0	0	0	0	0	0	0	0	0	0	0	0	0	0	0	0	0	0	0	0	0	0	0	0	0	0	0	0	0	0	0	0	0	0	0	0	0
0	0	0	0	0	0	0	0	0	0	0	0	0	0	0	0	0	0	0	0	0	0	0	0	0	0	0	0	0	0	0	0	0	0	0	0	0	0	0	0	0	0	0	0	0	0	0	0	0	0
0	0	0	0	0	0	0	0	0	0	0	0	0	0	0	0	0	0	0	0	0	0	0	0	0	0	0	0	0	0	0	0	0	0	0	0	0	0	0	0	0	0	0	0	0	0	0	0	0	0
0	0	0	0	0	0	0	0	0	0	0	0	0	0	0	0	0	0	0	0	0	0	0	0	0	0	0	0	0	0	0	0	0	0	0	0	0	0	0	0	0	0	0	0	0	0	0	0	0	0
0	0	0	0	0	0	0	0	0	0	0	0	0	0	0	0	0	0	0	0	0	0	0	0	0	0	0	0	0	0	0	0	0	0	0	0	0	0	0	0	0	0	0	0	0	0	0	0	0	0
0	0	0	0	0	0	0	0	0	0	0	0	0	0	0	0	0	0	0	0	0	0	0	0	0	0	0	0	0	0	0	0	0	0	0	0	0	0	0	0	0	0	0	0	0	0	0	0	0	0
0	0	0	0	0	0	0	0	0	0	0	0	0	0	0	0	0	0	0	0	0	0	0	0	0	0	0	0	0	0	0	0	0	0	0	0	0	0	0	0	0	0	0	0	0	0	0	0	0	0
0	0	0	0	0	0	0	0	0	0	0	0	0	0	0	0	0	0	0	0	0	0	0	0	0	0	0	0	0	0	0	0	0	0	0	0	0	0	0	0	0	0	0	0	0	0	0	0	0	0
0	0	0	0	0	0	0	0	0	0	0	0	0	0	0	0	0	0	0	0	0	0	0	0	0	0	0	0	0	0	0	0	0	0	0	0	0	0	0	0	0	0	0	0	0	0	0	0	0	0
0	0	0	0	0	0	0	0	0	0	0	0	0	0	0	0	0	0	0	0	0	0	0	0	0	0	0	0	0	0	0	0	0	0	0	0	0	0	0	0	0	0	0	0	0	0	0	0	0	0
0	0	0	0	0	0	0	0	0	0	0	0	0	0	0	0	0	0	0	0	0	0	0	0	0	0	0	0	0	0	0	0	0	0	0	0	0	0	0	0	0	0	0	0	0	0	0	0	0	0
0	0	0	0	0	0	0	0	0	0	0	0	0	0	0	0	0	0	0	0	0	0	0	0	0	0	0	0	0	0	0	0	0	0	0	0	0	0	0	0	0	0	0	0	0	0	0	0	0	0
0	0	0	0	0	0	0	0	0	0	0	0	0	0	0	0	0	0	0	0	0	0	0	0	0	0	0	0	0	0	0	0	0	0.30653	0.279871	0.237565	0.241288	0.214327	0.197365	0.206544	0.227555	0.234988	0.21811	0.209203	0.170704	0.187486	0.205189	0.211728	0.22594	0.23369
0	0	0	0	0	0	0	0	0	0	0	0	0	0	0	0	0	0	0	0	0	0	0	0	0	0.181744	0.174865	0.164944	0.160934	0.158956	0.119893	0.175547	0.244362	0.220787	0.201119	0.19554	0.194583	0.196634	0.197841	0.200516	0.198989	0.206497	0.22819	0.214735	0.205334	0.182903	0.17905	0.194027	0.207141	0.226308
0	0	0	0	0	0	0	0	0	0	0	0	0	0	0	0	0	0	0	0	0	0.188578	0.193859	0.198346	0.193369	0.190689	0.186853	0.180965	0.179423	0.199638	0.196947	0.205428	0.215773	0.200834	0.181663	0.18496	0.213491	0.215725	0.215952	0.222368	0.222803	0.221164	0.22962	0.228968	0.300739	0.354644	0.330709	0.261292	0.227799	0.227311
0	0	0	0	0	0	0	0	0	0	0	0	0	0	0	0	0	0	0.221069	0.232699	0.204618	0.187713	0.191749	0.194884	0.192156	0.181211	0.185421	0.199592	0.187062	0.174381	0.165126	0.16544	0.17281	0.183803	0.207223	0.211122	0.218795	0.227014	0.232721	0.238523	0.244152	0.239277	0.243599	0.29241	0.392845	0.273239	0.288199	0.364961	0.275202	0.232073
0	0	0	0	0	0	0	0	0	0	0	0	0	0	0	0	0	0.187326	0.223041	0.232655	0.203891	0.191749	0.197123	0.195398	0.189333	0.191046	0.196248	0.195334	0.184828	0.167335	0.162561	0.175538	0.184511	0.18835	0.199684	0.227291	0.230588	0.24537	0.249916	0.244924	0.227146	0.23972	0.257314	0.328271	0.277262	0.364284	0.660036	0.333484	0.400557	0.257844
0	0	0	0	0	0	0	0	0	0	0	0	0	0	0	0	0	0.193589	0.218697	0.221382	0.195022	0.191211	0.201614	0.204635	0.203062	0.202268	0.206587	0.205465	0.201783	0.198191	0.195762	0.196788	0.201516	0.206838	0.211707	0.222702	0.242788	0.254677	0.256654	0.24849	0.238959	0.233769	0.242326	0.32868	0.27745	0.291703	0.351802	0.323488	0.298479	0.31579
0	0	0	0	0	0	0	0	0	0	0	0	0	0	0	0	0.183855	0.195035	0.21256	0.207488	0.190454	0.200182	0.207785	0.212645	0.210431	0.215666	0.217541	0.213486	0.215218	0.211798	0.207171	0.206848	0.213568	0.222756	0.228396	0.232432	0.247158	0.246082	0.245858	0.244555	0.248908	0.253037	0.248152	0.278665	0.27485	0.245771	0.232121	0.259797	0.273707	0.290201
0	0	0	0	0	0	0	0	0	0	0	0	0	0	0	0	0.182941	0.184324	0.202422	0.204628	0.229784	0.219733	0.212002	0.216454	0.208375	0.205417	0.207062	0.214423	0.219344	0.217273	0.214207	0.219599	0.222809	0.222631	0.22845	0.235173	0.2429	0.246429	0.239673	0.241421	0.245285	0.249158	0.248077	0.246343	0.235413	0.225976	0.219299	0.223242	0.285974	0.257384
0	0	0	0	0	0	0	0	0	0	0	0	0	0	0	0.201091	0.195484	0.201726	0.209453	0.200759	0.305375	0.244042	0.220384	0.224059	0.212304	0.204695	0.212136	0.221806	0.225677	0.218656	0.219688	0.228338	0.225766	0.221986	0.225474	0.230724	0.234813	0.239578	0.235653	0.245132	0.244703	0.24352	0.24297	0.234842	0.220019	0.219205	0.217184	0.216193	0.239274	0.235069
0	0	0	0	0	0	0	0	0	0	0	0	0	0	0	0.204545	0.206958	0.210397	0.196018	0.230761	0.241306	0.234972	0.203428	0.222711	0.216094	0.208425	0.207887	0.222605	0.225943	0.226388	0.222355	0.222183	0.225583	0.228864	0.236326	0.239683	0.24381	0.244525	0.237541	0.236471	0.237298	0.237706	0.235366	0.228809	0.209797	0.205241	0.205565	0.203275	0.212993	0.232238
0	0	0	0	0	0	0	0	0	0	0	0	0	0	0.186527	0.197566	0.19917	0.198029	0.208595	0.225576	0.220218	0.224962	0.222209	0.224947	0.214572	0.213524	0.21962	0.219883	0.226159	0.228967	0.227417	0.228419	0.229598	0.227838	0.232995	0.235351	0.244457	0.246831	0.239707	0.237338	0.24353	0.244747	0.243943	0.240887	0.221547	0.212632	0.207734	0.207345	0.215048	0.222033
0	0	0	0	0	0	0	0	0	0	0	0	0	0	0.187614	0.190008	0.189559	0.193959	0.199793	0.2008	0.215669	0.215779	0.219834	0.220827	0.219758	0.216117	0.221839	0.221639	0.222577	0.226824	0.230901	0.230414	0.231073	0.233584	0.231099	0.238844	0.240463	0.241579	0.242194	0.242939	0.243911	0.244281	0.244889	0.237718	0.23072	0.223841	0.216042	0.220519	0.229103	0.233197
0	0	0	0	0	0	0	0	0	0	0	0	0	0	0.17107	0.182241	0.186387	0.19055	0.196468	0.197716	0.199187	0.205621	0.211522	0.220016	0.219874	0.222067	0.225758	0.226148	0.227275	0.228288	0.232396	0.23577	0.226859	0.2355	0.237485	0.236162	0.237033	0.238608	0.240287	0.241323	0.243099	0.24398	0.242113	0.239115	0.240821	0.238156	0.227425	0.234439	0.243972	0.241412
0	0	0	0	0	0	0	0	0	0	0	0	0	0	0.185564	0.184328	0.188118	0.19483	0.197868	0.200171	0.194963	0.202587	0.21555	0.218615	0.221276	0.22607	0.228011	0.228257	0.230548	0.229714	0.227769	0.230336	0.227427	0.232225	0.237433	0.239571	0.24133	0.245729	0.247472	0.247116	0.246317	0.240185	0.241981	0.247151	0.247324	0.243017	0.232317	0.239113	0.240159	0.239884
0	0	0	0	0	0	0	0	0	0	0	0	0	0	0.186756	0.187046	0.187664	0.196035	0.198038	0.197424	0.20242	0.205841	0.212529	0.216632	0.221396	0.225428	0.22882	0.23025	0.229003	0.22625	0.226163	0.224792	0.22576	0.230135	0.238796	0.242399	0.241099	0.24374	0.243849	0.240002	0.240326	0.236229	0.238988	0.247118	0.245126	0.238845	0.234052	0.232951	0.237502	0.240792
0	0	0	0	0	0	0	0	0	0	0	0	0	0	0.18725	0.186952	0.19116	0.195881	0.196712	0.198354	0.208101	0.21046	0.214687	0.22144	0.223491	0.224684	0.229337	0.231679	0.228106	0.222713	0.223251	0.226648	0.235245	0.240825	0.241636	0.242544	0.238375	0.23856	0.240689	0.239751	0.238996	0.235899	0.237689	0.242069	0.241038	0.243247	0.24107	0.235545	0.244169	0.248513
0	0	0	0	0	0	0	0	0	0	0	0	0	0	0.180436	0.181373	0.185387	0.193083	0.195287	0.200865	0.21105	0.213359	0.21672	0.220879	0.219958	0.221938	0.225588	0.223956	0.227846	0.224282	0.222933	0.234114	0.244233	0.248568	0.252545	0.253883	0.244341	0.234108	0.233797	0.233764	0.237463	0.234607	0.234873	0.237765	0.241079	0.241463	0.24518	0.245222	0.251629	0.246953
0	0	0	0	0	0	0	0	0	0	0	0	0	0	0.176744	0.181571	0.190499	0.196972	0.201063	0.205842	0.207445	0.208746	0.212219	0.212437	0.216651	0.219371	0.222511	0.224633	0.228577	0.231602	0.231818	0.237742	0.24251	0.247349	0.249962	0.243784	0.240987	0.233812	0.232537	0.234408	0.233104	0.230359	0.229785	0.237394	0.238045	0.236604	0.241741	0.243346	0.24262	0.24228
0	0	0	0	0	0	0	0	0	0	0	0	0	0	0.176474	0.183676	0.196419	0.202811	0.203927	0.206444	0.205152	0.201554	0.201193	0.198859	0.208704	0.213444	0.220358	0.227107	0.224875	0.221963	0.228693	0.230575	0.234298	0.239011	0.241872	0.238104	0.235606	0.23148	0.230538	0.22929	0.227294	0.224042	0.228559	0.231969	0.235772	0.244336	0.249008	0.252248	0.237913	0.236392
0	0	0	0	0	0	0	0	0	0	0	0	0	0	0.186171	0.185172	0.194389	0.200765	0.208189	0.211561	0.21105	0.208861	0.203779	0.203449	0.213076	0.216057	0.216064	0.221492	0.22011	0.218751	0.223829	0.230852	0.235	0.235555	0.23409	0.232245	0.234664	0.230889	0.232067	0.227724	0.231234	0.227924	0.224827	0.228464	0.233683	0.234525	0.228617	0.233153	0.232593	0.232644
0	0	0	0	0	0	0	0	0	0	0	0	0	0	0.188613	0.179613	0.185965	0.18923	0.206328	0.211063	0.20883	0.211361	0.212283	0.208782	0.210731	0.214166	0.215433	0.220191	0.218427	0.22236	0.221282	0.227655	0.230301	0.224619	0.226894	0.2336	0.238032	0.234401	0.232991	0.226527	0.227902	0.222949	0.223109	0.228095	0.233389	0.228244	0.224172	0.229221	0.230223	0.231951
0	0	0	0	0	0	0	0	0	0	0	0	0	0	0	0.181616	0.190699	0.192507	0.200329	0.207413	0.207301	0.21563	0.208679	0.206897	0.206114	0.212799	0.222578	0.222811	0.217666	0.217015	0.218682	0.21977	0.224552	0.22306	0.22282	0.231985	0.239359	0.234734	0.230498	0.2336	0.227088	0.223094	0.224441	0.226516	0.228141	0.230038	0.232555	0.230383	0.229549	0.232809
0	0	0	0	0	0	0	0	0	0	0	0	0	0	0	0.186013	0.18381	0.183011	0.195464	0.208402	0.205418	0.202469	0.204354	0.202119	0.205676	0.212458	0.215707	0.217719	0.217167	0.218905	0.218885	0.217107	0.219146	0.222366	0.222932	0.226867	0.233093	0.229936	0.22449	0.235603	0.228248	0.217892	0.226706	0.234067	0.232175	0.231424	0.234736	0.234074	0.2329	0.232207
0	0	0	0	0	0	0	0	0	0	0	0	0	0	0	0.188035	0.183183	0.192102	0.202847	0.205807	0.201049	0.197912	0.200556	0.200629	0.207451	0.213167	0.217933	0.221433	0.22233	0.222568	0.218144	0.214491	0.216013	0.222221	0.225804	0.225729	0.225475	0.228408	0.225414	0.224546	0.222894	0.222076	0.226435	0.238163	0.239597	0.236047	0.23484	0.237239	0.234225	0.227355
0	0	0	0	0	0	0	0	0	0	0	0	0	0	0	0	0.189858	0.194558	0.200424	0.201557	0.196252	0.195527	0.200926	0.200691	0.202881	0.218005	0.2281	0.230599	0.215915	0.214835	0.213773	0.213258	0.215215	0.221117	0.226655	0.224362	0.221022	0.221988	0.21921	0.223174	0.226164	0.225999	0.2255	0.231016	0.23233	0.228805	0.23135	0.232826	0.230383	0.225607
0	0	0	0	0	0	0	0	0	0	0	0	0	0	0	0	0	0.185313	0.19501	0.20184	0.196639	0.196771	0.200577	0.208099	0.213232	0.228373	0.232946	0.229163	0.211054	0.212736	0.215132	0.210297	0.213186	0.224673	0.228523	0.226274	0.216953	0.220349	0.216216	0.219883	0.22506	0.226456	0.221441	0.223854	0.22425	0.223662	0.226892	0.226195	0.22948	0.229113
0	0	0	0	0	0	0	0	0	0	0	0	0	0	0	0	0	0	0.188205	0.191686	0.18818	0.189035	0.19437	0.209792	0.220569	0.208996	0.198453	0.204337	0.207362	0.211441	0.212369	0.204101	0.206656	0.215805	0.219651	0.215449	0.209259	0.218063	0.212525	0.20946	0.214051	0.216583	0.217365	0.216897	0.218434	0.221613	0.222465	0.224023	0.225369	0.225838
0	0	0	0	0	0	0	0	0	0	0	0	0	0	0	0	0	0	0	0.175776	0.177807	0.179426	0.185083	0.196809	0.196748	0.18669	0.188762	0.190104	0.195973	0.197635	0.197101	0.194303	0.195335	0.200593	0.200721	0.198399	0.205541	0.214499	0.215305	0.210423	0.207486	0.208671	0.208942	0.206873	0.209583	0.212566	0.213307	0.214213	0.210943	0.210762
0	0	0	0	0	0	0	0	0	0	0	0	0	0	0	0	0	0	0	0	0	0	0	0	0	0	0	0	0	0	0	0	0	0	0	0	0	0	0	0	0	0	0	0	0	0	0	0	0	0
0	0	0	0	0	0	0	0	0	0	0	0	0	0	0	0	0	0	0	0	0	0	0	0	0	0	0	0	0	0	0	0	0	0	0	0	0	0	0	0	0	0	0	0	0	0	0	0	0	0
0	0	0	0	0	0	0	0	0	0	0	0	0	0	0	0	0	0	0	0	0	0	0	0	0	0	0	0	0	0	0	0	0	0	0	0	0	0	0	0	0	0	0	0	0	0	0	0	0	0
0	0	0	0	0	0	0	0	0	0	0	0	0	0	0	0	0	0	0	0	0	0	0	0	0	0	0	0	0	0	0	0	0	0	0	0	0	0	0	0	0	0	0	0	0	0	0	0	0	0
0	0	0	0	0	0	0	0	0	0	0	0	0	0	0	0	0	0	0	0	0	0	0	0	0	0	0	0	0	0	0	0	0	0	0	0	0	0	0	0	0	0	0	0	0	0	0	0	0	0
0	0	0	0	0	0	0	0	0	0	0	0	0	0	0	0	0	0	0	0	0	0	0	0	0	0	0	0	0	0	0	0	0	0	0	0	0	0	0	0	0	0	0	0	0	0	0	0	0	0
0	0	0	0	0	0	0	0	0	0	0	0	0	0	0	0	0	0	0	0	0	0	0	0	0	0	0	0	0	0	0	0	0	0	0	0	0	0	0	0	0	0	0	0	0	0	0	0	0	0
0	0	0	0	0	0	0	0	0	0	0	0	0	0	0	0	0	0	0	0	0	0	0	0	0	0	0	0	0	0	0	0	0	0	0	0	0	0	0	0	0	0	0	0	0	0	0	0	0	0
0	0	0	0	0	0	0	0	0	0	0	0	0	0	0	0	0	0	0	0	0	0	0	0	0	0	0	0	0	0	0	0	0	0	0	0	0	0	0	0	0	0	0	0	0	0	0	0	0	0
0	0	0	0	0	0	0	0	0	0	0	0	0	0	0	0	0	0	0	0	0	0	0	0	0	0	0	0	0	0	0	0	0	0	0	0	0	0	0	0	0	0	0	0	0	0	0	0	0	0
0	0	0	0	0	0	0	0	0	0	0	0	0	0	0	0	0	0	0	0	0	0	0	0	0	0	0	0	0	0	0	0	0	0	0	0	0	0	0	0	0	0	0	0	0	0	0	0	0	0
0	0	0	0	0	0	0	0	0	0	0	0	0	0	0	0	0	0	0	0	0	0	0	0	0	0	0	0	0	0	0	0	0	0	0	0	0	0	0	0	0	0	0	0	0	0	0	0	0	0
0	0	0	0	0	0	0	0	0	0	0	0	0	0	0	0	0	0	0	0	0	0	0	0	0	0	0	0	0	0	0	0	0	0	0	0	0	0	0	0	0	0	0	0	0	0	0	0	0	0
0	0	0	0	0	0	0	0	0	0	0	0	0	0	0	0	0	0	0	0	0	0	0	0	0	0	0	0	0	0	0	0	0	0	0	0	0	0	0	0	0	0	0	0	0	0	0	0	0	0
0	0	0	0	0	0	0	0	0	0	0	0	0	0	0	0	0	0	0	0	0	0	0	0	0	0	0	0	0	0	0	0	0	0	0	0	0	0	0	0	0	0	0	0	0	0	0	0	0	0
Slice19
0	0	0	0	0	0	0	0	0	0	0	0	0	0	0	0	0	0	0	0	0	0	0	0	0	0	0	0	0	0	0	0	0	0	0	0	0	0	0	0	0	0	0	0	0	0	0	0	0	0
0	0	0	0	0	0	0	0	0	0	0	0	0	0	0	0	0	0	0	0	0	0	0	0	0	0	0	0	0	0	0	0	0	0	0	0	0	0	0	0	0	0	0	0	0	0	0	0	0	0
0	0	0	0	0	0	0	0	0	0	0	0	0	0	0	0	0	0	0	0	0	0	0	0	0	0	0	0	0	0	0	0	0	0	0	0	0	0	0	0	0	0	0	0	0	0	0	0	0	0
0	0	0	0	0	0	0	0	0	0	0	0	0	0	0	0	0	0	0	0	0	0	0	0	0	0	0	0	0	0	0	0	0	0	0	0	0	0	0	0	0	0	0	0	0	0	0	0	0	0
0	0	0	0	0	0	0	0	0	0	0	0	0	0	0	0	0	0	0	0	0	0	0	0	0	0	0	0	0	0	0	0	0	0	0	0	0	0	0	0	0	0	0	0	0	0	0	0	0	0
0	0	0	0	0	0	0	0	0	0	0	0	0	0	0	0	0	0	0	0	0	0	0	0	0	0	0	0	0	0	0	0	0	0	0	0	0	0	0	0	0	0	0	0	0	0	0	0	0	0
0	0	0	0	0	0	0	0	0	0	0	0	0	0	0	0	0	0	0	0	0	0	0	0	0	0	0	0	0	0	0	0	0	0	0	0	0	0	0	0	0	0	0	0	0	0	0	0	0	0
0	0	0	0	0	0	0	0	0	0	0	0	0	0	0	0	0	0	0	0	0	0	0	0	0	0	0	0	0	0	0	0	0	0	0	0	0	0	0	0	0	0	0	0	0	0	0	0	0	0
0	0	0	0	0	0	0	0	0	0	0	0	0	0	0	0	0	0	0	0	0	0	0	0	0	0	0	0	0	0	0	0	0	0	0	0	0	0	0	0	0	0	0	0	0	0	0	0	0	0
0	0	0	0	0	0	0	0	0	0	0	0	0	0	0	0	0	0	0	0	0	0	0	0	0	0	0	0	0	0	0	0	0	0	0	0	0	0	0	0	0	0	0	0	0	0	0	0	0	0
0	0	0	0	0	0	0	0	0	0	0	0	0	0	0	0	0	0	0	0	0	0	0	0	0	0	0	0	0	0	0	0	0	0	0	0	0	0	0	0	0	0	0	0	0	0	0	0	0	0
0	0	0	0	0	0	0	0	0	0	0	0	0	0	0	0	0	0	0	0	0	0	0	0	0	0	0	0	0	0	0	0	0	0	0	0	0	0	0	0	0	0	0	0	0	0	0	0	0	0
0	0	0	0	0	0	0	0	0	0	0	0	0	0	0	0	0	0	0	0	0	0	0	0	0	0	0	0	0	0	0	0	0	0	0	0	0	0	0	0	0	0	0	0	0	0	0	0	0	0
0	0	0	0	0	0	0	0	0	0	0	0	0	0	0	0	0	0	0	0	0	0	0	0	0	0	0	0	0	0	0	0	0	0	0	0	0	0	0	0	0	0	0	0	0	0	0	0	0	0
0	0	0	0	0	0	0	0	0	0	0	0	0	0	0	0	0	0	0	0	0	0	0	0	0	0	0	0	0	0	0	0	0	0	0	0	0	0	0	0	0	0	0	0	0	0	0	0	0	0
0	0	0	0	0	0	0	0	0	0	0	0	0	0	0	0	0	0	0	0	0	0	0	0	0	0	0	0	0	0	0	0	0	0	0	0	0	0	0	0	0	0	0	0	0	0	0	0	0	0
0	0	0	0	0	0	0	0	0	0	0	0	0	0	0	0	0	0	0	0	0	0	0	0	0	0	0	0	0	0	0	0	0	0	0	0	0	0	0	0	0	0	0	0	0	0	0	0	0	0
0	0	0	0	0	0	0	0	0	0	0	0	0	0	0	0	0	0	0	0	0	0	0	0	0	0	0	0	0	0	0	0	0	0	0	0	0	0	0	0	0	0	0	0	0	0	0	0	0	0
0	0	0	0	0	0	0	0	0	0	0	0	0	0	0	0	0	0	0	0	0	0	0	0	0	0	0	0	0	0	0	0	0	0	0	0	0	0	0	0	0	0	0	0	0	0	0	0	0	0
0	0	0	0	0	0	0	0	0	0	0	0	0	0	0	0	0	0	0	0	0	0	0	0	0	0	0	0	0	0	0	0	0	0	0	0	0	0	0	0	0	0	0	0	0	0	0	0	0	0
0	0	0	0	0	0	0	0	0	0	0	0	0	0	0	0	0	0	0	0	0	0	0	0	0	0	0	0	0	0	0	0	0	0	0	0	0	0	0	0	0	0	0	0	0	0	0	0	0	0
0	0	0	0	0	0	0	0	0	0	0	0	0	0	0	0	0	0	0	0	0	0	0	0	0	0	0	0	0	0	0	0	0	0.337401	0.3175	0.260954	0.22689	0.218166	0.215343	0.212257	0.218501	0.217709	0.22572	0.216938	0.207165	0.209964	0.198072	0.19343	0.20956	0.209622
0	0	0	0	0	0	0	0	0	0	0	0	0	0	0	0	0	0	0	0	0	0	0	0	0	0.177694	0.094766	0.0971138	0.157142	0.148134	0.286392	0.293413	0.280944	0.225218	0.190991	0.194102	0.204367	0.205309	0.212658	0.2199	0.212585	0.209919	0.222494	0.218679	0.208217	0.227981	0.228934	0.20656	0.206895	0.220756
0	0	0	0	0	0	0	0	0	0	0	0	0	0	0	0	0	0	0	0	0	0.184398	0.192751	0.202685	0.182764	0.170981	0.149451	0.161769	0.216671	0.268279	0.267017	0.248183	0.228387	0.212948	0.204035	0.204382	0.22584	0.237132	0.23375	0.228599	0.227998	0.221303	0.225275	0.222337	0.267295	0.361083	0.380237	0.279179	0.227897	0.237061
0	0	0	0	0	0	0	0	0	0	0	0	0	0	0	0	0	0	0.193417	0.196041	0.195525	0.190785	0.193411	0.185536	0.174242	0.15916	0.166096	0.180106	0.191733	0.200741	0.21569	0.212098	0.20837	0.218774	0.231343	0.238725	0.239797	0.237612	0.238459	0.239018	0.241447	0.233151	0.233339	0.253948	0.26651	0.239567	0.245387	0.323619	0.262457	0.242674
0	0	0	0	0	0	0	0	0	0	0	0	0	0	0	0	0	0.186752	0.199427	0.203103	0.197398	0.196019	0.188904	0.185075	0.169367	0.170068	0.176253	0.181879	0.185265	0.194321	0.20851	0.215655	0.221395	0.221835	0.234386	0.247732	0.2502	0.246032	0.247684	0.24385	0.238255	0.238356	0.231866	0.241747	0.224767	0.229659	0.225781	0.234513	0.348102	0.265486
0	0	0	0	0	0	0	0	0	0	0	0	0	0	0	0	0	0.194911	0.201378	0.208077	0.19903	0.199196	0.195948	0.195148	0.191238	0.196898	0.200678	0.200515	0.212641	0.223105	0.228399	0.229112	0.231811	0.237667	0.237961	0.243142	0.256654	0.261043	0.255909	0.25044	0.238728	0.236887	0.236158	0.233757	0.23864	0.228635	0.233404	0.248087	0.274556	0.322618
0	0	0	0	0	0	0	0	0	0	0	0	0	0	0	0	0.183543	0.195214	0.201447	0.200087	0.196404	0.206026	0.211388	0.209875	0.213629	0.214422	0.216113	0.218274	0.228057	0.224501	0.229097	0.233184	0.239163	0.251315	0.248717	0.245526	0.256228	0.2656	0.26034	0.253988	0.25312	0.260142	0.234096	0.251016	0.286868	0.255803	0.214935	0.247943	0.265791	0.333246
0	0	0	0	0	0	0	0	0	0	0	0	0	0	0	0	0.182624	0.185757	0.197725	0.203966	0.210767	0.214599	0.20811	0.210222	0.213101	0.212165	0.213423	0.221383	0.226734	0.230693	0.229448	0.231207	0.236825	0.238149	0.237903	0.243777	0.251385	0.251879	0.245431	0.250657	0.258441	0.260061	0.251178	0.268354	0.282594	0.260993	0.249441	0.276355	0.310125	0.308535
0	0	0	0	0	0	0	0	0	0	0	0	0	0	0	0.187872	0.189004	0.194973	0.194103	0.200563	0.296435	0.231466	0.203779	0.208614	0.205952	0.20143	0.2078	0.214512	0.22554	0.224638	0.225475	0.236859	0.237427	0.231254	0.228163	0.231927	0.236135	0.237728	0.244785	0.246915	0.253718	0.258158	0.262582	0.262227	0.249592	0.252671	0.265534	0.301602	0.275246	0.25207
0	0	0	0	0	0	0	0	0	0	0	0	0	0	0	0.195678	0.201659	0.210765	0.188275	0.254928	0.266474	0.2361	0.184079	0.190734	0.197875	0.201479	0.206344	0.215778	0.222155	0.222649	0.222008	0.227494	0.232821	0.239055	0.236429	0.23417	0.236593	0.237015	0.24453	0.246873	0.254811	0.25815	0.261501	0.263038	0.24107	0.231637	0.237077	0.248035	0.251309	0.242841
0	0	0	0	0	0	0	0	0	0	0	0	0	0	0.179078	0.187132	0.190091	0.195236	0.199563	0.280511	0.239719	0.231215	0.198116	0.190691	0.205169	0.215792	0.217774	0.217143	0.220652	0.227121	0.227143	0.22444	0.230875	0.230044	0.232682	0.233353	0.242876	0.243105	0.243551	0.241983	0.251068	0.2547	0.259586	0.259435	0.243841	0.220109	0.220729	0.221367	0.23535	0.246263
0	0	0	0	0	0	0	0	0	0	0	0	0	0	0.181834	0.184367	0.180682	0.190301	0.194121	0.219092	0.235337	0.222775	0.210792	0.204597	0.209123	0.215804	0.215564	0.213798	0.219834	0.223732	0.225448	0.22281	0.223466	0.232499	0.231626	0.23728	0.244215	0.243203	0.24304	0.24431	0.244757	0.250152	0.252956	0.254372	0.25343	0.239967	0.231522	0.234802	0.242223	0.241808
0	0	0	0	0	0	0	0	0	0	0	0	0	0	0.170505	0.183768	0.182042	0.183046	0.187583	0.199512	0.206845	0.208477	0.208321	0.206163	0.201082	0.207423	0.212846	0.217504	0.219544	0.227558	0.232625	0.226794	0.225779	0.227219	0.231072	0.235717	0.235712	0.240835	0.238505	0.238713	0.241423	0.240333	0.242627	0.247207	0.251388	0.24393	0.241091	0.250328	0.25136	0.242687
0	0	0	0	0	0	0	0	0	0	0	0	0	0	0.179905	0.186035	0.189182	0.19365	0.198854	0.195872	0.196759	0.200513	0.204114	0.20276	0.204349	0.211524	0.214563	0.219183	0.223326	0.22992	0.224862	0.226307	0.226341	0.227654	0.231094	0.236407	0.239477	0.247818	0.242302	0.241953	0.244906	0.242183	0.241708	0.246278	0.250383	0.24582	0.242968	0.24235	0.243579	0.241423
0	0	0	0	0	0	0	0	0	0	0	0	0	0	0.1822	0.181719	0.180859	0.188823	0.194042	0.197101	0.197845	0.204604	0.203501	0.208119	0.212913	0.219118	0.21736	0.222168	0.220635	0.223692	0.225701	0.223227	0.229933	0.234301	0.230235	0.232777	0.234777	0.235438	0.235843	0.238714	0.239569	0.234472	0.237466	0.245949	0.246763	0.242135	0.235603	0.233862	0.238878	0.239333
0	0	0	0	0	0	0	0	0	0	0	0	0	0	0.176169	0.177459	0.18369	0.188536	0.195584	0.201165	0.201717	0.20192	0.205286	0.206424	0.20921	0.215121	0.219232	0.223474	0.222934	0.223744	0.225401	0.229519	0.230108	0.231585	0.231535	0.232102	0.228911	0.229954	0.231708	0.230625	0.233811	0.23195	0.236452	0.243136	0.245761	0.243286	0.237286	0.237253	0.244329	0.242424
0	0	0	0	0	0	0	0	0	0	0	0	0	0	0.167653	0.168951	0.18208	0.189623	0.189894	0.195959	0.201703	0.205741	0.206815	0.211847	0.212652	0.209676	0.211949	0.214827	0.220264	0.219422	0.220886	0.229655	0.231137	0.233189	0.234795	0.237083	0.233104	0.230079	0.229939	0.226524	0.230387	0.226799	0.229786	0.240247	0.241199	0.241254	0.240962	0.241054	0.240055	0.241716
0	0	0	0	0	0	0	0	0	0	0	0	0	0	0.166567	0.172917	0.180551	0.187232	0.193105	0.198649	0.200624	0.20137	0.202437	0.199416	0.202358	0.205802	0.208793	0.215283	0.220262	0.225669	0.232308	0.231997	0.233648	0.23676	0.237113	0.239461	0.23929	0.233333	0.23392	0.233568	0.231262	0.222118	0.215174	0.231586	0.236051	0.237935	0.240348	0.239943	0.240337	0.240895
0	0	0	0	0	0	0	0	0	0	0	0	0	0	0.169804	0.176636	0.181732	0.188556	0.19245	0.195431	0.194081	0.190832	0.19124	0.189405	0.194452	0.200465	0.212004	0.220254	0.221226	0.223905	0.226351	0.229136	0.234386	0.236998	0.233638	0.232345	0.231324	0.225205	0.226001	0.232067	0.232351	0.245044	0.239168	0.223578	0.230038	0.238815	0.242813	0.237851	0.236187	0.23743
0	0	0	0	0	0	0	0	0	0	0	0	0	0	0.174563	0.174402	0.180073	0.186828	0.196298	0.198722	0.19917	0.196889	0.194532	0.197689	0.201736	0.209625	0.223659	0.224446	0.218248	0.220327	0.222687	0.22804	0.23265	0.236711	0.229338	0.220737	0.220357	0.215823	0.217274	0.216939	0.220392	0.239593	0.23732	0.232626	0.235249	0.236286	0.235252	0.231043	0.230372	0.230886
0	0	0	0	0	0	0	0	0	0	0	0	0	0	0.169297	0.169171	0.177277	0.184072	0.195195	0.200348	0.20001	0.199538	0.197727	0.196959	0.200677	0.201864	0.210916	0.217647	0.214368	0.216722	0.220185	0.222231	0.228034	0.232916	0.227044	0.215943	0.21625	0.212169	0.214818	0.212288	0.213127	0.21691	0.221354	0.231901	0.240445	0.234988	0.230507	0.225519	0.229023	0.228929
0	0	0	0	0	0	0	0	0	0	0	0	0	0	0	0.164918	0.173951	0.188291	0.197298	0.201181	0.198366	0.205962	0.208315	0.200966	0.195486	0.194651	0.199597	0.20968	0.210356	0.210955	0.212887	0.21485	0.221443	0.224292	0.224242	0.215123	0.218646	0.216438	0.218391	0.220489	0.222855	0.224389	0.223839	0.229943	0.234498	0.235247	0.232325	0.226511	0.225453	0.230935
0	0	0	0	0	0	0	0	0	0	0	0	0	0	0	0.17455	0.166964	0.17732	0.189346	0.200913	0.206701	0.202168	0.197447	0.194991	0.199281	0.197606	0.197507	0.204231	0.21131	0.21014	0.210667	0.211604	0.217253	0.223707	0.220364	0.211924	0.217769	0.216218	0.216478	0.221326	0.224998	0.220233	0.225389	0.231989	0.228563	0.229176	0.238137	0.236364	0.231218	0.228162
0	0	0	0	0	0	0	0	0	0	0	0	0	0	0	0.17888	0.179068	0.186658	0.194143	0.203039	0.19978	0.201638	0.197585	0.195311	0.201448	0.210957	0.204624	0.207766	0.212151	0.213387	0.2111	0.207264	0.211046	0.219854	0.223646	0.215747	0.218172	0.217207	0.221296	0.231583	0.235763	0.223802	0.223378	0.230716	0.227321	0.224002	0.227494	0.232091	0.227041	0.221567
0	0	0	0	0	0	0	0	0	0	0	0	0	0	0	0	0.188477	0.19308	0.192774	0.19392	0.192544	0.198765	0.197116	0.194444	0.198553	0.204499	0.210721	0.210066	0.203584	0.204227	0.205081	0.203745	0.206112	0.21289	0.219905	0.213979	0.20928	0.20864	0.218031	0.213406	0.216235	0.21594	0.217369	0.224278	0.223404	0.215782	0.218352	0.222357	0.224188	0.221584
0	0	0	0	0	0	0	0	0	0	0	0	0	0	0	0	0	0.184151	0.192264	0.194225	0.18636	0.194917	0.201675	0.198634	0.198994	0.20077	0.208158	0.202859	0.192885	0.194817	0.199947	0.201477	0.202417	0.205571	0.210588	0.208849	0.201297	0.197618	0.20731	0.206126	0.210818	0.212687	0.2154	0.216769	0.213626	0.211253	0.215045	0.216868	0.223225	0.225748
0	0	0	0	0	0	0	0	0	0	0	0	0	0	0	0	0	0	0.182608	0.190116	0.182387	0.184718	0.194456	0.200985	0.197408	0.19429	0.196875	0.193791	0.192368	0.200739	0.201906	0.196795	0.194288	0.196836	0.202905	0.197933	0.195407	0.205793	0.202735	0.19627	0.199461	0.207714	0.212332	0.207872	0.208081	0.211246	0.212886	0.21554	0.218159	0.219566
0	0	0	0	0	0	0	0	0	0	0	0	0	0	0	0	0	0	0	0.173531	0.171501	0.175059	0.184043	0.190405	0.188144	0.184685	0.180034	0.185398	0.186682	0.189622	0.187687	0.185286	0.183798	0.188026	0.190542	0.186747	0.191492	0.200362	0.204079	0.200448	0.199833	0.202134	0.200466	0.199177	0.202855	0.209712	0.208849	0.208783	0.205528	0.207657
0	0	0	0	0	0	0	0	0	0	0	0	0	0	0	0	0	0	0	0	0	0	0	0	0	0	0	0	0	0	0	0	0	0	0	0	0	0	0	0	0	0	0	0	0	0	0	0	0	0
0	0	0	0	0	0	0	0	0	0	0	0	0	0	0	0	0	0	0	0	0	0	0	0	0	0	0	0	0	0	0	0	0	0	0	0	0	0	0	0	0	0	0	0	0	0	0	0	0	0
0	0	0	0	0	0	0	0	0	0	0	0	0	0	0	0	0	0	0	0	0	0	0	0	0	0	0	0	0	0	0	0	0	0	0	0	0	0	0	0	0	0	0	0	0	0	0	0	0	0
0	0	0	0	0	0	0	0	0	0	0	0	0	0	0	0	0	0	0	0	0	0	0	0	0	0	0	0	0	0	0	0	0	0	0	0	0	0	0	0	0	0	0	0	0	0	0	0	0	0
0	0	0	0	0	0	0	0	0	0	0	0	0	0	0	0	0	0	0	0	0	0	0	0	0	0	0	0	0	0	0	0	0	0	0	0	0	0	0	0	0	0	0	0	0	0	0	0	0	0
0	0	0	0	0	0	0	0	0	0	0	0	0	0	0	0	0	0	0	0	0	0	0	0	0	0	0	0	0	0	0	0	0	0	0	0	0	0	0	0	0	0	0	0	0	0	0	0	0	0
0	0	0	0	0	0	0	0	0	0	0	0	0	0	0	0	0	0	0	0	0	0	0	0	0	0	0	0	0	0	0	0	0	0	0	0	0	0	0	0	0	0	0	0	0	0	0	0	0	0
0	0	0	0	0	0	0	0	0	0	0	0	0	0	0	0	0	0	0	0	0	0	0	0	0	0	0	0	0	0	0	0	0	0	0	0	0	0	0	0	0	0	0	0	0	0	0	0	0	0
0	0	0	0	0	0	0	0	0	0	0	0	0	0	0	0	0	0	0	0	0	0	0	0	0	0	0	0	0	0	0	0	0	0	0	0	0	0	0	0	0	0	0	0	0	0	0	0	0	0
0	0	0	0	0	0	0	0	0	0	0	0	0	0	0	0	0	0	0	0	0	0	0	0	0	0	0	0	0	0	0	0	0	0	0	0	0	0	0	0	0	0	0	0	0	0	0	0	0	0
0	0	0	0	0	0	0	0	0	0	0	0	0	0	0	0	0	0	0	0	0	0	0	0	0	0	0	0	0	0	0	0	0	0	0	0	0	0	0	0	0	0	0	0	0	0	0	0	0	0
0	0	0	0	0	0	0	0	0	0	0	0	0	0	0	0	0	0	0	0	0	0	0	0	0	0	0	0	0	0	0	0	0	0	0	0	0	0	0	0	0	0	0	0	0	0	0	0	0	0
0	0	0	0	0	0	0	0	0	0	0	0	0	0	0	0	0	0	0	0	0	0	0	0	0	0	0	0	0	0	0	0	0	0	0	0	0	0	0	0	0	0	0	0	0	0	0	0	0	0
0	0	0	0	0	0	0	0	0	0	0	0	0	0	0	0	0	0	0	0	0	0	0	0	0	0	0	0	0	0	0	0	0	0	0	0	0	0	0	0	0	0	0	0	0	0	0	0	0	0
0	0	0	0	0	0	0	0	0	0	0	0	0	0	0	0	0	0	0	0	0	0	0	0	0	0	0	0	0	0	0	0	0	0	0	0	0	0	0	0	0	0	0	0	0	0	0	0	0	0
Slice20
0	0	0	0	0	0	0	0	0	0	0	0	0	0	0	0	0	0	0	0	0	0	0	0	0	0	0	0	0	0	0	0	0	0	0	0	0	0	0	0	0	0	0	0	0	0	0	0	0	0
0	0	0	0	0	0	0	0	0	0	0	0	0	0	0	0	0	0	0	0	0	0	0	0	0	0	0	0	0	0	0	0	0	0	0	0	0	0	0	0	0	0	0	0	0	0	0	0	0	0
0	0	0	0	0	0	0	0	0	0	0	0	0	0	0	0	0	0	0	0	0	0	0	0	0	0	0	0	0	0	0	0	0	0	0	0	0	0	0	0	0	0	0	0	0	0	0	0	0	0
0	0	0	0	0	0	0	0	0	0	0	0	0	0	0	0	0	0	0	0	0	0	0	0	0	0	0	0	0	0	0	0	0	0	0	0	0	0	0	0	0	0	0	0	0	0	0	0	0	0
0	0	0	0	0	0	0	0	0	0	0	0	0	0	0	0	0	0	0	0	0	0	0	0	0	0	0	0	0	0	0	0	0	0	0	0	0	0	0	0	0	0	0	0	0	0	0	0	0	0
0	0	0	0	0	0	0	0	0	0	0	0	0	0	0	0	0	0	0	0	0	0	0	0	0	0	0	0	0	0	0	0	0	0	0	0	0	0	0	0	0	0	0	0	0	0	0	0	0	0
0	0	0	0	0	0	0	0	0	0	0	0	0	0	0	0	0	0	0	0	0	0	0	0	0	0	0	0	0	0	0	0	0	0	0	0	0	0	0	0	0	0	0	0	0	0	0	0	0	0
0	0	0	0	0	0	0	0	0	0	0	0	0	0	0	0	0	0	0	0	0	0	0	0	0	0	0	0	0	0	0	0	0	0	0	0	0	0	0	0	0	0	0	0	0	0	0	0	0	0
0	0	0	0	0	0	0	0	0	0	0	0	0	0	0	0	0	0	0	0	0	0	0	0	0	0	0	0	0	0	0	0	0	0	0	0	0	0	0	0	0	0	0	0	0	0	0	0	0	0
0	0	0	0	0	0	0	0	0	0	0	0	0	0	0	0	0	0	0	0	0	0	0	0	0	0	0	0	0	0	0	0	0	0	0	0	0	0	0	0	0	0	0	0	0	0	0	0	0	0
0	0	0	0	0	0	0	0	0	0	0	0	0	0	0	0	0	0	0	0	0	0	0	0	0	0	0	0	0	0	0	0	0	0	0	0	0	0	0	0	0	0	0	0	0	0	0	0	0	0
0	0	0	0	0	0	0	0	0	0	0	0	0	0	0	0	0	0	0	0	0	0	0	0	0	0	0	0	0	0	0	0	0	0	0	0	0	0	0	0	0	0	0	0	0	0	0	0	0	0
0	0	0	0	0	0	0	0	0	0	0	0	0	0	0	0	0	0	0	0	0	0	0	0	0	0	0	0	0	0	0	0	0	0	0	0	0	0	0	0	0	0	0	0	0	0	0	0	0	0
0	0	0	0	0	0	0	0	0	0	0	0	0	0	0	0	0	0	0	0	0	0	0	0	0	0	0	0	0	0	0	0	0	0	0	0	0	0	0	0	0	0	0	0	0	0	0	0	0	0
0	0	0	0	0	0	0	0	0	0	0	0	0	0	0	0	0	0	0	0	0	0	0	0	0	0	0	0	0	0	0	0	0	0	0	0	0	0	0	0	0	0	0	0	0	0	0	0	0	0
0	0	0	0	0	0	0	0	0	0	0	0	0	0	0	0	0	0	0	0	0	0	0	0	0	0	0	0	0	0	0	0	0	0	0	0	0	0	0	0	0	0	0	0	0	0	0	0	0	0
0	0	0	0	0	0	0	0	0	0	0	0	0	0	0	0	0	0	0	0	0	0	0	0	0	0	0	0	0	0	0	0	0	0	0	0	0	0	0	0	0	0	0	0	0	0	0	0	0	0
0	0	0	0	0	0	0	0	0	0	0	0	0	0	0	0	0	0	0	0	0	0	0	0	0	0	0	0	0	0	0	0	0	0	0	0	0	0	0	0	0	0	0	0	0	0	0	0	0	0
0	0	0	0	0	0	0	0	0	0	0	0	0	0	0	0	0	0	0	0	0	0	0	0	0	0	0	0	0	0	0	0	0	0	0	0	0	0	0	0	0	0	0	0	0	0	0	0	0	0
0	0	0	0	0	0	0	0	0	0	0	0	0	0	0	0	0	0	0	0	0	0	0	0	0	0	0	0	0	0	0	0	0	0	0	0	0	0	0	0	0	0	0	0	0	0	0	0	0	0
0	0	0	0	0	0	0	0	0	0	0	0	0	0	0	0	0	0	0	0	0	0	0	0	0	0	0	0	0	0	0	0	0	0	0	0	0	0	0	0	0	0	0	0	0	0	0	0	0	0
0	0	0	0	0	0	0	0	0	0	0	0	0	0	0	0	0	0	0	0	0	0	0	0	0	0	0	0	0	0	0	0	0	0.329993	0.405883	0.299849	0.249305	0.223637	0.219498	0.206866	0.207014	0.204461	0.204419	0.210818	0.202123	0.195361	0.186637	0.188032	0.202092	0.199177
0	0	0	0	0	0	0	0	0	0	0	0	0	0	0	0	0	0	0	0	0	0	0	0	0	0.0148978	0.0817649	0.046831	-0.0431357	0.417723	0.279892	0.311157	0.270411	0.225192	0.217647	0.210534	0.204023	0.200175	0.210505	0.209158	0.203971	0.207937	0.2071	0.19539	0.178921	0.196023	0.202368	0.191493	0.19754	0.217926
0	0	0	0	0	0	0	0	0	0	0	0	0	0	0	0	0	0	0	0	0	0.163984	0.185902	0.197639	0.153546	0.146807	0.152165	0.185757	0.249456	0.242731	0.210416	0.217554	0.212048	0.175281	0.189314	0.216303	0.222794	0.225656	0.223033	0.22245	0.212793	0.213449	0.219505	0.21022	0.202778	0.225314	0.227023	0.214534	0.215885	0.230998
0	0	0	0	0	0	0	0	0	0	0	0	0	0	0	0	0	0	0.191436	0.199786	0.182891	0.175685	0.17785	0.175863	0.155659	0.17839	0.168212	0.188054	0.187277	0.184794	0.183217	0.191396	0.194006	0.201126	0.221313	0.229946	0.228505	0.226336	0.226834	0.22358	0.225961	0.229481	0.220697	0.2171	0.189275	0.220929	0.222491	0.212847	0.222408	0.228917
0	0	0	0	0	0	0	0	0	0	0	0	0	0	0	0	0	0.18745	0.198074	0.203159	0.188251	0.185203	0.179461	0.177021	0.170952	0.181171	0.18803	0.186572	0.191401	0.189234	0.19428	0.198528	0.209418	0.21432	0.23019	0.239896	0.239053	0.236012	0.234263	0.232942	0.237267	0.23397	0.21849	0.207185	0.194746	0.213709	0.206526	0.206861	0.235353	0.227453
0	0	0	0	0	0	0	0	0	0	0	0	0	0	0	0	0	0.187083	0.194602	0.199463	0.194713	0.195173	0.194368	0.192831	0.197026	0.19671	0.19394	0.198408	0.211023	0.217449	0.211449	0.21141	0.217102	0.23203	0.231677	0.236059	0.242631	0.245299	0.242822	0.240915	0.237556	0.233641	0.222033	0.213396	0.208995	0.218594	0.228827	0.22335	0.244488	0.251134
0	0	0	0	0	0	0	0	0	0	0	0	0	0	0	0	0.184118	0.187954	0.193425	0.199142	0.197537	0.205113	0.212096	0.213001	0.207924	0.204872	0.207535	0.2142	0.220691	0.221589	0.22405	0.220863	0.231421	0.240846	0.241673	0.232559	0.247062	0.249822	0.247726	0.243217	0.242439	0.244229	0.231272	0.2318	0.210274	0.201908	0.229355	0.212809	0.240162	0.282188
0	0	0	0	0	0	0	0	0	0	0	0	0	0	0	0	0.181756	0.189567	0.197087	0.195946	0.202602	0.201547	0.203111	0.204214	0.211646	0.204962	0.207549	0.21412	0.220352	0.219876	0.221015	0.220601	0.226293	0.233274	0.231445	0.234147	0.244144	0.252529	0.242476	0.243961	0.25164	0.244542	0.240553	0.261175	0.290594	0.235564	0.225495	0.236032	0.243837	0.268811
0	0	0	0	0	0	0	0	0	0	0	0	0	0	0	0.18595	0.189656	0.19854	0.191657	0.195534	0.222596	0.201502	0.194223	0.196303	0.201156	0.195972	0.201343	0.20578	0.211028	0.212136	0.21479	0.219514	0.223666	0.226617	0.224244	0.22495	0.231186	0.240115	0.239783	0.239253	0.23852	0.23967	0.251902	0.273548	0.254981	0.241187	0.271066	0.286529	0.182111	0.243385
0	0	0	0	0	0	0	0	0	0	0	0	0	0	0	0.180718	0.192939	0.196229	0.19369	0.197185	0.222363	0.211968	0.186942	0.186547	0.192538	0.194225	0.204725	0.213301	0.210441	0.211295	0.216473	0.224478	0.231931	0.228012	0.230902	0.217831	0.220553	0.224722	0.233457	0.234501	0.236134	0.245327	0.263118	0.287987	0.256668	0.266338	0.218157	0.359008	0.249853	0.234502
0	0	0	0	0	0	0	0	0	0	0	0	0	0	0.17302	0.177524	0.184215	0.19244	0.192357	0.246283	0.223529	0.228348	0.176869	0.193059	0.203449	0.211197	0.211795	0.215309	0.21533	0.220141	0.223472	0.21742	0.220896	0.22705	0.226366	0.225019	0.226203	0.23197	0.234231	0.232962	0.233008	0.237272	0.242013	0.258836	0.274834	0.273116	0.258141	0.292931	0.274934	0.247553
0	0	0	0	0	0	0	0	0	0	0	0	0	0	0.179165	0.178406	0.175217	0.182835	0.192235	0.221283	0.25995	0.218937	0.206076	0.205798	0.201755	0.20816	0.210877	0.210478	0.212222	0.219313	0.226725	0.22598	0.223675	0.223601	0.226545	0.229675	0.234913	0.235324	0.235139	0.230604	0.231883	0.232685	0.23387	0.24305	0.255705	0.262723	0.276264	0.280545	0.260855	0.249429
0	0	0	0	0	0	0	0	0	0	0	0	0	0	0.173917	0.181844	0.183611	0.183144	0.185255	0.196812	0.197654	0.199211	0.202615	0.202747	0.201737	0.204705	0.210331	0.21425	0.214584	0.21462	0.217682	0.22307	0.223	0.223322	0.224408	0.229119	0.234192	0.232708	0.23054	0.233606	0.231142	0.227296	0.230458	0.238821	0.242719	0.237595	0.245783	0.260225	0.256552	0.248774
0	0	0	0	0	0	0	0	0	0	0	0	0	0	0.172926	0.179097	0.185963	0.193135	0.191274	0.193463	0.190249	0.197428	0.200365	0.200803	0.208609	0.209002	0.212906	0.215822	0.215808	0.216218	0.216632	0.215929	0.252497	0.227099	0.216632	0.225683	0.234496	0.232038	0.236955	0.23404	0.236746	0.235189	0.23359	0.232054	0.23687	0.239218	0.229667	0.22733	0.239704	0.239194
0	0	0	0	0	0	0	0	0	0	0	0	0	0	0.170014	0.175563	0.179025	0.183853	0.192556	0.194306	0.190271	0.19853	0.202747	0.20254	0.202072	0.212018	0.211304	0.217846	0.21899	0.221237	0.224134	0.223778	0.237909	0.233643	0.223538	0.221869	0.225945	0.224993	0.225083	0.228675	0.229812	0.224772	0.227849	0.231182	0.229882	0.230998	0.228425	0.224429	0.233607	0.234628
0	0	0	0	0	0	0	0	0	0	0	0	0	0	0.169107	0.166399	0.177915	0.183586	0.186902	0.191424	0.191414	0.193567	0.204962	0.20084	0.204013	0.207372	0.210784	0.215632	0.220551	0.22449	0.225443	0.216667	0.215741	0.217045	0.212122	0.220211	0.221102	0.220061	0.219326	0.221107	0.222886	0.220664	0.225932	0.232564	0.234063	0.23258	0.226159	0.2264	0.229006	0.233193
0	0	0	0	0	0	0	0	0	0	0	0	0	0	0.169099	0.171029	0.181237	0.184739	0.184216	0.188085	0.192934	0.197193	0.206048	0.199136	0.205614	0.207474	0.203779	0.206984	0.213642	0.218607	0.222939	0.217322	0.213646	0.215138	0.217556	0.219394	0.220957	0.22068	0.219959	0.224572	0.226984	0.218957	0.21635	0.226245	0.229829	0.228244	0.22224	0.226761	0.224213	0.226011
0	0	0	0	0	0	0	0	0	0	0	0	0	0	0.170194	0.175091	0.17828	0.181071	0.186338	0.191934	0.194777	0.195457	0.19993	0.199882	0.19801	0.200761	0.202437	0.209266	0.214734	0.21523	0.217456	0.218702	0.217588	0.217232	0.222763	0.22175	0.226633	0.227899	0.22796	0.229707	0.228708	0.225466	0.216603	0.21589	0.227389	0.228181	0.222573	0.224345	0.221924	0.224708
0	0	0	0	0	0	0	0	0	0	0	0	0	0	0.17761	0.1758	0.175485	0.181402	0.186425	0.189172	0.189691	0.188048	0.190165	0.19407	0.195072	0.198739	0.207467	0.210181	0.213583	0.214834	0.213477	0.214175	0.216924	0.216755	0.217688	0.221489	0.222538	0.222765	0.229761	0.223917	0.247585	0.273415	0.271009	0.231159	0.220038	0.230194	0.230929	0.22648	0.2242	0.22446
0	0	0	0	0	0	0	0	0	0	0	0	0	0	0.175512	0.173076	0.17949	0.18508	0.192199	0.19242	0.191378	0.191188	0.199357	0.202156	0.20123	0.199773	0.205337	0.211157	0.21398	0.214404	0.209435	0.209248	0.215674	0.219262	0.220578	0.216261	0.215605	0.214567	0.220205	0.2216	0.228301	0.268763	0.247024	0.246748	0.228208	0.229097	0.230575	0.224146	0.222122	0.224715
0	0	0	0	0	0	0	0	0	0	0	0	0	0	0.171967	0.180965	0.183335	0.186707	0.192589	0.196125	0.195526	0.198741	0.207885	0.209726	0.200614	0.199043	0.205804	0.212404	0.209767	0.208993	0.208258	0.207459	0.209271	0.221963	0.22355	0.217749	0.215827	0.216367	0.217882	0.215781	0.214334	0.2117	0.221391	0.239882	0.233637	0.230608	0.228048	0.223583	0.218639	0.225608
0	0	0	0	0	0	0	0	0	0	0	0	0	0	0	0.182382	0.187714	0.192684	0.196232	0.201342	0.194506	0.196106	0.202086	0.202906	0.201237	0.201805	0.203562	0.211141	0.209628	0.203112	0.204766	0.208506	0.210461	0.212279	0.217732	0.215238	0.211996	0.216616	0.221283	0.218067	0.212095	0.20623	0.210163	0.223049	0.238816	0.239576	0.232166	0.229381	0.224089	0.222881
0	0	0	0	0	0	0	0	0	0	0	0	0	0	0	0.182592	0.17933	0.180418	0.191882	0.191861	0.193265	0.196676	0.199706	0.20103	0.205716	0.207766	0.202713	0.209271	0.203564	0.2033	0.208997	0.205633	0.209287	0.211959	0.213372	0.208894	0.208223	0.214686	0.219513	0.224573	0.223102	0.217038	0.219101	0.223169	0.229696	0.237142	0.240913	0.233402	0.224926	0.223859
0	0	0	0	0	0	0	0	0	0	0	0	0	0	0	0.166996	0.176706	0.187869	0.190653	0.190289	0.195907	0.202592	0.201936	0.201176	0.204516	0.213023	0.207358	0.203414	0.203943	0.212172	0.211083	0.208009	0.203816	0.209731	0.210172	0.211252	0.205128	0.210234	0.21915	0.220042	0.240149	0.229984	0.224151	0.221842	0.219584	0.219508	0.21922	0.219577	0.217523	0.214513
0	0	0	0	0	0	0	0	0	0	0	0	0	0	0	0	0.187616	0.190039	0.184053	0.191882	0.198542	0.20573	0.204475	0.201054	0.202146	0.205496	0.203294	0.19997	0.19917	0.208401	0.203759	0.20202	0.200685	0.203913	0.206067	0.205236	0.209745	0.209347	0.215885	0.216547	0.223142	0.218742	0.217884	0.21704	0.216515	0.211286	0.209106	0.216643	0.221796	0.218873
0	0	0	0	0	0	0	0	0	0	0	0	0	0	0	0	0	0.198027	0.197062	0.196306	0.193919	0.198813	0.200524	0.199084	0.194428	0.194395	0.197998	0.196817	0.194371	0.202788	0.198674	0.198167	0.199826	0.207547	0.204615	0.206615	0.209561	0.204805	0.208087	0.211144	0.209271	0.211918	0.2127	0.205733	0.207104	0.215646	0.216301	0.218299	0.222434	0.220094
0	0	0	0	0	0	0	0	0	0	0	0	0	0	0	0	0	0	0.197057	0.185191	0.186369	0.193662	0.193557	0.191056	0.188292	0.190145	0.195553	0.198647	0.197256	0.204482	0.207182	0.193497	0.19154	0.193213	0.197246	0.192514	0.198676	0.199848	0.20208	0.205276	0.203652	0.210968	0.217647	0.2094	0.209036	0.215155	0.210753	0.210307	0.216204	0.212502
0	0	0	0	0	0	0	0	0	0	0	0	0	0	0	0	0	0	0	0.175628	0.176028	0.176793	0.178686	0.187183	0.183043	0.181738	0.187721	0.187085	0.187652	0.189871	0.191274	0.190483	0.184733	0.180547	0.184903	0.180868	0.18315	0.194704	0.192914	0.191132	0.190558	0.191654	0.196423	0.198147	0.200293	0.199241	0.204042	0.210482	0.206655	0.200649
0	0	0	0	0	0	0	0	0	0	0	0	0	0	0	0	0	0	0	0	0	0	0	0	0	0	0	0	0	0	0	0	0	0	0	0	0	0	0	0	0	0	0	0	0	0	0	0	0	0
0	0	0	0	0	0	0	0	0	0	0	0	0	0	0	0	0	0	0	0	0	0	0	0	0	0	0	0	0	0	0	0	0	0	0	0	0	0	0	0	0	0	0	0	0	0	0	0	0	0
0	0	0	0	0	0	0	0	0	0	0	0	0	0	0	0	0	0	0	0	0	0	0	0	0	0	0	0	0	0	0	0	0	0	0	0	0	0	0	0	0	0	0	0	0	0	0	0	0	0
0	0	0	0	0	0	0	0	0	0	0	0	0	0	0	0	0	0	0	0	0	0	0	0	0	0	0	0	0	0	0	0	0	0	0	0	0	0	0	0	0	0	0	0	0	0	0	0	0	0
0	0	0	0	0	0	0	0	0	0	0	0	0	0	0	0	0	0	0	0	0	0	0	0	0	0	0	0	0	0	0	0	0	0	0	0	0	0	0	0	0	0	0	0	0	0	0	0	0	0
0	0	0	0	0	0	0	0	0	0	0	0	0	0	0	0	0	0	0	0	0	0	0	0	0	0	0	0	0	0	0	0	0	0	0	0	0	0	0	0	0	0	0	0	0	0	0	0	0	0
0	0	0	0	0	0	0	0	0	0	0	0	0	0	0	0	0	0	0	0	0	0	0	0	0	0	0	0	0	0	0	0	0	0	0	0	0	0	0	0	0	0	0	0	0	0	0	0	0	0
0	0	0	0	0	0	0	0	0	0	0	0	0	0	0	0	0	0	0	0	0	0	0	0	0	0	0	0	0	0	0	0	0	0	0	0	0	0	0	0	0	0	0	0	0	0	0	0	0	0
0	0	0	0	0	0	0	0	0	0	0	0	0	0	0	0	0	0	0	0	0	0	0	0	0	0	0	0	0	0	0	0	0	0	0	0	0	0	0	0	0	0	0	0	0	0	0	0	0	0
0	0	0	0	0	0	0	0	0	0	0	0	0	0	0	0	0	0	0	0	0	0	0	0	0	0	0	0	0	0	0	0	0	0	0	0	0	0	0	0	0	0	0	0	0	0	0	0	0	0
0	0	0	0	0	0	0	0	0	0	0	0	0	0	0	0	0	0	0	0	0	0	0	0	0	0	0	0	0	0	0	0	0	0	0	0	0	0	0	0	0	0	0	0	0	0	0	0	0	0
0	0	0	0	0	0	0	0	0	0	0	0	0	0	0	0	0	0	0	0	0	0	0	0	0	0	0	0	0	0	0	0	0	0	0	0	0	0	0	0	0	0	0	0	0	0	0	0	0	0
0	0	0	0	0	0	0	0	0	0	0	0	0	0	0	0	0	0	0	0	0	0	0	0	0	0	0	0	0	0	0	0	0	0	0	0	0	0	0	0	0	0	0	0	0	0	0	0	0	0
0	0	0	0	0	0	0	0	0	0	0	0	0	0	0	0	0	0	0	0	0	0	0	0	0	0	0	0	0	0	0	0	0	0	0	0	0	0	0	0	0	0	0	0	0	0	0	0	0	0
0	0	0	0	0	0	0	0	0	0	0	0	0	0	0	0	0	0	0	0	0	0	0	0	0	0	0	0	0	0	0	0	0	0	0	0	0	0	0	0	0	0	0	0	0	0	0	0	0	0
Slice21
0	0	0	0	0	0	0	0	0	0	0	0	0	0	0	0	0	0	0	0	0	0	0	0	0	0	0	0	0	0	0	0	0	0	0	0	0	0	0	0	0	0	0	0	0	0	0	0	0	0
0	0	0	0	0	0	0	0	0	0	0	0	0	0	0	0	0	0	0	0	0	0	0	0	0	0	0	0	0	0	0	0	0	0	0	0	0	0	0	0	0	0	0	0	0	0	0	0	0	0
0	0	0	0	0	0	0	0	0	0	0	0	0	0	0	0	0	0	0	0	0	0	0	0	0	0	0	0	0	0	0	0	0	0	0	0	0	0	0	0	0	0	0	0	0	0	0	0	0	0
0	0	0	0	0	0	0	0	0	0	0	0	0	0	0	0	0	0	0	0	0	0	0	0	0	0	0	0	0	0	0	0	0	0	0	0	0	0	0	0	0	0	0	0	0	0	0	0	0	0
0	0	0	0	0	0	0	0	0	0	0	0	0	0	0	0	0	0	0	0	0	0	0	0	0	0	0	0	0	0	0	0	0	0	0	0	0	0	0	0	0	0	0	0	0	0	0	0	0	0
0	0	0	0	0	0	0	0	0	0	0	0	0	0	0	0	0	0	0	0	0	0	0	0	0	0	0	0	0	0	0	0	0	0	0	0	0	0	0	0	0	0	0	0	0	0	0	0	0	0
0	0	0	0	0	0	0	0	0	0	0	0	0	0	0	0	0	0	0	0	0	0	0	0	0	0	0	0	0	0	0	0	0	0	0	0	0	0	0	0	0	0	0	0	0	0	0	0	0	0
0	0	0	0	0	0	0	0	0	0	0	0	0	0	0	0	0	0	0	0	0	0	0	0	0	0	0	0	0	0	0	0	0	0	0	0	0	0	0	0	0	0	0	0	0	0	0	0	0	0
0	0	0	0	0	0	0	0	0	0	0	0	0	0	0	0	0	0	0	0	0	0	0	0	0	0	0	0	0	0	0	0	0	0	0	0	0	0	0	0	0	0	0	0	0	0	0	0	0	0
0	0	0	0	0	0	0	0	0	0	0	0	0	0	0	0	0	0	0	0	0	0	0	0	0	0	0	0	0	0	0	0	0	0	0	0	0	0	0	0	0	0	0	0	0	0	0	0	0	0
0	0	0	0	0	0	0	0	0	0	0	0	0	0	0	0	0	0	0	0	0	0	0	0	0	0	0	0	0	0	0	0	0	0	0	0	0	0	0	0	0	0	0	0	0	0	0	0	0	0
0	0	0	0	0	0	0	0	0	0	0	0	0	0	0	0	0	0	0	0	0	0	0	0	0	0	0	0	0	0	0	0	0	0	0	0	0	0	0	0	0	0	0	0	0	0	0	0	0	0
0	0	0	0	0	0	0	0	0	0	0	0	0	0	0	0	0	0	0	0	0	0	0	0	0	0	0	0	0	0	0	0	0	0	0	0	0	0	0	0	0	0	0	0	0	0	0	0	0	0
0	0	0	0	0	0	0	0	0	0	0	0	0	0	0	0	0	0	0	0	0	0	0	0	0	0	0	0	0	0	0	0	0	0	0	0	0	0	0	0	0	0	0	0	0	0	0	0	0	0
0	0	0	0	0	0	0	0	0	0	0	0	0	0	0	0	0	0	0	0	0	0	0	0	0	0	0	0	0	0	0	0	0	0	0	0	0	0	0	0	0	0	0	0	0	0	0	0	0	0
0	0	0	0	0	0	0	0	0	0	0	0	0	0	0	0	0	0	0	0	0	0	0	0	0	0	0	0	0	0	0	0	0	0	0	0	0	0	0	0	0	0	0	0	0	0	0	0	0	0
0	0	0	0	0	0	0	0	0	0	0	0	0	0	0	0	0	0	0	0	0	0	0	0	0	0	0	0	0	0	0	0	0	0	0	0	0	0	0	0	0	0	0	0	0	0	0	0	0	0
0	0	0	0	0	0	0	0	0	0	0	0	0	0	0	0	0	0	0	0	0	0	0	0	0	0	0	0	0	0	0	0	0	0	0	0	0	0	0	0	0	0	0	0	0	0	0	0	0	0
0	0	0	0	0	0	0	0	0	0	0	0	0	0	0	0	0	0	0	0	0	0	0	0	0	0	0	0	0	0	0	0	0	0	0	0	0	0	0	0	0	0	0	0	0	0	0	0	0	0
0	0	0	0	0	0	0	0	0	0	0	0	0	0	0	0	0	0	0	0	0	0	0	0	0	0	0	0	0	0	0	0	0	0	0	0	0	0	0	0	0	0	0	0	0	0	0	0	0	0
0	0	0	0	0	0	0	0	0	0	0	0	0	0	0	0	0	0	0	0	0	0	0	0	0	0	0	0	0	0	0	0	0	0	0	0	0	0	0	0	0	0	0	0	0	0	0	0	0	0
0	0	0	0	0	0	0	0	0	0	0	0	0	0	0	0	0	0	0	0	0	0	0	0	0	0	0	0	0	0	0	0	0	0.426067	0.439463	0.409119	0.298625	0.241565	0.22824	0.221701	0.214218	0.208852	0.201078	0.189752	0.156848	0.20187	0.178624	0.174811	0.185939	0.190054
0	0	0	0	0	0	0	0	0	0	0	0	0	0	0	0	0	0	0	0	0	0	0	0	0	0.0904667	0.154881	0.21264	0.423665	0.370607	0.337497	0.309954	0.275892	0.265343	0.251052	0.231187	0.19323	0.183787	0.200646	0.205663	0.19987	0.208447	0.210993	0.205809	0.128655	0.171804	0.184506	0.179234	0.19071	0.201368
0	0	0	0	0	0	0	0	0	0	0	0	0	0	0	0	0	0	0	0	0	0.147445	0.165253	0.175299	0.156602	0.148297	0.154216	0.26008	0.182326	0.191523	0.164507	0.206039	0.199531	0.172766	0.184828	0.198045	0.204783	0.198065	0.19523	0.210057	0.202718	0.211627	0.208332	0.222753	0.212585	0.156981	0.194953	0.192999	0.203304	0.220348
0	0	0	0	0	0	0	0	0	0	0	0	0	0	0	0	0	0	0.171323	0.173743	0.165066	0.161046	0.165259	0.153552	0.14679	0.163289	0.192997	0.197747	0.109804	0.146845	0.165365	0.182089	0.197798	0.183317	0.188941	0.218477	0.21919	0.214188	0.21051	0.215152	0.210013	0.209092	0.215535	0.197485	0.209475	0.205156	0.194522	0.194148	0.21154	0.219913
0	0	0	0	0	0	0	0	0	0	0	0	0	0	0	0	0	0.174092	0.18258	0.182604	0.175975	0.176268	0.174897	0.17113	0.17274	0.175653	0.173856	0.187064	0.185379	0.180221	0.179896	0.187403	0.191203	0.199333	0.211401	0.23221	0.229635	0.234157	0.237521	0.226868	0.217122	0.216609	0.206027	0.197842	0.201286	0.195902	0.187674	0.197949	0.215445	0.216945
0	0	0	0	0	0	0	0	0	0	0	0	0	0	0	0	0	0.176735	0.184084	0.187894	0.18963	0.189888	0.188242	0.185478	0.191799	0.189362	0.185873	0.199473	0.204002	0.204722	0.206193	0.211291	0.208215	0.218643	0.22768	0.22185	0.238946	0.237302	0.236908	0.227782	0.227186	0.215788	0.208645	0.209157	0.19933	0.157631	0.182958	0.197023	0.215668	0.223303
0	0	0	0	0	0	0	0	0	0	0	0	0	0	0	0	0.183789	0.191413	0.186912	0.196116	0.199219	0.199187	0.202304	0.201263	0.201404	0.19616	0.200525	0.217012	0.217594	0.21839	0.209667	0.210103	0.212664	0.214966	0.223878	0.223035	0.231303	0.242977	0.239069	0.230601	0.220902	0.220165	0.216407	0.198821	0.164722	0.159295	0.17684	0.194225	0.214862	0.233616
0	0	0	0	0	0	0	0	0	0	0	0	0	0	0	0	0.174192	0.190593	0.196381	0.20006	0.199764	0.200238	0.202277	0.196789	0.205745	0.204782	0.200485	0.202535	0.210657	0.205615	0.198954	0.200673	0.203238	0.210719	0.214094	0.216569	0.223824	0.234503	0.230287	0.229263	0.230073	0.224812	0.221536	0.213734	0.188855	0.165118	0.161064	0.193581	0.210635	0.217966
0	0	0	0	0	0	0	0	0	0	0	0	0	0	0	0.161654	0.16281	0.177302	0.185548	0.178602	0.191274	0.196986	0.195784	0.19595	0.201377	0.197998	0.19579	0.188625	0.189671	0.190674	0.203208	0.201128	0.208587	0.217129	0.212324	0.206257	0.212538	0.225621	0.230381	0.228367	0.225609	0.219842	0.228691	0.218073	0.217782	0.166623	0.183757	0.215653	0.211673	0.217751
0	0	0	0	0	0	0	0	0	0	0	0	0	0	0	0.167172	0.172312	0.179412	0.172299	0.16809	0.187884	0.190781	0.196721	0.198149	0.19091	0.193847	0.198548	0.199341	0.202514	0.203072	0.2102	0.21792	0.222018	0.224002	0.217367	0.209562	0.205762	0.210807	0.21716	0.218053	0.214213	0.221206	0.240584	0.267151	0.231387	0.269945	0.206741	0.342816	0.222365	0.197562
0	0	0	0	0	0	0	0	0	0	0	0	0	0	0.178183	0.173683	0.174619	0.177337	0.179273	0.194339	0.198058	0.214288	0.205992	0.20583	0.198293	0.197378	0.205325	0.205378	0.204726	0.208904	0.211923	0.214109	0.216665	0.2172	0.217978	0.213403	0.210047	0.209718	0.216191	0.217962	0.215693	0.222027	0.223945	0.248231	0.28397	0.255527	0.26429	0.264346	0.340956	0.247842
0	0	0	0	0	0	0	0	0	0	0	0	0	0	0.163753	0.170451	0.173996	0.175363	0.182847	0.207421	0.207786	0.20631	0.209701	0.206528	0.196036	0.199246	0.205169	0.204575	0.201465	0.213785	0.214098	0.218458	0.212784	0.212194	0.213296	0.221539	0.220436	0.219727	0.218574	0.216785	0.220316	0.219333	0.223443	0.232351	0.238077	0.257579	0.320056	0.266816	0.331627	0.235204
0	0	0	0	0	0	0	0	0	0	0	0	0	0	0.166126	0.16937	0.182887	0.17803	0.183761	0.190861	0.189604	0.189186	0.192388	0.204632	0.187493	0.195888	0.207588	0.206363	0.203688	0.21024	0.206001	0.206847	0.213853	0.217255	0.216979	0.219168	0.222361	0.217487	0.208386	0.215406	0.213494	0.212015	0.220712	0.231493	0.221306	0.215256	0.228665	0.235512	0.228917	0.234704
0	0	0	0	0	0	0	0	0	0	0	0	0	0	0.168029	0.173505	0.181115	0.187191	0.183813	0.185349	0.192501	0.195288	0.202741	0.206251	0.242698	0.207653	0.21135	0.210959	0.20775	0.205393	0.198358	0.216758	0.248296	0.240805	0.205382	0.202742	0.217321	0.217586	0.214365	0.21687	0.220512	0.221137	0.222617	0.221191	0.216701	0.215793	0.209001	0.209732	0.215698	0.246721
0	0	0	0	0	0	0	0	0	0	0	0	0	0	0.16861	0.174381	0.176542	0.18156	0.187181	0.188028	0.188621	0.194343	0.202289	0.205985	0.205893	0.2113	0.204463	0.20834	0.214149	0.210248	0.206077	0.217218	0.268423	0.258052	0.205673	0.200029	0.211677	0.213389	0.212442	0.216274	0.216246	0.211645	0.217751	0.218213	0.216175	0.218958	0.216754	0.219902	0.221	0.224062
0	0	0	0	0	0	0	0	0	0	0	0	0	0	0.17173	0.171379	0.179898	0.182731	0.182695	0.185952	0.18788	0.195584	0.201796	0.198058	0.198525	0.199394	0.201815	0.201811	0.204968	0.209864	0.209158	0.204981	0.219902	0.229603	0.202361	0.203654	0.210646	0.21029	0.21066	0.212158	0.211192	0.209759	0.212851	0.216755	0.222242	0.22015	0.22258	0.223184	0.221746	0.221908
0	0	0	0	0	0	0	0	0	0	0	0	0	0	0.172991	0.181132	0.184127	0.188925	0.183888	0.183546	0.190257	0.195694	0.19563	0.19395	0.195969	0.199318	0.197339	0.200402	0.202042	0.202518	0.206544	0.204944	0.200101	0.201242	0.19935	0.203108	0.208652	0.210713	0.21139	0.216098	0.217307	0.209522	0.201934	0.211886	0.218107	0.216286	0.214453	0.215599	0.212357	0.213962
0	0	0	0	0	0	0	0	0	0	0	0	0	0	0.172107	0.182809	0.18223	0.181322	0.180857	0.186778	0.194723	0.198544	0.191517	0.189446	0.194364	0.195154	0.19206	0.198096	0.206042	0.203014	0.20981	0.208148	0.202671	0.202184	0.204366	0.208699	0.21104	0.211865	0.212716	0.219903	0.221267	0.212702	0.20587	0.212452	0.220804	0.220732	0.216123	0.210718	0.207125	0.210083
0	0	0	0	0	0	0	0	0	0	0	0	0	0	0.169981	0.180343	0.181067	0.181605	0.185632	0.190977	0.200521	0.199559	0.199398	0.198649	0.195301	0.192858	0.187683	0.193779	0.203983	0.208412	0.209894	0.206833	0.200735	0.197923	0.205847	0.208016	0.209607	0.21016	0.214604	0.221793	0.236053	0.250379	0.232523	0.23146	0.219256	0.22598	0.226073	0.222094	0.214316	0.213742
0	0	0	0	0	0	0	0	0	0	0	0	0	0	0.178284	0.179347	0.180858	0.18782	0.193462	0.191726	0.189979	0.192123	0.196729	0.200785	0.190228	0.191238	0.193795	0.195949	0.201582	0.205724	0.20329	0.206269	0.206377	0.207016	0.207672	0.204716	0.206667	0.209229	0.214732	0.220053	0.227029	0.249313	0.248264	0.244003	0.216956	0.223999	0.245167	0.226248	0.22028	0.217135
0	0	0	0	0	0	0	0	0	0	0	0	0	0	0.180256	0.188806	0.191929	0.194137	0.201415	0.200021	0.190864	0.188106	0.193205	0.200022	0.195814	0.19197	0.19814	0.210641	0.205572	0.201799	0.207376	0.201122	0.205642	0.227519	0.23133	0.221257	0.218201	0.219537	0.218997	0.21747	0.215322	0.212079	0.231463	0.242933	0.237626	0.224611	0.234947	0.212739	0.214096	0.219684
0	0	0	0	0	0	0	0	0	0	0	0	0	0	0	0.187717	0.189504	0.188822	0.191679	0.193046	0.191017	0.193548	0.200524	0.20681	0.201877	0.193902	0.194801	0.207933	0.20901	0.19774	0.199583	0.201589	0.210562	0.221283	0.216234	0.208501	0.212968	0.215157	0.21189	0.209314	0.209967	0.202832	0.201381	0.20703	0.227986	0.224006	0.219348	0.214861	0.214696	0.215676
0	0	0	0	0	0	0	0	0	0	0	0	0	0	0	0.19359	0.190258	0.180397	0.181844	0.19496	0.198595	0.197216	0.202449	0.203287	0.213341	0.206147	0.197846	0.196852	0.198049	0.20202	0.203572	0.206711	0.212482	0.226295	0.21509	0.200946	0.205288	0.212574	0.213796	0.209434	0.208296	0.210622	0.216315	0.21445	0.22041	0.230413	0.225691	0.228772	0.218933	0.217962
0	0	0	0	0	0	0	0	0	0	0	0	0	0	0	0.177013	0.169677	0.175315	0.185738	0.191323	0.198502	0.200909	0.205674	0.202716	0.203146	0.213022	0.208328	0.196823	0.19991	0.206279	0.206259	0.203491	0.200288	0.212019	0.212155	0.204755	0.200219	0.208758	0.218341	0.215117	0.230946	0.247298	0.226699	0.217321	0.214506	0.218418	0.209908	0.212918	0.214085	0.213591
0	0	0	0	0	0	0	0	0	0	0	0	0	0	0	0	0.181745	0.193719	0.194046	0.194452	0.203268	0.205672	0.203435	0.200988	0.201019	0.200406	0.193517	0.193932	0.209644	0.207765	0.20116	0.200289	0.19502	0.204898	0.203192	0.20621	0.219489	0.213896	0.208801	0.207344	0.22379	0.23022	0.217995	0.210785	0.207483	0.206517	0.203756	0.216565	0.214081	0.211297
0	0	0	0	0	0	0	0	0	0	0	0	0	0	0	0	0	0.199718	0.19502	0.194338	0.200971	0.202812	0.200523	0.199949	0.198304	0.189971	0.191107	0.19424	0.202234	0.198982	0.193583	0.194536	0.203597	0.205844	0.195113	0.210393	0.228164	0.216063	0.199603	0.202626	0.197645	0.210964	0.214049	0.196599	0.204737	0.205943	0.21512	0.214501	0.216306	0.212766
0	0	0	0	0	0	0	0	0	0	0	0	0	0	0	0	0	0	0.192372	0.187089	0.193787	0.198869	0.187024	0.193663	0.188229	0.191072	0.195444	0.196602	0.190672	0.196276	0.201223	0.193474	0.194188	0.199731	0.204168	0.20004	0.184834	0.191715	0.199895	0.203663	0.195276	0.198936	0.203793	0.204055	0.199616	0.203318	0.206912	0.204074	0.20831	0.203483
0	0	0	0	0	0	0	0	0	0	0	0	0	0	0	0	0	0	0	0.176478	0.177969	0.179634	0.179633	0.186134	0.18295	0.187336	0.194862	0.191835	0.190206	0.191811	0.193149	0.186418	0.18322	0.178664	0.187396	0.183361	0.17568	0.184497	0.184276	0.187959	0.186028	0.182598	0.191891	0.19667	0.191758	0.191119	0.196555	0.19967	0.198652	0.189568
0	0	0	0	0	0	0	0	0	0	0	0	0	0	0	0	0	0	0	0	0	0	0	0	0	0	0	0	0	0	0	0	0	0	0	0	0	0	0	0	0	0	0	0	0	0	0	0	0	0
0	0	0	0	0	0	0	0	0	0	0	0	0	0	0	0	0	0	0	0	0	0	0	0	0	0	0	0	0	0	0	0	0	0	0	0	0	0	0	0	0	0	0	0	0	0	0	0	0	0
0	0	0	0	0	0	0	0	0	0	0	0	0	0	0	0	0	0	0	0	0	0	0	0	0	0	0	0	0	0	0	0	0	0	0	0	0	0	0	0	0	0	0	0	0	0	0	0	0	0
0	0	0	0	0	0	0	0	0	0	0	0	0	0	0	0	0	0	0	0	0	0	0	0	0	0	0	0	0	0	0	0	0	0	0	0	0	0	0	0	0	0	0	0	0	0	0	0	0	0
0	0	0	0	0	0	0	0	0	0	0	0	0	0	0	0	0	0	0	0	0	0	0	0	0	0	0	0	0	0	0	0	0	0	0	0	0	0	0	0	0	0	0	0	0	0	0	0	0	0
0	0	0	0	0	0	0	0	0	0	0	0	0	0	0	0	0	0	0	0	0	0	0	0	0	0	0	0	0	0	0	0	0	0	0	0	0	0	0	0	0	0	0	0	0	0	0	0	0	0
0	0	0	0	0	0	0	0	0	0	0	0	0	0	0	0	0	0	0	0	0	0	0	0	0	0	0	0	0	0	0	0	0	0	0	0	0	0	0	0	0	0	0	0	0	0	0	0	0	0
0	0	0	0	0	0	0	0	0	0	0	0	0	0	0	0	0	0	0	0	0	0	0	0	0	0	0	0	0	0	0	0	0	0	0	0	0	0	0	0	0	0	0	0	0	0	0	0	0	0
0	0	0	0	0	0	0	0	0	0	0	0	0	0	0	0	0	0	0	0	0	0	0	0	0	0	0	0	0	0	0	0	0	0	0	0	0	0	0	0	0	0	0	0	0	0	0	0	0	0
0	0	0	0	0	0	0	0	0	0	0	0	0	0	0	0	0	0	0	0	0	0	0	0	0	0	0	0	0	0	0	0	0	0	0	0	0	0	0	0	0	0	0	0	0	0	0	0	0	0
0	0	0	0	0	0	0	0	0	0	0	0	0	0	0	0	0	0	0	0	0	0	0	0	0	0	0	0	0	0	0	0	0	0	0	0	0	0	0	0	0	0	0	0	0	0	0	0	0	0
0	0	0	0	0	0	0	0	0	0	0	0	0	0	0	0	0	0	0	0	0	0	0	0	0	0	0	0	0	0	0	0	0	0	0	0	0	0	0	0	0	0	0	0	0	0	0	0	0	0
0	0	0	0	0	0	0	0	0	0	0	0	0	0	0	0	0	0	0	0	0	0	0	0	0	0	0	0	0	0	0	0	0	0	0	0	0	0	0	0	0	0	0	0	0	0	0	0	0	0
0	0	0	0	0	0	0	0	0	0	0	0	0	0	0	0	0	0	0	0	0	0	0	0	0	0	0	0	0	0	0	0	0	0	0	0	0	0	0	0	0	0	0	0	0	0	0	0	0	0
0	0	0	0	0	0	0	0	0	0	0	0	0	0	0	0	0	0	0	0	0	0	0	0	0	0	0	0	0	0	0	0	0	0	0	0	0	0	0	0	0	0	0	0	0	0	0	0	0	0
[truncated: 78 more columns]

## Sheet: SI Fig2.2_2
SI Fig2.2: SSE-CEST (parallel) multi-slice multi-contrast maps: Glycogen NOE
Slice1
0	0	0	0	0	0	0	0	0	0	0	0	0	0	0	0	0	0	0	0	0	0	0	0	0	0	0	0	0	0	0	0	0	0	0	0	0	0	0	0	0	0	0	0	0	0	0	0	0	0
0	0	0	0	0	0	0	0	0	0	0	0	0	0	0	0	0	0	0	0	0	0	0	0	0	0	0	0	0	0	0	0	0	0	0	0	0	0	0	0	0	0	0	0	0	0	0	0	0	0
0	0	0	0	0	0	0	0	0	0	0	0	0	0	0	0	0	0	0	0	0	0	0	0	0	0	0	0	0	0	0	0	0	0	0	0	0	0	0	0	0	0	0	0	0	0	0	0	0	0
0	0	0	0	0	0	0	0	0	0	0	0	0	0	0	0	0	0	0	0	0	0	0	0	0	0	0	0	0	0	0	0	0	0	0	0	0	0	0	0	0	0	0	0	0	0	0	0	0	0
0	0	0	0	0	0	0	0	0	0	0	0	0	0	0	0	0	0	0	0	0	0	0	0	0	0	0	0	0	0	0	0	0	0	0	0	0	0	0	0	0	0	0	0	0	0	0	0	0	0
0	0	0	0	0	0	0	0	0	0	0	0	0	0	0	0	0	0	0	0	0	0	0	0	0	0	0	0	0	0	0	0	0	0	0	0	0	0	0	0	0	0	0	0	0	0	0	0	0	0
0	0	0	0	0	0	0	0	0	0	0	0	0	0	0	0	0	0	0	0	0	0	0	0	0	0	0	0	0	0	0	0	0	0	0	0	0	0	0	0	0	0	0	0	0	0	0	0	0	0
0	0	0	0	0	0	0	0	0	0	0	0	0	0	0	0	0	0	0	0	0	0	0	0	0	0	0	0	0	0	0	0	0	0	0	0	0	0	0	0	0	0	0	0	0	0	0	0	0	0
0	0	0	0	0	0	0	0	0	0	0	0	0	0	0	0	0	0	0	0	0	0	0	0	0	0	0	0	0	0	0	0	0	0	0	0	0	0	0	0	0	0	0	0	0	0	0	0	0	0
0	0	0	0	0	0	0	0	0	0	0	0	0	0	0	0	0	0	0	0	0	0	0	0	0	0	0	0	0	0	0	0	0	0	0	0	0	0	0	0	0	0	0	0	0	0	0	0	0	0
0	0	0	0	0	0	0	0	0	0	0	0	0	0	0	0	0	0	0	0	0	0	0	0	0	0	0	0	0	0	0	0	0	0	0	0	0	0	0	0	0	0	0	0	0	0	0	0	0	0
0	0	0	0	0	0	0	0	0	0	0	0	0	0	0	0	0	0	0	0	0	0	0	0	0	0	0	0	0	0	0	0	0	0	0	0	0	0	0	0	0	0	0	0	0	0	0	0	0	0
0	0	0	0	0	0	0	0	0	0	0	0	0	0	0	0	0	0	0	0	0	0	0	0	0	0	0	0	0	0	0	0	0	0	0	0	0	0	0	0	0	0	0	0	0	0	0	0	0	0
0	0	0	0	0	0	0	0	0	0	0	0	0	0	0	0	0	0	0	0	0	0	0	0	0	0	0	0	0	0	0	0	0	0	0	0	0	0	0	0	0	0	0	0	0	0	0	0	0	0
0	0	0	0	0	0	0	0	0	0	0	0	0	0	0	0	0	0	0	0	0	0	0	0	0	0	0	0	0	0	0	0	0	0	0	0	0	0	0	0	0	0	0	0	0	0	0	0	0	0
0	0	0	0	0	0	0	0	0	0	0	0	0	0	0	0	0	0	0	0	0	0	0	0	0	0	0	0	0	0	0	0	0	0	0	0	0	0	0	0	0	0	0	0	0	0	0	0	0	0
0	0	0	0	0	0	0	0	0	0	0	0	0	0	0	0	0	0	0	0	0	0	0	0	0	0	0	0	0	0	0	0	0	0	0	0	0	0	0	0	0	0	0	0	0	0	0	0	0	0
0	0	0	0	0	0	0	0	0	0	0	0	0	0	0	0	0	0	0	0	0	0	0	0	0	0	0	0	0	0	0	0	0	0	0	0	0	0	0	0	0	0	0	0	0	0	0	0	0	0
0	0	0	0	0	0	0	0	0	0	0	0	0	0	0	0	0	0	0	0	0	0	0	0	0	0	0	0	0	0	0	0	0	0	0	0	0	0	0	0	0	0	0	0	0	0	0	0	0	0
0	0	0	0	0	0	0	0	0	0	0	0	0	0	0	0	0	0	0	0	0	0	0	0	0	0	0	0	0	0	0	0	0	0	0	0	0	0	0	0	0	0	0	0	0	0	0	0	0	0
0	0	0	0	0	0	0	0	0	0	0	0	0	0	0	0	0	0	0	0	0	0	0	0	0	0	0	0	0	0	0	0	0	0	0	0	0	0	0	0	0	0	0	0	0	0	0	0	0	0
0	0	0	0	0	0	0	0	0	0	0	0	0	0	0	0	0	0	0	0	0	0	0	0	0	0	0	0	0	0	0	0	0	0.699201	0.706819	0.765939	0.761166	0.795823	0.760077	0.733652	0.704838	0.651121	0.604558	0.582492	0.615153	0.636102	0.684939	0.638946	0.507509	0.411387
0	0	0	0	0	0	0	0	0	0	0	0	0	0	0	0	0	0	0	0	0	0	0	0	0	0.406301	0.455978	0.48013	0.486728	0.483911	0.530618	0.528219	0.781938	0.698306	0.605159	0.623025	0.610749	0.632736	0.615965	0.633354	0.656324	0.707485	0.725744	0.740847	0.769211	0.582231	0.574687	0.704748	0.733316	0.672112
0	0	0	0	0	0	0	0	0	0	0	0	0	0	0	0	0	0	0	0	0	0.407388	0.216194	0.316457	0.391076	0.423813	0.500111	0.502839	0.513768	0.537444	0.559224	0.539139	0.601257	0.616977	0.523167	0.560205	0.60946	0.601935	0.56832	0.583312	0.637743	0.678044	0.676645	0.695516	0.696555	0.678911	0.676112	0.69579	0.658685	0.651851
0	0	0	0	0	0	0	0	0	0	0	0	0	0	0	0	0	0	0.364028	0.425202	0.488964	0.365134	0.220974	0.351607	0.419753	0.476865	0.524351	0.511707	0.520141	0.518177	0.533919	0.576733	0.554288	0.52717	0.471143	0.541277	0.655559	0.558205	0.493748	0.542366	0.597063	0.583902	0.619741	0.65308	0.679958	0.680234	0.679308	0.668995	0.680554	0.703515
0	0	0	0	0	0	0	0	0	0	0	0	0	0	0	0	0	0.412497	0.404722	0.426536	0.433231	0.351264	0.343539	0.3901	0.475667	0.522864	0.518869	0.524244	0.516862	0.515565	0.513743	0.546254	0.517967	0.434277	0.468914	0.563152	0.668095	0.577466	0.503715	0.575655	0.548724	0.489909	0.50848	0.539689	0.60474	0.643454	0.688983	0.693091	0.701868	0.721313
0	0	0	0	0	0	0	0	0	0	0	0	0	0	0	0	0	0.418443	0.427546	0.425225	0.385939	0.373376	0.41052	0.458314	0.502595	0.511171	0.504627	0.521576	0.507882	0.507425	0.522958	0.557025	0.484956	0.430007	0.452425	0.457241	0.544577	0.656981	0.606652	0.630099	0.56548	0.458913	0.425978	0.427528	0.435962	0.469894	0.492484	0.590927	0.520156	0.512001
0	0	0	0	0	0	0	0	0	0	0	0	0	0	0	0	0.435561	0.438451	0.43415	0.443802	0.438273	0.423351	0.431623	0.447768	0.484481	0.489313	0.516393	0.511907	0.503187	0.530038	0.573832	0.568719	0.501568	0.467625	0.46304	0.402479	0.392782	0.384733	0.537125	0.654517	0.651058	0.564846	0.493322	0.484145	0.490403	0.490936	0.46512	0.534649	0.429566	0.407474
0	0	0	0	0	0	0	0	0	0	0	0	0	0	0	0	0.416699	0.439923	0.431114	0.436842	0.425545	0.406876	0.418619	0.453698	0.464993	0.49441	0.478498	0.473945	0.472699	0.45961	0.489023	0.523362	0.559207	0.52756	0.525495	0.500613	0.520022	0.460918	0.468894	0.505213	0.549038	0.550425	0.557698	0.566724	0.576209	0.55123	0.558816	0.630895	0.711018	0.608717
0	0	0	0	0	0	0	0	0	0	0	0	0	0	0	0.412105	0.435248	0.424832	0.443629	0.471862	0.447427	0.432515	0.405267	0.432784	0.43261	0.461835	0.45453	0.447304	0.442167	0.451344	0.454847	0.552325	0.575755	0.560073	0.570329	0.607969	0.676088	0.731343	0.574735	0.522478	0.507852	0.529127	0.562372	0.603366	0.572439	0.532478	0.573792	0.55306	0.575433	0.57569
0	0	0	0	0	0	0	0	0	0	0	0	0	0	0	0.407417	0.418072	0.422574	0.442695	0.486553	0.478755	0.467898	0.41438	0.404997	0.409919	0.437869	0.433036	0.428427	0.448083	0.438502	0.470768	0.483712	0.487905	0.486895	0.537751	0.567028	0.584547	0.528179	0.535724	0.575756	0.550997	0.563901	0.563304	0.593492	0.525459	0.511538	0.53619	0.529584	0.513262	0.490321
0	0	0	0	0	0	0	0	0	0	0	0	0	0	0.417828	0.439018	0.429047	0.426277	0.442464	0.486232	0.632829	0.554419	0.426779	0.407578	0.395624	0.41023	0.415418	0.420199	0.44565	0.429595	0.445733	0.442724	0.440978	0.443141	0.479838	0.508821	0.510387	0.528429	0.54741	0.557196	0.534647	0.580807	0.571316	0.558846	0.591868	0.620425	0.553267	0.530913	0.521593	0.505236
0	0	0	0	0	0	0	0	0	0	0	0	0	0	0.423301	0.424393	0.419253	0.41689	0.440826	0.443778	0.519065	0.579976	0.494643	0.43608	0.405127	0.398919	0.390907	0.432283	0.429751	0.410811	0.414293	0.424296	0.431756	0.436603	0.449034	0.431599	0.445258	0.490361	0.471996	0.511928	0.535705	0.562452	0.56642	0.589519	0.559587	0.528907	0.569889	0.614079	0.595991	0.606393
0	0	0	0	0	0	0	0	0	0	0	0	0	0	0.416245	0.392318	0.429644	0.440138	0.435624	0.412538	0.433651	0.50457	0.502507	0.53094	0.43548	0.415031	0.381497	0.389257	0.392353	0.400852	0.411892	0.419906	0.421056	0.421167	0.429433	0.440222	0.452626	0.465332	0.480544	0.50416	0.503407	0.52884	0.51945	0.535623	0.542549	0.555913	0.602413	0.588007	0.593633	0.587511
0	0	0	0	0	0	0	0	0	0	0	0	0	0	0.422415	0.418773	0.457583	0.452851	0.41528	0.406493	0.431449	0.412604	0.416446	0.463551	0.393859	0.379424	0.382547	0.36733	0.373253	0.395153	0.404427	0.405493	0.412771	0.426023	0.432788	0.43504	0.444112	0.465458	0.493514	0.504282	0.486416	0.50034	0.528261	0.511105	0.519833	0.52257	0.530911	0.528986	0.561104	0.570789
0	0	0	0	0	0	0	0	0	0	0	0	0	0	0.410336	0.416084	0.487403	0.427812	0.395166	0.396877	0.408264	0.396964	0.385595	0.399018	0.361428	0.377405	0.375551	0.361041	0.359755	0.369946	0.381475	0.387424	0.396518	0.406696	0.421431	0.427891	0.433656	0.456664	0.483843	0.499641	0.510961	0.522749	0.52551	0.526778	0.531939	0.54236	0.543519	0.541977	0.550225	0.55846
0	0	0	0	0	0	0	0	0	0	0	0	0	0	0.402418	0.400792	0.406453	0.409489	0.409734	0.407776	0.404527	0.388525	0.374378	0.391615	0.350337	0.365017	0.350918	0.356777	0.373365	0.371372	0.375325	0.397171	0.400954	0.407428	0.417105	0.431614	0.44319	0.457097	0.47947	0.497974	0.517019	0.521858	0.53376	0.536099	0.537962	0.552763	0.539088	0.53187	0.515643	0.578156
0	0	0	0	0	0	0	0	0	0	0	0	0	0	0.392759	0.405548	0.40189	0.408942	0.400102	0.397427	0.39184	0.382183	0.371202	0.353017	0.331388	0.360978	0.356789	0.358572	0.365286	0.378645	0.385997	0.401032	0.415525	0.423487	0.430152	0.451097	0.462378	0.473625	0.482655	0.493737	0.518185	0.525889	0.533534	0.541897	0.554014	0.576346	0.557536	0.616138	0.597029	0.619708
0	0	0	0	0	0	0	0	0	0	0	0	0	0	0.385557	0.392269	0.383722	0.385919	0.388121	0.386702	0.378498	0.370528	0.368068	0.348772	0.373832	0.370661	0.373781	0.359941	0.364988	0.373898	0.379954	0.394042	0.415103	0.43033	0.439843	0.459522	0.463595	0.47349	0.48596	0.496777	0.508541	0.516877	0.526645	0.55454	0.56995	0.592781	0.651927	0.769811	0.811285	0.568161
0	0	0	0	0	0	0	0	0	0	0	0	0	0	0.399793	0.385132	0.369435	0.368486	0.377723	0.377237	0.372111	0.363393	0.357389	0.356628	0.379543	0.365136	0.365926	0.391031	0.387574	0.384124	0.384944	0.401298	0.413358	0.424375	0.443805	0.463012	0.469815	0.480598	0.493252	0.49715	0.518726	0.520879	0.53788	0.561414	0.56225	0.566664	0.592245	0.659295	0.619859	0.570924
0	0	0	0	0	0	0	0	0	0	0	0	0	0	0.388195	0.377294	0.360204	0.369033	0.375101	0.374106	0.364863	0.360599	0.388365	0.35672	0.378395	0.362254	0.351865	0.376285	0.387311	0.400478	0.411293	0.414053	0.420018	0.424011	0.443151	0.468105	0.478082	0.482345	0.492949	0.504779	0.524733	0.533475	0.533443	0.536981	0.555551	0.557624	0.538667	0.535135	0.551184	0.57183
0	0	0	0	0	0	0	0	0	0	0	0	0	0	0.36728	0.366908	0.355302	0.360247	0.366583	0.370316	0.355795	0.348386	0.360504	0.391489	0.374713	0.356795	0.373136	0.372584	0.401591	0.420751	0.425812	0.420726	0.412816	0.422868	0.445641	0.464838	0.442378	0.478818	0.493673	0.517005	0.527025	0.534244	0.530106	0.535994	0.551391	0.530892	0.561557	0.561644	0.560877	0.558677
0	0	0	0	0	0	0	0	0	0	0	0	0	0	0	0.353794	0.352954	0.352395	0.355917	0.357242	0.349687	0.355956	0.365443	0.375959	0.373964	0.402456	0.405621	0.397377	0.405697	0.417446	0.420536	0.414373	0.412103	0.419365	0.437906	0.453925	0.467169	0.477258	0.500485	0.517082	0.520787	0.535962	0.550651	0.556263	0.556445	0.5609	0.561074	0.560043	0.566524	0.556337
0	0	0	0	0	0	0	0	0	0	0	0	0	0	0	0.341565	0.347181	0.347919	0.350698	0.341025	0.406368	0.437632	0.36786	0.368903	0.374604	0.395993	0.417585	0.421595	0.406697	0.403583	0.402128	0.407588	0.423299	0.419406	0.426162	0.437727	0.449129	0.469807	0.497473	0.515166	0.525575	0.547616	0.538994	0.546039	0.571143	0.567318	0.558845	0.561829	0.560621	0.565239
0	0	0	0	0	0	0	0	0	0	0	0	0	0	0	0.329982	0.335975	0.341197	0.350135	0.347516	0.403853	0.411527	0.38517	0.380612	0.390698	0.38106	0.36525	0.42609	0.41164	0.413483	0.396437	0.403507	0.422547	0.418118	0.407719	0.429769	0.461475	0.479245	0.493984	0.512187	0.524616	0.538713	0.539198	0.553389	0.563717	0.555332	0.561024	0.564211	0.563054	0.566317
0	0	0	0	0	0	0	0	0	0	0	0	0	0	0	0	0.325415	0.334215	0.370772	0.374976	0.366098	0.35778	0.360648	0.381929	0.396283	0.36407	0.372289	0.430468	0.430212	0.401069	0.392724	0.409261	0.422617	0.420269	0.404467	0.429553	0.46563	0.479557	0.483092	0.492122	0.503111	0.520737	0.535077	0.54169	0.540402	0.527193	0.541654	0.565705	0.567295	0.55612
0	0	0	0	0	0	0	0	0	0	0	0	0	0	0	0	0	0.337019	0.347032	0.349069	0.342244	0.361961	0.371301	0.374236	0.376736	0.371905	0.375844	0.386416	0.37523	0.382509	0.379886	0.406022	0.425691	0.417836	0.40089	0.427059	0.443276	0.454753	0.465669	0.477967	0.491061	0.507574	0.524763	0.524536	0.524977	0.527489	0.535821	0.525091	0.561252	0.547771
0	0	0	0	0	0	0	0	0	0	0	0	0	0	0	0	0	0	0.314052	0.313884	0.335386	0.339204	0.343819	0.349784	0.358418	0.349565	0.350822	0.346743	0.351709	0.361003	0.366979	0.378213	0.389374	0.393283	0.407491	0.42457	0.433066	0.43723	0.448777	0.456485	0.464806	0.479161	0.494512	0.503277	0.514475	0.520867	0.520687	0.523676	0.526115	0.522606
0	0	0	0	0	0	0	0	0	0	0	0	0	0	0	0	0	0	0	0.306152	0.306576	0.307566	0.312336	0.320031	0.314796	0.310882	0.312721	0.321496	0.333362	0.348588	0.351847	0.357106	0.363243	0.372273	0.385059	0.407773	0.419393	0.425839	0.436276	0.440842	0.456353	0.466775	0.46918	0.480095	0.493489	0.497667	0.490797	0.498681	0.500098	0.498228
0	0	0	0	0	0	0	0	0	0	0	0	0	0	0	0	0	0	0	0	0	0	0	0	0	0	0	0	0	0	0	0	0	0	0	0	0	0	0	0	0	0	0	0	0	0	0	0	0	0
0	0	0	0	0	0	0	0	0	0	0	0	0	0	0	0	0	0	0	0	0	0	0	0	0	0	0	0	0	0	0	0	0	0	0	0	0	0	0	0	0	0	0	0	0	0	0	0	0	0
0	0	0	0	0	0	0	0	0	0	0	0	0	0	0	0	0	0	0	0	0	0	0	0	0	0	0	0	0	0	0	0	0	0	0	0	0	0	0	0	0	0	0	0	0	0	0	0	0	0
0	0	0	0	0	0	0	0	0	0	0	0	0	0	0	0	0	0	0	0	0	0	0	0	0	0	0	0	0	0	0	0	0	0	0	0	0	0	0	0	0	0	0	0	0	0	0	0	0	0
0	0	0	0	0	0	0	0	0	0	0	0	0	0	0	0	0	0	0	0	0	0	0	0	0	0	0	0	0	0	0	0	0	0	0	0	0	0	0	0	0	0	0	0	0	0	0	0	0	0
0	0	0	0	0	0	0	0	0	0	0	0	0	0	0	0	0	0	0	0	0	0	0	0	0	0	0	0	0	0	0	0	0	0	0	0	0	0	0	0	0	0	0	0	0	0	0	0	0	0
0	0	0	0	0	0	0	0	0	0	0	0	0	0	0	0	0	0	0	0	0	0	0	0	0	0	0	0	0	0	0	0	0	0	0	0	0	0	0	0	0	0	0	0	0	0	0	0	0	0
0	0	0	0	0	0	0	0	0	0	0	0	0	0	0	0	0	0	0	0	0	0	0	0	0	0	0	0	0	0	0	0	0	0	0	0	0	0	0	0	0	0	0	0	0	0	0	0	0	0
0	0	0	0	0	0	0	0	0	0	0	0	0	0	0	0	0	0	0	0	0	0	0	0	0	0	0	0	0	0	0	0	0	0	0	0	0	0	0	0	0	0	0	0	0	0	0	0	0	0
0	0	0	0	0	0	0	0	0	0	0	0	0	0	0	0	0	0	0	0	0	0	0	0	0	0	0	0	0	0	0	0	0	0	0	0	0	0	0	0	0	0	0	0	0	0	0	0	0	0
0	0	0	0	0	0	0	0	0	0	0	0	0	0	0	0	0	0	0	0	0	0	0	0	0	0	0	0	0	0	0	0	0	0	0	0	0	0	0	0	0	0	0	0	0	0	0	0	0	0
0	0	0	0	0	0	0	0	0	0	0	0	0	0	0	0	0	0	0	0	0	0	0	0	0	0	0	0	0	0	0	0	0	0	0	0	0	0	0	0	0	0	0	0	0	0	0	0	0	0
0	0	0	0	0	0	0	0	0	0	0	0	0	0	0	0	0	0	0	0	0	0	0	0	0	0	0	0	0	0	0	0	0	0	0	0	0	0	0	0	0	0	0	0	0	0	0	0	0	0
0	0	0	0	0	0	0	0	0	0	0	0	0	0	0	0	0	0	0	0	0	0	0	0	0	0	0	0	0	0	0	0	0	0	0	0	0	0	0	0	0	0	0	0	0	0	0	0	0	0
0	0	0	0	0	0	0	0	0	0	0	0	0	0	0	0	0	0	0	0	0	0	0	0	0	0	0	0	0	0	0	0	0	0	0	0	0	0	0	0	0	0	0	0	0	0	0	0	0	0
Slice2
0	0	0	0	0	0	0	0	0	0	0	0	0	0	0	0	0	0	0	0	0	0	0	0	0	0	0	0	0	0	0	0	0	0	0	0	0	0	0	0	0	0	0	0	0	0	0	0	0	0
0	0	0	0	0	0	0	0	0	0	0	0	0	0	0	0	0	0	0	0	0	0	0	0	0	0	0	0	0	0	0	0	0	0	0	0	0	0	0	0	0	0	0	0	0	0	0	0	0	0
0	0	0	0	0	0	0	0	0	0	0	0	0	0	0	0	0	0	0	0	0	0	0	0	0	0	0	0	0	0	0	0	0	0	0	0	0	0	0	0	0	0	0	0	0	0	0	0	0	0
0	0	0	0	0	0	0	0	0	0	0	0	0	0	0	0	0	0	0	0	0	0	0	0	0	0	0	0	0	0	0	0	0	0	0	0	0	0	0	0	0	0	0	0	0	0	0	0	0	0
0	0	0	0	0	0	0	0	0	0	0	0	0	0	0	0	0	0	0	0	0	0	0	0	0	0	0	0	0	0	0	0	0	0	0	0	0	0	0	0	0	0	0	0	0	0	0	0	0	0
0	0	0	0	0	0	0	0	0	0	0	0	0	0	0	0	0	0	0	0	0	0	0	0	0	0	0	0	0	0	0	0	0	0	0	0	0	0	0	0	0	0	0	0	0	0	0	0	0	0
0	0	0	0	0	0	0	0	0	0	0	0	0	0	0	0	0	0	0	0	0	0	0	0	0	0	0	0	0	0	0	0	0	0	0	0	0	0	0	0	0	0	0	0	0	0	0	0	0	0
0	0	0	0	0	0	0	0	0	0	0	0	0	0	0	0	0	0	0	0	0	0	0	0	0	0	0	0	0	0	0	0	0	0	0	0	0	0	0	0	0	0	0	0	0	0	0	0	0	0
0	0	0	0	0	0	0	0	0	0	0	0	0	0	0	0	0	0	0	0	0	0	0	0	0	0	0	0	0	0	0	0	0	0	0	0	0	0	0	0	0	0	0	0	0	0	0	0	0	0
0	0	0	0	0	0	0	0	0	0	0	0	0	0	0	0	0	0	0	0	0	0	0	0	0	0	0	0	0	0	0	0	0	0	0	0	0	0	0	0	0	0	0	0	0	0	0	0	0	0
0	0	0	0	0	0	0	0	0	0	0	0	0	0	0	0	0	0	0	0	0	0	0	0	0	0	0	0	0	0	0	0	0	0	0	0	0	0	0	0	0	0	0	0	0	0	0	0	0	0
0	0	0	0	0	0	0	0	0	0	0	0	0	0	0	0	0	0	0	0	0	0	0	0	0	0	0	0	0	0	0	0	0	0	0	0	0	0	0	0	0	0	0	0	0	0	0	0	0	0
0	0	0	0	0	0	0	0	0	0	0	0	0	0	0	0	0	0	0	0	0	0	0	0	0	0	0	0	0	0	0	0	0	0	0	0	0	0	0	0	0	0	0	0	0	0	0	0	0	0
0	0	0	0	0	0	0	0	0	0	0	0	0	0	0	0	0	0	0	0	0	0	0	0	0	0	0	0	0	0	0	0	0	0	0	0	0	0	0	0	0	0	0	0	0	0	0	0	0	0
0	0	0	0	0	0	0	0	0	0	0	0	0	0	0	0	0	0	0	0	0	0	0	0	0	0	0	0	0	0	0	0	0	0	0	0	0	0	0	0	0	0	0	0	0	0	0	0	0	0
0	0	0	0	0	0	0	0	0	0	0	0	0	0	0	0	0	0	0	0	0	0	0	0	0	0	0	0	0	0	0	0	0	0	0	0	0	0	0	0	0	0	0	0	0	0	0	0	0	0
0	0	0	0	0	0	0	0	0	0	0	0	0	0	0	0	0	0	0	0	0	0	0	0	0	0	0	0	0	0	0	0	0	0	0	0	0	0	0	0	0	0	0	0	0	0	0	0	0	0
0	0	0	0	0	0	0	0	0	0	0	0	0	0	0	0	0	0	0	0	0	0	0	0	0	0	0	0	0	0	0	0	0	0	0	0	0	0	0	0	0	0	0	0	0	0	0	0	0	0
0	0	0	0	0	0	0	0	0	0	0	0	0	0	0	0	0	0	0	0	0	0	0	0	0	0	0	0	0	0	0	0	0	0	0	0	0	0	0	0	0	0	0	0	0	0	0	0	0	0
0	0	0	0	0	0	0	0	0	0	0	0	0	0	0	0	0	0	0	0	0	0	0	0	0	0	0	0	0	0	0	0	0	0	0	0	0	0	0	0	0	0	0	0	0	0	0	0	0	0
0	0	0	0	0	0	0	0	0	0	0	0	0	0	0	0	0	0	0	0	0	0	0	0	0	0	0	0	0	0	0	0	0	0	0	0	0	0	0	0	0	0	0	0	0	0	0	0	0	0
0	0	0	0	0	0	0	0	0	0	0	0	0	0	0	0	0	0	0	0	0	0	0	0	0	0	0	0	0	0	0	0	0	0.463459	0.516105	0.579895	0.83557	0.800839	0.709441	0.682538	0.666936	0.637359	0.583847	0.589284	0.594877	0.59858	0.623464	0.626828	0.53624	0.430667
0	0	0	0	0	0	0	0	0	0	0	0	0	0	0	0	0	0	0	0	0	0	0	0	0	0.415027	0.408513	0.414015	0.464273	0.483207	0.551784	0.45057	0.484978	0.564484	0.607383	0.620876	0.690557	0.702968	0.697854	0.667649	0.690053	0.681989	0.674017	0.656195	0.661826	0.628858	0.622435	0.653105	0.759908	0.754821
0	0	0	0	0	0	0	0	0	0	0	0	0	0	0	0	0	0	0	0	0	0.442154	0.290141	0.314003	0.413865	0.421916	0.44997	0.461985	0.471052	0.530474	0.672359	0.491749	0.542557	0.485887	0.526625	0.531068	0.639939	0.693086	0.689742	0.669908	0.683447	0.700854	0.713452	0.713808	0.725734	0.711746	0.711361	0.709362	0.756009	0.715281
0	0	0	0	0	0	0	0	0	0	0	0	0	0	0	0	0	0	0.368574	0.411052	0.497089	0.348321	0.293793	0.36808	0.435777	0.464227	0.491177	0.497207	0.524858	0.551405	0.763196	0.816667	0.546203	0.460208	0.464794	0.50782	0.718213	0.732187	0.689204	0.657115	0.652166	0.643478	0.655532	0.674993	0.681894	0.714068	0.670676	0.664695	0.685802	0.675506
0	0	0	0	0	0	0	0	0	0	0	0	0	0	0	0	0	0.423153	0.409596	0.47115	0.462592	0.369415	0.346817	0.385196	0.45394	0.528413	0.524755	0.534636	0.538429	0.5599	0.749976	0.832912	0.559178	0.8369	0.769198	0.80783	0.824504	0.756588	0.708376	0.632187	0.551262	0.52477	0.537991	0.568572	0.588618	0.654539	0.669651	0.663726	0.745578	0.689352
0	0	0	0	0	0	0	0	0	0	0	0	0	0	0	0	0	0.442361	0.436897	0.438428	0.43494	0.393087	0.430351	0.461045	0.508218	0.518383	0.551462	0.541896	0.536019	0.629246	0.805129	0.537874	0.531444	0.785375	0.612328	0.71057	0.814259	0.761635	0.76519	0.681484	0.577285	0.519126	0.494676	0.509363	0.500178	0.519658	0.556444	0.660471	0.752718	0.693922
0	0	0	0	0	0	0	0	0	0	0	0	0	0	0	0	0.452287	0.44603	0.445395	0.447429	0.444311	0.4427	0.428091	0.484976	0.493815	0.501752	0.530823	0.525833	0.519555	0.586235	0.549608	0.615397	0.516722	0.823551	0.715172	0.616263	0.660038	0.688444	0.724713	0.74263	0.649702	0.570975	0.528642	0.52072	0.517679	0.51166	0.514448	0.568056	0.707425	0.608375
0	0	0	0	0	0	0	0	0	0	0	0	0	0	0	0	0.468292	0.467667	0.43476	0.456881	0.435359	0.454924	0.448692	0.474785	0.4781	0.505922	0.500865	0.495206	0.488369	0.505246	0.58165	0.547872	0.56252	0.543797	0.75235	0.723869	0.627872	0.589388	0.577643	0.688606	0.692468	0.660724	0.616073	0.587995	0.57962	0.579451	0.558155	0.598623	0.743041	0.657294
0	0	0	0	0	0	0	0	0	0	0	0	0	0	0	0.447384	0.462266	0.45253	0.45587	0.474357	0.48293	0.464255	0.462877	0.457292	0.476745	0.476921	0.47427	0.473522	0.463243	0.46081	0.494187	0.557133	0.548711	0.545358	0.53022	0.853922	0.733849	0.753438	0.699836	0.634854	0.684675	0.696285	0.66333	0.625176	0.601342	0.585636	0.604751	0.638795	0.646611	0.756213
0	0	0	0	0	0	0	0	0	0	0	0	0	0	0	0.436121	0.433951	0.440834	0.472954	0.477745	0.479221	0.441495	0.42409	0.443739	0.444645	0.444267	0.446772	0.446675	0.468379	0.448068	0.45562	0.482702	0.519099	0.555263	0.542715	0.574521	0.579326	0.877585	0.881599	0.807658	0.724087	0.698056	0.664489	0.640075	0.561634	0.543331	0.523529	0.561246	0.526988	0.525904
0	0	0	0	0	0	0	0	0	0	0	0	0	0	0.431844	0.456081	0.457221	0.453432	0.484021	0.485813	0.508918	0.500395	0.452642	0.412015	0.433714	0.435522	0.43957	0.447028	0.451494	0.442135	0.427148	0.419451	0.463484	0.48444	0.509407	0.547643	0.552093	0.566595	0.568811	0.583393	0.611287	0.633537	0.664898	0.671655	0.696705	0.628113	0.556925	0.552692	0.528594	0.537496
0	0	0	0	0	0	0	0	0	0	0	0	0	0	0.443843	0.44123	0.465948	0.466872	0.463993	0.459921	0.468709	0.531533	0.507194	0.421213	0.401346	0.410414	0.422116	0.434251	0.438705	0.439105	0.431991	0.428976	0.42297	0.441908	0.503884	0.504317	0.498412	0.496591	0.513011	0.519057	0.546914	0.573296	0.578918	0.699521	0.775285	0.760086	0.686099	0.631939	0.581258	0.554481
0	0	0	0	0	0	0	0	0	0	0	0	0	0	0.45565	0.418011	0.450276	0.457818	0.451836	0.448715	0.432199	0.419783	0.467887	0.421991	0.405743	0.41573	0.417071	0.421453	0.428797	0.434451	0.439317	0.437928	0.436924	0.44314	0.451018	0.457718	0.464554	0.475784	0.47161	0.48387	0.510238	0.523573	0.539355	0.54888	0.544935	0.537722	0.599805	0.589356	0.587928	0.554604
0	0	0	0	0	0	0	0	0	0	0	0	0	0	0.436656	0.448712	0.470009	0.442691	0.426179	0.439629	0.41791	0.394152	0.402995	0.396635	0.407043	0.417343	0.424374	0.426196	0.42422	0.425588	0.431778	0.433286	0.440652	0.448578	0.459492	0.455102	0.457718	0.483183	0.50809	0.516323	0.524701	0.537344	0.533823	0.531463	0.544462	0.546685	0.554381	0.558676	0.567526	0.568936
0	0	0	0	0	0	0	0	0	0	0	0	0	0	0.428675	0.444032	0.499639	0.425532	0.435378	0.426582	0.410815	0.39546	0.404608	0.402914	0.410667	0.410973	0.418485	0.410442	0.401257	0.407324	0.414463	0.424196	0.435063	0.440584	0.448376	0.451786	0.450993	0.470021	0.498029	0.505782	0.518078	0.530505	0.537094	0.543161	0.547809	0.559783	0.561073	0.565674	0.579622	0.576318
0	0	0	0	0	0	0	0	0	0	0	0	0	0	0.423227	0.425304	0.439831	0.425416	0.431736	0.424468	0.418849	0.406364	0.417108	0.385693	0.380015	0.407093	0.399682	0.3881	0.384709	0.396071	0.408717	0.428869	0.439739	0.438536	0.441637	0.453669	0.461147	0.470189	0.490044	0.500158	0.515985	0.520934	0.532444	0.537939	0.543582	0.558316	0.553737	0.55503	0.543856	0.603145
0	0	0	0	0	0	0	0	0	0	0	0	0	0	0.436378	0.420918	0.413219	0.422398	0.424091	0.422295	0.419856	0.412795	0.406571	0.391165	0.402462	0.404733	0.396415	0.392393	0.393075	0.402785	0.41367	0.430673	0.438727	0.446585	0.448735	0.46896	0.482805	0.488201	0.492248	0.506394	0.519707	0.52747	0.533232	0.536383	0.556313	0.557352	0.556202	0.568331	0.558454	0.606982
0	0	0	0	0	0	0	0	0	0	0	0	0	0	0.432821	0.416841	0.406058	0.405672	0.409835	0.412337	0.40781	0.400674	0.405246	0.393786	0.377401	0.409097	0.401669	0.40083	0.409525	0.415961	0.415443	0.428938	0.440433	0.457545	0.46064	0.471077	0.479385	0.488436	0.501102	0.51089	0.512614	0.521185	0.533326	0.556811	0.567902	0.561187	0.565557	0.631949	0.613918	0.598737
0	0	0	0	0	0	0	0	0	0	0	0	0	0	0.428894	0.417823	0.393326	0.398193	0.404179	0.39998	0.397035	0.391709	0.386199	0.382036	0.372743	0.394335	0.399411	0.406355	0.408039	0.414072	0.419408	0.427899	0.435183	0.449905	0.469694	0.471613	0.474261	0.489097	0.509866	0.512661	0.519666	0.529359	0.584145	0.570213	0.558866	0.560838	0.563332	0.582565	0.592052	0.559885
0	0	0	0	0	0	0	0	0	0	0	0	0	0	0.419611	0.406519	0.390048	0.394073	0.39622	0.394445	0.392965	0.391892	0.381686	0.380645	0.398664	0.38559	0.391213	0.398627	0.399977	0.409538	0.432268	0.441286	0.434882	0.437718	0.459865	0.474275	0.484164	0.494175	0.504017	0.511974	0.530492	0.559055	0.56588	0.535315	0.550122	0.563168	0.552646	0.554761	0.562976	0.572303
0	0	0	0	0	0	0	0	0	0	0	0	0	0	0.390579	0.392244	0.382992	0.383854	0.388976	0.393596	0.380847	0.375176	0.378194	0.389518	0.405205	0.395164	0.39315	0.394853	0.409753	0.427427	0.446518	0.443008	0.439223	0.446776	0.46015	0.476731	0.48631	0.491096	0.501856	0.524201	0.537238	0.528578	0.52844	0.531238	0.553362	0.570689	0.567188	0.564953	0.57071	0.57425
0	0	0	0	0	0	0	0	0	0	0	0	0	0	0	0.377863	0.379282	0.377872	0.380788	0.383808	0.371367	0.372579	0.378056	0.382408	0.401561	0.403807	0.411247	0.417985	0.423397	0.435932	0.43124	0.424552	0.429816	0.449382	0.4719	0.475575	0.475197	0.491558	0.508015	0.523936	0.522091	0.519008	0.526278	0.542534	0.559619	0.566849	0.56304	0.564116	0.567683	0.549104
0	0	0	0	0	0	0	0	0	0	0	0	0	0	0	0.370091	0.395221	0.394851	0.373378	0.367746	0.421692	0.455102	0.377828	0.396353	0.389737	0.404433	0.423688	0.434772	0.430734	0.422184	0.41564	0.413132	0.422118	0.447661	0.445045	0.44655	0.46154	0.484579	0.510021	0.523641	0.527339	0.527981	0.53283	0.552194	0.565971	0.56559	0.558544	0.562593	0.563483	0.550903
0	0	0	0	0	0	0	0	0	0	0	0	0	0	0	0.381966	0.384705	0.388079	0.364886	0.366483	0.391433	0.432239	0.393005	0.397068	0.402091	0.393783	0.428686	0.440554	0.434774	0.430639	0.425061	0.420694	0.42836	0.437055	0.434074	0.441031	0.468208	0.497589	0.510572	0.516648	0.523565	0.535863	0.544865	0.557429	0.558461	0.553723	0.563748	0.566326	0.564671	0.557705
0	0	0	0	0	0	0	0	0	0	0	0	0	0	0	0	0.373024	0.379577	0.384322	0.386531	0.361014	0.369744	0.382547	0.394111	0.407272	0.399752	0.403867	0.420272	0.423616	0.424717	0.423987	0.425351	0.438298	0.434549	0.437504	0.455059	0.480515	0.491168	0.492429	0.503085	0.509793	0.524802	0.544702	0.550668	0.535908	0.52784	0.541599	0.555524	0.555437	0.549657
0	0	0	0	0	0	0	0	0	0	0	0	0	0	0	0	0	0.355793	0.368581	0.372898	0.380333	0.357891	0.38668	0.387128	0.392821	0.392817	0.392783	0.397865	0.404481	0.404554	0.404651	0.423759	0.444582	0.445179	0.437905	0.456655	0.468846	0.480625	0.489335	0.495245	0.50322	0.521151	0.531628	0.532	0.525558	0.522892	0.525041	0.543987	0.552169	0.540396
0	0	0	0	0	0	0	0	0	0	0	0	0	0	0	0	0	0	0.342574	0.350353	0.351721	0.358075	0.355378	0.359699	0.370085	0.374157	0.371244	0.371493	0.373324	0.37159	0.37258	0.386684	0.405245	0.416701	0.429109	0.443118	0.45088	0.458799	0.471439	0.476658	0.483784	0.489271	0.495138	0.50118	0.510361	0.515919	0.520791	0.522005	0.5265	0.524376
0	0	0	0	0	0	0	0	0	0	0	0	0	0	0	0	0	0	0	0.321827	0.314235	0.311188	0.330278	0.328792	0.332278	0.334304	0.335263	0.340614	0.348415	0.358136	0.365015	0.370743	0.381551	0.393048	0.410625	0.429696	0.434577	0.441017	0.449583	0.462212	0.470332	0.470089	0.468987	0.486684	0.508641	0.507404	0.500961	0.497445	0.499372	0.503786
0	0	0	0	0	0	0	0	0	0	0	0	0	0	0	0	0	0	0	0	0	0	0	0	0	0	0	0	0	0	0	0	0	0	0	0	0	0	0	0	0	0	0	0	0	0	0	0	0	0
0	0	0	0	0	0	0	0	0	0	0	0	0	0	0	0	0	0	0	0	0	0	0	0	0	0	0	0	0	0	0	0	0	0	0	0	0	0	0	0	0	0	0	0	0	0	0	0	0	0
0	0	0	0	0	0	0	0	0	0	0	0	0	0	0	0	0	0	0	0	0	0	0	0	0	0	0	0	0	0	0	0	0	0	0	0	0	0	0	0	0	0	0	0	0	0	0	0	0	0
0	0	0	0	0	0	0	0	0	0	0	0	0	0	0	0	0	0	0	0	0	0	0	0	0	0	0	0	0	0	0	0	0	0	0	0	0	0	0	0	0	0	0	0	0	0	0	0	0	0
0	0	0	0	0	0	0	0	0	0	0	0	0	0	0	0	0	0	0	0	0	0	0	0	0	0	0	0	0	0	0	0	0	0	0	0	0	0	0	0	0	0	0	0	0	0	0	0	0	0
0	0	0	0	0	0	0	0	0	0	0	0	0	0	0	0	0	0	0	0	0	0	0	0	0	0	0	0	0	0	0	0	0	0	0	0	0	0	0	0	0	0	0	0	0	0	0	0	0	0
0	0	0	0	0	0	0	0	0	0	0	0	0	0	0	0	0	0	0	0	0	0	0	0	0	0	0	0	0	0	0	0	0	0	0	0	0	0	0	0	0	0	0	0	0	0	0	0	0	0
0	0	0	0	0	0	0	0	0	0	0	0	0	0	0	0	0	0	0	0	0	0	0	0	0	0	0	0	0	0	0	0	0	0	0	0	0	0	0	0	0	0	0	0	0	0	0	0	0	0
0	0	0	0	0	0	0	0	0	0	0	0	0	0	0	0	0	0	0	0	0	0	0	0	0	0	0	0	0	0	0	0	0	0	0	0	0	0	0	0	0	0	0	0	0	0	0	0	0	0
0	0	0	0	0	0	0	0	0	0	0	0	0	0	0	0	0	0	0	0	0	0	0	0	0	0	0	0	0	0	0	0	0	0	0	0	0	0	0	0	0	0	0	0	0	0	0	0	0	0
0	0	0	0	0	0	0	0	0	0	0	0	0	0	0	0	0	0	0	0	0	0	0	0	0	0	0	0	0	0	0	0	0	0	0	0	0	0	0	0	0	0	0	0	0	0	0	0	0	0
0	0	0	0	0	0	0	0	0	0	0	0	0	0	0	0	0	0	0	0	0	0	0	0	0	0	0	0	0	0	0	0	0	0	0	0	0	0	0	0	0	0	0	0	0	0	0	0	0	0
0	0	0	0	0	0	0	0	0	0	0	0	0	0	0	0	0	0	0	0	0	0	0	0	0	0	0	0	0	0	0	0	0	0	0	0	0	0	0	0	0	0	0	0	0	0	0	0	0	0
0	0	0	0	0	0	0	0	0	0	0	0	0	0	0	0	0	0	0	0	0	0	0	0	0	0	0	0	0	0	0	0	0	0	0	0	0	0	0	0	0	0	0	0	0	0	0	0	0	0
0	0	0	0	0	0	0	0	0	0	0	0	0	0	0	0	0	0	0	0	0	0	0	0	0	0	0	0	0	0	0	0	0	0	0	0	0	0	0	0	0	0	0	0	0	0	0	0	0	0
Slice3
0	0	0	0	0	0	0	0	0	0	0	0	0	0	0	0	0	0	0	0	0	0	0	0	0	0	0	0	0	0	0	0	0	0	0	0	0	0	0	0	0	0	0	0	0	0	0	0	0	0
0	0	0	0	0	0	0	0	0	0	0	0	0	0	0	0	0	0	0	0	0	0	0	0	0	0	0	0	0	0	0	0	0	0	0	0	0	0	0	0	0	0	0	0	0	0	0	0	0	0
0	0	0	0	0	0	0	0	0	0	0	0	0	0	0	0	0	0	0	0	0	0	0	0	0	0	0	0	0	0	0	0	0	0	0	0	0	0	0	0	0	0	0	0	0	0	0	0	0	0
0	0	0	0	0	0	0	0	0	0	0	0	0	0	0	0	0	0	0	0	0	0	0	0	0	0	0	0	0	0	0	0	0	0	0	0	0	0	0	0	0	0	0	0	0	0	0	0	0	0
0	0	0	0	0	0	0	0	0	0	0	0	0	0	0	0	0	0	0	0	0	0	0	0	0	0	0	0	0	0	0	0	0	0	0	0	0	0	0	0	0	0	0	0	0	0	0	0	0	0
0	0	0	0	0	0	0	0	0	0	0	0	0	0	0	0	0	0	0	0	0	0	0	0	0	0	0	0	0	0	0	0	0	0	0	0	0	0	0	0	0	0	0	0	0	0	0	0	0	0
0	0	0	0	0	0	0	0	0	0	0	0	0	0	0	0	0	0	0	0	0	0	0	0	0	0	0	0	0	0	0	0	0	0	0	0	0	0	0	0	0	0	0	0	0	0	0	0	0	0
0	0	0	0	0	0	0	0	0	0	0	0	0	0	0	0	0	0	0	0	0	0	0	0	0	0	0	0	0	0	0	0	0	0	0	0	0	0	0	0	0	0	0	0	0	0	0	0	0	0
0	0	0	0	0	0	0	0	0	0	0	0	0	0	0	0	0	0	0	0	0	0	0	0	0	0	0	0	0	0	0	0	0	0	0	0	0	0	0	0	0	0	0	0	0	0	0	0	0	0
0	0	0	0	0	0	0	0	0	0	0	0	0	0	0	0	0	0	0	0	0	0	0	0	0	0	0	0	0	0	0	0	0	0	0	0	0	0	0	0	0	0	0	0	0	0	0	0	0	0
0	0	0	0	0	0	0	0	0	0	0	0	0	0	0	0	0	0	0	0	0	0	0	0	0	0	0	0	0	0	0	0	0	0	0	0	0	0	0	0	0	0	0	0	0	0	0	0	0	0
0	0	0	0	0	0	0	0	0	0	0	0	0	0	0	0	0	0	0	0	0	0	0	0	0	0	0	0	0	0	0	0	0	0	0	0	0	0	0	0	0	0	0	0	0	0	0	0	0	0
0	0	0	0	0	0	0	0	0	0	0	0	0	0	0	0	0	0	0	0	0	0	0	0	0	0	0	0	0	0	0	0	0	0	0	0	0	0	0	0	0	0	0	0	0	0	0	0	0	0
0	0	0	0	0	0	0	0	0	0	0	0	0	0	0	0	0	0	0	0	0	0	0	0	0	0	0	0	0	0	0	0	0	0	0	0	0	0	0	0	0	0	0	0	0	0	0	0	0	0
0	0	0	0	0	0	0	0	0	0	0	0	0	0	0	0	0	0	0	0	0	0	0	0	0	0	0	0	0	0	0	0	0	0	0	0	0	0	0	0	0	0	0	0	0	0	0	0	0	0
0	0	0	0	0	0	0	0	0	0	0	0	0	0	0	0	0	0	0	0	0	0	0	0	0	0	0	0	0	0	0	0	0	0	0	0	0	0	0	0	0	0	0	0	0	0	0	0	0	0
0	0	0	0	0	0	0	0	0	0	0	0	0	0	0	0	0	0	0	0	0	0	0	0	0	0	0	0	0	0	0	0	0	0	0	0	0	0	0	0	0	0	0	0	0	0	0	0	0	0
0	0	0	0	0	0	0	0	0	0	0	0	0	0	0	0	0	0	0	0	0	0	0	0	0	0	0	0	0	0	0	0	0	0	0	0	0	0	0	0	0	0	0	0	0	0	0	0	0	0
0	0	0	0	0	0	0	0	0	0	0	0	0	0	0	0	0	0	0	0	0	0	0	0	0	0	0	0	0	0	0	0	0	0	0	0	0	0	0	0	0	0	0	0	0	0	0	0	0	0
0	0	0	0	0	0	0	0	0	0	0	0	0	0	0	0	0	0	0	0	0	0	0	0	0	0	0	0	0	0	0	0	0	0	0	0	0	0	0	0	0	0	0	0	0	0	0	0	0	0
0	0	0	0	0	0	0	0	0	0	0	0	0	0	0	0	0	0	0	0	0	0	0	0	0	0	0	0	0	0	0	0	0	0	0	0	0	0	0	0	0	0	0	0	0	0	0	0	0	0
0	0	0	0	0	0	0	0	0	0	0	0	0	0	0	0	0	0	0	0	0	0	0	0	0	0	0	0	0	0	0	0	0	0.454718	0.475248	0.497627	0.51381	0.835713	0.792647	0.757145	0.692983	0.643628	0.603326	0.572032	0.569712	0.537082	0.527634	0.462041	0.44742	0.443047
0	0	0	0	0	0	0	0	0	0	0	0	0	0	0	0	0	0	0	0	0	0	0	0	0	0.410317	0.396064	0.401434	0.483421	0.486737	0.52953	0.465763	0.482447	0.443835	0.48109	0.461858	0.461116	0.768485	0.788707	0.775439	0.781316	0.748124	0.730066	0.70277	0.709411	0.703691	0.669557	0.657498	0.708958	0.738864
0	0	0	0	0	0	0	0	0	0	0	0	0	0	0	0	0	0	0	0	0	0.427792	0.35005	0.354027	0.415581	0.407119	0.440169	0.443932	0.47888	0.516188	0.477836	0.493978	0.477836	0.456292	0.466832	0.462933	0.483624	0.632539	0.718923	0.71145	0.690177	0.696929	0.672732	0.684135	0.692727	0.687204	0.669596	0.679338	0.787455	0.740497
0	0	0	0	0	0	0	0	0	0	0	0	0	0	0	0	0	0	0.427534	0.480767	0.426793	0.336136	0.336965	0.387823	0.429825	0.449486	0.480404	0.465256	0.497767	0.549431	0.483382	0.482402	0.494245	0.442367	0.430385	0.461495	0.456208	0.526143	0.7456	0.726374	0.656566	0.648777	0.635463	0.656391	0.695042	0.701025	0.664713	0.686961	0.679236	0.699589
0	0	0	0	0	0	0	0	0	0	0	0	0	0	0	0	0	0.458746	0.462679	0.458309	0.412115	0.379633	0.381661	0.415503	0.456456	0.494343	0.517331	0.509818	0.56595	0.500576	0.502718	0.494578	0.492356	0.447628	0.427814	0.424386	0.446332	0.522503	0.597447	0.618077	0.578537	0.55692	0.564198	0.584828	0.617912	0.659748	0.699726	0.717278	0.715755	0.737555
0	0	0	0	0	0	0	0	0	0	0	0	0	0	0	0	0	0.449611	0.436301	0.457799	0.430631	0.420853	0.431202	0.457822	0.477699	0.482221	0.50699	0.530088	0.559805	0.50132	0.483435	0.468988	0.443824	0.463282	0.201876	0.320169	0.471573	0.491384	0.484381	0.554699	0.536779	0.537959	0.537792	0.553686	0.56143	0.604191	0.644749	0.711006	0.763565	0.797198
0	0	0	0	0	0	0	0	0	0	0	0	0	0	0	0	0.476088	0.466029	0.438146	0.458602	0.443391	0.449996	0.440988	0.465295	0.499646	0.495551	0.517363	0.51471	0.535161	0.560232	0.530312	0.506445	0.484565	0.455825	0.378139	0.440461	0.452949	0.461095	0.490099	0.782252	0.601562	0.572069	0.563112	0.589839	0.605329	0.62776	0.600442	0.654235	0.734462	0.838893
0	0	0	0	0	0	0	0	0	0	0	0	0	0	0	0	0.455776	0.476996	0.472605	0.472024	0.455823	0.440177	0.457131	0.480579	0.510433	0.506957	0.505385	0.504523	0.517025	0.548725	0.553462	0.478209	0.466442	0.449827	0.4689	0.630269	0.707164	0.756299	0.78057	0.768416	0.714547	0.656001	0.619109	0.60613	0.631587	0.630671	0.609698	0.627184	0.762567	0.82144
0	0	0	0	0	0	0	0	0	0	0	0	0	0	0	0.448543	0.470119	0.457906	0.46698	0.495128	0.463766	0.450053	0.473564	0.497794	0.489779	0.487185	0.487492	0.490712	0.493587	0.478338	0.53264	0.521748	0.48656	0.486495	0.4828	0.446077	0.759929	0.81074	0.710846	0.641369	0.749654	0.730753	0.661048	0.601202	0.610967	0.64356	0.608264	0.657742	0.748828	0.765659
0	0	0	0	0	0	0	0	0	0	0	0	0	0	0	0.456197	0.451154	0.453896	0.493231	0.485903	0.475079	0.452925	0.474031	0.475234	0.474954	0.469755	0.493991	0.491122	0.463023	0.479222	0.488677	0.50981	0.573329	0.507306	0.47731	0.464742	0.469881	0.483517	0.886707	0.860638	0.809665	0.786716	0.731495	0.639925	0.592894	0.580509	0.628043	0.629476	0.632847	0.680834
0	0	0	0	0	0	0	0	0	0	0	0	0	0	0.449772	0.448629	0.444826	0.475649	0.470766	0.486458	0.469062	0.450093	0.462809	0.455964	0.455501	0.477568	0.466512	0.461199	0.464296	0.463231	0.452424	0.446	0.457608	0.539133	0.543749	0.541903	0.572841	0.57978	0.611438	0.59067	0.627588	0.703117	0.823188	0.81979	0.669136	0.563783	0.570399	0.57033	0.544497	0.532499
0	0	0	0	0	0	0	0	0	0	0	0	0	0	0.438033	0.462294	0.462411	0.463058	0.48075	0.465244	0.465453	0.483636	0.473314	0.436637	0.431077	0.456262	0.452129	0.448704	0.456473	0.460404	0.433522	0.431185	0.449249	0.467605	0.486623	0.4962	0.496048	0.513817	0.524137	0.554895	0.588999	0.589242	0.602955	0.682099	0.671464	0.604326	0.600685	0.591062	0.568088	0.549559
0	0	0	0	0	0	0	0	0	0	0	0	0	0	0.454643	0.443179	0.439051	0.47118	0.467529	0.453085	0.465548	0.451699	0.444151	0.414484	0.4329	0.424531	0.431287	0.430473	0.434273	0.440452	0.44325	0.443623	0.460424	0.470385	0.477206	0.466077	0.466187	0.48925	0.494078	0.511804	0.528577	0.535785	0.537463	0.536929	0.537406	0.548367	0.571505	0.599408	0.587086	0.577169
0	0	0	0	0	0	0	0	0	0	0	0	0	0	0.438493	0.463668	0.470235	0.456936	0.447955	0.470655	0.457098	0.439671	0.422748	0.435398	0.405378	0.408618	0.441385	0.443754	0.442336	0.44103	0.441856	0.442798	0.450152	0.481457	0.448418	0.468809	0.461957	0.498085	0.524731	0.525657	0.501864	0.540552	0.547055	0.54736	0.539405	0.565138	0.584007	0.576012	0.593122	0.591395
0	0	0	0	0	0	0	0	0	0	0	0	0	0	0.460058	0.46202	0.499837	0.441958	0.440784	0.457515	0.445712	0.434808	0.447178	0.443315	0.41833	0.42106	0.432763	0.435449	0.430378	0.434749	0.43688	0.432112	0.454715	0.48154	0.475519	0.480325	0.478245	0.497029	0.525306	0.527249	0.538043	0.543619	0.54777	0.571307	0.578556	0.568411	0.599367	0.602359	0.622918	0.607839
0	0	0	0	0	0	0	0	0	0	0	0	0	0	0.452159	0.447312	0.431141	0.449789	0.456509	0.450993	0.441612	0.43451	0.44958	0.441597	0.417556	0.423466	0.421078	0.415651	0.437079	0.419205	0.42636	0.432433	0.443558	0.474618	0.473329	0.48797	0.491057	0.494084	0.510523	0.527948	0.530309	0.529958	0.541734	0.55806	0.56583	0.579243	0.58689	0.592902	0.593676	0.630564
0	0	0	0	0	0	0	0	0	0	0	0	0	0	0.43936	0.455382	0.442307	0.444883	0.444534	0.445884	0.441007	0.434934	0.429602	0.442828	0.41778	0.420002	0.416279	0.447307	0.420784	0.422801	0.426139	0.434466	0.444392	0.445452	0.445525	0.466196	0.477414	0.504233	0.507881	0.529658	0.536793	0.5106	0.548113	0.554102	0.56438	0.573135	0.573649	0.541218	0.560355	0.606454
0	0	0	0	0	0	0	0	0	0	0	0	0	0	0.460441	0.448438	0.435068	0.432951	0.437539	0.436695	0.432126	0.427043	0.426386	0.422904	0.414264	0.424092	0.42325	0.42596	0.437388	0.440585	0.433125	0.432745	0.442039	0.454245	0.456871	0.46383	0.501346	0.502212	0.511547	0.529662	0.503514	0.511628	0.549263	0.529608	0.568423	0.574213	0.578058	0.572634	0.574681	0.5545
0	0	0	0	0	0	0	0	0	0	0	0	0	0	0.460664	0.451709	0.432121	0.429579	0.434312	0.427283	0.423704	0.422985	0.42321	0.413058	0.411188	0.416435	0.424291	0.422792	0.432074	0.438305	0.437724	0.43753	0.436594	0.447951	0.458666	0.460251	0.492479	0.512738	0.528647	0.541873	0.534375	0.560934	0.59051	0.548621	0.535326	0.57624	0.575103	0.569877	0.57324	0.576686
0	0	0	0	0	0	0	0	0	0	0	0	0	0	0.453259	0.440053	0.42723	0.42626	0.424486	0.417786	0.418057	0.421337	0.410298	0.415228	0.41296	0.413575	0.417305	0.433356	0.410241	0.419164	0.429174	0.433536	0.429528	0.435058	0.449289	0.459307	0.472356	0.489415	0.498668	0.540412	0.507531	0.547972	0.552174	0.525064	0.54054	0.54159	0.567527	0.579152	0.589663	0.602461
0	0	0	0	0	0	0	0	0	0	0	0	0	0	0.427048	0.423561	0.4152	0.414742	0.416277	0.417927	0.413548	0.404395	0.406359	0.418498	0.414416	0.40515	0.41011	0.412774	0.418683	0.422188	0.43058	0.431925	0.427402	0.442623	0.456522	0.489258	0.493688	0.484273	0.495845	0.503646	0.509155	0.543073	0.538768	0.521389	0.562151	0.548914	0.556118	0.55915	0.594112	0.564216
0	0	0	0	0	0	0	0	0	0	0	0	0	0	0	0.409091	0.409432	0.414794	0.410673	0.411818	0.400109	0.398147	0.404483	0.413232	0.408784	0.399281	0.41006	0.421852	0.422216	0.426333	0.425365	0.422516	0.430004	0.452848	0.494658	0.490591	0.492476	0.478464	0.521339	0.530058	0.502825	0.532048	0.54025	0.555599	0.567668	0.545484	0.549243	0.548973	0.578297	0.576766
0	0	0	0	0	0	0	0	0	0	0	0	0	0	0	0.402737	0.40284	0.406135	0.405449	0.403422	0.404903	0.416414	0.401852	0.411804	0.401555	0.396108	0.417208	0.421821	0.431128	0.426396	0.423505	0.44467	0.449395	0.439532	0.443925	0.471696	0.481242	0.502532	0.522628	0.534175	0.538558	0.540997	0.551622	0.534498	0.540226	0.568628	0.568887	0.545291	0.548774	0.578699
0	0	0	0	0	0	0	0	0	0	0	0	0	0	0	0.388872	0.385426	0.392662	0.397282	0.395969	0.410686	0.414077	0.403534	0.406282	0.403214	0.40453	0.416178	0.422454	0.426736	0.432668	0.448115	0.454376	0.430278	0.441305	0.445807	0.47471	0.476977	0.496106	0.521828	0.529345	0.536441	0.550041	0.532816	0.535938	0.527682	0.56439	0.544643	0.547086	0.54938	0.546557
0	0	0	0	0	0	0	0	0	0	0	0	0	0	0	0	0.378128	0.386153	0.387768	0.390306	0.385761	0.395251	0.396415	0.399163	0.404772	0.402781	0.40157	0.405101	0.415486	0.425999	0.429489	0.432485	0.440937	0.467141	0.478868	0.489287	0.492738	0.507265	0.514624	0.514954	0.500048	0.512079	0.528737	0.530876	0.549063	0.552848	0.563626	0.563088	0.557158	0.562126
0	0	0	0	0	0	0	0	0	0	0	0	0	0	0	0	0	0.367109	0.390952	0.394052	0.395134	0.390554	0.385612	0.387828	0.393451	0.391999	0.391199	0.401393	0.410873	0.413963	0.433373	0.417016	0.4362	0.461093	0.47401	0.464047	0.499564	0.508436	0.517881	0.529906	0.542097	0.51789	0.519073	0.517212	0.547473	0.54459	0.546771	0.552987	0.552954	0.55183
0	0	0	0	0	0	0	0	0	0	0	0	0	0	0	0	0	0	0.367526	0.378881	0.380828	0.369873	0.383207	0.364909	0.372718	0.379014	0.378391	0.406214	0.41129	0.391501	0.406422	0.392841	0.403619	0.419994	0.430317	0.460545	0.468881	0.482948	0.476025	0.515997	0.524819	0.492055	0.487712	0.49006	0.525042	0.499092	0.499516	0.505576	0.508594	0.539155
0	0	0	0	0	0	0	0	0	0	0	0	0	0	0	0	0	0	0	0.33627	0.332254	0.347958	0.347977	0.350163	0.342031	0.353564	0.344603	0.345436	0.376629	0.383739	0.36741	0.370729	0.383602	0.418176	0.431476	0.441413	0.419981	0.459667	0.446619	0.458168	0.4977	0.492963	0.49206	0.482965	0.496789	0.492252	0.516164	0.51498	0.487797	0.491351
0	0	0	0	0	0	0	0	0	0	0	0	0	0	0	0	0	0	0	0	0	0	0	0	0	0	0	0	0	0	0	0	0	0	0	0	0	0	0	0	0	0	0	0	0	0	0	0	0	0
0	0	0	0	0	0	0	0	0	0	0	0	0	0	0	0	0	0	0	0	0	0	0	0	0	0	0	0	0	0	0	0	0	0	0	0	0	0	0	0	0	0	0	0	0	0	0	0	0	0
0	0	0	0	0	0	0	0	0	0	0	0	0	0	0	0	0	0	0	0	0	0	0	0	0	0	0	0	0	0	0	0	0	0	0	0	0	0	0	0	0	0	0	0	0	0	0	0	0	0
0	0	0	0	0	0	0	0	0	0	0	0	0	0	0	0	0	0	0	0	0	0	0	0	0	0	0	0	0	0	0	0	0	0	0	0	0	0	0	0	0	0	0	0	0	0	0	0	0	0
0	0	0	0	0	0	0	0	0	0	0	0	0	0	0	0	0	0	0	0	0	0	0	0	0	0	0	0	0	0	0	0	0	0	0	0	0	0	0	0	0	0	0	0	0	0	0	0	0	0
0	0	0	0	0	0	0	0	0	0	0	0	0	0	0	0	0	0	0	0	0	0	0	0	0	0	0	0	0	0	0	0	0	0	0	0	0	0	0	0	0	0	0	0	0	0	0	0	0	0
0	0	0	0	0	0	0	0	0	0	0	0	0	0	0	0	0	0	0	0	0	0	0	0	0	0	0	0	0	0	0	0	0	0	0	0	0	0	0	0	0	0	0	0	0	0	0	0	0	0
0	0	0	0	0	0	0	0	0	0	0	0	0	0	0	0	0	0	0	0	0	0	0	0	0	0	0	0	0	0	0	0	0	0	0	0	0	0	0	0	0	0	0	0	0	0	0	0	0	0
0	0	0	0	0	0	0	0	0	0	0	0	0	0	0	0	0	0	0	0	0	0	0	0	0	0	0	0	0	0	0	0	0	0	0	0	0	0	0	0	0	0	0	0	0	0	0	0	0	0
0	0	0	0	0	0	0	0	0	0	0	0	0	0	0	0	0	0	0	0	0	0	0	0	0	0	0	0	0	0	0	0	0	0	0	0	0	0	0	0	0	0	0	0	0	0	0	0	0	0
0	0	0	0	0	0	0	0	0	0	0	0	0	0	0	0	0	0	0	0	0	0	0	0	0	0	0	0	0	0	0	0	0	0	0	0	0	0	0	0	0	0	0	0	0	0	0	0	0	0
0	0	0	0	0	0	0	0	0	0	0	0	0	0	0	0	0	0	0	0	0	0	0	0	0	0	0	0	0	0	0	0	0	0	0	0	0	0	0	0	0	0	0	0	0	0	0	0	0	0
0	0	0	0	0	0	0	0	0	0	0	0	0	0	0	0	0	0	0	0	0	0	0	0	0	0	0	0	0	0	0	0	0	0	0	0	0	0	0	0	0	0	0	0	0	0	0	0	0	0
0	0	0	0	0	0	0	0	0	0	0	0	0	0	0	0	0	0	0	0	0	0	0	0	0	0	0	0	0	0	0	0	0	0	0	0	0	0	0	0	0	0	0	0	0	0	0	0	0	0
0	0	0	0	0	0	0	0	0	0	0	0	0	0	0	0	0	0	0	0	0	0	0	0	0	0	0	0	0	0	0	0	0	0	0	0	0	0	0	0	0	0	0	0	0	0	0	0	0	0
Slice4
0	0	0	0	0	0	0	0	0	0	0	0	0	0	0	0	0	0	0	0	0	0	0	0	0	0	0	0	0	0	0	0	0	0	0	0	0	0	0	0	0	0	0	0	0	0	0	0	0	0
0	0	0	0	0	0	0	0	0	0	0	0	0	0	0	0	0	0	0	0	0	0	0	0	0	0	0	0	0	0	0	0	0	0	0	0	0	0	0	0	0	0	0	0	0	0	0	0	0	0
0	0	0	0	0	0	0	0	0	0	0	0	0	0	0	0	0	0	0	0	0	0	0	0	0	0	0	0	0	0	0	0	0	0	0	0	0	0	0	0	0	0	0	0	0	0	0	0	0	0
0	0	0	0	0	0	0	0	0	0	0	0	0	0	0	0	0	0	0	0	0	0	0	0	0	0	0	0	0	0	0	0	0	0	0	0	0	0	0	0	0	0	0	0	0	0	0	0	0	0
0	0	0	0	0	0	0	0	0	0	0	0	0	0	0	0	0	0	0	0	0	0	0	0	0	0	0	0	0	0	0	0	0	0	0	0	0	0	0	0	0	0	0	0	0	0	0	0	0	0
0	0	0	0	0	0	0	0	0	0	0	0	0	0	0	0	0	0	0	0	0	0	0	0	0	0	0	0	0	0	0	0	0	0	0	0	0	0	0	0	0	0	0	0	0	0	0	0	0	0
0	0	0	0	0	0	0	0	0	0	0	0	0	0	0	0	0	0	0	0	0	0	0	0	0	0	0	0	0	0	0	0	0	0	0	0	0	0	0	0	0	0	0	0	0	0	0	0	0	0
0	0	0	0	0	0	0	0	0	0	0	0	0	0	0	0	0	0	0	0	0	0	0	0	0	0	0	0	0	0	0	0	0	0	0	0	0	0	0	0	0	0	0	0	0	0	0	0	0	0
0	0	0	0	0	0	0	0	0	0	0	0	0	0	0	0	0	0	0	0	0	0	0	0	0	0	0	0	0	0	0	0	0	0	0	0	0	0	0	0	0	0	0	0	0	0	0	0	0	0
0	0	0	0	0	0	0	0	0	0	0	0	0	0	0	0	0	0	0	0	0	0	0	0	0	0	0	0	0	0	0	0	0	0	0	0	0	0	0	0	0	0	0	0	0	0	0	0	0	0
0	0	0	0	0	0	0	0	0	0	0	0	0	0	0	0	0	0	0	0	0	0	0	0	0	0	0	0	0	0	0	0	0	0	0	0	0	0	0	0	0	0	0	0	0	0	0	0	0	0
0	0	0	0	0	0	0	0	0	0	0	0	0	0	0	0	0	0	0	0	0	0	0	0	0	0	0	0	0	0	0	0	0	0	0	0	0	0	0	0	0	0	0	0	0	0	0	0	0	0
0	0	0	0	0	0	0	0	0	0	0	0	0	0	0	0	0	0	0	0	0	0	0	0	0	0	0	0	0	0	0	0	0	0	0	0	0	0	0	0	0	0	0	0	0	0	0	0	0	0
0	0	0	0	0	0	0	0	0	0	0	0	0	0	0	0	0	0	0	0	0	0	0	0	0	0	0	0	0	0	0	0	0	0	0	0	0	0	0	0	0	0	0	0	0	0	0	0	0	0
0	0	0	0	0	0	0	0	0	0	0	0	0	0	0	0	0	0	0	0	0	0	0	0	0	0	0	0	0	0	0	0	0	0	0	0	0	0	0	0	0	0	0	0	0	0	0	0	0	0
0	0	0	0	0	0	0	0	0	0	0	0	0	0	0	0	0	0	0	0	0	0	0	0	0	0	0	0	0	0	0	0	0	0	0	0	0	0	0	0	0	0	0	0	0	0	0	0	0	0
0	0	0	0	0	0	0	0	0	0	0	0	0	0	0	0	0	0	0	0	0	0	0	0	0	0	0	0	0	0	0	0	0	0	0	0	0	0	0	0	0	0	0	0	0	0	0	0	0	0
0	0	0	0	0	0	0	0	0	0	0	0	0	0	0	0	0	0	0	0	0	0	0	0	0	0	0	0	0	0	0	0	0	0	0	0	0	0	0	0	0	0	0	0	0	0	0	0	0	0
0	0	0	0	0	0	0	0	0	0	0	0	0	0	0	0	0	0	0	0	0	0	0	0	0	0	0	0	0	0	0	0	0	0	0	0	0	0	0	0	0	0	0	0	0	0	0	0	0	0
0	0	0	0	0	0	0	0	0	0	0	0	0	0	0	0	0	0	0	0	0	0	0	0	0	0	0	0	0	0	0	0	0	0	0	0	0	0	0	0	0	0	0	0	0	0	0	0	0	0
0	0	0	0	0	0	0	0	0	0	0	0	0	0	0	0	0	0	0	0	0	0	0	0	0	0	0	0	0	0	0	0	0	0	0	0	0	0	0	0	0	0	0	0	0	0	0	0	0	0
0	0	0	0	0	0	0	0	0	0	0	0	0	0	0	0	0	0	0	0	0	0	0	0	0	0	0	0	0	0	0	0	0	0.503983	0.462146	0.476884	0.479835	0.52016	0.523365	0.560594	0.610211	0.608353	0.579312	0.58318	0.554878	0.529615	0.518635	0.437284	0.399969	0.404141
0	0	0	0	0	0	0	0	0	0	0	0	0	0	0	0	0	0	0	0	0	0	0	0	0	0.354915	0.399647	0.427702	0.473747	0.483973	0.482424	0.610683	0.44832	0.42247	0.456239	0.469733	0.453187	0.591693	0.608899	0.534307	0.526998	0.552173	0.55873	0.535862	0.758536	0.720382	0.696638	0.71799	0.752833	0.785632
0	0	0	0	0	0	0	0	0	0	0	0	0	0	0	0	0	0	0	0	0	0.481681	0.296121	0.362338	0.353969	0.375484	0.425213	0.481742	0.46288	0.529051	0.429505	0.454992	0.465465	0.46383	0.489043	0.48625	0.46083	0.588892	0.675929	0.654946	0.63639	0.791549	0.805857	0.78901	0.76561	0.718127	0.727759	0.719121	0.427801	0.753809
0	0	0	0	0	0	0	0	0	0	0	0	0	0	0	0	0	0	0.471274	0.450383	0.41667	0.304886	0.308066	0.348851	0.398224	0.429928	0.459704	0.483731	0.537811	0.559469	0.478762	0.472914	0.47649	0.456315	0.438081	0.444878	0.436846	0.429085	0.500888	0.676262	0.62463	0.645338	0.752216	0.77365	0.788445	0.759873	0.782386	0.791089	0.79669	0.395336
0	0	0	0	0	0	0	0	0	0	0	0	0	0	0	0	0	0.457293	0.479839	0.457273	0.429256	0.378077	0.379559	0.386704	0.434687	0.471235	0.509996	0.54885	0.57143	0.529344	0.500839	0.48028	0.466786	0.417604	0.383639	0.686734	0.591878	0.46932	0.65891	0.675003	0.625757	0.60727	0.652476	0.724082	0.798118	0.806551	0.798808	0.782334	0.734073	0.724333
0	0	0	0	0	0	0	0	0	0	0	0	0	0	0	0	0	0.455776	0.459041	0.46207	0.43649	0.415639	0.43301	0.442841	0.494007	0.509007	0.543945	0.543869	0.573746	0.515034	0.470719	0.470017	0.444991	0.771674	0.43755	0.378753	0.509724	0.496154	0.531233	0.657787	0.613547	0.627533	0.649455	0.695847	0.740134	0.727146	0.774361	0.816987	0.813378	0.823272
0	0	0	0	0	0	0	0	0	0	0	0	0	0	0	0	0.463764	0.467882	0.465451	0.462055	0.453317	0.437484	0.456321	0.487102	0.497686	0.534675	0.5327	0.52873	0.555702	0.554017	0.481481	0.522205	0.503502	0.483135	0.584572	0.555789	0.845421	0.462768	0.476642	0.638153	0.615746	0.654308	0.661559	0.668796	0.720402	0.739406	0.75521	0.782726	0.82647	0.798538
0	0	0	0	0	0	0	0	0	0	0	0	0	0	0	0	0.484763	0.48417	0.474807	0.470315	0.450639	0.458802	0.446915	0.475287	0.514253	0.522954	0.522973	0.528817	0.561058	0.596028	0.505017	0.492197	0.496475	0.473548	0.444726	0.729066	0.603402	0.540379	0.558655	0.559099	0.62672	0.661079	0.673181	0.654854	0.689531	0.675539	0.697963	0.730048	0.758851	0.805326
0	0	0	0	0	0	0	0	0	0	0	0	0	0	0	0.482062	0.477678	0.469572	0.466976	0.452217	0.457253	0.445263	0.465163	0.49394	0.502741	0.507534	0.510617	0.522352	0.551344	0.565979	0.583459	0.527862	0.496603	0.493338	0.495687	0.501356	0.600739	0.566152	0.54406	0.568087	0.623081	0.623333	0.627752	0.624079	0.678779	0.714418	0.71546	0.754082	0.788031	0.760955
0	0	0	0	0	0	0	0	0	0	0	0	0	0	0	0.466261	0.465637	0.45865	0.491149	0.469673	0.447242	0.458518	0.453993	0.480451	0.490495	0.500479	0.526393	0.519812	0.496156	0.522335	0.523995	0.577491	0.565443	0.493718	0.500859	0.490753	0.479019	0.686501	0.629706	0.623577	0.628416	0.622725	0.617428	0.626437	0.577023	0.561586	0.588122	0.608241	0.601667	0.618322
0	0	0	0	0	0	0	0	0	0	0	0	0	0	0.461335	0.458385	0.48763	0.479537	0.472078	0.458178	0.46137	0.446659	0.46697	0.469216	0.477345	0.51454	0.510026	0.498514	0.488224	0.485617	0.485927	0.490162	0.532212	0.609308	0.482469	0.489684	0.491418	0.52725	0.60486	0.617101	0.678022	0.627226	0.646298	0.812693	0.617961	0.549361	0.556285	0.550001	0.547814	0.559087
0	0	0	0	0	0	0	0	0	0	0	0	0	0	0.451277	0.465668	0.470154	0.470828	0.487949	0.472811	0.483091	0.473263	0.47057	0.471802	0.501837	0.502412	0.493787	0.481515	0.48221	0.480674	0.479408	0.487877	0.491862	0.498751	0.601326	0.614607	0.616452	0.605673	0.57397	0.583594	0.631779	0.572093	0.610286	0.699317	0.611477	0.558356	0.572778	0.575261	0.572872	0.561531
0	0	0	0	0	0	0	0	0	0	0	0	0	0	0.471013	0.460295	0.451685	0.454782	0.478031	0.475394	0.490584	0.482938	0.463428	0.456245	0.486455	0.491508	0.486426	0.476215	0.47808	0.482904	0.47029	0.477852	0.495299	0.48942	0.488043	0.480924	0.485061	0.500298	0.534967	0.516821	0.547877	0.523851	0.524297	0.548934	0.540429	0.567621	0.577236	0.585675	0.584348	0.580008
0	0	0	0	0	0	0	0	0	0	0	0	0	0	0.458961	0.483766	0.470375	0.469841	0.469645	0.494808	0.494949	0.481567	0.457378	0.464018	0.465748	0.47476	0.461574	0.488725	0.482181	0.487001	0.500055	0.496621	0.492881	0.492062	0.474605	0.480268	0.483994	0.481226	0.494576	0.502364	0.507954	0.513516	0.515272	0.522645	0.541994	0.576353	0.556432	0.580838	0.621912	0.604013
0	0	0	0	0	0	0	0	0	0	0	0	0	0	0.454065	0.46946	0.468421	0.461954	0.48345	0.48502	0.479834	0.471424	0.459176	0.462768	0.464182	0.471872	0.483994	0.491314	0.488302	0.492084	0.499691	0.489152	0.494497	0.499869	0.494025	0.493925	0.501344	0.517087	0.530094	0.509749	0.545934	0.553619	0.55581	0.571932	0.55953	0.568899	0.575782	0.571625	0.630214	0.598224
0	0	0	0	0	0	0	0	0	0	0	0	0	0	0.472211	0.460271	0.480307	0.473175	0.477352	0.475115	0.468495	0.460386	0.468603	0.454591	0.468699	0.471728	0.473666	0.477446	0.482299	0.486612	0.48089	0.478559	0.485418	0.489886	0.493323	0.504471	0.505951	0.503841	0.51985	0.510223	0.535058	0.540641	0.555193	0.565314	0.543467	0.591632	0.571356	0.577588	0.578633	0.567804
0	0	0	0	0	0	0	0	0	0	0	0	0	0	0.457835	0.479482	0.471686	0.469398	0.467927	0.466985	0.462361	0.450487	0.463597	0.456978	0.465138	0.470937	0.469604	0.478361	0.46471	0.460096	0.474368	0.476354	0.484314	0.48599	0.49142	0.481263	0.490499	0.513838	0.519652	0.511487	0.520413	0.523683	0.531269	0.534362	0.550135	0.558972	0.553967	0.548596	0.54725	0.553337
0	0	0	0	0	0	0	0	0	0	0	0	0	0	0.478229	0.472275	0.463842	0.46074	0.464025	0.461353	0.451454	0.443426	0.462624	0.461847	0.441538	0.468265	0.478544	0.462154	0.468138	0.467083	0.482676	0.479448	0.48845	0.470181	0.492808	0.478923	0.514386	0.517503	0.524328	0.512945	0.519521	0.526981	0.527952	0.537751	0.545733	0.554025	0.552227	0.546226	0.546744	0.547704
0	0	0	0	0	0	0	0	0	0	0	0	0	0	0.473204	0.468358	0.458306	0.461115	0.463166	0.456928	0.447793	0.469876	0.44117	0.44103	0.441858	0.472896	0.48324	0.482058	0.46045	0.486144	0.486406	0.486839	0.487664	0.4949	0.501417	0.506588	0.515214	0.532906	0.54891	0.558433	0.561831	0.571073	0.58647	0.540343	0.550539	0.556603	0.554654	0.549184	0.547824	0.564879
0	0	0	0	0	0	0	0	0	0	0	0	0	0	0.465445	0.483502	0.449332	0.454749	0.451369	0.447371	0.445972	0.446617	0.461382	0.445406	0.457475	0.461717	0.456286	0.472087	0.471352	0.472035	0.475811	0.479283	0.480615	0.485632	0.497254	0.503409	0.516986	0.513871	0.528228	0.556484	0.562229	0.551814	0.566089	0.541579	0.548111	0.550743	0.577218	0.558982	0.562417	0.583362
0	0	0	0	0	0	0	0	0	0	0	0	0	0	0.478065	0.468961	0.467454	0.477049	0.470792	0.448183	0.44737	0.44226	0.455843	0.461861	0.450018	0.452602	0.450872	0.470793	0.470242	0.469743	0.468764	0.470438	0.476559	0.489389	0.498869	0.50275	0.511729	0.501847	0.515058	0.534011	0.543423	0.525745	0.525105	0.563446	0.577691	0.559291	0.554769	0.564388	0.555598	0.557152
0	0	0	0	0	0	0	0	0	0	0	0	0	0	0	0.457516	0.462643	0.455474	0.466131	0.442374	0.439844	0.436799	0.453551	0.455727	0.458295	0.455817	0.442167	0.469749	0.473914	0.474916	0.471886	0.475249	0.459763	0.493138	0.506307	0.508392	0.511656	0.520569	0.529329	0.532789	0.541792	0.526387	0.529943	0.53602	0.547942	0.55676	0.561861	0.555677	0.549324	0.552398
0	0	0	0	0	0	0	0	0	0	0	0	0	0	0	0.427969	0.452531	0.444005	0.461141	0.439328	0.438585	0.436686	0.435829	0.437911	0.448426	0.447841	0.435262	0.440212	0.460857	0.469916	0.464294	0.47749	0.479907	0.468598	0.473909	0.484306	0.510491	0.517977	0.534171	0.544482	0.549225	0.532861	0.540821	0.542913	0.54256	0.546	0.54879	0.552609	0.553585	0.560603
0	0	0	0	0	0	0	0	0	0	0	0	0	0	0	0.412188	0.405445	0.421425	0.432935	0.457666	0.436066	0.432112	0.454486	0.439833	0.43556	0.453746	0.45394	0.451711	0.453847	0.464838	0.487515	0.483522	0.486114	0.497799	0.482924	0.514586	0.510026	0.520764	0.537209	0.515907	0.548145	0.528971	0.537604	0.537608	0.53795	0.543267	0.551177	0.556614	0.557713	0.561373
0	0	0	0	0	0	0	0	0	0	0	0	0	0	0	0	0.403443	0.422725	0.425802	0.42335	0.425204	0.426114	0.430222	0.431648	0.433294	0.430833	0.447287	0.447312	0.439156	0.452877	0.455455	0.464028	0.472183	0.499756	0.51031	0.511164	0.511991	0.500052	0.504873	0.505607	0.512118	0.520919	0.528609	0.528521	0.531601	0.538105	0.546053	0.542407	0.53809	0.541335
0	0	0	0	0	0	0	0	0	0	0	0	0	0	0	0	0	0.405054	0.432513	0.430501	0.426424	0.438568	0.435638	0.438854	0.438093	0.439783	0.443763	0.431666	0.438615	0.446457	0.460957	0.462829	0.459911	0.484454	0.493366	0.505934	0.510929	0.495932	0.509424	0.556673	0.537647	0.538605	0.531011	0.528041	0.527497	0.529373	0.532143	0.533819	0.53053	0.531323
0	0	0	0	0	0	0	0	0	0	0	0	0	0	0	0	0	0	0.396893	0.416435	0.411163	0.410785	0.409914	0.416464	0.423578	0.429227	0.413813	0.418467	0.426988	0.429881	0.443839	0.4446	0.43596	0.446839	0.454422	0.46053	0.462252	0.470633	0.497602	0.525629	0.531436	0.515119	0.50749	0.507488	0.511797	0.51146	0.513883	0.515459	0.513299	0.511741
0	0	0	0	0	0	0	0	0	0	0	0	0	0	0	0	0	0	0	0.364266	0.358295	0.360023	0.365005	0.383946	0.3919	0.388289	0.381036	0.382439	0.395061	0.398747	0.398126	0.404301	0.412632	0.435512	0.423102	0.432492	0.438769	0.455256	0.472469	0.48157	0.483143	0.479894	0.480859	0.496182	0.501042	0.492784	0.493098	0.489585	0.491794	0.501492
0	0	0	0	0	0	0	0	0	0	0	0	0	0	0	0	0	0	0	0	0	0	0	0	0	0	0	0	0	0	0	0	0	0	0	0	0	0	0	0	0	0	0	0	0	0	0	0	0	0
0	0	0	0	0	0	0	0	0	0	0	0	0	0	0	0	0	0	0	0	0	0	0	0	0	0	0	0	0	0	0	0	0	0	0	0	0	0	0	0	0	0	0	0	0	0	0	0	0	0
0	0	0	0	0	0	0	0	0	0	0	0	0	0	0	0	0	0	0	0	0	0	0	0	0	0	0	0	0	0	0	0	0	0	0	0	0	0	0	0	0	0	0	0	0	0	0	0	0	0
0	0	0	0	0	0	0	0	0	0	0	0	0	0	0	0	0	0	0	0	0	0	0	0	0	0	0	0	0	0	0	0	0	0	0	0	0	0	0	0	0	0	0	0	0	0	0	0	0	0
0	0	0	0	0	0	0	0	0	0	0	0	0	0	0	0	0	0	0	0	0	0	0	0	0	0	0	0	0	0	0	0	0	0	0	0	0	0	0	0	0	0	0	0	0	0	0	0	0	0
0	0	0	0	0	0	0	0	0	0	0	0	0	0	0	0	0	0	0	0	0	0	0	0	0	0	0	0	0	0	0	0	0	0	0	0	0	0	0	0	0	0	0	0	0	0	0	0	0	0
0	0	0	0	0	0	0	0	0	0	0	0	0	0	0	0	0	0	0	0	0	0	0	0	0	0	0	0	0	0	0	0	0	0	0	0	0	0	0	0	0	0	0	0	0	0	0	0	0	0
0	0	0	0	0	0	0	0	0	0	0	0	0	0	0	0	0	0	0	0	0	0	0	0	0	0	0	0	0	0	0	0	0	0	0	0	0	0	0	0	0	0	0	0	0	0	0	0	0	0
0	0	0	0	0	0	0	0	0	0	0	0	0	0	0	0	0	0	0	0	0	0	0	0	0	0	0	0	0	0	0	0	0	0	0	0	0	0	0	0	0	0	0	0	0	0	0	0	0	0
0	0	0	0	0	0	0	0	0	0	0	0	0	0	0	0	0	0	0	0	0	0	0	0	0	0	0	0	0	0	0	0	0	0	0	0	0	0	0	0	0	0	0	0	0	0	0	0	0	0
0	0	0	0	0	0	0	0	0	0	0	0	0	0	0	0	0	0	0	0	0	0	0	0	0	0	0	0	0	0	0	0	0	0	0	0	0	0	0	0	0	0	0	0	0	0	0	0	0	0
0	0	0	0	0	0	0	0	0	0	0	0	0	0	0	0	0	0	0	0	0	0	0	0	0	0	0	0	0	0	0	0	0	0	0	0	0	0	0	0	0	0	0	0	0	0	0	0	0	0
0	0	0	0	0	0	0	0	0	0	0	0	0	0	0	0	0	0	0	0	0	0	0	0	0	0	0	0	0	0	0	0	0	0	0	0	0	0	0	0	0	0	0	0	0	0	0	0	0	0
0	0	0	0	0	0	0	0	0	0	0	0	0	0	0	0	0	0	0	0	0	0	0	0	0	0	0	0	0	0	0	0	0	0	0	0	0	0	0	0	0	0	0	0	0	0	0	0	0	0
0	0	0	0	0	0	0	0	0	0	0	0	0	0	0	0	0	0	0	0	0	0	0	0	0	0	0	0	0	0	0	0	0	0	0	0	0	0	0	0	0	0	0	0	0	0	0	0	0	0
Slice5
0	0	0	0	0	0	0	0	0	0	0	0	0	0	0	0	0	0	0	0	0	0	0	0	0	0	0	0	0	0	0	0	0	0	0	0	0	0	0	0	0	0	0	0	0	0	0	0	0	0
0	0	0	0	0	0	0	0	0	0	0	0	0	0	0	0	0	0	0	0	0	0	0	0	0	0	0	0	0	0	0	0	0	0	0	0	0	0	0	0	0	0	0	0	0	0	0	0	0	0
0	0	0	0	0	0	0	0	0	0	0	0	0	0	0	0	0	0	0	0	0	0	0	0	0	0	0	0	0	0	0	0	0	0	0	0	0	0	0	0	0	0	0	0	0	0	0	0	0	0
0	0	0	0	0	0	0	0	0	0	0	0	0	0	0	0	0	0	0	0	0	0	0	0	0	0	0	0	0	0	0	0	0	0	0	0	0	0	0	0	0	0	0	0	0	0	0	0	0	0
0	0	0	0	0	0	0	0	0	0	0	0	0	0	0	0	0	0	0	0	0	0	0	0	0	0	0	0	0	0	0	0	0	0	0	0	0	0	0	0	0	0	0	0	0	0	0	0	0	0
0	0	0	0	0	0	0	0	0	0	0	0	0	0	0	0	0	0	0	0	0	0	0	0	0	0	0	0	0	0	0	0	0	0	0	0	0	0	0	0	0	0	0	0	0	0	0	0	0	0
0	0	0	0	0	0	0	0	0	0	0	0	0	0	0	0	0	0	0	0	0	0	0	0	0	0	0	0	0	0	0	0	0	0	0	0	0	0	0	0	0	0	0	0	0	0	0	0	0	0
0	0	0	0	0	0	0	0	0	0	0	0	0	0	0	0	0	0	0	0	0	0	0	0	0	0	0	0	0	0	0	0	0	0	0	0	0	0	0	0	0	0	0	0	0	0	0	0	0	0
0	0	0	0	0	0	0	0	0	0	0	0	0	0	0	0	0	0	0	0	0	0	0	0	0	0	0	0	0	0	0	0	0	0	0	0	0	0	0	0	0	0	0	0	0	0	0	0	0	0
0	0	0	0	0	0	0	0	0	0	0	0	0	0	0	0	0	0	0	0	0	0	0	0	0	0	0	0	0	0	0	0	0	0	0	0	0	0	0	0	0	0	0	0	0	0	0	0	0	0
0	0	0	0	0	0	0	0	0	0	0	0	0	0	0	0	0	0	0	0	0	0	0	0	0	0	0	0	0	0	0	0	0	0	0	0	0	0	0	0	0	0	0	0	0	0	0	0	0	0
0	0	0	0	0	0	0	0	0	0	0	0	0	0	0	0	0	0	0	0	0	0	0	0	0	0	0	0	0	0	0	0	0	0	0	0	0	0	0	0	0	0	0	0	0	0	0	0	0	0
0	0	0	0	0	0	0	0	0	0	0	0	0	0	0	0	0	0	0	0	0	0	0	0	0	0	0	0	0	0	0	0	0	0	0	0	0	0	0	0	0	0	0	0	0	0	0	0	0	0
0	0	0	0	0	0	0	0	0	0	0	0	0	0	0	0	0	0	0	0	0	0	0	0	0	0	0	0	0	0	0	0	0	0	0	0	0	0	0	0	0	0	0	0	0	0	0	0	0	0
0	0	0	0	0	0	0	0	0	0	0	0	0	0	0	0	0	0	0	0	0	0	0	0	0	0	0	0	0	0	0	0	0	0	0	0	0	0	0	0	0	0	0	0	0	0	0	0	0	0
0	0	0	0	0	0	0	0	0	0	0	0	0	0	0	0	0	0	0	0	0	0	0	0	0	0	0	0	0	0	0	0	0	0	0	0	0	0	0	0	0	0	0	0	0	0	0	0	0	0
0	0	0	0	0	0	0	0	0	0	0	0	0	0	0	0	0	0	0	0	0	0	0	0	0	0	0	0	0	0	0	0	0	0	0	0	0	0	0	0	0	0	0	0	0	0	0	0	0	0
0	0	0	0	0	0	0	0	0	0	0	0	0	0	0	0	0	0	0	0	0	0	0	0	0	0	0	0	0	0	0	0	0	0	0	0	0	0	0	0	0	0	0	0	0	0	0	0	0	0
0	0	0	0	0	0	0	0	0	0	0	0	0	0	0	0	0	0	0	0	0	0	0	0	0	0	0	0	0	0	0	0	0	0	0	0	0	0	0	0	0	0	0	0	0	0	0	0	0	0
0	0	0	0	0	0	0	0	0	0	0	0	0	0	0	0	0	0	0	0	0	0	0	0	0	0	0	0	0	0	0	0	0	0	0	0	0	0	0	0	0	0	0	0	0	0	0	0	0	0
0	0	0	0	0	0	0	0	0	0	0	0	0	0	0	0	0	0	0	0	0	0	0	0	0	0	0	0	0	0	0	0	0	0	0	0	0	0	0	0	0	0	0	0	0	0	0	0	0	0
0	0	0	0	0	0	0	0	0	0	0	0	0	0	0	0	0	0	0	0	0	0	0	0	0	0	0	0	0	0	0	0	0	0.489081	0.504993	0.535885	0.506945	0.526165	0.490647	0.514607	0.50315	0.466655	0.432888	0.457668	0.469458	0.4149	0.434351	0.3982	0.411594	0.410743
0	0	0	0	0	0	0	0	0	0	0	0	0	0	0	0	0	0	0	0	0	0	0	0	0	0.377982	0.446891	0.453776	0.465404	0.456717	0.457666	0.462566	0.451011	0.433233	0.453018	0.473212	0.473229	0.480964	0.485239	0.476611	0.484799	0.489141	0.480296	0.466364	0.468223	0.470638	0.439381	0.428628	0.803548	0.833394
0	0	0	0	0	0	0	0	0	0	0	0	0	0	0	0	0	0	0	0	0	0.646409	0.547757	0.452781	0.370903	0.408118	0.453838	0.45221	0.479498	0.49318	0.503373	0.440671	0.469895	0.471825	0.479835	0.495779	0.477307	0.468361	0.483296	0.474882	0.467753	0.479733	0.809696	0.824805	0.428711	0.808382	0.691937	0.66794	0.402918	0.811674
0	0	0	0	0	0	0	0	0	0	0	0	0	0	0	0	0	0	0.409939	0.380053	0.373881	0.454268	0.457432	0.369293	0.390057	0.440819	0.469141	0.460207	0.496292	0.541837	0.494122	0.486868	0.522852	0.508774	0.497577	0.499666	0.497927	0.473921	0.48362	0.454636	0.463835	0.50421	0.484209	0.411996	0.417402	0.777599	0.785091	0.371523	0.377164	0.388831
0	0	0	0	0	0	0	0	0	0	0	0	0	0	0	0	0	0.442001	0.428054	0.432022	0.359985	0.404842	0.407477	0.373719	0.432004	0.473197	0.488165	0.467331	0.509305	0.516258	0.484006	0.489763	0.492486	0.741359	0.732982	0.682798	0.548811	0.479274	0.503815	0.487606	0.439135	0.530256	0.502825	0.430777	0.40789	0.767512	0.393891	0.78423	0.71259	0.40466
0	0	0	0	0	0	0	0	0	0	0	0	0	0	0	0	0	0.450524	0.471988	0.464379	0.409634	0.398152	0.41406	0.429569	0.452683	0.498398	0.505701	0.520687	0.535759	0.51552	0.499183	0.479467	0.488909	0.463238	0.578854	0.55766	0.60116	0.800472	0.83389	0.797108	0.839969	0.653485	0.616483	0.612921	0.648682	0.607177	0.636714	0.758996	0.783949	0.77843
0	0	0	0	0	0	0	0	0	0	0	0	0	0	0	0	0.469898	0.468558	0.463188	0.464379	0.448119	0.46569	0.454083	0.485693	0.496485	0.504517	0.506371	0.530076	0.532715	0.514383	0.49206	0.511203	0.493744	0.497763	0.602857	0.539039	0.579208	0.494022	0.494277	0.546853	0.540903	0.717921	0.525905	0.518381	0.63539	0.543405	0.543199	0.600883	0.679863	0.716624
0	0	0	0	0	0	0	0	0	0	0	0	0	0	0	0	0.472856	0.481978	0.473609	0.466154	0.48305	0.469185	0.489275	0.488152	0.493716	0.501737	0.528686	0.530489	0.573771	0.502048	0.488779	0.509765	0.505125	0.511281	0.564356	0.518677	0.438753	0.439114	0.466763	0.46072	0.457886	0.505538	0.743525	0.587609	0.568188	0.750662	0.760756	0.518349	0.465666	0.549264
0	0	0	0	0	0	0	0	0	0	0	0	0	0	0	0.473763	0.487936	0.531075	0.4819	0.493769	0.480321	0.468538	0.494	0.5148	0.510091	0.518269	0.517567	0.524699	0.552281	0.532363	0.538193	0.518433	0.514471	0.527678	0.516053	0.510873	0.490395	0.475635	0.469706	0.482146	0.44025	0.476453	0.560757	0.537649	0.695704	0.690259	0.533543	0.55251	0.80797	0.757422
0	0	0	0	0	0	0	0	0	0	0	0	0	0	0	0.47876	0.517782	0.509096	0.498259	0.491807	0.509788	0.493915	0.483753	0.502222	0.499289	0.510452	0.520085	0.516928	0.529374	0.544659	0.551609	0.534704	0.513343	0.490836	0.522282	0.505551	0.540686	0.550774	0.543345	0.550396	0.531656	0.516556	0.534862	0.563098	0.526798	0.522086	0.48038	0.47941	0.490003	0.580897
0	0	0	0	0	0	0	0	0	0	0	0	0	0	0.501124	0.496752	0.503987	0.497377	0.488145	0.510025	0.493502	0.483253	0.470641	0.484959	0.490585	0.500201	0.510001	0.536583	0.512504	0.500159	0.517124	0.542326	0.555912	0.503059	0.490915	0.502022	0.533411	0.533241	0.495342	0.521642	0.501583	0.601203	0.556843	0.735617	0.604602	0.505908	0.471156	0.473839	0.469712	0.497414
0	0	0	0	0	0	0	0	0	0	0	0	0	0	0.491858	0.48333	0.487206	0.484266	0.512795	0.500814	0.490812	0.484705	0.500039	0.516702	0.518229	0.521529	0.51974	0.518039	0.518533	0.501105	0.490476	0.506012	0.526711	0.53088	0.523168	0.523905	0.507057	0.521292	0.534672	0.538955	0.530419	0.615272	0.594824	0.602297	0.604036	0.51063	0.523907	0.508552	0.50722	0.533735
0	0	0	0	0	0	0	0	0	0	0	0	0	0	0.493683	0.482248	0.504299	0.504754	0.499101	0.496444	0.493188	0.515552	0.495299	0.515688	0.525469	0.526569	0.519941	0.507887	0.506472	0.500946	0.497568	0.498502	0.519606	0.513578	0.508086	0.503069	0.511963	0.523099	0.525907	0.530892	0.53251	0.548294	0.555639	0.539258	0.522981	0.541922	0.546492	0.560542	0.563458	0.564561
0	0	0	0	0	0	0	0	0	0	0	0	0	0	0.480382	0.510258	0.495831	0.493835	0.491622	0.489208	0.515082	0.506127	0.508604	0.490197	0.502622	0.515431	0.514401	0.505042	0.492558	0.504268	0.499552	0.496376	0.49021	0.485114	0.487196	0.491619	0.487974	0.493553	0.500015	0.512901	0.520113	0.520513	0.508372	0.510837	0.545418	0.558832	0.550953	0.56675	0.592886	0.565783
0	0	0	0	0	0	0	0	0	0	0	0	0	0	0.505615	0.490147	0.488334	0.485332	0.508108	0.505297	0.502405	0.493976	0.496899	0.477419	0.487963	0.511296	0.518157	0.511011	0.504147	0.513093	0.503455	0.517711	0.511902	0.490287	0.502956	0.483265	0.49838	0.501273	0.504975	0.506866	0.518084	0.522849	0.516524	0.516253	0.521333	0.53837	0.559416	0.565982	0.600105	0.568996
0	0	0	0	0	0	0	0	0	0	0	0	0	0	0.494527	0.476469	0.476482	0.473974	0.500996	0.496865	0.495029	0.48589	0.489207	0.472477	0.492317	0.496292	0.497016	0.502944	0.507558	0.513963	0.509369	0.508735	0.488868	0.506136	0.505467	0.512086	0.498681	0.499973	0.511295	0.52761	0.523382	0.527844	0.537866	0.534674	0.536979	0.559518	0.576372	0.577878	0.573839	0.550901
0	0	0	0	0	0	0	0	0	0	0	0	0	0	0.480621	0.467859	0.471274	0.493858	0.485089	0.486892	0.48811	0.502186	0.486515	0.484385	0.490419	0.492308	0.490019	0.501657	0.491765	0.516432	0.504003	0.503523	0.509939	0.506648	0.509613	0.498173	0.505947	0.507845	0.519556	0.531653	0.533902	0.544055	0.56119	0.558605	0.565686	0.561827	0.551493	0.56506	0.565038	0.545894
0	0	0	0	0	0	0	0	0	0	0	0	0	0	0.497702	0.462154	0.48875	0.478895	0.482111	0.482837	0.476467	0.493188	0.487435	0.480857	0.485493	0.490863	0.500194	0.506022	0.51762	0.513906	0.502557	0.499776	0.50872	0.511522	0.511651	0.521454	0.515605	0.522522	0.530174	0.534094	0.546122	0.556044	0.555633	0.560039	0.56044	0.558586	0.555329	0.56824	0.575105	0.556112
0	0	0	0	0	0	0	0	0	0	0	0	0	0	0.483899	0.475213	0.473454	0.475891	0.485952	0.509821	0.498688	0.500554	0.492337	0.489784	0.4918	0.501575	0.509854	0.5093	0.509682	0.507721	0.503683	0.505083	0.510235	0.517272	0.522815	0.531141	0.52178	0.53229	0.545742	0.558158	0.555457	0.575343	0.546163	0.551811	0.556558	0.558082	0.556214	0.57136	0.572275	0.575663
0	0	0	0	0	0	0	0	0	0	0	0	0	0	0.472878	0.459507	0.461682	0.49151	0.49432	0.501173	0.50203	0.504247	0.498131	0.502586	0.491407	0.494468	0.504851	0.502632	0.50886	0.504536	0.503822	0.506589	0.516064	0.515723	0.521443	0.532993	0.523169	0.541141	0.55364	0.550353	0.545881	0.546371	0.548818	0.57605	0.555081	0.555885	0.583019	0.566554	0.576108	0.604503
0	0	0	0	0	0	0	0	0	0	0	0	0	0	0.460659	0.482406	0.476147	0.486293	0.492301	0.497181	0.50547	0.504215	0.495995	0.499699	0.504525	0.503161	0.500669	0.484216	0.487521	0.502407	0.499355	0.501643	0.519079	0.517675	0.521616	0.532151	0.543658	0.52897	0.534271	0.545665	0.535487	0.551221	0.547174	0.574025	0.561753	0.568106	0.555912	0.562113	0.557939	0.56161
0	0	0	0	0	0	0	0	0	0	0	0	0	0	0	0.475393	0.470604	0.503219	0.489598	0.493139	0.496084	0.497786	0.500397	0.49689	0.491691	0.490442	0.496101	0.50374	0.504633	0.502891	0.504969	0.509414	0.505692	0.523527	0.529605	0.542846	0.545623	0.547266	0.551231	0.548616	0.555497	0.551486	0.563659	0.584128	0.5638	0.566858	0.56584	0.56279	0.557624	0.560379
0	0	0	0	0	0	0	0	0	0	0	0	0	0	0	0.468834	0.474657	0.484921	0.489156	0.487779	0.490372	0.487979	0.495763	0.493419	0.4849	0.491562	0.495303	0.494761	0.496935	0.508314	0.518786	0.517598	0.524609	0.525945	0.516245	0.524893	0.551612	0.546928	0.553645	0.562339	0.565083	0.58069	0.566725	0.557104	0.55493	0.555432	0.561827	0.5644	0.565747	0.570898
0	0	0	0	0	0	0	0	0	0	0	0	0	0	0	0.434076	0.45012	0.467538	0.478874	0.481022	0.486501	0.480694	0.485383	0.490835	0.492234	0.492445	0.492045	0.486614	0.487725	0.508488	0.525887	0.519106	0.522953	0.537812	0.527413	0.553461	0.548537	0.556656	0.530602	0.559003	0.563017	0.573253	0.579	0.574701	0.553493	0.553247	0.5551	0.562724	0.56952	0.590837
0	0	0	0	0	0	0	0	0	0	0	0	0	0	0	0	0.444526	0.453916	0.459594	0.474044	0.479961	0.480307	0.480976	0.477392	0.479273	0.480617	0.478394	0.475871	0.483771	0.496652	0.501821	0.502182	0.511928	0.523918	0.532661	0.533274	0.536246	0.550256	0.558946	0.531688	0.542528	0.568709	0.5694	0.564634	0.546512	0.549925	0.55548	0.555422	0.555863	0.580748
0	0	0	0	0	0	0	0	0	0	0	0	0	0	0	0	0	0.424201	0.457039	0.471199	0.467131	0.457511	0.46459	0.462785	0.459374	0.463044	0.468534	0.47093	0.481174	0.491102	0.489783	0.487213	0.499397	0.505619	0.505845	0.508733	0.522081	0.532894	0.556334	0.553687	0.5609	0.54786	0.540807	0.535821	0.537993	0.543528	0.548843	0.547653	0.545994	0.546447
0	0	0	0	0	0	0	0	0	0	0	0	0	0	0	0	0	0	0.428986	0.433212	0.425876	0.438547	0.441509	0.444876	0.449096	0.453352	0.456505	0.460861	0.471158	0.476036	0.475338	0.479328	0.482026	0.477204	0.489974	0.494124	0.500061	0.486429	0.506491	0.531884	0.53245	0.52869	0.523885	0.522293	0.524498	0.524953	0.526207	0.52334	0.522494	0.524233
0	0	0	0	0	0	0	0	0	0	0	0	0	0	0	0	0	0	0	0.381818	0.381387	0.390674	0.396064	0.410956	0.416429	0.430759	0.415301	0.419415	0.424773	0.445505	0.44387	0.448194	0.467269	0.44114	0.453849	0.456413	0.457454	0.472168	0.48613	0.49243	0.49115	0.492838	0.496957	0.503246	0.501946	0.49685	0.497895	0.495212	0.492722	0.500248
0	0	0	0	0	0	0	0	0	0	0	0	0	0	0	0	0	0	0	0	0	0	0	0	0	0	0	0	0	0	0	0	0	0	0	0	0	0	0	0	0	0	0	0	0	0	0	0	0	0
0	0	0	0	0	0	0	0	0	0	0	0	0	0	0	0	0	0	0	0	0	0	0	0	0	0	0	0	0	0	0	0	0	0	0	0	0	0	0	0	0	0	0	0	0	0	0	0	0	0
0	0	0	0	0	0	0	0	0	0	0	0	0	0	0	0	0	0	0	0	0	0	0	0	0	0	0	0	0	0	0	0	0	0	0	0	0	0	0	0	0	0	0	0	0	0	0	0	0	0
0	0	0	0	0	0	0	0	0	0	0	0	0	0	0	0	0	0	0	0	0	0	0	0	0	0	0	0	0	0	0	0	0	0	0	0	0	0	0	0	0	0	0	0	0	0	0	0	0	0
0	0	0	0	0	0	0	0	0	0	0	0	0	0	0	0	0	0	0	0	0	0	0	0	0	0	0	0	0	0	0	0	0	0	0	0	0	0	0	0	0	0	0	0	0	0	0	0	0	0
0	0	0	0	0	0	0	0	0	0	0	0	0	0	0	0	0	0	0	0	0	0	0	0	0	0	0	0	0	0	0	0	0	0	0	0	0	0	0	0	0	0	0	0	0	0	0	0	0	0
0	0	0	0	0	0	0	0	0	0	0	0	0	0	0	0	0	0	0	0	0	0	0	0	0	0	0	0	0	0	0	0	0	0	0	0	0	0	0	0	0	0	0	0	0	0	0	0	0	0
0	0	0	0	0	0	0	0	0	0	0	0	0	0	0	0	0	0	0	0	0	0	0	0	0	0	0	0	0	0	0	0	0	0	0	0	0	0	0	0	0	0	0	0	0	0	0	0	0	0
0	0	0	0	0	0	0	0	0	0	0	0	0	0	0	0	0	0	0	0	0	0	0	0	0	0	0	0	0	0	0	0	0	0	0	0	0	0	0	0	0	0	0	0	0	0	0	0	0	0
0	0	0	0	0	0	0	0	0	0	0	0	0	0	0	0	0	0	0	0	0	0	0	0	0	0	0	0	0	0	0	0	0	0	0	0	0	0	0	0	0	0	0	0	0	0	0	0	0	0
0	0	0	0	0	0	0	0	0	0	0	0	0	0	0	0	0	0	0	0	0	0	0	0	0	0	0	0	0	0	0	0	0	0	0	0	0	0	0	0	0	0	0	0	0	0	0	0	0	0
0	0	0	0	0	0	0	0	0	0	0	0	0	0	0	0	0	0	0	0	0	0	0	0	0	0	0	0	0	0	0	0	0	0	0	0	0	0	0	0	0	0	0	0	0	0	0	0	0	0
0	0	0	0	0	0	0	0	0	0	0	0	0	0	0	0	0	0	0	0	0	0	0	0	0	0	0	0	0	0	0	0	0	0	0	0	0	0	0	0	0	0	0	0	0	0	0	0	0	0
0	0	0	0	0	0	0	0	0	0	0	0	0	0	0	0	0	0	0	0	0	0	0	0	0	0	0	0	0	0	0	0	0	0	0	0	0	0	0	0	0	0	0	0	0	0	0	0	0	0
0	0	0	0	0	0	0	0	0	0	0	0	0	0	0	0	0	0	0	0	0	0	0	0	0	0	0	0	0	0	0	0	0	0	0	0	0	0	0	0	0	0	0	0	0	0	0	0	0	0
Slice6
0	0	0	0	0	0	0	0	0	0	0	0	0	0	0	0	0	0	0	0	0	0	0	0	0	0	0	0	0	0	0	0	0	0	0	0	0	0	0	0	0	0	0	0	0	0	0	0	0	0
0	0	0	0	0	0	0	0	0	0	0	0	0	0	0	0	0	0	0	0	0	0	0	0	0	0	0	0	0	0	0	0	0	0	0	0	0	0	0	0	0	0	0	0	0	0	0	0	0	0
0	0	0	0	0	0	0	0	0	0	0	0	0	0	0	0	0	0	0	0	0	0	0	0	0	0	0	0	0	0	0	0	0	0	0	0	0	0	0	0	0	0	0	0	0	0	0	0	0	0
0	0	0	0	0	0	0	0	0	0	0	0	0	0	0	0	0	0	0	0	0	0	0	0	0	0	0	0	0	0	0	0	0	0	0	0	0	0	0	0	0	0	0	0	0	0	0	0	0	0
0	0	0	0	0	0	0	0	0	0	0	0	0	0	0	0	0	0	0	0	0	0	0	0	0	0	0	0	0	0	0	0	0	0	0	0	0	0	0	0	0	0	0	0	0	0	0	0	0	0
0	0	0	0	0	0	0	0	0	0	0	0	0	0	0	0	0	0	0	0	0	0	0	0	0	0	0	0	0	0	0	0	0	0	0	0	0	0	0	0	0	0	0	0	0	0	0	0	0	0
0	0	0	0	0	0	0	0	0	0	0	0	0	0	0	0	0	0	0	0	0	0	0	0	0	0	0	0	0	0	0	0	0	0	0	0	0	0	0	0	0	0	0	0	0	0	0	0	0	0
0	0	0	0	0	0	0	0	0	0	0	0	0	0	0	0	0	0	0	0	0	0	0	0	0	0	0	0	0	0	0	0	0	0	0	0	0	0	0	0	0	0	0	0	0	0	0	0	0	0
0	0	0	0	0	0	0	0	0	0	0	0	0	0	0	0	0	0	0	0	0	0	0	0	0	0	0	0	0	0	0	0	0	0	0	0	0	0	0	0	0	0	0	0	0	0	0	0	0	0
0	0	0	0	0	0	0	0	0	0	0	0	0	0	0	0	0	0	0	0	0	0	0	0	0	0	0	0	0	0	0	0	0	0	0	0	0	0	0	0	0	0	0	0	0	0	0	0	0	0
0	0	0	0	0	0	0	0	0	0	0	0	0	0	0	0	0	0	0	0	0	0	0	0	0	0	0	0	0	0	0	0	0	0	0	0	0	0	0	0	0	0	0	0	0	0	0	0	0	0
0	0	0	0	0	0	0	0	0	0	0	0	0	0	0	0	0	0	0	0	0	0	0	0	0	0	0	0	0	0	0	0	0	0	0	0	0	0	0	0	0	0	0	0	0	0	0	0	0	0
0	0	0	0	0	0	0	0	0	0	0	0	0	0	0	0	0	0	0	0	0	0	0	0	0	0	0	0	0	0	0	0	0	0	0	0	0	0	0	0	0	0	0	0	0	0	0	0	0	0
0	0	0	0	0	0	0	0	0	0	0	0	0	0	0	0	0	0	0	0	0	0	0	0	0	0	0	0	0	0	0	0	0	0	0	0	0	0	0	0	0	0	0	0	0	0	0	0	0	0
0	0	0	0	0	0	0	0	0	0	0	0	0	0	0	0	0	0	0	0	0	0	0	0	0	0	0	0	0	0	0	0	0	0	0	0	0	0	0	0	0	0	0	0	0	0	0	0	0	0
0	0	0	0	0	0	0	0	0	0	0	0	0	0	0	0	0	0	0	0	0	0	0	0	0	0	0	0	0	0	0	0	0	0	0	0	0	0	0	0	0	0	0	0	0	0	0	0	0	0
0	0	0	0	0	0	0	0	0	0	0	0	0	0	0	0	0	0	0	0	0	0	0	0	0	0	0	0	0	0	0	0	0	0	0	0	0	0	0	0	0	0	0	0	0	0	0	0	0	0
0	0	0	0	0	0	0	0	0	0	0	0	0	0	0	0	0	0	0	0	0	0	0	0	0	0	0	0	0	0	0	0	0	0	0	0	0	0	0	0	0	0	0	0	0	0	0	0	0	0
0	0	0	0	0	0	0	0	0	0	0	0	0	0	0	0	0	0	0	0	0	0	0	0	0	0	0	0	0	0	0	0	0	0	0	0	0	0	0	0	0	0	0	0	0	0	0	0	0	0
0	0	0	0	0	0	0	0	0	0	0	0	0	0	0	0	0	0	0	0	0	0	0	0	0	0	0	0	0	0	0	0	0	0	0	0	0	0	0	0	0	0	0	0	0	0	0	0	0	0
0	0	0	0	0	0	0	0	0	0	0	0	0	0	0	0	0	0	0	0	0	0	0	0	0	0	0	0	0	0	0	0	0	0	0	0	0	0	0	0	0	0	0	0	0	0	0	0	0	0
0	0	0	0	0	0	0	0	0	0	0	0	0	0	0	0	0	0	0	0	0	0	0	0	0	0	0	0	0	0	0	0	0	0.4564	0.466665	0.487951	0.488651	0.500701	0.486281	0.425414	0.397665	0.428241	0.390999	0.384091	0.400072	0.392997	0.40322	0.347587	0.379089	0.382181
0	0	0	0	0	0	0	0	0	0	0	0	0	0	0	0	0	0	0	0	0	0	0	0	0	0.405756	0.4143	0.422184	0.41239	0.414286	0.420492	0.436093	0.443354	0.433573	0.442989	0.466542	0.478692	0.485819	0.492831	0.484325	0.474501	0.455362	0.475964	0.49404	0.487334	0.512696	0.468136	0.424166	0.407104	0.411533
0	0	0	0	0	0	0	0	0	0	0	0	0	0	0	0	0	0	0	0	0	0.501051	0.223752	0.528197	0.407169	0.428932	0.43419	0.458341	0.447746	0.445028	0.478815	0.452749	0.828077	0.875328	0.48586	0.495667	0.516366	0.514686	0.527615	0.498863	0.49598	0.487779	0.476035	0.438766	0.435739	0.450699	0.445068	0.437131	0.419805	0.419287
0	0	0	0	0	0	0	0	0	0	0	0	0	0	0	0	0	0	0.460676	0.420641	0.434309	0.612969	0.384959	0.468393	0.436882	0.448676	0.470368	0.467302	0.473851	0.515833	0.465283	0.716168	0.861346	0.50923	0.533211	0.5246	0.506215	0.510041	0.513765	0.490314	0.493152	0.472596	0.460174	0.417816	0.397566	0.414844	0.412	0.393614	0.390473	0.406789
0	0	0	0	0	0	0	0	0	0	0	0	0	0	0	0	0	0.45947	0.46308	0.462064	0.417416	0.480592	0.814299	0.41915	0.511301	0.482057	0.484365	0.477245	0.474246	0.518982	0.758058	0.801354	0.527865	0.709995	0.824677	0.832417	0.858577	0.886488	0.904757	0.486984	0.493149	0.478624	0.465978	0.445013	0.4354	0.69936	0.761817	0.436258	0.737885	0.443919
0	0	0	0	0	0	0	0	0	0	0	0	0	0	0	0	0	0.469422	0.471808	0.47732	0.454568	0.443839	0.444909	0.47491	0.50788	0.504879	0.508496	0.520483	0.559695	0.515288	0.775703	0.86882	0.51093	0.417199	0.569336	0.544539	0.575166	0.641419	0.596214	0.450506	0.472515	0.722744	0.638573	0.610415	0.608481	0.507432	0.528155	0.727436	0.780254	0.490211
0	0	0	0	0	0	0	0	0	0	0	0	0	0	0	0	0.485626	0.484703	0.510456	0.50575	0.494812	0.500327	0.517665	0.506822	0.501333	0.505963	0.537583	0.526329	0.554382	0.488073	0.819689	0.528535	0.538099	0.401454	0.384619	0.420933	0.436085	0.471665	0.479886	0.466385	0.443292	0.463611	0.695808	0.563784	0.49588	0.516078	0.487876	0.531191	0.543078	0.552815
0	0	0	0	0	0	0	0	0	0	0	0	0	0	0	0	0.47802	0.546489	0.532094	0.502638	0.504339	0.525134	0.514837	0.512523	0.505766	0.530666	0.53119	0.525874	0.58012	0.885805	0.885715	0.507365	0.574907	0.516571	0.442346	0.416252	0.434259	0.428643	0.447608	0.443633	0.449406	0.423286	0.471229	0.458497	0.669405	0.693984	0.668678	0.641539	0.458754	0.440972
0	0	0	0	0	0	0	0	0	0	0	0	0	0	0	0.521989	0.546067	0.559296	0.543045	0.552477	0.537316	0.52433	0.540262	0.540283	0.513171	0.509652	0.505594	0.517667	0.575665	0.516818	0.892199	0.887814	0.502333	0.549748	0.51256	0.470734	0.489546	0.4641	0.485526	0.458646	0.439223	0.419156	0.430733	0.45892	0.449293	0.626619	0.458888	0.457439	0.486088	0.510859
0	0	0	0	0	0	0	0	0	0	0	0	0	0	0	0.530954	0.552599	0.53382	0.521818	0.552701	0.541859	0.52473	0.547688	0.508067	0.498273	0.495158	0.509006	0.511456	0.514337	0.590696	0.584347	0.486431	0.896414	0.900791	0.552327	0.553074	0.526902	0.483702	0.518413	0.537438	0.503235	0.468549	0.48906	0.470805	0.593105	0.535452	0.43456	0.420999	0.459926	0.486432
0	0	0	0	0	0	0	0	0	0	0	0	0	0	0.516227	0.516028	0.520632	0.55366	0.537789	0.53761	0.529606	0.544953	0.49119	0.489899	0.480454	0.489083	0.535946	0.53544	0.535808	0.510574	0.530097	0.59881	0.51725	0.896372	0.890108	0.512625	0.509652	0.534715	0.580994	0.572411	0.561789	0.570378	0.527902	0.570293	0.614101	0.527916	0.490789	0.505749	0.484119	0.478356
0	0	0	0	0	0	0	0	0	0	0	0	0	0	0.504619	0.494684	0.539425	0.532143	0.530968	0.525748	0.520302	0.540607	0.521747	0.489282	0.483846	0.518272	0.529133	0.535031	0.542475	0.520432	0.502828	0.523664	0.568327	0.5543	0.523348	0.906758	0.904323	0.520484	0.524733	0.529601	0.53079	0.54276	0.535255	0.538098	0.631212	0.55525	0.55955	0.52493	0.541603	0.540425
0	0	0	0	0	0	0	0	0	0	0	0	0	0	0.504069	0.541681	0.530078	0.526576	0.523537	0.514791	0.539165	0.532386	0.514698	0.529271	0.526588	0.525669	0.524465	0.522889	0.538637	0.532793	0.491338	0.500845	0.538058	0.536728	0.562251	0.592893	0.598622	0.602816	0.567235	0.568658	0.619066	0.599706	0.604984	0.565154	0.542568	0.555049	0.558157	0.557346	0.555375	0.556093
0	0	0	0	0	0	0	0	0	0	0	0	0	0	0.515934	0.532235	0.528727	0.518912	0.515956	0.537185	0.527517	0.520364	0.505808	0.528237	0.541183	0.536848	0.53254	0.512676	0.518665	0.512237	0.517641	0.509561	0.526856	0.510759	0.539813	0.539742	0.550711	0.568103	0.559944	0.562032	0.558935	0.545476	0.575922	0.533805	0.559697	0.556969	0.555598	0.559199	0.552839	0.552881
0	0	0	0	0	0	0	0	0	0	0	0	0	0	0.526136	0.522572	0.517648	0.507711	0.533584	0.525673	0.517444	0.506808	0.492834	0.519444	0.550977	0.528993	0.54185	0.518815	0.52367	0.51173	0.519094	0.535717	0.521908	0.506221	0.532407	0.535654	0.533906	0.534279	0.519662	0.528256	0.526348	0.52503	0.519345	0.522001	0.527152	0.540366	0.556818	0.554421	0.553984	0.553531
0	0	0	0	0	0	0	0	0	0	0	0	0	0	0.511207	0.505674	0.50535	0.532784	0.522505	0.517944	0.517531	0.51102	0.525012	0.529266	0.512874	0.534771	0.550889	0.514349	0.510331	0.510019	0.532303	0.511856	0.514276	0.511488	0.511685	0.510812	0.521378	0.52494	0.522695	0.535244	0.533409	0.532031	0.529904	0.531307	0.537323	0.554564	0.562446	0.564468	0.565672	0.56687
0	0	0	0	0	0	0	0	0	0	0	0	0	0	0.509427	0.491523	0.526151	0.511924	0.500077	0.507938	0.513338	0.506616	0.515644	0.541572	0.529123	0.523595	0.520284	0.508231	0.511129	0.507531	0.532262	0.516381	0.521411	0.519889	0.539033	0.540513	0.519296	0.528862	0.534043	0.562861	0.545115	0.552059	0.55809	0.557432	0.561728	0.59172	0.583934	0.563372	0.573485	0.567304
0	0	0	0	0	0	0	0	0	0	0	0	0	0	0.530848	0.490935	0.507709	0.490151	0.491361	0.498343	0.506456	0.49762	0.52881	0.527305	0.513155	0.519535	0.518487	0.50373	0.507653	0.508135	0.533494	0.539565	0.543237	0.542434	0.54297	0.544903	0.528371	0.537688	0.542934	0.548933	0.554051	0.56266	0.56631	0.569225	0.567045	0.553937	0.585623	0.600565	0.578043	0.566519
0	0	0	0	0	0	0	0	0	0	0	0	0	0	0.514254	0.509171	0.498755	0.486814	0.497734	0.500199	0.496903	0.508078	0.508641	0.521578	0.498552	0.514975	0.512497	0.507406	0.535248	0.5286	0.533742	0.538699	0.538127	0.543583	0.54963	0.527223	0.534235	0.542149	0.555699	0.566846	0.560945	0.565178	0.555579	0.562163	0.563268	0.556402	0.587912	0.576755	0.578129	0.570575
0	0	0	0	0	0	0	0	0	0	0	0	0	0	0.500955	0.490344	0.490508	0.478059	0.483339	0.498043	0.495798	0.522486	0.538522	0.507473	0.518513	0.500701	0.498619	0.51066	0.537598	0.532234	0.538955	0.542379	0.545466	0.543127	0.549439	0.534154	0.560119	0.564688	0.55581	0.574806	0.57876	0.575351	0.575666	0.577067	0.556873	0.559295	0.582947	0.569735	0.56898	0.595444
0	0	0	0	0	0	0	0	0	0	0	0	0	0	0.494797	0.482575	0.475711	0.504124	0.508674	0.494293	0.50591	0.505811	0.537138	0.521248	0.505086	0.516772	0.526922	0.518868	0.516604	0.534139	0.541381	0.540237	0.524618	0.544591	0.542918	0.559599	0.567322	0.557623	0.556551	0.563229	0.571143	0.586242	0.581999	0.574312	0.566651	0.565378	0.559428	0.564769	0.56137	0.586981
0	0	0	0	0	0	0	0	0	0	0	0	0	0	0	0.478192	0.491437	0.487988	0.513439	0.483504	0.50368	0.509893	0.515586	0.508299	0.521834	0.523016	0.527485	0.5344	0.516215	0.517983	0.52361	0.53979	0.540252	0.547639	0.552061	0.564868	0.568134	0.560056	0.564514	0.563803	0.575091	0.568862	0.573212	0.56403	0.57518	0.562355	0.588566	0.594083	0.56727	0.598188
0	0	0	0	0	0	0	0	0	0	0	0	0	0	0	0.476532	0.499614	0.507696	0.479457	0.476411	0.494715	0.492334	0.499306	0.489867	0.501051	0.512924	0.529855	0.526134	0.533866	0.516301	0.523575	0.517727	0.547464	0.54078	0.535618	0.539896	0.559009	0.562169	0.575746	0.568651	0.57038	0.581028	0.56646	0.581073	0.588765	0.586279	0.560713	0.566254	0.57078	0.570992
0	0	0	0	0	0	0	0	0	0	0	0	0	0	0	0.459379	0.488395	0.489785	0.47313	0.482875	0.494272	0.493529	0.489624	0.488505	0.500396	0.503702	0.524009	0.527792	0.510329	0.514177	0.520467	0.519298	0.526838	0.537854	0.547857	0.559595	0.562454	0.544052	0.541247	0.569412	0.578305	0.583685	0.577652	0.583552	0.559179	0.585072	0.58409	0.563594	0.566236	0.58156
0	0	0	0	0	0	0	0	0	0	0	0	0	0	0	0	0.457251	0.47796	0.487384	0.482393	0.493533	0.494885	0.484596	0.480079	0.486708	0.491636	0.493425	0.510851	0.499216	0.511011	0.526109	0.525414	0.531551	0.53372	0.557185	0.552124	0.555046	0.540785	0.542619	0.549902	0.554191	0.553027	0.573756	0.542826	0.546518	0.548165	0.544748	0.557455	0.559868	0.553652
0	0	0	0	0	0	0	0	0	0	0	0	0	0	0	0	0	0.454459	0.464193	0.474406	0.481286	0.482411	0.477514	0.475398	0.49714	0.491562	0.497801	0.488804	0.490053	0.496629	0.513794	0.511384	0.504099	0.516818	0.536308	0.537753	0.51902	0.523954	0.540039	0.55724	0.554439	0.547855	0.541003	0.534479	0.537306	0.5413	0.546924	0.549401	0.553097	0.553748
0	0	0	0	0	0	0	0	0	0	0	0	0	0	0	0	0	0	0.436794	0.453504	0.459222	0.468271	0.471856	0.47358	0.473182	0.472511	0.475984	0.480259	0.478767	0.479348	0.480339	0.487975	0.520385	0.493843	0.487054	0.494781	0.497591	0.507392	0.51744	0.517316	0.530461	0.528331	0.523305	0.523576	0.524126	0.526782	0.530509	0.531781	0.528968	0.529432
0	0	0	0	0	0	0	0	0	0	0	0	0	0	0	0	0	0	0	0.414033	0.429507	0.438295	0.443983	0.439283	0.440053	0.444968	0.449164	0.451463	0.456889	0.460702	0.460229	0.480391	0.506623	0.458719	0.478321	0.483359	0.478775	0.48814	0.493904	0.501231	0.504902	0.507855	0.511342	0.51217	0.504088	0.497888	0.502715	0.506446	0.501585	0.503655
0	0	0	0	0	0	0	0	0	0	0	0	0	0	0	0	0	0	0	0	0	0	0	0	0	0	0	0	0	0	0	0	0	0	0	0	0	0	0	0	0	0	0	0	0	0	0	0	0	0
0	0	0	0	0	0	0	0	0	0	0	0	0	0	0	0	0	0	0	0	0	0	0	0	0	0	0	0	0	0	0	0	0	0	0	0	0	0	0	0	0	0	0	0	0	0	0	0	0	0
0	0	0	0	0	0	0	0	0	0	0	0	0	0	0	0	0	0	0	0	0	0	0	0	0	0	0	0	0	0	0	0	0	0	0	0	0	0	0	0	0	0	0	0	0	0	0	0	0	0
0	0	0	0	0	0	0	0	0	0	0	0	0	0	0	0	0	0	0	0	0	0	0	0	0	0	0	0	0	0	0	0	0	0	0	0	0	0	0	0	0	0	0	0	0	0	0	0	0	0
0	0	0	0	0	0	0	0	0	0	0	0	0	0	0	0	0	0	0	0	0	0	0	0	0	0	0	0	0	0	0	0	0	0	0	0	0	0	0	0	0	0	0	0	0	0	0	0	0	0
0	0	0	0	0	0	0	0	0	0	0	0	0	0	0	0	0	0	0	0	0	0	0	0	0	0	0	0	0	0	0	0	0	0	0	0	0	0	0	0	0	0	0	0	0	0	0	0	0	0
0	0	0	0	0	0	0	0	0	0	0	0	0	0	0	0	0	0	0	0	0	0	0	0	0	0	0	0	0	0	0	0	0	0	0	0	0	0	0	0	0	0	0	0	0	0	0	0	0	0
0	0	0	0	0	0	0	0	0	0	0	0	0	0	0	0	0	0	0	0	0	0	0	0	0	0	0	0	0	0	0	0	0	0	0	0	0	0	0	0	0	0	0	0	0	0	0	0	0	0
0	0	0	0	0	0	0	0	0	0	0	0	0	0	0	0	0	0	0	0	0	0	0	0	0	0	0	0	0	0	0	0	0	0	0	0	0	0	0	0	0	0	0	0	0	0	0	0	0	0
0	0	0	0	0	0	0	0	0	0	0	0	0	0	0	0	0	0	0	0	0	0	0	0	0	0	0	0	0	0	0	0	0	0	0	0	0	0	0	0	0	0	0	0	0	0	0	0	0	0
0	0	0	0	0	0	0	0	0	0	0	0	0	0	0	0	0	0	0	0	0	0	0	0	0	0	0	0	0	0	0	0	0	0	0	0	0	0	0	0	0	0	0	0	0	0	0	0	0	0
0	0	0	0	0	0	0	0	0	0	0	0	0	0	0	0	0	0	0	0	0	0	0	0	0	0	0	0	0	0	0	0	0	0	0	0	0	0	0	0	0	0	0	0	0	0	0	0	0	0
0	0	0	0	0	0	0	0	0	0	0	0	0	0	0	0	0	0	0	0	0	0	0	0	0	0	0	0	0	0	0	0	0	0	0	0	0	0	0	0	0	0	0	0	0	0	0	0	0	0
0	0	0	0	0	0	0	0	0	0	0	0	0	0	0	0	0	0	0	0	0	0	0	0	0	0	0	0	0	0	0	0	0	0	0	0	0	0	0	0	0	0	0	0	0	0	0	0	0	0
0	0	0	0	0	0	0	0	0	0	0	0	0	0	0	0	0	0	0	0	0	0	0	0	0	0	0	0	0	0	0	0	0	0	0	0	0	0	0	0	0	0	0	0	0	0	0	0	0	0
Slice7
0	0	0	0	0	0	0	0	0	0	0	0	0	0	0	0	0	0	0	0	0	0	0	0	0	0	0	0	0	0	0	0	0	0	0	0	0	0	0	0	0	0	0	0	0	0	0	0	0	0
0	0	0	0	0	0	0	0	0	0	0	0	0	0	0	0	0	0	0	0	0	0	0	0	0	0	0	0	0	0	0	0	0	0	0	0	0	0	0	0	0	0	0	0	0	0	0	0	0	0
0	0	0	0	0	0	0	0	0	0	0	0	0	0	0	0	0	0	0	0	0	0	0	0	0	0	0	0	0	0	0	0	0	0	0	0	0	0	0	0	0	0	0	0	0	0	0	0	0	0
0	0	0	0	0	0	0	0	0	0	0	0	0	0	0	0	0	0	0	0	0	0	0	0	0	0	0	0	0	0	0	0	0	0	0	0	0	0	0	0	0	0	0	0	0	0	0	0	0	0
0	0	0	0	0	0	0	0	0	0	0	0	0	0	0	0	0	0	0	0	0	0	0	0	0	0	0	0	0	0	0	0	0	0	0	0	0	0	0	0	0	0	0	0	0	0	0	0	0	0
0	0	0	0	0	0	0	0	0	0	0	0	0	0	0	0	0	0	0	0	0	0	0	0	0	0	0	0	0	0	0	0	0	0	0	0	0	0	0	0	0	0	0	0	0	0	0	0	0	0
0	0	0	0	0	0	0	0	0	0	0	0	0	0	0	0	0	0	0	0	0	0	0	0	0	0	0	0	0	0	0	0	0	0	0	0	0	0	0	0	0	0	0	0	0	0	0	0	0	0
0	0	0	0	0	0	0	0	0	0	0	0	0	0	0	0	0	0	0	0	0	0	0	0	0	0	0	0	0	0	0	0	0	0	0	0	0	0	0	0	0	0	0	0	0	0	0	0	0	0
0	0	0	0	0	0	0	0	0	0	0	0	0	0	0	0	0	0	0	0	0	0	0	0	0	0	0	0	0	0	0	0	0	0	0	0	0	0	0	0	0	0	0	0	0	0	0	0	0	0
0	0	0	0	0	0	0	0	0	0	0	0	0	0	0	0	0	0	0	0	0	0	0	0	0	0	0	0	0	0	0	0	0	0	0	0	0	0	0	0	0	0	0	0	0	0	0	0	0	0
0	0	0	0	0	0	0	0	0	0	0	0	0	0	0	0	0	0	0	0	0	0	0	0	0	0	0	0	0	0	0	0	0	0	0	0	0	0	0	0	0	0	0	0	0	0	0	0	0	0
0	0	0	0	0	0	0	0	0	0	0	0	0	0	0	0	0	0	0	0	0	0	0	0	0	0	0	0	0	0	0	0	0	0	0	0	0	0	0	0	0	0	0	0	0	0	0	0	0	0
0	0	0	0	0	0	0	0	0	0	0	0	0	0	0	0	0	0	0	0	0	0	0	0	0	0	0	0	0	0	0	0	0	0	0	0	0	0	0	0	0	0	0	0	0	0	0	0	0	0
0	0	0	0	0	0	0	0	0	0	0	0	0	0	0	0	0	0	0	0	0	0	0	0	0	0	0	0	0	0	0	0	0	0	0	0	0	0	0	0	0	0	0	0	0	0	0	0	0	0
0	0	0	0	0	0	0	0	0	0	0	0	0	0	0	0	0	0	0	0	0	0	0	0	0	0	0	0	0	0	0	0	0	0	0	0	0	0	0	0	0	0	0	0	0	0	0	0	0	0
0	0	0	0	0	0	0	0	0	0	0	0	0	0	0	0	0	0	0	0	0	0	0	0	0	0	0	0	0	0	0	0	0	0	0	0	0	0	0	0	0	0	0	0	0	0	0	0	0	0
0	0	0	0	0	0	0	0	0	0	0	0	0	0	0	0	0	0	0	0	0	0	0	0	0	0	0	0	0	0	0	0	0	0	0	0	0	0	0	0	0	0	0	0	0	0	0	0	0	0
0	0	0	0	0	0	0	0	0	0	0	0	0	0	0	0	0	0	0	0	0	0	0	0	0	0	0	0	0	0	0	0	0	0	0	0	0	0	0	0	0	0	0	0	0	0	0	0	0	0
0	0	0	0	0	0	0	0	0	0	0	0	0	0	0	0	0	0	0	0	0	0	0	0	0	0	0	0	0	0	0	0	0	0	0	0	0	0	0	0	0	0	0	0	0	0	0	0	0	0
0	0	0	0	0	0	0	0	0	0	0	0	0	0	0	0	0	0	0	0	0	0	0	0	0	0	0	0	0	0	0	0	0	0	0	0	0	0	0	0	0	0	0	0	0	0	0	0	0	0
0	0	0	0	0	0	0	0	0	0	0	0	0	0	0	0	0	0	0	0	0	0	0	0	0	0	0	0	0	0	0	0	0	0	0	0	0	0	0	0	0	0	0	0	0	0	0	0	0	0
0	0	0	0	0	0	0	0	0	0	0	0	0	0	0	0	0	0	0	0	0	0	0	0	0	0	0	0	0	0	0	0	0	0.490033	0.504246	0.483001	0.483712	0.518338	0.525358	0.497578	0.467113	0.446654	0.43553	0.448034	0.439779	0.430993	0.444519	0.399242	0.403798	0.418711
0	0	0	0	0	0	0	0	0	0	0	0	0	0	0	0	0	0	0	0	0	0	0	0	0	0.449099	0.432012	0.421775	0.432749	0.42962	0.451895	0.486753	0.464006	0.473908	0.450443	0.466667	0.468577	0.484068	0.485443	0.48976	0.497974	0.506027	0.507177	0.470763	0.521021	0.512543	0.493062	0.49667	0.516615	0.482905
0	0	0	0	0	0	0	0	0	0	0	0	0	0	0	0	0	0	0	0	0	0.628287	0.572296	0.709918	0.503009	0.452023	0.477798	0.46895	0.453128	0.481158	0.520498	0.448692	0.45851	0.47655	0.512483	0.497858	0.489371	0.711149	0.656259	0.473452	0.485949	0.484158	0.494011	0.471722	0.473389	0.450952	0.470195	0.461821	0.453653	0.453125
0	0	0	0	0	0	0	0	0	0	0	0	0	0	0	0	0	0	0.489779	0.513373	0.542562	0.683455	0.621622	0.7949	0.492383	0.482158	0.489319	0.493077	0.478557	0.496053	0.500295	0.472879	0.437794	0.52108	0.533237	0.523752	0.500691	0.49087	0.489628	0.482796	0.466831	0.472721	0.495051	0.47953	0.465257	0.46461	0.469984	0.442347	0.427113	0.44029
0	0	0	0	0	0	0	0	0	0	0	0	0	0	0	0	0	0.48407	0.522842	0.526733	0.510151	0.636973	0.7831	0.555112	0.518611	0.486448	0.505604	0.503923	0.486342	0.562975	0.482491	0.44643	0.46744	0.525598	0.545498	0.624694	0.546632	0.540742	0.556818	0.485276	0.470259	0.482067	0.513312	0.518475	0.486289	0.458189	0.462904	0.461338	0.45122	0.467374
0	0	0	0	0	0	0	0	0	0	0	0	0	0	0	0	0	0.489103	0.522934	0.518125	0.496845	0.504841	0.496924	0.496027	0.524812	0.523117	0.523232	0.514449	0.518258	0.58655	0.504686	0.528745	0.516792	0.528866	0.568646	0.495805	0.481953	0.500819	0.517983	0.557252	0.5162	0.500104	0.461379	0.495577	0.491619	0.669774	0.688117	0.490491	0.485458	0.479428
0	0	0	0	0	0	0	0	0	0	0	0	0	0	0	0	0.490455	0.498824	0.523348	0.518167	0.50597	0.53193	0.5229	0.499269	0.493841	0.522596	0.53367	0.523767	0.526974	0.552999	0.887851	0.569538	0.471779	0.467526	0.47696	0.468781	0.48577	0.509053	0.515677	0.50977	0.538286	0.486002	0.485151	0.530772	0.46431	0.468179	0.763892	0.730501	0.483673	0.473834
0	0	0	0	0	0	0	0	0	0	0	0	0	0	0	0	0.481427	0.537312	0.53379	0.517226	0.535178	0.529767	0.560125	0.550783	0.534424	0.525658	0.533942	0.531919	0.526782	0.568425	0.534543	0.555831	0.497415	0.49302	0.490341	0.513302	0.50421	0.517348	0.529227	0.528643	0.509139	0.455745	0.458349	0.492182	0.510113	0.504508	0.601086	0.804646	0.813971	0.484398
0	0	0	0	0	0	0	0	0	0	0	0	0	0	0	0.474135	0.521462	0.555592	0.540036	0.541255	0.527063	0.521647	0.560991	0.685784	0.560061	0.515447	0.517579	0.519482	0.529172	0.60965	0.550807	0.61399	0.570209	0.550573	0.542344	0.507526	0.536031	0.546861	0.536595	0.544129	0.508711	0.4658	0.466369	0.404526	0.468651	0.509551	0.4336	0.519657	0.526255	0.454855
0	0	0	0	0	0	0	0	0	0	0	0	0	0	0	0.489168	0.538605	0.53084	0.543396	0.539512	0.534662	0.529518	0.540942	0.691956	0.613417	0.507075	0.508969	0.504297	0.503588	0.512194	0.584769	0.587679	0.647336	0.586967	0.559837	0.512172	0.534817	0.500485	0.501976	0.570585	0.529713	0.485975	0.488339	0.470176	0.485877	0.502456	0.412556	0.463857	0.41712	0.419987
0	0	0	0	0	0	0	0	0	0	0	0	0	0	0.512046	0.515709	0.513073	0.534746	0.535701	0.531684	0.530778	0.524123	0.549981	0.569745	0.565301	0.515286	0.509709	0.500826	0.517983	0.506699	0.523937	0.559145	0.60356	0.576377	0.550574	0.576417	0.569776	0.561812	0.548655	0.553332	0.553758	0.543997	0.533151	0.544544	0.545718	0.512148	0.492302	0.509771	0.483796	0.493265
0	0	0	0	0	0	0	0	0	0	0	0	0	0	0.513045	0.498681	0.528498	0.527922	0.530852	0.526746	0.523816	0.523158	0.53308	0.517305	0.524462	0.521382	0.541015	0.497912	0.533132	0.521655	0.50357	0.536392	0.551413	0.564381	0.577101	0.560269	0.546303	0.556316	0.563237	0.552725	0.548698	0.555921	0.565349	0.573967	0.547739	0.527977	0.547356	0.549983	0.548547	0.546237
0	0	0	0	0	0	0	0	0	0	0	0	0	0	0.506714	0.526469	0.522286	0.525875	0.520905	0.513906	0.511675	0.511559	0.532822	0.518508	0.528761	0.518308	0.537509	0.529951	0.525767	0.531774	0.52362	0.519371	0.535359	0.55976	0.565047	0.569138	0.577209	0.536421	0.546056	0.570653	0.572533	0.577511	0.57614	0.567464	0.550472	0.57018	0.568368	0.5665	0.55921	0.547776
0	0	0	0	0	0	0	0	0	0	0	0	0	0	0.504836	0.530229	0.523516	0.519535	0.519508	0.516768	0.50146	0.52546	0.524744	0.630195	0.609673	0.502557	0.524814	0.551041	0.530586	0.537644	0.53791	0.521228	0.533704	0.534719	0.550686	0.568856	0.584497	0.574719	0.578619	0.579429	0.579505	0.586346	0.594904	0.5684	0.555659	0.577798	0.572279	0.568321	0.56638	0.574556
0	0	0	0	0	0	0	0	0	0	0	0	0	0	0.514802	0.520077	0.5178	0.510224	0.505474	0.503359	0.491822	0.508985	0.531548	0.632601	0.626392	0.511524	0.553144	0.549806	0.53169	0.533297	0.527654	0.542594	0.539991	0.535727	0.559535	0.551599	0.575995	0.543998	0.569746	0.570282	0.551537	0.587726	0.582056	0.561621	0.569848	0.575162	0.572822	0.566696	0.558668	0.575071
0	0	0	0	0	0	0	0	0	0	0	0	0	0	0.504511	0.501451	0.502343	0.499077	0.528367	0.518619	0.518902	0.513989	0.535578	0.582621	0.521347	0.529358	0.555198	0.532063	0.529363	0.518549	0.517022	0.521344	0.528819	0.531	0.552455	0.529582	0.543173	0.552061	0.549502	0.556848	0.545141	0.539492	0.565994	0.538282	0.551727	0.599807	0.564288	0.565301	0.593537	0.578279
0	0	0	0	0	0	0	0	0	0	0	0	0	0	0.509077	0.48476	0.520614	0.510415	0.501549	0.509829	0.51281	0.518894	0.549747	0.545971	0.541052	0.513072	0.515757	0.51784	0.516483	0.541635	0.550292	0.541877	0.550013	0.547483	0.559021	0.556828	0.53545	0.546872	0.547616	0.551297	0.548615	0.551223	0.572172	0.543562	0.556771	0.557713	0.584699	0.590957	0.595406	0.601287
0	0	0	0	0	0	0	0	0	0	0	0	0	0	0.529853	0.490323	0.511984	0.490702	0.491796	0.498736	0.50515	0.515516	0.559546	0.527387	0.533054	0.504717	0.506021	0.519001	0.542359	0.518753	0.531623	0.557156	0.54751	0.543467	0.541745	0.53943	0.54337	0.548513	0.552753	0.558487	0.558225	0.564488	0.569179	0.578441	0.575776	0.559983	0.587173	0.5966	0.604466	0.597396
0	0	0	0	0	0	0	0	0	0	0	0	0	0	0.522622	0.521414	0.504261	0.500827	0.510827	0.500624	0.506789	0.516468	0.555497	0.531317	0.507961	0.526188	0.523385	0.520043	0.526456	0.524009	0.541124	0.557221	0.530882	0.538742	0.543391	0.54396	0.549039	0.55062	0.557933	0.559253	0.559886	0.560925	0.596315	0.570815	0.599997	0.594575	0.597492	0.571336	0.573	0.59108
0	0	0	0	0	0	0	0	0	0	0	0	0	0	0.515737	0.507856	0.503575	0.503719	0.499917	0.529832	0.503158	0.537771	0.523699	0.527917	0.524487	0.507205	0.508058	0.524422	0.523209	0.526114	0.542764	0.54444	0.532692	0.537991	0.542785	0.54538	0.553229	0.56021	0.561507	0.550813	0.581729	0.547108	0.546839	0.584723	0.591047	0.567628	0.568784	0.580549	0.572257	0.587851
0	0	0	0	0	0	0	0	0	0	0	0	0	0	0.503948	0.496149	0.495793	0.501251	0.524325	0.524818	0.503044	0.521244	0.522232	0.524868	0.518135	0.509031	0.523279	0.538139	0.523666	0.524529	0.544406	0.54192	0.531712	0.5321	0.535814	0.543998	0.555205	0.556252	0.552534	0.552994	0.551281	0.55511	0.555068	0.577589	0.592801	0.568991	0.568968	0.585741	0.578597	0.593518
0	0	0	0	0	0	0	0	0	0	0	0	0	0	0	0.490492	0.509019	0.494826	0.522341	0.518235	0.503019	0.507194	0.51853	0.519616	0.534698	0.524819	0.529477	0.534948	0.530388	0.53526	0.539789	0.532365	0.525618	0.538351	0.540051	0.542732	0.545711	0.544424	0.573447	0.55004	0.569112	0.574401	0.575412	0.560757	0.57588	0.564693	0.559998	0.57528	0.583486	0.56797
0	0	0	0	0	0	0	0	0	0	0	0	0	0	0	0.484444	0.496919	0.49657	0.493843	0.491078	0.500889	0.510124	0.506943	0.500989	0.519872	0.534523	0.523814	0.517543	0.528802	0.527519	0.530128	0.533707	0.542138	0.550565	0.543554	0.539861	0.543056	0.550337	0.55402	0.550663	0.550324	0.567254	0.561349	0.561741	0.561262	0.560948	0.561473	0.574774	0.575316	0.572855
0	0	0	0	0	0	0	0	0	0	0	0	0	0	0	0.501054	0.512854	0.497264	0.492928	0.501108	0.507324	0.506611	0.507075	0.503833	0.515684	0.519122	0.51667	0.516536	0.522363	0.523385	0.523821	0.538521	0.543823	0.545539	0.543398	0.541204	0.544975	0.554396	0.546766	0.548169	0.555365	0.559186	0.556238	0.560884	0.561244	0.565277	0.568053	0.566993	0.565119	0.555256
0	0	0	0	0	0	0	0	0	0	0	0	0	0	0	0	0.503215	0.482328	0.482255	0.497373	0.504698	0.507492	0.505266	0.49866	0.503281	0.508698	0.512809	0.511926	0.523327	0.527018	0.517435	0.522182	0.524236	0.529689	0.546874	0.540156	0.542785	0.548646	0.542403	0.547405	0.552487	0.553103	0.551504	0.548739	0.550821	0.554055	0.548069	0.556979	0.558548	0.555759
0	0	0	0	0	0	0	0	0	0	0	0	0	0	0	0	0	0.463375	0.478191	0.481552	0.493833	0.4973	0.491679	0.487824	0.494586	0.512747	0.516061	0.508628	0.514852	0.522148	0.506224	0.502691	0.522702	0.535318	0.543338	0.536807	0.537229	0.539196	0.54203	0.54524	0.539031	0.538602	0.540486	0.539901	0.543941	0.549695	0.554196	0.553515	0.554563	0.559818
0	0	0	0	0	0	0	0	0	0	0	0	0	0	0	0	0	0	0.449898	0.458636	0.469259	0.476767	0.478885	0.489757	0.496838	0.485891	0.484607	0.492223	0.49398	0.495162	0.495224	0.501204	0.514573	0.526765	0.516368	0.509693	0.510372	0.513187	0.512531	0.510504	0.510983	0.515494	0.520673	0.520971	0.530981	0.533733	0.537088	0.53646	0.537926	0.536023
0	0	0	0	0	0	0	0	0	0	0	0	0	0	0	0	0	0	0	0.423966	0.436072	0.444056	0.45125	0.466008	0.464055	0.452351	0.453457	0.45687	0.460935	0.467974	0.473317	0.481812	0.485826	0.48096	0.488134	0.485866	0.48355	0.487926	0.489076	0.492859	0.504957	0.506522	0.508795	0.50739	0.507177	0.505793	0.513901	0.515563	0.515669	0.510983
0	0	0	0	0	0	0	0	0	0	0	0	0	0	0	0	0	0	0	0	0	0	0	0	0	0	0	0	0	0	0	0	0	0	0	0	0	0	0	0	0	0	0	0	0	0	0	0	0	0
0	0	0	0	0	0	0	0	0	0	0	0	0	0	0	0	0	0	0	0	0	0	0	0	0	0	0	0	0	0	0	0	0	0	0	0	0	0	0	0	0	0	0	0	0	0	0	0	0	0
0	0	0	0	0	0	0	0	0	0	0	0	0	0	0	0	0	0	0	0	0	0	0	0	0	0	0	0	0	0	0	0	0	0	0	0	0	0	0	0	0	0	0	0	0	0	0	0	0	0
0	0	0	0	0	0	0	0	0	0	0	0	0	0	0	0	0	0	0	0	0	0	0	0	0	0	0	0	0	0	0	0	0	0	0	0	0	0	0	0	0	0	0	0	0	0	0	0	0	0
0	0	0	0	0	0	0	0	0	0	0	0	0	0	0	0	0	0	0	0	0	0	0	0	0	0	0	0	0	0	0	0	0	0	0	0	0	0	0	0	0	0	0	0	0	0	0	0	0	0
0	0	0	0	0	0	0	0	0	0	0	0	0	0	0	0	0	0	0	0	0	0	0	0	0	0	0	0	0	0	0	0	0	0	0	0	0	0	0	0	0	0	0	0	0	0	0	0	0	0
0	0	0	0	0	0	0	0	0	0	0	0	0	0	0	0	0	0	0	0	0	0	0	0	0	0	0	0	0	0	0	0	0	0	0	0	0	0	0	0	0	0	0	0	0	0	0	0	0	0
0	0	0	0	0	0	0	0	0	0	0	0	0	0	0	0	0	0	0	0	0	0	0	0	0	0	0	0	0	0	0	0	0	0	0	0	0	0	0	0	0	0	0	0	0	0	0	0	0	0
0	0	0	0	0	0	0	0	0	0	0	0	0	0	0	0	0	0	0	0	0	0	0	0	0	0	0	0	0	0	0	0	0	0	0	0	0	0	0	0	0	0	0	0	0	0	0	0	0	0
0	0	0	0	0	0	0	0	0	0	0	0	0	0	0	0	0	0	0	0	0	0	0	0	0	0	0	0	0	0	0	0	0	0	0	0	0	0	0	0	0	0	0	0	0	0	0	0	0	0
0	0	0	0	0	0	0	0	0	0	0	0	0	0	0	0	0	0	0	0	0	0	0	0	0	0	0	0	0	0	0	0	0	0	0	0	0	0	0	0	0	0	0	0	0	0	0	0	0	0
0	0	0	0	0	0	0	0	0	0	0	0	0	0	0	0	0	0	0	0	0	0	0	0	0	0	0	0	0	0	0	0	0	0	0	0	0	0	0	0	0	0	0	0	0	0	0	0	0	0
0	0	0	0	0	0	0	0	0	0	0	0	0	0	0	0	0	0	0	0	0	0	0	0	0	0	0	0	0	0	0	0	0	0	0	0	0	0	0	0	0	0	0	0	0	0	0	0	0	0
0	0	0	0	0	0	0	0	0	0	0	0	0	0	0	0	0	0	0	0	0	0	0	0	0	0	0	0	0	0	0	0	0	0	0	0	0	0	0	0	0	0	0	0	0	0	0	0	0	0
0	0	0	0	0	0	0	0	0	0	0	0	0	0	0	0	0	0	0	0	0	0	0	0	0	0	0	0	0	0	0	0	0	0	0	0	0	0	0	0	0	0	0	0	0	0	0	0	0	0
Slice8
0	0	0	0	0	0	0	0	0	0	0	0	0	0	0	0	0	0	0	0	0	0	0	0	0	0	0	0	0	0	0	0	0	0	0	0	0	0	0	0	0	0	0	0	0	0	0	0	0	0
0	0	0	0	0	0	0	0	0	0	0	0	0	0	0	0	0	0	0	0	0	0	0	0	0	0	0	0	0	0	0	0	0	0	0	0	0	0	0	0	0	0	0	0	0	0	0	0	0	0
0	0	0	0	0	0	0	0	0	0	0	0	0	0	0	0	0	0	0	0	0	0	0	0	0	0	0	0	0	0	0	0	0	0	0	0	0	0	0	0	0	0	0	0	0	0	0	0	0	0
0	0	0	0	0	0	0	0	0	0	0	0	0	0	0	0	0	0	0	0	0	0	0	0	0	0	0	0	0	0	0	0	0	0	0	0	0	0	0	0	0	0	0	0	0	0	0	0	0	0
0	0	0	0	0	0	0	0	0	0	0	0	0	0	0	0	0	0	0	0	0	0	0	0	0	0	0	0	0	0	0	0	0	0	0	0	0	0	0	0	0	0	0	0	0	0	0	0	0	0
0	0	0	0	0	0	0	0	0	0	0	0	0	0	0	0	0	0	0	0	0	0	0	0	0	0	0	0	0	0	0	0	0	0	0	0	0	0	0	0	0	0	0	0	0	0	0	0	0	0
0	0	0	0	0	0	0	0	0	0	0	0	0	0	0	0	0	0	0	0	0	0	0	0	0	0	0	0	0	0	0	0	0	0	0	0	0	0	0	0	0	0	0	0	0	0	0	0	0	0
0	0	0	0	0	0	0	0	0	0	0	0	0	0	0	0	0	0	0	0	0	0	0	0	0	0	0	0	0	0	0	0	0	0	0	0	0	0	0	0	0	0	0	0	0	0	0	0	0	0
0	0	0	0	0	0	0	0	0	0	0	0	0	0	0	0	0	0	0	0	0	0	0	0	0	0	0	0	0	0	0	0	0	0	0	0	0	0	0	0	0	0	0	0	0	0	0	0	0	0
0	0	0	0	0	0	0	0	0	0	0	0	0	0	0	0	0	0	0	0	0	0	0	0	0	0	0	0	0	0	0	0	0	0	0	0	0	0	0	0	0	0	0	0	0	0	0	0	0	0
0	0	0	0	0	0	0	0	0	0	0	0	0	0	0	0	0	0	0	0	0	0	0	0	0	0	0	0	0	0	0	0	0	0	0	0	0	0	0	0	0	0	0	0	0	0	0	0	0	0
0	0	0	0	0	0	0	0	0	0	0	0	0	0	0	0	0	0	0	0	0	0	0	0	0	0	0	0	0	0	0	0	0	0	0	0	0	0	0	0	0	0	0	0	0	0	0	0	0	0
0	0	0	0	0	0	0	0	0	0	0	0	0	0	0	0	0	0	0	0	0	0	0	0	0	0	0	0	0	0	0	0	0	0	0	0	0	0	0	0	0	0	0	0	0	0	0	0	0	0
0	0	0	0	0	0	0	0	0	0	0	0	0	0	0	0	0	0	0	0	0	0	0	0	0	0	0	0	0	0	0	0	0	0	0	0	0	0	0	0	0	0	0	0	0	0	0	0	0	0
0	0	0	0	0	0	0	0	0	0	0	0	0	0	0	0	0	0	0	0	0	0	0	0	0	0	0	0	0	0	0	0	0	0	0	0	0	0	0	0	0	0	0	0	0	0	0	0	0	0
0	0	0	0	0	0	0	0	0	0	0	0	0	0	0	0	0	0	0	0	0	0	0	0	0	0	0	0	0	0	0	0	0	0	0	0	0	0	0	0	0	0	0	0	0	0	0	0	0	0
0	0	0	0	0	0	0	0	0	0	0	0	0	0	0	0	0	0	0	0	0	0	0	0	0	0	0	0	0	0	0	0	0	0	0	0	0	0	0	0	0	0	0	0	0	0	0	0	0	0
0	0	0	0	0	0	0	0	0	0	0	0	0	0	0	0	0	0	0	0	0	0	0	0	0	0	0	0	0	0	0	0	0	0	0	0	0	0	0	0	0	0	0	0	0	0	0	0	0	0
0	0	0	0	0	0	0	0	0	0	0	0	0	0	0	0	0	0	0	0	0	0	0	0	0	0	0	0	0	0	0	0	0	0	0	0	0	0	0	0	0	0	0	0	0	0	0	0	0	0
0	0	0	0	0	0	0	0	0	0	0	0	0	0	0	0	0	0	0	0	0	0	0	0	0	0	0	0	0	0	0	0	0	0	0	0	0	0	0	0	0	0	0	0	0	0	0	0	0	0
0	0	0	0	0	0	0	0	0	0	0	0	0	0	0	0	0	0	0	0	0	0	0	0	0	0	0	0	0	0	0	0	0	0	0	0	0	0	0	0	0	0	0	0	0	0	0	0	0	0
0	0	0	0	0	0	0	0	0	0	0	0	0	0	0	0	0	0	0	0	0	0	0	0	0	0	0	0	0	0	0	0	0	0.56083	0.556362	0.522044	0.503825	0.552414	0.55674	0.47636	0.491655	0.485115	0.425845	0.410178	0.41548	0.416035	0.389592	0.393541	0.400179	0.395908
0	0	0	0	0	0	0	0	0	0	0	0	0	0	0	0	0	0	0	0	0	0	0	0	0	0.441546	0.44595	0.453463	0.455915	0.450158	0.420588	0.474675	0.535639	0.521976	0.476697	0.472297	0.495796	0.500207	0.513182	0.55203	0.538545	0.57542	0.530486	0.509823	0.505401	0.487458	0.486752	0.494999	0.513499	0.643765
0	0	0	0	0	0	0	0	0	0	0	0	0	0	0	0	0	0	0	0	0	0.388501	0.444034	0.446659	0.434236	0.466693	0.513964	0.496656	0.475159	0.471882	0.473263	0.525667	0.489599	0.488788	0.497102	0.488571	0.495919	0.797053	0.499438	0.517492	0.537942	0.522747	0.52839	0.495865	0.489896	0.468307	0.47855	0.461862	0.498763	0.502171
0	0	0	0	0	0	0	0	0	0	0	0	0	0	0	0	0	0	0.469691	0.459733	0.423732	0.41832	0.459246	0.489395	0.467675	0.471487	0.493609	0.489159	0.493129	0.51156	0.560003	0.503308	0.452753	0.478843	0.516345	0.505297	0.549007	0.797198	0.796979	0.815777	0.848006	0.496933	0.5309	0.53029	0.507486	0.508888	0.494226	0.487177	0.455756	0.475904
0	0	0	0	0	0	0	0	0	0	0	0	0	0	0	0	0	0.474959	0.498987	0.479636	0.44616	0.429353	0.460659	0.550615	0.51917	0.491584	0.502234	0.50884	0.506477	0.550637	0.644247	0.48956	0.474975	0.496789	0.540934	0.661525	0.535556	0.519588	0.508629	0.50965	0.577546	0.838285	0.601125	0.552513	0.529112	0.479357	0.470257	0.497491	0.503739	0.501289
0	0	0	0	0	0	0	0	0	0	0	0	0	0	0	0	0	0.481295	0.485072	0.508309	0.493736	0.483064	0.488603	0.524347	0.522706	0.525138	0.51983	0.516586	0.535231	0.60305	0.652102	0.541679	0.53517	0.574087	0.569442	0.512168	0.498646	0.508691	0.520373	0.512322	0.532207	0.580506	0.674248	0.491426	0.496252	0.478224	0.517029	0.499402	0.700448	0.531277
0	0	0	0	0	0	0	0	0	0	0	0	0	0	0	0	0.480162	0.48761	0.494287	0.492783	0.518204	0.513841	0.513488	0.536208	0.526622	0.522177	0.5239	0.523674	0.515152	0.603096	0.621712	0.498882	0.456526	0.480888	0.504592	0.50591	0.532188	0.543924	0.584461	0.569063	0.561097	0.517153	0.476627	0.513425	0.520663	0.496791	0.4953	0.525797	0.641029	0.846633
0	0	0	0	0	0	0	0	0	0	0	0	0	0	0	0	0.469726	0.506809	0.517309	0.523877	0.515935	0.523443	0.534753	0.567289	0.542628	0.521709	0.530881	0.532807	0.518799	0.559577	0.582585	0.486869	0.48628	0.51609	0.531358	0.532081	0.550489	0.568048	0.580759	0.596857	0.576965	0.543997	0.476132	0.448492	0.428816	0.477984	0.511871	0.588576	0.6	0.647281
0	0	0	0	0	0	0	0	0	0	0	0	0	0	0	0.513438	0.499912	0.503472	0.517993	0.515396	0.510824	0.518345	0.542335	0.815186	0.541095	0.510438	0.52576	0.53215	0.519389	0.510157	0.517182	0.528539	0.519662	0.518514	0.514174	0.543203	0.544888	0.558897	0.581496	0.606145	0.574531	0.525857	0.50145	0.420601	0.441692	0.48379	0.468043	0.529969	0.513771	0.456373
0	0	0	0	0	0	0	0	0	0	0	0	0	0	0	0.510722	0.505065	0.508988	0.52288	0.520573	0.518863	0.521948	0.561092	0.834155	0.778796	0.603375	0.514641	0.501418	0.503257	0.513929	0.508837	0.526938	0.548743	0.528302	0.511672	0.523472	0.517387	0.536296	0.537691	0.597076	0.537157	0.516817	0.502885	0.455609	0.479711	0.50844	0.425022	0.448831	0.446113	0.39967
0	0	0	0	0	0	0	0	0	0	0	0	0	0	0.516855	0.512527	0.507693	0.523308	0.52432	0.521512	0.519077	0.524113	0.544184	0.558349	0.682396	0.662235	0.540993	0.493117	0.502159	0.514933	0.51076	0.512668	0.53718	0.548801	0.562345	0.555078	0.538442	0.534343	0.527468	0.5499	0.540299	0.529077	0.528803	0.518841	0.528297	0.518514	0.471282	0.476063	0.485774	0.489806
0	0	0	0	0	0	0	0	0	0	0	0	0	0	0.514248	0.50291	0.500658	0.51426	0.516186	0.51389	0.514046	0.518248	0.542818	0.569421	0.65592	0.623073	0.571087	0.512756	0.511248	0.529053	0.526608	0.520006	0.527988	0.547491	0.548216	0.572808	0.601026	0.612109	0.595452	0.562484	0.584129	0.575025	0.558905	0.548606	0.538189	0.525418	0.527554	0.531623	0.532649	0.558166
0	0	0	0	0	0	0	0	0	0	0	0	0	0	0.507383	0.501895	0.502216	0.506371	0.511299	0.515858	0.541148	0.531445	0.549558	0.566826	0.589096	0.547173	0.535341	0.566477	0.537614	0.544017	0.547816	0.541972	0.532917	0.548095	0.552455	0.584032	0.591703	0.631363	0.642286	0.639243	0.613462	0.617709	0.612613	0.600652	0.585648	0.57315	0.567205	0.56208	0.58362	0.573458
0	0	0	0	0	0	0	0	0	0	0	0	0	0	0.496859	0.50599	0.505065	0.505306	0.518197	0.519353	0.53499	0.537963	0.552384	0.767907	0.713565	0.527452	0.515234	0.556006	0.556012	0.558211	0.549896	0.537367	0.525024	0.536785	0.569168	0.581909	0.580784	0.591221	0.623723	0.633114	0.638044	0.639951	0.637214	0.606293	0.632043	0.62557	0.597172	0.580895	0.595395	0.585126
0	0	0	0	0	0	0	0	0	0	0	0	0	0	0.493284	0.499664	0.502169	0.498819	0.539842	0.536349	0.528131	0.527107	0.554877	0.757306	0.687283	0.516803	0.507563	0.541653	0.555522	0.550801	0.537119	0.550274	0.547209	0.543165	0.55288	0.563991	0.572253	0.573101	0.56163	0.565357	0.565992	0.566126	0.566582	0.596519	0.604261	0.625914	0.597301	0.603175	0.584998	0.631866
0	0	0	0	0	0	0	0	0	0	0	0	0	0	0.487148	0.487754	0.488197	0.527671	0.527907	0.524796	0.514665	0.535019	0.566405	0.621531	0.56137	0.517101	0.533615	0.545958	0.54544	0.536973	0.528401	0.529765	0.545165	0.557867	0.561639	0.567911	0.543403	0.545319	0.542439	0.542819	0.55492	0.589907	0.582828	0.586069	0.593619	0.614214	0.580825	0.594915	0.608247	0.628343
0	0	0	0	0	0	0	0	0	0	0	0	0	0	0.482018	0.475337	0.508731	0.501392	0.50872	0.514602	0.501256	0.533161	0.550592	0.572825	0.533502	0.519401	0.54612	0.541702	0.564191	0.561796	0.532058	0.545283	0.56741	0.560949	0.542115	0.540936	0.536028	0.547955	0.556412	0.559014	0.554944	0.550887	0.575864	0.57666	0.559051	0.598646	0.599136	0.591674	0.599658	0.621474
0	0	0	0	0	0	0	0	0	0	0	0	0	0	0.518298	0.506151	0.492746	0.520397	0.490674	0.500069	0.504809	0.510552	0.535185	0.531517	0.530043	0.529596	0.537212	0.554844	0.555757	0.552747	0.542739	0.572782	0.569954	0.548974	0.550112	0.572046	0.5775	0.550236	0.556661	0.563363	0.556482	0.554167	0.585044	0.594094	0.573586	0.572565	0.599233	0.590423	0.585792	0.58405
0	0	0	0	0	0	0	0	0	0	0	0	0	0	0.511014	0.502432	0.523404	0.528188	0.51541	0.488836	0.50432	0.514294	0.523338	0.552614	0.53221	0.534637	0.538878	0.524017	0.526654	0.524074	0.546909	0.60918	0.567753	0.543173	0.546614	0.549824	0.555603	0.556023	0.557738	0.560597	0.55894	0.557785	0.598245	0.573332	0.603398	0.596821	0.598623	0.602521	0.604188	0.589931
0	0	0	0	0	0	0	0	0	0	0	0	0	0	0.537388	0.525171	0.490043	0.52443	0.543149	0.490411	0.498034	0.508579	0.520277	0.532268	0.524916	0.546086	0.540102	0.52383	0.526135	0.522125	0.543358	0.543281	0.531358	0.541661	0.549133	0.55071	0.5571	0.560013	0.556664	0.553224	0.551826	0.553366	0.561016	0.565274	0.595477	0.561518	0.567947	0.582199	0.61096	0.596724
0	0	0	0	0	0	0	0	0	0	0	0	0	0	0.523503	0.515137	0.523815	0.529163	0.518271	0.518433	0.494732	0.50371	0.509816	0.510244	0.519036	0.512552	0.539478	0.525529	0.52234	0.523099	0.542951	0.538795	0.528713	0.537682	0.539737	0.539635	0.550528	0.55665	0.555527	0.557254	0.553333	0.552216	0.55769	0.590082	0.59304	0.563212	0.575014	0.628336	0.620365	0.604071
0	0	0	0	0	0	0	0	0	0	0	0	0	0	0	0.511241	0.514686	0.522023	0.518645	0.491106	0.495543	0.504196	0.49881	0.501259	0.522207	0.523697	0.509276	0.52252	0.527145	0.53274	0.534575	0.530117	0.530124	0.540605	0.54163	0.537534	0.543964	0.551071	0.552038	0.555771	0.568243	0.557987	0.561983	0.562213	0.595136	0.561741	0.595394	0.610784	0.618669	0.609683
0	0	0	0	0	0	0	0	0	0	0	0	0	0	0	0.502361	0.49629	0.491999	0.483728	0.492034	0.499042	0.503492	0.496555	0.525486	0.526585	0.527809	0.502097	0.497102	0.512491	0.517383	0.519839	0.528502	0.541678	0.545107	0.541605	0.544857	0.544481	0.552732	0.5527	0.550716	0.565383	0.560016	0.553544	0.560981	0.562748	0.561815	0.56486	0.574434	0.576503	0.58813
0	0	0	0	0	0	0	0	0	0	0	0	0	0	0	0.492334	0.5149	0.501906	0.514501	0.50278	0.502964	0.512555	0.514233	0.515974	0.532687	0.517778	0.507844	0.498253	0.510882	0.519449	0.520294	0.539473	0.545844	0.537154	0.54332	0.539655	0.541287	0.546127	0.549106	0.546054	0.555272	0.563475	0.560679	0.564096	0.566412	0.564128	0.571685	0.570491	0.563676	0.573548
0	0	0	0	0	0	0	0	0	0	0	0	0	0	0	0	0.49417	0.484093	0.510303	0.493386	0.495684	0.507062	0.515934	0.515628	0.50142	0.504061	0.513124	0.505352	0.526036	0.537254	0.524228	0.5312	0.531454	0.535922	0.534123	0.543295	0.534775	0.541571	0.542072	0.544418	0.54417	0.554111	0.555523	0.555352	0.551121	0.548774	0.548525	0.559013	0.559707	0.562813
0	0	0	0	0	0	0	0	0	0	0	0	0	0	0	0	0	0.491187	0.477641	0.476416	0.483872	0.489117	0.499575	0.4902	0.499098	0.510968	0.52215	0.514974	0.529297	0.53696	0.515943	0.517348	0.529485	0.537178	0.533164	0.544157	0.531027	0.535981	0.537449	0.533576	0.53072	0.538594	0.543688	0.54163	0.542164	0.544877	0.551282	0.553358	0.551296	0.555981
0	0	0	0	0	0	0	0	0	0	0	0	0	0	0	0	0	0	0.452268	0.456181	0.461607	0.470591	0.468519	0.481539	0.518683	0.478605	0.492238	0.498001	0.492034	0.48824	0.489575	0.498769	0.511582	0.520024	0.51858	0.51697	0.514448	0.514713	0.5133	0.513335	0.51298	0.514986	0.51958	0.524489	0.531039	0.535341	0.539191	0.540635	0.531737	0.531585
0	0	0	0	0	0	0	0	0	0	0	0	0	0	0	0	0	0	0	0.427364	0.435762	0.438429	0.447531	0.474033	0.475227	0.46603	0.457488	0.457796	0.452298	0.456905	0.463935	0.467372	0.472036	0.475176	0.483754	0.484958	0.483661	0.485455	0.490365	0.497312	0.50204	0.504653	0.50253	0.503581	0.514053	0.508854	0.510424	0.518864	0.520852	0.516618
0	0	0	0	0	0	0	0	0	0	0	0	0	0	0	0	0	0	0	0	0	0	0	0	0	0	0	0	0	0	0	0	0	0	0	0	0	0	0	0	0	0	0	0	0	0	0	0	0	0
0	0	0	0	0	0	0	0	0	0	0	0	0	0	0	0	0	0	0	0	0	0	0	0	0	0	0	0	0	0	0	0	0	0	0	0	0	0	0	0	0	0	0	0	0	0	0	0	0	0
0	0	0	0	0	0	0	0	0	0	0	0	0	0	0	0	0	0	0	0	0	0	0	0	0	0	0	0	0	0	0	0	0	0	0	0	0	0	0	0	0	0	0	0	0	0	0	0	0	0
0	0	0	0	0	0	0	0	0	0	0	0	0	0	0	0	0	0	0	0	0	0	0	0	0	0	0	0	0	0	0	0	0	0	0	0	0	0	0	0	0	0	0	0	0	0	0	0	0	0
0	0	0	0	0	0	0	0	0	0	0	0	0	0	0	0	0	0	0	0	0	0	0	0	0	0	0	0	0	0	0	0	0	0	0	0	0	0	0	0	0	0	0	0	0	0	0	0	0	0
0	0	0	0	0	0	0	0	0	0	0	0	0	0	0	0	0	0	0	0	0	0	0	0	0	0	0	0	0	0	0	0	0	0	0	0	0	0	0	0	0	0	0	0	0	0	0	0	0	0
0	0	0	0	0	0	0	0	0	0	0	0	0	0	0	0	0	0	0	0	0	0	0	0	0	0	0	0	0	0	0	0	0	0	0	0	0	0	0	0	0	0	0	0	0	0	0	0	0	0
0	0	0	0	0	0	0	0	0	0	0	0	0	0	0	0	0	0	0	0	0	0	0	0	0	0	0	0	0	0	0	0	0	0	0	0	0	0	0	0	0	0	0	0	0	0	0	0	0	0
0	0	0	0	0	0	0	0	0	0	0	0	0	0	0	0	0	0	0	0	0	0	0	0	0	0	0	0	0	0	0	0	0	0	0	0	0	0	0	0	0	0	0	0	0	0	0	0	0	0
0	0	0	0	0	0	0	0	0	0	0	0	0	0	0	0	0	0	0	0	0	0	0	0	0	0	0	0	0	0	0	0	0	0	0	0	0	0	0	0	0	0	0	0	0	0	0	0	0	0
0	0	0	0	0	0	0	0	0	0	0	0	0	0	0	0	0	0	0	0	0	0	0	0	0	0	0	0	0	0	0	0	0	0	0	0	0	0	0	0	0	0	0	0	0	0	0	0	0	0
0	0	0	0	0	0	0	0	0	0	0	0	0	0	0	0	0	0	0	0	0	0	0	0	0	0	0	0	0	0	0	0	0	0	0	0	0	0	0	0	0	0	0	0	0	0	0	0	0	0
0	0	0	0	0	0	0	0	0	0	0	0	0	0	0	0	0	0	0	0	0	0	0	0	0	0	0	0	0	0	0	0	0	0	0	0	0	0	0	0	0	0	0	0	0	0	0	0	0	0
0	0	0	0	0	0	0	0	0	0	0	0	0	0	0	0	0	0	0	0	0	0	0	0	0	0	0	0	0	0	0	0	0	0	0	0	0	0	0	0	0	0	0	0	0	0	0	0	0	0
0	0	0	0	0	0	0	0	0	0	0	0	0	0	0	0	0	0	0	0	0	0	0	0	0	0	0	0	0	0	0	0	0	0	0	0	0	0	0	0	0	0	0	0	0	0	0	0	0	0
Slice9
0	0	0	0	0	0	0	0	0	0	0	0	0	0	0	0	0	0	0	0	0	0	0	0	0	0	0	0	0	0	0	0	0	0	0	0	0	0	0	0	0	0	0	0	0	0	0	0	0	0
0	0	0	0	0	0	0	0	0	0	0	0	0	0	0	0	0	0	0	0	0	0	0	0	0	0	0	0	0	0	0	0	0	0	0	0	0	0	0	0	0	0	0	0	0	0	0	0	0	0
0	0	0	0	0	0	0	0	0	0	0	0	0	0	0	0	0	0	0	0	0	0	0	0	0	0	0	0	0	0	0	0	0	0	0	0	0	0	0	0	0	0	0	0	0	0	0	0	0	0
0	0	0	0	0	0	0	0	0	0	0	0	0	0	0	0	0	0	0	0	0	0	0	0	0	0	0	0	0	0	0	0	0	0	0	0	0	0	0	0	0	0	0	0	0	0	0	0	0	0
0	0	0	0	0	0	0	0	0	0	0	0	0	0	0	0	0	0	0	0	0	0	0	0	0	0	0	0	0	0	0	0	0	0	0	0	0	0	0	0	0	0	0	0	0	0	0	0	0	0
0	0	0	0	0	0	0	0	0	0	0	0	0	0	0	0	0	0	0	0	0	0	0	0	0	0	0	0	0	0	0	0	0	0	0	0	0	0	0	0	0	0	0	0	0	0	0	0	0	0
0	0	0	0	0	0	0	0	0	0	0	0	0	0	0	0	0	0	0	0	0	0	0	0	0	0	0	0	0	0	0	0	0	0	0	0	0	0	0	0	0	0	0	0	0	0	0	0	0	0
0	0	0	0	0	0	0	0	0	0	0	0	0	0	0	0	0	0	0	0	0	0	0	0	0	0	0	0	0	0	0	0	0	0	0	0	0	0	0	0	0	0	0	0	0	0	0	0	0	0
0	0	0	0	0	0	0	0	0	0	0	0	0	0	0	0	0	0	0	0	0	0	0	0	0	0	0	0	0	0	0	0	0	0	0	0	0	0	0	0	0	0	0	0	0	0	0	0	0	0
0	0	0	0	0	0	0	0	0	0	0	0	0	0	0	0	0	0	0	0	0	0	0	0	0	0	0	0	0	0	0	0	0	0	0	0	0	0	0	0	0	0	0	0	0	0	0	0	0	0
0	0	0	0	0	0	0	0	0	0	0	0	0	0	0	0	0	0	0	0	0	0	0	0	0	0	0	0	0	0	0	0	0	0	0	0	0	0	0	0	0	0	0	0	0	0	0	0	0	0
0	0	0	0	0	0	0	0	0	0	0	0	0	0	0	0	0	0	0	0	0	0	0	0	0	0	0	0	0	0	0	0	0	0	0	0	0	0	0	0	0	0	0	0	0	0	0	0	0	0
0	0	0	0	0	0	0	0	0	0	0	0	0	0	0	0	0	0	0	0	0	0	0	0	0	0	0	0	0	0	0	0	0	0	0	0	0	0	0	0	0	0	0	0	0	0	0	0	0	0
0	0	0	0	0	0	0	0	0	0	0	0	0	0	0	0	0	0	0	0	0	0	0	0	0	0	0	0	0	0	0	0	0	0	0	0	0	0	0	0	0	0	0	0	0	0	0	0	0	0
0	0	0	0	0	0	0	0	0	0	0	0	0	0	0	0	0	0	0	0	0	0	0	0	0	0	0	0	0	0	0	0	0	0	0	0	0	0	0	0	0	0	0	0	0	0	0	0	0	0
0	0	0	0	0	0	0	0	0	0	0	0	0	0	0	0	0	0	0	0	0	0	0	0	0	0	0	0	0	0	0	0	0	0	0	0	0	0	0	0	0	0	0	0	0	0	0	0	0	0
0	0	0	0	0	0	0	0	0	0	0	0	0	0	0	0	0	0	0	0	0	0	0	0	0	0	0	0	0	0	0	0	0	0	0	0	0	0	0	0	0	0	0	0	0	0	0	0	0	0
0	0	0	0	0	0	0	0	0	0	0	0	0	0	0	0	0	0	0	0	0	0	0	0	0	0	0	0	0	0	0	0	0	0	0	0	0	0	0	0	0	0	0	0	0	0	0	0	0	0
0	0	0	0	0	0	0	0	0	0	0	0	0	0	0	0	0	0	0	0	0	0	0	0	0	0	0	0	0	0	0	0	0	0	0	0	0	0	0	0	0	0	0	0	0	0	0	0	0	0
0	0	0	0	0	0	0	0	0	0	0	0	0	0	0	0	0	0	0	0	0	0	0	0	0	0	0	0	0	0	0	0	0	0	0	0	0	0	0	0	0	0	0	0	0	0	0	0	0	0
0	0	0	0	0	0	0	0	0	0	0	0	0	0	0	0	0	0	0	0	0	0	0	0	0	0	0	0	0	0	0	0	0	0	0	0	0	0	0	0	0	0	0	0	0	0	0	0	0	0
0	0	0	0	0	0	0	0	0	0	0	0	0	0	0	0	0	0	0	0	0	0	0	0	0	0	0	0	0	0	0	0	0	0.51166	0.541054	0.49936	0.50766	0.504312	0.488277	0.481138	0.485454	0.473308	0.461362	0.444834	0.422536	0.414431	0.401169	0.398543	0.427946	0.436042
0	0	0	0	0	0	0	0	0	0	0	0	0	0	0	0	0	0	0	0	0	0	0	0	0	0.46447	0.47738	0.473416	0.468589	0.462732	0.427699	0.447136	0.533094	0.474983	0.43426	0.428277	0.428681	0.46882	0.482695	0.493179	0.525013	0.533926	0.502108	0.505108	0.499323	0.486405	0.480293	0.475596	0.493709	0.533425
0	0	0	0	0	0	0	0	0	0	0	0	0	0	0	0	0	0	0	0	0	0.45039	0.442702	0.446166	0.469477	0.512473	0.521027	0.497485	0.474047	0.466959	0.472621	0.47866	0.543321	0.4562	0.45651	0.458338	0.465452	0.463018	0.468985	0.489226	0.505164	0.500807	0.489595	0.490292	0.46317	0.47121	0.466684	0.469809	0.497891	0.528663
0	0	0	0	0	0	0	0	0	0	0	0	0	0	0	0	0	0	0.494002	0.489271	0.454095	0.437877	0.458641	0.471788	0.508004	0.511735	0.518422	0.510309	0.477263	0.481835	0.512066	0.547636	0.464163	0.44433	0.464251	0.449956	0.44954	0.501427	0.658586	0.626407	0.655527	0.868079	0.470298	0.510333	0.514549	0.474087	0.465866	0.458372	0.45819	0.455919
0	0	0	0	0	0	0	0	0	0	0	0	0	0	0	0	0	0.511316	0.501068	0.506094	0.473799	0.453687	0.460864	0.518102	0.521002	0.493704	0.501896	0.505751	0.494911	0.49455	0.516071	0.57881	0.507447	0.477177	0.489669	0.495476	0.639693	0.563023	0.525529	0.513939	0.487242	0.597003	0.805146	0.785154	0.47424	0.471467	0.772044	0.770822	0.795462	0.482217
0	0	0	0	0	0	0	0	0	0	0	0	0	0	0	0	0	0.526785	0.510043	0.497579	0.50653	0.500478	0.502403	0.546669	0.547343	0.532393	0.518491	0.513366	0.517883	0.533393	0.54921	0.535357	0.529044	0.572549	0.612095	0.57276	0.572281	0.537053	0.539693	0.527104	0.518788	0.543153	0.563361	0.844128	0.834055	0.458162	0.713185	0.56471	0.635666	0.673815
0	0	0	0	0	0	0	0	0	0	0	0	0	0	0	0	0.525226	0.527311	0.526986	0.508326	0.501503	0.524262	0.527693	0.526886	0.535255	0.523827	0.515866	0.546549	0.544332	0.532039	0.554114	0.515398	0.523079	0.521724	0.525687	0.519565	0.564713	0.53535	0.590611	0.578072	0.561813	0.539938	0.491495	0.535179	0.479449	0.464256	0.474527	0.615423	0.479981	0.630056
0	0	0	0	0	0	0	0	0	0	0	0	0	0	0	0	0.50557	0.510014	0.518874	0.506733	0.502193	0.503807	0.536792	0.536201	0.514215	0.513949	0.515733	0.553024	0.526659	0.521417	0.529073	0.530382	0.527888	0.520781	0.53651	0.531811	0.548462	0.579082	0.583276	0.597636	0.586402	0.544381	0.498151	0.465017	0.48257	0.462937	0.462754	0.529958	0.705236	0.633155
0	0	0	0	0	0	0	0	0	0	0	0	0	0	0	0.505467	0.492099	0.496667	0.497876	0.521692	0.528835	0.505834	0.513975	0.5231	0.496361	0.533521	0.515189	0.552474	0.52312	0.5121	0.515361	0.521767	0.505587	0.522782	0.509503	0.539613	0.550918	0.55841	0.562453	0.566077	0.557741	0.547137	0.526248	0.452823	0.463747	0.478431	0.476828	0.489099	0.459526	0.51748
0	0	0	0	0	0	0	0	0	0	0	0	0	0	0	0.500407	0.500044	0.504018	0.506033	0.533994	0.536596	0.509774	0.511823	0.513111	0.457073	0.434963	0.498772	0.538393	0.546219	0.525731	0.511661	0.517366	0.517971	0.514719	0.506285	0.524824	0.535168	0.543071	0.562191	0.572018	0.554285	0.540165	0.53077	0.534132	0.474848	0.503093	0.490923	0.468715	0.473422	0.482025
0	0	0	0	0	0	0	0	0	0	0	0	0	0	0.506598	0.514563	0.513771	0.504041	0.505755	0.534506	0.534067	0.5334	0.495228	0.493699	0.450531	0.658548	0.832455	0.530458	0.549766	0.540597	0.556996	0.549454	0.548063	0.52102	0.530221	0.530313	0.530963	0.557847	0.538231	0.557301	0.560573	0.547366	0.544022	0.533615	0.530064	0.526065	0.504788	0.486256	0.518762	0.513252
0	0	0	0	0	0	0	0	0	0	0	0	0	0	0.481875	0.517592	0.510109	0.500063	0.498829	0.527377	0.522342	0.522522	0.489845	0.469184	0.477097	0.705068	0.666422	0.584853	0.535155	0.53011	0.559486	0.555968	0.550077	0.523028	0.531338	0.53871	0.542816	0.539853	0.544863	0.550615	0.561504	0.553802	0.546022	0.539198	0.537236	0.52567	0.519761	0.528	0.536069	0.543692
0	0	0	0	0	0	0	0	0	0	0	0	0	0	0.508569	0.506696	0.488483	0.520759	0.528579	0.525508	0.523862	0.523224	0.522668	0.483554	0.484079	0.702398	0.626606	0.602695	0.549964	0.546074	0.564811	0.570577	0.563521	0.526444	0.538364	0.545042	0.587207	0.578021	0.575654	0.596216	0.595003	0.586177	0.6015	0.561041	0.567579	0.571576	0.561636	0.562525	0.562733	0.585672
0	0	0	0	0	0	0	0	0	0	0	0	0	0	0.503765	0.487269	0.485959	0.519551	0.532564	0.533995	0.536924	0.573692	0.521542	0.517034	0.499779	0.547186	0.542817	0.577808	0.560932	0.559246	0.551512	0.562749	0.56367	0.565558	0.552382	0.557162	0.607241	0.607665	0.573989	0.582409	0.580637	0.578748	0.581964	0.583128	0.592393	0.611779	0.595466	0.591062	0.582851	0.600493
0	0	0	0	0	0	0	0	0	0	0	0	0	0	0.478184	0.506273	0.507036	0.513828	0.517036	0.518297	0.589359	0.571744	0.53703	0.626912	0.620015	0.548213	0.510498	0.518285	0.560234	0.558846	0.554531	0.565689	0.568246	0.575669	0.556749	0.576179	0.580276	0.581649	0.592022	0.588885	0.593248	0.595099	0.553387	0.591512	0.600129	0.60297	0.617303	0.601911	0.617275	0.678947
0	0	0	0	0	0	0	0	0	0	0	0	0	0	0.496787	0.500519	0.502344	0.497712	0.535771	0.552812	0.547734	0.519265	0.518802	0.58432	0.550374	0.533988	0.530786	0.550008	0.569301	0.564156	0.564605	0.567753	0.546705	0.554368	0.556918	0.551229	0.572453	0.575425	0.579279	0.5666	0.570802	0.580801	0.782928	0.667973	0.620132	0.579564	0.591669	0.592835	0.617357	0.685527
0	0	0	0	0	0	0	0	0	0	0	0	0	0	0.484753	0.491894	0.521639	0.50536	0.527995	0.535153	0.523835	0.547912	0.519916	0.524726	0.557229	0.555749	0.529235	0.561829	0.56974	0.56832	0.564976	0.571495	0.555161	0.561809	0.556319	0.580493	0.572701	0.576438	0.561452	0.559374	0.554577	0.585572	0.605337	0.560929	0.555514	0.574982	0.604849	0.563419	0.60781	0.580983
0	0	0	0	0	0	0	0	0	0	0	0	0	0	0.517697	0.513434	0.534728	0.532894	0.55408	0.519122	0.52003	0.521939	0.524346	0.527171	0.535981	0.554359	0.562587	0.551704	0.56331	0.563102	0.578633	0.552714	0.557633	0.551629	0.555639	0.582274	0.584471	0.589364	0.565264	0.571833	0.563237	0.554318	0.548309	0.551022	0.568622	0.593782	0.6226	0.584031	0.578457	0.562117
0	0	0	0	0	0	0	0	0	0	0	0	0	0	0.515011	0.538129	0.558912	0.545009	0.540449	0.526968	0.514038	0.520831	0.530675	0.53151	0.545984	0.534668	0.553328	0.564848	0.556107	0.559552	0.54578	0.558097	0.570322	0.552398	0.559324	0.559481	0.56651	0.565298	0.563937	0.570625	0.570368	0.564722	0.56188	0.56586	0.569296	0.564442	0.597415	0.572816	0.577753	0.599307
0	0	0	0	0	0	0	0	0	0	0	0	0	0	0.536729	0.522376	0.523283	0.550992	0.567843	0.530195	0.512294	0.516357	0.518062	0.544303	0.550983	0.523019	0.547029	0.563625	0.567477	0.550259	0.567458	0.54199	0.571176	0.560639	0.567551	0.558739	0.565789	0.570138	0.562104	0.559048	0.566775	0.562227	0.565156	0.570062	0.564856	0.558512	0.591239	0.57049	0.577114	0.601456
0	0	0	0	0	0	0	0	0	0	0	0	0	0	0.524154	0.513851	0.514362	0.511697	0.50411	0.507191	0.544242	0.510967	0.535268	0.532572	0.528041	0.526787	0.540445	0.530049	0.535266	0.558794	0.536677	0.540437	0.543801	0.550016	0.54616	0.565286	0.57082	0.557912	0.560629	0.562407	0.558794	0.553252	0.56428	0.566958	0.564631	0.592828	0.568836	0.578631	0.57803	0.605887
0	0	0	0	0	0	0	0	0	0	0	0	0	0	0	0.515596	0.5301	0.525616	0.530782	0.506979	0.512715	0.509938	0.53585	0.522542	0.530311	0.527717	0.541028	0.525394	0.538381	0.535045	0.539247	0.541295	0.543062	0.545162	0.54135	0.560483	0.564045	0.548354	0.549177	0.561779	0.562243	0.555663	0.562673	0.567403	0.562129	0.593288	0.566142	0.567615	0.57441	0.574993
0	0	0	0	0	0	0	0	0	0	0	0	0	0	0	0.512332	0.542199	0.505898	0.526625	0.510205	0.508602	0.535789	0.534456	0.539646	0.554745	0.534438	0.535686	0.530167	0.515117	0.516602	0.554006	0.536049	0.542299	0.543568	0.548454	0.573054	0.566042	0.563801	0.552336	0.550537	0.557106	0.553488	0.555911	0.562127	0.558674	0.558921	0.560164	0.554828	0.567544	0.588333
0	0	0	0	0	0	0	0	0	0	0	0	0	0	0	0.529494	0.51422	0.508114	0.514164	0.514302	0.508895	0.516484	0.523217	0.548374	0.572773	0.525911	0.505593	0.522753	0.534341	0.519916	0.554334	0.544028	0.5438	0.541604	0.554173	0.554574	0.548956	0.548266	0.54957	0.553963	0.556392	0.548776	0.54757	0.552279	0.563276	0.560672	0.559538	0.562275	0.552491	0.581604
0	0	0	0	0	0	0	0	0	0	0	0	0	0	0	0	0.504326	0.498338	0.498323	0.499702	0.501564	0.534336	0.544795	0.531164	0.531436	0.541423	0.504872	0.522377	0.555655	0.569599	0.549099	0.542634	0.546106	0.54807	0.560731	0.557138	0.528987	0.536693	0.544704	0.546007	0.537663	0.544995	0.549406	0.549745	0.547916	0.545736	0.549987	0.553359	0.552895	0.585785
0	0	0	0	0	0	0	0	0	0	0	0	0	0	0	0	0	0.4876	0.50508	0.504735	0.516855	0.527861	0.529238	0.505247	0.538549	0.541902	0.538484	0.517689	0.557831	0.597562	0.541718	0.537763	0.544345	0.545681	0.546063	0.535013	0.528547	0.530109	0.538445	0.537628	0.527575	0.540281	0.550885	0.546735	0.541626	0.53759	0.544826	0.549428	0.551432	0.550594
0	0	0	0	0	0	0	0	0	0	0	0	0	0	0	0	0	0	0.474368	0.471877	0.506632	0.485618	0.515491	0.497801	0.526457	0.527256	0.508877	0.524932	0.518306	0.524295	0.503123	0.511223	0.511701	0.519041	0.521638	0.523018	0.521251	0.51915	0.524925	0.526066	0.521886	0.523436	0.528289	0.529946	0.530796	0.529902	0.534123	0.537252	0.537084	0.563392
0	0	0	0	0	0	0	0	0	0	0	0	0	0	0	0	0	0	0	0.469222	0.45083	0.462581	0.48272	0.486251	0.487155	0.489292	0.481737	0.505705	0.485674	0.494426	0.50046	0.478546	0.475213	0.483387	0.495308	0.502818	0.497595	0.496977	0.504654	0.514557	0.517581	0.514308	0.512807	0.512151	0.517605	0.515425	0.512031	0.518478	0.523215	0.520917
0	0	0	0	0	0	0	0	0	0	0	0	0	0	0	0	0	0	0	0	0	0	0	0	0	0	0	0	0	0	0	0	0	0	0	0	0	0	0	0	0	0	0	0	0	0	0	0	0	0
0	0	0	0	0	0	0	0	0	0	0	0	0	0	0	0	0	0	0	0	0	0	0	0	0	0	0	0	0	0	0	0	0	0	0	0	0	0	0	0	0	0	0	0	0	0	0	0	0	0
0	0	0	0	0	0	0	0	0	0	0	0	0	0	0	0	0	0	0	0	0	0	0	0	0	0	0	0	0	0	0	0	0	0	0	0	0	0	0	0	0	0	0	0	0	0	0	0	0	0
0	0	0	0	0	0	0	0	0	0	0	0	0	0	0	0	0	0	0	0	0	0	0	0	0	0	0	0	0	0	0	0	0	0	0	0	0	0	0	0	0	0	0	0	0	0	0	0	0	0
0	0	0	0	0	0	0	0	0	0	0	0	0	0	0	0	0	0	0	0	0	0	0	0	0	0	0	0	0	0	0	0	0	0	0	0	0	0	0	0	0	0	0	0	0	0	0	0	0	0
0	0	0	0	0	0	0	0	0	0	0	0	0	0	0	0	0	0	0	0	0	0	0	0	0	0	0	0	0	0	0	0	0	0	0	0	0	0	0	0	0	0	0	0	0	0	0	0	0	0
0	0	0	0	0	0	0	0	0	0	0	0	0	0	0	0	0	0	0	0	0	0	0	0	0	0	0	0	0	0	0	0	0	0	0	0	0	0	0	0	0	0	0	0	0	0	0	0	0	0
0	0	0	0	0	0	0	0	0	0	0	0	0	0	0	0	0	0	0	0	0	0	0	0	0	0	0	0	0	0	0	0	0	0	0	0	0	0	0	0	0	0	0	0	0	0	0	0	0	0
0	0	0	0	0	0	0	0	0	0	0	0	0	0	0	0	0	0	0	0	0	0	0	0	0	0	0	0	0	0	0	0	0	0	0	0	0	0	0	0	0	0	0	0	0	0	0	0	0	0
0	0	0	0	0	0	0	0	0	0	0	0	0	0	0	0	0	0	0	0	0	0	0	0	0	0	0	0	0	0	0	0	0	0	0	0	0	0	0	0	0	0	0	0	0	0	0	0	0	0
0	0	0	0	0	0	0	0	0	0	0	0	0	0	0	0	0	0	0	0	0	0	0	0	0	0	0	0	0	0	0	0	0	0	0	0	0	0	0	0	0	0	0	0	0	0	0	0	0	0
0	0	0	0	0	0	0	0	0	0	0	0	0	0	0	0	0	0	0	0	0	0	0	0	0	0	0	0	0	0	0	0	0	0	0	0	0	0	0	0	0	0	0	0	0	0	0	0	0	0
0	0	0	0	0	0	0	0	0	0	0	0	0	0	0	0	0	0	0	0	0	0	0	0	0	0	0	0	0	0	0	0	0	0	0	0	0	0	0	0	0	0	0	0	0	0	0	0	0	0
0	0	0	0	0	0	0	0	0	0	0	0	0	0	0	0	0	0	0	0	0	0	0	0	0	0	0	0	0	0	0	0	0	0	0	0	0	0	0	0	0	0	0	0	0	0	0	0	0	0
0	0	0	0	0	0	0	0	0	0	0	0	0	0	0	0	0	0	0	0	0	0	0	0	0	0	0	0	0	0	0	0	0	0	0	0	0	0	0	0	0	0	0	0	0	0	0	0	0	0
Slice10
0	0	0	0	0	0	0	0	0	0	0	0	0	0	0	0	0	0	0	0	0	0	0	0	0	0	0	0	0	0	0	0	0	0	0	0	0	0	0	0	0	0	0	0	0	0	0	0	0	0
0	0	0	0	0	0	0	0	0	0	0	0	0	0	0	0	0	0	0	0	0	0	0	0	0	0	0	0	0	0	0	0	0	0	0	0	0	0	0	0	0	0	0	0	0	0	0	0	0	0
0	0	0	0	0	0	0	0	0	0	0	0	0	0	0	0	0	0	0	0	0	0	0	0	0	0	0	0	0	0	0	0	0	0	0	0	0	0	0	0	0	0	0	0	0	0	0	0	0	0
0	0	0	0	0	0	0	0	0	0	0	0	0	0	0	0	0	0	0	0	0	0	0	0	0	0	0	0	0	0	0	0	0	0	0	0	0	0	0	0	0	0	0	0	0	0	0	0	0	0
0	0	0	0	0	0	0	0	0	0	0	0	0	0	0	0	0	0	0	0	0	0	0	0	0	0	0	0	0	0	0	0	0	0	0	0	0	0	0	0	0	0	0	0	0	0	0	0	0	0
0	0	0	0	0	0	0	0	0	0	0	0	0	0	0	0	0	0	0	0	0	0	0	0	0	0	0	0	0	0	0	0	0	0	0	0	0	0	0	0	0	0	0	0	0	0	0	0	0	0
0	0	0	0	0	0	0	0	0	0	0	0	0	0	0	0	0	0	0	0	0	0	0	0	0	0	0	0	0	0	0	0	0	0	0	0	0	0	0	0	0	0	0	0	0	0	0	0	0	0
0	0	0	0	0	0	0	0	0	0	0	0	0	0	0	0	0	0	0	0	0	0	0	0	0	0	0	0	0	0	0	0	0	0	0	0	0	0	0	0	0	0	0	0	0	0	0	0	0	0
0	0	0	0	0	0	0	0	0	0	0	0	0	0	0	0	0	0	0	0	0	0	0	0	0	0	0	0	0	0	0	0	0	0	0	0	0	0	0	0	0	0	0	0	0	0	0	0	0	0
0	0	0	0	0	0	0	0	0	0	0	0	0	0	0	0	0	0	0	0	0	0	0	0	0	0	0	0	0	0	0	0	0	0	0	0	0	0	0	0	0	0	0	0	0	0	0	0	0	0
0	0	0	0	0	0	0	0	0	0	0	0	0	0	0	0	0	0	0	0	0	0	0	0	0	0	0	0	0	0	0	0	0	0	0	0	0	0	0	0	0	0	0	0	0	0	0	0	0	0
0	0	0	0	0	0	0	0	0	0	0	0	0	0	0	0	0	0	0	0	0	0	0	0	0	0	0	0	0	0	0	0	0	0	0	0	0	0	0	0	0	0	0	0	0	0	0	0	0	0
0	0	0	0	0	0	0	0	0	0	0	0	0	0	0	0	0	0	0	0	0	0	0	0	0	0	0	0	0	0	0	0	0	0	0	0	0	0	0	0	0	0	0	0	0	0	0	0	0	0
0	0	0	0	0	0	0	0	0	0	0	0	0	0	0	0	0	0	0	0	0	0	0	0	0	0	0	0	0	0	0	0	0	0	0	0	0	0	0	0	0	0	0	0	0	0	0	0	0	0
0	0	0	0	0	0	0	0	0	0	0	0	0	0	0	0	0	0	0	0	0	0	0	0	0	0	0	0	0	0	0	0	0	0	0	0	0	0	0	0	0	0	0	0	0	0	0	0	0	0
0	0	0	0	0	0	0	0	0	0	0	0	0	0	0	0	0	0	0	0	0	0	0	0	0	0	0	0	0	0	0	0	0	0	0	0	0	0	0	0	0	0	0	0	0	0	0	0	0	0
0	0	0	0	0	0	0	0	0	0	0	0	0	0	0	0	0	0	0	0	0	0	0	0	0	0	0	0	0	0	0	0	0	0	0	0	0	0	0	0	0	0	0	0	0	0	0	0	0	0
0	0	0	0	0	0	0	0	0	0	0	0	0	0	0	0	0	0	0	0	0	0	0	0	0	0	0	0	0	0	0	0	0	0	0	0	0	0	0	0	0	0	0	0	0	0	0	0	0	0
0	0	0	0	0	0	0	0	0	0	0	0	0	0	0	0	0	0	0	0	0	0	0	0	0	0	0	0	0	0	0	0	0	0	0	0	0	0	0	0	0	0	0	0	0	0	0	0	0	0
0	0	0	0	0	0	0	0	0	0	0	0	0	0	0	0	0	0	0	0	0	0	0	0	0	0	0	0	0	0	0	0	0	0	0	0	0	0	0	0	0	0	0	0	0	0	0	0	0	0
0	0	0	0	0	0	0	0	0	0	0	0	0	0	0	0	0	0	0	0	0	0	0	0	0	0	0	0	0	0	0	0	0	0	0	0	0	0	0	0	0	0	0	0	0	0	0	0	0	0
0	0	0	0	0	0	0	0	0	0	0	0	0	0	0	0	0	0	0	0	0	0	0	0	0	0	0	0	0	0	0	0	0	0.39867	0.426808	0.401733	0.413753	0.403732	0.417617	0.400953	0.418201	0.442434	0.451308	0.44376	0.409003	0.411037	0.411012	0.427792	0.445928	0.448923
0	0	0	0	0	0	0	0	0	0	0	0	0	0	0	0	0	0	0	0	0	0	0	0	0	0.48103	0.472557	0.476234	0.481843	0.489213	0.468776	0.452286	0.458341	0.48473	0.517851	0.521255	0.554625	0.55626	0.534535	0.555622	0.569782	0.594315	0.5736	0.518834	0.480302	0.440412	0.425468	0.441047	0.468057	0.493461
[truncated: 756 more rows]
[truncated: 78 more columns]

## Sheet: SI Fig2.2_3
SI Fig2.2: SSE-CEST (parallel) multi-slice multi-contrast maps: Aliphatic NOE
[truncated: 1,365 more rows]
[truncated: 78 more columns]

[truncated: 1 more sheets: SI Fig2.3]
