# Supplementary material for: Single-breath-hold 3D abdominal metabolic MRI enables label-free diagnosis of liver cancer
Source: Nat Commun. 2026 Mar 31;17:4661. doi: 10.1038/s41467-026-71124-5 (PMC13201843; doi:10.1038/s41467-026-71124-5)
Supplement: Supplementary file 4 — Source Data [file 41467_2026_71124_MOESM4_ESM.zip › SI_Figures_Part3.xlsx]

## Sheet: SI Fig3.1a
SI Fig3.1 a: Phantom layout in a x-y slice
0	0	0	0	0	0	0	0	0	0	0	0	0	0	0	0	0	0	0	0	0	0	0	0	0	0	0	0	0	0	0	0	0	0	0	0	0	0	0	0	0	0	0	0	0	0	0	0	0	0
0	0	0	0	0	0	0	0	0	0	0	0	0	0	0	0	0	0	0	0	0	0	0	0	0	0	0	0	0	0	0	0	0	0	0	0	0	0	0	0	0	0	0	0	0	0	0	0	0	0
0	0	0	0	0	0	0	0	0	0	0	0	0	0	0	0	0	0	0	0	0	0	0	0	0	0	0	0	0	0	0	0	0	0	0	0	0	0	0	0	0	0	0	0	0	0	0	0	0	0
0	0	0	0	0	0	0	0	0	0	0	0	0	0	0	0	0	0	0	0	0	0	0	0	0	0	0	0	0	0	0	0	0	0	0	0	0	0	0	0	0	0	0	0	0	0	0	0	0	0
0	0	0	0	0	0	0	0	0	0	0	0	0	0	0	0	0	0	0	0	0	0	0	0	0	0	0	0	0	0	0	0	0	0	0	0	0	0	0	0	0	0	0	0	0	0	0	0	0	0
0	0	0	0	0	0	0	0	0	0	0	0	0	0	0	0	0	0	0	0	0	0	0	0	0	0	0	0	0	0	0	0	0	0	0	0	0	0	0	0	0	0	0	0	0	0	0	0	0	0
0	0	0	0	0	0	0	0	0	0	0	0	0	0	0	0	0	0	0	0	0	0	0	0	0	0	0	0	0	0	0	0	0	0	0	0	0	0	0	0	0	0	0	0	0	0	0	0	0	0
0	0	0	0	0	0	0	0	0	0	0	0	0	0	0	0	0	0	0	0	0	0	0	0	0	0	0	0	0	0	0	0	0	0	0	0	0	0	0	0	0	0	0	0	0	0	0	0	0	0
0	0	0	0	0	0	0	0	0	0	0	0	0	0	0	0	0	0	0	0	0	0	0	0	0	0	0	0	0	0	0	0	0	0	0	0	0	0	0	0	0	0	0	0	0	0	0	0	0	0
0	0	0	0	0	0	0	0	0	0	0	0	0	0	0	0	0	0	0	0	0	0	0	726	727	733	738	0	0	0	0	0	0	0	0	0	0	0	753	758	745	0	0	0	0	0	0	0	0	0
0	0	0	0	0	0	0	0	0	0	0	0	0	0	0	0	0	0	0	0	0	0	731	768	765	771	780	782	767	0	0	0	0	0	0	0	789	797	782	779	776	772	769	0	0	0	0	0	0	0
0	0	0	0	0	0	0	0	0	0	0	0	0	0	0	0	0	0	0	0	0	720	791	774	760	761	777	780	812	792	0	0	0	0	0	791	812	777	758	755	757	756	804	768	0	0	0	0	0	0
0	0	0	0	0	0	0	0	0	0	0	0	0	0	0	0	0	0	0	0	817	753	778	765	769	760	780	780	807	787	0	0	0	0	0	781	811	784	778	767	759	755	780	775	0	0	0	0	0	0
0	0	0	0	0	0	0	0	0	0	0	0	0	0	0	0	0	0	0	0	819	771	788	771	781	773	783	781	803	789	0	0	0	0	0	801	837	812	795	775	774	782	787	785	825	0	0	0	0	790
0	0	0	0	0	0	0	0	0	0	0	0	0	0	0	0	0	0	0	0	808	772	807	802	810	803	807	797	802	790	0	0	0	0	0	821	837	816	795	783	800	808	807	812	837	0	0	0	0	812
0	0	0	0	0	0	0	0	0	0	0	0	0	0	0	0	0	0	0	0	820	794	809	820	829	818	812	799	813	811	0	0	0	0	0	838	836	828	812	810	806	793	816	815	0	0	0	0	0	847
0	0	0	0	0	0	0	0	0	0	0	0	0	0	0	0	0	0	0	0	0	798	819	829	836	832	822	823	817	820	0	0	0	0	0	856	831	849	832	840	833	821	830	804	0	0	0	0	0	0
0	0	0	0	0	0	0	0	0	0	0	0	0	0	0	0	0	0	0	0	0	0	773	813	830	832	830	834	816	0	0	0	0	0	0	0	804	829	840	843	842	845	831	0	0	0	0	0	0	0
0	0	0	0	0	0	0	0	0	0	0	0	0	0	0	0	0	0	0	0	0	0	0	744	772	794	805	806	0	0	0	0	0	0	0	0	0	761	780	795	811	810	0	0	0	0	0	0	0	0
0	0	0	0	0	0	0	0	0	0	0	0	0	0	0	0	0	0	0	0	0	0	0	0	0	0	0	0	0	0	0	0	0	0	0	0	0	0	0	0	0	0	0	0	0	0	0	0	0	0
0	0	0	0	0	0	0	0	0	0	0	0	0	0	0	0	0	0	0	0	0	0	0	0	0	0	0	0	0	0	0	0	0	0	0	0	0	0	0	0	0	0	0	0	0	0	0	0	0	0
0	0	0	0	0	0	0	0	0	0	0	0	0	0	0	0	0	0	0	0	0	0	0	0	0	0	0	0	0	0	0	0	0	0	0	0	0	0	0	0	0	0	0	0	0	0	0	0	0	0
0	0	0	0	0	0	0	0	0	0	0	0	0	0	0	0	0	0	0	0	0	0	0	0	0	0	0	0	0	0	0	0	0	0	0	0	0	0	0	0	0	0	0	0	0	0	0	0	0	0
0	0	0	0	0	0	0	0	0	0	0	0	0	0	0	0	0	0	0	0	0	0	801	803	0	0	0	0	0	0	0	0	0	0	0	0	839	826	0	0	0	0	0	0	0	0	0	0	0	0
0	0	0	0	0	0	0	0	0	0	0	0	0	0	0	0	0	0	0	0	798	809	828	843	833	826	0	0	0	0	0	0	0	0	851	854	852	852	838	825	0	0	0	0	0	0	0	0	0	828
0	0	0	0	0	0	0	0	0	0	0	0	0	0	0	0	0	0	0	790	800	813	824	836	847	861	832	0	0	0	0	0	0	814	850	859	861	864	870	875	839	0	0	0	0	0	0	0	813	834
0	0	0	0	0	0	0	0	0	0	0	0	0	0	0	0	0	0	776	804	784	796	804	813	819	835	839	854	0	0	0	0	859	833	828	829	837	849	854	858	867	866	0	0	0	0	0	879	818	829
0	0	0	0	0	0	0	0	0	0	0	0	0	0	0	0	0	0	779	806	784	792	796	804	816	823	836	821	0	0	0	0	852	850	832	839	839	852	853	852	862	854	0	0	0	0	0	879	825	822
0	0	0	0	0	0	0	0	0	0	0	0	0	0	0	0	0	0	780	804	779	778	785	792	806	815	839	802	0	0	0	0	860	861	844	837	836	847	840	839	853	840	0	0	0	0	0	866	831	823
0	0	0	0	0	0	0	0	0	0	0	0	0	0	0	0	0	0	792	783	778	774	783	794	808	813	841	811	0	0	0	0	862	863	856	841	831	832	833	840	857	843	0	0	0	0	0	855	836	826
0	0	0	0	0	0	0	0	0	0	0	0	0	0	0	0	0	0	791	762	774	773	783	796	811	823	836	0	0	0	0	0	840	844	854	833	822	829	830	845	855	0	0	0	0	0	0	858	833	829
0	0	0	0	0	0	0	0	0	0	0	0	0	0	0	0	0	0	0	738	769	795	799	813	825	822	805	0	0	0	0	0	0	813	827	831	827	836	831	838	809	0	0	0	0	0	0	0	795	813
0	0	0	0	0	0	0	0	0	0	0	0	0	0	0	0	0	0	0	0	766	794	788	799	807	787	0	0	0	0	0	0	0	0	803	819	829	816	808	796	0	0	0	0	0	0	0	0	0	784
0	0	0	0	0	0	0	0	0	0	0	0	0	0	0	0	0	0	0	0	0	0	0	0	0	0	0	0	0	0	0	0	0	0	0	0	0	0	0	0	0	0	0	0	0	0	0	0	0	0
0	0	0	0	0	0	0	0	0	0	0	0	0	0	0	0	0	0	0	0	0	0	0	0	0	0	0	0	0	0	0	0	0	0	0	0	0	0	0	0	0	0	0	0	0	0	0	0	0	0
0	0	0	0	0	0	0	0	0	0	0	0	0	0	0	0	0	0	0	0	0	0	0	0	0	0	0	0	0	0	0	0	0	0	0	0	0	0	0	0	0	0	0	0	0	0	0	0	0	0
0	0	0	0	0	0	0	0	0	0	0	0	0	0	0	0	0	0	0	0	0	0	0	0	0	0	0	0	0	0	0	0	0	0	0	0	0	0	0	0	0	0	0	0	0	0	0	0	0	0
0	0	0	0	0	0	0	0	0	0	0	0	0	0	0	0	0	0	0	0	0	0	0	0	0	0	0	0	0	0	0	0	0	0	0	0	0	0	0	0	0	0	0	0	0	0	0	0	0	0
0	0	0	0	0	0	0	0	0	0	0	0	0	0	0	0	0	0	0	0	0	0	0	0	0	0	0	0	0	0	0	0	0	0	0	0	0	0	0	0	0	0	0	0	0	0	0	0	0	0
0	0	0	0	0	0	0	0	0	0	0	0	0	0	0	0	0	0	0	0	0	0	0	0	0	0	0	0	0	0	0	0	0	0	0	0	0	0	0	0	0	0	0	0	0	0	0	0	0	0
[truncated: 30 more columns]

## Sheet: SI Fig3.1c
SI Fig3.1 c: ST maps for slice #9, 11, 13
ST (1.2 ppm) map slice #9
0	0	0	0	0	0	0	0	0	0	0	0	0	0	0	0	0	0	0	0	0	0	0	0	0	0	0	0	0	0	0	0	0	0	0	0	0	0	0	0	0	0	0	0	0	0	0	0	0	0
0	0	0	0	0	0	0	0	0	0	0	0	0	0	0	0	0	0	0	0	0	0	0	0	0	0	0	0	0	0	0	0	0	0	0	0	0	0	0	0	0	0	0	0	0	0	0	0	0	0
0	0	0	0	0	0	0	0	0	0	0	0	0	0	0	0	0	0	0	0	0	0	0	0	0	0	0	0	0	0	0	0	0	0	0	0	0	0	0	0	0	0	0	0	0	0	0	0	0	0
0	0	0	0	0	0	0	0	0	0	0	0	0	0	0	0	0	0	0	0	0	0	0	0	0	0	0	0	0	0	0	0	0	0	0	0	0	0	0	0	0	0	0	0	0	0	0	0	0	0
0	0	0	0	0	0	0	0	0	0	0	0	0	0	0	0	0	0	0	0	0	0	0	0	0	0	0	0	0	0	0	0	0	0	0	0	0	0	0	0	0	0	0	0	0	0	0	0	0	0
0	0	0	0	0	0	0	0	0	0	0	0	0	0	0	0	0	0	0	0	0	0	0	0	0	0	0	0	0	0	0	0	0	0	0	0	0	0	0	0	0	0	0	0	0	0	0	0	0	0
0	0	0	0	0	0	0	0	0	0	0	0	0	0	0	0	0	0	0	0	0	0	0	0	0	0	0	0	0	0	0	0	0	0	0	0	0	0	0	0	0	0	0	0	0	0	0	0	0	0
0	0	0	0	0	0	0	0	0	0	0	0	0	0	0	0	0	0	0	0	0	0	0	0	0	0	0	0	0	0	0	0	0	0	0	0	0	0	0	0	0	0	0	0	0	0	0	0	0	0
0	0	0	0	0	0	0	0	0	0	0	0	0	0	0	0	0	0	0	0	0	0	0	0	0	0	0	0	0	0	0	0	0	0	0	0	0	0	0	0	0	0	0	0	0	0	0	0	0	0
0	0	0	0	0	0	0	0	0	0	0	0	0	0	0	0	0	0	0	0	0	0	0	0.516977	0.528255	0.534792	0.530823	0	0	0	0	0	0	0	0	0	0	0	0.533867	0.537484	0.544897	0	0	0	0	0	0	0	0	0
0	0	0	0	0	0	0	0	0	0	0	0	0	0	0	0	0	0	0	0	0	0	0.545126	0.541836	0.513274	0.511691	0.533948	0.535619	0.532135	0	0	0	0	0	0	0	0.546709	0.547285	0.549028	0.528428	0.544288	0.526172	0.55486	0	0	0	0	0	0	0
0	0	0	0	0	0	0	0	0	0	0	0	0	0	0	0	0	0	0	0	0	0.573128	0.549483	0.555678	0.526871	0.555556	0.562353	0.538994	0.540499	0.564297	0	0	0	0	0	0.597143	0.587287	0.586836	0.569482	0.581914	0.572991	0.584811	0.55379	0.541606	0	0	0	0	0	0
0	0	0	0	0	0	0	0	0	0	0	0	0	0	0	0	0	0	0	0	0.557758	0.54439	0.552249	0.533619	0.53151	0.538595	0.570133	0.568182	0.581132	0.598698	0	0	0	0	0	0.606054	0.580071	0.600164	0.576484	0.594624	0.58727	0.596561	0.56449	0.578147	0	0	0	0	0	0
0	0	0	0	0	0	0	0	0	0	0	0	0	0	0	0	0	0	0	0	0.595709	0.548236	0.549449	0.553091	0.532412	0.53213	0.577029	0.589487	0.588638	0.601965	0	0	0	0	0	0.603508	0.59279	0.58103	0.576759	0.585291	0.587242	0.598851	0.594528	0.594078	0.591865	0	0	0	0	0.557874
0	0	0	0	0	0	0	0	0	0	0	0	0	0	0	0	0	0	0	0	0.590707	0.544845	0.548251	0.563916	0.541209	0.549745	0.559917	0.580276	0.596992	0.597822	0	0	0	0	0	0.587998	0.583537	0.551363	0.555593	0.578989	0.57115	0.590071	0.605008	0.58135	0.607619	0	0	0	0	0.519062
0	0	0	0	0	0	0	0	0	0	0	0	0	0	0	0	0	0	0	0	0.575554	0.553786	0.562479	0.589213	0.585607	0.567112	0.571379	0.587804	0.59541	0.604331	0	0	0	0	0	0.597553	0.597815	0.593711	0.583823	0.568862	0.564134	0.601518	0.616532	0.587972	0	0	0	0	0	0.514413
0	0	0	0	0	0	0	0	0	0	0	0	0	0	0	0	0	0	0	0	0	0.548565	0.551511	0.59169	0.592828	0.592436	0.575571	0.578516	0.5876	0.598733	0	0	0	0	0	0.593881	0.592161	0.58857	0.586709	0.588852	0.601754	0.607259	0.596343	0.609958	0	0	0	0	0	0
0	0	0	0	0	0	0	0	0	0	0	0	0	0	0	0	0	0	0	0	0	0	0.535689	0.571015	0.574916	0.575143	0.57621	0.583972	0.562348	0	0	0	0	0	0	0	0.576382	0.584204	0.577969	0.587864	0.603951	0.607905	0.582792	0	0	0	0	0	0	0
0	0	0	0	0	0	0	0	0	0	0	0	0	0	0	0	0	0	0	0	0	0	0	0.568126	0.554233	0.562111	0.530627	0.530739	0	0	0	0	0	0	0	0	0	0.559106	0.570421	0.553637	0.553029	0.562789	0	0	0	0	0	0	0	0
0	0	0	0	0	0	0	0	0	0	0	0	0	0	0	0	0	0	0	0	0	0	0	0	0	0	0	0	0	0	0	0	0	0	0	0	0	0	0	0	0	0	0	0	0	0	0	0	0	0
0	0	0	0	0	0	0	0	0	0	0	0	0	0	0	0	0	0	0	0	0	0	0	0	0	0	0	0	0	0	0	0	0	0	0	0	0	0	0	0	0	0	0	0	0	0	0	0	0	0
0	0	0	0	0	0	0	0	0	0	0	0	0	0	0	0	0	0	0	0	0	0	0	0	0	0	0	0	0	0	0	0	0	0	0	0	0	0	0	0	0	0	0	0	0	0	0	0	0	0
0	0	0	0	0	0	0	0	0	0	0	0	0	0	0	0	0	0	0	0	0	0	0	0	0	0	0	0	0	0	0	0	0	0	0	0	0	0	0	0	0	0	0	0	0	0	0	0	0	0
0	0	0	0	0	0	0	0	0	0	0	0	0	0	0	0	0	0	0	0	0	0	0.690427	0.693391	0	0	0	0	0	0	0	0	0	0	0	0	0.615486	0.628802	0	0	0	0	0	0	0	0	0	0	0	0
0	0	0	0	0	0	0	0	0	0	0	0	0	0	0	0	0	0	0	0	0.710965	0.696948	0.685718	0.684212	0.722064	0.714957	0	0	0	0	0	0	0	0	0.609393	0.604481	0.603256	0.613383	0.631327	0.60315	0	0	0	0	0	0	0	0	0	0.607799
0	0	0	0	0	0	0	0	0	0	0	0	0	0	0	0	0	0	0	0.75541	0.723823	0.68952	0.704893	0.694265	0.691489	0.755365	0.748783	0	0	0	0	0	0	0.649063	0.609104	0.597408	0.591029	0.590883	0.595726	0.591571	0.592712	0	0	0	0	0	0	0	0.61318	0.60994
0	0	0	0	0	0	0	0	0	0	0	0	0	0	0	0	0	0	0.784201	0.738232	0.717891	0.704152	0.694132	0.685607	0.694454	0.696881	0.708802	0.703676	0	0	0	0	0.639237	0.61481	0.628573	0.620239	0.612021	0.587106	0.590911	0.582646	0.593681	0.599159	0	0	0	0	0	0.596806	0.599909	0.589635
0	0	0	0	0	0	0	0	0	0	0	0	0	0	0	0	0	0	0.738341	0.726576	0.70759	0.694823	0.681443	0.675484	0.672426	0.692511	0.703627	0.700697	0	0	0	0	0.640935	0.63349	0.630503	0.618486	0.616382	0.609909	0.614326	0.586601	0.601648	0.624823	0	0	0	0	0	0.600853	0.599332	0.60959
0	0	0	0	0	0	0	0	0	0	0	0	0	0	0	0	0	0	0.716379	0.710999	0.692669	0.692315	0.695886	0.682017	0.68499	0.691516	0.710809	0.722772	0	0	0	0	0.648168	0.643899	0.635348	0.625636	0.62272	0.617672	0.628372	0.625174	0.613976	0.633751	0	0	0	0	0	0.604872	0.597853	0.613369
0	0	0	0	0	0	0	0	0	0	0	0	0	0	0	0	0	0	0.689458	0.682908	0.681862	0.693898	0.69676	0.703953	0.686528	0.703044	0.723406	0.73067	0	0	0	0	0.638213	0.665897	0.634824	0.624771	0.622138	0.616707	0.624043	0.635047	0.649966	0.649535	0	0	0	0	0	0.638182	0.602856	0.618544
0	0	0	0	0	0	0	0	0	0	0	0	0	0	0	0	0	0	0.677283	0.693863	0.682525	0.70259	0.688011	0.712271	0.710713	0.713687	0.730206	0	0	0	0	0	0.590035	0.625905	0.614107	0.596652	0.600641	0.618188	0.629204	0.639104	0.650463	0	0	0	0	0	0	0.610501	0.612133	0.603239
0	0	0	0	0	0	0	0	0	0	0	0	0	0	0	0	0	0	0	0.680551	0.701886	0.695341	0.715364	0.704392	0.700994	0.705655	0.725468	0	0	0	0	0	0	0.600109	0.59455	0.590958	0.590057	0.593568	0.600053	0.607632	0.612626	0	0	0	0	0	0	0	0.621684	0.603836
0	0	0	0	0	0	0	0	0	0	0	0	0	0	0	0	0	0	0	0	0.630145	0.690657	0.700261	0.719655	0.715623	0.708107	0	0	0	0	0	0	0	0	0.572892	0.570289	0.567638	0.572696	0.570208	0.566421	0	0	0	0	0	0	0	0	0	0.567116
0	0	0	0	0	0	0	0	0	0	0	0	0	0	0	0	0	0	0	0	0	0	0	0	0	0	0	0	0	0	0	0	0	0	0	0	0	0	0	0	0	0	0	0	0	0	0	0	0	0
0	0	0	0	0	0	0	0	0	0	0	0	0	0	0	0	0	0	0	0	0	0	0	0	0	0	0	0	0	0	0	0	0	0	0	0	0	0	0	0	0	0	0	0	0	0	0	0	0	0
0	0	0	0	0	0	0	0	0	0	0	0	0	0	0	0	0	0	0	0	0	0	0	0	0	0	0	0	0	0	0	0	0	0	0	0	0	0	0	0	0	0	0	0	0	0	0	0	0	0
0	0	0	0	0	0	0	0	0	0	0	0	0	0	0	0	0	0	0	0	0	0	0	0	0	0	0	0	0	0	0	0	0	0	0	0	0	0	0	0	0	0	0	0	0	0	0	0	0	0
0	0	0	0	0	0	0	0	0	0	0	0	0	0	0	0	0	0	0	0	0	0	0	0	0	0	0	0	0	0	0	0	0	0	0	0	0	0	0	0	0	0	0	0	0	0	0	0	0	0
0	0	0	0	0	0	0	0	0	0	0	0	0	0	0	0	0	0	0	0	0	0	0	0	0	0	0	0	0	0	0	0	0	0	0	0	0	0	0	0	0	0	0	0	0	0	0	0	0	0
0	0	0	0	0	0	0	0	0	0	0	0	0	0	0	0	0	0	0	0	0	0	0	0	0	0	0	0	0	0	0	0	0	0	0	0	0	0	0	0	0	0	0	0	0	0	0	0	0	0
ST (1.2 ppm) map slice #11
0	0	0	0	0	0	0	0	0	0	0	0	0	0	0	0	0	0	0	0	0	0	0	0	0	0	0	0	0	0	0	0	0	0	0	0	0	0	0	0	0	0	0	0	0	0	0	0	0	0
0	0	0	0	0	0	0	0	0	0	0	0	0	0	0	0	0	0	0	0	0	0	0	0	0	0	0	0	0	0	0	0	0	0	0	0	0	0	0	0	0	0	0	0	0	0	0	0	0	0
0	0	0	0	0	0	0	0	0	0	0	0	0	0	0	0	0	0	0	0	0	0	0	0	0	0	0	0	0	0	0	0	0	0	0	0	0	0	0	0	0	0	0	0	0	0	0	0	0	0
0	0	0	0	0	0	0	0	0	0	0	0	0	0	0	0	0	0	0	0	0	0	0	0	0	0	0	0	0	0	0	0	0	0	0	0	0	0	0	0	0	0	0	0	0	0	0	0	0	0
0	0	0	0	0	0	0	0	0	0	0	0	0	0	0	0	0	0	0	0	0	0	0	0	0	0	0	0	0	0	0	0	0	0	0	0	0	0	0	0	0	0	0	0	0	0	0	0	0	0
0	0	0	0	0	0	0	0	0	0	0	0	0	0	0	0	0	0	0	0	0	0	0	0	0	0	0	0	0	0	0	0	0	0	0	0	0	0	0	0	0	0	0	0	0	0	0	0	0	0
0	0	0	0	0	0	0	0	0	0	0	0	0	0	0	0	0	0	0	0	0	0	0	0	0	0	0	0	0	0	0	0	0	0	0	0	0	0	0	0	0	0	0	0	0	0	0	0	0	0
0	0	0	0	0	0	0	0	0	0	0	0	0	0	0	0	0	0	0	0	0	0	0	0	0	0	0	0	0	0	0	0	0	0	0	0	0	0	0	0	0	0	0	0	0	0	0	0	0	0
0	0	0	0	0	0	0	0	0	0	0	0	0	0	0	0	0	0	0	0	0	0	0	0	0	0	0	0	0	0	0	0	0	0	0	0	0	0	0	0	0	0	0	0	0	0	0	0	0	0
0	0	0	0	0	0	0	0	0	0	0	0	0	0	0	0	0	0	0	0	0	0	0	0.565929	0.533749	0.535933	0.549023	0	0	0	0	0	0	0	0	0	0	0	0.52402	0.554704	0.54811	0	0	0	0	0	0	0	0	0
0	0	0	0	0	0	0	0	0	0	0	0	0	0	0	0	0	0	0	0	0	0	0.534163	0.542163	0.548949	0.562534	0.546926	0.529909	0.534388	0	0	0	0	0	0	0	0.539211	0.537231	0.535794	0.542029	0.539039	0.520696	0.545976	0	0	0	0	0	0	0
0	0	0	0	0	0	0	0	0	0	0	0	0	0	0	0	0	0	0	0	0	0.571815	0.539386	0.543817	0.527885	0.548529	0.527803	0.531667	0.54635	0.535361	0	0	0	0	0	0.560772	0.554951	0.554943	0.559838	0.54551	0.5501	0.543829	0.546807	0.551424	0	0	0	0	0	0
0	0	0	0	0	0	0	0	0	0	0	0	0	0	0	0	0	0	0	0	0.543225	0.548248	0.522641	0.531299	0.544997	0.541672	0.543279	0.540829	0.569313	0.542032	0	0	0	0	0	0.600287	0.567599	0.571186	0.552123	0.567212	0.567507	0.54992	0.539055	0.570823	0	0	0	0	0	0
0	0	0	0	0	0	0	0	0	0	0	0	0	0	0	0	0	0	0	0	0.52918	0.53613	0.543523	0.521925	0.532799	0.55111	0.545354	0.579152	0.585566	0.551692	0	0	0	0	0	0.607311	0.590393	0.589759	0.576127	0.557206	0.564297	0.568018	0.54932	0.586185	0.55912	0	0	0	0	0.480053
0	0	0	0	0	0	0	0	0	0	0	0	0	0	0	0	0	0	0	0	0.541316	0.532544	0.534458	0.528199	0.525144	0.55065	0.555877	0.552279	0.562079	0.56632	0	0	0	0	0	0.587837	0.577108	0.566845	0.554541	0.568039	0.534718	0.549089	0.565179	0.568823	0.577268	0	0	0	0	0.498015
0	0	0	0	0	0	0	0	0	0	0	0	0	0	0	0	0	0	0	0	0.555577	0.5379	0.511295	0.547241	0.542127	0.549867	0.541861	0.564823	0.561435	0.576798	0	0	0	0	0	0.563592	0.539699	0.524006	0.520936	0.562909	0.571776	0.56864	0.568622	0.581527	0	0	0	0	0	0.49499
0	0	0	0	0	0	0	0	0	0	0	0	0	0	0	0	0	0	0	0	0	0.538887	0.532173	0.553132	0.55264	0.55172	0.55075	0.535225	0.564693	0.578278	0	0	0	0	0	0.534698	0.537745	0.531575	0.531265	0.542497	0.567736	0.549567	0.586079	0.590834	0	0	0	0	0	0
0	0	0	0	0	0	0	0	0	0	0	0	0	0	0	0	0	0	0	0	0	0	0.532565	0.546292	0.552646	0.535262	0.540581	0.548068	0.571776	0	0	0	0	0	0	0	0.524057	0.541463	0.54327	0.548777	0.550384	0.556507	0.566324	0	0	0	0	0	0	0
0	0	0	0	0	0	0	0	0	0	0	0	0	0	0	0	0	0	0	0	0	0	0	0.544217	0.529252	0.539035	0.535863	0.553754	0	0	0	0	0	0	0	0	0	0.528461	0.535248	0.533295	0.53906	0.550638	0	0	0	0	0	0	0	0
0	0	0	0	0	0	0	0	0	0	0	0	0	0	0	0	0	0	0	0	0	0	0	0	0	0	0	0	0	0	0	0	0	0	0	0	0	0	0	0	0	0	0	0	0	0	0	0	0	0
0	0	0	0	0	0	0	0	0	0	0	0	0	0	0	0	0	0	0	0	0	0	0	0	0	0	0	0	0	0	0	0	0	0	0	0	0	0	0	0	0	0	0	0	0	0	0	0	0	0
0	0	0	0	0	0	0	0	0	0	0	0	0	0	0	0	0	0	0	0	0	0	0	0	0	0	0	0	0	0	0	0	0	0	0	0	0	0	0	0	0	0	0	0	0	0	0	0	0	0
0	0	0	0	0	0	0	0	0	0	0	0	0	0	0	0	0	0	0	0	0	0	0	0	0	0	0	0	0	0	0	0	0	0	0	0	0	0	0	0	0	0	0	0	0	0	0	0	0	0
0	0	0	0	0	0	0	0	0	0	0	0	0	0	0	0	0	0	0	0	0	0	0.728466	0.719781	0	0	0	0	0	0	0	0	0	0	0	0	0.604485	0.603886	0	0	0	0	0	0	0	0	0	0	0	0
0	0	0	0	0	0	0	0	0	0	0	0	0	0	0	0	0	0	0	0	0.716845	0.716381	0.716783	0.726203	0.740524	0.737421	0	0	0	0	0	0	0	0	0.622158	0.614545	0.605633	0.604896	0.61328	0.619147	0	0	0	0	0	0	0	0	0	0.559699
0	0	0	0	0	0	0	0	0	0	0	0	0	0	0	0	0	0	0	0.70955	0.708719	0.702998	0.706268	0.709632	0.718828	0.729112	0.74953	0	0	0	0	0	0	0.62886	0.609496	0.621369	0.60442	0.596888	0.593401	0.603273	0.60408	0	0	0	0	0	0	0	0.580978	0.572449
0	0	0	0	0	0	0	0	0	0	0	0	0	0	0	0	0	0	0.725997	0.730136	0.696304	0.693167	0.677577	0.688515	0.707987	0.706181	0.743729	0.739614	0	0	0	0	0.651401	0.649963	0.63298	0.626234	0.614698	0.615769	0.612226	0.599953	0.599708	0.59655	0	0	0	0	0	0.585091	0.591066	0.582299
0	0	0	0	0	0	0	0	0	0	0	0	0	0	0	0	0	0	0.716462	0.724713	0.724102	0.696838	0.69779	0.695517	0.70702	0.729541	0.744435	0.74898	0	0	0	0	0.657583	0.639419	0.632171	0.608142	0.607723	0.611921	0.602398	0.606408	0.603922	0.605064	0	0	0	0	0	0.591097	0.588111	0.589894
0	0	0	0	0	0	0	0	0	0	0	0	0	0	0	0	0	0	0.731062	0.705912	0.701865	0.709231	0.692881	0.700987	0.700692	0.725798	0.732795	0.74752	0	0	0	0	0.651624	0.628598	0.626115	0.617133	0.627966	0.605816	0.612758	0.620942	0.634969	0.635731	0	0	0	0	0	0.609994	0.604287	0.587216
0	0	0	0	0	0	0	0	0	0	0	0	0	0	0	0	0	0	0.737752	0.714	0.698231	0.695152	0.680067	0.688527	0.713281	0.69686	0.712841	0.745152	0	0	0	0	0.64122	0.630068	0.643323	0.627174	0.630097	0.622912	0.610074	0.626217	0.640655	0.638682	0	0	0	0	0	0.597238	0.593589	0.586192
0	0	0	0	0	0	0	0	0	0	0	0	0	0	0	0	0	0	0.696948	0.692027	0.675246	0.682078	0.670409	0.680324	0.689621	0.702008	0.714722	0	0	0	0	0	0.619703	0.633179	0.644781	0.635651	0.619657	0.622253	0.629526	0.616966	0.626778	0	0	0	0	0	0	0.603723	0.623352	0.614006
0	0	0	0	0	0	0	0	0	0	0	0	0	0	0	0	0	0	0	0.713449	0.67722	0.675853	0.671542	0.679953	0.688973	0.697326	0.74681	0	0	0	0	0	0	0.630825	0.627983	0.620869	0.61609	0.588285	0.593657	0.600878	0.61428	0	0	0	0	0	0	0	0.59269	0.584554
0	0	0	0	0	0	0	0	0	0	0	0	0	0	0	0	0	0	0	0	0.678424	0.691205	0.700041	0.703742	0.694237	0.715816	0	0	0	0	0	0	0	0	0.606042	0.612239	0.610564	0.604467	0.588081	0.57804	0	0	0	0	0	0	0	0	0	0.518358
0	0	0	0	0	0	0	0	0	0	0	0	0	0	0	0	0	0	0	0	0	0	0	0	0	0	0	0	0	0	0	0	0	0	0	0	0	0	0	0	0	0	0	0	0	0	0	0	0	0
0	0	0	0	0	0	0	0	0	0	0	0	0	0	0	0	0	0	0	0	0	0	0	0	0	0	0	0	0	0	0	0	0	0	0	0	0	0	0	0	0	0	0	0	0	0	0	0	0	0
0	0	0	0	0	0	0	0	0	0	0	0	0	0	0	0	0	0	0	0	0	0	0	0	0	0	0	0	0	0	0	0	0	0	0	0	0	0	0	0	0	0	0	0	0	0	0	0	0	0
0	0	0	0	0	0	0	0	0	0	0	0	0	0	0	0	0	0	0	0	0	0	0	0	0	0	0	0	0	0	0	0	0	0	0	0	0	0	0	0	0	0	0	0	0	0	0	0	0	0
0	0	0	0	0	0	0	0	0	0	0	0	0	0	0	0	0	0	0	0	0	0	0	0	0	0	0	0	0	0	0	0	0	0	0	0	0	0	0	0	0	0	0	0	0	0	0	0	0	0
0	0	0	0	0	0	0	0	0	0	0	0	0	0	0	0	0	0	0	0	0	0	0	0	0	0	0	0	0	0	0	0	0	0	0	0	0	0	0	0	0	0	0	0	0	0	0	0	0	0
0	0	0	0	0	0	0	0	0	0	0	0	0	0	0	0	0	0	0	0	0	0	0	0	0	0	0	0	0	0	0	0	0	0	0	0	0	0	0	0	0	0	0	0	0	0	0	0	0	0
ST (1.2 ppm) map slice #13
0	0	0	0	0	0	0	0	0	0	0	0	0	0	0	0	0	0	0	0	0	0	0	0	0	0	0	0	0	0	0	0	0	0	0	0	0	0	0	0	0	0	0	0	0	0	0	0	0	0
0	0	0	0	0	0	0	0	0	0	0	0	0	0	0	0	0	0	0	0	0	0	0	0	0	0	0	0	0	0	0	0	0	0	0	0	0	0	0	0	0	0	0	0	0	0	0	0	0	0
0	0	0	0	0	0	0	0	0	0	0	0	0	0	0	0	0	0	0	0	0	0	0	0	0	0	0	0	0	0	0	0	0	0	0	0	0	0	0	0	0	0	0	0	0	0	0	0	0	0
0	0	0	0	0	0	0	0	0	0	0	0	0	0	0	0	0	0	0	0	0	0	0	0	0	0	0	0	0	0	0	0	0	0	0	0	0	0	0	0	0	0	0	0	0	0	0	0	0	0
0	0	0	0	0	0	0	0	0	0	0	0	0	0	0	0	0	0	0	0	0	0	0	0	0	0	0	0	0	0	0	0	0	0	0	0	0	0	0	0	0	0	0	0	0	0	0	0	0	0
0	0	0	0	0	0	0	0	0	0	0	0	0	0	0	0	0	0	0	0	0	0	0	0	0	0	0	0	0	0	0	0	0	0	0	0	0	0	0	0	0	0	0	0	0	0	0	0	0	0
0	0	0	0	0	0	0	0	0	0	0	0	0	0	0	0	0	0	0	0	0	0	0	0	0	0	0	0	0	0	0	0	0	0	0	0	0	0	0	0	0	0	0	0	0	0	0	0	0	0
0	0	0	0	0	0	0	0	0	0	0	0	0	0	0	0	0	0	0	0	0	0	0	0	0	0	0	0	0	0	0	0	0	0	0	0	0	0	0	0	0	0	0	0	0	0	0	0	0	0
0	0	0	0	0	0	0	0	0	0	0	0	0	0	0	0	0	0	0	0	0	0	0	0	0	0	0	0	0	0	0	0	0	0	0	0	0	0	0	0	0	0	0	0	0	0	0	0	0	0
0	0	0	0	0	0	0	0	0	0	0	0	0	0	0	0	0	0	0	0	0	0	0	0.521791	0.53977	0.537152	0.550397	0	0	0	0	0	0	0	0	0	0	0	0.533678	0.534881	0.523548	0	0	0	0	0	0	0	0	0
0	0	0	0	0	0	0	0	0	0	0	0	0	0	0	0	0	0	0	0	0	0	0.550467	0.546698	0.526053	0.539557	0.550037	0.573656	0.565783	0	0	0	0	0	0	0	0.536358	0.556041	0.547183	0.549014	0.527465	0.534853	0.567272	0	0	0	0	0	0	0
0	0	0	0	0	0	0	0	0	0	0	0	0	0	0	0	0	0	0	0	0	0.555461	0.537123	0.533137	0.53085	0.538865	0.545377	0.582057	0.579489	0.557757	0	0	0	0	0	0.55572	0.574176	0.54735	0.536779	0.529788	0.526081	0.538681	0.562315	0.561529	0	0	0	0	0	0
0	0	0	0	0	0	0	0	0	0	0	0	0	0	0	0	0	0	0	0	0.538471	0.549815	0.543272	0.559825	0.579193	0.57817	0.542111	0.555346	0.568614	0.557444	0	0	0	0	0	0.597658	0.595971	0.572012	0.562989	0.553063	0.525974	0.54229	0.582596	0.581183	0	0	0	0	0	0
0	0	0	0	0	0	0	0	0	0	0	0	0	0	0	0	0	0	0	0	0.571468	0.555141	0.55902	0.563318	0.57728	0.594455	0.556256	0.555584	0.560339	0.576067	0	0	0	0	0	0.625234	0.59021	0.578745	0.563562	0.549036	0.513165	0.549671	0.559281	0.571451	0.602209	0	0	0	0	0.505427
0	0	0	0	0	0	0	0	0	0	0	0	0	0	0	0	0	0	0	0	0.59036	0.546893	0.555657	0.569464	0.582504	0.571128	0.570121	0.551297	0.56902	0.547263	0	0	0	0	0	0.600223	0.580901	0.546319	0.541068	0.547126	0.52383	0.547965	0.540598	0.570413	0.5796	0	0	0	0	0.525393
0	0	0	0	0	0	0	0	0	0	0	0	0	0	0	0	0	0	0	0	0.575523	0.573618	0.556797	0.585275	0.558633	0.57047	0.577376	0.563237	0.57029	0.544523	0	0	0	0	0	0.578978	0.538347	0.528707	0.529037	0.529854	0.544811	0.530885	0.547718	0.556079	0	0	0	0	0	0.511531
0	0	0	0	0	0	0	0	0	0	0	0	0	0	0	0	0	0	0	0	0	0.574274	0.532843	0.575771	0.55666	0.577401	0.566752	0.573597	0.567227	0.553427	0	0	0	0	0	0.530706	0.52385	0.530201	0.519547	0.50649	0.53137	0.543669	0.549354	0.549032	0	0	0	0	0	0
0	0	0	0	0	0	0	0	0	0	0	0	0	0	0	0	0	0	0	0	0	0	0.544617	0.55577	0.568586	0.574714	0.586118	0.582269	0.553559	0	0	0	0	0	0	0	0.507964	0.512217	0.511083	0.513069	0.527555	0.536317	0.554206	0	0	0	0	0	0	0
0	0	0	0	0	0	0	0	0	0	0	0	0	0	0	0	0	0	0	0	0	0	0	0.545814	0.526103	0.526218	0.572345	0.549095	0	0	0	0	0	0	0	0	0	0.555867	0.533806	0.521073	0.517751	0.526908	0	0	0	0	0	0	0	0
0	0	0	0	0	0	0	0	0	0	0	0	0	0	0	0	0	0	0	0	0	0	0	0	0	0	0	0	0	0	0	0	0	0	0	0	0	0	0	0	0	0	0	0	0	0	0	0	0	0
0	0	0	0	0	0	0	0	0	0	0	0	0	0	0	0	0	0	0	0	0	0	0	0	0	0	0	0	0	0	0	0	0	0	0	0	0	0	0	0	0	0	0	0	0	0	0	0	0	0
0	0	0	0	0	0	0	0	0	0	0	0	0	0	0	0	0	0	0	0	0	0	0	0	0	0	0	0	0	0	0	0	0	0	0	0	0	0	0	0	0	0	0	0	0	0	0	0	0	0
0	0	0	0	0	0	0	0	0	0	0	0	0	0	0	0	0	0	0	0	0	0	0	0	0	0	0	0	0	0	0	0	0	0	0	0	0	0	0	0	0	0	0	0	0	0	0	0	0	0
0	0	0	0	0	0	0	0	0	0	0	0	0	0	0	0	0	0	0	0	0	0	0.666524	0.690017	0	0	0	0	0	0	0	0	0	0	0	0	0.557581	0.550707	0	0	0	0	0	0	0	0	0	0	0	0
0	0	0	0	0	0	0	0	0	0	0	0	0	0	0	0	0	0	0	0	0.725095	0.720117	0.688974	0.685225	0.68993	0.692852	0	0	0	0	0	0	0	0	0.611255	0.602808	0.59767	0.598651	0.584485	0.58334	0	0	0	0	0	0	0	0	0	0.570513
0	0	0	0	0	0	0	0	0	0	0	0	0	0	0	0	0	0	0	0.754245	0.717242	0.703834	0.699455	0.675094	0.67205	0.687282	0.713927	0	0	0	0	0	0	0.647482	0.624582	0.596132	0.587912	0.587504	0.586922	0.593942	0.591607	0	0	0	0	0	0	0	0.577983	0.593564
0	0	0	0	0	0	0	0	0	0	0	0	0	0	0	0	0	0	0.70181	0.70772	0.707479	0.705152	0.708866	0.680437	0.698646	0.684314	0.692693	0.682923	0	0	0	0	0.628032	0.635536	0.61234	0.590347	0.602908	0.587223	0.585647	0.593951	0.600024	0.5934	0	0	0	0	0	0.576084	0.588208	0.572168
0	0	0	0	0	0	0	0	0	0	0	0	0	0	0	0	0	0	0.702893	0.71027	0.696503	0.698848	0.714135	0.697766	0.690785	0.687606	0.707733	0.705488	0	0	0	0	0.627303	0.619239	0.630023	0.61254	0.604169	0.601122	0.600006	0.590104	0.598976	0.602211	0	0	0	0	0	0.600958	0.573686	0.56631
0	0	0	0	0	0	0	0	0	0	0	0	0	0	0	0	0	0	0.714205	0.721614	0.707326	0.699297	0.71395	0.694839	0.677732	0.697322	0.700503	0.724566	0	0	0	0	0.63302	0.627816	0.630063	0.624882	0.62711	0.612236	0.611555	0.583929	0.614513	0.608818	0	0	0	0	0	0.597217	0.571811	0.565002
0	0	0	0	0	0	0	0	0	0	0	0	0	0	0	0	0	0	0.728973	0.713167	0.721273	0.716455	0.72294	0.713977	0.700702	0.714485	0.719046	0.723778	0	0	0	0	0.623429	0.639637	0.614971	0.619373	0.618345	0.606783	0.607536	0.607141	0.620153	0.62834	0	0	0	0	0	0.580556	0.56844	0.563643
0	0	0	0	0	0	0	0	0	0	0	0	0	0	0	0	0	0	0.709279	0.733123	0.709393	0.707798	0.719598	0.725838	0.725116	0.705834	0.7129	0	0	0	0	0	0.583586	0.642498	0.619571	0.599026	0.615771	0.611341	0.623836	0.624646	0.635462	0	0	0	0	0	0	0.571333	0.577879	0.596853
0	0	0	0	0	0	0	0	0	0	0	0	0	0	0	0	0	0	0	0.723225	0.689539	0.691076	0.699845	0.687846	0.713958	0.685782	0.705197	0	0	0	0	0	0	0.600361	0.63884	0.609427	0.603059	0.599882	0.607807	0.620139	0.633526	0	0	0	0	0	0	0	0.603824	0.603271
0	0	0	0	0	0	0	0	0	0	0	0	0	0	0	0	0	0	0	0	0.690311	0.692139	0.702502	0.665603	0.669085	0.665483	0	0	0	0	0	0	0	0	0.619598	0.601819	0.591276	0.590836	0.592821	0.605472	0	0	0	0	0	0	0	0	0	0.570877
0	0	0	0	0	0	0	0	0	0	0	0	0	0	0	0	0	0	0	0	0	0	0	0	0	0	0	0	0	0	0	0	0	0	0	0	0	0	0	0	0	0	0	0	0	0	0	0	0	0
0	0	0	0	0	0	0	0	0	0	0	0	0	0	0	0	0	0	0	0	0	0	0	0	0	0	0	0	0	0	0	0	0	0	0	0	0	0	0	0	0	0	0	0	0	0	0	0	0	0
0	0	0	0	0	0	0	0	0	0	0	0	0	0	0	0	0	0	0	0	0	0	0	0	0	0	0	0	0	0	0	0	0	0	0	0	0	0	0	0	0	0	0	0	0	0	0	0	0	0
0	0	0	0	0	0	0	0	0	0	0	0	0	0	0	0	0	0	0	0	0	0	0	0	0	0	0	0	0	0	0	0	0	0	0	0	0	0	0	0	0	0	0	0	0	0	0	0	0	0
0	0	0	0	0	0	0	0	0	0	0	0	0	0	0	0	0	0	0	0	0	0	0	0	0	0	0	0	0	0	0	0	0	0	0	0	0	0	0	0	0	0	0	0	0	0	0	0	0	0
0	0	0	0	0	0	0	0	0	0	0	0	0	0	0	0	0	0	0	0	0	0	0	0	0	0	0	0	0	0	0	0	0	0	0	0	0	0	0	0	0	0	0	0	0	0	0	0	0	0
0	0	0	0	0	0	0	0	0	0	0	0	0	0	0	0	0	0	0	0	0	0	0	0	0	0	0	0	0	0	0	0	0	0	0	0	0	0	0	0	0	0	0	0	0	0	0	0	0	0
ST (-1.2 ppm) map slice #9
0	0	0	0	0	0	0	0	0	0	0	0	0	0	0	0	0	0	0	0	0	0	0	0	0	0	0	0	0	0	0	0	0	0	0	0	0	0	0	0	0	0	0	0	0	0	0	0	0	0
0	0	0	0	0	0	0	0	0	0	0	0	0	0	0	0	0	0	0	0	0	0	0	0	0	0	0	0	0	0	0	0	0	0	0	0	0	0	0	0	0	0	0	0	0	0	0	0	0	0
0	0	0	0	0	0	0	0	0	0	0	0	0	0	0	0	0	0	0	0	0	0	0	0	0	0	0	0	0	0	0	0	0	0	0	0	0	0	0	0	0	0	0	0	0	0	0	0	0	0
0	0	0	0	0	0	0	0	0	0	0	0	0	0	0	0	0	0	0	0	0	0	0	0	0	0	0	0	0	0	0	0	0	0	0	0	0	0	0	0	0	0	0	0	0	0	0	0	0	0
0	0	0	0	0	0	0	0	0	0	0	0	0	0	0	0	0	0	0	0	0	0	0	0	0	0	0	0	0	0	0	0	0	0	0	0	0	0	0	0	0	0	0	0	0	0	0	0	0	0
0	0	0	0	0	0	0	0	0	0	0	0	0	0	0	0	0	0	0	0	0	0	0	0	0	0	0	0	0	0	0	0	0	0	0	0	0	0	0	0	0	0	0	0	0	0	0	0	0	0
0	0	0	0	0	0	0	0	0	0	0	0	0	0	0	0	0	0	0	0	0	0	0	0	0	0	0	0	0	0	0	0	0	0	0	0	0	0	0	0	0	0	0	0	0	0	0	0	0	0
0	0	0	0	0	0	0	0	0	0	0	0	0	0	0	0	0	0	0	0	0	0	0	0	0	0	0	0	0	0	0	0	0	0	0	0	0	0	0	0	0	0	0	0	0	0	0	0	0	0
0	0	0	0	0	0	0	0	0	0	0	0	0	0	0	0	0	0	0	0	0	0	0	0	0	0	0	0	0	0	0	0	0	0	0	0	0	0	0	0	0	0	0	0	0	0	0	0	0	0
0	0	0	0	0	0	0	0	0	0	0	0	0	0	0	0	0	0	0	0	0	0	0	0.545449	0.548168	0.543939	0.563338	0	0	0	0	0	0	0	0	0	0	0	0.570082	0.576681	0.556743	0	0	0	0	0	0	0	0	0
0	0	0	0	0	0	0	0	0	0	0	0	0	0	0	0	0	0	0	0	0	0	0.558402	0.55047	0.567527	0.562713	0.569028	0.55606	0.562163	0	0	0	0	0	0	0	0.597479	0.548289	0.544161	0.559248	0.564577	0.581746	0.553277	0	0	0	0	0	0	0
0	0	0	0	0	0	0	0	0	0	0	0	0	0	0	0	0	0	0	0	0	0.548826	0.558235	0.545201	0.554381	0.537585	0.545435	0.561895	0.588937	0.581443	0	0	0	0	0	0.567099	0.55804	0.542727	0.567483	0.543398	0.545712	0.560219	0.56925	0.589278	0	0	0	0	0	0
0	0	0	0	0	0	0	0	0	0	0	0	0	0	0	0	0	0	0	0	0.553688	0.567486	0.555455	0.564083	0.532314	0.548625	0.533824	0.538914	0.541334	0.546945	0	0	0	0	0	0.543023	0.567232	0.528262	0.553458	0.529361	0.533616	0.548906	0.585102	0.551966	0	0	0	0	0	0
0	0	0	0	0	0	0	0	0	0	0	0	0	0	0	0	0	0	0	0	0.534079	0.564248	0.539169	0.518851	0.543519	0.547534	0.528521	0.535101	0.525192	0.534947	0	0	0	0	0	0.561877	0.564245	0.564261	0.556535	0.550458	0.565096	0.537619	0.53929	0.53449	0.535197	0	0	0	0	0.463206
0	0	0	0	0	0	0	0	0	0	0	0	0	0	0	0	0	0	0	0	0.526636	0.549804	0.526153	0.509512	0.542493	0.53445	0.518026	0.517685	0.530097	0.539429	0	0	0	0	0	0.560327	0.553725	0.544991	0.540287	0.540204	0.532609	0.505614	0.520128	0.55683	0.537245	0	0	0	0	0.481003
0	0	0	0	0	0	0	0	0	0	0	0	0	0	0	0	0	0	0	0	0.50968	0.536137	0.528897	0.51078	0.50174	0.526519	0.519424	0.532893	0.538645	0.540885	0	0	0	0	0	0.517543	0.515288	0.512866	0.51648	0.535158	0.532191	0.509359	0.515765	0.55616	0	0	0	0	0	0.461207
0	0	0	0	0	0	0	0	0	0	0	0	0	0	0	0	0	0	0	0	0	0.50633	0.538463	0.513928	0.511294	0.496138	0.519587	0.527622	0.538096	0.535378	0	0	0	0	0	0.493784	0.486588	0.497727	0.495513	0.488118	0.51069	0.518625	0.536517	0.579012	0	0	0	0	0	0
0	0	0	0	0	0	0	0	0	0	0	0	0	0	0	0	0	0	0	0	0	0	0.535708	0.535646	0.533418	0.535203	0.524953	0.52225	0.562474	0	0	0	0	0	0	0	0.462496	0.47714	0.482482	0.487632	0.498514	0.509152	0.568058	0	0	0	0	0	0	0
0	0	0	0	0	0	0	0	0	0	0	0	0	0	0	0	0	0	0	0	0	0	0	0.497488	0.497879	0.513983	0.518428	0.518114	0	0	0	0	0	0	0	0	0	0.448935	0.461254	0.503244	0.498322	0.512517	0	0	0	0	0	0	0	0
0	0	0	0	0	0	0	0	0	0	0	0	0	0	0	0	0	0	0	0	0	0	0	0	0	0	0	0	0	0	0	0	0	0	0	0	0	0	0	0	0	0	0	0	0	0	0	0	0	0
0	0	0	0	0	0	0	0	0	0	0	0	0	0	0	0	0	0	0	0	0	0	0	0	0	0	0	0	0	0	0	0	0	0	0	0	0	0	0	0	0	0	0	0	0	0	0	0	0	0
0	0	0	0	0	0	0	0	0	0	0	0	0	0	0	0	0	0	0	0	0	0	0	0	0	0	0	0	0	0	0	0	0	0	0	0	0	0	0	0	0	0	0	0	0	0	0	0	0	0
0	0	0	0	0	0	0	0	0	0	0	0	0	0	0	0	0	0	0	0	0	0	0	0	0	0	0	0	0	0	0	0	0	0	0	0	0	0	0	0	0	0	0	0	0	0	0	0	0	0
0	0	0	0	0	0	0	0	0	0	0	0	0	0	0	0	0	0	0	0	0	0	0.730911	0.72357	0	0	0	0	0	0	0	0	0	0	0	0	0.576278	0.560567	0	0	0	0	0	0	0	0	0	0	0	0
0	0	0	0	0	0	0	0	0	0	0	0	0	0	0	0	0	0	0	0	0.722921	0.716582	0.733991	0.727454	0.699614	0.720703	0	0	0	0	0	0	0	0	0.60383	0.607408	0.611788	0.608433	0.598134	0.6118	0	0	0	0	0	0	0	0	0	0.573773
0	0	0	0	0	0	0	0	0	0	0	0	0	0	0	0	0	0	0	0.694377	0.707113	0.717886	0.70594	0.705731	0.730804	0.652686	0.692744	0	0	0	0	0	0	0.629788	0.614123	0.601738	0.60658	0.611013	0.608486	0.607914	0.609002	0	0	0	0	0	0	0	0.601898	0.588948
0	0	0	0	0	0	0	0	0	0	0	0	0	0	0	0	0	0	0.632359	0.681684	0.712973	0.696895	0.699945	0.691839	0.701484	0.697897	0.73403	0.726953	0	0	0	0	0.620966	0.644834	0.605832	0.59564	0.583361	0.601073	0.601025	0.599519	0.610039	0.605669	0	0	0	0	0	0.577097	0.586623	0.583772
0	0	0	0	0	0	0	0	0	0	0	0	0	0	0	0	0	0	0.680329	0.669152	0.699203	0.688183	0.70348	0.690034	0.687244	0.694984	0.725093	0.731626	0	0	0	0	0.626855	0.617041	0.610174	0.599205	0.587213	0.579662	0.584738	0.607398	0.625095	0.601117	0	0	0	0	0	0.588556	0.589705	0.565823
0	0	0	0	0	0	0	0	0	0	0	0	0	0	0	0	0	0	0.703245	0.675958	0.701379	0.694189	0.689963	0.711318	0.70753	0.726172	0.74223	0.745508	0	0	0	0	0.643122	0.62902	0.62503	0.6077	0.596188	0.605082	0.606071	0.608258	0.641194	0.617866	0	0	0	0	0	0.609506	0.601505	0.575269
0	0	0	0	0	0	0	0	0	0	0	0	0	0	0	0	0	0	0.724638	0.715134	0.718582	0.719418	0.709268	0.716063	0.735849	0.730399	0.745768	0.747048	0	0	0	0	0.63856	0.612249	0.627671	0.615797	0.615747	0.620829	0.617411	0.623241	0.636447	0.634391	0	0	0	0	0	0.590895	0.61143	0.578702
0	0	0	0	0	0	0	0	0	0	0	0	0	0	0	0	0	0	0.719392	0.731298	0.732406	0.729968	0.751064	0.743338	0.73955	0.729702	0.741865	0	0	0	0	0	0.628286	0.639729	0.626432	0.657591	0.652387	0.62406	0.628802	0.632201	0.641635	0	0	0	0	0	0	0.604401	0.610387	0.585731
0	0	0	0	0	0	0	0	0	0	0	0	0	0	0	0	0	0	0	0.772855	0.756403	0.76196	0.744766	0.761182	0.761271	0.760819	0.741674	0	0	0	0	0	0	0.631343	0.629517	0.63019	0.627992	0.626132	0.633999	0.637627	0.651698	0	0	0	0	0	0	0	0.589859	0.577997
0	0	0	0	0	0	0	0	0	0	0	0	0	0	0	0	0	0	0	0	0.844736	0.819159	0.794109	0.760619	0.753223	0.748842	0	0	0	0	0	0	0	0	0.614857	0.622155	0.614691	0.609175	0.609675	0.596358	0	0	0	0	0	0	0	0	0	0.56726
0	0	0	0	0	0	0	0	0	0	0	0	0	0	0	0	0	0	0	0	0	0	0	0	0	0	0	0	0	0	0	0	0	0	0	0	0	0	0	0	0	0	0	0	0	0	0	0	0	0
0	0	0	0	0	0	0	0	0	0	0	0	0	0	0	0	0	0	0	0	0	0	0	0	0	0	0	0	0	0	0	0	0	0	0	0	0	0	0	0	0	0	0	0	0	0	0	0	0	0
0	0	0	0	0	0	0	0	0	0	0	0	0	0	0	0	0	0	0	0	0	0	0	0	0	0	0	0	0	0	0	0	0	0	0	0	0	0	0	0	0	0	0	0	0	0	0	0	0	0
0	0	0	0	0	0	0	0	0	0	0	0	0	0	0	0	0	0	0	0	0	0	0	0	0	0	0	0	0	0	0	0	0	0	0	0	0	0	0	0	0	0	0	0	0	0	0	0	0	0
0	0	0	0	0	0	0	0	0	0	0	0	0	0	0	0	0	0	0	0	0	0	0	0	0	0	0	0	0	0	0	0	0	0	0	0	0	0	0	0	0	0	0	0	0	0	0	0	0	0
0	0	0	0	0	0	0	0	0	0	0	0	0	0	0	0	0	0	0	0	0	0	0	0	0	0	0	0	0	0	0	0	0	0	0	0	0	0	0	0	0	0	0	0	0	0	0	0	0	0
0	0	0	0	0	0	0	0	0	0	0	0	0	0	0	0	0	0	0	0	0	0	0	0	0	0	0	0	0	0	0	0	0	0	0	0	0	0	0	0	0	0	0	0	0	0	0	0	0	0
ST (-1.2 ppm) map slice #11
0	0	0	0	0	0	0	0	0	0	0	0	0	0	0	0	0	0	0	0	0	0	0	0	0	0	0	0	0	0	0	0	0	0	0	0	0	0	0	0	0	0	0	0	0	0	0	0	0	0
0	0	0	0	0	0	0	0	0	0	0	0	0	0	0	0	0	0	0	0	0	0	0	0	0	0	0	0	0	0	0	0	0	0	0	0	0	0	0	0	0	0	0	0	0	0	0	0	0	0
0	0	0	0	0	0	0	0	0	0	0	0	0	0	0	0	0	0	0	0	0	0	0	0	0	0	0	0	0	0	0	0	0	0	0	0	0	0	0	0	0	0	0	0	0	0	0	0	0	0
0	0	0	0	0	0	0	0	0	0	0	0	0	0	0	0	0	0	0	0	0	0	0	0	0	0	0	0	0	0	0	0	0	0	0	0	0	0	0	0	0	0	0	0	0	0	0	0	0	0
0	0	0	0	0	0	0	0	0	0	0	0	0	0	0	0	0	0	0	0	0	0	0	0	0	0	0	0	0	0	0	0	0	0	0	0	0	0	0	0	0	0	0	0	0	0	0	0	0	0
0	0	0	0	0	0	0	0	0	0	0	0	0	0	0	0	0	0	0	0	0	0	0	0	0	0	0	0	0	0	0	0	0	0	0	0	0	0	0	0	0	0	0	0	0	0	0	0	0	0
0	0	0	0	0	0	0	0	0	0	0	0	0	0	0	0	0	0	0	0	0	0	0	0	0	0	0	0	0	0	0	0	0	0	0	0	0	0	0	0	0	0	0	0	0	0	0	0	0	0
0	0	0	0	0	0	0	0	0	0	0	0	0	0	0	0	0	0	0	0	0	0	0	0	0	0	0	0	0	0	0	0	0	0	0	0	0	0	0	0	0	0	0	0	0	0	0	0	0	0
0	0	0	0	0	0	0	0	0	0	0	0	0	0	0	0	0	0	0	0	0	0	0	0	0	0	0	0	0	0	0	0	0	0	0	0	0	0	0	0	0	0	0	0	0	0	0	0	0	0
0	0	0	0	0	0	0	0	0	0	0	0	0	0	0	0	0	0	0	0	0	0	0	0.485318	0.514102	0.520374	0.507545	0	0	0	0	0	0	0	0	0	0	0	0.551752	0.530371	0.540497	0	0	0	0	0	0	0	0	0
0	0	0	0	0	0	0	0	0	0	0	0	0	0	0	0	0	0	0	0	0	0	0.528676	0.523925	0.507659	0.49444	0.514721	0.548064	0.57067	0	0	0	0	0	0	0	0.543103	0.537706	0.533937	0.512537	0.51226	0.532734	0.517614	0	0	0	0	0	0	0
0	0	0	0	0	0	0	0	0	0	0	0	0	0	0	0	0	0	0	0	0	0.50849	0.532107	0.521305	0.525836	0.513986	0.537618	0.534588	0.543137	0.555913	0	0	0	0	0	0.547645	0.541702	0.544079	0.535753	0.533061	0.528743	0.536696	0.543892	0.538853	0	0	0	0	0	0
0	0	0	0	0	0	0	0	0	0	0	0	0	0	0	0	0	0	0	0	0.521708	0.521424	0.548094	0.527778	0.503168	0.542709	0.54303	0.542179	0.530193	0.560513	0	0	0	0	0	0.550062	0.565257	0.541931	0.544392	0.538837	0.53034	0.545584	0.562476	0.553449	0	0	0	0	0	0
0	0	0	0	0	0	0	0	0	0	0	0	0	0	0	0	0	0	0	0	0.557734	0.53576	0.526328	0.552284	0.536887	0.526008	0.544245	0.524312	0.537966	0.555644	0	0	0	0	0	0.556045	0.552395	0.550487	0.541567	0.540253	0.531339	0.526444	0.554728	0.539554	0.55789	0	0	0	0	0.497791
0	0	0	0	0	0	0	0	0	0	0	0	0	0	0	0	0	0	0	0	0.548472	0.512012	0.511926	0.540973	0.525363	0.506355	0.510384	0.537265	0.553271	0.533993	0	0	0	0	0	0.54705	0.542383	0.518072	0.533826	0.519787	0.554236	0.518765	0.523095	0.549447	0.54498	0	0	0	0	0.492614
0	0	0	0	0	0	0	0	0	0	0	0	0	0	0	0	0	0	0	0	0.541632	0.515578	0.540872	0.491717	0.50328	0.510272	0.513469	0.525138	0.542449	0.532315	0	0	0	0	0	0.527251	0.56388	0.529396	0.534165	0.526249	0.517463	0.516558	0.534104	0.535518	0	0	0	0	0	0.473126
0	0	0	0	0	0	0	0	0	0	0	0	0	0	0	0	0	0	0	0	0	0.522101	0.544106	0.491733	0.504462	0.497784	0.505967	0.545174	0.555171	0.540008	0	0	0	0	0	0.532996	0.546242	0.541846	0.539142	0.542631	0.510706	0.548027	0.537828	0.553023	0	0	0	0	0	0
0	0	0	0	0	0	0	0	0	0	0	0	0	0	0	0	0	0	0	0	0	0	0.530388	0.50782	0.495206	0.518238	0.51901	0.519502	0.539208	0	0	0	0	0	0	0	0.5232	0.527225	0.526112	0.52325	0.525092	0.53608	0.555722	0	0	0	0	0	0	0
0	0	0	0	0	0	0	0	0	0	0	0	0	0	0	0	0	0	0	0	0	0	0	0.488307	0.523111	0.51008	0.490917	0.479101	0	0	0	0	0	0	0	0	0	0.500687	0.517094	0.514924	0.511553	0.530424	0	0	0	0	0	0	0	0
0	0	0	0	0	0	0	0	0	0	0	0	0	0	0	0	0	0	0	0	0	0	0	0	0	0	0	0	0	0	0	0	0	0	0	0	0	0	0	0	0	0	0	0	0	0	0	0	0	0
0	0	0	0	0	0	0	0	0	0	0	0	0	0	0	0	0	0	0	0	0	0	0	0	0	0	0	0	0	0	0	0	0	0	0	0	0	0	0	0	0	0	0	0	0	0	0	0	0	0
0	0	0	0	0	0	0	0	0	0	0	0	0	0	0	0	0	0	0	0	0	0	0	0	0	0	0	0	0	0	0	0	0	0	0	0	0	0	0	0	0	0	0	0	0	0	0	0	0	0
0	0	0	0	0	0	0	0	0	0	0	0	0	0	0	0	0	0	0	0	0	0	0	0	0	0	0	0	0	0	0	0	0	0	0	0	0	0	0	0	0	0	0	0	0	0	0	0	0	0
0	0	0	0	0	0	0	0	0	0	0	0	0	0	0	0	0	0	0	0	0	0	0.655558	0.67344	0	0	0	0	0	0	0	0	0	0	0	0	0.560793	0.556882	0	0	0	0	0	0	0	0	0	0	0	0
0	0	0	0	0	0	0	0	0	0	0	0	0	0	0	0	0	0	0	0	0.704779	0.692558	0.676302	0.680479	0.69326	0.68294	0	0	0	0	0	0	0	0	0.584313	0.577401	0.56705	0.576081	0.596369	0.595342	0	0	0	0	0	0	0	0	0	0.580608
0	0	0	0	0	0	0	0	0	0	0	0	0	0	0	0	0	0	0	0.73348	0.713578	0.711349	0.696956	0.68152	0.68084	0.679887	0.687251	0	0	0	0	0	0	0.623952	0.598096	0.572326	0.580268	0.583094	0.582282	0.579585	0.593588	0	0	0	0	0	0	0	0.596391	0.59452
0	0	0	0	0	0	0	0	0	0	0	0	0	0	0	0	0	0	0.697975	0.675917	0.723739	0.713821	0.710594	0.695496	0.680531	0.682476	0.687832	0.686337	0	0	0	0	0.602848	0.602975	0.586877	0.577023	0.583697	0.583701	0.580582	0.576216	0.587455	0.593658	0	0	0	0	0	0.541274	0.561939	0.559771
0	0	0	0	0	0	0	0	0	0	0	0	0	0	0	0	0	0	0.695906	0.662131	0.675543	0.69114	0.687479	0.686426	0.683915	0.667093	0.690559	0.698509	0	0	0	0	0.61891	0.608029	0.597996	0.577346	0.581544	0.582943	0.568671	0.56775	0.602368	0.603259	0	0	0	0	0	0.544972	0.569827	0.544532
0	0	0	0	0	0	0	0	0	0	0	0	0	0	0	0	0	0	0.680897	0.684992	0.701342	0.690215	0.700367	0.700132	0.706865	0.691776	0.699698	0.711227	0	0	0	0	0.644456	0.622758	0.606731	0.603069	0.577684	0.594251	0.583535	0.581872	0.592962	0.597962	0	0	0	0	0	0.557683	0.561889	0.555481
0	0	0	0	0	0	0	0	0	0	0	0	0	0	0	0	0	0	0.651154	0.684112	0.706058	0.71495	0.717946	0.716597	0.695381	0.732343	0.719606	0.708444	0	0	0	0	0.639248	0.626346	0.596475	0.617175	0.595029	0.590903	0.612134	0.602344	0.610181	0.615668	0	0	0	0	0	0.571861	0.584125	0.575299
0	0	0	0	0	0	0	0	0	0	0	0	0	0	0	0	0	0	0.6799	0.718159	0.729354	0.741015	0.740559	0.740792	0.74246	0.736965	0.734026	0	0	0	0	0	0.606487	0.626046	0.601834	0.61381	0.614878	0.598159	0.6081	0.626205	0.626413	0	0	0	0	0	0	0.576452	0.566184	0.560612
0	0	0	0	0	0	0	0	0	0	0	0	0	0	0	0	0	0	0	0.711331	0.759505	0.759356	0.767055	0.767527	0.756249	0.748046	0.712621	0	0	0	0	0	0	0.619778	0.618362	0.610139	0.606178	0.622206	0.631516	0.622151	0.605591	0	0	0	0	0	0	0	0.584227	0.580851
0	0	0	0	0	0	0	0	0	0	0	0	0	0	0	0	0	0	0	0	0.790707	0.795039	0.791731	0.781717	0.761379	0.751699	0	0	0	0	0	0	0	0	0.583796	0.574363	0.56774	0.566159	0.594715	0.584935	0	0	0	0	0	0	0	0	0	0.568389
0	0	0	0	0	0	0	0	0	0	0	0	0	0	0	0	0	0	0	0	0	0	0	0	0	0	0	0	0	0	0	0	0	0	0	0	0	0	0	0	0	0	0	0	0	0	0	0	0	0
0	0	0	0	0	0	0	0	0	0	0	0	0	0	0	0	0	0	0	0	0	0	0	0	0	0	0	0	0	0	0	0	0	0	0	0	0	0	0	0	0	0	0	0	0	0	0	0	0	0
0	0	0	0	0	0	0	0	0	0	0	0	0	0	0	0	0	0	0	0	0	0	0	0	0	0	0	0	0	0	0	0	0	0	0	0	0	0	0	0	0	0	0	0	0	0	0	0	0	0
0	0	0	0	0	0	0	0	0	0	0	0	0	0	0	0	0	0	0	0	0	0	0	0	0	0	0	0	0	0	0	0	0	0	0	0	0	0	0	0	0	0	0	0	0	0	0	0	0	0
0	0	0	0	0	0	0	0	0	0	0	0	0	0	0	0	0	0	0	0	0	0	0	0	0	0	0	0	0	0	0	0	0	0	0	0	0	0	0	0	0	0	0	0	0	0	0	0	0	0
0	0	0	0	0	0	0	0	0	0	0	0	0	0	0	0	0	0	0	0	0	0	0	0	0	0	0	0	0	0	0	0	0	0	0	0	0	0	0	0	0	0	0	0	0	0	0	0	0	0
0	0	0	0	0	0	0	0	0	0	0	0	0	0	0	0	0	0	0	0	0	0	0	0	0	0	0	0	0	0	0	0	0	0	0	0	0	0	0	0	0	0	0	0	0	0	0	0	0	0
ST (-1.2 ppm) map slice #13
0	0	0	0	0	0	0	0	0	0	0	0	0	0	0	0	0	0	0	0	0	0	0	0	0	0	0	0	0	0	0	0	0	0	0	0	0	0	0	0	0	0	0	0	0	0	0	0	0	0
0	0	0	0	0	0	0	0	0	0	0	0	0	0	0	0	0	0	0	0	0	0	0	0	0	0	0	0	0	0	0	0	0	0	0	0	0	0	0	0	0	0	0	0	0	0	0	0	0	0
0	0	0	0	0	0	0	0	0	0	0	0	0	0	0	0	0	0	0	0	0	0	0	0	0	0	0	0	0	0	0	0	0	0	0	0	0	0	0	0	0	0	0	0	0	0	0	0	0	0
0	0	0	0	0	0	0	0	0	0	0	0	0	0	0	0	0	0	0	0	0	0	0	0	0	0	0	0	0	0	0	0	0	0	0	0	0	0	0	0	0	0	0	0	0	0	0	0	0	0
0	0	0	0	0	0	0	0	0	0	0	0	0	0	0	0	0	0	0	0	0	0	0	0	0	0	0	0	0	0	0	0	0	0	0	0	0	0	0	0	0	0	0	0	0	0	0	0	0	0
0	0	0	0	0	0	0	0	0	0	0	0	0	0	0	0	0	0	0	0	0	0	0	0	0	0	0	0	0	0	0	0	0	0	0	0	0	0	0	0	0	0	0	0	0	0	0	0	0	0
0	0	0	0	0	0	0	0	0	0	0	0	0	0	0	0	0	0	0	0	0	0	0	0	0	0	0	0	0	0	0	0	0	0	0	0	0	0	0	0	0	0	0	0	0	0	0	0	0	0
0	0	0	0	0	0	0	0	0	0	0	0	0	0	0	0	0	0	0	0	0	0	0	0	0	0	0	0	0	0	0	0	0	0	0	0	0	0	0	0	0	0	0	0	0	0	0	0	0	0
0	0	0	0	0	0	0	0	0	0	0	0	0	0	0	0	0	0	0	0	0	0	0	0	0	0	0	0	0	0	0	0	0	0	0	0	0	0	0	0	0	0	0	0	0	0	0	0	0	0
0	0	0	0	0	0	0	0	0	0	0	0	0	0	0	0	0	0	0	0	0	0	0	0.495333	0.486093	0.48444	0.489976	0	0	0	0	0	0	0	0	0	0	0	0.524477	0.522864	0.513294	0	0	0	0	0	0	0	0	0
0	0	0	0	0	0	0	0	0	0	0	0	0	0	0	0	0	0	0	0	0	0	0.51701	0.511399	0.532557	0.507182	0.510678	0.47275	0.48591	0	0	0	0	0	0	0	0.531352	0.497503	0.495911	0.495679	0.517734	0.504061	0.491838	0	0	0	0	0	0	0
0	0	0	0	0	0	0	0	0	0	0	0	0	0	0	0	0	0	0	0	0	0.514388	0.540971	0.540223	0.53632	0.521015	0.517583	0.492526	0.495642	0.520717	0	0	0	0	0	0.512556	0.506941	0.521415	0.52688	0.528022	0.51764	0.523335	0.530851	0.540623	0	0	0	0	0	0
0	0	0	0	0	0	0	0	0	0	0	0	0	0	0	0	0	0	0	0	0.517055	0.493401	0.505559	0.511022	0.496125	0.501962	0.512094	0.521142	0.519255	0.535722	0	0	0	0	0	0.528305	0.523591	0.551156	0.553628	0.548313	0.535495	0.563633	0.531822	0.526149	0	0	0	0	0	0
0	0	0	0	0	0	0	0	0	0	0	0	0	0	0	0	0	0	0	0	0.516723	0.504861	0.485602	0.49168	0.490275	0.490839	0.525464	0.513187	0.537395	0.534934	0	0	0	0	0	0.526581	0.541601	0.553515	0.556796	0.559774	0.582687	0.561734	0.547867	0.523735	0.547698	0	0	0	0	0.481938
0	0	0	0	0	0	0	0	0	0	0	0	0	0	0	0	0	0	0	0	0.510665	0.532686	0.497481	0.498854	0.486585	0.507505	0.512805	0.540335	0.529778	0.549926	0	0	0	0	0	0.529543	0.524602	0.561273	0.566086	0.554547	0.567453	0.562037	0.583134	0.534511	0.565022	0	0	0	0	0.486597
0	0	0	0	0	0	0	0	0	0	0	0	0	0	0	0	0	0	0	0	0.499242	0.497636	0.482935	0.484618	0.507835	0.513036	0.484142	0.513709	0.522153	0.535782	0	0	0	0	0	0.50323	0.542872	0.541513	0.535991	0.550662	0.524921	0.5498	0.57408	0.560794	0	0	0	0	0	0.457598
0	0	0	0	0	0	0	0	0	0	0	0	0	0	0	0	0	0	0	0	0	0.485026	0.496786	0.478656	0.50267	0.489809	0.504128	0.506225	0.536073	0.519675	0	0	0	0	0	0.520753	0.551715	0.535387	0.533744	0.53847	0.541306	0.553204	0.56138	0.576328	0	0	0	0	0	0
0	0	0	0	0	0	0	0	0	0	0	0	0	0	0	0	0	0	0	0	0	0	0.502157	0.503099	0.500379	0.506405	0.499968	0.503502	0.533653	0	0	0	0	0	0	0	0.506714	0.524206	0.526421	0.52983	0.534286	0.538056	0.563501	0	0	0	0	0	0	0
0	0	0	0	0	0	0	0	0	0	0	0	0	0	0	0	0	0	0	0	0	0	0	0.514162	0.545682	0.534581	0.474484	0.500355	0	0	0	0	0	0	0	0	0	0.471108	0.50872	0.526281	0.516703	0.532288	0	0	0	0	0	0	0	0
0	0	0	0	0	0	0	0	0	0	0	0	0	0	0	0	0	0	0	0	0	0	0	0	0	0	0	0	0	0	0	0	0	0	0	0	0	0	0	0	0	0	0	0	0	0	0	0	0	0
0	0	0	0	0	0	0	0	0	0	0	0	0	0	0	0	0	0	0	0	0	0	0	0	0	0	0	0	0	0	0	0	0	0	0	0	0	0	0	0	0	0	0	0	0	0	0	0	0	0
0	0	0	0	0	0	0	0	0	0	0	0	0	0	0	0	0	0	0	0	0	0	0	0	0	0	0	0	0	0	0	0	0	0	0	0	0	0	0	0	0	0	0	0	0	0	0	0	0	0
0	0	0	0	0	0	0	0	0	0	0	0	0	0	0	0	0	0	0	0	0	0	0	0	0	0	0	0	0	0	0	0	0	0	0	0	0	0	0	0	0	0	0	0	0	0	0	0	0	0
0	0	0	0	0	0	0	0	0	0	0	0	0	0	0	0	0	0	0	0	0	0	0.675547	0.674158	0	0	0	0	0	0	0	0	0	0	0	0	0.567862	0.569131	0	0	0	0	0	0	0	0	0	0	0	0
0	0	0	0	0	0	0	0	0	0	0	0	0	0	0	0	0	0	0	0	0.674811	0.679104	0.686539	0.700175	0.695713	0.692533	0	0	0	0	0	0	0	0	0.593704	0.579822	0.582272	0.592071	0.614488	0.577566	0	0	0	0	0	0	0	0	0	0.541223
0	0	0	0	0	0	0	0	0	0	0	0	0	0	0	0	0	0	0	0.69276	0.683596	0.687136	0.675656	0.681505	0.683459	0.672619	0.683093	0	0	0	0	0	0	0.605629	0.583243	0.595342	0.589367	0.585842	0.589043	0.581012	0.560756	0	0	0	0	0	0	0	0.607162	0.546087
0	0	0	0	0	0	0	0	0	0	0	0	0	0	0	0	0	0	0.692223	0.700037	0.672102	0.664546	0.652065	0.66882	0.661236	0.663752	0.697518	0.695706	0	0	0	0	0.596109	0.589985	0.582781	0.606493	0.576376	0.593681	0.588389	0.581068	0.579705	0.567407	0	0	0	0	0	0.562072	0.567755	0.531069
0	0	0	0	0	0	0	0	0	0	0	0	0	0	0	0	0	0	0.687393	0.67908	0.6644	0.655502	0.643594	0.646262	0.664378	0.679232	0.682862	0.704006	0	0	0	0	0.615431	0.608424	0.571481	0.565466	0.584122	0.574167	0.559629	0.582287	0.59748	0.593661	0	0	0	0	0	0.545334	0.559211	0.533067
0	0	0	0	0	0	0	0	0	0	0	0	0	0	0	0	0	0	0.659522	0.645214	0.666878	0.681546	0.64635	0.662736	0.702238	0.690499	0.709417	0.714956	0	0	0	0	0.628513	0.613994	0.582891	0.577241	0.575485	0.569873	0.570887	0.603461	0.586518	0.610103	0	0	0	0	0	0.554084	0.555723	0.543735
0	0	0	0	0	0	0	0	0	0	0	0	0	0	0	0	0	0	0.653484	0.666711	0.66367	0.668018	0.660531	0.680215	0.681174	0.687119	0.709522	0.732537	0	0	0	0	0.628347	0.604748	0.591656	0.583193	0.585925	0.58036	0.577381	0.578038	0.576791	0.579628	0	0	0	0	0	0.555499	0.558056	0.560071
0	0	0	0	0	0	0	0	0	0	0	0	0	0	0	0	0	0	0.693712	0.688212	0.706167	0.701608	0.693099	0.696882	0.697244	0.725233	0.729811	0	0	0	0	0	0.630503	0.596946	0.581628	0.595575	0.573225	0.564482	0.572336	0.573347	0.571651	0	0	0	0	0	0	0.557769	0.560636	0.539793
0	0	0	0	0	0	0	0	0	0	0	0	0	0	0	0	0	0	0	0.709877	0.731462	0.71592	0.711113	0.719628	0.708199	0.744639	0.728796	0	0	0	0	0	0	0.613069	0.574947	0.584016	0.570872	0.562971	0.574829	0.580076	0.590658	0	0	0	0	0	0	0	0.541306	0.533957
0	0	0	0	0	0	0	0	0	0	0	0	0	0	0	0	0	0	0	0	0.721367	0.72937	0.69779	0.725398	0.723122	0.735154	0	0	0	0	0	0	0	0	0.592843	0.608223	0.592733	0.589544	0.590371	0.590716	0	0	0	0	0	0	0	0	0	0.529932
0	0	0	0	0	0	0	0	0	0	0	0	0	0	0	0	0	0	0	0	0	0	0	0	0	0	0	0	0	0	0	0	0	0	0	0	0	0	0	0	0	0	0	0	0	0	0	0	0	0
0	0	0	0	0	0	0	0	0	0	0	0	0	0	0	0	0	0	0	0	0	0	0	0	0	0	0	0	0	0	0	0	0	0	0	0	0	0	0	0	0	0	0	0	0	0	0	0	0	0
0	0	0	0	0	0	0	0	0	0	0	0	0	0	0	0	0	0	0	0	0	0	0	0	0	0	0	0	0	0	0	0	0	0	0	0	0	0	0	0	0	0	0	0	0	0	0	0	0	0
0	0	0	0	0	0	0	0	0	0	0	0	0	0	0	0	0	0	0	0	0	0	0	0	0	0	0	0	0	0	0	0	0	0	0	0	0	0	0	0	0	0	0	0	0	0	0	0	0	0
0	0	0	0	0	0	0	0	0	0	0	0	0	0	0	0	0	0	0	0	0	0	0	0	0	0	0	0	0	0	0	0	0	0	0	0	0	0	0	0	0	0	0	0	0	0	0	0	0	0
0	0	0	0	0	0	0	0	0	0	0	0	0	0	0	0	0	0	0	0	0	0	0	0	0	0	0	0	0	0	0	0	0	0	0	0	0	0	0	0	0	0	0	0	0	0	0	0	0	0
0	0	0	0	0	0	0	0	0	0	0	0	0	0	0	0	0	0	0	0	0	0	0	0	0	0	0	0	0	0	0	0	0	0	0	0	0	0	0	0	0	0	0	0	0	0	0	0	0	0
[truncated: 30 more columns]

## Sheet: SI Fig3.1d
SI Fig3.1 d: Z spectra from SSE-CEST for each tube in slice #11
ω (ppm)	Z spectra						acquired data
	PBS	12.5 mM	25 mM	50 mM	100 mM	150 mM
-6	1	1	1	1	1	0.992523	1
-5.9	0.997552	0.997479	0.997423	0.996406	0.995989	0.986612	0
-5.8	0.995046	0.994777	0.99461	0.992622	0.991893	0.980637	0
-5.7	0.992468	0.991883	0.991635	0.988694	0.987702	0.974566	0
-5.6	0.989898	0.988884	0.988521	0.984711	0.983491	0.968492	0
-5.5	0.987353	0.985808	0.985279	0.98067	0.979261	0.962462	0
-5.4	0.984817	0.982501	0.981856	0.976584	0.97498	0.956485	0
-5.3	0.982316	0.97899	0.978268	0.972513	0.970654	0.950717	0
-5.2	0.979824	0.975278	0.974512	0.96844	0.966313	0.945139	0
-5.1	0.977358	0.971255	0.970583	0.964412	0.961947	0.939733	0
-5	0.974895	0.966941	0.966478	0.96047	0.95749	0.934411	1
-4.9	0.97244	0.962364	0.962205	0.956604	0.952855	0.928921	0
-4.8	0.969928	0.957754	0.957985	0.952773	0.948046	0.922805	0
-4.7	0.967239	0.953317	0.953813	0.948831	0.942841	0.915873	0
-4.6	0.964394	0.948925	0.949711	0.944515	0.937253	0.908037	0
-4.5	0.961495	0.94441	0.945697	0.939923	0.931307	0.899516	1
-4.4	0.958539	0.940193	0.941697	0.935029	0.925147	0.890336	0
-4.3	0.955409	0.936034	0.937623	0.929698	0.918594	0.880873	0
-4.2	0.951832	0.931483	0.933008	0.923712	0.911406	0.871407	0
-4.1	0.947613	0.926312	0.927565	0.917333	0.903544	0.86201	0
-4	0.942915	0.920547	0.921439	0.910702	0.895097	0.852866	1
-3.9	0.937489	0.914315	0.914649	0.903774	0.886139	0.843667	0
-3.8	0.931131	0.907108	0.90722	0.896277	0.876672	0.833808	0
-3.7	0.924194	0.899296	0.899399	0.888139	0.866505	0.823032	0
-3.6	0.916921	0.890822	0.891541	0.879594	0.855857	0.811563	0
-3.5	0.908988	0.881781	0.883477	0.87034	0.844993	0.799342	1
-3.4	0.900335	0.872035	0.874812	0.860283	0.834244	0.786833	0
-3.3	0.890856	0.861564	0.865283	0.849453	0.823617	0.77416	0
-3.2	0.880251	0.850321	0.854634	0.83754	0.812766	0.761723	0
-3.1	0.868659	0.838137	0.842734	0.824522	0.801704	0.748847	0
-3	0.856563	0.824996	0.829806	0.810668	0.790365	0.735101	1
-2.9	0.844159	0.811317	0.815877	0.796145	0.77792	0.719871	0
-2.8	0.831553	0.796987	0.801288	0.781137	0.764005	0.702998	0
-2.7	0.818982	0.782003	0.786164	0.765674	0.748742	0.68455	0
-2.6	0.806385	0.76608	0.770508	0.749723	0.732079	0.66442	0
-2.5	0.793514	0.749472	0.754212	0.733106	0.713803	0.642461	1
-2.4	0.779919	0.732331	0.737343	0.715566	0.693824	0.618959	0
-2.3	0.765076	0.714269	0.719528	0.696839	0.672323	0.594175	0
-2.2	0.748481	0.694975	0.700379	0.67667	0.649468	0.568238	0
-2.1	0.730071	0.674117	0.679757	0.654778	0.625467	0.541092	0
-2	0.71002	0.651577	0.657615	0.631186	0.600334	0.512679	1
-1.9	0.68811	0.627451	0.633854	0.606063	0.574151	0.482977	0
-1.8	0.664445	0.601751	0.608382	0.579467	0.547033	0.452131	0
-1.7	0.639277	0.574679	0.581453	0.5516	0.519087	0.420393	0
-1.6	0.612696	0.546503	0.553243	0.522576	0.490295	0.387905	0
-1.5	0.584621	0.517359	0.523837	0.49246	0.460532	0.354884	1
-1.4	0.55464	0.487256	0.493047	0.461209	0.429933	0.321989	0
-1.3	0.522023	0.455678	0.460452	0.42833	0.398416	0.288967	0
-1.2	0.48584	0.422172	0.425418	0.393235	0.365812	0.257067	0
-1.1	0.445724	0.386125	0.387307	0.355436	0.332097	0.226217	0
-1	0.402268	0.347704	0.346238	0.315242	0.297499	0.195841	1
-0.9	0.355738	0.306887	0.302723	0.273396	0.261807	0.166774	0
-0.8	0.306149	0.263956	0.257385	0.23043	0.224858	0.138001	0
-0.7	0.254351	0.219109	0.211029	0.187093	0.18682	0.111114	0
-0.6	0.201572	0.173834	0.165211	0.145076	0.148916	0.0863409	0
-0.5	0.14988	0.129719	0.121562	0.106026	0.112443	0.0631747	1
-0.4	0.102493	0.0882948	0.081864	0.0709788	0.0773732	0.0420679	0
-0.3	0.0613997	0.0524196	0.0482823	0.04147	0.0456209	0.024962	0
-0.2	0.0288486	0.024543	0.0226282	0.0191098	0.0209994	0.0114428	0
-0.1	0.00755209	0.00658808	0.0061329	0.00505872	0.00561021	0.00324337	0
0	0	0	0	0	0	0	1
0.1	0.00661967	0.00541045	0.00477794	0.00465397	0.00450489	0.00270413	0
0.2	0.0263924	0.0210867	0.0195144	0.0183466	0.0183149	0.0106958	0
0.3	0.0590428	0.0453606	0.0431184	0.0399522	0.0396982	0.0242632	0
0.4	0.10397	0.0772755	0.0752845	0.0688784	0.0671201	0.0436289	0
0.5	0.157819	0.11615	0.114542	0.10467	0.0999114	0.0676387	1
0.6	0.216755	0.158675	0.158344	0.14443	0.135765	0.0944284	0
0.7	0.277239	0.203919	0.204824	0.186606	0.173448	0.122563	0
0.8	0.33471	0.248933	0.251152	0.228876	0.210488	0.150042	0
0.9	0.385864	0.29139	0.294458	0.26881	0.245012	0.176835	0
1	0.429424	0.330289	0.333565	0.305669	0.276982	0.202902	1
1.1	0.465953	0.365494	0.368356	0.339598	0.306902	0.230016	0
1.2	0.496874	0.397337	0.399457	0.371139	0.335936	0.258324	0
1.3	0.524465	0.426419	0.428085	0.400983	0.364894	0.288151	0
1.4	0.5506	0.454174	0.455659	0.42984	0.39403	0.318651	0
1.5	0.576544	0.481472	0.483098	0.458111	0.423054	0.349633	1
1.6	0.602525	0.508856	0.510884	0.486228	0.452192	0.380801	0
1.7	0.628251	0.536217	0.538805	0.514153	0.481369	0.411748	0
1.8	0.653481	0.563189	0.566646	0.541527	0.509988	0.441886	0
1.9	0.677602	0.589419	0.593753	0.568135	0.537298	0.471414	0
2	0.699976	0.614385	0.619447	0.59346	0.563045	0.499942	1
2.1	0.720385	0.637934	0.643366	0.617318	0.587662	0.527542	0
2.2	0.739155	0.659758	0.665387	0.639655	0.61117	0.554125	0
2.3	0.756538	0.680228	0.685948	0.660715	0.633687	0.579396	0
2.4	0.772648	0.699399	0.705199	0.680637	0.655238	0.603879	0
2.5	0.787478	0.717412	0.723309	0.699727	0.676057	0.626982	1
2.6	0.801403	0.734529	0.740454	0.718283	0.6962	0.649103	0
2.7	0.814399	0.751038	0.756916	0.736149	0.715434	0.670117	0
2.8	0.826468	0.767096	0.772721	0.753063	0.733728	0.689999	0
2.9	0.837736	0.782675	0.787725	0.768957	0.751105	0.708953	0
3	0.848335	0.797824	0.801899	0.783886	0.767368	0.726836	1
3.1	0.85837	0.8126	0.815276	0.797935	0.782624	0.743628	0
3.2	0.867814	0.826683	0.827686	0.811145	0.797012	0.759377	0
3.3	0.876662	0.839802	0.839189	0.823576	0.810457	0.774031	0
3.4	0.885092	0.85175	0.850003	0.835388	0.822956	0.787703	0
3.5	0.893208	0.862419	0.860205	0.846626	0.834442	0.800336	1
3.6	0.900955	0.872153	0.869903	0.857188	0.844671	0.812061	0
3.7	0.908187	0.881098	0.879302	0.867089	0.853987	0.823256	0
3.8	0.914938	0.889384	0.888397	0.876387	0.862763	0.834324	0
3.9	0.921202	0.897149	0.897242	0.885231	0.871328	0.845393	0
4	0.927136	0.904424	0.905814	0.893608	0.879877	0.856497	1
4.1	0.932749	0.911262	0.914094	0.901569	0.888249	0.86761	0
4.2	0.938117	0.917678	0.921875	0.909257	0.896489	0.878707	0
4.3	0.943295	0.923842	0.928999	0.916651	0.904613	0.889513	0
4.4	0.948322	0.929992	0.935374	0.923697	0.912449	0.900108	0
4.5	0.953039	0.935928	0.940975	0.930427	0.920073	0.910523	1
4.6	0.957332	0.941462	0.945748	0.936722	0.927595	0.920847	0
4.7	0.961182	0.946565	0.949706	0.942524	0.934882	0.931041	0
4.8	0.964535	0.951316	0.953109	0.94789	0.941996	0.940958	0
4.9	0.967539	0.95562	0.956349	0.953032	0.948977	0.950137	0
5	0.970432	0.959634	0.959498	0.957992	0.955509	0.958511	1
5.1	0.973278	0.96341	0.962739	0.962702	0.961644	0.965796	0
5.2	0.9761	0.966903	0.966076	0.967177	0.967307	0.972099	0
5.3	0.978884	0.970257	0.969532	0.971448	0.972408	0.977367	0
5.4	0.981636	0.973466	0.973058	0.975523	0.976994	0.981752	0
5.5	0.984336	0.976451	0.976668	0.979412	0.981241	0.985476	0
5.6	0.986991	0.979369	0.980262	0.983111	0.985138	0.988671	0
5.7	0.989582	0.982308	0.98389	0.986642	0.988719	0.991516	0
5.8	0.992085	0.98527	0.987511	0.989974	0.992053	0.994393	0
5.9	0.994444	0.988213	0.991117	0.993219	0.99534	0.997142	0
6	0.996725	0.991154	0.994662	0.996349	0.99849	1	1

## Sheet: SI Fig3.1e
SI Fig3.1 e: linear-correlation between ST (1.2 ppm) values and the glycogen concentration
concentration (mM)	slice 1	slice 2	slice 3	slice 4	slice 5	slice 6	slice 7	slice 8	slice 9	slice 10	slice 11	slice 12	slice 13	slice 14	slice 15	slice 16	slice 17	slice 18	slice 19	slice 20	slice 21
0	51.7626	50.3318	49.4029	51.9133	48.1236	49.9076	49.058	50.3236	48.5	46.1719	46.538	46.4276	47.569	48.5109	48.4544	48.5243	46.4004	48.0124	45.8555	45.7458	44.2914
12.5	58.4091	58.901	59.3274	58.3376	57.1156	58.1483	58.7239	59.6075	57.9344	55.5997	55.5501	55.9459	54.7737	54.8799	53.9872	54.9428	54.0331	51.2155	48.6648	44.6483	41.1047
25	56.6718	55.3675	54.8477	57.7583	56.7885	56.1836	55.7249	57.2498	56.1046	54.9247	54.5492	54.9499	55.9201	55.7143	55.3033	55.2399	53.2332	52.8046	52.7335	50.7909	49.5355
50	58.0818	59.0086	59.8533	59.9985	59.3753	59.1337	58.2547	58.6839	58.4716	57.6446	57.0408	57.9082	57.4526	56.145	54.609	54.2479	52.3966	50.7694	46.9438	42.2877	37.7352
100	61.151	62.5779	64.9956	61.7991	64.4624	63.5852	65.7731	62.5003	61.2685	62.5977	61.8189	60.5003	60.8202	60.4847	61.2551	60.6086	59.9437	58.6767	58.0797	56.0191	55.5148
150	71.1958	72.8719	74.6251	69.9954	73.4747	71.8045	75.7203	71.5834	70.3568	73.4411	70.8864	69.1584	70.2792	70.0163	71.4241	68.466	70.1797	66.2198	65.2463	57.0039	54.4573

## Sheet: SI Fig3.1g
SI Fig3.1 g: Scattering plots of ST (1.2 ppm) values, comparing between SSE-CEST and conventional CEST
SSE-CEST	conventional CEST
51.7626	51.7466
58.4091	58.0615
56.6718	57.1566
58.0818	58.8878
61.151	62.0067
71.1958	71.4511
50.3318	51.9851
58.901	57.9772
55.3675	56.7237
59.0086	58.6537
62.5779	62.6809
72.8719	71.5743
49.4029	50.1882
59.3274	58.4222
54.8477	56.8543
59.8533	59.3674
64.9956	63.2742
74.6251	71.5709
51.9133	50.7803
58.3376	56.7501
57.7583	56.4457
59.9985	59.1424
61.7991	63.1631
69.9954	71.7534
48.1236	51.3481
57.1156	56.1255
56.7885	56.6967
59.3753	59.7445
64.4624	62.893
73.4747	71.5529
49.9076	49.8106
58.1483	56.978
56.1836	57.0716
59.1337	59.9368
63.5852	62.2473
71.8045	71.8073
49.058	49.3187
58.7239	57.0279
55.7249	56.5629
58.2547	59.5012
65.7731	62.8435
75.7203	72.1041
50.3236	48.7762
59.6075	57.9717
57.2498	57.3119
58.6839	59.4187
62.5003	62.6472
71.5834	72.928
48.5	49.2321
57.9344	57.402
56.1046	56.1067
58.4716	59.1023
61.2685	62.3605
70.3568	72.1544
46.1719	49.2798
55.5997	57.713
54.9247	55.7716
57.6446	59.1033
62.5977	61.9726
73.4411	71.5447
46.538	49.7549
55.5501	57.0993
54.5492	54.5384
57.0408	58.138
61.8189	61.8022
70.8864	71.1021
46.4276	48.6623
55.9459	55.5858
54.9499	53.7417
57.9082	58.0592
60.5003	61.2331
69.1584	70.9219
47.569	48.5959
54.7737	55.3629
55.9201	54.5323
57.4526	56.8074
60.8202	61.41
70.2792	71.2598
48.5109	48.8639
54.8799	55.5841
55.7143	54.123
56.145	57.5634
60.4847	60.7497
70.0163	71.1393
48.4544	47.7649
53.9872	55.1757
55.3033	54.2131
54.609	55.9792
61.2551	60.794
71.4241	71.7699
48.5243	47.1136
54.9428	54.4094
55.2399	52.3023
54.2479	55.8818
60.6086	60.5422
68.466	70.6967
46.4004	47.1684
54.0331	53.4989
53.2332	51.5249
52.3966	54.8791
59.9437	59.9056
70.1797	68.1045
48.0124	47.4409
51.2155	54.6786
52.8046	52.2863
50.7694	52.3795
58.6767	58.8265
66.2198	66.9678
45.8555	47.1357
48.6648	51.3802
52.7335	52.0921
46.9438	50.8638
58.0797	58.2948
65.2463	65.8328
45.7458	47.2507
44.6483	48.9184
50.7909	51.1707
42.2877	46.6635
56.0191	57.7763
57.0039	62.9579
44.2914	46.2542
41.1047	40.7163
49.5355	50.7973
37.7352	36.1673
55.5148	56.3079
54.4573	56.8149

## Sheet: SI Fig3.1h
SI Fig3.1 h: Scattering plots of ST (-1.2 ppm) values, comparing between SSE-CEST and conventional CEST
SSE-CEST	conventional CEST
48.4564	51.5915
54.4816	55.1255
51.1249	53.409
60.5493	58.4308
60.33	59.918
71.8971	69.3385
48.5835	49.3442
53.2578	55.1461
53.527	54.6279
58.1727	58.0275
60.7681	60.0983
69.892	69.7179
47.5843	49.2885
52.7902	54.7897
54.2443	54.4806
57.2257	57.6699
59.3321	60.3686
68.4766	69.843
45.2947	48.98
54.6007	57.2312
51.5952	55.1361
57.9981	58.1823
62.4701	60.9995
73.8827	70.2977
48.6147	48.8061
55.3089	57.7614
52.7175	55.5675
58.326	57.5189
59.2273	62.035
68.6337	70.807
46.2125	49.9909
54.618	57.3715
53.0387	54.6139
58.4793	57.2263
61.533	62.28
72.8315	70.821
47.1534	49.8492
53.4433	55.9961
54.2706	56.0813
58.5178	56.8231
59.2697	61.5706
68.4035	69.4132
46.5852	49.6556
53.2632	54.6625
53.6551	54.5103
58.427	57.0007
61.4132	60.914
71.2677	68.5183
47.5388	48.3918
53.5443	54.3553
53.7349	54.0526
57.0858	56.4927
61.5971	60.1776
72.2636	68.9476
49.2097	47.1571
55.2592	53.7771
54.2577	54.2345
57.1237	55.5841
59.3897	59.5939
68.1323	68.1498
47.4239	46.5095
53.6231	53.3994
52.5316	55.0513
55.3876	55.0139
59.6856	59.2307
70.9733	67.5848
45.0481	46.5409
52.476	54.1654
51.4536	54.806
53.7569	54.7305
59.5785	58.7597
71.2648	67.6627
44.6109	46.127
53.5763	54.4364
50.8916	53.2447
53.2167	54.6987
58.6859	58.4342
68.8978	66.6881
44.2613	45.6241
53.1663	53.81
50.811	52.9037
54.6723	53.709
58.32	58.6921
69.2717	66.592
43.7374	46.2503
52.2334	53.9841
49.906	52.4452
54.4249	53.3795
56.6634	57.6256
67.3668	66.1489
43.3078	45.9753
49.3444	52.2116
49.2197	53.2321
51.3043	51.3082
56.7481	56.5186
68.2029	64.6353
44.2712	45.8013
47.6335	50.381
49.3434	52.7213
48.9651	49.0408
54.6036	55.9221
62.6196	65.1234
43.5234	44.412
47.3847	45.9544
48.3149	49.7729
46.2688	46.9681
54.8271	55.4651
62.605	62.3559
43.8586	44.3166
46.6555	48.0495
47.5967	48.4583
43.4158	45.837
53.6377	54.38
61.6477	60.7504
43.233	44.7032
44.5216	45.7126
47.2775	47.5281
41.0482	44.6328
52.4547	52.8181
62.2256	60.4636
43.8638	45.982
40.4712	42.173
46.3338	46.6924
37.0883	38.1131
51.7844	52.8932
54.7148	57.3523

## Sheet: SI Fig3.2
SI Fig3.2: Slice-by-slice comparison ST (-1.2 ppm) images in glycogen phantoms
slice1
1	1	1	1	1	1	1	1	1	1	1	1	1	1	1	1	1	1	1	1	1	1	1	1	1	1	1	1	1	1	1	1	1	1	1	1	1	1	1	1	1	1	1	1	1	1	1	1	1	1
1	1	1	1	1	1	1	1	1	1	1	1	1	1	1	1	1	1	1	1	1	1	1	1	1	1	1	1	1	1	1	1	1	1	1	1	1	1	1	1	1	1	1	1	1	1	1	1	1	1
1	1	1	1	1	1	1	1	1	1	1	1	1	1	1	1	1	1	1	1	1	1	1	1	1	1	1	1	1	1	1	1	1	1	1	1	1	1	1	1	1	1	1	1	1	1	1	1	1	1
1	1	1	1	1	1	1	1	1	1	1	1	1	1	1	1	1	1	1	1	1	1	1	1	1	1	1	1	1	1	1	1	1	1	1	1	1	1	1	1	1	1	1	1	1	1	1	1	1	1
1	1	1	1	1	1	1	1	1	1	1	1	1	1	1	1	1	1	1	1	1	1	1	1	1	1	1	1	1	1	1	1	1	1	1	1	1	1	1	1	1	1	1	1	1	1	1	1	1	1
1	1	1	1	1	1	1	1	1	1	1	1	1	1	1	1	1	1	1	1	1	1	1	1	1	1	1	1	1	1	1	1	1	1	1	1	1	1	1	1	1	1	1	1	1	1	1	1	1	1
1	1	1	1	1	1	1	1	1	1	1	1	1	1	1	1	1	1	1	1	1	1	1	1	1	1	1	1	1	1	1	1	1	1	1	1	1	1	1	1	1	1	1	1	1	1	1	1	1	1
1	1	1	1	1	1	1	1	1	1	1	1	1	1	1	1	1	1	1	1	1	1	1	1	1	1	1	1	1	1	1	1	1	1	1	1	1	1	1	1	1	1	1	1	1	1	1	1	1	1
1	1	1	1	1	1	1	1	1	1	1	1	1	1	1	1	1	1	1	1	1	1	1	1	1	1	1	1	1	1	1	1	1	1	1	1	1	1	1	1	1	1	1	1	1	1	1	1	1	1
1	1	1	1	1	1	1	1	1	1	1	1	1	1	1	1	1	1	1	1	1	1	1	1	1	1	1	1	1	1	1	1	1	1	1	1	1	1	1	1	1	1	1	1	1	1	1	1	1	1
1	1	1	1	1	1	1	1	1	1	1	1	1	1	1	1	1	1	1	1	1	1	1	1	1	1	1	1	1	1	1	1	1	1	1	1	1	1	1	1	1	1	1	1	1	1	1	1	1	1
1	1	1	1	1	1	1	1	1	1	1	1	1	1	1	1	1	1	1	1	1	1	1	1	1	1	1	1	1	1	1	1	1	1	1	1	1	1	1	1	1	1	1	1	1	1	1	1	1	1
1	1	1	1	1	1	1	1	1	1	1	1	1	1	1	1	1	1	1	1	1	1	1	1	1	1	1	1	1	1	1	1	1	1	1	1	1	1	1	1	1	1	1	1	1	1	1	1	1	1
1	1	1	1	1	1	1	1	1	1	1	1	1	1	1	1	1	1	1	1	1	1	1	1	1	1	1	1	1	1	1	1	1	1	1	1	1	1	1	1	1	1	1	1	1	1	1	1	1	1
1	1	1	1	1	1	1	1	1	1	1	1	1	1	1	1	1	1	1	1	1	1	1	1	1	1	1	1	1	1	1	1	1	1	1	1	1	1	1	1	1	1	1	1	1	1	1	1	1	1
1	1	1	1	1	1	1	1	1	1	1	1	1	1	1	1	1	1	1	1	1	1	1	1	1	1	1	1	1	1	1	1	1	1	1	1	1	1	1	1	1	1	1	1	1	1	1	1	1	1
1	1	1	1	1	1	1	1	1	1	1	1	1	1	1	1	1	1	1	1	1	1	1	1	1	1	1	1	1	1	1	1	1	1	1	1	1	1	1	1	1	1	1	1	1	1	1	1	1	1
0.0983988	0.0997489	0.0954745	0.10971	0.1272	0.125425	0.109784	0.101332	0.0919678	0.0962774	0.110133	0.117449	0.127553	0.132196	0.124934	0.123072	0.11933	0.122966	0.133057	0.14501	0.144616	0.131974	0.128588	0.151805	0.138038	0.133933	0.144922	0.158989	0.158191	0.152392	0.160048	0.171989	0.159258	0.103687	0.123032	0.121823	0.0963731	0.09442	0.11722	0.138631	0.167828	0.154484	0.149729	0.161026	0.17018	0.165084	0.163597	0.156998	0.123492	0.123374
0.0896196	0.0767711	0.0699756	0.113162	0.128732	0.139624	0.126209	0.100043	0.0908705	0.112963	0.12316	0.135238	0.140659	0.140951	0.131255	0.135096	0.159999	0.15708	0.143484	0.136845	0.165019	0.171233	0.179304	0.175423	0.17405	0.174969	0.174099	0.170283	0.168355	0.182477	0.19735	0.204127	0.193376	0.193438	0.208705	0.196396	0.190141	0.185386	0.174983	0.168562	0.165927	0.172974	0.172375	0.162335	0.16434	0.158995	0.149826	0.140082	0.118709	0.16249
0.0711521	0.0718389	0.0708091	0.076022	0.0805101	0.0976074	0.12494	0.133551	0.145703	0.154135	0.155566	0.159104	0.154389	0.176748	0.187827	0.17578	0.149545	0.154911	0.180864	0.1822	0.18795	0.182678	0.192781	0.206305	0.206883	0.211727	0.211216	0.204808	0.197446	0.201627	0.208367	0.204384	0.199686	0.201642	0.202711	0.19441	0.201915	0.205073	0.196831	0.193523	0.194164	0.196982	0.188517	0.178133	0.177219	0.16944	0.157005	0.161475	0.167879	0.176515
0.0257984	0.0526576	0.0875045	0.0706331	0.0871164	0.0920873	0.109622	0.121178	0.138978	0.145062	0.151685	0.151661	0.118302	0.14515	0.140857	0.158309	0.179237	0.167253	0.184356	0.186269	0.166328	0.160782	0.190369	0.194354	0.176534	0.173741	0.180849	0.177432	0.180473	0.180512	0.183605	0.188356	0.183044	0.18208	0.186308	0.192427	0.20087	0.197661	0.184926	0.19397	0.199762	0.189394	0.180654	0.179532	0.187885	0.179346	0.156444	0.160999	0.149948	0.156991
0.0347689	0.0598617	0.107305	0.0945538	0.116537	0.091832	0.102868	0.101114	0.112895	0.141723	0.130096	0.153665	0.115242	0.113366	0.169565	0.211067	0.207445	0.187359	0.176884	0.177103	0.172022	0.150368	0.145269	0.141939	0.178664	0.166227	0.174953	0.187567	0.189496	0.174193	0.182202	0.186762	0.183881	0.184889	0.209356	0.207939	0.167233	0.157544	0.140654	0.14043	0.157507	0.167604	0.170621	0.174651	0.19105	0.165161	0.166837	0.166362	0.15026	0.150761
0.0610914	0.0871347	0.123055	0.11314	0.114435	0.0837124	0.0903327	0.0998271	0.088041	0.127617	0.130894	0.147558	0.142524	0.149271	0.183536	0.181964	0.206138	0.183371	0.153422	0.156785	0.162271	0.169985	0.151281	0.131964	0.134951	0.136188	0.13363	0.14767	0.152311	0.168495	0.172008	0.158243	0.187471	0.188036	0.201672	0.176697	0.131215	0.130397	0.126666	0.111919	0.130562	0.139469	0.132798	0.145695	0.170563	0.144129	0.1782	0.198249	0.173652	0.177324
0.0751656	0.0931763	0.114375	0.0774935	0.0961209	0.10155	0.0613316	0.0837036	0.11279	0.127861	0.15885	0.136267	0.153526	0.165222	0.188017	0.184547	0.179439	0.19333	0.165009	0.160866	0.162489	0.159915	0.150334	0.108886	0.118608	0.124288	0.113335	0.116501	0.111132	0.126074	0.130226	0.150203	0.15957	0.163456	0.157433	0.158306	0.144018	0.135249	0.113669	0.108964	0.121154	0.112644	0.108621	0.0992773	0.13435	0.145013	0.162578	0.191342	0.183441	0.168371
0.0718274	0.0821886	0.10829	0.0936954	0.0665748	0.0854481	0.0640174	0.103441	0.138467	0.136371	0.132449	0.120349	0.196764	0.169459	0.192303	0.199973	0.164197	0.18123	0.15851	0.150043	0.145794	0.131452	0.158414	0.14304	0.131931	0.1145	0.112507	0.138579	0.132551	0.132464	0.152155	0.138798	0.135552	0.16425	0.0839062	0.0998268	0.113054	0.109514	0.126026	0.130253	0.143412	0.116176	0.0725943	0.138368	0.173754	0.159282	0.143968	0.158106	0.171154	0.111419
0.078527	0.0984917	0.0925407	0.0676261	0.0681173	0.104139	0.107506	0.14055	0.171853	0.122207	0.129886	0.182023	0.206221	0.16369	0.168028	0.161285	0.130909	0.151467	0.129683	0.123219	0.124011	0.102572	0.106531	0.132431	0.298964	0.406987	0.398759	0.391949	0.149178	0.0657252	0.110052	0.16218	0.185733	0.184756	0.0340907	0.0287599	0.163612	0.340571	0.436449	0.464751	0.462958	0.404326	0.251807	0.0149574	0.0227315	0.1129	0.108267	0.121965	0.153839	0.162386
0.0594138	0.0689786	0.058526	0.0591724	0.0760347	0.11167	0.161265	0.130651	0.134836	0.134893	0.166955	0.149638	0.178311	0.156249	0.144143	0.130508	0.134467	0.139996	0.118617	0.101082	0.0935719	0.130795	0.166789	0.472249	0.425183	0.374295	0.384033	0.455237	0.274248	0.206227	0.0966673	0.0976042	0.18227	0.0923041	0.133762	0.218776	0.448709	0.480339	0.469085	0.44761	0.434308	0.445655	0.377453	0.0652895	0.20353	0.0901439	0.11865	0.089865	0.154741	0.10478
0.0322607	0.0714227	0.0849035	0.0940453	0.109915	0.103226	0.13837	0.109339	0.120111	0.16996	0.186005	0.156711	0.146139	0.144641	0.171375	0.154551	0.148136	0.153893	0.126187	0.110586	0.128737	0.579439	0.408952	0.369181	0.379437	0.414288	0.409521	0.387841	0.338788	0.475016	0.277098	0.141173	0.170878	0.118041	0.238603	0.440743	0.452058	0.48224	0.478703	0.504335	0.510229	0.510777	0.483948	0.52216	0.421301	0.0482765	0.107911	0.142067	0.107573	0.110891
0.0744667	0.0857351	0.0901861	0.0705482	0.105214	0.101322	0.0951848	0.0971212	0.148164	0.190409	0.209454	0.174887	0.152856	0.168493	0.185092	0.181443	0.172337	0.192084	0.166417	0.174408	0.613264	0.362355	0.416572	0.463251	0.470733	0.484954	0.492822	0.502323	0.477843	0.424895	0.451756	0.291767	0.166261	0.160514	0.478706	0.489848	0.537362	0.556453	0.5481	0.552094	0.546892	0.553535	0.532381	0.503422	0.590847	0.3703	0.243253	0.177484	0.188455	0.468617
0.0843998	0.0715625	0.0877795	0.10579	0.119693	0.135403	0.120862	0.123512	0.159793	0.204392	0.202317	0.185712	0.157881	0.197623	0.174854	0.172104	0.186658	0.182498	0.189676	0.495469	0.468613	0.463454	0.5138	0.495976	0.492102	0.476774	0.490319	0.509421	0.524968	0.492984	0.48064	0.503919	0.188694	0.338182	0.535358	0.533685	0.561873	0.554577	0.553085	0.550159	0.537594	0.538276	0.539146	0.532101	0.509049	0.587232	0.264349	0.1852	0.292073	0.39152
0.109808	0.0935326	0.0985376	0.140272	0.12708	0.138457	0.135795	0.156947	0.177031	0.208617	0.204346	0.210473	0.152426	0.193227	0.175689	0.188875	0.199738	0.173921	0.167837	0.453974	0.450711	0.522619	0.509674	0.510714	0.499835	0.520017	0.515459	0.48912	0.510387	0.536177	0.518961	0.549907	0.243008	0.399455	0.566967	0.567113	0.577883	0.541557	0.558191	0.555475	0.54186	0.542203	0.565643	0.56142	0.534262	0.582153	0.24095	0.1666	0.445324	0.428641
0.10001	0.102354	0.0963909	0.119289	0.123648	0.123789	0.123244	0.1218	0.165465	0.197757	0.209931	0.196383	0.172894	0.186101	0.174176	0.211839	0.205429	0.167266	0.229081	0.524084	0.495593	0.513592	0.496801	0.481265	0.473231	0.49021	0.499835	0.490787	0.49326	0.532167	0.524507	0.521255	0.209059	0.508347	0.549272	0.557806	0.565023	0.562602	0.540684	0.545154	0.52049	0.519738	0.553682	0.560976	0.556735	0.578775	0.347478	0.174888	0.497616	0.486944
0.0677066	0.100739	0.0784088	0.10235	0.124277	0.10102	0.11528	0.102353	0.167712	0.181216	0.208023	0.18036	0.183116	0.187286	0.186449	0.200169	0.17974	0.155995	0.247602	0.530691	0.50744	0.510856	0.493009	0.470715	0.476723	0.486805	0.485007	0.506735	0.503164	0.525116	0.520079	0.534557	0.607864	0.588991	0.575941	0.534493	0.555589	0.557731	0.546116	0.545937	0.527854	0.529137	0.552462	0.563338	0.559282	0.548847	0.420014	0.28086	0.425838	0.480894
0.0957466	0.104375	0.0879878	0.0975181	0.103097	0.0953456	0.10012	0.118686	0.197288	0.185898	0.188016	0.187338	0.195459	0.188595	0.18974	0.197177	0.181594	0.154965	0.280434	0.553912	0.516734	0.506008	0.510058	0.489133	0.489151	0.497074	0.493276	0.509095	0.521484	0.521258	0.512712	0.541172	0.560816	0.533007	0.566795	0.5172	0.542967	0.54157	0.522378	0.531746	0.53402	0.535872	0.555612	0.565791	0.564695	0.556065	0.470281	0.344515	0.440541	0.4787
0.0903683	0.0934695	0.0848794	0.0911672	0.100153	0.131876	0.132105	0.128836	0.183611	0.197172	0.18075	0.182594	0.192893	0.190664	0.188807	0.202266	0.192312	0.165465	0.342682	0.564112	0.505947	0.507591	0.507786	0.511371	0.515105	0.519096	0.501883	0.516563	0.533473	0.523186	0.515637	0.523227	0.202962	0.408515	0.537182	0.541872	0.517579	0.50847	0.527305	0.524558	0.527106	0.538525	0.550946	0.576906	0.559366	0.560748	0.384439	0.372839	0.471923	0.492258
0.0853922	0.0891663	0.0652391	0.10112	0.0932351	0.120596	0.130713	0.124933	0.154563	0.182034	0.198048	0.198067	0.181274	0.207695	0.187194	0.207046	0.204505	0.173029	0.263755	0.594181	0.484099	0.504238	0.485286	0.518488	0.51423	0.514367	0.514836	0.516314	0.536412	0.542776	0.517392	0.536405	0.211959	0.309696	0.486647	0.516382	0.555786	0.529446	0.520824	0.523106	0.523589	0.544063	0.556592	0.58871	0.526613	0.566454	0.192991	0.162986	0.541028	0.501986
0.077891	0.0894918	0.0808918	0.0906953	0.073352	0.0872029	0.112443	0.13304	0.163998	0.164019	0.202944	0.209749	0.180073	0.215012	0.191076	0.197169	0.216264	0.192912	0.243865	0.431015	0.446097	0.503214	0.521454	0.483892	0.490538	0.494698	0.509936	0.499268	0.540312	0.547052	0.498369	0.520957	0.206433	0.228785	0.492966	0.469515	0.538171	0.540809	0.52797	0.525349	0.534726	0.539652	0.57422	0.558351	0.509173	0.597018	0.25117	0.185264	0.41322	0.448763
0.1103	0.0957793	0.0824107	0.0920785	0.10264	0.107757	0.114043	0.127756	0.158214	0.174975	0.195352	0.205829	0.161567	0.194111	0.211534	0.19555	0.201495	0.240444	0.201946	0.250047	0.480426	0.449429	0.526234	0.518138	0.505041	0.504567	0.520615	0.519622	0.529392	0.487086	0.536425	0.342799	0.200473	0.193431	0.394449	0.499689	0.457677	0.51735	0.530213	0.538888	0.531814	0.525301	0.523108	0.49049	0.557497	0.358286	0.197152	0.203443	0.306814	0.401053
0.127219	0.113967	0.0807504	0.121878	0.126196	0.122184	0.116615	0.13017	0.14943	0.1779	0.183575	0.203484	0.207203	0.208475	0.221121	0.214541	0.188616	0.189387	0.178864	0.176449	0.391745	0.486811	0.444424	0.454791	0.438721	0.439791	0.4451	0.445376	0.465009	0.526955	0.395904	0.1772	0.181464	0.178643	0.186955	0.378534	0.480179	0.478338	0.475451	0.480371	0.46771	0.453859	0.463372	0.495195	0.337131	0.215036	0.206223	0.169828	0.183676	0.360891
0.11964	0.113504	0.0714945	0.0945087	0.117393	0.135977	0.123872	0.141102	0.159236	0.186558	0.192225	0.184322	0.208153	0.216561	0.217117	0.194951	0.177964	0.165471	0.164818	0.165197	0.212985	0.351057	0.789476	0.622672	0.465078	0.435706	0.421503	0.405777	0.423034	0.447266	0.196905	0.135825	0.159841	0.157403	0.184413	0.364448	0.530526	0.816845	0.685618	0.591125	0.512596	0.462721	0.436962	0.273847	0.187512	0.192427	0.20322	0.179531	0.12362	0.193639
0.111047	0.112849	0.0872232	0.100739	0.145883	0.150428	0.139499	0.130792	0.134185	0.165554	0.196122	0.210764	0.197993	0.175254	0.222714	0.194703	0.179487	0.170177	0.188618	0.327558	0.362481	0.527021	0.854692	0.870901	0.927527	0.758519	0.409989	0.3047	0.216348	0.193414	0.165332	0.134531	0.205406	0.276514	0.401096	0.461464	0.497825	0.59493	0.699846	0.745393	0.586964	0.322057	0.199375	0.146941	0.180736	0.200539	0.165822	0.156567	0.132488	0.182891
0.0791763	0.0834762	0.0971302	0.118032	0.139548	0.153482	0.173779	0.153127	0.142662	0.156708	0.187663	0.195012	0.207524	0.195959	0.217701	0.214741	0.194823	0.229548	0.419591	0.583213	0.577077	0.599682	0.589031	0.604818	0.661896	0.686795	0.500736	0.188434	0.0882299	0.155874	0.161369	0.141954	0.369949	0.448328	0.419425	0.441284	0.465416	0.461362	0.457933	0.494096	0.508721	0.440375	0.214059	0.117059	0.173591	0.189777	0.14258	0.185066	0.316807	0.427719
0.0550452	0.0728086	0.0957066	0.104797	0.11222	0.141193	0.175233	0.166564	0.155639	0.168821	0.181302	0.182509	0.203577	0.212771	0.202744	0.240917	0.200964	0.453638	0.67263	0.624728	0.644299	0.657901	0.654384	0.651647	0.652688	0.62952	0.613383	0.459535	0.115192	0.142151	0.177609	0.30245	0.509517	0.478261	0.515847	0.525569	0.557416	0.532103	0.516125	0.510099	0.460839	0.460232	0.438498	0.125815	0.184417	0.160756	0.185581	0.411986	0.505372	0.456371
0.0905619	0.099546	0.096486	0.0960401	0.125269	0.135977	0.162174	0.15481	0.144967	0.160084	0.185802	0.205882	0.211046	0.227968	0.205652	0.254039	0.299665	0.663673	0.658122	0.704208	0.707272	0.691255	0.685424	0.688425	0.689019	0.673154	0.656117	0.603592	0.460233	0.178865	0.206484	0.506535	0.504939	0.572319	0.566406	0.562012	0.573161	0.574483	0.558942	0.559336	0.555887	0.45816	0.479641	0.278326	0.179357	0.154965	0.329826	0.552087	0.503167	0.526604
0.0859208	0.0838912	0.0957364	0.0958894	0.144385	0.164828	0.18016	0.148783	0.160075	0.154915	0.166932	0.176678	0.199065	0.227233	0.221582	0.19307	0.514588	0.644703	0.708086	0.72664	0.699854	0.68998	0.684806	0.694543	0.686225	0.685303	0.67907	0.645981	0.681838	0.275794	0.249567	0.566664	0.543155	0.60114	0.581601	0.585465	0.578968	0.572147	0.554902	0.551335	0.560939	0.54802	0.516189	0.483499	0.203153	0.25645	0.544622	0.500701	0.572632	0.587872
0.0653044	0.0758584	0.111878	0.107006	0.143468	0.160777	0.166789	0.153176	0.170709	0.16636	0.166667	0.179324	0.19217	0.20245	0.204741	0.185144	0.663614	0.680498	0.720146	0.721237	0.695226	0.686394	0.692513	0.68719	0.698358	0.6904	0.685047	0.67642	0.715013	0.451285	0.346344	0.605748	0.579459	0.595067	0.59785	0.593344	0.563623	0.553092	0.559311	0.572589	0.570556	0.574343	0.569009	0.560013	0.180104	0.411639	0.549855	0.548379	0.587337	0.586841
0.0724689	0.0795806	0.107932	0.131722	0.149825	0.155309	0.16505	0.184556	0.186155	0.17511	0.161179	0.179027	0.158901	0.190195	0.218057	0.195408	0.715853	0.695626	0.702674	0.702819	0.68528	0.677425	0.682836	0.669255	0.668107	0.67318	0.67701	0.69706	0.713495	0.715258	0.560581	0.637607	0.60584	0.590065	0.576444	0.563008	0.556893	0.563564	0.568666	0.573461	0.575799	0.585245	0.583822	0.5684	0.00163086	0.532158	0.588031	0.565298	0.58636	0.581443
0.0741502	0.0706967	0.0957641	0.146626	0.161876	0.183557	0.188653	0.192449	0.195701	0.198142	0.210009	0.179926	0.160212	0.164898	0.229512	0.191911	0.745054	0.700497	0.685452	0.666051	0.663074	0.678862	0.680249	0.68477	0.684566	0.664264	0.679873	0.712312	0.716171	0.816227	0.648518	0.637174	0.599236	0.588128	0.566147	0.574512	0.571542	0.56482	0.559301	0.566538	0.554506	0.563364	0.581496	0.585618	1	0.585619	0.581283	0.565121	0.578095	0.576015
0.0727356	0.0797465	0.0994016	0.144982	0.157399	0.165608	0.178297	0.187561	0.203459	0.216446	0.23092	0.230827	0.21984	0.163762	0.238479	0.185176	0.699346	0.710542	0.705807	0.681381	0.681256	0.675218	0.664901	0.684112	0.686688	0.685844	0.693538	0.704611	0.716967	0.688519	0.518919	0.602072	0.58378	0.596187	0.564453	0.56933	0.559184	0.560615	0.563895	0.571484	0.554576	0.559706	0.579731	0.602654	0.42163	0.559192	0.570822	0.5608	0.565153	0.569839
0.0575371	0.0655439	0.0891048	0.118611	0.136979	0.146397	0.169207	0.172918	0.185767	0.20892	0.218032	0.215985	0.222541	0.199115	0.222396	0.178536	0.61113	0.716421	0.712023	0.710639	0.693339	0.702753	0.68918	0.699746	0.714872	0.706089	0.710455	0.699611	0.747874	0.47643	0.392209	0.64065	0.571208	0.606482	0.579942	0.581136	0.565396	0.557567	0.561301	0.568506	0.576933	0.568952	0.561712	0.569612	0.256094	0.539825	0.547711	0.559322	0.567424	0.575049
0.00572572	0.0670005	0.101013	0.101808	0.123304	0.141014	0.138435	0.135843	0.134924	0.180803	0.211139	0.206122	0.204415	0.211922	0.230024	0.216737	0.275288	0.773375	0.685848	0.7417	0.717298	0.714038	0.711734	0.713849	0.719669	0.724134	0.731156	0.687085	0.793294	0.331703	0.294073	0.61903	0.561312	0.625144	0.594622	0.59587	0.60522	0.594946	0.592973	0.595066	0.606933	0.577819	0.566757	0.286613	0.044156	0.470051	0.52723	0.56268	0.572478	0.57899
0.0459339	0.0730076	0.105525	0.124003	0.129626	0.147241	0.0981122	0.119367	0.143352	0.158658	0.185054	0.200381	0.197296	0.222834	0.244336	0.209741	0.1785	0.562189	0.734017	0.705405	0.728012	0.726065	0.721121	0.730591	0.721958	0.722569	0.712475	0.699385	0.649308	0.258668	0.243747	0.492357	0.56522	0.565363	0.616607	0.608184	0.620503	0.618853	0.60783	0.608935	0.605463	0.579459	0.536749	0.212452	0.147993	0.353754	0.5831	0.548284	0.587772	0.576785
0.0768177	0.0708349	0.0928744	0.138214	0.155574	0.170128	0.149463	0.133862	0.149234	0.14009	0.149313	0.184919	0.182057	0.195526	0.219608	0.235663	0.208902	0.262444	0.598618	0.681597	0.688388	0.696396	0.696696	0.685525	0.668141	0.657114	0.647556	0.78165	0.328516	0.225385	0.235462	0.293117	0.600762	0.545587	0.554285	0.566863	0.578726	0.587492	0.576671	0.567888	0.584507	0.615029	0.423862	0.219765	0.216266	0.238436	0.51441	0.572484	0.561402	0.574477
0.101044	0.0665321	0.0807171	0.116615	0.136944	0.172788	0.185809	0.175641	0.147566	0.126561	0.143679	0.173366	0.164563	0.177105	0.189109	0.206733	0.211233	0.165114	0.231324	0.615553	0.649618	0.602504	0.604782	0.603884	0.611365	0.654818	0.759465	0.325806	0.234105	0.259665	0.273167	0.227436	0.312061	0.576668	0.537427	0.509846	0.507843	0.499803	0.502107	0.508004	0.493255	0.462481	0.232909	0.212859	0.2277	0.186536	0.290438	0.482859	0.556376	0.537752
0.0891532	0.0875169	0.112424	0.110798	0.122299	0.149169	0.171054	0.16431	0.138383	0.131953	0.141388	0.145052	0.148845	0.169759	0.165452	0.186919	0.191134	0.160523	0.128375	0.150923	0.282937	0.411878	0.482162	0.563551	0.493248	0.390441	0.266647	0.177911	0.190845	0.274887	0.242622	0.202199	0.168862	0.221599	0.335386	0.383385	0.388957	0.382194	0.358004	0.426136	0.225039	0.162941	0.144967	0.176574	0.175772	0.161236	0.173366	0.287042	0.489437	0.457334
0.0586475	0.0974187	0.128283	0.116568	0.129629	0.128012	0.12547	0.134852	0.118923	0.142272	0.159412	0.158904	0.167813	0.179343	0.171346	0.185756	0.176522	0.162291	0.140963	0.139389	0.146949	0.176948	0.215993	0.225391	0.199824	0.158593	0.135274	0.147521	0.148714	0.241929	0.270231	0.203641	0.148687	0.106044	0.0742292	0.113601	0.136451	0.137293	0.139207	0.113289	0.122257	0.123025	0.0814258	0.125629	0.167425	0.131565	0.108562	0.139289	0.191166	0.274147
0.0532348	0.107095	0.136595	0.114501	0.107129	0.0909891	0.0946239	0.131498	0.152637	0.176102	0.182045	0.184735	0.172671	0.199945	0.201219	0.185604	0.199512	0.191173	0.167657	0.147493	0.155322	0.163715	0.16165	0.160418	0.158724	0.144342	0.13946	0.136762	0.165569	0.188899	0.201466	0.22129	0.16801	0.1408	0.112468	0.104255	0.118142	0.124119	0.124107	0.128141	0.151199	0.151103	0.142458	0.149243	0.146784	0.137299	0.108736	0.0851662	0.110803	0.120687
0.087371	0.114416	0.135005	0.0997035	0.082856	0.0961657	0.121434	0.158949	0.213505	0.217791	0.192384	0.182159	0.177054	0.189894	0.227018	0.190473	0.159365	0.204783	0.201176	0.189439	0.186985	0.184815	0.175973	0.184069	0.183829	0.17595	0.16824	0.172802	0.204216	0.18804	0.182399	0.197692	0.224956	0.216224	0.182126	0.161953	0.163205	0.157441	0.155413	0.15263	0.165871	0.174428	0.190264	0.188778	0.162934	0.149961	0.145745	0.105874	0.0806292	0.0757982
1	0.103931	0.108699	0.092226	0.102525	0.138963	0.149098	0.171577	0.207721	0.203765	0.19379	0.179795	0.183412	0.174179	0.162399	0.18726	0.191038	0.201913	0.224558	0.236097	0.230693	0.214254	0.204161	0.209817	0.210135	0.201648	0.195324	0.21242	0.238012	0.203429	0.192923	0.197052	0.220554	0.223754	0.19251	0.176445	0.163982	0.161257	0.171451	0.184069	0.201371	0.206299	0.207062	0.210617	0.19055	0.176778	0.185087	0.16294	0.152556	0.131934
1	0.0872881	0.082917	0.0891901	0.114076	0.137274	0.137442	0.147716	0.145182	0.152691	0.170822	0.16827	0.180422	0.171092	0.149327	0.161498	0.173784	0.19378	0.219591	0.208979	0.20753	0.239501	0.251555	0.238846	0.232767	0.236777	0.23432	0.233764	0.230177	0.222471	0.212942	0.199323	0.210675	0.209718	0.19167	0.189855	0.178912	0.17897	0.189349	0.1926	0.206699	0.215764	0.212414	0.204373	0.192158	0.190228	0.20561	0.203549	0.211099	0.199878
1	0.0811725	0.0782104	0.0877431	0.0993448	0.128505	0.138371	0.139471	0.139507	0.125213	0.120403	0.132417	0.15397	0.166231	0.160464	0.162602	0.159922	0.179727	0.197938	0.199218	0.204053	0.226784	0.223596	0.20417	0.205495	0.170863	0.216408	0.218018	0.204794	0.202377	0.191228	0.183704	0.181504	0.180099	0.177175	0.179278	0.184822	0.188204	0.191439	0.195822	0.197173	0.195171	0.196804	0.193797	0.18608	0.191148	0.20093	0.213457	0.226093	0.224663
1	0.068247	0.0723929	0.0881038	0.0868827	0.123787	0.122201	0.132957	0.144461	0.129494	0.122629	0.131032	0.137271	0.152307	0.158296	0.172899	0.161288	0.177326	0.191009	0.196071	0.202088	0.187283	0.197416	0.190684	0.173317	0.174893	0.161535	0.156035	0.172878	0.184649	0.167068	0.159965	0.15129	0.157029	0.166404	0.167943	0.1877	0.184862	0.191765	0.202122	0.188706	0.176066	0.180189	0.190028	0.198688	0.168086	0.158492	0.166007	0.181112	0.186216
1	0.0511245	0.0472252	0.0788893	0.10019	0.13002	0.134344	0.14393	0.148126	0.156703	0.161187	0.154042	0.150006	0.155585	0.17036	0.181029	0.177131	0.183406	0.189834	0.180816	0.161274	0.134547	0.142286	0.157821	0.151903	0.164975	0.136622	0.119355	0.133729	0.154143	0.18549	0.174846	0.148741	0.140609	0.141038	0.143011	0.150549	0.152757	0.166827	0.15925	0.152779	0.145684	0.152201	0.161975	0.179256	0.18608	0.169434	0.16617	0.165266	0.174467
1	0.0696572	0.0403429	0.0702251	0.114662	0.119913	0.129876	0.128949	0.141763	0.153044	0.155168	0.173544	0.178675	0.164154	0.152179	0.140518	0.140168	0.133	0.181661	0.166206	0.13954	0.120747	0.111435	0.119033	0.115177	0.127094	0.115168	0.104386	0.101458	0.124546	0.178706	0.200678	0.175994	0.140676	0.140111	0.154317	0.168554	0.171573	0.18727	0.185383	0.180439	0.184103	0.191534	0.183956	0.186285	0.197056	0.19306	0.191682	0.191	0.196445
1	0.0906606	0.0758696	0.082528	0.133342	0.116039	0.121925	0.121965	0.132053	0.130127	0.122565	0.148756	0.151615	0.147493	0.146997	0.14668	0.152603	0.14167	0.130933	0.124948	0.124363	0.143291	0.129489	0.132314	0.10771	0.0994312	0.0979663	0.0943047	0.0890817	0.0992028	0.140126	0.17576	0.176249	0.165357	0.167525	0.188913	0.192406	0.188395	0.192132	0.195831	0.201824	0.212184	0.217948	0.214352	0.21446	0.212082	0.21342	0.217201	0.220129	0.217886
1	0.0812524	0.101286	0.0847716	0.127331	0.128064	0.126762	0.128493	0.123744	0.11947	0.124609	0.12373	0.117113	0.114406	0.128989	0.136767	0.136965	0.125585	0.118988	0.125085	0.139073	0.15127	0.150727	0.147656	0.13218	0.122544	0.146498	0.115001	0.132969	0.112499	0.125469	0.145297	0.160953	0.175511	0.178977	0.185322	0.18752	0.194182	0.191994	0.197511	0.203095	0.208359	0.210145	0.211496	0.205212	0.200081	0.1986	0.197622	0.189772	0.183161
1	0.0954899	0.0858824	0.065384	0.0716261	0.0925473	0.0971835	0.099245	0.0979369	0.0904045	0.0921532	0.101992	0.11476	0.119186	0.116534	0.10551	0.0979278	0.0936506	0.0928393	0.10185	0.114705	0.122054	0.133572	0.145176	0.150595	0.159035	0.176371	0.184848	0.156529	0.122225	0.101976	0.116852	0.159558	0.173491	0.178671	0.185	0.187501	0.192715	0.19463	0.189704	0.180872	0.174911	0.174648	0.176794	0.176865	0.174801	0.185275	0.184294	0.178155	0.16645
1	1	0.0721464	0.099588	0.0879493	1	1	1	0.123292	0.121857	0.0968524	0.0915602	0.0915605	0.0704768	0.0480937	0.026208	0.0459001	0.0895006	0.0907274	0.109047	0.104418	0.0852272	0.107942	0.154339	0.190973	0.195544	0.24256	0.255446	0.281906	0.321846	0.310746	0.296963	0.310527	0.312835	0.284619	0.241203	1	1	1	1	1	1	1	1	1	1	1	1	1	1
1	1	1	1	1	1	1	1	1	1	1	1	1	1	1	1	1	1	1	1	1	1	1	1	1	1	1	1	1	1	1	1	1	1	1	1	1	1	1	1	1	1	1	1	1	1	1	1	1	1
1	1	1	1	1	1	1	1	1	1	1	1	1	1	1	1	1	1	1	1	1	1	1	1	1	1	1	1	1	1	1	1	1	1	1	1	1	1	1	1	1	1	1	1	1	1	1	1	1	1
1	1	1	1	1	1	1	1	1	1	1	1	1	1	1	1	1	1	1	1	1	1	1	1	1	1	1	1	1	1	1	1	1	1	1	1	1	1	1	1	1	1	1	1	1	1	1	1	1	1
1	1	1	1	1	1	1	1	1	1	1	1	1	1	1	1	1	1	1	1	1	1	1	1	1	1	1	1	1	1	1	1	1	1	1	1	1	1	1	1	1	1	1	1	1	1	1	1	1	1
1	1	1	1	1	1	1	1	1	1	1	1	1	1	1	1	1	1	1	1	1	1	1	1	1	1	1	1	1	1	1	1	1	1	1	1	1	1	1	1	1	1	1	1	1	1	1	1	1	1
1	1	1	1	1	1	1	1	1	1	1	1	1	1	1	1	1	1	1	1	1	1	1	1	1	1	1	1	1	1	1	1	1	1	1	1	1	1	1	1	1	1	1	1	1	1	1	1	1	1
1	1	1	1	1	1	1	1	1	1	1	1	1	1	1	1	1	1	1	1	1	1	1	1	1	1	1	1	1	1	1	1	1	1	1	1	1	1	1	1	1	1	1	1	1	1	1	1	1	1
1	1	1	1	1	1	1	1	1	1	1	1	1	1	1	1	1	1	1	1	1	1	1	1	1	1	1	1	1	1	1	1	1	1	1	1	1	1	1	1	1	1	1	1	1	1	1	1	1	1
1	1	1	1	1	1	1	1	1	1	1	1	1	1	1	1	1	1	1	1	1	1	1	1	1	1	1	1	1	1	1	1	1	1	1	1	1	1	1	1	1	1	1	1	1	1	1	1	1	1
1	1	1	1	1	1	1	1	1	1	1	1	1	1	1	1	1	1	1	1	1	1	1	1	1	1	1	1	1	1	1	1	1	1	1	1	1	1	1	1	1	1	1	1	1	1	1	1	1	1
1	1	1	1	1	1	1	1	1	1	1	1	1	1	1	1	1	1	1	1	1	1	1	1	1	1	1	1	1	1	1	1	1	1	1	1	1	1	1	1	1	1	1	1	1	1	1	1	1	1
1	1	1	1	1	1	1	1	1	1	1	1	1	1	1	1	1	1	1	1	1	1	1	1	1	1	1	1	1	1	1	1	1	1	1	1	1	1	1	1	1	1	1	1	1	1	1	1	1	1
slice2
1	1	1	1	1	1	1	1	1	1	1	1	1	1	1	1	1	1	1	1	1	1	1	1	1	1	1	1	1	1	1	1	1	1	1	1	1	1	1	1	1	1	1	1	1	1	1	1	1	1
1	1	1	1	1	1	1	1	1	1	1	1	1	1	1	1	1	1	1	1	1	1	1	1	1	1	1	1	1	1	1	1	1	1	1	1	1	1	1	1	1	1	1	1	1	1	1	1	1	1
1	1	1	1	1	1	1	1	1	1	1	1	1	1	1	1	1	1	1	1	1	1	1	1	1	1	1	1	1	1	1	1	1	1	1	1	1	1	1	1	1	1	1	1	1	1	1	1	1	1
1	1	1	1	1	1	1	1	1	1	1	1	1	1	1	1	1	1	1	1	1	1	1	1	1	1	1	1	1	1	1	1	1	1	1	1	1	1	1	1	1	1	1	1	1	1	1	1	1	1
1	1	1	1	1	1	1	1	1	1	1	1	1	1	1	1	1	1	1	1	1	1	1	1	1	1	1	1	1	1	1	1	1	1	1	1	1	1	1	1	1	1	1	1	1	1	1	1	1	1
1	1	1	1	1	1	1	1	1	1	1	1	1	1	1	1	1	1	1	1	1	1	1	1	1	1	1	1	1	1	1	1	1	1	1	1	1	1	1	1	1	1	1	1	1	1	1	1	1	1
1	1	1	1	1	1	1	1	1	1	1	1	1	1	1	1	1	1	1	1	1	1	1	1	1	1	1	1	1	1	1	1	1	1	1	1	1	1	1	1	1	1	1	1	1	1	1	1	1	1
1	1	1	1	1	1	1	1	1	1	1	1	1	1	1	1	1	1	1	1	1	1	1	1	1	1	1	1	1	1	1	1	1	1	1	1	1	1	1	1	1	1	1	1	1	1	1	1	1	1
1	1	1	1	1	1	1	1	1	1	1	1	1	1	1	1	1	1	1	1	1	1	1	1	1	1	1	1	1	1	1	1	1	1	1	1	1	1	1	1	1	1	1	1	1	1	1	1	1	1
1	1	1	1	1	1	1	1	1	1	1	1	1	1	1	1	1	1	1	1	1	1	1	1	1	1	1	1	1	1	1	1	1	1	1	1	1	1	1	1	1	1	1	1	1	1	1	1	1	1
1	1	1	1	1	1	1	1	1	1	1	1	1	1	1	1	1	1	1	1	1	1	1	1	1	1	1	1	1	1	1	1	1	1	1	1	1	1	1	1	1	1	1	1	1	1	1	1	1	1
1	1	1	1	1	1	1	1	1	1	1	1	1	1	1	1	1	1	1	1	1	1	1	1	1	1	1	1	1	1	1	1	1	1	1	1	1	1	1	1	1	1	1	1	1	1	1	1	1	1
1	1	1	1	1	1	1	1	1	1	1	1	1	1	1	1	1	1	1	1	1	1	1	1	1	1	1	1	1	1	1	1	1	1	1	1	1	1	1	1	1	1	1	1	1	1	1	1	1	1
1	1	1	1	1	1	1	1	1	1	1	1	1	1	1	1	1	1	1	1	1	1	1	1	1	1	1	1	1	1	1	1	1	1	1	1	1	1	1	1	1	1	1	1	1	1	1	1	1	1
1	1	1	1	1	1	1	1	1	1	1	1	1	1	1	1	1	1	1	1	1	1	1	1	1	1	1	1	1	1	1	1	1	1	1	1	1	1	1	1	1	1	1	1	1	1	1	1	1	1
1	1	1	1	1	1	1	1	1	1	1	1	1	1	1	1	1	1	1	1	1	1	1	1	1	1	1	1	1	1	1	1	1	1	1	1	1	1	1	1	1	1	1	1	1	1	1	1	1	1
1	1	1	1	1	1	1	1	1	1	1	1	1	1	1	1	1	1	1	1	1	1	1	1	1	1	1	1	0.199782	0.292344	0.300948	0.265734	0.161084	0.23964	0.273353	0.39016	0.332713	0.350635	0.411406	1	1	1	0.330787	0.0990192	0.0927028	0.136707	0.171355	0.245793	0.26243	0.315219
0.0621095	0.0698993	0.0689238	0.072118	0.0922657	0.107019	0.11604	0.124896	0.139044	0.168227	0.167101	0.135487	0.109287	0.112136	0.131127	0.140713	0.134191	0.124813	0.135315	0.144377	0.141629	0.124363	0.124581	0.128543	0.118023	0.117729	0.123131	0.164233	0.15961	0.155172	0.174875	0.17919	0.135221	0.137968	0.133654	0.162668	0.118959	0.118393	0.117546	0.10939	0.116907	0.160966	0.148788	0.135006	0.120412	0.103539	0.152515	0.149283	0.127877	0.124618
0.0856641	0.0880695	0.0817191	0.0895631	0.112476	0.118457	0.119949	0.127097	0.142465	0.128827	0.12181	0.130454	0.132187	0.130722	0.13353	0.142858	0.15773	0.162548	0.153905	0.135939	0.118729	0.117425	0.16409	0.180698	0.185154	0.192754	0.193697	0.195561	0.180872	0.176386	0.196716	0.208534	0.200811	0.187023	0.141037	0.163847	0.162234	0.16099	0.150628	0.131195	0.133325	0.153599	0.167747	0.159769	0.156084	0.123576	0.154318	0.156947	0.153244	0.157559
0.0905789	0.0948298	0.0999461	0.0967408	0.0876507	0.0763791	0.0750118	0.123209	0.144022	0.136682	0.140749	0.148558	0.140988	0.141152	0.145973	0.139025	0.140253	0.150581	0.164327	0.1851	0.195547	0.198629	0.198848	0.196686	0.198008	0.199999	0.196179	0.192878	0.184073	0.183477	0.203722	0.215809	0.209908	0.198867	0.198749	0.199817	0.206412	0.212705	0.204398	0.197088	0.19618	0.194428	0.184332	0.170033	0.169864	0.177112	0.176039	0.174934	0.164999	0.169207
0.0663407	0.0723985	0.0819487	0.084979	0.0937776	0.0727731	0.0943207	0.112147	0.112069	0.105208	0.11582	0.127342	0.131312	0.132357	0.124363	0.14529	0.142929	0.132284	0.178892	0.193425	0.191993	0.186161	0.195864	0.181155	0.181725	0.184796	0.180466	0.180873	0.169797	0.165843	0.180524	0.20297	0.208584	0.197518	0.185818	0.189975	0.201777	0.210781	0.211553	0.219659	0.225993	0.210396	0.218323	0.225475	0.217755	0.203944	0.191486	0.202048	0.204644	0.200508
0.0721421	0.0696403	0.0742303	0.0960249	0.101135	0.0937406	0.116	0.107448	0.0894239	0.106458	0.107386	0.11116	0.11678	0.107048	0.110325	0.160098	0.187978	0.180888	0.170989	0.176034	0.187788	0.166919	0.169545	0.153282	0.15649	0.164242	0.176445	0.19798	0.189082	0.181676	0.185722	0.183403	0.19513	0.195846	0.182747	0.168526	0.164196	0.180412	0.189377	0.191476	0.199292	0.198146	0.2167	0.234673	0.225636	0.208044	0.201678	0.208623	0.217147	0.199116
0.076073	0.0986254	0.104858	0.0824522	0.0824001	0.078237	0.101512	0.104245	0.0911628	0.0956288	0.132612	0.134271	0.113862	0.117527	0.140239	0.176351	0.181682	0.177886	0.150999	0.163936	0.189007	0.166044	0.164107	0.146098	0.140189	0.139423	0.151859	0.168162	0.152436	0.172844	0.184315	0.187916	0.187355	0.173924	0.180277	0.159697	0.13801	0.163327	0.155906	0.150152	0.159895	0.163287	0.156788	0.148786	0.162146	0.177733	0.190995	0.200758	0.19299	0.189016
0.0709906	0.100731	0.116469	0.0757281	0.0587868	0.0887355	0.0825037	0.108751	0.122213	0.11569	0.161869	0.112417	0.101409	0.184507	0.177549	0.202408	0.195829	0.165155	0.134564	0.149871	0.172321	0.145179	0.139206	0.119699	0.134988	0.13891	0.134974	0.1319	0.0990235	0.108118	0.139846	0.187625	0.173767	0.15239	0.147033	0.151821	0.143348	0.150836	0.13468	0.12533	0.128142	0.113958	0.114195	0.0907564	0.109598	0.147078	0.142159	0.152983	0.153177	0.171064
0.073858	0.0774052	0.105501	0.0776183	0.0920818	0.111476	0.11108	0.10958	0.139128	0.137942	0.127661	0.114289	0.166079	0.173971	0.166699	0.198962	0.184914	0.154581	0.149777	0.150358	0.128253	0.107105	0.11945	0.108717	0.139289	0.141608	0.113005	0.126787	0.125375	0.12178	0.130741	0.151311	0.158642	0.156332	0.122335	0.127353	0.113565	0.119657	0.110684	0.119567	0.151785	0.13777	0.0886908	0.0798168	0.0843062	0.091904	0.120899	0.125752	0.1134	0.106886
0.0844372	0.122448	0.113632	0.0896081	0.112191	0.11978	0.126323	0.118848	0.12203	0.110469	0.090616	0.137728	0.200046	0.153614	0.147111	0.166757	0.145177	0.136784	0.15918	0.113953	0.0845378	0.0806813	0.127822	0.154735	0.186141	0.205458	0.285448	0.254358	0.17982	0.142678	0.114976	0.139545	0.152184	0.150684	0.114565	0.100514	0.11286	0.170988	0.270448	0.213028	0.297358	0.247499	0.163336	0.0537304	0.0422614	0.0823281	0.120922	0.129276	0.109447	0.111594
0.0883392	0.111678	0.108963	0.106174	0.101837	0.0974498	0.122729	0.129802	0.130037	0.120967	0.108516	0.149786	0.172285	0.160417	0.131097	0.136531	0.139408	0.151883	0.148155	0.0864364	0.0969714	0.177095	0.253882	0.428646	0.426057	0.399944	0.428149	0.460198	0.424272	0.284457	0.118566	0.140132	0.127252	0.0822058	0.123394	0.145049	0.277683	0.349442	0.386579	0.388351	0.337677	0.276444	0.245853	0.163631	0.0236843	0.0549636	0.120063	0.151545	0.136153	0.127889
0.0897984	0.0950283	0.085279	0.0896579	0.0827671	0.0747647	0.117729	0.142126	0.150633	0.117588	0.162639	0.165121	0.163822	0.155658	0.158298	0.141626	0.166349	0.167685	0.148033	0.0921726	0.154387	0.425547	0.382572	0.378685	0.417509	0.417447	0.407626	0.405143	0.402281	0.478771	0.304701	0.192969	0.161124	0.100403	0.201081	0.352637	0.41498	0.421337	0.429946	0.444366	0.460867	0.443775	0.444293	0.463534	0.265767	0.0909355	0.12097	0.22517	0.17053	0.151961
0.0988324	0.0914919	0.0968821	0.0682653	0.0692452	0.0882995	0.108104	0.126433	0.134223	0.122426	0.186497	0.167706	0.172536	0.161804	0.167564	0.173703	0.187604	0.197238	0.163806	0.206356	0.343641	0.386315	0.414401	0.454204	0.472615	0.486424	0.480797	0.484986	0.46735	0.430465	0.45024	0.205301	0.140533	0.197747	0.378542	0.444817	0.493037	0.506585	0.507955	0.514467	0.515157	0.520133	0.511158	0.48891	0.521896	0.328668	0.214463	0.192463	0.205774	0.29222
0.10113	0.104788	0.109063	0.094595	0.107744	0.122009	0.127021	0.121511	0.117566	0.133511	0.166736	0.163466	0.194072	0.189457	0.175873	0.173905	0.169501	0.176083	0.155403	0.332676	0.450019	0.462523	0.495644	0.516621	0.50369	0.496642	0.505675	0.515807	0.518352	0.50399	0.474715	0.483583	0.230547	0.3593	0.519617	0.515086	0.527198	0.529973	0.531145	0.531754	0.524521	0.520933	0.526613	0.546339	0.517301	0.531871	0.216466	0.144831	0.237335	0.418107
0.0946588	0.0936419	0.0944631	0.114507	0.12329	0.133756	0.137734	0.139512	0.136157	0.197649	0.154689	0.1797	0.191949	0.192117	0.175892	0.165336	0.168185	0.170088	0.150449	0.391086	0.474313	0.506759	0.511988	0.512602	0.505406	0.505219	0.49918	0.512658	0.533885	0.531599	0.516266	0.543335	0.294817	0.417381	0.557631	0.574153	0.573142	0.532986	0.534352	0.537621	0.534024	0.539471	0.540048	0.538034	0.520628	0.550232	0.31853	0.2594	0.406977	0.470068
0.0750719	0.0823815	0.0898269	0.0968945	0.10334	0.142257	0.121596	0.116661	0.12967	0.192451	0.164451	0.18816	0.177503	0.198778	0.181327	0.176211	0.181193	0.171095	0.256471	0.498759	0.50788	0.496514	0.498966	0.506778	0.49818	0.513698	0.47761	0.519084	0.540042	0.540985	0.535687	0.49385	0.253378	0.480012	0.563454	0.582594	0.564575	0.546194	0.538843	0.535982	0.527475	0.53582	0.532324	0.526546	0.536055	0.572163	0.401927	0.260576	0.458697	0.502659
0.0624171	0.0944339	0.0984342	0.0799387	0.122052	0.137643	0.125983	0.124297	0.126508	0.158481	0.187808	0.183309	0.163876	0.18886	0.192877	0.180488	0.159262	0.151544	0.258306	0.499966	0.500231	0.505095	0.494237	0.502342	0.50072	0.495266	0.495075	0.522422	0.541004	0.541474	0.542764	0.539841	0.539284	0.55108	0.554176	0.567359	0.55111	0.545493	0.544215	0.530152	0.531059	0.537262	0.531904	0.539906	0.547932	0.54763	0.428862	0.3059	0.476034	0.49446
0.0760871	0.100209	0.103496	0.100401	0.136875	0.143153	0.12999	0.129507	0.12043	0.128376	0.189788	0.169131	0.170528	0.179266	0.174788	0.180513	0.171324	0.159588	0.30775	0.518297	0.512554	0.52346	0.500398	0.509511	0.517889	0.515932	0.509605	0.533825	0.546583	0.545538	0.544319	0.552661	0.525164	0.534564	0.561235	0.555689	0.539851	0.54167	0.52794	0.530917	0.534355	0.539148	0.54194	0.539946	0.559863	0.569076	0.474342	0.411032	0.48934	0.499185
0.0907677	0.109281	0.09059	0.104664	0.12025	0.141758	0.140982	0.108711	0.115334	0.133102	0.192935	0.180745	0.18504	0.195258	0.178973	0.187342	0.187664	0.179691	0.342286	0.538424	0.516933	0.540393	0.510923	0.526259	0.524607	0.522059	0.518641	0.531661	0.537813	0.551609	0.54045	0.530493	0.178395	0.435076	0.528061	0.546832	0.530154	0.532505	0.536511	0.532988	0.521948	0.530393	0.54632	0.550886	0.569148	0.56426	0.531427	0.535313	0.489287	0.501967
0.0883861	0.0922205	0.0576693	0.0886967	0.121179	0.128661	0.126509	0.114155	0.12988	0.146506	0.203485	0.213021	0.184919	0.191046	0.191432	0.195009	0.194162	0.183468	0.242555	0.549803	0.501898	0.526818	0.535501	0.550224	0.539799	0.526153	0.531925	0.530653	0.538835	0.547045	0.520326	0.53977	0.234312	0.32528	0.489753	0.526105	0.534806	0.534182	0.54311	0.534982	0.538063	0.557295	0.56946	0.575787	0.561534	0.544309	0.340267	0.366751	0.492093	0.490878
0.0821996	0.0770563	0.0582108	0.0777932	0.124361	0.140062	0.126035	0.124774	0.135492	0.145281	0.187942	0.199964	0.173843	0.182682	0.189218	0.182183	0.190662	0.175298	0.222532	0.422909	0.447604	0.50267	0.524998	0.526405	0.518278	0.515746	0.528521	0.524628	0.537415	0.524812	0.489058	0.523337	0.243935	0.239351	0.466276	0.481624	0.531336	0.520877	0.518543	0.523559	0.548939	0.561314	0.576213	0.556495	0.550769	0.569988	0.235656	0.244203	0.383543	0.437235
0.117216	0.0872952	0.0792306	0.0754648	0.106138	0.135818	0.132445	0.127838	0.134972	0.152331	0.148898	0.186881	0.177306	0.187037	0.209589	0.183646	0.178292	0.203263	0.18103	0.274784	0.464915	0.449695	0.523634	0.539662	0.542737	0.521961	0.531535	0.530586	0.519462	0.473321	0.519731	0.330247	0.216991	0.202519	0.35659	0.452352	0.461109	0.509253	0.514452	0.519949	0.529611	0.528903	0.520861	0.483993	0.540155	0.38949	0.218203	0.215076	0.317642	0.388799
0.126498	0.0977157	0.0644779	0.0903534	0.109321	0.124348	0.132861	0.13872	0.144359	0.165445	0.171557	0.200165	0.205533	0.222199	0.208195	0.176361	0.16865	0.184002	0.179564	0.142339	0.321566	0.465824	0.461195	0.480126	0.485242	0.480614	0.452403	0.453837	0.465556	0.483754	0.377049	0.206179	0.198889	0.161707	0.192334	0.359866	0.472142	0.455935	0.466256	0.470301	0.461076	0.45621	0.455665	0.474552	0.389405	0.214108	0.201774	0.178655	0.181104	0.339684
0.11136	0.0994871	0.0601336	0.0736077	0.106658	0.133663	0.150168	0.145019	0.149083	0.185188	0.187694	0.183709	0.225876	0.228055	0.207161	0.19315	0.172041	0.184503	0.175603	0.154977	0.227146	0.415244	0.537863	0.548164	0.51281	0.4619	0.410094	0.410218	0.424409	0.399408	0.216835	0.154152	0.198343	0.194834	0.186297	0.368299	0.479466	0.645608	0.635315	0.563036	0.491491	0.465277	0.405367	0.330333	0.217337	0.163149	0.193062	0.172013	0.147066	0.210554
0.109686	0.0985234	0.0826793	0.100539	0.124952	0.120513	0.151218	0.124972	0.13274	0.16138	0.187176	0.182547	0.1955	0.207898	0.221176	0.201382	0.183911	0.174184	0.203999	0.322582	0.378827	0.498961	0.645086	0.805988	0.815538	0.647336	0.574111	0.385103	0.248924	0.196037	0.159775	0.153563	0.224275	0.312203	0.402451	0.466028	0.493335	0.62917	0.664662	0.792879	0.539404	0.413348	0.234986	0.163074	0.171719	0.161158	0.159592	0.157535	0.177931	0.212744
0.0965073	0.0884936	0.0876743	0.0989975	0.132564	0.127483	0.163402	0.161136	0.140415	0.159121	0.190152	0.180874	0.182348	0.216459	0.221827	0.209392	0.190302	0.177314	0.41746	0.568873	0.557618	0.585515	0.596979	0.632447	0.689836	0.771843	0.526438	0.240723	0.143196	0.170609	0.143645	0.149476	0.335736	0.459835	0.454957	0.458745	0.463117	0.469187	0.459548	0.502513	0.516974	0.476051	0.199399	0.112925	0.174851	0.165436	0.161346	0.18717	0.31362	0.423126
0.0770601	0.0795615	0.0861225	0.083238	0.116102	0.143794	0.173071	0.182409	0.15882	0.165929	0.17306	0.187662	0.188524	0.192851	0.216805	0.2145	0.197257	0.402567	0.630958	0.631824	0.62364	0.646158	0.64518	0.638389	0.635509	0.608344	0.611637	0.46492	0.177049	0.149183	0.172688	0.274355	0.509701	0.501049	0.511539	0.52593	0.549249	0.559893	0.529717	0.504574	0.462057	0.47074	0.444966	0.120713	0.164714	0.150034	0.202536	0.374905	0.474653	0.483459
0.0794802	0.0957127	0.108934	0.109148	0.137401	0.156597	0.164951	0.157478	0.162358	0.170295	0.173042	0.205147	0.196833	0.196055	0.204039	0.22444	0.250469	0.633899	0.629485	0.679421	0.691772	0.690652	0.682472	0.678425	0.676233	0.660318	0.639439	0.620815	0.422574	0.176936	0.236359	0.513469	0.5172	0.561745	0.571614	0.573335	0.578394	0.588653	0.585202	0.568731	0.537386	0.469235	0.480475	0.206613	0.152601	0.160465	0.393154	0.49718	0.483164	0.52254
0.0764923	0.0900613	0.109165	0.113012	0.150803	0.156079	0.176361	0.165333	0.173014	0.169257	0.17177	0.16956	0.181103	0.185746	0.219086	0.196691	0.492219	0.639622	0.677994	0.704735	0.691886	0.687065	0.688166	0.685427	0.675168	0.668324	0.671014	0.632388	0.651918	0.238911	0.243502	0.588374	0.545639	0.589564	0.582711	0.573121	0.581144	0.583816	0.579893	0.575571	0.571804	0.564083	0.502952	0.437016	0.202549	0.269974	0.545691	0.486814	0.551506	0.575469
0.0748703	0.0775916	0.0891273	0.11019	0.136489	0.141585	0.17128	0.173158	0.169555	0.180005	0.182912	0.166376	0.164601	0.168152	0.208681	0.161748	0.686499	0.668831	0.713301	0.704942	0.698452	0.684455	0.6849	0.687542	0.684275	0.677481	0.671692	0.67236	0.671516	0.380965	0.360117	0.618476	0.562711	0.584404	0.576301	0.570442	0.578637	0.583293	0.580006	0.584573	0.577961	0.57952	0.55454	0.543925	0.191978	0.392907	0.548	0.556762	0.584484	0.567974
0.0815619	0.0791187	0.0793607	0.117704	0.135018	0.152778	0.171105	0.181785	0.17894	0.177509	0.172886	0.172673	0.145843	0.168081	0.195985	0.195227	0.756172	0.687483	0.698833	0.69155	0.694458	0.67693	0.66869	0.662527	0.662358	0.666165	0.673568	0.681034	0.712393	0.683027	0.532067	0.6244	0.601464	0.588618	0.571782	0.567095	0.579841	0.571526	0.564786	0.574716	0.578678	0.581403	0.582605	0.575097	0	0.499418	0.590505	0.58198	0.584567	0.564874
0.0751105	0.0789738	0.0866173	0.146387	0.144273	0.168224	0.182485	0.192353	0.190894	0.182745	0.189369	0.194044	0.155443	0.151359	0.191532	0.188007	0.669677	0.697251	0.69659	0.680513	0.678919	0.683946	0.670263	0.675565	0.673019	0.670398	0.685614	0.694342	0.722448	0.788642	0.573086	0.625599	0.609465	0.59494	0.577674	0.585362	0.574996	0.570969	0.578158	0.580752	0.58494	0.58885	0.585908	0.582127	1	0.548428	0.579622	0.579848	0.57431	0.566015
0.0790949	0.0870396	0.102822	0.149009	0.143966	0.153271	0.172824	0.18188	0.187073	0.192246	0.19543	0.193269	0.195751	0.155765	0.193594	0.163114	0.698191	0.714168	0.702168	0.681637	0.678222	0.682085	0.688266	0.6876	0.690449	0.696816	0.707753	0.707356	0.723701	0.686997	0.518168	0.617173	0.612861	0.61371	0.586604	0.586255	0.575947	0.583054	0.576944	0.574372	0.583867	0.597063	0.592923	0.614893	0.472375	0.543964	0.569951	0.570399	0.556341	0.55536
0.0791845	0.0843288	0.115266	0.137909	0.149109	0.164789	0.164661	0.16186	0.170519	0.17979	0.186951	0.1915	0.19116	0.192199	0.186259	0.141572	0.520178	0.685941	0.696967	0.699467	0.694177	0.702804	0.704122	0.702201	0.720869	0.725033	0.724231	0.722634	0.752337	0.501463	0.406934	0.630723	0.602987	0.62303	0.598309	0.604475	0.592434	0.589145	0.583325	0.581094	0.584811	0.59216	0.586912	0.601674	0.163122	0.507557	0.562885	0.567215	0.560905	0.561295
0.0727704	0.0829397	0.124516	0.138288	0.137345	0.140354	0.138076	0.147235	0.160007	0.154475	0.177862	0.176231	0.176329	0.183217	0.195128	0.209411	0.349101	0.711861	0.670646	0.721817	0.707139	0.707952	0.70134	0.694877	0.715096	0.729433	0.731683	0.690364	0.76577	0.335358	0.307711	0.648345	0.588769	0.627334	0.60913	0.616317	0.613431	0.598526	0.595293	0.595612	0.602904	0.604599	0.606453	0.420997	0.292829	0.564548	0.559033	0.57192	0.570495	0.567412
0.100558	0.104607	0.118674	0.141225	0.127617	0.119982	0.123984	0.145452	0.159396	0.159656	0.162708	0.168494	0.177493	0.181475	0.196016	0.18017	0.211585	0.633774	0.657737	0.681924	0.712501	0.711497	0.688684	0.680772	0.694016	0.702683	0.690979	0.654932	0.592172	0.22315	0.230956	0.535897	0.540731	0.569378	0.60477	0.606861	0.613797	0.611935	0.607086	0.613327	0.600906	0.604932	0.55933	0.280218	0.192294	0.396611	0.580562	0.571185	0.578122	0.574448
0.126438	0.110556	0.0999406	0.126989	0.136678	0.147699	0.15329	0.164725	0.161276	0.159557	0.148326	0.160094	0.177118	0.169982	0.173543	0.20117	0.193598	0.258227	0.549066	0.603157	0.65185	0.672518	0.667628	0.650559	0.643325	0.619503	0.592847	0.649979	0.274623	0.185154	0.196969	0.259256	0.550817	0.490584	0.523632	0.558628	0.568462	0.570278	0.564245	0.555226	0.529856	0.560105	0.408135	0.213826	0.236764	0.259744	0.489509	0.565738	0.549862	0.567678
0.122216	0.105526	0.0993657	0.116079	0.115969	0.149136	0.160907	0.170258	0.15843	0.141348	0.140599	0.139003	0.154748	0.152988	0.157269	0.187631	0.177453	0.122279	0.243487	0.447657	0.543571	0.598655	0.586676	0.578433	0.580644	0.56995	0.645049	0.314838	0.205218	0.210649	0.218783	0.186469	0.251311	0.429652	0.490317	0.482321	0.470311	0.461751	0.45571	0.46314	0.430138	0.324123	0.161144	0.162886	0.205152	0.16782	0.268503	0.459144	0.518782	0.526994
0.121974	0.107889	0.113898	0.117933	0.126345	0.133218	0.133471	0.143933	0.148235	0.145061	0.15855	0.156315	0.146469	0.146938	0.161306	0.176126	0.180255	0.156195	0.135181	0.172019	0.318569	0.43432	0.47475	0.571039	0.558547	0.41289	0.333154	0.193229	0.186587	0.238687	0.232289	0.203889	0.178303	0.244356	0.412115	0.459448	0.402818	0.376392	0.363273	0.34747	0.213964	0.166121	0.145892	0.153847	0.183508	0.146278	0.151676	0.242937	0.361883	0.401366
0.123066	0.106608	0.110649	0.115216	0.149073	0.147526	0.117122	0.127901	0.140546	0.158948	0.170946	0.181288	0.174435	0.171029	0.168817	0.194789	0.190233	0.185243	0.179604	0.163639	0.174744	0.214392	0.247299	0.260218	0.240532	0.21527	0.177318	0.146816	0.17125	0.173621	0.163738	0.209978	0.197838	0.16994	0.174793	0.230595	0.265926	0.263504	0.243906	0.208119	0.176517	0.176197	0.172469	0.174536	0.200275	0.153682	0.132762	0.146203	0.175933	0.206998
0.107556	0.103635	0.113254	0.116078	0.132324	0.120373	0.110899	0.133506	0.147369	0.167562	0.182253	0.1959	0.18779	0.186142	0.192	0.194428	0.222401	0.215924	0.18654	0.150114	0.143628	0.157342	0.165738	0.164452	0.172625	0.172832	0.17246	0.151351	0.16448	0.14979	0.140433	0.176141	0.183927	0.174163	0.162253	0.176026	0.188004	0.188957	0.184335	0.181398	0.178953	0.18418	0.192805	0.198117	0.205329	0.178468	0.14624	0.144567	0.165191	0.174394
0.0919457	0.104153	0.112559	0.116785	0.108855	0.0915515	0.100851	0.13083	0.165144	0.192966	0.210674	0.210613	0.198315	0.189957	0.191924	0.216258	0.193661	0.202451	0.176585	0.155896	0.167385	0.174896	0.178728	0.180814	0.196733	0.199848	0.197639	0.195325	0.202577	0.198978	0.170952	0.165921	0.166173	0.169863	0.180791	0.181139	0.175298	0.154915	0.146078	0.14853	0.15416	0.159526	0.18162	0.206543	0.20911	0.193986	0.171934	0.159013	0.184909	0.184722
0.0980071	0.0997939	0.0993233	0.10849	0.123114	0.139207	0.131607	0.129582	0.160067	0.188763	0.205018	0.212347	0.212013	0.199203	0.19842	0.204136	0.201567	0.180489	0.177715	0.194345	0.203847	0.195971	0.191977	0.18856	0.195901	0.205023	0.20461	0.204166	0.216129	0.215502	0.189893	0.173288	0.177628	0.175061	0.177939	0.168866	0.15305	0.139124	0.14115	0.150742	0.163404	0.16813	0.18175	0.208726	0.21221	0.199784	0.203021	0.193409	0.198774	0.185416
1	0.0962875	0.0931973	0.101989	0.126982	0.153653	0.168664	0.16432	0.166099	0.165732	0.165892	0.170992	0.189111	0.198424	0.205435	0.196796	0.186922	0.184917	0.186617	0.192232	0.196193	0.219045	0.227766	0.227949	0.222105	0.226132	0.228221	0.214845	0.217828	0.213974	0.199927	0.18538	0.187465	0.186143	0.172591	0.163628	0.153971	0.155454	0.163641	0.164916	0.177718	0.186073	0.19576	0.211248	0.215144	0.210597	0.213324	0.206702	0.196478	0.182237
1	0.0995304	0.0968996	0.0963839	0.123008	0.142616	0.153774	0.164057	0.162967	0.131644	0.126463	0.130538	0.138699	0.157023	0.171249	0.16398	0.1534	0.170629	0.177725	0.188224	0.197181	0.218193	0.222554	0.234785	0.231673	0.221485	0.222472	0.210616	0.215103	0.211063	0.196356	0.18081	0.174809	0.177964	0.174441	0.171388	0.178122	0.180263	0.176527	0.181156	0.187828	0.189054	0.18982	0.193195	0.198999	0.208804	0.217564	0.209871	0.202567	0.198591
1	0.0932387	0.0805767	0.0966312	0.132208	0.137967	0.132017	0.132218	0.133526	0.127458	0.118565	0.115097	0.115253	0.124038	0.136885	0.135914	0.140797	0.165771	0.184983	0.199243	0.202485	0.197937	0.181408	0.180729	0.177944	0.180938	0.188367	0.179131	0.193605	0.198137	0.188059	0.168755	0.162853	0.178	0.176567	0.184195	0.185669	0.177079	0.175593	0.177164	0.181313	0.184504	0.184236	0.186619	0.189999	0.201359	0.197829	0.172573	0.17714	0.17757
1	0.0934535	0.0696432	0.0924272	0.140294	0.133203	0.123817	0.11281	0.12196	0.137975	0.133279	0.131869	0.121412	0.116108	0.116829	0.127346	0.139047	0.177901	0.204264	0.209798	0.193905	0.169093	0.143435	0.135909	0.133241	0.143544	0.159695	0.160053	0.163015	0.174047	0.185425	0.160625	0.162981	0.179779	0.174302	0.159072	0.152676	0.150215	0.156238	0.151877	0.162091	0.17596	0.17705	0.173262	0.177025	0.177764	0.184383	0.183724	0.183432	0.183134
1	0.0990112	0.0837948	0.108859	0.140897	0.114175	0.10769	0.112633	0.120796	0.129413	0.137545	0.149298	0.146161	0.136651	0.133747	0.129659	0.127946	0.127852	0.134599	0.182036	0.162358	0.1471	0.133785	0.133318	0.129623	0.129822	0.138712	0.139106	0.149478	0.162521	0.166569	0.173692	0.169063	0.161824	0.162686	0.154652	0.153454	0.148847	0.15605	0.170283	0.174626	0.183942	0.198162	0.207064	0.211632	0.213219	0.21084	0.206718	0.202952	0.197329
1	0.102359	0.119591	0.105975	0.104006	0.0996043	0.0946078	0.103331	0.122702	0.132513	0.135995	0.141081	0.144918	0.144032	0.150983	0.153145	0.152176	0.136378	0.119005	0.110109	0.0967197	0.0994319	0.109546	0.136063	0.12572	0.113455	0.097155	0.0890813	0.110534	0.135776	0.13446	0.154578	0.162591	0.162284	0.167305	0.172448	0.175063	0.170436	0.173471	0.184159	0.18497	0.186137	0.19441	0.202402	0.20704	0.210698	0.20778	0.208595	0.209363	0.204174
1	0.0797149	0.101469	0.063198	0.0850054	0.11742	0.120704	0.115086	0.120248	0.123924	0.121142	0.11803	0.11907	0.123491	0.133229	0.14746	0.152385	0.13458	0.115706	0.109353	0.11352	0.127782	0.134596	0.134026	0.116164	0.11834	0.105109	0.0981006	0.0962582	0.101328	0.109599	0.122118	0.139163	0.159675	0.162781	0.168416	0.172458	0.174759	0.173922	0.181117	0.190648	0.19605	0.193429	0.187526	0.17783	0.175644	0.176171	0.180474	0.179344	0.169752
1	0.0760413	0.101102	0.077486	0.0784694	0.111006	0.115101	0.109249	0.106195	0.104217	0.0968532	0.0945234	0.101523	0.109069	0.118529	0.125902	0.127685	0.122265	0.112303	0.110766	0.117919	0.129788	0.147791	0.159033	0.158982	0.157764	0.164249	0.178194	0.166718	0.148162	0.130991	0.100837	0.137126	0.154159	0.154808	0.156967	0.160733	0.16686	0.181943	0.198611	0.205398	0.21289	0.214566	0.209919	0.204383	0.200285	0.197122	0.193228	0.194631	0.196249
1	1	0.112035	0.109986	0.115124	0.114159	0.13032	0.143484	0.140692	0.148505	0.138247	0.14702	0.137119	0.125315	0.128138	0.076809	0.0500041	0.114937	0.13719	0.17009	0.200496	0.228143	0.258134	0.265507	0.282713	0.297511	0.286117	0.308438	0.345915	0.34345	0.265747	0.2656	0.229366	0.214028	0.194859	0.209477	0.247364	0.280954	0.308804	0.288981	0.283704	0.251329	0.224857	1	1	1	1	1	1	1
1	1	1	1	1	1	1	1	1	1	1	1	1	1	1	1	1	1	1	1	1	1	1	1	1	1	1	1	1	1	1	1	1	1	1	1	1	1	1	1	1	1	1	1	1	1	1	1	1	1
1	1	1	1	1	1	1	1	1	1	1	1	1	1	1	1	1	1	1	1	1	1	1	1	1	1	1	1	1	1	1	1	1	1	1	1	1	1	1	1	1	1	1	1	1	1	1	1	1	1
1	1	1	1	1	1	1	1	1	1	1	1	1	1	1	1	1	1	1	1	1	1	1	1	1	1	1	1	1	1	1	1	1	1	1	1	1	1	1	1	1	1	1	1	1	1	1	1	1	1
1	1	1	1	1	1	1	1	1	1	1	1	1	1	1	1	1	1	1	1	1	1	1	1	1	1	1	1	1	1	1	1	1	1	1	1	1	1	1	1	1	1	1	1	1	1	1	1	1	1
1	1	1	1	1	1	1	1	1	1	1	1	1	1	1	1	1	1	1	1	1	1	1	1	1	1	1	1	1	1	1	1	1	1	1	1	1	1	1	1	1	1	1	1	1	1	1	1	1	1
1	1	1	1	1	1	1	1	1	1	1	1	1	1	1	1	1	1	1	1	1	1	1	1	1	1	1	1	1	1	1	1	1	1	1	1	1	1	1	1	1	1	1	1	1	1	1	1	1	1
1	1	1	1	1	1	1	1	1	1	1	1	1	1	1	1	1	1	1	1	1	1	1	1	1	1	1	1	1	1	1	1	1	1	1	1	1	1	1	1	1	1	1	1	1	1	1	1	1	1
1	1	1	1	1	1	1	1	1	1	1	1	1	1	1	1	1	1	1	1	1	1	1	1	1	1	1	1	1	1	1	1	1	1	1	1	1	1	1	1	1	1	1	1	1	1	1	1	1	1
1	1	1	1	1	1	1	1	1	1	1	1	1	1	1	1	1	1	1	1	1	1	1	1	1	1	1	1	1	1	1	1	1	1	1	1	1	1	1	1	1	1	1	1	1	1	1	1	1	1
1	1	1	1	1	1	1	1	1	1	1	1	1	1	1	1	1	1	1	1	1	1	1	1	1	1	1	1	1	1	1	1	1	1	1	1	1	1	1	1	1	1	1	1	1	1	1	1	1	1
1	1	1	1	1	1	1	1	1	1	1	1	1	1	1	1	1	1	1	1	1	1	1	1	1	1	1	1	1	1	1	1	1	1	1	1	1	1	1	1	1	1	1	1	1	1	1	1	1	1
1	1	1	1	1	1	1	1	1	1	1	1	1	1	1	1	1	1	1	1	1	1	1	1	1	1	1	1	1	1	1	1	1	1	1	1	1	1	1	1	1	1	1	1	1	1	1	1	1	1
slice3
1	1	1	1	1	1	1	1	1	1	1	1	1	1	1	1	1	1	1	1	1	1	1	1	1	1	1	1	1	1	1	1	1	1	1	1	1	1	1	1	1	1	1	1	1	1	1	1	1	1
1	1	1	1	1	1	1	1	1	1	1	1	1	1	1	1	1	1	1	1	1	1	1	1	1	1	1	1	1	1	1	1	1	1	1	1	1	1	1	1	1	1	1	1	1	1	1	1	1	1
1	1	1	1	1	1	1	1	1	1	1	1	1	1	1	1	1	1	1	1	1	1	1	1	1	1	1	1	1	1	1	1	1	1	1	1	1	1	1	1	1	1	1	1	1	1	1	1	1	1
1	1	1	1	1	1	1	1	1	1	1	1	1	1	1	1	1	1	1	1	1	1	1	1	1	1	1	1	1	1	1	1	1	1	1	1	1	1	1	1	1	1	1	1	1	1	1	1	1	1
1	1	1	1	1	1	1	1	1	1	1	1	1	1	1	1	1	1	1	1	1	1	1	1	1	1	1	1	1	1	1	1	1	1	1	1	1	1	1	1	1	1	1	1	1	1	1	1	1	1
1	1	1	1	1	1	1	1	1	1	1	1	1	1	1	1	1	1	1	1	1	1	1	1	1	1	1	1	1	1	1	1	1	1	1	1	1	1	1	1	1	1	1	1	1	1	1	1	1	1
1	1	1	1	1	1	1	1	1	1	1	1	1	1	1	1	1	1	1	1	1	1	1	1	1	1	1	1	1	1	1	1	1	1	1	1	1	1	1	1	1	1	1	1	1	1	1	1	1	1
1	1	1	1	1	1	1	1	1	1	1	1	1	1	1	1	1	1	1	1	1	1	1	1	1	1	1	1	1	1	1	1	1	1	1	1	1	1	1	1	1	1	1	1	1	1	1	1	1	1
1	1	1	1	1	1	1	1	1	1	1	1	1	1	1	1	1	1	1	1	1	1	1	1	1	1	1	1	1	1	1	1	1	1	1	1	1	1	1	1	1	1	1	1	1	1	1	1	1	1
1	1	1	1	1	1	1	1	1	1	1	1	1	1	1	1	1	1	1	1	1	1	1	1	1	1	1	1	1	1	1	1	1	1	1	1	1	1	1	1	1	1	1	1	1	1	1	1	1	1
1	1	1	1	1	1	1	1	1	1	1	1	1	1	1	1	1	1	1	1	1	1	1	1	1	1	1	1	1	1	1	1	1	1	1	1	1	1	1	1	1	1	1	1	1	1	1	1	1	1
1	1	1	1	1	1	1	1	1	1	1	1	1	1	1	1	1	1	1	1	1	1	1	1	1	1	1	1	1	1	1	1	1	1	1	1	1	1	1	1	1	1	1	1	1	1	1	1	1	1
1	1	1	1	1	1	1	1	1	1	1	1	1	1	1	1	1	1	1	1	1	1	1	1	1	1	1	1	1	1	1	1	1	1	1	1	1	1	1	1	1	1	1	1	1	1	1	1	1	1
1	1	1	1	1	1	1	1	1	1	1	1	1	1	1	1	1	1	1	1	1	1	1	1	1	1	1	1	1	1	1	1	1	1	1	1	1	1	1	1	1	1	1	1	1	1	1	1	1	1
1	1	1	1	1	1	1	1	1	1	1	1	1	1	1	1	1	1	1	1	1	1	1	1	1	1	1	1	1	1	1	1	1	1	1	1	1	1	1	1	1	1	1	1	1	1	1	1	1	1
1	1	1	1	1	1	1	1	1	1	1	1	1	1	1	1	1	1	1	1	1	1	1	1	1	1	1	1	1	1	1	1	1	1	1	1	1	1	1	1	1	1	1	1	1	1	1	1	1	1
1	1	1	1	1	1	1	1	1	1	1	1	1	1	0.319182	0.237901	0.166511	0.138875	0.101585	0.0955864	0.0728559	1	1	0.12183	0.173145	0.166956	0.197536	0.175153	0.172055	0.137727	0.142237	0.121299	0.105751	0.13215	0.166889	0.193831	0.196897	0.159732	0.155776	0.163246	0.169335	0.19768	0.155832	0.112882	0.139065	0.188906	0.214288	0.236749	0.243087	0.263021
0.0906937	0.0958145	0.0842258	0.0754075	0.0738402	0.0872774	0.0920126	0.0909152	0.124532	0.139846	0.162102	0.169049	0.159547	0.154182	0.151958	0.146009	0.136955	0.116212	0.102826	0.116994	0.139631	0.133056	0.128687	0.131842	0.135009	0.145262	0.136804	0.134185	0.141317	0.130176	0.118667	0.134274	0.141937	0.13978	0.1447	0.15373	0.126384	0.108414	0.102449	0.132831	0.152913	0.160545	0.12622	0.114877	0.103945	0.118339	0.131802	0.123962	0.12846	0.124575
0.0884086	0.0972133	0.124603	0.124733	0.118958	0.131667	0.148506	0.151732	0.132485	0.131545	0.126353	0.14014	0.14496	0.149058	0.149205	0.154034	0.156428	0.148489	0.135163	0.12723	0.131286	0.137094	0.136492	0.129484	0.119473	0.130969	0.148679	0.156353	0.190937	0.181562	0.194062	0.158429	0.157623	0.139003	0.125377	0.138931	0.142737	0.139504	0.146321	0.152837	0.147654	0.149314	0.157719	0.155925	0.151381	0.127129	0.111209	0.0952504	0.0960299	0.107457
0.0996842	0.108864	0.127133	0.138252	0.144182	0.150051	0.140777	0.142563	0.124457	0.138395	0.150189	0.14347	0.143078	0.141379	0.140376	0.141926	0.147925	0.152833	0.158439	0.163579	0.158793	0.145684	0.165815	0.174172	0.165018	0.16265	0.169716	0.191876	0.199085	0.204661	0.216165	0.217132	0.204241	0.191423	0.19996	0.220662	0.230738	0.220963	0.205506	0.208336	0.206794	0.203976	0.213129	0.219205	0.221551	0.212927	0.200592	0.182475	0.159674	0.173342
0.0904501	0.096154	0.095495	0.105405	0.124257	0.130492	0.14164	0.12008	0.133942	0.145409	0.151666	0.142226	0.1543	0.152634	0.151007	0.155887	0.150448	0.138652	0.142436	0.179687	0.201567	0.192516	0.180603	0.179068	0.181795	0.183627	0.180381	0.188396	0.192098	0.186637	0.192449	0.205433	0.198706	0.207699	0.210118	0.200294	0.215254	0.22035	0.198323	0.196827	0.202215	0.204669	0.216349	0.228604	0.231954	0.215109	0.211602	0.20857	0.192878	0.203883
0.071559	0.084196	0.0948844	0.115933	0.123353	0.129663	0.126129	0.13466	0.150331	0.136013	0.134592	0.130977	0.130406	0.141433	0.159899	0.161901	0.15645	0.14659	0.173026	0.191813	0.192964	0.181428	0.185887	0.181732	0.179937	0.175921	0.185057	0.200542	0.18793	0.186973	0.198269	0.189844	0.189261	0.21833	0.201396	0.168637	0.180417	0.200797	0.195973	0.183822	0.194017	0.200679	0.198015	0.210964	0.203807	0.197675	0.191653	0.188517	0.193571	0.188226
0.0896051	0.102813	0.105597	0.110238	0.11877	0.103997	0.137936	0.119274	0.134194	0.116481	0.12112	0.145756	0.137898	0.137158	0.147798	0.162237	0.166137	0.165281	0.188491	0.198591	0.17901	0.159254	0.16668	0.171139	0.171109	0.166398	0.173442	0.185935	0.175617	0.180192	0.187495	0.181374	0.186104	0.194246	0.18096	0.172332	0.172267	0.172919	0.166431	0.158793	0.182927	0.194331	0.168001	0.15684	0.160537	0.194387	0.201316	0.192405	0.179059	0.162927
0.118083	0.112514	0.109273	0.0731444	0.0959282	0.120414	0.108384	0.112436	0.130922	0.142828	0.140006	0.118584	0.13351	0.118018	0.156223	0.218543	0.171938	0.169959	0.179184	0.166936	0.144617	0.145244	0.152168	0.142723	0.147945	0.157421	0.156769	0.160617	0.141356	0.138759	0.150351	0.184376	0.187931	0.161564	0.166392	0.166864	0.147603	0.140633	0.137043	0.129722	0.122064	0.130785	0.138821	0.131736	0.148252	0.18454	0.183145	0.214846	0.183341	0.178834
0.110854	0.106942	0.0943194	0.0775282	0.104005	0.105081	0.121397	0.091116	0.14623	0.156979	0.115595	0.120376	0.125487	0.157335	0.188074	0.201203	0.183355	0.176517	0.164477	0.142461	0.132462	0.126232	0.110138	0.104861	0.122873	0.141117	0.129981	0.124915	0.13164	0.14518	0.138122	0.139452	0.163151	0.144119	0.144855	0.132376	0.117386	0.127844	0.135417	0.147578	0.132593	0.128702	0.119347	0.127795	0.127385	0.120513	0.143186	0.189635	0.159658	0.155043
0.0935584	0.104907	0.106982	0.0905893	0.104848	0.121699	0.129183	0.099664	0.115585	0.129929	0.0953423	0.132207	0.16212	0.179869	0.152657	0.182746	0.168015	0.14651	0.150859	0.136754	0.11793	0.103029	0.114453	0.163681	0.221141	0.243906	0.23963	0.204737	0.144004	0.143443	0.134182	0.12161	0.149826	0.148935	0.126897	0.106939	0.149361	0.192855	0.225096	0.245	0.222701	0.194544	0.177885	0.138795	0.113115	0.129585	0.133819	0.162089	0.147942	0.134347
0.0959578	0.122776	0.137646	0.10936	0.10233	0.112966	0.118687	0.103871	0.105783	0.125098	0.109888	0.118611	0.165939	0.174468	0.164568	0.177653	0.150604	0.14066	0.15559	0.112513	0.0843621	0.148459	0.356034	0.316246	0.393916	0.333277	0.42064	0.441912	0.326536	0.204996	0.132316	0.115993	0.109387	0.118484	0.118539	0.190189	0.445826	0.461133	0.373375	0.396716	0.380292	0.432805	0.302255	0.233995	0.121699	0.119401	0.13426	0.141679	0.148304	0.126164
0.102665	0.121812	0.125006	0.0984253	0.087854	0.100875	0.129132	0.131097	0.122021	0.115876	0.0957861	0.121662	0.205773	0.184966	0.178018	0.164371	0.14766	0.175909	0.152651	0.117555	0.174703	0.420656	0.394588	0.376724	0.40067	0.414697	0.41655	0.422126	0.405416	0.4852	0.214166	0.159971	0.135076	0.126315	0.181405	0.379184	0.365242	0.400738	0.418279	0.410926	0.423018	0.412799	0.419843	0.398374	0.282753	0.126945	0.143209	0.181949	0.153139	0.151629
0.105392	0.116872	0.106971	0.0819943	0.0719678	0.110593	0.148052	0.14886	0.143155	0.132511	0.104523	0.160453	0.200392	0.16644	0.164634	0.172989	0.177029	0.210188	0.164663	0.197746	0.404955	0.422557	0.403836	0.439593	0.456342	0.475365	0.494063	0.481409	0.456805	0.45083	0.429773	0.215239	0.179104	0.206978	0.358792	0.45186	0.448732	0.499376	0.502285	0.501306	0.485551	0.477676	0.472549	0.457022	0.492507	0.302124	0.183956	0.175659	0.18469	0.283011
0.122563	0.120459	0.0890153	0.084222	0.0930244	0.119992	0.154013	0.141334	0.141391	0.140394	0.127091	0.160454	0.179272	0.166792	0.186132	0.180502	0.173328	0.19566	0.156575	0.300034	0.373432	0.449784	0.48882	0.495738	0.487915	0.495541	0.50483	0.507713	0.508469	0.503804	0.465919	0.413915	0.219414	0.31451	0.487831	0.505242	0.524328	0.534519	0.53993	0.543084	0.524886	0.509637	0.509261	0.542271	0.506155	0.520877	0.273834	0.181387	0.31206	0.43256
0.0979312	0.0892467	0.0699847	0.0929629	0.104928	0.107904	0.145204	0.134284	0.129532	0.130643	0.17194	0.182889	0.183039	0.188169	0.191379	0.16928	0.209995	0.192603	0.161005	0.431296	0.476954	0.51015	0.510094	0.510147	0.506721	0.505893	0.496616	0.516015	0.540157	0.535455	0.504361	0.493299	0.235341	0.401455	0.549617	0.559904	0.572947	0.536471	0.539709	0.538072	0.537932	0.544128	0.528037	0.536702	0.553928	0.556012	0.317115	0.224752	0.45689	0.484687
0.0870068	0.0980072	0.104036	0.10844	0.096789	0.119613	0.136636	0.129797	0.104376	0.119649	0.177666	0.190022	0.185524	0.190235	0.167649	0.162059	0.201309	0.17316	0.264387	0.502991	0.511	0.506924	0.522251	0.509565	0.518864	0.514792	0.497311	0.534351	0.554429	0.544369	0.538211	0.507061	0.132118	0.461214	0.555081	0.57259	0.573977	0.571355	0.533942	0.528101	0.536599	0.553801	0.53306	0.543636	0.535624	0.502904	0.363112	0.256284	0.501558	0.516104
0.0878968	0.104424	0.105261	0.0873155	0.0851537	0.123635	0.13356	0.136388	0.128553	0.122823	0.166379	0.196971	0.17927	0.178657	0.178455	0.159793	0.162916	0.148104	0.284634	0.524685	0.512538	0.500515	0.499447	0.501198	0.524239	0.530166	0.51695	0.535563	0.557538	0.561267	0.55537	0.528229	0.422595	0.532457	0.537963	0.559202	0.559602	0.554573	0.551101	0.533589	0.54553	0.551817	0.544027	0.551364	0.54253	0.552147	0.424081	0.313292	0.527643	0.522616
0.064423	0.0938797	0.0872347	0.0836577	0.0971672	0.126469	0.135399	0.134303	0.139293	0.121803	0.193266	0.194485	0.150331	0.174837	0.176577	0.152218	0.17247	0.15492	0.315931	0.550512	0.522274	0.503483	0.490768	0.503561	0.525838	0.528503	0.516299	0.53996	0.551643	0.565292	0.55567	0.530501	0.427217	0.555812	0.540801	0.550744	0.550696	0.542163	0.548626	0.556785	0.554257	0.573241	0.554137	0.547539	0.548403	0.547752	0.503059	0.361169	0.519374	0.516548
0.0527866	0.10602	0.0918872	0.0792385	0.0937324	0.104042	0.123698	0.123981	0.12935	0.137242	0.198964	0.184734	0.153036	0.196292	0.17688	0.144216	0.185461	0.168546	0.279377	0.552283	0.522323	0.517748	0.508182	0.521659	0.522604	0.526038	0.522854	0.545011	0.539123	0.5522	0.546575	0.509023	0.189979	0.491214	0.532256	0.530822	0.534301	0.530047	0.532106	0.547134	0.54637	0.562495	0.556224	0.551502	0.558724	0.568393	0.693287	0.602857	0.488579	0.490939
0.0466028	0.0794281	0.0815788	0.0856618	0.102517	0.0993705	0.113115	0.117104	0.132537	0.15356	0.156286	0.20042	0.192755	0.184836	0.176131	0.144171	0.191774	0.177599	0.224724	0.550162	0.504243	0.522834	0.527839	0.536699	0.524348	0.532172	0.533849	0.543649	0.544811	0.547195	0.536421	0.582088	0.240765	0.374281	0.494427	0.497539	0.52547	0.532311	0.543255	0.536247	0.536302	0.549958	0.563212	0.571418	0.55015	0.550887	0.394767	0.337989	0.471562	0.456467
0.0688946	0.0862964	0.109285	0.128764	0.139037	0.122898	0.118892	0.122423	0.137492	0.147945	0.142248	0.202893	0.214355	0.184875	0.173763	0.167221	0.19588	0.186594	0.222688	0.434456	0.47894	0.51452	0.527987	0.521998	0.507929	0.513443	0.528081	0.526626	0.537252	0.536633	0.509882	0.499348	0.249271	0.265751	0.454833	0.46027	0.497204	0.513659	0.527111	0.51827	0.530122	0.528655	0.551857	0.552886	0.526445	0.554928	0.276385	0.285363	0.412395	0.407665
0.096578	0.10592	0.129238	0.108685	0.112049	0.120011	0.130486	0.135734	0.140211	0.140971	0.138945	0.191502	0.204452	0.20783	0.201126	0.194049	0.171159	0.188812	0.191573	0.32146	0.437295	0.461983	0.518817	0.533005	0.52005	0.512744	0.533483	0.526305	0.507087	0.478218	0.509195	0.306708	0.207404	0.187204	0.348283	0.415131	0.445303	0.508203	0.516683	0.516309	0.520033	0.516074	0.505597	0.483098	0.520294	0.36919	0.236133	0.218996	0.310392	0.386891
0.101535	0.116697	0.125645	0.0886758	0.0861872	0.10592	0.119593	0.138619	0.143333	0.142874	0.159148	0.194382	0.212068	0.227236	0.201411	0.193029	0.176748	0.188415	0.178042	0.163191	0.342321	0.463946	0.471015	0.49226	0.487398	0.499934	0.483809	0.468947	0.46925	0.47606	0.421045	0.206197	0.176769	0.142227	0.216658	0.436956	0.452226	0.437879	0.45796	0.455063	0.445709	0.451433	0.441574	0.461827	0.451322	0.224565	0.207402	0.196566	0.20318	0.335236
0.0904531	0.117203	0.130243	0.09847	0.107337	0.114002	0.11591	0.134099	0.147605	0.159462	0.177702	0.175594	0.222004	0.234604	0.208954	0.20627	0.182103	0.173391	0.167058	0.153568	0.231876	0.526166	0.538	0.542724	0.508937	0.460321	0.431772	0.401124	0.409201	0.437525	0.227372	0.162666	0.186104	0.199658	0.195582	0.386574	0.51503	0.583069	0.668418	0.488856	0.446991	0.407195	0.370664	0.317483	0.25097	0.188517	0.198053	0.187414	0.147654	0.211436
0.0798804	0.100776	0.120379	0.114862	0.127398	0.126632	0.129452	0.134945	0.153521	0.168703	0.176637	0.173689	0.174704	0.223814	0.237202	0.208606	0.183399	0.170211	0.206265	0.314486	0.399054	0.499478	0.641572	0.7888	0.835705	0.631334	0.570653	0.395682	0.215547	0.194185	0.171475	0.150762	0.209969	0.336962	0.404615	0.446071	0.524764	0.650913	0.68993	0.662317	0.502994	0.309411	0.18974	0.147626	0.179804	0.167612	0.172897	0.156885	0.16131	0.213065
0.101449	0.124411	0.119824	0.137184	0.137609	0.14155	0.143921	0.146273	0.156163	0.164257	0.184099	0.180686	0.17506	0.225014	0.236334	0.212503	0.189807	0.225903	0.376333	0.568806	0.573773	0.586097	0.610393	0.652732	0.695297	0.673086	0.584142	0.263895	0.157584	0.162776	0.154533	0.167528	0.331869	0.451865	0.461496	0.472784	0.475721	0.491581	0.492999	0.524918	0.523892	0.34854	0.167895	0.136523	0.179414	0.166513	0.162533	0.195263	0.291775	0.53377
0.0935817	0.119406	0.119128	0.135228	0.133393	0.126112	0.137779	0.1647	0.165472	0.172685	0.166212	0.185893	0.196434	0.206301	0.229024	0.221366	0.164227	0.397814	0.589041	0.618392	0.610097	0.634563	0.644197	0.647173	0.637072	0.601838	0.615672	0.470841	0.165754	0.139723	0.161156	0.253096	0.509277	0.496284	0.504258	0.52159	0.537966	0.551109	0.545004	0.519121	0.494061	0.489697	0.351045	0.142612	0.171933	0.174353	0.182813	0.378504	0.489575	0.499232
0.0731374	0.0909913	0.114665	0.124046	0.12631	0.134871	0.130963	0.150784	0.157416	0.174013	0.171004	0.191954	0.194376	0.182274	0.181671	0.176595	0.234321	0.606986	0.622666	0.658039	0.670453	0.680562	0.678245	0.687598	0.682705	0.645151	0.620388	0.594466	0.408167	0.168332	0.208098	0.462186	0.51565	0.551688	0.576664	0.572132	0.563614	0.576322	0.588793	0.570442	0.547487	0.491699	0.496208	0.191499	0.148951	0.192311	0.374581	0.498128	0.495298	0.526301
0.0792741	0.0819595	0.108266	0.123178	0.138442	0.150348	0.133129	0.135539	0.158214	0.165478	0.17384	0.170109	0.183384	0.181912	0.202416	0.164484	0.482216	0.643955	0.664017	0.700509	0.686418	0.683559	0.683095	0.677192	0.67138	0.66475	0.662097	0.625613	0.643335	0.236733	0.243855	0.593448	0.561191	0.602187	0.588798	0.577125	0.57247	0.57962	0.577065	0.573753	0.570391	0.548043	0.510942	0.436429	0.184637	0.276066	0.600084	0.53074	0.556668	0.575529
0.0886691	0.093169	0.101686	0.103905	0.121945	0.13415	0.148197	0.14711	0.162374	0.173335	0.166184	0.157007	0.174004	0.180234	0.197413	0.146168	0.675828	0.657417	0.656465	0.69929	0.692211	0.682428	0.682321	0.681383	0.679545	0.682573	0.675527	0.675333	0.680938	0.36012	0.372196	0.623844	0.583244	0.602124	0.586897	0.580945	0.579295	0.584265	0.578903	0.583126	0.572583	0.571103	0.564994	0.553416	0.165224	0.399657	0.588858	0.583539	0.586092	0.562585
0.0892009	0.0996478	0.109034	0.100689	0.0966218	0.118609	0.167222	0.153204	0.153518	0.164477	0.177898	0.159458	0.156631	0.177863	0.187578	0.159084	0.730765	0.658957	0.67198	0.693926	0.69117	0.678385	0.671457	0.667337	0.666509	0.674831	0.677718	0.686899	0.715292	0.644484	0.498091	0.609217	0.601178	0.613055	0.587935	0.57698	0.581799	0.581324	0.575489	0.573843	0.578861	0.584248	0.587196	0.586091	0.0692573	0.479746	0.580273	0.580907	0.576117	0.563488
0.0941256	0.111631	0.116123	0.123094	0.104077	0.130163	0.167241	0.166166	0.165567	0.180054	0.188589	0.190149	0.153664	0.176756	0.190783	0.150378	0.665994	0.673829	0.686857	0.689004	0.683741	0.681897	0.669681	0.680584	0.675477	0.676985	0.691648	0.701874	0.720522	0.749356	0.594274	0.621962	0.606269	0.609966	0.592104	0.586925	0.575012	0.582772	0.587012	0.572665	0.588295	0.59732	0.595453	0.567868	1	0.513297	0.575085	0.571739	0.57066	0.562015
0.106247	0.115168	0.118655	0.129323	0.129	0.139289	0.161473	0.170869	0.173435	0.190051	0.195603	0.184968	0.179422	0.188433	0.195814	0.138497	0.657434	0.688332	0.691431	0.686721	0.677739	0.681587	0.686218	0.688874	0.686613	0.693971	0.710624	0.715402	0.726157	0.689086	0.520992	0.624048	0.607576	0.607306	0.594286	0.591372	0.588937	0.604147	0.595911	0.581002	0.586217	0.600979	0.591236	0.569595	1	0.531069	0.574404	0.564996	0.562971	0.563536
0.10979	0.0980606	0.111252	0.133874	0.136045	0.146537	0.159219	0.156666	0.177931	0.17105	0.194946	0.18463	0.18182	0.200926	0.197391	0.160289	0.55346	0.667411	0.685535	0.687051	0.678478	0.67895	0.693457	0.698084	0.710009	0.717515	0.725448	0.713702	0.73608	0.574707	0.384419	0.625262	0.593367	0.615166	0.601195	0.609818	0.594353	0.6004	0.599401	0.596661	0.599349	0.612847	0.57925	0.61936	0	0.569645	0.56249	0.56213	0.560252	0.559226
0.105212	0.0812776	0.106896	0.140493	0.128346	0.136581	0.144583	0.154921	0.177846	0.169145	0.180962	0.179592	0.175798	0.190536	0.212569	0.218448	0.319418	0.736758	0.660326	0.679903	0.681092	0.681548	0.684139	0.680168	0.700037	0.721482	0.731768	0.690179	0.724337	0.366851	0.293081	0.63319	0.584439	0.641772	0.619728	0.614701	0.609206	0.609944	0.614632	0.616645	0.621821	0.612123	0.588922	0.651599	1	0.630131	0.551656	0.576283	0.566625	0.563653
0.127001	0.10062	0.111851	0.138675	0.126269	0.129391	0.139012	0.15673	0.162632	0.16814	0.181014	0.17419	0.166614	0.176004	0.19772	0.181924	0.216614	0.594713	0.643112	0.660502	0.684719	0.690663	0.684956	0.679372	0.680568	0.700958	0.689031	0.64563	0.622592	0.250856	0.235807	0.581925	0.569376	0.587389	0.610362	0.603726	0.601892	0.610048	0.610458	0.609253	0.60634	0.580923	0.592809	0.384953	0.365252	0.516132	0.576224	0.562908	0.584356	0.588666
0.137078	0.117153	0.102666	0.119718	0.125565	0.139366	0.155069	0.157793	0.163151	0.179509	0.170878	0.157153	0.16668	0.165895	0.172107	0.185112	0.18948	0.25821	0.626922	0.585766	0.653772	0.67426	0.67945	0.674168	0.667584	0.645619	0.608324	0.632734	0.336021	0.205376	0.209763	0.279681	0.579308	0.514848	0.524756	0.545132	0.553272	0.556884	0.554171	0.547618	0.533571	0.521789	0.365563	0.216533	0.24176	0.335925	0.495515	0.567568	0.569035	0.587962
0.130049	0.120065	0.0955614	0.0988126	0.11832	0.132674	0.153485	0.152471	0.1652	0.179993	0.169744	0.151965	0.149986	0.159326	0.151892	0.173061	0.164961	0.121588	0.307015	0.533502	0.56146	0.590887	0.616575	0.622135	0.635522	0.625023	0.56937	0.388511	0.222613	0.200075	0.218894	0.203932	0.289182	0.401729	0.439108	0.449553	0.455168	0.452935	0.439899	0.431525	0.412471	0.382074	0.179277	0.152546	0.213861	0.204944	0.22173	0.438998	0.492834	0.505995
0.126179	0.11297	0.0903264	0.0992615	0.127552	0.135005	0.153994	0.154345	0.166352	0.17276	0.177495	0.164457	0.15285	0.147819	0.143253	0.174461	0.171657	0.148709	0.148415	0.208279	0.372061	0.451693	0.554089	0.540249	0.601922	0.47466	0.352842	0.213809	0.171172	0.18754	0.212963	0.190709	0.183553	0.248827	0.398627	0.440405	0.42211	0.414023	0.393315	0.38125	0.286519	0.201065	0.181974	0.191901	0.237446	0.19145	0.156327	0.21075	0.345944	0.380328
0.122927	0.0988026	0.0879761	0.114819	0.133448	0.143917	0.155238	0.151696	0.160791	0.157544	0.169207	0.167306	0.155166	0.148028	0.15297	0.170621	0.188338	0.180363	0.175271	0.1776	0.187937	0.222564	0.258348	0.265695	0.247803	0.206969	0.172943	0.134559	0.153956	0.155663	0.145909	0.171552	0.179979	0.196538	0.248197	0.264621	0.275166	0.279689	0.252246	0.242061	0.226457	0.216223	0.213921	0.229442	0.246774	0.207605	0.183008	0.173669	0.204894	0.253122
0.0959604	0.0962472	0.0930679	0.121567	0.134113	0.130838	0.138042	0.14789	0.149126	0.148405	0.156547	0.168848	0.163883	0.161626	0.160115	0.171604	0.204834	0.199269	0.192756	0.17482	0.146744	0.139488	0.140043	0.13535	0.129952	0.124562	0.165424	0.164894	0.170679	0.173038	0.166683	0.156071	0.160138	0.156696	0.159363	0.167622	0.179181	0.1876	0.192349	0.196511	0.193846	0.195007	0.210577	0.219687	0.239652	0.222469	0.193273	0.187391	0.196371	0.209515
0.0542985	0.0954209	0.0940914	0.109602	0.121409	0.113811	0.110346	0.12396	0.142056	0.16019	0.176834	0.201558	0.192476	0.179192	0.173665	0.176711	0.19231	0.152785	0.20084	0.17984	0.156179	0.147319	0.159966	0.169091	0.186827	0.18428	0.199106	0.227452	0.234819	0.247676	0.23329	0.194969	0.167345	0.149534	0.153436	0.143279	0.147427	0.155149	0.14699	0.151893	0.171796	0.183856	0.19881	0.201947	0.212217	0.206184	0.179383	0.175258	0.171337	0.179579
1	0.095002	0.0944974	0.102684	0.116811	0.122996	0.123697	0.123883	0.153608	0.172722	0.190183	0.211413	0.214602	0.216565	0.208433	0.197209	0.205229	0.20165	0.190722	0.186361	0.187392	0.189217	0.200228	0.207628	0.221021	0.227873	0.228138	0.229662	0.232838	0.236146	0.220668	0.204259	0.193389	0.184877	0.185747	0.173285	0.162483	0.157962	0.155056	0.149567	0.172445	0.186454	0.189721	0.198843	0.191925	0.188057	0.189456	0.18288	0.173335	0.15514
1	0.0710189	0.0907427	0.118081	0.136295	0.159366	0.177835	0.173187	0.173341	0.172432	0.171696	0.17467	0.189084	0.212324	0.222677	0.209434	0.208068	0.203328	0.183966	0.174481	0.185442	0.200635	0.211658	0.219103	0.221862	0.23096	0.24065	0.229512	0.221611	0.211387	0.200458	0.191771	0.19159	0.191239	0.188477	0.184388	0.164039	0.161265	0.183955	0.181505	0.188141	0.189759	0.188341	0.199148	0.200447	0.195076	0.200842	0.200156	0.198667	0.172294
1	0.0567918	0.088441	0.113245	0.150662	0.180469	0.190371	0.194612	0.17517	0.15766	0.148213	0.14122	0.14944	0.158033	0.18145	0.168957	0.15544	0.161839	0.167378	0.178895	0.188238	0.199985	0.203855	0.218303	0.214494	0.22268	0.233521	0.22953	0.227503	0.210074	0.201176	0.191066	0.182585	0.17761	0.172166	0.174171	0.169135	0.165419	0.180851	0.192752	0.193672	0.194008	0.192025	0.197967	0.207484	0.212159	0.219982	0.221585	0.217908	0.207094
1	0.0564072	0.0713539	0.0957944	0.136916	0.165289	0.17242	0.163245	0.142548	0.131405	0.127871	0.116461	0.117379	0.115491	0.10915	0.122326	0.132869	0.141265	0.154893	0.173548	0.188649	0.20139	0.191037	0.175806	0.171027	0.196735	0.214277	0.210984	0.214168	0.204063	0.206538	0.194738	0.184893	0.176662	0.163589	0.159405	0.165976	0.170098	0.167669	0.173114	0.171919	0.18179	0.188149	0.190694	0.198163	0.203634	0.20841	0.181122	0.179725	0.181175
1	0.050978	0.0520119	0.0818314	0.127723	0.129586	0.134469	0.136179	0.127604	0.118484	0.119005	0.115197	0.114562	0.118797	0.115071	0.121446	0.125101	0.161728	0.173563	0.184154	0.190231	0.192354	0.17226	0.141665	0.12862	0.140087	0.162485	0.169175	0.174075	0.177048	0.182986	0.175591	0.172791	0.17558	0.171103	0.167087	0.150623	0.157233	0.156968	0.152584	0.147902	0.156841	0.16275	0.159201	0.159748	0.163029	0.169778	0.170655	0.17854	0.179475
1	0.0494935	0.0632378	0.0955204	0.122896	0.101985	0.103273	0.127028	0.128208	0.117338	0.122879	0.126732	0.129126	0.139515	0.144103	0.146202	0.137765	0.148606	0.144573	0.144797	0.169849	0.156312	0.145348	0.142256	0.139211	0.141063	0.150922	0.158373	0.164753	0.164353	0.16335	0.162107	0.170844	0.173917	0.172369	0.174808	0.165074	0.151853	0.154843	0.165022	0.170296	0.172804	0.181345	0.186333	0.19298	0.197167	0.198828	0.195714	0.191869	0.194659
1	0.0585358	0.0825393	0.112721	0.104949	0.101392	0.100307	0.119449	0.125163	0.131182	0.141395	0.141828	0.151072	0.156672	0.158481	0.154942	0.149794	0.154787	0.138914	0.126479	0.110347	0.0865837	0.0932101	0.136483	0.148629	0.152286	0.140315	0.137566	0.14426	0.143881	0.14386	0.149609	0.159979	0.166706	0.163915	0.169502	0.166358	0.161145	0.168395	0.181526	0.191251	0.191359	0.193505	0.199493	0.203085	0.203554	0.201101	0.200116	0.194902	0.197517
1	0.0592532	0.0687104	0.0866144	0.125748	0.129428	0.128031	0.127568	0.131748	0.13547	0.136134	0.136846	0.1433	0.144005	0.143469	0.14465	0.14992	0.142817	0.135117	0.125515	0.122401	0.127589	0.12923	0.126327	0.125053	0.119874	0.103214	0.0997386	0.101275	0.121904	0.132198	0.142105	0.151459	0.152508	0.152321	0.150873	0.154316	0.161616	0.169729	0.175913	0.1824	0.186517	0.185801	0.183762	0.176429	0.165538	0.16251	0.162536	0.164711	0.157751
1	0.0615707	0.0738534	0.0913604	0.0983256	0.113035	0.12007	0.124899	0.122268	0.121853	0.118818	0.109809	0.10225	0.106467	0.114596	0.123672	0.131282	0.130041	0.121206	0.12215	0.128465	0.140256	0.148199	0.156106	0.154883	0.145123	0.134492	0.134248	0.135484	0.131846	0.129063	0.124594	0.132789	0.147543	0.150245	0.147729	0.154954	0.16758	0.180986	0.192388	0.198461	0.203639	0.208798	0.209765	0.208929	0.207747	0.204008	0.20309	0.207246	0.209789
1	1	0.0836043	0.063705	0.102449	0.124083	0.119663	0.125711	0.139952	0.167635	0.165266	0.183286	0.141627	0.120325	0.128451	0.115033	0.0849457	0.0736091	0.0802523	0.109692	0.180494	0.212432	0.263829	0.293429	0.315924	0.287956	0.298916	0.299143	0.291179	0.251812	0.189668	0.137686	0.128263	0.151395	0.173961	0.207305	0.247809	0.272367	0.279384	0.269534	0.278555	0.284623	0.290566	0.30944	0.312086	0.320794	1	1	1	1
1	1	1	1	1	1	1	1	1	1	1	1	1	1	1	1	1	1	1	1	1	1	1	1	1	1	1	1	1	1	1	1	1	1	1	1	1	1	1	1	1	1	1	1	1	1	1	1	1	1
1	1	1	1	1	1	1	1	1	1	1	1	1	1	1	1	1	1	1	1	1	1	1	1	1	1	1	1	1	1	1	1	1	1	1	1	1	1	1	1	1	1	1	1	1	1	1	1	1	1
1	1	1	1	1	1	1	1	1	1	1	1	1	1	1	1	1	1	1	1	1	1	1	1	1	1	1	1	1	1	1	1	1	1	1	1	1	1	1	1	1	1	1	1	1	1	1	1	1	1
1	1	1	1	1	1	1	1	1	1	1	1	1	1	1	1	1	1	1	1	1	1	1	1	1	1	1	1	1	1	1	1	1	1	1	1	1	1	1	1	1	1	1	1	1	1	1	1	1	1
1	1	1	1	1	1	1	1	1	1	1	1	1	1	1	1	1	1	1	1	1	1	1	1	1	1	1	1	1	1	1	1	1	1	1	1	1	1	1	1	1	1	1	1	1	1	1	1	1	1
1	1	1	1	1	1	1	1	1	1	1	1	1	1	1	1	1	1	1	1	1	1	1	1	1	1	1	1	1	1	1	1	1	1	1	1	1	1	1	1	1	1	1	1	1	1	1	1	1	1
1	1	1	1	1	1	1	1	1	1	1	1	1	1	1	1	1	1	1	1	1	1	1	1	1	1	1	1	1	1	1	1	1	1	1	1	1	1	1	1	1	1	1	1	1	1	1	1	1	1
1	1	1	1	1	1	1	1	1	1	1	1	1	1	1	1	1	1	1	1	1	1	1	1	1	1	1	1	1	1	1	1	1	1	1	1	1	1	1	1	1	1	1	1	1	1	1	1	1	1
1	1	1	1	1	1	1	1	1	1	1	1	1	1	1	1	1	1	1	1	1	1	1	1	1	1	1	1	1	1	1	1	1	1	1	1	1	1	1	1	1	1	1	1	1	1	1	1	1	1
1	1	1	1	1	1	1	1	1	1	1	1	1	1	1	1	1	1	1	1	1	1	1	1	1	1	1	1	1	1	1	1	1	1	1	1	1	1	1	1	1	1	1	1	1	1	1	1	1	1
1	1	1	1	1	1	1	1	1	1	1	1	1	1	1	1	1	1	1	1	1	1	1	1	1	1	1	1	1	1	1	1	1	1	1	1	1	1	1	1	1	1	1	1	1	1	1	1	1	1
1	1	1	1	1	1	1	1	1	1	1	1	1	1	1	1	1	1	1	1	1	1	1	1	1	1	1	1	1	1	1	1	1	1	1	1	1	1	1	1	1	1	1	1	1	1	1	1	1	1
slice4
1	1	1	1	1	1	1	1	1	1	1	1	1	1	1	1	1	1	1	1	1	1	1	1	1	1	1	1	1	1	1	1	1	1	1	1	1	1	1	1	1	1	1	1	1	1	1	1	1	1
1	1	1	1	1	1	1	1	1	1	1	1	1	1	1	1	1	1	1	1	1	1	1	1	1	1	1	1	1	1	1	1	1	1	1	1	1	1	1	1	1	1	1	1	1	1	1	1	1	1
1	1	1	1	1	1	1	1	1	1	1	1	1	1	1	1	1	1	1	1	1	1	1	1	1	1	1	1	1	1	1	1	1	1	1	1	1	1	1	1	1	1	1	1	1	1	1	1	1	1
1	1	1	1	1	1	1	1	1	1	1	1	1	1	1	1	1	1	1	1	1	1	1	1	1	1	1	1	1	1	1	1	1	1	1	1	1	1	1	1	1	1	1	1	1	1	1	1	1	1
1	1	1	1	1	1	1	1	1	1	1	1	1	1	1	1	1	1	1	1	1	1	1	1	1	1	1	1	1	1	1	1	1	1	1	1	1	1	1	1	1	1	1	1	1	1	1	1	1	1
1	1	1	1	1	1	1	1	1	1	1	1	1	1	1	1	1	1	1	1	1	1	1	1	1	1	1	1	1	1	1	1	1	1	1	1	1	1	1	1	1	1	1	1	1	1	1	1	1	1
1	1	1	1	1	1	1	1	1	1	1	1	1	1	1	1	1	1	1	1	1	1	1	1	1	1	1	1	1	1	1	1	1	1	1	1	1	1	1	1	1	1	1	1	1	1	1	1	1	1
1	1	1	1	1	1	1	1	1	1	1	1	1	1	1	1	1	1	1	1	1	1	1	1	1	1	1	1	1	1	1	1	1	1	1	1	1	1	1	1	1	1	1	1	1	1	1	1	1	1
1	1	1	1	1	1	1	1	1	1	1	1	1	1	1	1	1	1	1	1	1	1	1	1	1	1	1	1	1	1	1	1	1	1	1	1	1	1	1	1	1	1	1	1	1	1	1	1	1	1
1	1	1	1	1	1	1	1	1	1	1	1	1	1	1	1	1	1	1	1	1	1	1	1	1	1	1	1	1	1	1	1	1	1	1	1	1	1	1	1	1	1	1	1	1	1	1	1	1	1
1	1	1	1	1	1	1	1	1	1	1	1	1	1	1	1	1	1	1	1	1	1	1	1	1	1	1	1	1	1	1	1	1	1	1	1	1	1	1	1	1	1	1	1	1	1	1	1	1	1
1	1	1	1	1	1	1	1	1	1	1	1	1	1	1	1	1	1	1	1	1	1	1	1	1	1	1	1	1	1	1	1	1	1	1	1	1	1	1	1	1	1	1	1	1	1	1	1	1	1
1	1	1	1	1	1	1	1	1	1	1	1	1	1	1	1	1	1	1	1	1	1	1	1	1	1	1	1	1	1	1	1	1	1	1	1	1	1	1	1	1	1	1	1	1	1	1	1	1	1
1	1	1	1	1	1	1	1	1	1	1	1	1	1	1	1	1	1	1	1	1	1	1	1	1	1	1	1	1	1	1	1	1	1	1	1	1	1	1	1	1	1	1	1	1	1	1	1	1	1
1	1	1	1	1	1	1	1	1	1	1	1	1	1	1	1	1	1	1	1	1	1	1	1	1	1	1	1	1	1	1	1	1	1	1	1	1	1	1	1	1	1	1	1	1	1	1	1	1	1
1	1	1	1	1	1	1	1	1	1	1	1	1	1	1	1	1	1	1	1	1	1	1	1	1	1	1	1	1	1	1	1	1	1	1	1	1	1	1	1	1	1	1	1	1	1	1	1	1	1
1	1	1	1	1	1	1	1	1	1	1	1	1	0.31632	0.292488	0.240795	0.177573	0.143119	0.126687	0.144268	0.213475	0.20158	0.157427	0.0968051	0.0968738	0.17583	0.17292	0.217981	0.236885	0.228672	0.240464	0.231942	0.171687	0.143895	0.189702	0.239045	0.248382	0.242522	0.260075	0.26314	0.256162	0.233202	0.220312	0.217357	0.231592	0.284151	0.314465	0.321493	0.301772	0.300867
0.134209	0.127044	0.117373	0.119241	0.113782	0.0949625	0.0758605	0.0739296	0.0928876	0.117591	0.146179	0.154703	0.161864	0.152156	0.139302	0.137717	0.13178	0.10933	0.105429	0.120525	0.136775	0.139815	0.126042	0.118862	0.135729	0.150109	0.144215	0.150588	0.166979	0.161931	0.142194	0.136443	0.129696	0.111323	0.113472	0.130442	0.131619	0.130943	0.136519	0.148393	0.162163	0.159183	0.127889	0.126495	0.135618	0.149894	0.157227	0.151362	0.175542	0.17522
0.115213	0.103488	0.112844	0.146582	0.145028	0.131969	0.128926	0.133493	0.140805	0.151712	0.162855	0.121864	0.125375	0.16766	0.156846	0.156668	0.152865	0.144437	0.140478	0.141458	0.147768	0.141626	0.131028	0.13143	0.133753	0.135604	0.139319	0.138202	0.143555	0.154393	0.158019	0.163521	0.165485	0.151315	0.132684	0.131574	0.138577	0.146825	0.156472	0.166279	0.168934	0.156833	0.154931	0.160223	0.163085	0.164401	0.150762	0.133384	0.128025	0.140166
0.0922742	0.0898925	0.0917723	0.128552	0.141914	0.148272	0.156138	0.164667	0.173392	0.121794	0.168063	0.168485	0.166477	0.15044	0.15536	0.168437	0.175082	0.166809	0.154915	0.149502	0.148414	0.140105	0.141829	0.161046	0.160241	0.145246	0.179138	0.183335	0.1925	0.201312	0.210278	0.208898	0.192339	0.148042	0.157258	0.165854	0.174561	0.181873	0.184458	0.185282	0.170903	0.166357	0.168622	0.164229	0.198007	0.195515	0.200806	0.192295	0.185754	0.196773
0.0859946	0.0858517	0.0746633	0.0956692	0.12535	0.137474	0.168936	0.17554	0.176142	0.168652	0.167516	0.18899	0.174348	0.148517	0.154808	0.168585	0.162971	0.155985	0.160053	0.158283	0.170767	0.17128	0.179468	0.189286	0.180775	0.175625	0.189479	0.192341	0.199513	0.201217	0.200633	0.208739	0.188729	0.197018	0.206221	0.2011	0.198481	0.205651	0.202269	0.199115	0.204075	0.215958	0.206283	0.200529	0.219207	0.201345	0.194267	0.204787	0.209877	0.2084
0.057185	0.0641929	0.0713118	0.0674624	0.0803092	0.10392	0.166982	0.161836	0.170256	0.16599	0.162587	0.175605	0.167524	0.147332	0.147539	0.149102	0.148406	0.150517	0.164618	0.15862	0.189281	0.192986	0.185053	0.176918	0.16241	0.15668	0.191463	0.194022	0.175078	0.181784	0.196783	0.193552	0.180365	0.20326	0.203007	0.192483	0.188113	0.195422	0.188639	0.179709	0.200554	0.204289	0.181438	0.182289	0.211858	0.198445	0.190107	0.196802	0.194192	0.19217
0.0692283	0.0712775	0.0845489	0.0813362	0.135089	0.158332	0.13378	0.155972	0.174929	0.142966	0.118896	0.156559	0.165372	0.141375	0.132086	0.13266	0.133667	0.132772	0.174417	0.181442	0.188276	0.187949	0.169384	0.164647	0.157341	0.148475	0.166106	0.168325	0.151852	0.157466	0.176975	0.179729	0.184877	0.185349	0.165115	0.185924	0.184747	0.166658	0.149027	0.153621	0.182726	0.179849	0.158179	0.153177	0.176096	0.189071	0.175475	0.181829	0.17954	0.182227
0.0854855	0.0969532	0.094246	0.140624	0.147863	0.138526	0.13889	0.168991	0.167574	0.146929	0.144751	0.154937	0.151472	0.0996541	0.134901	0.184914	0.187857	0.194787	0.17538	0.178251	0.185195	0.170455	0.156138	0.15431	0.166255	0.170194	0.161433	0.151254	0.14834	0.15391	0.16937	0.19384	0.193326	0.167707	0.161078	0.167566	0.162359	0.125229	0.114922	0.131811	0.136886	0.127451	0.113244	0.121717	0.151677	0.172473	0.174668	0.197012	0.181712	0.188233
0.083451	0.0925876	0.0845395	0.143686	0.141077	0.109269	0.16076	0.160475	0.139406	0.130858	0.142154	0.137588	0.121653	0.118889	0.162142	0.196233	0.204108	0.21141	0.174927	0.157607	0.150226	0.134752	0.139202	0.149794	0.148388	0.146857	0.132632	0.123144	0.117837	0.144691	0.148026	0.154709	0.153588	0.134254	0.155777	0.157657	0.129242	0.104407	0.119554	0.145492	0.125523	0.118745	0.108983	0.116759	0.113748	0.119905	0.153757	0.178921	0.148886	0.145111
0.0716532	0.0891995	0.137932	0.11029	0.118382	0.11938	0.15044	0.160914	0.129269	0.124915	0.134262	0.123388	0.10742	0.14804	0.156484	0.172819	0.185815	0.184194	0.165557	0.146524	0.144587	0.135686	0.147619	0.185649	0.200265	0.198413	0.201667	0.18765	0.151969	0.130747	0.133968	0.129017	0.138403	0.13175	0.131813	0.139898	0.179353	0.197245	0.217593	0.22218	0.212919	0.1978	0.158264	0.123419	0.101614	0.119044	0.126821	0.137723	0.125512	0.105817
0.0666685	0.120306	0.15634	0.119059	0.124592	0.139231	0.141326	0.157158	0.130654	0.130525	0.156702	0.149184	0.117416	0.169144	0.160554	0.156883	0.150248	0.164973	0.149946	0.145964	0.105213	0.159598	0.290981	0.319923	0.318613	0.320977	0.336426	0.344087	0.330777	0.228877	0.161814	0.127837	0.113351	0.120819	0.105659	0.183953	0.369398	0.413022	0.40321	0.387792	0.34944	0.391813	0.274629	0.167737	0.0914843	0.0934089	0.139229	0.158432	0.155127	0.117292
0.117076	0.126209	0.135245	0.13868	0.144723	0.146993	0.145877	0.129623	0.112116	0.113386	0.13667	0.144529	0.158823	0.194059	0.170075	0.183388	0.163011	0.161923	0.162305	0.111454	0.155963	0.350607	0.414203	0.394213	0.396493	0.414394	0.422732	0.422741	0.440854	0.385794	0.209208	0.153231	0.159339	0.116202	0.173615	0.373847	0.401367	0.414708	0.42194	0.428722	0.407983	0.383159	0.404069	0.3266	0.196872	0.09773	0.146927	0.17898	0.158716	0.166519
0.129585	0.14082	0.104492	0.120075	0.11234	0.136382	0.146003	0.133859	0.135147	0.131706	0.127714	0.141992	0.188184	0.165513	0.163154	0.165654	0.168107	0.177247	0.152614	0.178585	0.364492	0.406357	0.401791	0.452458	0.469512	0.480962	0.487168	0.489846	0.45704	0.429924	0.430831	0.207504	0.16221	0.203612	0.351335	0.460471	0.461794	0.492167	0.487221	0.494536	0.490279	0.4769	0.500868	0.437532	0.416215	0.262251	0.173842	0.155641	0.172931	0.2727
0.151281	0.151729	0.0964671	0.107488	0.106464	0.124475	0.137098	0.14914	0.148441	0.129004	0.117065	0.131243	0.17826	0.158265	0.143918	0.151464	0.175333	0.17018	0.162559	0.300834	0.39728	0.425492	0.482074	0.502661	0.499228	0.50081	0.510718	0.523171	0.504935	0.505593	0.477962	0.414455	0.191568	0.322855	0.503128	0.513208	0.526767	0.527774	0.512601	0.511705	0.519778	0.514693	0.516605	0.515007	0.477572	0.544625	0.239474	0.164212	0.239645	0.36942
0.151516	0.151004	0.131441	0.129998	0.139916	0.122259	0.148139	0.15684	0.120416	0.110705	0.121046	0.18128	0.184001	0.18221	0.157596	0.142068	0.177047	0.164209	0.15623	0.428195	0.441928	0.489054	0.49718	0.511862	0.5143	0.513723	0.513306	0.525113	0.525821	0.529847	0.514347	0.485853	0.229426	0.43865	0.546837	0.553454	0.550645	0.525618	0.525704	0.51864	0.517363	0.528032	0.532289	0.560531	0.515219	0.505103	0.231274	0.187134	0.40246	0.424057
0.161581	0.156238	0.156007	0.170176	0.168676	0.137987	0.147717	0.158557	0.117601	0.110247	0.138911	0.204196	0.190889	0.170428	0.14584	0.142112	0.173856	0.151208	0.248882	0.500102	0.482759	0.508792	0.502768	0.505089	0.513429	0.508763	0.50966	0.536198	0.541612	0.527522	0.540174	0.515647	0.0670105	0.459194	0.576876	0.565524	0.573008	0.566386	0.546463	0.53166	0.515485	0.540147	0.527162	0.521796	0.522357	0.540302	0.288847	0.177528	0.488828	0.483741
0.154262	0.124527	0.118149	0.138684	0.142653	0.119973	0.116511	0.145124	0.147284	0.130001	0.136061	0.211959	0.177065	0.159071	0.144243	0.150858	0.172108	0.138059	0.245439	0.519673	0.493303	0.498007	0.503757	0.503654	0.498817	0.504436	0.508613	0.529764	0.533343	0.52933	0.53956	0.53178	0.405296	0.528261	0.555034	0.561579	0.572383	0.561638	0.543682	0.538116	0.522038	0.516267	0.536701	0.542786	0.548898	0.573571	0.336682	0.246824	0.499525	0.465484
0.0549468	0.119384	0.117684	0.124416	0.120377	0.117256	0.126423	0.142904	0.158744	0.161572	0.163539	0.212122	0.187556	0.165139	0.149953	0.15925	0.18166	0.134489	0.260974	0.554998	0.505485	0.49169	0.51016	0.512316	0.506912	0.511311	0.511551	0.530295	0.527387	0.534001	0.5383	0.539805	0.426239	0.531511	0.554227	0.560875	0.558459	0.542291	0.542279	0.543155	0.547655	0.543105	0.546656	0.553437	0.550248	0.556022	0.370139	0.265482	0.520272	0.504337
0.0686306	0.147975	0.137943	0.134868	0.130544	0.126152	0.136935	0.142407	0.140119	0.151419	0.168177	0.205811	0.200927	0.150167	0.160716	0.165026	0.181656	0.134879	0.257921	0.556173	0.518049	0.511467	0.516067	0.513282	0.507199	0.514821	0.509426	0.543252	0.532032	0.533799	0.546375	0.559043	0.188285	0.463758	0.526252	0.544267	0.539476	0.522759	0.521295	0.536841	0.556393	0.56134	0.556235	0.563882	0.549296	0.547175	0.338154	0.252105	0.509213	0.493385
0.0768837	0.143344	0.140831	0.139586	0.129211	0.127033	0.139342	0.134902	0.127979	0.139384	0.166375	0.200778	0.183638	0.13996	0.16243	0.166467	0.185545	0.155572	0.242405	0.521013	0.49754	0.528374	0.527619	0.531552	0.523871	0.525278	0.5131	0.536017	0.531016	0.531109	0.546405	0.567758	0.197692	0.375818	0.496155	0.52195	0.529556	0.528569	0.526648	0.535435	0.541411	0.544523	0.56726	0.567314	0.545219	0.581125	0.249739	0.277667	0.484754	0.444772
0.0815416	0.133818	0.161803	0.166701	0.150936	0.126024	0.139806	0.135097	0.127744	0.140156	0.159674	0.203417	0.197664	0.155988	0.178646	0.173505	0.172028	0.186759	0.210039	0.396287	0.467416	0.514184	0.523198	0.531711	0.524307	0.522807	0.51969	0.510171	0.520117	0.524955	0.508441	0.472647	0.198182	0.269637	0.489815	0.466106	0.50521	0.511788	0.517004	0.517165	0.526234	0.527949	0.560028	0.548545	0.52099	0.565111	0.221141	0.25115	0.42194	0.403303
0.12461	0.126674	0.136016	0.134768	0.15479	0.16514	0.158689	0.151207	0.132666	0.148935	0.164804	0.165289	0.209985	0.209191	0.190443	0.183881	0.177267	0.197516	0.193717	0.30243	0.451502	0.456911	0.506806	0.531304	0.530917	0.52227	0.528295	0.50661	0.495803	0.476762	0.487549	0.334373	0.204505	0.198694	0.404796	0.42313	0.453575	0.516957	0.527599	0.526903	0.526434	0.527176	0.520617	0.491049	0.553542	0.393254	0.204269	0.1792	0.355339	0.384501
0.131369	0.14129	0.130055	0.124763	0.146915	0.168132	0.164695	0.156293	0.136119	0.147695	0.167344	0.162585	0.203045	0.204502	0.18634	0.1885	0.171011	0.187441	0.193738	0.20686	0.372696	0.447389	0.45651	0.491852	0.499984	0.500719	0.481672	0.44712	0.449163	0.477721	0.374178	0.196839	0.18765	0.144686	0.240912	0.415247	0.451599	0.469593	0.468809	0.474408	0.468876	0.470812	0.445884	0.493924	0.433806	0.209428	0.175701	0.161354	0.202414	0.355333
0.139658	0.163831	0.163494	0.149764	0.162435	0.163126	0.149468	0.154809	0.144514	0.145806	0.166357	0.167565	0.175976	0.217629	0.210468	0.203726	0.165861	0.152268	0.158526	0.170937	0.236174	0.602189	0.518797	0.538362	0.484688	0.428104	0.410018	0.408809	0.416394	0.357746	0.208981	0.164637	0.173849	0.17947	0.207175	0.35199	0.654198	0.589117	0.544845	0.484859	0.456968	0.442833	0.432813	0.362304	0.24502	0.183812	0.173906	0.154786	0.132614	0.245332
0.127488	0.145349	0.154578	0.140669	0.178557	0.184629	0.154033	0.160074	0.152687	0.148962	0.168688	0.177619	0.173599	0.209	0.217877	0.205976	0.160219	0.157684	0.227845	0.272376	0.389566	0.479363	0.66981	0.746301	0.853939	0.739783	0.505185	0.361771	0.242337	0.189302	0.172782	0.168442	0.208817	0.292864	0.39621	0.433075	0.496035	0.79043	0.676075	0.627626	0.689422	0.361731	0.250008	0.165943	0.181308	0.154016	0.152371	0.148441	0.127103	0.194818
0.109233	0.126465	0.139697	0.15499	0.182161	0.195705	0.174222	0.161295	0.151285	0.143128	0.158085	0.184982	0.170991	0.194347	0.205731	0.218704	0.166453	0.176466	0.377596	0.515443	0.57019	0.594869	0.59992	0.653868	0.744257	0.703796	0.55343	0.263024	0.151411	0.183005	0.184016	0.177671	0.34556	0.474871	0.460817	0.469256	0.479388	0.503844	0.528966	0.547609	0.536034	0.381972	0.201494	0.124697	0.159276	0.136399	0.130849	0.169785	0.268458	0.47523
0.118152	0.12585	0.129037	0.154569	0.155563	0.155667	0.168824	0.174018	0.158045	0.152596	0.14664	0.171707	0.181655	0.171576	0.202059	0.217806	0.165724	0.372278	0.568746	0.590459	0.618674	0.645688	0.642516	0.63809	0.629535	0.615694	0.58701	0.485357	0.181067	0.165392	0.177289	0.271205	0.519183	0.511198	0.507159	0.524706	0.546445	0.550777	0.535617	0.506438	0.48494	0.487341	0.365899	0.124543	0.153331	0.147038	0.13848	0.308459	0.462803	0.456799
0.11214	0.128882	0.137922	0.139293	0.133119	0.157282	0.154941	0.179719	0.164189	0.17041	0.160917	0.147777	0.176815	0.169641	0.172871	0.198176	0.226846	0.580193	0.614304	0.665135	0.68951	0.675784	0.688585	0.690839	0.693038	0.678746	0.63148	0.592958	0.429722	0.185946	0.213441	0.454171	0.531261	0.569587	0.586559	0.57995	0.570893	0.577115	0.585101	0.570441	0.543438	0.486879	0.486019	0.215231	0.154414	0.186487	0.337142	0.509894	0.490164	0.505942
0.118729	0.134454	0.140413	0.137872	0.160777	0.169582	0.152828	0.164383	0.172801	0.179852	0.153273	0.159273	0.175895	0.179344	0.184074	0.153515	0.423695	0.649774	0.69345	0.718599	0.698124	0.682637	0.676386	0.683981	0.691154	0.697316	0.68528	0.639274	0.628504	0.250674	0.261182	0.573237	0.572353	0.599467	0.585639	0.583364	0.57839	0.581397	0.583832	0.580664	0.571034	0.551758	0.515199	0.421946	0.188494	0.271587	0.55271	0.512015	0.551604	0.57247
0.114906	0.128159	0.131503	0.14057	0.157663	0.165582	0.155656	0.155326	0.167521	0.176399	0.165419	0.146624	0.170671	0.174302	0.183451	0.140615	0.630479	0.676722	0.723345	0.723293	0.702222	0.689489	0.678501	0.676741	0.688533	0.695247	0.692964	0.690726	0.704914	0.377733	0.322358	0.594443	0.587215	0.604085	0.58974	0.58889	0.573315	0.579828	0.592255	0.589807	0.582178	0.578332	0.568832	0.500949	0.156591	0.384889	0.56376	0.563234	0.598011	0.573345
0.108501	0.123953	0.131174	0.132767	0.13112	0.146871	0.123269	0.13064	0.16707	0.168304	0.157841	0.135884	0.136317	0.160834	0.169175	0.140715	0.690503	0.675333	0.724825	0.721286	0.701039	0.683115	0.676602	0.669431	0.670232	0.678809	0.681165	0.697021	0.714834	0.613602	0.435769	0.609575	0.608122	0.611002	0.595063	0.583222	0.583555	0.584757	0.59064	0.585554	0.587149	0.58646	0.583439	0.579497	0.0574815	0.458698	0.574573	0.571686	0.577531	0.558922
0.112456	0.134772	0.14097	0.133073	0.135234	0.141	0.124737	0.151718	0.184628	0.185615	0.178821	0.171937	0.142109	0.151549	0.177862	0.132535	0.652985	0.675508	0.698837	0.696303	0.675716	0.683881	0.670338	0.679481	0.680312	0.686671	0.691574	0.708532	0.728836	0.761169	0.583756	0.617467	0.617443	0.611278	0.596852	0.596162	0.592402	0.587781	0.591452	0.586413	0.588093	0.580397	0.587162	0.554739	1	0.516073	0.582343	0.567464	0.571407	0.558773
0.0915969	0.138007	0.135378	0.126732	0.140064	0.140229	0.155191	0.154733	0.177622	0.194335	0.195402	0.187046	0.180287	0.16552	0.175787	0.132487	0.62312	0.676888	0.690363	0.686758	0.662728	0.692296	0.687159	0.689096	0.690306	0.703433	0.716039	0.719997	0.744412	0.733534	0.539165	0.611222	0.620434	0.618281	0.596507	0.595977	0.593809	0.591067	0.584411	0.593893	0.590624	0.586702	0.588201	0.529108	1	0.506901	0.572867	0.560587	0.570862	0.572997
0.091826	0.122974	0.125176	0.112332	0.119766	0.139444	0.157987	0.152327	0.17019	0.180958	0.208888	0.210683	0.185486	0.203095	0.2026	0.143005	0.549802	0.680823	0.690553	0.702231	0.685282	0.688665	0.699984	0.695641	0.708659	0.722865	0.737201	0.725961	0.741834	0.615591	0.403889	0.619253	0.611085	0.626342	0.611394	0.614311	0.606475	0.604782	0.599649	0.606934	0.599002	0.606804	0.587924	0.616557	1	0.517997	0.564314	0.557586	0.562247	0.566818
0.101683	0.104938	0.117795	0.139932	0.139683	0.148507	0.158275	0.158105	0.166403	0.151832	0.193679	0.198192	0.188189	0.204007	0.225014	0.215931	0.332784	0.731175	0.677814	0.722158	0.713048	0.703542	0.703067	0.703552	0.726315	0.733596	0.742143	0.715897	0.773142	0.44067	0.32412	0.65029	0.603159	0.631303	0.625843	0.625106	0.624181	0.624068	0.621767	0.623189	0.624346	0.630283	0.625994	0.729784	1	0.591229	0.566401	0.572242	0.564784	0.560886
0.121348	0.108726	0.114983	0.147616	0.1527	0.151777	0.153308	0.164121	0.159047	0.14713	0.14959	0.170138	0.172942	0.197643	0.216604	0.209037	0.223934	0.525373	0.677558	0.683318	0.706646	0.709785	0.712897	0.717862	0.714715	0.716644	0.696271	0.641276	0.675727	0.267376	0.240193	0.585652	0.551359	0.594665	0.609032	0.607414	0.60731	0.615415	0.617315	0.615528	0.614669	0.606757	0.676016	0.516152	0.365281	0.577838	0.585929	0.569267	0.60292	0.594949
0.0934719	0.108579	0.113367	0.122227	0.134437	0.139214	0.163141	0.168329	0.155709	0.155104	0.149853	0.129487	0.176199	0.190568	0.188001	0.214443	0.198513	0.273244	0.569573	0.636718	0.647564	0.676436	0.695586	0.692366	0.678589	0.655026	0.605631	0.628941	0.353848	0.165549	0.18596	0.246689	0.479044	0.51106	0.519356	0.534356	0.545878	0.556248	0.560547	0.554503	0.516467	0.541849	0.40835	0.251194	0.253431	0.301132	0.552238	0.555413	0.565228	0.60298
0.0810654	0.112617	0.11641	0.105555	0.130153	0.141718	0.17633	0.180482	0.156014	0.144744	0.155982	0.146595	0.142048	0.177604	0.174486	0.188661	0.166026	0.155896	0.2591	0.495924	0.542346	0.575363	0.605101	0.608835	0.603431	0.579019	0.548083	0.38516	0.184733	0.145344	0.178186	0.181946	0.292413	0.417008	0.430735	0.427937	0.44502	0.462755	0.462295	0.458782	0.388549	0.310699	0.182371	0.21667	0.260915	0.204451	0.277218	0.45527	0.491543	0.518435
0.0986743	0.100742	0.103897	0.111017	0.13173	0.140202	0.168748	0.177675	0.170709	0.151931	0.153924	0.154405	0.131627	0.113675	0.11281	0.167331	0.158961	0.145553	0.143233	0.197512	0.37793	0.454686	0.511187	0.51825	0.529294	0.476193	0.323541	0.185223	0.147279	0.153387	0.1794	0.17699	0.186737	0.280057	0.408052	0.435491	0.456015	0.453893	0.423307	0.387067	0.327764	0.250594	0.192426	0.222974	0.264692	0.208893	0.16979	0.236577	0.387723	0.442317
0.100429	0.0889543	0.0941396	0.118588	0.124026	0.117413	0.139301	0.154373	0.164316	0.156155	0.146389	0.142465	0.136663	0.126682	0.125377	0.140303	0.182312	0.16659	0.154335	0.168005	0.201028	0.234764	0.268298	0.29472	0.294888	0.254934	0.171767	0.146852	0.168317	0.181434	0.180075	0.148249	0.147011	0.185928	0.246069	0.284068	0.310921	0.305314	0.270315	0.245237	0.22213	0.204517	0.196975	0.216653	0.234437	0.221566	0.18812	0.183963	0.251902	0.315002
0.0907505	0.0979742	0.0945463	0.116938	0.119902	0.108513	0.131078	0.129836	0.137015	0.144901	0.13681	0.130404	0.144302	0.162272	0.179578	0.200177	0.174794	0.212273	0.185751	0.170051	0.164271	0.16204	0.161767	0.165728	0.167921	0.179422	0.200376	0.20862	0.219206	0.218926	0.202709	0.174249	0.146023	0.143423	0.14328	0.156507	0.160584	0.161955	0.155643	0.146254	0.143134	0.142554	0.168607	0.194247	0.199283	0.193504	0.187007	0.177551	0.178826	0.195732
0.0559609	0.0827551	0.0809385	0.10528	0.112407	0.113676	0.123992	0.123646	0.136052	0.151882	0.154659	0.160363	0.168175	0.183115	0.197862	0.197136	0.202262	0.156968	0.200883	0.175538	0.166918	0.162543	0.166251	0.160872	0.160748	0.163592	0.189717	0.226086	0.243935	0.247352	0.239607	0.218027	0.185729	0.151186	0.14568	0.145587	0.140481	0.146264	0.14219	0.135218	0.146269	0.165369	0.197874	0.200527	0.201201	0.187502	0.166331	0.162815	0.12818	0.140353
1	0.0746188	0.0736266	0.0894356	0.0878815	0.0997848	0.119528	0.136787	0.162953	0.181793	0.198436	0.20361	0.199689	0.210015	0.21497	0.199519	0.196276	0.201432	0.200831	0.189189	0.182406	0.176852	0.172891	0.156067	0.152121	0.164182	0.18572	0.217298	0.223833	0.23278	0.238089	0.23028	0.220169	0.201541	0.180939	0.168537	0.155333	0.162137	0.162457	0.156276	0.174582	0.199382	0.212685	0.209671	0.212469	0.209786	0.190135	0.183111	0.166411	0.14361
1	0.0740465	0.0782725	0.0869439	0.075267	0.112134	0.158002	0.179065	0.173143	0.178227	0.20242	0.203013	0.197182	0.212323	0.215546	0.200057	0.205383	0.217189	0.206296	0.184623	0.177332	0.178554	0.172721	0.164344	0.170316	0.189397	0.202088	0.214821	0.222679	0.225095	0.219225	0.213557	0.215201	0.201168	0.185198	0.180386	0.167537	0.171359	0.179451	0.177989	0.187686	0.192747	0.200777	0.204202	0.200335	0.211259	0.216698	0.208378	0.203783	0.185619
1	0.0811946	0.0799432	0.0891599	0.091647	0.136526	0.156559	0.170291	0.163221	0.160991	0.166458	0.156805	0.16077	0.162533	0.168956	0.178713	0.180738	0.182922	0.178803	0.177395	0.178888	0.173744	0.179262	0.193028	0.207498	0.215188	0.198948	0.20165	0.206426	0.206295	0.198634	0.18972	0.184633	0.173139	0.171307	0.174868	0.169059	0.167453	0.173823	0.179379	0.17938	0.185517	0.191244	0.195231	0.178052	0.181551	0.206937	0.211438	0.202102	0.199251
1	0.0884001	0.0788832	0.090274	0.102637	0.122693	0.140187	0.141241	0.131266	0.134531	0.130482	0.111803	0.106198	0.103641	0.108758	0.115938	0.129258	0.150734	0.157112	0.174996	0.182655	0.186764	0.201677	0.209748	0.204111	0.200161	0.188009	0.190586	0.19076	0.190884	0.186116	0.18774	0.183379	0.171638	0.173463	0.166083	0.163641	0.165884	0.169695	0.170924	0.162992	0.176186	0.182778	0.186982	0.175784	0.165764	0.173087	0.166889	0.168951	0.172199
1	0.0916565	0.079197	0.104067	0.111802	0.109611	0.115518	0.121795	0.11463	0.116642	0.12454	0.112198	0.102411	0.108648	0.108247	0.10762	0.109367	0.117634	0.160456	0.175647	0.18234	0.194935	0.202104	0.187139	0.165678	0.154354	0.158552	0.165382	0.168784	0.170159	0.174825	0.187929	0.197184	0.193406	0.19019	0.179207	0.144007	0.145258	0.152359	0.152374	0.144045	0.145355	0.150779	0.154429	0.15671	0.154999	0.157682	0.163696	0.169544	0.167399
1	0.0953776	0.0935497	0.11638	0.111929	0.102637	0.0956348	0.100374	0.10522	0.107447	0.128487	0.125874	0.12223	0.126386	0.122142	0.124293	0.128209	0.133775	0.145066	0.138912	0.158051	0.170804	0.159588	0.1432	0.14128	0.158051	0.170562	0.181218	0.18531	0.172801	0.173348	0.174271	0.181426	0.18141	0.171155	0.162973	0.155422	0.158248	0.157846	0.160863	0.167584	0.163549	0.165309	0.170936	0.184331	0.191036	0.191861	0.191197	0.189609	0.190999
1	0.0905192	0.0989951	0.119718	0.103232	0.108722	0.105109	0.095156	0.102296	0.102503	0.124796	0.135331	0.149308	0.153004	0.141334	0.137547	0.141146	0.146158	0.144366	0.138393	0.124783	0.107241	0.115931	0.122948	0.136234	0.164836	0.173058	0.177036	0.174434	0.166239	0.163396	0.153575	0.152723	0.155327	0.151403	0.152165	0.162253	0.172197	0.171203	0.177478	0.195323	0.200803	0.205619	0.211972	0.219548	0.221602	0.217188	0.217095	0.21101	0.211364
1	0.120458	0.0800341	0.0933508	0.119611	0.111708	0.113849	0.115339	0.121215	0.126106	0.129243	0.127895	0.136151	0.149241	0.154373	0.150108	0.142567	0.138005	0.139375	0.140226	0.135637	0.131721	0.13159	0.134592	0.136542	0.136015	0.131251	0.128047	0.137488	0.150387	0.151326	0.15558	0.167677	0.17069	0.170115	0.16791	0.162873	0.160422	0.163079	0.168116	0.177825	0.18403	0.19029	0.191753	0.187681	0.181963	0.174906	0.172535	0.170375	0.166936
1	0.128693	0.0577239	0.0787976	0.0761468	0.0901941	0.1045	0.116187	0.120746	0.126941	0.124259	0.107999	0.100652	0.11121	0.122292	0.130068	0.132896	0.128923	0.132954	0.144423	0.153133	0.154474	0.152299	0.151033	0.150478	0.139946	0.118546	0.0974181	0.0927913	0.0995755	0.104563	0.112386	0.12931	0.14312	0.154022	0.162847	0.167906	0.16656	0.169009	0.172351	0.17673	0.1775	0.178927	0.179934	0.180094	0.179392	0.177231	0.181446	0.188634	0.198952
1	1	0.0736744	0.053845	0.0444048	0.0850849	0.112674	0.142325	0.160988	0.157359	0.14483	0.148284	0.146341	0.127938	0.124355	0.113925	0.115823	0.144876	0.169514	0.187751	0.186075	0.169601	0.167509	0.200355	0.243528	0.270133	0.260383	0.219693	0.170349	0.10787	0.0657801	0.0436989	0	0	0	0.0342265	0.107451	0.168419	0.211843	0.228882	0.238988	0.236658	0.25042	0.256963	1	1	1	1	1	1
1	1	1	1	1	1	1	1	1	1	1	1	1	1	1	1	1	1	1	1	1	1	1	1	1	1	1	1	1	1	1	1	1	1	1	1	1	1	1	1	1	1	1	1	1	1	1	1	1	1
1	1	1	1	1	1	1	1	1	1	1	1	1	1	1	1	1	1	1	1	1	1	1	1	1	1	1	1	1	1	1	1	1	1	1	1	1	1	1	1	1	1	1	1	1	1	1	1	1	1
1	1	1	1	1	1	1	1	1	1	1	1	1	1	1	1	1	1	1	1	1	1	1	1	1	1	1	1	1	1	1	1	1	1	1	1	1	1	1	1	1	1	1	1	1	1	1	1	1	1
1	1	1	1	1	1	1	1	1	1	1	1	1	1	1	1	1	1	1	1	1	1	1	1	1	1	1	1	1	1	1	1	1	1	1	1	1	1	1	1	1	1	1	1	1	1	1	1	1	1
1	1	1	1	1	1	1	1	1	1	1	1	1	1	1	1	1	1	1	1	1	1	1	1	1	1	1	1	1	1	1	1	1	1	1	1	1	1	1	1	1	1	1	1	1	1	1	1	1	1
1	1	1	1	1	1	1	1	1	1	1	1	1	1	1	1	1	1	1	1	1	1	1	1	1	1	1	1	1	1	1	1	1	1	1	1	1	1	1	1	1	1	1	1	1	1	1	1	1	1
1	1	1	1	1	1	1	1	1	1	1	1	1	1	1	1	1	1	1	1	1	1	1	1	1	1	1	1	1	1	1	1	1	1	1	1	1	1	1	1	1	1	1	1	1	1	1	1	1	1
1	1	1	1	1	1	1	1	1	1	1	1	1	1	1	1	1	1	1	1	1	1	1	1	1	1	1	1	1	1	1	1	1	1	1	1	1	1	1	1	1	1	1	1	1	1	1	1	1	1
1	1	1	1	1	1	1	1	1	1	1	1	1	1	1	1	1	1	1	1	1	1	1	1	1	1	1	1	1	1	1	1	1	1	1	1	1	1	1	1	1	1	1	1	1	1	1	1	1	1
1	1	1	1	1	1	1	1	1	1	1	1	1	1	1	1	1	1	1	1	1	1	1	1	1	1	1	1	1	1	1	1	1	1	1	1	1	1	1	1	1	1	1	1	1	1	1	1	1	1
1	1	1	1	1	1	1	1	1	1	1	1	1	1	1	1	1	1	1	1	1	1	1	1	1	1	1	1	1	1	1	1	1	1	1	1	1	1	1	1	1	1	1	1	1	1	1	1	1	1
1	1	1	1	1	1	1	1	1	1	1	1	1	1	1	1	1	1	1	1	1	1	1	1	1	1	1	1	1	1	1	1	1	1	1	1	1	1	1	1	1	1	1	1	1	1	1	1	1	1
slice5
1	1	1	1	1	1	1	1	1	1	1	1	1	1	1	1	1	1	1	1	1	1	1	1	1	1	1	1	1	1	1	1	1	1	1	1	1	1	1	1	1	1	1	1	1	1	1	1	1	1
1	1	1	1	1	1	1	1	1	1	1	1	1	1	1	1	1	1	1	1	1	1	1	1	1	1	1	1	1	1	1	1	1	1	1	1	1	1	1	1	1	1	1	1	1	1	1	1	1	1
1	1	1	1	1	1	1	1	1	1	1	1	1	1	1	1	1	1	1	1	1	1	1	1	1	1	1	1	1	1	1	1	1	1	1	1	1	1	1	1	1	1	1	1	1	1	1	1	1	1
1	1	1	1	1	1	1	1	1	1	1	1	1	1	1	1	1	1	1	1	1	1	1	1	1	1	1	1	1	1	1	1	1	1	1	1	1	1	1	1	1	1	1	1	1	1	1	1	1	1
1	1	1	1	1	1	1	1	1	1	1	1	1	1	1	1	1	1	1	1	1	1	1	1	1	1	1	1	1	1	1	1	1	1	1	1	1	1	1	1	1	1	1	1	1	1	1	1	1	1
1	1	1	1	1	1	1	1	1	1	1	1	1	1	1	1	1	1	1	1	1	1	1	1	1	1	1	1	1	1	1	1	1	1	1	1	1	1	1	1	1	1	1	1	1	1	1	1	1	1
1	1	1	1	1	1	1	1	1	1	1	1	1	1	1	1	1	1	1	1	1	1	1	1	1	1	1	1	1	1	1	1	1	1	1	1	1	1	1	1	1	1	1	1	1	1	1	1	1	1
1	1	1	1	1	1	1	1	1	1	1	1	1	1	1	1	1	1	1	1	1	1	1	1	1	1	1	1	1	1	1	1	1	1	1	1	1	1	1	1	1	1	1	1	1	1	1	1	1	1
1	1	1	1	1	1	1	1	1	1	1	1	1	1	1	1	1	1	1	1	1	1	1	1	1	1	1	1	1	1	1	1	1	1	1	1	1	1	1	1	1	1	1	1	1	1	1	1	1	1
1	1	1	1	1	1	1	1	1	1	1	1	1	1	1	1	1	1	1	1	1	1	1	1	1	1	1	1	1	1	1	1	1	1	1	1	1	1	1	1	1	1	1	1	1	1	1	1	1	1
1	1	1	1	1	1	1	1	1	1	1	1	1	1	1	1	1	1	1	1	1	1	1	1	1	1	1	1	1	1	1	1	1	1	1	1	1	1	1	1	1	1	1	1	1	1	1	1	1	1
1	1	1	1	1	1	1	1	1	1	1	1	1	1	1	1	1	1	1	1	1	1	1	1	1	1	1	1	1	1	1	1	1	1	1	1	1	1	1	1	1	1	1	1	1	1	1	1	1	1
1	1	1	1	1	1	1	1	1	1	1	1	1	1	1	1	1	1	1	1	1	1	1	1	1	1	1	1	1	1	1	1	1	1	1	1	1	1	1	1	1	1	1	1	1	1	1	1	1	1
1	1	1	1	1	1	1	1	1	1	1	1	1	1	1	1	1	1	1	1	1	1	1	1	1	1	1	1	1	1	1	1	1	1	1	1	1	1	1	1	1	1	1	1	1	1	1	1	1	1
1	1	1	1	1	1	1	1	1	1	1	1	1	1	1	1	1	1	1	1	1	1	1	1	1	1	1	1	1	1	1	1	1	1	1	1	1	1	1	1	1	1	1	1	1	1	1	1	1	1
1	1	1	1	1	1	1	1	1	1	1	1	1	1	1	1	1	1	1	1	1	1	1	1	1	1	1	1	1	1	1	1	1	1	1	1	1	1	1	1	1	1	1	1	1	1	1	1	1	1
1	1	1	1	1	1	1	1	1	1	1	1	1	0.333015	0.332432	0.327178	0.28808	0.27398	0.233302	0.207555	0.189359	0.226093	0.262656	0.251444	0.220485	0.263315	0.2425	0.223736	0.214491	0.247847	0.306425	0.327377	0.280316	0.244659	0.275788	0.243463	0.200149	0.120171	0.157734	0.20651	0.229498	0.19998	0.171151	0.168494	0.228662	0.292193	0.301057	0.292845	0.292104	0.292713
0.0966978	0.0963608	0.0988016	0.11656	0.122357	0.115036	0.08337	0.0707109	0.0832445	0.109436	0.127417	0.131444	0.14775	0.148859	0.153582	0.144555	0.143244	0.141387	0.131012	0.134032	0.145145	0.152776	0.151688	0.147708	0.139514	0.15108	0.163936	0.170602	0.171786	0.166948	0.149064	0.126303	0.115786	0.108539	0.101622	0.104813	0.10986	0.116443	0.116577	0.119445	0.126437	0.133336	0.128447	0.130296	0.145181	0.157188	0.158901	0.158698	0.164124	0.164916
0.0601982	0.0714356	0.123655	0.136599	0.137131	0.123737	0.105483	0.101282	0.119433	0.124155	0.127486	0.120554	0.122929	0.107026	0.144758	0.145801	0.148488	0.147538	0.147227	0.149205	0.158183	0.156274	0.147744	0.147742	0.14901	0.15096	0.158019	0.153946	0.153625	0.160093	0.153732	0.145876	0.158985	0.161167	0.154415	0.155575	0.147767	0.150531	0.152442	0.157735	0.160613	0.151776	0.145326	0.14464	0.148437	0.171861	0.179323	0.156753	0.141329	0.162275
0.079095	0.0891016	0.127446	0.122636	0.127502	0.124776	0.122558	0.138005	0.146956	0.13893	0.136636	0.145331	0.156804	0.162047	0.155584	0.152805	0.155999	0.150681	0.140229	0.135832	0.138121	0.143036	0.149787	0.156668	0.154953	0.15038	0.143725	0.133233	0.137451	0.153784	0.15997	0.158148	0.163143	0.163668	0.166658	0.170249	0.165809	0.168226	0.175252	0.177247	0.160408	0.153835	0.150064	0.147654	0.149898	0.15213	0.152522	0.135067	0.123488	0.109741
0.0698069	0.0729688	0.113429	0.106441	0.122611	0.135513	0.132236	0.137719	0.143302	0.144684	0.151303	0.174177	0.17725	0.153887	0.15371	0.16593	0.161675	0.157392	0.155591	0.14625	0.148774	0.14277	0.145158	0.149929	0.13139	0.151756	0.158185	0.156244	0.15798	0.169951	0.170211	0.181031	0.182692	0.175902	0.179641	0.188708	0.179634	0.165621	0.180346	0.198517	0.203616	0.209497	0.177367	0.161893	0.183674	0.16007	0.159539	0.182861	0.190387	0.164528
0.0537918	0.0971635	0.107856	0.0937034	0.0909795	0.129282	0.146026	0.139894	0.138849	0.153255	0.150935	0.163604	0.157209	0.131729	0.134297	0.155574	0.152111	0.137528	0.147406	0.157096	0.162213	0.143033	0.153285	0.1818	0.172724	0.160548	0.174948	0.157411	0.149134	0.163664	0.165735	0.17778	0.166244	0.165971	0.183768	0.1817	0.169546	0.165653	0.166166	0.173267	0.179674	0.175118	0.158539	0.148396	0.164856	0.161461	0.185422	0.213243	0.202648	0.184227
0.0838605	0.067547	0.0869397	0.0941285	0.0903533	0.093401	0.114914	0.152086	0.148241	0.142949	0.148289	0.140172	0.139955	0.137614	0.12457	0.129841	0.146403	0.123505	0.134233	0.14234	0.16582	0.155354	0.14677	0.16399	0.1642	0.153744	0.161937	0.147683	0.148283	0.154849	0.152315	0.162646	0.161284	0.155119	0.166067	0.161347	0.147195	0.144374	0.130431	0.125379	0.131976	0.135445	0.147198	0.130851	0.135142	0.148215	0.171517	0.181532	0.168661	0.160878
0.102493	0.0795981	0.0937072	0.0951492	0.0792453	0.0941808	0.127891	0.152609	0.151063	0.152901	0.162427	0.142253	0.142287	0.123585	0.117827	0.137606	0.15018	0.157288	0.177566	0.176545	0.160479	0.131765	0.126804	0.151026	0.148695	0.128356	0.128806	0.14288	0.15322	0.157783	0.160084	0.174887	0.17382	0.157158	0.136839	0.135753	0.143145	0.120052	0.120074	0.129932	0.1308	0.130807	0.120775	0.112769	0.129621	0.134887	0.154641	0.160596	0.158361	0.168322
0.0990543	0.0840504	0.101302	0.102888	0.0775652	0.0491107	0.14049	0.148365	0.138978	0.146487	0.15254	0.138994	0.132196	0.130238	0.139421	0.142557	0.166566	0.204871	0.178505	0.15999	0.13962	0.113252	0.127805	0.138087	0.138831	0.132307	0.123973	0.127707	0.119835	0.125445	0.144319	0.173876	0.18114	0.153565	0.131198	0.1485	0.135704	0.107689	0.118413	0.130166	0.131583	0.136499	0.118129	0.121783	0.116763	0.127535	0.161177	0.163924	0.159897	0.1684
0.102954	0.0897944	0.0869233	0.0890863	0.0823514	0.0658858	0.122851	0.151541	0.143746	0.130448	0.126398	0.129355	0.125754	0.128798	0.146933	0.178576	0.166153	0.183964	0.163018	0.143298	0.127708	0.118339	0.132798	0.169084	0.176583	0.196215	0.203739	0.169073	0.126783	0.103622	0.106269	0.142524	0.175384	0.142085	0.125918	0.138293	0.133084	0.162728	0.193394	0.196303	0.205532	0.197108	0.139458	0.113256	0.113799	0.123002	0.152905	0.148606	0.1314	0.117553
0.123566	0.11051	0.101927	0.0800448	0.0815264	0.11803	0.117613	0.144033	0.159525	0.140143	0.1364	0.151647	0.136118	0.135685	0.155734	0.182025	0.162568	0.166221	0.149327	0.127353	0.102769	0.166057	0.273701	0.324315	0.352759	0.368106	0.365867	0.372547	0.386965	0.219138	0.15656	0.156265	0.148464	0.130074	0.130677	0.171459	0.305231	0.389334	0.415268	0.401085	0.38269	0.367796	0.30416	0.168589	0.0825929	0.103459	0.14391	0.143984	0.128807	0.103873
0.102181	0.0958774	0.0897249	0.0914795	0.153518	0.131871	0.128185	0.143735	0.151407	0.123802	0.140777	0.152152	0.136005	0.145689	0.167797	0.146995	0.182611	0.184855	0.153666	0.0980637	0.166592	0.350565	0.401455	0.419259	0.421407	0.423808	0.421935	0.425901	0.465736	0.386329	0.202594	0.139587	0.142658	0.121004	0.18445	0.43343	0.406727	0.417787	0.419263	0.430822	0.41125	0.385043	0.417795	0.379871	0.185556	0.103176	0.11715	0.128937	0.128948	0.141042
0.0841595	0.0852451	0.0830247	0.0876521	0.153397	0.139436	0.14489	0.159035	0.159343	0.120956	0.126028	0.133229	0.125593	0.151784	0.170017	0.175648	0.179623	0.176404	0.14928	0.135441	0.363003	0.432654	0.414034	0.455475	0.475628	0.46669	0.474165	0.479362	0.469281	0.455086	0.380006	0.159709	0.164602	0.193043	0.344378	0.436042	0.461612	0.485858	0.487066	0.489349	0.481042	0.474766	0.487131	0.440454	0.402196	0.246561	0.154334	0.123469	0.158958	0.271358
0.0894031	0.0736249	0.0887244	0.105585	0.134949	0.14289	0.159876	0.174484	0.166194	0.129832	0.124016	0.141485	0.149845	0.172942	0.174802	0.177518	0.175201	0.175447	0.168661	0.260981	0.423815	0.437523	0.48731	0.49573	0.507406	0.498379	0.496432	0.514861	0.486485	0.49426	0.502025	0.403837	0.200994	0.276668	0.450557	0.490534	0.525344	0.521137	0.516264	0.512105	0.505464	0.498159	0.515217	0.514524	0.490035	0.517706	0.233763	0.167553	0.273128	0.383187
0.0837416	0.0818591	0.102494	0.12761	0.14654	0.147613	0.164636	0.154507	0.133829	0.13913	0.135983	0.143749	0.159744	0.172635	0.169468	0.159683	0.161134	0.152454	0.176217	0.41394	0.444013	0.496611	0.511846	0.512716	0.509923	0.511718	0.515475	0.527544	0.523983	0.528689	0.523723	0.497971	0.209133	0.385484	0.527675	0.535398	0.538204	0.518688	0.530897	0.532846	0.526007	0.512243	0.509723	0.542699	0.525088	0.520468	0.273135	0.204001	0.401463	0.412125
0.0994588	0.105035	0.101708	0.152042	0.173287	0.166316	0.172719	0.149633	0.116511	0.129229	0.135093	0.151853	0.179609	0.161412	0.159203	0.165379	0.145145	0.129972	0.210203	0.484986	0.507712	0.518466	0.515293	0.515256	0.517213	0.512385	0.517298	0.542246	0.538141	0.542157	0.55647	0.530912	0.0568747	0.452253	0.593472	0.58341	0.549051	0.52211	0.528553	0.547136	0.53377	0.541781	0.537452	0.526649	0.530293	0.567205	0.358062	0.235781	0.460279	0.469744
0.0941242	0.0894248	0.0927513	0.139263	0.167029	0.173609	0.16546	0.145308	0.115849	0.123632	0.129848	0.174976	0.174111	0.152415	0.15726	0.171463	0.145873	0.143119	0.254082	0.518116	0.520183	0.515093	0.515931	0.514391	0.516487	0.521269	0.527728	0.533243	0.534581	0.555425	0.557337	0.566195	0.328797	0.490228	0.570377	0.579341	0.562056	0.539074	0.514125	0.521245	0.525749	0.532645	0.544774	0.532608	0.552352	0.597632	0.338365	0.269075	0.475778	0.479583
0.0889024	0.0736985	0.0965011	0.14262	0.152547	0.158183	0.163638	0.137754	0.123042	0.134528	0.139312	0.162577	0.16497	0.167406	0.173921	0.170063	0.143005	0.13348	0.295099	0.527061	0.508955	0.50623	0.518144	0.525262	0.527415	0.532841	0.537597	0.54017	0.53939	0.55741	0.55458	0.572089	1	0.496566	0.559205	0.56898	0.555931	0.544973	0.537607	0.526267	0.523608	0.538514	0.535806	0.534194	0.549308	0.571968	0.366629	0.300243	0.531834	0.485368
0.0894146	0.0752325	0.120057	0.160581	0.162163	0.159389	0.160962	0.135281	0.135832	0.144376	0.144899	0.175595	0.194157	0.155415	0.178275	0.170095	0.127374	0.134007	0.318416	0.529707	0.495395	0.507135	0.509913	0.521379	0.51942	0.52782	0.523669	0.533512	0.540353	0.552049	0.546836	0.595909	0.34402	0.510427	0.539157	0.545142	0.538685	0.538478	0.535351	0.533979	0.537287	0.541731	0.544905	0.564605	0.557085	0.573258	0.3789	0.331131	0.516371	0.475815
0.0869722	0.0855307	0.127706	0.161023	0.160638	0.161931	0.155378	0.126746	0.13086	0.13613	0.160532	0.179882	0.198638	0.149831	0.162585	0.164832	0.124818	0.154595	0.324645	0.535335	0.472795	0.500415	0.523461	0.529752	0.529023	0.53703	0.530791	0.531888	0.53752	0.548821	0.543025	0.513001	0.142293	0.44882	0.518585	0.511135	0.518495	0.537553	0.540094	0.539546	0.536964	0.537354	0.552659	0.585434	0.556674	0.579292	0.284739	0.344215	0.512231	0.449921
0.0881257	0.0978288	0.138858	0.1543	0.16342	0.163984	0.166412	0.154958	0.136297	0.12156	0.161583	0.169842	0.177851	0.143167	0.170023	0.173319	0.137251	0.16054	0.21914	0.444129	0.461609	0.49529	0.518813	0.53415	0.533029	0.529721	0.532782	0.536481	0.551431	0.549893	0.514026	0.473732	0.143518	0.277015	0.491099	0.486795	0.496061	0.502693	0.513421	0.527975	0.536208	0.535805	0.547621	0.580308	0.538089	0.53902	0.217806	0.27895	0.400259	0.415157
0.0879598	0.102417	0.130294	0.147261	0.166876	0.171697	0.178524	0.175435	0.152401	0.138708	0.149858	0.165194	0.178903	0.148082	0.172674	0.176767	0.168759	0.177439	0.190968	0.346741	0.440878	0.462285	0.511444	0.517448	0.526977	0.522433	0.523744	0.532613	0.544901	0.512179	0.523489	0.376055	0.204171	0.173699	0.409474	0.452313	0.476299	0.501655	0.51552	0.529565	0.527741	0.537791	0.535838	0.500393	0.534633	0.393998	0.208386	0.188629	0.346587	0.411197
0.107633	0.126244	0.126287	0.153799	0.169743	0.16553	0.172456	0.167219	0.153259	0.144861	0.148037	0.159847	0.186752	0.18667	0.182861	0.176595	0.163369	0.168701	0.159912	0.183012	0.360616	0.460042	0.46879	0.493903	0.501136	0.501278	0.495105	0.477935	0.479716	0.498896	0.457264	0.204372	0.192591	0.157399	0.256466	0.399938	0.440767	0.474139	0.478772	0.495974	0.488809	0.486272	0.482576	0.488331	0.422191	0.208454	0.176328	0.173068	0.216034	0.352699
0.127881	0.132257	0.125119	0.136055	0.149671	0.158538	0.17123	0.167929	0.148039	0.133493	0.142086	0.162287	0.163678	0.195753	0.203205	0.194015	0.154677	0.132885	0.145338	0.135753	0.224697	0.575275	0.514706	0.492911	0.486023	0.459373	0.430264	0.412542	0.431667	0.392462	0.214882	0.170955	0.189397	0.174787	0.185812	0.301976	0.620115	0.55307	0.497906	0.466622	0.443668	0.403274	0.439859	0.42509	0.252056	0.161615	0.167132	0.163339	0.157049	0.277781
0.126917	0.130553	0.13144	0.118494	0.134972	0.17052	0.17297	0.172161	0.149841	0.139617	0.151232	0.178125	0.179609	0.177081	0.205323	0.1981	0.15477	0.140574	0.177016	0.248678	0.342406	0.444156	0.750993	0.699881	0.691979	0.620041	0.486202	0.330566	0.24686	0.18474	0.163986	0.160849	0.186709	0.256291	0.342808	0.40812	0.484	0.560032	0.712986	0.65718	0.424768	0.344563	0.286371	0.193282	0.159763	0.151451	0.138728	0.150565	0.174456	0.239085
0.113715	0.131647	0.13275	0.130228	0.159508	0.166894	0.164186	0.176108	0.165208	0.141644	0.157522	0.185634	0.184795	0.177371	0.20061	0.2023	0.156284	0.133582	0.334253	0.495694	0.551156	0.578138	0.582556	0.640242	0.725132	0.71811	0.446448	0.240758	0.131049	0.157329	0.161906	0.154332	0.27671	0.451294	0.471151	0.50161	0.461232	0.483937	0.516896	0.550382	0.543016	0.396756	0.213532	0.138343	0.143634	0.151533	0.124098	0.170453	0.270803	0.378563
0.106404	0.130521	0.140436	0.141483	0.154989	0.124036	0.187385	0.183722	0.172812	0.157733	0.148698	0.164988	0.184623	0.165917	0.197689	0.208619	0.173351	0.317485	0.545049	0.597639	0.598644	0.632675	0.632807	0.623556	0.610142	0.607822	0.579252	0.39013	0.184482	0.156723	0.155994	0.241392	0.476378	0.518596	0.527176	0.526661	0.537325	0.539577	0.518348	0.492116	0.482253	0.483412	0.353961	0.161047	0.16825	0.144958	0.142252	0.298445	0.446422	0.442186
0.0974482	0.120893	0.13858	0.155215	0.15496	0.13218	0.180111	0.18593	0.186251	0.193857	0.155305	0.165307	0.182791	0.16443	0.171813	0.203005	0.230198	0.545309	0.620795	0.648042	0.679357	0.670614	0.667042	0.669997	0.665675	0.661698	0.62947	0.567362	0.40094	0.169313	0.204467	0.441956	0.517831	0.563039	0.591702	0.57708	0.579135	0.582499	0.582775	0.583694	0.524553	0.470662	0.459253	0.229969	0.165413	0.176949	0.319043	0.494312	0.499546	0.494679
0.0949941	0.117729	0.13304	0.14621	0.172925	0.168931	0.1693	0.181804	0.20519	0.202558	0.150337	0.165146	0.187928	0.180353	0.189134	0.201316	0.409103	0.657492	0.671858	0.695149	0.686487	0.679347	0.6712	0.670149	0.672109	0.679066	0.677504	0.61666	0.624615	0.239203	0.261704	0.581922	0.562325	0.618243	0.593323	0.576851	0.577223	0.574963	0.565252	0.56679	0.561045	0.542193	0.51879	0.407884	0.182255	0.266969	0.568481	0.488573	0.549889	0.569592
0.103233	0.119805	0.130258	0.128608	0.155298	0.152086	0.134569	0.153502	0.180931	0.191833	0.193389	0.156594	0.173271	0.187568	0.200231	0.176476	0.517569	0.661419	0.692217	0.689672	0.68138	0.677054	0.667873	0.663707	0.661076	0.664164	0.682509	0.677937	0.696715	0.382426	0.343082	0.630334	0.584793	0.603618	0.59735	0.57721	0.566983	0.574896	0.5741	0.566392	0.561886	0.562065	0.55539	0.495835	0.148229	0.386851	0.560728	0.540998	0.591916	0.571136
0.0909921	0.104076	0.113102	0.120203	0.137398	0.125562	0.110761	0.127045	0.165066	0.176581	0.192077	0.190924	0.155133	0.175965	0.186999	0.137408	0.662655	0.665905	0.688171	0.68619	0.680918	0.668345	0.657245	0.656997	0.649599	0.654354	0.672877	0.684956	0.707577	0.627283	0.43913	0.626374	0.597402	0.5985	0.597284	0.583613	0.577523	0.575588	0.576283	0.572968	0.579556	0.575726	0.580677	0.535667	0.009999	0.459849	0.572199	0.565858	0.575253	0.555502
0.0983017	0.0761386	0.112085	0.125224	0.127363	0.116888	0.106155	0.13116	0.156557	0.181248	0.185086	0.178784	0.187836	0.155295	0.183266	0.128208	0.666078	0.674638	0.666335	0.664339	0.673899	0.678847	0.66038	0.66476	0.658363	0.665661	0.686989	0.701986	0.731873	0.81448	0.604543	0.625615	0.623157	0.599547	0.595565	0.593629	0.580353	0.576596	0.572973	0.580924	0.596425	0.586372	0.592357	0.557063	1	0.542964	0.572439	0.566653	0.571834	0.556686
0.101871	0.0914412	0.116485	0.121362	0.106276	0.122779	0.133765	0.136591	0.148076	0.165901	0.193994	0.201145	0.203569	0.196579	0.179221	0.142149	0.596958	0.672566	0.65857	0.661823	0.678242	0.673561	0.679446	0.678797	0.677598	0.683517	0.703704	0.710839	0.744391	0.789384	0.571163	0.616138	0.626263	0.611246	0.595021	0.594289	0.597916	0.599425	0.591789	0.597031	0.604381	0.601563	0.609892	0.549465	1	0.557812	0.571981	0.568331	0.571371	0.564289
0.0828436	0.0858694	0.10315	0.116346	0.107708	0.12816	0.159697	0.15281	0.158155	0.158652	0.191678	0.231687	0.219292	0.21427	0.186713	0.109286	0.533868	0.66011	0.662704	0.681611	0.67787	0.68405	0.697499	0.695077	0.698666	0.701443	0.714679	0.714819	0.734048	0.618399	0.428278	0.609264	0.610502	0.616457	0.60461	0.61115	0.614499	0.623662	0.61518	0.617772	0.611861	0.617884	0.604761	0.62506	1	0.504596	0.566055	0.569743	0.571851	0.569943
0.0847493	0.0784918	0.0914475	0.130801	0.128634	0.134187	0.173871	0.169186	0.167249	0.155163	0.163595	0.200052	0.217818	0.216917	0.206272	0.214752	0.317501	0.706912	0.674766	0.704365	0.692972	0.686953	0.692612	0.69717	0.710276	0.703814	0.706078	0.688493	0.732909	0.402174	0.306964	0.620026	0.588765	0.609796	0.619083	0.624379	0.61936	0.620251	0.617445	0.617306	0.61221	0.60747	0.600433	0.659213	1	0.579116	0.541812	0.550799	0.569661	0.571736
0.0986118	0.0833231	0.0997	0.140657	0.142043	0.161219	0.16811	0.156189	0.156091	0.162261	0.15202	0.169433	0.190685	0.216107	0.215516	0.210226	0.225639	0.561178	0.68591	0.684305	0.69907	0.685929	0.686563	0.690764	0.694392	0.688302	0.65758	0.591561	0.571133	0.205646	0.220173	0.463545	0.543408	0.574315	0.5887	0.60236	0.592805	0.589235	0.583831	0.583077	0.580606	0.559088	0.589253	0.500899	0.222163	0.443277	0.53891	0.531192	0.580575	0.573896
0.0816704	0.0864835	0.11469	0.1469	0.137589	0.158051	0.157957	0.157506	0.153831	0.160981	0.160611	0.144477	0.188007	0.19892	0.19786	0.216414	0.208925	0.27938	0.543702	0.641187	0.654755	0.671785	0.678745	0.676612	0.668071	0.644174	0.594793	0.626923	0.353367	0.169565	0.17408	0.235676	0.487909	0.501015	0.505732	0.520543	0.522645	0.520376	0.521649	0.526266	0.500214	0.493476	0.45212	0.288855	0.184981	0.247334	0.509103	0.529941	0.54435	0.579107
0.0794273	0.0916607	0.125734	0.155053	0.125907	0.136371	0.167007	0.167718	0.153923	0.150031	0.156816	0.160728	0.145318	0.167047	0.17486	0.178558	0.1547	0.153649	0.251341	0.48311	0.576716	0.608853	0.640316	0.646177	0.635777	0.616605	0.606282	0.431904	0.192097	0.175969	0.18517	0.184758	0.303482	0.430901	0.448346	0.422461	0.434209	0.448527	0.465769	0.47739	0.476031	0.335082	0.200694	0.199377	0.226303	0.215648	0.346962	0.500529	0.519244	0.548312
0.096524	0.0915909	0.112424	0.139958	0.119484	0.125598	0.140688	0.147221	0.147246	0.148771	0.14131	0.133665	0.121603	0.0931338	0.0984684	0.139142	0.120801	0.110281	0.124147	0.192021	0.430021	0.530808	0.588542	0.584424	0.611415	0.534421	0.412911	0.21786	0.138923	0.196281	0.203924	0.176177	0.183851	0.278674	0.419869	0.452949	0.477568	0.485827	0.478658	0.442769	0.405006	0.268453	0.223763	0.248016	0.271764	0.235577	0.224994	0.331233	0.486416	0.527707
0.0697979	0.0685206	0.094896	0.124484	0.126627	0.1121	0.107211	0.131602	0.154188	0.157133	0.142007	0.128909	0.122806	0.113613	0.0983679	0.0927157	0.121208	0.118503	0.125087	0.158464	0.226318	0.273499	0.293758	0.317353	0.388547	0.264531	0.159588	0.157027	0.187879	0.213881	0.209685	0.167022	0.157952	0.182057	0.217067	0.297719	0.312515	0.304185	0.27888	0.255325	0.237769	0.229174	0.232151	0.254056	0.280069	0.246791	0.196224	0.204936	0.290442	0.33951
0.0402961	0.0714595	0.096394	0.121247	0.141336	0.127305	0.129272	0.150107	0.156494	0.158423	0.149859	0.144276	0.143419	0.144885	0.150596	0.171835	0.182731	0.19094	0.180597	0.165078	0.165929	0.146925	0.119419	0.133755	0.136002	0.135285	0.156083	0.185583	0.221455	0.230891	0.217457	0.197148	0.181772	0.176705	0.1556	0.149804	0.141237	0.132247	0.134877	0.141524	0.169793	0.192207	0.209727	0.224272	0.22751	0.216145	0.192902	0.169983	0.16782	0.172547
1	0.0747694	0.0958665	0.120426	0.140869	0.143133	0.148817	0.14586	0.134522	0.138929	0.140963	0.149957	0.162017	0.16836	0.183231	0.21287	0.217873	0.208778	0.198181	0.16991	0.142616	0.124519	0.127661	0.126367	0.129979	0.129422	0.140331	0.172611	0.201558	0.20797	0.209043	0.21238	0.192892	0.178286	0.170869	0.16823	0.150232	0.145449	0.152025	0.158253	0.176857	0.194556	0.20403	0.20468	0.202169	0.184651	0.173879	0.174356	0.160555	0.148197
1	0.0772354	0.0874564	0.110788	0.111033	0.110263	0.121148	0.13672	0.130948	0.147609	0.161223	0.170504	0.188348	0.187254	0.186318	0.20134	0.190493	0.183211	0.179579	0.191785	0.183141	0.164801	0.158658	0.145644	0.139327	0.125097	0.131006	0.157104	0.167393	0.173884	0.180104	0.180716	0.179553	0.167056	0.166461	0.177818	0.179746	0.178346	0.178506	0.179901	0.183661	0.188081	0.201976	0.201027	0.196777	0.195974	0.186887	0.192063	0.190383	0.175343
1	0.0836501	0.0903011	0.0877948	0.0658057	0.0697541	0.119295	0.156609	0.162874	0.175807	0.189904	0.194402	0.203949	0.204372	0.200012	0.191521	0.179944	0.187591	0.192529	0.198872	0.1913	0.178305	0.167863	0.159261	0.16332	0.148346	0.141178	0.162299	0.168331	0.171319	0.165613	0.161636	0.171094	0.161618	0.154456	0.157566	0.162867	0.171307	0.171065	0.174788	0.17491	0.169477	0.196434	0.190659	0.180973	0.201007	0.199244	0.187982	0.182742	0.186871
1	0.095238	0.0891595	0.0659794	0.0547869	0.0877641	0.122338	0.152145	0.177945	0.183823	0.18108	0.178005	0.192241	0.199331	0.190049	0.187293	0.182022	0.186211	0.180857	0.16864	0.151634	0.15601	0.165294	0.16575	0.181021	0.181747	0.162489	0.172143	0.176991	0.184053	0.177684	0.169064	0.167031	0.157409	0.147712	0.15004	0.155594	0.162397	0.159665	0.162208	0.161087	0.164301	0.186714	0.183122	0.172137	0.179866	0.177174	0.172302	0.170809	0.178027
1	0.100915	0.0889565	0.0666851	0.0849812	0.104181	0.125163	0.144366	0.154009	0.143533	0.138637	0.138872	0.141781	0.157034	0.15471	0.150497	0.134608	0.132246	0.143512	0.146383	0.146008	0.151247	0.171829	0.178575	0.188418	0.190565	0.182131	0.186825	0.190492	0.195745	0.197592	0.193598	0.189348	0.177529	0.165731	0.164307	0.168191	0.167915	0.172662	0.177628	0.171153	0.172652	0.175845	0.178323	0.174979	0.16672	0.160068	0.157615	0.166047	0.162837
1	0.0980726	0.0979391	0.0979846	0.125751	0.11628	0.121017	0.125984	0.116343	0.108439	0.11314	0.12129	0.124094	0.134818	0.136448	0.123567	0.117819	0.13063	0.132755	0.143264	0.151609	0.169719	0.188302	0.187648	0.189638	0.194776	0.187864	0.178955	0.178247	0.177836	0.177658	0.190479	0.202883	0.200251	0.192806	0.183813	0.153795	0.149799	0.148884	0.151107	0.150523	0.150131	0.146065	0.14784	0.152246	0.155269	0.157248	0.162437	0.163634	0.152554
1	0.0993032	0.115961	0.115349	0.143139	0.147367	0.129402	0.111339	0.108312	0.107911	0.114883	0.125647	0.134691	0.133466	0.133842	0.135342	0.147257	0.148242	0.151837	0.153187	0.152921	0.172517	0.175578	0.167705	0.16994	0.182322	0.19109	0.188697	0.18467	0.174506	0.164369	0.164081	0.169739	0.174145	0.169832	0.162306	0.161132	0.165089	0.157331	0.150237	0.153022	0.152485	0.146073	0.137611	0.146182	0.154738	0.159647	0.161078	0.159812	0.157399
1	0.0891083	0.0939836	0.110058	0.130768	0.157867	0.143208	0.132503	0.122798	0.116555	0.120995	0.128634	0.130503	0.134401	0.13855	0.14222	0.15873	0.158199	0.163592	0.16357	0.152786	0.146772	0.139455	0.145506	0.158612	0.168742	0.183378	0.190984	0.191346	0.184494	0.172082	0.154984	0.142992	0.141849	0.137568	0.135081	0.151504	0.159782	0.159141	0.161179	0.161231	0.162873	0.161658	0.159042	0.162937	0.167952	0.173875	0.176652	0.184145	0.18909
1	0.0762786	0.084792	0.110543	0.12071	0.125932	0.129296	0.128528	0.131127	0.134673	0.138338	0.137164	0.14184	0.1441	0.144904	0.147613	0.150852	0.154593	0.151405	0.149287	0.152025	0.150867	0.142885	0.144331	0.157683	0.156826	0.158475	0.164795	0.170414	0.171783	0.172288	0.16653	0.15903	0.157383	0.157202	0.159652	0.161524	0.158569	0.159798	0.165535	0.172787	0.177828	0.179401	0.176171	0.171927	0.171504	0.172657	0.168532	0.165955	0.164056
1	0.132433	0.10987	0.089972	0.0904845	0.108923	0.113883	0.110208	0.110325	0.11693	0.119113	0.117676	0.125654	0.133366	0.14001	0.148903	0.146037	0.136544	0.131736	0.141834	0.158153	0.16524	0.158535	0.150357	0.14769	0.142071	0.129857	0.123339	0.120303	0.124639	0.135667	0.143144	0.144468	0.145618	0.158444	0.17047	0.172344	0.169122	0.166353	0.166836	0.174651	0.17879	0.18165	0.183772	0.18707	0.19112	0.187076	0.183836	0.178852	0.1823
1	1	0.108309	0.100473	0.119972	0.132043	0.123401	0.103855	0.107458	0.145376	0.144545	0.136099	0.14508	0.159136	0.17985	0.171921	0.15871	0.114785	0.132936	0.189896	0.184908	0.169518	0.157678	0.164281	0.173986	0.192484	0.198277	0.159205	0.125744	0.110873	0.121917	0.0941206	0	0	0	0	0	0.036995	0.0919155	0.131727	0.162412	0.192101	0.216455	1	1	1	1	1	1	1
1	1	1	1	1	1	1	1	1	1	1	1	1	1	1	1	1	1	1	1	1	1	1	1	1	1	1	1	1	1	1	1	1	1	1	1	1	1	1	1	1	1	1	1	1	1	1	1	1	1
1	1	1	1	1	1	1	1	1	1	1	1	1	1	1	1	1	1	1	1	1	1	1	1	1	1	1	1	1	1	1	1	1	1	1	1	1	1	1	1	1	1	1	1	1	1	1	1	1	1
1	1	1	1	1	1	1	1	1	1	1	1	1	1	1	1	1	1	1	1	1	1	1	1	1	1	1	1	1	1	1	1	1	1	1	1	1	1	1	1	1	1	1	1	1	1	1	1	1	1
1	1	1	1	1	1	1	1	1	1	1	1	1	1	1	1	1	1	1	1	1	1	1	1	1	1	1	1	1	1	1	1	1	1	1	1	1	1	1	1	1	1	1	1	1	1	1	1	1	1
1	1	1	1	1	1	1	1	1	1	1	1	1	1	1	1	1	1	1	1	1	1	1	1	1	1	1	1	1	1	1	1	1	1	1	1	1	1	1	1	1	1	1	1	1	1	1	1	1	1
1	1	1	1	1	1	1	1	1	1	1	1	1	1	1	1	1	1	1	1	1	1	1	1	1	1	1	1	1	1	1	1	1	1	1	1	1	1	1	1	1	1	1	1	1	1	1	1	1	1
1	1	1	1	1	1	1	1	1	1	1	1	1	1	1	1	1	1	1	1	1	1	1	1	1	1	1	1	1	1	1	1	1	1	1	1	1	1	1	1	1	1	1	1	1	1	1	1	1	1
1	1	1	1	1	1	1	1	1	1	1	1	1	1	1	1	1	1	1	1	1	1	1	1	1	1	1	1	1	1	1	1	1	1	1	1	1	1	1	1	1	1	1	1	1	1	1	1	1	1
1	1	1	1	1	1	1	1	1	1	1	1	1	1	1	1	1	1	1	1	1	1	1	1	1	1	1	1	1	1	1	1	1	1	1	1	1	1	1	1	1	1	1	1	1	1	1	1	1	1
1	1	1	1	1	1	1	1	1	1	1	1	1	1	1	1	1	1	1	1	1	1	1	1	1	1	1	1	1	1	1	1	1	1	1	1	1	1	1	1	1	1	1	1	1	1	1	1	1	1
1	1	1	1	1	1	1	1	1	1	1	1	1	1	1	1	1	1	1	1	1	1	1	1	1	1	1	1	1	1	1	1	1	1	1	1	1	1	1	1	1	1	1	1	1	1	1	1	1	1
1	1	1	1	1	1	1	1	1	1	1	1	1	1	1	1	1	1	1	1	1	1	1	1	1	1	1	1	1	1	1	1	1	1	1	1	1	1	1	1	1	1	1	1	1	1	1	1	1	1
slice6
1	1	1	1	1	1	1	1	1	1	1	1	1	1	1	1	1	1	1	1	1	1	1	1	1	1	1	1	1	1	1	1	1	1	1	1	1	1	1	1	1	1	1	1	1	1	1	1	1	1
1	1	1	1	1	1	1	1	1	1	1	1	1	1	1	1	1	1	1	1	1	1	1	1	1	1	1	1	1	1	1	1	1	1	1	1	1	1	1	1	1	1	1	1	1	1	1	1	1	1
1	1	1	1	1	1	1	1	1	1	1	1	1	1	1	1	1	1	1	1	1	1	1	1	1	1	1	1	1	1	1	1	1	1	1	1	1	1	1	1	1	1	1	1	1	1	1	1	1	1
1	1	1	1	1	1	1	1	1	1	1	1	1	1	1	1	1	1	1	1	1	1	1	1	1	1	1	1	1	1	1	1	1	1	1	1	1	1	1	1	1	1	1	1	1	1	1	1	1	1
1	1	1	1	1	1	1	1	1	1	1	1	1	1	1	1	1	1	1	1	1	1	1	1	1	1	1	1	1	1	1	1	1	1	1	1	1	1	1	1	1	1	1	1	1	1	1	1	1	1
1	1	1	1	1	1	1	1	1	1	1	1	1	1	1	1	1	1	1	1	1	1	1	1	1	1	1	1	1	1	1	1	1	1	1	1	1	1	1	1	1	1	1	1	1	1	1	1	1	1
1	1	1	1	1	1	1	1	1	1	1	1	1	1	1	1	1	1	1	1	1	1	1	1	1	1	1	1	1	1	1	1	1	1	1	1	1	1	1	1	1	1	1	1	1	1	1	1	1	1
1	1	1	1	1	1	1	1	1	1	1	1	1	1	1	1	1	1	1	1	1	1	1	1	1	1	1	1	1	1	1	1	1	1	1	1	1	1	1	1	1	1	1	1	1	1	1	1	1	1
1	1	1	1	1	1	1	1	1	1	1	1	1	1	1	1	1	1	1	1	1	1	1	1	1	1	1	1	1	1	1	1	1	1	1	1	1	1	1	1	1	1	1	1	1	1	1	1	1	1
1	1	1	1	1	1	1	1	1	1	1	1	1	1	1	1	1	1	1	1	1	1	1	1	1	1	1	1	1	1	1	1	1	1	1	1	1	1	1	1	1	1	1	1	1	1	1	1	1	1
1	1	1	1	1	1	1	1	1	1	1	1	1	1	1	1	1	1	1	1	1	1	1	1	1	1	1	1	1	1	1	1	1	1	1	1	1	1	1	1	1	1	1	1	1	1	1	1	1	1
1	1	1	1	1	1	1	1	1	1	1	1	1	1	1	1	1	1	1	1	1	1	1	1	1	1	1	1	1	1	1	1	1	1	1	1	1	1	1	1	1	1	1	1	1	1	1	1	1	1
1	1	1	1	1	1	1	1	1	1	1	1	1	1	1	1	1	1	1	1	1	1	1	1	1	1	1	1	1	1	1	1	1	1	1	1	1	1	1	1	1	1	1	1	1	1	1	1	1	1
1	1	1	1	1	1	1	1	1	1	1	1	1	1	1	1	1	1	1	1	1	1	1	1	1	1	1	1	1	1	1	1	1	1	1	1	1	1	1	1	1	1	1	1	1	1	1	1	1	1
1	1	1	1	1	1	1	1	1	1	1	1	1	1	1	1	1	1	1	1	1	1	1	1	1	1	1	1	1	1	1	1	1	1	1	1	1	1	1	1	1	1	1	1	1	1	1	1	1	1
1	1	1	1	1	1	1	1	1	1	1	1	1	1	1	1	1	1	1	1	1	1	1	1	1	1	1	1	1	1	1	1	1	1	1	1	1	1	1	1	1	1	1	1	1	1	1	1	1	1
1	1	1	1	1	1	1	1	1	1	1	1	1	1	0.274876	0.210216	0.198932	0.235561	0.272745	0.254855	0.166454	0.0961324	0.154037	0.170801	0.198482	0.262505	0.251199	0.198886	0.176377	0.194627	0.212414	0.144803	0.117199	0.192337	0.194656	0.17627	0.0848225	1	0.152564	0.232228	0.254228	0.261693	0.193267	0.199419	0.228419	0.20259	0.158105	0.146653	0.200411	0.255529
0.0933001	0.0977856	0.09269	0.0770015	0.0882398	0.0617185	0.0999641	0.11501	0.116951	0.124452	0.146137	0.153173	0.146509	0.135628	0.135385	0.133164	0.129412	0.136334	0.135717	0.128504	0.145935	0.142702	0.141066	0.147793	0.147062	0.149147	0.161112	0.148145	0.139909	0.146327	0.142573	0.127646	0.128479	0.134143	0.143222	0.137667	0.130143	0.123195	0.12337	0.133488	0.141356	0.141753	0.141122	0.149521	0.153503	0.136585	0.117912	0.108084	0.11185	0.128744
0.0879822	0.0927902	0.10463	0.115672	0.110667	0.0955654	0.111991	0.109666	0.107947	0.110358	0.123168	0.12393	0.113593	0.10188	0.0999017	0.0944418	0.101712	0.112056	0.135201	0.145299	0.166115	0.162789	0.151177	0.146717	0.14746	0.152566	0.153327	0.13329	0.125331	0.133133	0.138776	0.136069	0.13872	0.138199	0.150502	0.152295	0.136286	0.130212	0.134242	0.145636	0.147937	0.150318	0.149977	0.146156	0.142549	0.153153	0.167262	0.169889	0.160505	0.14956
0.103433	0.110678	0.118171	0.129188	0.122267	0.126555	0.124233	0.129496	0.137013	0.134462	0.128635	0.126422	0.127137	0.111607	0.112426	0.118851	0.122412	0.143071	0.142883	0.147669	0.153327	0.152464	0.143902	0.122024	0.121858	0.135589	0.137941	0.143067	0.155642	0.162683	0.16578	0.159292	0.147794	0.139883	0.140053	0.146309	0.149524	0.151113	0.152373	0.153454	0.14501	0.140543	0.140439	0.147374	0.145765	0.152648	0.154149	0.146997	0.140717	0.130022
0.0998014	0.0996935	0.0996724	0.0974206	0.107583	0.116453	0.125802	0.127465	0.139464	0.13149	0.12136	0.121977	0.121313	0.164958	0.159691	0.181691	0.169232	0.154817	0.149972	0.145197	0.141406	0.128741	0.13751	0.128503	0.122554	0.135448	0.145741	0.159405	0.161961	0.158896	0.155178	0.148483	0.143304	0.140133	0.143826	0.148939	0.149098	0.136368	0.140101	0.146189	0.150297	0.150486	0.140777	0.148316	0.144373	0.143583	0.140156	0.138317	0.1375	0.144089
0.069052	0.0636196	0.0711101	0.07785	0.101498	0.110949	0.122772	0.116629	0.124022	0.128392	0.116911	0.126963	0.16838	0.168411	0.16063	0.182767	0.168319	0.12973	0.133515	0.142014	0.135986	0.125411	0.14533	0.152227	0.14648	0.14483	0.182747	0.181346	0.172416	0.176495	0.180616	0.181661	0.179569	0.180071	0.194068	0.18355	0.178291	0.164577	0.169881	0.172062	0.175049	0.174075	0.170959	0.179885	0.171854	0.190238	0.204526	0.212405	0.218955	0.215342
0.0795861	0.0578392	0.0689518	0.0983698	0.102371	0.0873999	0.0992474	0.116345	0.0942588	0.0921282	0.115118	0.149232	0.140289	0.152226	0.149093	0.15416	0.144942	0.112515	0.138646	0.14386	0.118562	0.144399	0.169298	0.162325	0.166848	0.16298	0.164004	0.159666	0.156208	0.156743	0.161424	0.182806	0.191776	0.17966	0.186681	0.17099	0.146403	0.13252	0.130775	0.130278	0.139106	0.148638	0.157444	0.154513	0.149603	0.147509	0.16438	0.17438	0.180157	0.162256
0.0937032	0.084872	0.0829333	0.0923634	0.0903421	0.0919518	0.106202	0.100608	0.0903323	0.141636	0.150686	0.138967	0.130225	0.135975	0.140966	0.140218	0.131812	0.134554	0.161147	0.155818	0.138697	0.154377	0.148681	0.143269	0.15079	0.137476	0.143231	0.158462	0.153483	0.143899	0.15189	0.16967	0.160292	0.179171	0.1695	0.144357	0.12295	0.126887	0.128608	0.124993	0.131485	0.133724	0.124662	0.106336	0.130609	0.136739	0.140675	0.151961	0.150891	0.138872
0.0910641	0.085789	0.0837537	0.100912	0.103299	0.101506	0.0944341	0.0668556	0.142191	0.16786	0.145907	0.152756	0.161881	0.14325	0.134606	0.146239	0.143977	0.161184	0.176383	0.152255	0.147219	0.146962	0.140599	0.129734	0.120821	0.114227	0.128766	0.144561	0.125745	0.129349	0.155338	0.149024	0.145607	0.171015	0.13977	0.112007	0.126177	0.13315	0.132472	0.125704	0.105053	0.0939823	0.0950322	0.093039	0.111729	0.143207	0.173472	0.181242	0.170951	0.156762
0.0689621	0.0692714	0.0728098	0.0941426	0.0945813	0.0975327	0.0911147	0.0933295	0.137782	0.149176	0.136338	0.155543	0.159126	0.128224	0.133982	0.169879	0.164386	0.176732	0.142248	0.135864	0.145665	0.117286	0.115716	0.135245	0.165082	0.189572	0.216183	0.161216	0.111496	0.107973	0.106182	0.137161	0.163009	0.164492	0.132256	0.112319	0.141587	0.174721	0.192412	0.19504	0.180286	0.143576	0.110855	0.0849843	0.0765346	0.0964116	0.140103	0.153915	0.126776	0.109788
0.0808156	0.0822359	0.0889371	0.108919	0.0924718	0.0738745	0.104846	0.130494	0.136577	0.150043	0.13958	0.162107	0.137581	0.122154	0.144534	0.164104	0.18594	0.171986	0.124358	0.126728	0.107572	0.142647	0.286479	0.346388	0.413864	0.393293	0.388857	0.404801	0.272767	0.189631	0.139023	0.136675	0.148948	0.153818	0.119084	0.138294	0.322459	0.378779	0.424867	0.380163	0.359447	0.359963	0.360264	0.219218	0.0138376	0.0315424	0.0945259	0.113457	0.0871688	0.0715401
0.0875211	0.0986361	0.113531	0.11592	0.11545	0.0864772	0.094642	0.14197	0.151865	0.155006	0.145083	0.124055	0.118261	0.139584	0.14341	0.16674	0.17303	0.186268	0.149592	0.110374	0.187633	0.405465	0.46101	0.422459	0.421031	0.426578	0.434368	0.433533	0.411839	0.373565	0.187716	0.117624	0.17358	0.115197	0.151594	0.309388	0.379393	0.391483	0.416543	0.411428	0.397163	0.381039	0.38611	0.419559	0.194537	0.0490232	0.0887229	0.105883	0.081183	0.111562
0.0633714	0.0948174	0.122309	0.11429	0.113887	0.103709	0.121985	0.135799	0.152188	0.152137	0.134779	0.123376	0.117596	0.142703	0.15209	0.200458	0.177412	0.17857	0.159958	0.18262	0.405714	0.426842	0.412899	0.441649	0.471261	0.470749	0.477481	0.464913	0.431497	0.450309	0.390274	0.15705	0.153449	0.166291	0.298147	0.403637	0.422547	0.473642	0.49314	0.490382	0.480585	0.480508	0.468673	0.409741	0.477771	0.19017	0.141183	0.14745	0.133398	0.236627
0.0887657	0.0924638	0.109232	0.116215	0.100697	0.11022	0.148164	0.145746	0.153835	0.166047	0.137995	0.13913	0.133964	0.138883	0.151471	0.195647	0.170257	0.171107	0.170516	0.275046	0.447172	0.457981	0.490623	0.497346	0.507119	0.501038	0.501265	0.501122	0.491217	0.491733	0.480129	0.414094	0.170268	0.267155	0.45305	0.47937	0.512881	0.519658	0.531032	0.527186	0.51352	0.516543	0.511061	0.50908	0.472625	0.473836	0.207941	0.182312	0.253579	0.385931
0.0978368	0.11646	0.109851	0.114928	0.108291	0.111204	0.148258	0.129762	0.134296	0.156177	0.125373	0.132488	0.13599	0.125839	0.163673	0.16149	0.147309	0.147715	0.184551	0.405244	0.461152	0.510659	0.51985	0.52099	0.518004	0.519684	0.514309	0.512786	0.525084	0.531127	0.519395	0.489484	0.193102	0.388835	0.528924	0.533514	0.537798	0.537177	0.536199	0.536207	0.537906	0.529944	0.528898	0.533621	0.503303	0.531613	0.244132	0.191838	0.384053	0.428803
0.0962531	0.121375	0.111604	0.106895	0.11401	0.141297	0.155938	0.146818	0.120115	0.116968	0.114617	0.11368	0.141106	0.147031	0.168507	0.167307	0.150806	0.145866	0.21313	0.497323	0.498179	0.516679	0.523288	0.518932	0.514826	0.525191	0.520445	0.518567	0.527593	0.538927	0.552758	0.510759	0.00928905	0.466362	0.571566	0.553996	0.550846	0.549558	0.531491	0.535145	0.534659	0.544539	0.542402	0.525768	0.530409	0.56893	0.348617	0.195726	0.414011	0.466882
0.0912036	0.114241	0.11395	0.0967695	0.0846939	0.150415	0.162136	0.162493	0.13851	0.128701	0.121513	0.147628	0.163117	0.167402	0.171333	0.164992	0.147667	0.139695	0.24164	0.544569	0.517927	0.516354	0.518129	0.513651	0.511694	0.514274	0.514218	0.518652	0.525228	0.532587	0.543741	0.536045	0.280121	0.531594	0.565358	0.561338	0.549068	0.532104	0.514489	0.516055	0.520243	0.532663	0.541631	0.533161	0.539755	0.545404	0.400632	0.284833	0.47656	0.45713
0.0812522	0.0740045	0.0870144	0.0913893	0.125746	0.143818	0.139096	0.142054	0.144324	0.137642	0.138172	0.169572	0.154404	0.172921	0.170575	0.164795	0.146306	0.122634	0.259415	0.562849	0.524644	0.516859	0.512769	0.51712	0.524746	0.515374	0.520384	0.529654	0.517922	0.527341	0.551549	0.54348	1	0.554243	0.546439	0.55713	0.54408	0.534663	0.523876	0.528854	0.529127	0.539389	0.538003	0.541321	0.540429	0.541883	0.471261	0.34702	0.475559	0.459289
0.0797782	0.0650093	0.0794247	0.112072	0.141378	0.137211	0.133001	0.139472	0.151314	0.146826	0.136595	0.176366	0.153948	0.172259	0.18463	0.169909	0.154365	0.130262	0.267202	0.550959	0.518757	0.523129	0.503954	0.506099	0.51059	0.501744	0.496486	0.523662	0.532626	0.540003	0.553926	0.537565	1	0.555225	0.534832	0.538118	0.522984	0.532271	0.521908	0.527768	0.526964	0.536561	0.541117	0.542296	0.550714	0.548267	0.408127	0.338551	0.469948	0.462195
0.0874054	0.0844997	0.102563	0.12553	0.144172	0.149688	0.152966	0.152085	0.152793	0.132697	0.130666	0.160955	0.159802	0.180313	0.181572	0.162871	0.15269	0.148492	0.259643	0.531679	0.494787	0.521866	0.51969	0.514446	0.501951	0.499282	0.498163	0.528922	0.542067	0.545406	0.539694	0.535871	1	0.494405	0.518711	0.526225	0.516021	0.537225	0.543452	0.53099	0.523016	0.537255	0.540633	0.540084	0.538158	0.571554	0.272236	0.306293	0.483392	0.443772
0.0953221	0.0893206	0.10391	0.113618	0.151843	0.157787	0.168144	0.182324	0.157879	0.121443	0.125084	0.156625	0.145895	0.174616	0.177471	0.175733	0.166158	0.157047	0.239879	0.467169	0.472435	0.501277	0.509014	0.51157	0.50533	0.510787	0.522057	0.533938	0.54235	0.528583	0.519867	0.544553	0.281862	0.384698	0.477707	0.500842	0.524178	0.518609	0.517494	0.523774	0.533834	0.53971	0.548065	0.587328	0.539054	0.5102	0.199482	0.170388	0.36776	0.401201
0.101898	0.0993634	0.119989	0.125699	0.151715	0.150211	0.170981	0.195307	0.171299	0.128032	0.126629	0.159142	0.148006	0.179826	0.180279	0.176654	0.178174	0.181063	0.208701	0.374838	0.452561	0.470879	0.496782	0.499946	0.502411	0.509386	0.513202	0.518277	0.524823	0.493229	0.503014	0.351982	0.247303	0.224655	0.418597	0.453093	0.505099	0.518697	0.511953	0.524849	0.534233	0.54476	0.545937	0.511354	0.536805	0.434767	0.206328	0.169111	0.333029	0.393894
0.104157	0.112632	0.128632	0.131797	0.142684	0.117983	0.175029	0.185802	0.173378	0.138336	0.127187	0.162042	0.163943	0.199558	0.200271	0.175594	0.157795	0.176417	0.143053	0.169139	0.353773	0.463204	0.465366	0.483232	0.481556	0.478996	0.471682	0.461794	0.442591	0.477986	0.480089	0.208633	0.203262	0.184569	0.279704	0.448818	0.449524	0.479786	0.493739	0.50629	0.499391	0.491952	0.483391	0.487812	0.476743	0.24692	0.195264	0.150041	0.141325	0.328107
0.106864	0.109011	0.109899	0.116472	0.12602	0.109024	0.177191	0.17695	0.160113	0.130641	0.123024	0.158717	0.159484	0.194374	0.211376	0.187815	0.149468	0.139704	0.107357	0.129429	0.252347	0.559018	0.503309	0.489117	0.470829	0.441225	0.411127	0.364217	0.391903	0.432466	0.22192	0.152783	0.195602	0.170393	0.167765	0.327079	0.476449	0.533413	0.499441	0.461114	0.424344	0.405085	0.405457	0.390055	0.26515	0.174865	0.169324	0.124539	0.0837549	0.348937
0.10761	0.115266	0.120082	0.116347	0.102895	0.100692	0.169347	0.160779	0.154816	0.138326	0.125193	0.160689	0.163798	0.161955	0.206961	0.198896	0.153922	0.135762	0.165346	0.216155	0.299886	0.416294	0.807421	0.712417	0.692706	0.612286	0.419378	0.273934	0.229383	0.189018	0.145459	0.131242	0.16875	0.20854	0.292547	0.400139	0.457857	0.695976	0.823721	0.788035	0.423383	0.350101	0.285177	0.179893	0.162645	0.143628	0.116405	0.112115	0.109408	0.164307
0.106631	0.120857	0.129567	0.116331	0.119813	0.123546	0.121437	0.163066	0.163301	0.144961	0.13458	0.150604	0.179472	0.172093	0.208519	0.205975	0.149881	0.133362	0.30513	0.446364	0.524153	0.567649	0.596381	0.667876	0.713331	0.781479	0.493905	0.185312	0.107896	0.128926	0.133791	0.122665	0.257695	0.429937	0.448316	0.491963	0.462245	0.495646	0.545993	0.605383	0.497141	0.352292	0.174037	0.13859	0.156724	0.139405	0.105317	0.134349	0.233678	0.324392
0.108877	0.118665	0.131053	0.118995	0.125169	0.134489	0.137485	0.159596	0.171268	0.165559	0.141033	0.151402	0.180867	0.169022	0.164806	0.211122	0.150051	0.292369	0.546635	0.596819	0.591958	0.628778	0.651692	0.649903	0.630101	0.602812	0.578278	0.389622	0.134581	0.123313	0.140093	0.209864	0.487287	0.525968	0.505575	0.507698	0.515716	0.524079	0.509228	0.487303	0.496521	0.457597	0.247447	0.131382	0.160935	0.127956	0.144294	0.294542	0.432557	0.441237
0.111299	0.112011	0.123609	0.135555	0.12757	0.12966	0.145554	0.162997	0.179256	0.180979	0.167572	0.154264	0.178257	0.168997	0.173997	0.202867	0.199397	0.541782	0.643302	0.656426	0.684153	0.682589	0.687864	0.707179	0.697353	0.66961	0.632343	0.590529	0.33843	0.138137	0.190064	0.41239	0.533736	0.547139	0.590399	0.587891	0.586358	0.587864	0.589677	0.566665	0.526138	0.484367	0.449002	0.169438	0.142642	0.148187	0.324771	0.507977	0.500333	0.488001
0.108072	0.111003	0.125557	0.13005	0.144835	0.151286	0.162875	0.172837	0.19692	0.201789	0.201216	0.157948	0.158415	0.176372	0.182353	0.168792	0.377504	0.691314	0.70126	0.717006	0.702249	0.692203	0.686709	0.684882	0.68819	0.693418	0.685912	0.62174	0.611979	0.215676	0.219896	0.565205	0.544601	0.601651	0.602877	0.593539	0.591844	0.58978	0.580602	0.573291	0.566207	0.540662	0.512223	0.348632	0.162302	0.247263	0.575447	0.510749	0.540411	0.562837
0.111898	0.121695	0.140231	0.129522	0.14321	0.167693	0.179113	0.15999	0.180626	0.203408	0.197396	0.155915	0.157127	0.173631	0.193783	0.149286	0.533378	0.681676	0.726226	0.713833	0.693116	0.689415	0.684153	0.677237	0.673783	0.682175	0.697145	0.687126	0.720458	0.370346	0.280108	0.62595	0.587387	0.603889	0.597291	0.584511	0.57019	0.577277	0.582665	0.577273	0.572969	0.565639	0.550715	0.450724	0.159702	0.402536	0.581726	0.562136	0.582399	0.570257
0.106985	0.111897	0.130581	0.131594	0.139925	0.148712	0.157926	0.137319	0.134824	0.160588	0.171542	0.181747	0.150974	0.170857	0.196901	0.150673	0.683601	0.710752	0.722367	0.691824	0.69377	0.685135	0.677977	0.671368	0.664848	0.670221	0.693068	0.696911	0.727631	0.600525	0.376156	0.614852	0.602327	0.610778	0.594452	0.580647	0.572092	0.572561	0.57686	0.577231	0.584651	0.583398	0.58995	0.537613	0.108503	0.470955	0.580452	0.562835	0.568299	0.562294
0.120609	0.0937874	0.119429	0.132354	0.135984	0.138378	0.137704	0.125517	0.101826	0.129871	0.163009	0.170433	0.184073	0.149657	0.201431	0.133874	0.697434	0.726224	0.701732	0.688003	0.691009	0.692052	0.6808	0.676988	0.665423	0.676118	0.702351	0.71583	0.731513	0.793633	0.559204	0.622178	0.619619	0.610551	0.596204	0.588588	0.583489	0.577041	0.574655	0.581494	0.602425	0.59912	0.593641	0.562151	1	0.525724	0.579419	0.563414	0.568597	0.567814
0.113081	0.0985878	0.116458	0.130056	0.117114	0.129944	0.132202	0.122842	0.111489	0.126227	0.179825	0.182936	0.181237	0.183261	0.201865	0.112277	0.646688	0.718734	0.694905	0.693485	0.677893	0.686018	0.688786	0.691024	0.686603	0.690806	0.715747	0.72749	0.754269	0.825829	0.63224	0.637463	0.627455	0.61803	0.598904	0.604877	0.601399	0.594262	0.594419	0.596781	0.61146	0.613767	0.601645	0.59921	1	0.553398	0.580722	0.565279	0.572717	0.570086
0.111307	0.108941	0.115949	0.116894	0.112576	0.121699	0.131609	0.131777	0.133426	0.129185	0.160296	0.187759	0.184381	0.193232	0.194807	0.166435	0.550121	0.691979	0.69022	0.706855	0.697698	0.689515	0.704298	0.712085	0.70853	0.709283	0.72841	0.73288	0.757912	0.682407	0.494868	0.638234	0.626228	0.635581	0.608989	0.615359	0.614814	0.615749	0.618605	0.619262	0.616053	0.613685	0.606144	0.638113	0.0188715	0.572467	0.569981	0.565466	0.573318	0.567924
0.103254	0.103634	0.11152	0.127248	0.129727	0.136084	0.154721	0.152327	0.158084	0.149421	0.151838	0.162578	0.176334	0.18084	0.184128	0.211552	0.353232	0.721646	0.688721	0.716427	0.712585	0.703866	0.706665	0.716956	0.724091	0.724284	0.734889	0.712848	0.768621	0.39198	0.301897	0.634752	0.602055	0.640447	0.62516	0.623642	0.626229	0.624145	0.628447	0.625031	0.614626	0.602102	0.588868	0.608111	0.171239	0.528632	0.546183	0.55691	0.565451	0.566456
0.100294	0.107034	0.116122	0.138501	0.143086	0.168061	0.183128	0.169954	0.172541	0.170584	0.164526	0.158609	0.165094	0.1809	0.184902	0.202292	0.241413	0.5923	0.690379	0.699248	0.709866	0.707697	0.70556	0.711682	0.720025	0.724222	0.715542	0.650944	0.654404	0.201647	0.212493	0.506774	0.554537	0.599476	0.605084	0.617143	0.614088	0.60909	0.608228	0.598887	0.59226	0.557649	0.587462	0.326531	0.20682	0.405032	0.539707	0.547767	0.569927	0.566069
0.0962164	0.112905	0.126133	0.142393	0.136438	0.163103	0.183866	0.183162	0.193729	0.179904	0.17925	0.184828	0.18173	0.190305	0.190302	0.198425	0.194337	0.317154	0.610657	0.64884	0.663434	0.680847	0.679479	0.686167	0.692827	0.688999	0.645213	0.690088	0.440917	0.1864	0.166956	0.271071	0.532657	0.516045	0.533712	0.55454	0.554167	0.551673	0.55533	0.541465	0.493274	0.513353	0.47601	0.138557	0.177328	0.252997	0.523861	0.554506	0.562625	0.549041
0.0907358	0.102401	0.123482	0.145209	0.130277	0.152758	0.178306	0.196924	0.207244	0.191864	0.185867	0.19527	0.185462	0.175567	0.191189	0.19081	0.174265	0.16954	0.303017	0.532849	0.577006	0.601646	0.596825	0.612841	0.631308	0.641401	0.618342	0.528708	0.232102	0.189129	0.17012	0.14977	0.337681	0.48869	0.470383	0.470834	0.466683	0.468461	0.487295	0.496429	0.471431	0.453159	0.219137	0.140583	0.19928	0.198597	0.345593	0.52926	0.508686	0.520726
0.0764085	0.0962562	0.108204	0.131136	0.132316	0.162802	0.171575	0.153001	0.162261	0.170257	0.154644	0.144152	0.142481	0.1339	0.13156	0.168951	0.1477	0.10627	0.112476	0.180671	0.426956	0.52708	0.555722	0.56099	0.615061	0.593711	0.422535	0.22168	0.180577	0.213519	0.19498	0.189686	0.186371	0.322538	0.488738	0.46899	0.476818	0.478443	0.49844	0.47424	0.41271	0.26588	0.232987	0.235531	0.245859	0.229964	0.233595	0.331123	0.430732	0.497749
0.0704719	0.0926268	0.113469	0.123702	0.129281	0.141092	0.124648	0.106585	0.103692	0.129387	0.125431	0.107455	0.101477	0.100664	0.0873884	0.0816994	0.113995	0.0972437	0.0759424	0.104365	0.185957	0.282016	0.348662	0.376993	0.410569	0.261331	0.15217	0.145042	0.179054	0.220306	0.21258	0.191373	0.170805	0.165797	0.223072	0.276267	0.316915	0.317211	0.293633	0.266145	0.232415	0.205154	0.213246	0.22969	0.247168	0.236387	0.21186	0.204683	0.248558	0.333082
1	0.0971256	0.118314	0.125334	0.137376	0.127311	0.115863	0.114571	0.11888	0.124748	0.126945	0.117773	0.106655	0.100615	0.103376	0.10412	0.127293	0.144243	0.141245	0.133064	0.14632	0.161421	0.160981	0.152563	0.129946	0.12466	0.1218	0.151319	0.190117	0.201735	0.205267	0.192403	0.173002	0.16056	0.151111	0.157405	0.156889	0.149031	0.13584	0.129233	0.142202	0.162131	0.17644	0.186975	0.197243	0.211484	0.191274	0.17771	0.17624	0.191184
1	0.0972022	0.110506	0.123345	0.133051	0.142514	0.140354	0.122342	0.121851	0.128052	0.114706	0.123366	0.141067	0.152393	0.160866	0.184271	0.197015	0.183735	0.172238	0.145921	0.117937	0.110369	0.11892	0.113727	0.117859	0.1332	0.129032	0.142417	0.17169	0.182428	0.194183	0.205356	0.188645	0.185388	0.171004	0.161102	0.149387	0.148416	0.155405	0.158848	0.161542	0.167712	0.189724	0.194534	0.192032	0.195789	0.161136	0.144337	0.152924	0.151622
1	0.097548	0.103446	0.118656	0.11402	0.118355	0.11873	0.112949	0.111483	0.127174	0.124837	0.130693	0.153892	0.178219	0.190842	0.209139	0.195046	0.176021	0.16708	0.157106	0.138724	0.127449	0.130565	0.133965	0.123719	0.123104	0.136233	0.134503	0.143188	0.150465	0.153097	0.16943	0.173109	0.167429	0.157861	0.155712	0.161426	0.162839	0.176885	0.18517	0.186436	0.18764	0.203303	0.200021	0.182563	0.189191	0.16913	0.146726	0.149891	0.146318
1	0.0966452	0.107364	0.103163	0.0952717	0.0832458	0.0971057	0.11441	0.136126	0.166024	0.173841	0.170801	0.16989	0.174989	0.187962	0.201058	0.187529	0.184057	0.187906	0.182763	0.169209	0.157336	0.151742	0.155918	0.151606	0.135592	0.144348	0.142794	0.138787	0.145174	0.144455	0.14723	0.155794	0.147556	0.141042	0.139941	0.143399	0.148285	0.158358	0.169235	0.175914	0.184356	0.186019	0.169814	0.155708	0.168726	0.166035	0.161412	0.164273	0.156955
1	0.0977679	0.111682	0.0848985	0.0820295	0.101113	0.112699	0.124473	0.145803	0.172227	0.181088	0.179004	0.177579	0.181188	0.188881	0.191351	0.187919	0.195837	0.195192	0.174404	0.161946	0.156591	0.153211	0.153267	0.161133	0.161275	0.168226	0.176658	0.178317	0.18169	0.183957	0.167881	0.163579	0.163175	0.152937	0.14501	0.14179	0.150683	0.153424	0.15552	0.152753	0.160029	0.162159	0.141787	0.142385	0.152493	0.151265	0.158959	0.165038	0.161638
1	0.0915044	0.110101	0.0739891	0.0861228	0.134614	0.143218	0.136554	0.136729	0.136451	0.1458	0.152163	0.151195	0.149302	0.149282	0.148937	0.13907	0.137979	0.1382	0.146408	0.154391	0.152264	0.147417	0.150379	0.158071	0.156206	0.157698	0.177271	0.193793	0.201252	0.21088	0.202816	0.193072	0.194818	0.177062	0.168837	0.171028	0.173236	0.167246	0.167162	0.154789	0.154408	0.151118	0.147083	0.161841	0.162213	0.150269	0.149386	0.147117	0.149423
1	0.0711294	0.0881331	0.0826399	0.103587	0.138073	0.133635	0.122077	0.122018	0.118523	0.116868	0.120252	0.120135	0.113386	0.0943254	0.0902115	0.100854	0.106142	0.112404	0.122194	0.14294	0.147886	0.14898	0.147082	0.151793	0.160158	0.152413	0.147954	0.145049	0.157459	0.172127	0.178815	0.191062	0.189702	0.175445	0.170953	0.168671	0.165622	0.163033	0.163385	0.152376	0.15185	0.146664	0.147413	0.157023	0.155255	0.161707	0.156251	0.155792	0.154652
1	0.0851748	0.0911805	0.0928645	0.116224	0.129616	0.122175	0.120083	0.118249	0.113508	0.112902	0.109693	0.107212	0.108505	0.107267	0.116677	0.128943	0.131815	0.1371	0.140567	0.139987	0.141345	0.14701	0.14622	0.145401	0.162402	0.164663	0.155133	0.150621	0.148827	0.151757	0.159135	0.161298	0.159131	0.163242	0.157992	0.157323	0.163195	0.164242	0.159738	0.157482	0.163531	0.158322	0.151577	0.154894	0.151686	0.155744	0.154174	0.15103	0.151957
1	0.0965285	0.0911267	0.107875	0.122808	0.118842	0.121453	0.135473	0.13111	0.11745	0.116846	0.119561	0.113622	0.115436	0.122971	0.135999	0.153892	0.151101	0.158046	0.157332	0.14913	0.144901	0.14478	0.148307	0.149553	0.156787	0.163421	0.168919	0.174913	0.171334	0.166948	0.16067	0.146648	0.134311	0.131701	0.127392	0.131749	0.141884	0.146862	0.143225	0.144176	0.157115	0.159219	0.149841	0.148385	0.147703	0.153726	0.159126	0.163435	0.167869
1	0.107127	0.114729	0.119133	0.112832	0.0928702	0.0934995	0.107911	0.122685	0.126265	0.123743	0.129524	0.136327	0.138922	0.137942	0.138657	0.143223	0.148611	0.157219	0.157287	0.153368	0.154766	0.152877	0.15414	0.155479	0.161594	0.167718	0.177029	0.184755	0.183481	0.183525	0.178771	0.163608	0.148466	0.142196	0.14496	0.147018	0.149928	0.156243	0.161437	0.162149	0.163761	0.15654	0.152035	0.151214	0.149947	0.154988	0.161636	0.161481	0.149759
1	1	0.108823	0.0895684	0.0841166	0.0984734	0.0955177	0.0964821	0.0996837	0.103933	0.108402	0.11643	0.123301	0.12366	0.127815	0.130913	0.126598	0.132336	0.143253	0.149076	0.147454	0.150616	0.153483	0.160081	0.161631	0.161828	0.164716	0.170355	0.177929	0.172664	0.170331	0.175014	0.165645	0.153954	0.150934	0.151961	0.153514	0.157533	0.166253	0.168548	0.172672	0.16755	0.16109	0.161	0.165521	0.170767	0.171857	0.168582	0.166686	0.165579
1	1	0.0553304	0.084751	0.103597	0.128365	0.117903	0.112439	0.119212	0.147497	0.158937	0.144021	0.115965	0.120992	0.117076	0.131796	0.130867	0.143791	0.145226	0.11194	0.109218	0.132062	0.150315	0.185438	0.159451	0.163346	0.165532	0.159915	0.14426	0.119631	0.13475	0.145006	0.122371	0.102521	0.0507394	0	0	1	1	1	1	1	1	1	1	1	1	1	1	1
1	1	1	1	1	1	1	1	1	1	1	1	1	1	1	1	1	1	1	1	1	1	1	1	1	1	1	1	1	1	1	1	1	1	1	1	1	1	1	1	1	1	1	1	1	1	1	1	1	1
1	1	1	1	1	1	1	1	1	1	1	1	1	1	1	1	1	1	1	1	1	1	1	1	1	1	1	1	1	1	1	1	1	1	1	1	1	1	1	1	1	1	1	1	1	1	1	1	1	1
1	1	1	1	1	1	1	1	1	1	1	1	1	1	1	1	1	1	1	1	1	1	1	1	1	1	1	1	1	1	1	1	1	1	1	1	1	1	1	1	1	1	1	1	1	1	1	1	1	1
1	1	1	1	1	1	1	1	1	1	1	1	1	1	1	1	1	1	1	1	1	1	1	1	1	1	1	1	1	1	1	1	1	1	1	1	1	1	1	1	1	1	1	1	1	1	1	1	1	1
1	1	1	1	1	1	1	1	1	1	1	1	1	1	1	1	1	1	1	1	1	1	1	1	1	1	1	1	1	1	1	1	1	1	1	1	1	1	1	1	1	1	1	1	1	1	1	1	1	1
1	1	1	1	1	1	1	1	1	1	1	1	1	1	1	1	1	1	1	1	1	1	1	1	1	1	1	1	1	1	1	1	1	1	1	1	1	1	1	1	1	1	1	1	1	1	1	1	1	1
1	1	1	1	1	1	1	1	1	1	1	1	1	1	1	1	1	1	1	1	1	1	1	1	1	1	1	1	1	1	1	1	1	1	1	1	1	1	1	1	1	1	1	1	1	1	1	1	1	1
1	1	1	1	1	1	1	1	1	1	1	1	1	1	1	1	1	1	1	1	1	1	1	1	1	1	1	1	1	1	1	1	1	1	1	1	1	1	1	1	1	1	1	1	1	1	1	1	1	1
1	1	1	1	1	1	1	1	1	1	1	1	1	1	1	1	1	1	1	1	1	1	1	1	1	1	1	1	1	1	1	1	1	1	1	1	1	1	1	1	1	1	1	1	1	1	1	1	1	1
1	1	1	1	1	1	1	1	1	1	1	1	1	1	1	1	1	1	1	1	1	1	1	1	1	1	1	1	1	1	1	1	1	1	1	1	1	1	1	1	1	1	1	1	1	1	1	1	1	1
1	1	1	1	1	1	1	1	1	1	1	1	1	1	1	1	1	1	1	1	1	1	1	1	1	1	1	1	1	1	1	1	1	1	1	1	1	1	1	1	1	1	1	1	1	1	1	1	1	1
1	1	1	1	1	1	1	1	1	1	1	1	1	1	1	1	1	1	1	1	1	1	1	1	1	1	1	1	1	1	1	1	1	1	1	1	1	1	1	1	1	1	1	1	1	1	1	1	1	1
slice7
1	1	1	1	1	1	1	1	1	1	1	1	1	1	1	1	1	1	1	1	1	1	1	1	1	1	1	1	1	1	1	1	1	1	1	1	1	1	1	1	1	1	1	1	1	1	1	1	1	1
1	1	1	1	1	1	1	1	1	1	1	1	1	1	1	1	1	1	1	1	1	1	1	1	1	1	1	1	1	1	1	1	1	1	1	1	1	1	1	1	1	1	1	1	1	1	1	1	1	1
1	1	1	1	1	1	1	1	1	1	1	1	1	1	1	1	1	1	1	1	1	1	1	1	1	1	1	1	1	1	1	1	1	1	1	1	1	1	1	1	1	1	1	1	1	1	1	1	1	1
1	1	1	1	1	1	1	1	1	1	1	1	1	1	1	1	1	1	1	1	1	1	1	1	1	1	1	1	1	1	1	1	1	1	1	1	1	1	1	1	1	1	1	1	1	1	1	1	1	1
1	1	1	1	1	1	1	1	1	1	1	1	1	1	1	1	1	1	1	1	1	1	1	1	1	1	1	1	1	1	1	1	1	1	1	1	1	1	1	1	1	1	1	1	1	1	1	1	1	1
1	1	1	1	1	1	1	1	1	1	1	1	1	1	1	1	1	1	1	1	1	1	1	1	1	1	1	1	1	1	1	1	1	1	1	1	1	1	1	1	1	1	1	1	1	1	1	1	1	1
1	1	1	1	1	1	1	1	1	1	1	1	1	1	1	1	1	1	1	1	1	1	1	1	1	1	1	1	1	1	1	1	1	1	1	1	1	1	1	1	1	1	1	1	1	1	1	1	1	1
1	1	1	1	1	1	1	1	1	1	1	1	1	1	1	1	1	1	1	1	1	1	1	1	1	1	1	1	1	1	1	1	1	1	1	1	1	1	1	1	1	1	1	1	1	1	1	1	1	1
1	1	1	1	1	1	1	1	1	1	1	1	1	1	1	1	1	1	1	1	1	1	1	1	1	1	1	1	1	1	1	1	1	1	1	1	1	1	1	1	1	1	1	1	1	1	1	1	1	1
1	1	1	1	1	1	1	1	1	1	1	1	1	1	1	1	1	1	1	1	1	1	1	1	1	1	1	1	1	1	1	1	1	1	1	1	1	1	1	1	1	1	1	1	1	1	1	1	1	1
1	1	1	1	1	1	1	1	1	1	1	1	1	1	1	1	1	1	1	1	1	1	1	1	1	1	1	1	1	1	1	1	1	1	1	1	1	1	1	1	1	1	1	1	1	1	1	1	1	1
1	1	1	1	1	1	1	1	1	1	1	1	1	1	1	1	1	1	1	1	1	1	1	1	1	1	1	1	1	1	1	1	1	1	1	1	1	1	1	1	1	1	1	1	1	1	1	1	1	1
1	1	1	1	1	1	1	1	1	1	1	1	1	1	1	1	1	1	1	1	1	1	1	1	1	1	1	1	1	1	1	1	1	1	1	1	1	1	1	1	1	1	1	1	1	1	1	1	1	1
1	1	1	1	1	1	1	1	1	1	1	1	1	1	1	1	1	1	1	1	1	1	1	1	1	1	1	1	1	1	1	1	1	1	1	1	1	1	1	1	1	1	1	1	1	1	1	1	1	1
1	1	1	1	1	1	1	1	1	1	1	1	1	1	1	1	1	1	1	1	1	1	1	1	1	1	1	1	1	1	1	1	1	1	1	1	1	1	1	1	1	1	1	1	1	1	1	1	1	1
1	1	1	1	1	1	1	1	1	1	1	1	1	1	1	1	1	1	1	1	1	1	1	1	1	1	1	1	1	1	1	1	1	1	1	1	1	1	1	1	1	1	1	1	1	1	1	1	1	1
1	1	1	1	1	1	1	1	1	1	1	1	1	1	1	1	1	1	0.217558	0.185084	1	1	1	0.19166	0.250796	0.257943	0.267948	0.28357	0.306448	0.310731	0.294622	0.196122	0.0786107	0.0809828	0.15649	0.216198	0.294023	0.323407	0.315107	0.308595	0.311425	0.269151	0.269106	0.253767	0.155485	0.0898115	0.125846	0.198729	0.254075	1
0.105061	0.0888501	0.0726738	0.0830348	0.0882569	0.0980997	0.107871	0.0891299	0.104166	0.116988	0.126793	0.146652	0.151893	0.140596	0.138568	0.138269	0.129089	0.102885	0.085975	0.0919276	0.0996056	0.103316	0.0995486	0.102786	0.130897	0.143937	0.151917	0.145578	0.151955	0.154524	0.166235	0.170512	0.172629	0.181115	0.184578	0.180769	0.181865	0.188004	0.192069	0.183031	0.178848	0.176163	0.175529	0.174156	0.16442	0.14197	0.13414	0.151189	0.15725	0.139058
0.0943858	0.0861946	0.0848591	0.104817	0.116441	0.110564	0.0931281	0.0972105	0.108294	0.112061	0.123883	0.126153	0.120337	0.121246	0.126959	0.120879	0.123712	0.108643	0.10204	0.105898	0.116617	0.128828	0.162175	0.152293	0.148679	0.157693	0.154271	0.1434	0.12944	0.125821	0.140395	0.153879	0.156102	0.156024	0.164443	0.165332	0.15403	0.147368	0.152358	0.161619	0.16525	0.173596	0.179124	0.178536	0.17705	0.167022	0.152332	0.160376	0.145794	0.122991
0.0949757	0.0786986	0.107539	0.118767	0.108959	0.116526	0.100742	0.124232	0.127102	0.129943	0.129333	0.118659	0.109693	0.114748	0.114574	0.118913	0.115049	0.119672	0.144054	0.157568	0.162693	0.171882	0.172963	0.143594	0.137588	0.150142	0.156531	0.165752	0.16731	0.165807	0.162466	0.15604	0.150096	0.149166	0.1464	0.146881	0.148992	0.150273	0.15633	0.167285	0.167858	0.168484	0.171453	0.170763	0.161078	0.148948	0.129826	0.140524	0.146508	0.133801
0.0822685	0.0839597	0.106932	0.104425	0.110173	0.112689	0.102675	0.12394	0.122006	0.121784	0.134821	0.136543	0.129105	0.129363	0.119097	0.1369	0.121472	0.145976	0.158097	0.168219	0.164383	0.169051	0.171008	0.144242	0.144296	0.154076	0.15628	0.171419	0.178104	0.156579	0.153453	0.160658	0.160244	0.151646	0.158932	0.159203	0.156027	0.165626	0.163306	0.154794	0.157932	0.152766	0.153802	0.165465	0.151321	0.142919	0.125197	0.141754	0.160026	0.153161
0.0576567	0.0804514	0.0879578	0.121894	0.119182	0.115863	0.105848	0.0966938	0.114024	0.115673	0.12454	0.137837	0.133902	0.12549	0.122961	0.18391	0.169797	0.157836	0.159213	0.157817	0.157189	0.150498	0.159911	0.155862	0.149695	0.146518	0.153015	0.170969	0.17375	0.150592	0.165721	0.168355	0.162131	0.161553	0.174179	0.15456	0.162327	0.182183	0.16699	0.148516	0.150302	0.151956	0.152659	0.163866	0.15804	0.163448	0.165619	0.1614	0.154044	0.145386
0.0582604	0.0571898	0.0592843	0.103479	0.115558	0.0910282	0.0812924	0.093403	0.100009	0.10684	0.101885	0.11298	0.112806	0.153373	0.155025	0.172991	0.175002	0.159578	0.160537	0.160794	0.1504	0.15939	0.15659	0.143514	0.134444	0.143477	0.162165	0.169051	0.171303	0.162017	0.188302	0.197497	0.182767	0.189037	0.188126	0.16458	0.17312	0.171858	0.15231	0.141761	0.145381	0.139084	0.13905	0.154579	0.149646	0.151362	0.164123	0.153684	0.173006	0.169851
0.0425644	0.0485279	0.0699999	0.0883497	0.108728	0.0621653	0.0885059	0.125715	0.10052	0.108805	0.0859709	0.0911568	0.143874	0.12956	0.15445	0.140877	0.15222	0.158226	0.153973	0.143481	0.133908	0.139213	0.135712	0.158348	0.162078	0.163179	0.165612	0.159166	0.162935	0.154292	0.166954	0.197834	0.186518	0.174989	0.168357	0.156878	0.155417	0.168458	0.162263	0.150955	0.165341	0.151636	0.139889	0.142704	0.161712	0.168276	0.143131	0.143153	0.153978	0.154694
0.060666	0.0995161	0.0876367	0.10016	0.10764	0.0688139	0.069848	0.105712	0.0912379	0.103146	0.107513	0.133667	0.135451	0.121549	0.146285	0.132252	0.144464	0.148698	0.139048	0.121679	0.128471	0.132475	0.15663	0.159575	0.129078	0.121689	0.130858	0.145267	0.151894	0.163284	0.161277	0.166891	0.177907	0.163084	0.139287	0.13884	0.146636	0.149118	0.149411	0.155161	0.157313	0.160569	0.147107	0.14626	0.182493	0.201747	0.188389	0.154901	0.0936152	0.0951878
0.0619432	0.102193	0.0998946	0.0947662	0.0852883	0.0810575	0.0700029	0.0843271	0.0594511	0.070123	0.148985	0.137745	0.125039	0.116902	0.11758	0.13692	0.153026	0.148628	0.14084	0.147242	0.158814	0.128627	0.142253	0.187008	0.202395	0.196346	0.202183	0.204065	0.191558	0.185544	0.174544	0.147577	0.211008	0.183902	0.169694	0.180009	0.209694	0.216655	0.279627	0.297972	0.280998	0.276775	0.228825	0.184395	0.166508	0.176307	0.223631	0.190634	0.114425	0.111441
0.0324132	0.0796172	0.0905212	0.0892292	0.0838618	0.0629785	0.0809516	0.0931952	0.0700892	0.111515	0.12873	0.1386	0.128965	0.12378	0.104315	0.138496	0.158176	0.152481	0.147851	0.149261	0.125208	0.156599	0.261968	0.328338	0.378815	0.424826	0.440187	0.556375	0.532331	0.330961	0.194688	0.215734	0.237904	0.219727	0.158801	0.214184	0.448467	0.556497	0.567047	0.539905	0.52267	0.466928	0.520891	0.0939929	0	0.00827153	0.184248	0.157927	0.108042	0.0980367
0.0802118	0.09636	0.0779332	0.0490142	0.0736178	0.0782383	0.0941889	0.0817083	0.128759	0.145274	0.145326	0.130074	0.138804	0.127325	0.137719	0.134671	0.140825	0.154744	0.144359	0.123531	0.18159	0.346581	0.435162	0.430161	0.424998	0.448826	0.472906	0.473071	0.499105	0.51329	0.268586	0.164844	0.21258	0.118212	0.197607	0.430972	0.474303	0.457416	0.461875	0.450786	0.429812	0.439434	0.469231	0.263078	0.0452304	0.0723784	0.119329	0.136513	0.0749267	0.0921712
0.0354422	0.0853812	0.0662479	0.0621071	0.0732521	0.0823579	0.087425	0.0673805	0.13475	0.171405	0.17438	0.132773	0.11584	0.120449	0.151345	0.169073	0.152953	0.170371	0.147302	0.205036	0.361197	0.465288	0.408239	0.451089	0.487068	0.492278	0.495695	0.484368	0.434764	0.447241	0.403949	0.184137	0.163199	0.174597	0.399222	0.496661	0.455186	0.473078	0.493296	0.51005	0.501295	0.495551	0.490346	0.402531	0.521971	0.215806	0.171733	0.151505	0.109925	0.254361
0.0414606	0.0778665	0.088821	0.111176	0.093155	0.0962676	0.101164	0.0942676	0.157454	0.161311	0.154096	0.129515	0.135822	0.143749	0.155641	0.173116	0.161174	0.163753	0.145412	0.300541	0.47178	0.446324	0.487595	0.4959	0.541456	0.534823	0.534239	0.534005	0.520321	0.493701	0.47213	0.382318	0.178536	0.3171	0.511606	0.497313	0.541096	0.541248	0.537234	0.537949	0.530256	0.531812	0.543182	0.514933	0.531166	0.541766	0.156757	0.186298	0.241227	0.403874
0.0548697	0.0979041	0.0927506	0.108367	0.0988626	0.0944267	0.0929095	0.143414	0.144276	0.133594	0.144136	0.142063	0.148867	0.144578	0.154471	0.146763	0.158301	0.151514	0.167031	0.416329	0.463891	0.505424	0.505796	0.502728	0.535772	0.540319	0.534575	0.535661	0.536945	0.533386	0.493174	0.49198	0.229367	0.422834	0.546577	0.549688	0.5513	0.552133	0.541947	0.536822	0.534157	0.523697	0.537019	0.550227	0.54458	0.555119	0.195666	0.19211	0.409571	0.447154
0.103705	0.105826	0.0791331	0.0949432	0.091239	0.0669249	0.0687587	0.140968	0.13687	0.135835	0.135262	0.118659	0.133727	0.151363	0.166096	0.145314	0.157294	0.165395	0.205813	0.549423	0.505655	0.511296	0.509732	0.526174	0.538459	0.536995	0.538993	0.552186	0.545818	0.536027	0.552531	0.511344	0.14719	0.478162	0.566564	0.558479	0.547589	0.554176	0.548528	0.550182	0.538318	0.537238	0.538714	0.540986	0.549616	0.539462	0.307374	0.243316	0.457282	0.487192
0.0984344	0.119578	0.102337	0.100669	0.0730642	0.0781876	0.0732075	0.152191	0.146606	0.11903	0.112637	0.108109	0.164783	0.166413	0.17662	0.154137	0.151997	0.164942	0.27176	0.543095	0.532039	0.519198	0.523548	0.531316	0.529253	0.526975	0.531851	0.545146	0.545413	0.546382	0.565741	0.544707	0.271673	0.53331	0.55315	0.55553	0.535009	0.535748	0.534665	0.532413	0.531177	0.537267	0.535281	0.528822	0.532145	0.540877	0.389498	0.3614	0.509565	0.489008
0.0937771	0.10461	0.0908506	0.0797543	0.0788305	0.0798478	0.113038	0.134644	0.14867	0.113802	0.115087	0.123153	0.149825	0.152683	0.166128	0.163134	0.168699	0.16727	0.389685	0.546761	0.533438	0.513635	0.516672	0.530025	0.525892	0.527384	0.524426	0.527888	0.539153	0.549119	0.573111	0.543332	1	0.556	0.547445	0.554913	0.527091	0.531043	0.528583	0.531767	0.536929	0.539173	0.532147	0.535225	0.526073	0.530965	0.441116	0.366388	0.496939	0.501327
0.0958038	0.101888	0.0862496	0.0758849	0.0975122	0.109077	0.133678	0.146377	0.154626	0.126593	0.118082	0.129587	0.144107	0.146683	0.164038	0.173178	0.191577	0.175761	0.373157	0.545424	0.54376	0.521746	0.514617	0.528773	0.521447	0.524988	0.513132	0.527024	0.546264	0.546159	0.574282	0.526707	1	0.58075	0.54127	0.532217	0.522016	0.531244	0.514992	0.520123	0.528838	0.527704	0.535594	0.541746	0.532873	0.535918	0.419279	0.32937	0.468223	0.492006
0.0864244	0.0928045	0.0931572	0.0950928	0.112336	0.123115	0.152972	0.150335	0.150947	0.129005	0.110166	0.121487	0.144701	0.159044	0.171005	0.169837	0.184429	0.207244	0.245009	0.526191	0.532875	0.533922	0.531914	0.535677	0.526093	0.527837	0.522619	0.536885	0.550169	0.550594	0.566261	0.528605	1	0.55934	0.520183	0.525931	0.526563	0.526593	0.519807	0.514807	0.52606	0.534283	0.537413	0.549019	0.527487	0.540379	0.284394	0.311823	0.476751	0.468807
0.0828021	0.0799518	0.0788394	0.0904868	0.113561	0.10594	0.144814	0.151308	0.147595	0.144083	0.126265	0.128082	0.143356	0.161844	0.167771	0.172318	0.194565	0.222545	0.273596	0.490491	0.501648	0.522562	0.529896	0.523032	0.518106	0.523977	0.529357	0.529836	0.553851	0.546388	0.535772	0.547779	0.34151	0.47044	0.463541	0.499516	0.519441	0.526591	0.531458	0.541203	0.5373	0.523476	0.530369	0.541994	0.505362	0.508185	0.220601	0.211269	0.464978	0.426493
0.114521	0.104044	0.107475	0.10244	0.106099	0.0980899	0.147733	0.158807	0.153491	0.149237	0.129924	0.127522	0.143983	0.157392	0.163274	0.182167	0.200651	0.213007	0.190059	0.376149	0.458883	0.476878	0.510252	0.509965	0.511351	0.511576	0.512414	0.518098	0.536865	0.500174	0.505863	0.343338	0.232005	0.223828	0.40822	0.445026	0.488586	0.517532	0.533962	0.545997	0.541494	0.53693	0.513801	0.501288	0.489871	0.421337	0.227611	0.184402	0.360828	0.395312
0.109922	0.104862	0.111457	0.109923	0.114143	0.113684	0.123603	0.172476	0.174849	0.154837	0.130262	0.137226	0.15935	0.164652	0.156218	0.18346	0.190828	0.186241	0.131562	0.141322	0.461035	0.446088	0.448802	0.483499	0.494813	0.484544	0.462738	0.449257	0.445486	0.479289	0.473158	0.211717	0.188896	0.157114	0.259842	0.467143	0.438087	0.479598	0.514706	0.514273	0.496232	0.484013	0.465096	0.476004	0.420768	0.256888	0.192387	0.168089	0.190385	0.357586
0.10068	0.0989809	0.094165	0.104216	0.117151	0.112263	0.118112	0.170153	0.170616	0.163164	0.148191	0.163113	0.180574	0.173595	0.16668	0.193016	0.178622	0.171071	0.134294	0.117098	0.243112	0.512536	0.488391	0.47985	0.462217	0.436411	0.405522	0.379542	0.39599	0.417746	0.243128	0.148868	0.159577	0.138207	0.152352	0.338388	0.528825	0.516053	0.494786	0.453015	0.438195	0.426616	0.418095	0.427928	0.245769	0.188809	0.165401	0.146579	0.145339	0.344919
0.105532	0.111953	0.106514	0.119002	0.113717	0.116704	0.101379	0.146792	0.159578	0.165666	0.152158	0.168934	0.189481	0.180214	0.179722	0.178552	0.173746	0.172972	0.155119	0.202009	0.275239	0.417789	0.844668	0.731124	0.68486	0.637445	0.420601	0.319402	0.243363	0.190779	0.151415	0.128999	0.154225	0.171025	0.257131	0.362599	0.527895	0.838151	0.843956	0.626186	0.457866	0.406744	0.30265	0.190322	0.163513	0.162271	0.146207	0.147755	0.165699	0.205759
0.0962107	0.112281	0.122121	0.120911	0.122904	0.128632	0.112516	0.151958	0.173948	0.168021	0.149948	0.160123	0.184962	0.179712	0.168925	0.168545	0.169275	0.145472	0.280565	0.426717	0.511506	0.557377	0.615203	0.751019	0.719248	0.729732	0.529955	0.199772	0.105861	0.143158	0.133709	0.117004	0.221421	0.352243	0.44633	0.480561	0.470772	0.508987	0.571587	0.577334	0.496911	0.344647	0.153237	0.132169	0.150559	0.144839	0.153032	0.172507	0.27546	0.352512
0.0916961	0.104983	0.118039	0.111374	0.112537	0.106282	0.112467	0.143303	0.18513	0.180676	0.151887	0.146052	0.170934	0.167962	0.158508	0.161373	0.174149	0.283507	0.531104	0.598479	0.585819	0.611247	0.630313	0.642742	0.630616	0.612647	0.571057	0.361948	0.117512	0.141758	0.131298	0.177053	0.441351	0.501613	0.498168	0.515882	0.514567	0.507525	0.491775	0.469745	0.470949	0.448465	0.232061	0.103197	0.143834	0.141808	0.181194	0.296932	0.471238	0.484658
0.105911	0.104947	0.115077	0.116383	0.102261	0.0951346	0.10585	0.113758	0.184568	0.205459	0.186114	0.1453	0.155584	0.169472	0.178536	0.156512	0.224535	0.549102	0.635928	0.641522	0.666224	0.663557	0.666165	0.671594	0.698627	0.669253	0.627566	0.581986	0.310236	0.137755	0.159474	0.353721	0.517785	0.52277	0.567449	0.579575	0.575976	0.57581	0.569104	0.550127	0.524709	0.470364	0.431086	0.14199	0.158659	0.176363	0.333982	0.525388	0.496848	0.49357
0.108591	0.109286	0.116431	0.10853	0.100613	0.116653	0.129162	0.121301	0.168569	0.203306	0.200031	0.149276	0.156241	0.181608	0.193298	0.152309	0.349581	0.653452	0.681567	0.712405	0.682545	0.6706	0.665717	0.664735	0.684432	0.694647	0.674333	0.606198	0.602895	0.206025	0.239459	0.546478	0.526204	0.582415	0.593899	0.585607	0.582865	0.580398	0.57598	0.565997	0.556731	0.526482	0.504634	0.318732	0.185278	0.264142	0.559512	0.520487	0.540445	0.572849
0.100359	0.115004	0.122222	0.107454	0.104596	0.135731	0.148747	0.149521	0.17487	0.205131	0.206566	0.197866	0.153292	0.154521	0.193826	0.132174	0.585091	0.686263	0.713508	0.70988	0.682616	0.673834	0.674204	0.663146	0.660213	0.675264	0.682579	0.666784	0.697601	0.381875	0.29272	0.616588	0.585369	0.598736	0.587655	0.571898	0.570296	0.572212	0.571169	0.567371	0.560124	0.554697	0.534869	0.424019	0.163007	0.447139	0.576261	0.565533	0.589042	0.574705
0.0946691	0.111598	0.122943	0.122709	0.136802	0.148256	0.145597	0.146665	0.138814	0.184622	0.198872	0.191215	0.155024	0.147793	0.179004	0.16136	0.717864	0.683698	0.700991	0.6728	0.68587	0.67652	0.6775	0.663106	0.656957	0.654882	0.673325	0.692702	0.713417	0.614627	0.408838	0.633412	0.61286	0.61124	0.584316	0.569824	0.573324	0.570618	0.568409	0.564962	0.562592	0.567811	0.582164	0.540352	0.115273	0.518505	0.568473	0.565992	0.569136	0.571338
0.081968	0.0979972	0.117489	0.128443	0.145879	0.14248	0.126399	0.123569	0.108469	0.133098	0.183126	0.183493	0.202233	0.152862	0.181899	0.151037	0.742223	0.690311	0.662477	0.663107	0.683433	0.684305	0.677795	0.662198	0.658852	0.667237	0.687117	0.706372	0.719626	0.797076	0.629223	0.621247	0.627586	0.62055	0.588173	0.575455	0.584057	0.574337	0.576036	0.5749	0.584691	0.586735	0.587954	0.570474	1	0.538779	0.578137	0.574453	0.572137	0.571459
0.0714224	0.07787	0.0999604	0.120192	0.119232	0.119557	0.112822	0.116667	0.100964	0.0931734	0.141283	0.185193	0.201286	0.187113	0.155825	0.142156	0.680732	0.683662	0.667264	0.66434	0.679565	0.693165	0.682459	0.670564	0.676908	0.688168	0.709543	0.715922	0.730558	0.797167	0.648874	0.629518	0.627849	0.624212	0.597371	0.596911	0.600758	0.589578	0.589977	0.59571	0.61186	0.608679	0.587976	0.595357	1	0.528957	0.580251	0.583483	0.565221	0.562798
0.0585399	0.075824	0.0946273	0.114184	0.118255	0.125856	0.114701	0.121045	0.115399	0.0989455	0.113952	0.160727	0.173979	0.177592	0.155225	0.133754	0.580096	0.659744	0.665703	0.68758	0.678929	0.681518	0.686551	0.697644	0.696575	0.703799	0.72264	0.716286	0.743922	0.674441	0.455383	0.647761	0.622034	0.635855	0.609641	0.608919	0.611795	0.610256	0.611618	0.617549	0.633026	0.621101	0.589462	0.633081	0.0305656	0.530827	0.575743	0.579907	0.567797	0.558147
0.0702178	0.0644564	0.106013	0.119432	0.121362	0.127761	0.122169	0.134308	0.135902	0.118251	0.11362	0.129368	0.143812	0.167162	0.189515	0.178445	0.412116	0.732828	0.671675	0.711278	0.691637	0.693579	0.688451	0.711311	0.712679	0.713225	0.723308	0.700333	0.760939	0.443523	0.308576	0.638916	0.613566	0.639847	0.624148	0.613776	0.619574	0.624143	0.628773	0.628899	0.630215	0.610436	0.576764	0.54784	0.218647	0.529284	0.5693	0.579842	0.570146	0.564475
0.0704612	0.0701258	0.0950187	0.111759	0.101883	0.103983	0.140855	0.160715	0.166979	0.148475	0.148954	0.133767	0.133167	0.154387	0.174651	0.184477	0.252208	0.693622	0.692206	0.716267	0.709478	0.707367	0.694407	0.688824	0.700765	0.705986	0.709192	0.646009	0.687893	0.25455	0.228257	0.517304	0.552838	0.599121	0.603442	0.601456	0.603448	0.605088	0.602821	0.593053	0.599872	0.54935	0.601547	0.37349	0.214742	0.404152	0.546284	0.55305	0.558398	0.572969
0.0837783	0.0841108	0.0885589	0.0842331	0.0942624	0.10652	0.140702	0.177708	0.188446	0.188252	0.187149	0.173738	0.156739	0.170207	0.177933	0.200988	0.182841	0.463472	0.693314	0.686027	0.697006	0.697106	0.680843	0.673427	0.675113	0.672798	0.632424	0.645097	0.451767	0.180511	0.162581	0.269369	0.534227	0.524529	0.537254	0.550869	0.552686	0.550425	0.542701	0.525893	0.493387	0.456196	0.550278	0.134048	0.155648	0.182435	0.476835	0.522713	0.530222	0.554755
0.0985284	0.0981412	0.0832609	0.0759342	0.106583	0.123878	0.151162	0.176521	0.214684	0.218912	0.216341	0.209028	0.191459	0.194814	0.215111	0.234603	0.207238	0.199175	0.365553	0.577074	0.604172	0.614634	0.613007	0.620647	0.619238	0.605249	0.59903	0.563632	0.16596	0.160479	0.169824	0.106569	0.365872	0.499554	0.445485	0.468459	0.483677	0.4799	0.471734	0.451459	0.441178	0.473971	0.188657	0.129813	0.146811	0.115922	0.321244	0.510323	0.480038	0.508751
0.0939015	0.0990335	0.0957592	0.0919792	0.119936	0.144941	0.1708	0.174648	0.186673	0.191371	0.185505	0.189846	0.193098	0.187328	0.181388	0.220102	0.214956	0.161096	0.132099	0.23549	0.447036	0.518996	0.596723	0.603366	0.606878	0.625557	0.530739	0.23302	0.198213	0.184181	0.172771	0.153416	0.189317	0.31579	0.439715	0.463346	0.500419	0.493413	0.483672	0.522733	0.385553	0.28997	0.209698	0.206263	0.207748	0.173193	0.211231	0.305095	0.424337	0.468988
1	0.0908962	0.111043	0.111414	0.122843	0.146645	0.154491	0.136323	0.121117	0.118693	0.134035	0.140032	0.144817	0.138376	0.0974717	0.0971083	0.164349	0.135157	0.0735723	0.0814071	0.146383	0.298789	0.335555	0.337438	0.344818	0.309883	0.199478	0.169245	0.183646	0.204661	0.184284	0.197331	0.17417	0.203611	0.298343	0.324136	0.346165	0.344653	0.332638	0.340692	0.243097	0.1894	0.203025	0.22116	0.253144	0.249366	0.202208	0.194037	0.262754	0.339126
1	0.0892027	0.118596	0.118582	0.124534	0.138269	0.135908	0.120566	0.120537	0.110798	0.114978	0.108215	0.098056	0.097928	0.0960864	0.101323	0.0680528	0.1253	0.102477	0.0942403	0.135737	0.164123	0.152371	0.142705	0.141913	0.137445	0.12635	0.139535	0.157723	0.183717	0.174888	0.164134	0.154751	0.152695	0.173007	0.171164	0.157934	0.146215	0.141342	0.15229	0.149141	0.143511	0.164452	0.195044	0.20625	0.211343	0.190822	0.168145	0.15449	0.18453
1	0.0891117	0.112808	0.11479	0.114204	0.117591	0.115628	0.11143	0.113262	0.117897	0.0982658	0.0997195	0.123584	0.142145	0.143633	0.144079	0.165967	0.174676	0.157608	0.136206	0.135445	0.122087	0.100555	0.102791	0.099155	0.0899823	0.0921385	0.119934	0.143802	0.166363	0.165687	0.156209	0.139142	0.132186	0.129371	0.131967	0.143797	0.148952	0.149359	0.153295	0.160023	0.159966	0.177409	0.195733	0.193241	0.187696	0.162722	0.133564	0.137993	0.144762
1	0.0982839	0.106451	0.113434	0.118705	0.103065	0.0882052	0.0850157	0.0946092	0.104215	0.113322	0.128046	0.149622	0.184057	0.194532	0.195413	0.19484	0.19345	0.176595	0.142896	0.123134	0.125093	0.125786	0.129973	0.123166	0.115218	0.118762	0.119868	0.142062	0.15611	0.152419	0.157244	0.153955	0.142485	0.13739	0.143043	0.155287	0.165248	0.180748	0.176528	0.179819	0.183417	0.188944	0.197267	0.191731	0.196941	0.178897	0.144427	0.150447	0.158965
1	0.0875484	0.100537	0.110924	0.114309	0.0856769	0.080566	0.0927078	0.126006	0.162872	0.17329	0.170417	0.167665	0.170353	0.180383	0.196308	0.192707	0.188715	0.186994	0.169934	0.154863	0.146717	0.135481	0.142525	0.14351	0.148184	0.15312	0.136046	0.13888	0.149029	0.155219	0.169426	0.164188	0.157744	0.154244	0.147704	0.15073	0.149427	0.157723	0.156789	0.15751	0.171365	0.170704	0.167716	0.173023	0.179821	0.174935	0.158661	0.15182	0.148853
1	0.0616746	0.0945181	0.103363	0.104122	0.088824	0.0996826	0.127451	0.140204	0.166171	0.175056	0.172022	0.171411	0.180443	0.194332	0.197015	0.200833	0.196313	0.20238	0.190253	0.169197	0.146319	0.13188	0.137018	0.143191	0.160604	0.173308	0.161712	0.16877	0.174036	0.171684	0.169876	0.16854	0.174557	0.174729	0.169439	0.159244	0.149133	0.152699	0.152596	0.146361	0.152348	0.145954	0.13879	0.142029	0.152625	0.154196	0.158144	0.16287	0.155731
1	0.0553045	0.0934612	0.0937435	0.0974481	0.120878	0.137078	0.122603	0.119067	0.127272	0.134869	0.148158	0.153498	0.155868	0.173591	0.173226	0.161681	0.144231	0.145367	0.136958	0.132532	0.143058	0.138454	0.149815	0.153322	0.150494	0.155797	0.169853	0.191669	0.197301	0.189966	0.189706	0.192466	0.196044	0.194862	0.192589	0.178038	0.165489	0.159901	0.159714	0.151243	0.152693	0.148731	0.138978	0.146022	0.147434	0.147639	0.148509	0.15842	0.159569
1	0.0699657	0.0831924	0.0912691	0.0916326	0.130165	0.142677	0.110665	0.106097	0.115712	0.115722	0.110687	0.11063	0.118597	0.119439	0.11237	0.102994	0.0987596	0.108421	0.117453	0.12854	0.149546	0.150137	0.151417	0.152075	0.148553	0.149795	0.156657	0.159299	0.164244	0.164755	0.164989	0.176323	0.178476	0.16958	0.163074	0.156134	0.15392	0.157731	0.161672	0.144464	0.149175	0.154846	0.152257	0.15571	0.157187	0.163025	0.160021	0.158696	0.156162
1	0.0723817	0.0653883	0.0780007	0.0833493	0.107574	0.124211	0.121449	0.10946	0.104696	0.109698	0.105168	0.0981189	0.106559	0.108179	0.106518	0.10897	0.118943	0.134018	0.14071	0.151915	0.158994	0.159232	0.15403	0.159574	0.166649	0.166558	0.159869	0.1582	0.158744	0.155431	0.162184	0.170598	0.170981	0.168337	0.157175	0.150694	0.152262	0.158287	0.160342	0.154039	0.161524	0.170099	0.172286	0.172655	0.173022	0.176613	0.169421	0.166451	0.16009
1	0.0618105	0.0539543	0.0641974	0.0708342	0.0746505	0.108432	0.126261	0.126842	0.128702	0.141795	0.144873	0.140547	0.136677	0.133353	0.132885	0.135317	0.146519	0.157764	0.16316	0.16432	0.159341	0.157332	0.159406	0.170926	0.178484	0.176248	0.174786	0.184408	0.187295	0.180656	0.177205	0.171107	0.162325	0.154498	0.14215	0.137806	0.140174	0.131926	0.134269	0.139819	0.145001	0.152131	0.159937	0.163786	0.165742	0.167592	0.170149	0.174745	0.174157
1	0.0458448	0.101222	0.103516	0.0858864	0.0614988	0.0735743	0.0922031	0.117348	0.138822	0.148199	0.154155	0.153938	0.151048	0.152153	0.145235	0.138264	0.135702	0.142548	0.15068	0.150007	0.148826	0.146279	0.152476	0.160008	0.163311	0.171241	0.17487	0.179267	0.184395	0.183438	0.180476	0.178135	0.172935	0.162891	0.155374	0.144823	0.14489	0.148457	0.156517	0.158737	0.148455	0.149427	0.154914	0.156165	0.156328	0.155552	0.164554	0.163828	0.154024
1	1	0.0733675	0.0851104	0.0815596	0.0685291	0.0644209	0.0740075	0.0933494	0.100515	0.106142	0.116976	0.126618	0.127259	0.131884	0.128185	0.120135	0.111581	0.111259	0.115876	0.116314	0.125423	0.132267	0.144887	0.159521	0.163431	0.17225	0.173035	0.175272	0.174891	0.168178	0.170387	0.179519	0.183428	0.179504	0.176511	0.174465	0.174157	0.178171	0.182084	0.176994	0.165016	0.161058	0.154881	0.150284	0.151552	0.159535	0.167469	0.165151	0.157209
1	1	0.040196	0.1192	0.132624	0.114994	0.0938149	0.0987408	0.115309	0.122046	0.114393	0.100257	0.11345	0.13015	0.132823	0.122044	0.119313	0.115535	0.0974384	0.130684	0.125028	0.143114	0.105907	0.0876728	0.080656	0.0832169	0.0904826	0.102579	0.161888	0.158867	0.173522	0.198336	0.198175	0.207474	0.206506	0.215793	0.192973	1	1	1	1	1	1	1	1	1	1	1	1	1
1	1	1	1	1	1	1	1	1	1	1	1	1	1	1	1	1	1	1	1	1	1	1	1	1	1	1	1	1	1	1	1	1	1	1	1	1	1	1	1	1	1	1	1	1	1	1	1	1	1
1	1	1	1	1	1	1	1	1	1	1	1	1	1	1	1	1	1	1	1	1	1	1	1	1	1	1	1	1	1	1	1	1	1	1	1	1	1	1	1	1	1	1	1	1	1	1	1	1	1
1	1	1	1	1	1	1	1	1	1	1	1	1	1	1	1	1	1	1	1	1	1	1	1	1	1	1	1	1	1	1	1	1	1	1	1	1	1	1	1	1	1	1	1	1	1	1	1	1	1
1	1	1	1	1	1	1	1	1	1	1	1	1	1	1	1	1	1	1	1	1	1	1	1	1	1	1	1	1	1	1	1	1	1	1	1	1	1	1	1	1	1	1	1	1	1	1	1	1	1
1	1	1	1	1	1	1	1	1	1	1	1	1	1	1	1	1	1	1	1	1	1	1	1	1	1	1	1	1	1	1	1	1	1	1	1	1	1	1	1	1	1	1	1	1	1	1	1	1	1
1	1	1	1	1	1	1	1	1	1	1	1	1	1	1	1	1	1	1	1	1	1	1	1	1	1	1	1	1	1	1	1	1	1	1	1	1	1	1	1	1	1	1	1	1	1	1	1	1	1
1	1	1	1	1	1	1	1	1	1	1	1	1	1	1	1	1	1	1	1	1	1	1	1	1	1	1	1	1	1	1	1	1	1	1	1	1	1	1	1	1	1	1	1	1	1	1	1	1	1
1	1	1	1	1	1	1	1	1	1	1	1	1	1	1	1	1	1	1	1	1	1	1	1	1	1	1	1	1	1	1	1	1	1	1	1	1	1	1	1	1	1	1	1	1	1	1	1	1	1
1	1	1	1	1	1	1	1	1	1	1	1	1	1	1	1	1	1	1	1	1	1	1	1	1	1	1	1	1	1	1	1	1	1	1	1	1	1	1	1	1	1	1	1	1	1	1	1	1	1
1	1	1	1	1	1	1	1	1	1	1	1	1	1	1	1	1	1	1	1	1	1	1	1	1	1	1	1	1	1	1	1	1	1	1	1	1	1	1	1	1	1	1	1	1	1	1	1	1	1
1	1	1	1	1	1	1	1	1	1	1	1	1	1	1	1	1	1	1	1	1	1	1	1	1	1	1	1	1	1	1	1	1	1	1	1	1	1	1	1	1	1	1	1	1	1	1	1	1	1
1	1	1	1	1	1	1	1	1	1	1	1	1	1	1	1	1	1	1	1	1	1	1	1	1	1	1	1	1	1	1	1	1	1	1	1	1	1	1	1	1	1	1	1	1	1	1	1	1	1
slice8
1	1	1	1	1	1	1	1	1	1	1	1	1	1	1	1	1	1	1	1	1	1	1	1	1	1	1	1	1	1	1	1	1	1	1	1	1	1	1	1	1	1	1	1	1	1	1	1	1	1
1	1	1	1	1	1	1	1	1	1	1	1	1	1	1	1	1	1	1	1	1	1	1	1	1	1	1	1	1	1	1	1	1	1	1	1	1	1	1	1	1	1	1	1	1	1	1	1	1	1
1	1	1	1	1	1	1	1	1	1	1	1	1	1	1	1	1	1	1	1	1	1	1	1	1	1	1	1	1	1	1	1	1	1	1	1	1	1	1	1	1	1	1	1	1	1	1	1	1	1
1	1	1	1	1	1	1	1	1	1	1	1	1	1	1	1	1	1	1	1	1	1	1	1	1	1	1	1	1	1	1	1	1	1	1	1	1	1	1	1	1	1	1	1	1	1	1	1	1	1
1	1	1	1	1	1	1	1	1	1	1	1	1	1	1	1	1	1	1	1	1	1	1	1	1	1	1	1	1	1	1	1	1	1	1	1	1	1	1	1	1	1	1	1	1	1	1	1	1	1
1	1	1	1	1	1	1	1	1	1	1	1	1	1	1	1	1	1	1	1	1	1	1	1	1	1	1	1	1	1	1	1	1	1	1	1	1	1	1	1	1	1	1	1	1	1	1	1	1	1
1	1	1	1	1	1	1	1	1	1	1	1	1	1	1	1	1	1	1	1	1	1	1	1	1	1	1	1	1	1	1	1	1	1	1	1	1	1	1	1	1	1	1	1	1	1	1	1	1	1
1	1	1	1	1	1	1	1	1	1	1	1	1	1	1	1	1	1	1	1	1	1	1	1	1	1	1	1	1	1	1	1	1	1	1	1	1	1	1	1	1	1	1	1	1	1	1	1	1	1
1	1	1	1	1	1	1	1	1	1	1	1	1	1	1	1	1	1	1	1	1	1	1	1	1	1	1	1	1	1	1	1	1	1	1	1	1	1	1	1	1	1	1	1	1	1	1	1	1	1
1	1	1	1	1	1	1	1	1	1	1	1	1	1	1	1	1	1	1	1	1	1	1	1	1	1	1	1	1	1	1	1	1	1	1	1	1	1	1	1	1	1	1	1	1	1	1	1	1	1
1	1	1	1	1	1	1	1	1	1	1	1	1	1	1	1	1	1	1	1	1	1	1	1	1	1	1	1	1	1	1	1	1	1	1	1	1	1	1	1	1	1	1	1	1	1	1	1	1	1
1	1	1	1	1	1	1	1	1	1	1	1	1	1	1	1	1	1	1	1	1	1	1	1	1	1	1	1	1	1	1	1	1	1	1	1	1	1	1	1	1	1	1	1	1	1	1	1	1	1
1	1	1	1	1	1	1	1	1	1	1	1	1	1	1	1	1	1	1	1	1	1	1	1	1	1	1	1	1	1	1	1	1	1	1	1	1	1	1	1	1	1	1	1	1	1	1	1	1	1
1	1	1	1	1	1	1	1	1	1	1	1	1	1	1	1	1	1	1	1	1	1	1	1	1	1	1	1	1	1	1	1	1	1	1	1	1	1	1	1	1	1	1	1	1	1	1	1	1	1
1	1	1	1	1	1	1	1	1	1	1	1	1	1	1	1	1	1	1	1	1	1	1	1	1	1	1	1	1	1	1	1	1	1	1	1	1	1	1	1	1	1	1	1	1	1	1	1	1	1
1	1	1	1	1	1	1	1	1	1	1	1	1	1	1	1	1	1	1	1	1	1	1	1	1	1	1	1	1	1	1	1	1	1	1	1	1	1	1	1	1	1	1	1	1	1	1	1	1	1
1	1	1	1	1	1	1	1	1	1	1	1	1	1	1	1	0.303971	1	1	1	1	1	0.17417	0.212889	0.242808	0.242868	0.257685	0.31582	0.369901	0.378936	0.366783	0.300095	0.200279	0.231087	0.300034	0.323621	0.312371	0.309904	0.283746	0.245552	0.168515	0.196222	0.164684	0.140625	0.151549	0.179845	0.219119	0.306077	0.184458	1
0.06196	0.0619202	0.0635306	0.079974	0.0888053	0.0928575	0.0861657	0.0805582	0.0918554	0.111885	0.103633	0.131043	0.145402	0.147182	0.157143	0.153789	0.134127	0.107961	0.104623	0.12484	0.135474	0.14364	0.147877	0.156614	0.153853	0.136503	0.123255	0.120173	0.124127	0.137639	0.155028	0.166405	0.177652	0.194591	0.1952	0.176923	0.165268	0.178396	0.200475	0.206031	0.191867	0.177069	0.173922	0.183442	0.180625	0.181262	0.190673	0.19424	0.185901	0.171619
0.0643832	0.0681033	0.0847393	0.0972813	0.0988614	0.106446	0.10698	0.109738	0.103544	0.117175	0.130328	0.128615	0.133058	0.140803	0.137562	0.117338	0.110026	0.107478	0.102055	0.109878	0.119997	0.130884	0.139972	0.143562	0.145322	0.13846	0.138763	0.142232	0.177459	0.160235	0.150844	0.154913	0.15895	0.156896	0.15975	0.160291	0.160206	0.169523	0.184461	0.196079	0.188429	0.174756	0.166773	0.164154	0.17033	0.187341	0.197974	0.195676	0.162329	0.153286
0.0841549	0.0841396	0.0905691	0.0994098	0.103669	0.106411	0.100019	0.114419	0.112902	0.118326	0.128441	0.125122	0.120711	0.119357	0.122215	0.125274	0.135714	0.142497	0.140718	0.145184	0.143035	0.149317	0.148336	0.147535	0.174815	0.178861	0.186574	0.192736	0.199132	0.198833	0.194427	0.179692	0.173884	0.172222	0.165779	0.157756	0.161196	0.168742	0.175815	0.179449	0.171629	0.176815	0.189666	0.189294	0.18155	0.173318	0.16901	0.170987	0.166732	0.159991
0.0738365	0.076585	0.0848498	0.0890131	0.0912404	0.11206	0.115318	0.127368	0.136416	0.134186	0.141201	0.13221	0.124275	0.12557	0.142794	0.143412	0.138701	0.137049	0.141481	0.167721	0.176966	0.183766	0.185496	0.179963	0.173878	0.167511	0.164153	0.164053	0.165941	0.160362	0.175905	0.177213	0.170741	0.166256	0.164578	0.162744	0.163421	0.174921	0.171826	0.16285	0.154884	0.166948	0.181469	0.184794	0.17958	0.15615	0.157049	0.164875	0.184439	0.182379
0.0581764	0.0796368	0.0868968	0.102749	0.0837051	0.11199	0.116274	0.12875	0.137844	0.134031	0.133217	0.123157	0.116211	0.137334	0.144873	0.142819	0.140542	0.165837	0.173234	0.176312	0.171275	0.174455	0.167183	0.158605	0.159473	0.153938	0.145406	0.15919	0.172868	0.155247	0.176232	0.174925	0.160984	0.167144	0.177406	0.170113	0.164651	0.174325	0.16402	0.164403	0.167341	0.174046	0.16713	0.16349	0.181947	0.165791	0.183237	0.192175	0.17504	0.170834
0.0515935	0.077274	0.0859691	0.0989479	0.10558	0.124203	0.118917	0.105008	0.125226	0.124295	0.110923	0.106428	0.110641	0.13327	0.136628	0.161192	0.1714	0.183865	0.184127	0.165714	0.16875	0.190322	0.16666	0.152246	0.157303	0.153637	0.149622	0.166536	0.178462	0.173543	0.195762	0.185718	0.181322	0.203855	0.197522	0.176132	0.168993	0.156128	0.147189	0.1565	0.167437	0.169201	0.152722	0.169961	0.187323	0.172438	0.187497	0.186448	0.169199	0.153963
0.0720257	0.0884621	0.0930062	0.086012	0.109159	0.111954	0.107178	0.105926	0.114702	0.125364	0.114494	0.120959	0.124588	0.151289	0.152524	0.151645	0.159836	0.159069	0.163413	0.139555	0.152906	0.154774	0.140553	0.164564	0.178836	0.167261	0.150758	0.157094	0.176435	0.185526	0.207395	0.199454	0.199025	0.202604	0.167686	0.155901	0.163402	0.15447	0.144025	0.149808	0.172818	0.166148	0.159109	0.189138	0.190266	0.173575	0.177035	0.168494	0.163997	0.162919
0.101359	0.0938849	0.0804672	0.119726	0.094685	0.0910787	0.107427	0.129762	0.107311	0.10164	0.116557	0.107404	0.151271	0.149895	0.138785	0.162518	0.158674	0.138567	0.154477	0.127059	0.130644	0.11387	0.131817	0.140908	0.11931	0.125306	0.139809	0.144119	0.152506	0.171353	0.179089	0.176971	0.194097	0.17676	0.143057	0.139012	0.150351	0.156743	0.152926	0.156873	0.173168	0.180658	0.165631	0.192541	0.209885	0.203538	0.187845	0.196715	0.145699	0.169229
0.0939889	0.0978612	0.116664	0.123578	0.106461	0.114433	0.0996132	0.118169	0.103703	0.0909764	0.121417	0.117707	0.154977	0.132091	0.116944	0.153146	0.151582	0.137607	0.152555	0.133242	0.132012	0.122704	0.142954	0.169651	0.178157	0.185542	0.190993	0.21253	0.186275	0.165677	0.160413	0.176313	0.203604	0.199007	0.21838	0.230205	0.210064	0.202782	0.232094	0.245513	0.239782	0.271737	0.192453	0.254727	0.16117	0.266706	0.24574	0.206762	0.159946	0.174556
0.0547466	0.0778563	0.0924396	0.114879	0.121084	0.119798	0.0689522	0.0864673	0.110316	0.0913603	0.108153	0.118794	0.120833	0.127291	0.13495	0.138306	0.134896	0.138112	0.137591	0.125842	0.12391	0.167642	0.220501	0.493786	0.571612	0.435732	0.411906	0.610846	0.536341	0.325512	0.22207	0.201109	0.204443	0.211339	0.267643	0.331183	0.399767	0.444404	0.481433	0.463065	0.475485	0.647249	0.414452	0.40862	0.310514	0.330377	0.299029	0.230479	0.180081	0.143087
0.0555717	0.0724995	0.120934	0.096507	0.0975693	0.121063	0.0929004	0.0802431	0.110693	0.09445	0.101953	0.11687	0.124798	0.128607	0.113873	0.119458	0.126424	0.125483	0.125789	0.10766	0.152843	0.574826	0.653308	0.455627	0.466236	0.469777	0.48191	0.435335	0.45196	0.328802	0.281804	0.125447	0.186365	0.167609	0.183077	0.490877	0.501557	0.484723	0.472453	0.460011	0.43399	0.447774	0.517588	0.41494	0	0.0416096	0.336181	0.233255	0.129368	0.10273
0.0771135	0.0968156	0.120426	0.109334	0.0990304	0.099941	0.0928566	0.0961346	0.11637	0.147181	0.155826	0.149168	0.146271	0.110102	0.123126	0.15192	0.142446	0.158942	0.150112	0.144087	0.333005	0.52067	0.462509	0.459857	0.493239	0.492979	0.469152	0.444013	0.432853	0.431794	0.3316	0.154135	0.128767	0.163801	0.379688	0.482804	0.460145	0.475912	0.481877	0.491133	0.49442	0.495408	0.491617	0.524958	0.760598	0.408495	0.26346	0.235589	0.190675	0.297557
0.0955574	0.103194	0.121516	0.139215	0.13239	0.0933203	0.0834995	0.1184	0.113676	0.142537	0.160633	0.144122	0.141863	0.140229	0.144554	0.171634	0.173331	0.184343	0.162562	0.257653	0.521747	0.473177	0.509616	0.500126	0.51408	0.512669	0.518617	0.512126	0.492686	0.483671	0.481551	0.376464	0.171468	0.308451	0.452434	0.4553	0.513154	0.559768	0.520064	0.515594	0.540312	0.54069	0.588931	0.50407	0.52866	0.637006	0.282652	0.246419	0.324778	0.423682
0.0919885	0.0862466	0.114303	0.105166	0.111372	0.095107	0.112445	0.117128	0.123709	0.129195	0.153931	0.14613	0.139438	0.137378	0.163026	0.187459	0.175694	0.172755	0.189511	0.408027	0.463209	0.540163	0.519089	0.515822	0.524677	0.503302	0.51067	0.509625	0.515339	0.522211	0.520946	0.496786	0.209817	0.417214	0.531705	0.54586	0.566024	0.548629	0.537831	0.521426	0.542667	0.531223	0.550717	0.581059	0.52218	0.600922	0.319008	0.270605	0.488514	0.482726
0.0806832	0.0743464	0.0892008	0.0747982	0.0740522	0.0868301	0.127064	0.127024	0.146834	0.163212	0.180968	0.124924	0.115759	0.131034	0.16789	0.17743	0.177116	0.172292	0.285661	0.569976	0.514144	0.528431	0.523813	0.526434	0.525363	0.516477	0.561667	0.555094	0.557225	0.552723	0.55208	0.53022	0.13838	0.483804	0.569347	0.558573	0.551061	0.542815	0.546615	0.571798	0.570896	0.550834	0.529823	0.570668	0.538744	0.511288	0.389483	0.268146	0.417572	0.486567
0.0854564	0.0875842	0.105146	0.106663	0.0912387	0.101133	0.0976368	0.122292	0.140102	0.142958	0.15183	0.119669	0.124618	0.155456	0.186358	0.168515	0.176229	0.168748	0.34654	0.553724	0.53297	0.511569	0.517602	0.513967	0.531383	0.553484	0.551768	0.537803	0.547223	0.552422	0.55655	0.562139	0.43014	0.508523	0.567586	0.540606	0.531911	0.540067	0.541137	0.546729	0.55434	0.544611	0.52814	0.545633	0.548591	0.567029	0.49279	0.351571	0.479811	0.485816
0.0840051	0.0958113	0.100763	0.0963865	0.0958297	0.0948958	0.0794369	0.112708	0.137016	0.135247	0.128723	0.118876	0.121366	0.151053	0.165899	0.156652	0.176848	0.169223	0.549747	0.52595	0.537467	0.518344	0.511987	0.50603	0.514349	0.53599	0.532453	0.530493	0.540147	0.552715	0.558967	0.5694	1	0.528269	0.553242	0.53315	0.518771	0.539455	0.533126	0.527572	0.543335	0.543453	0.522846	0.536545	0.546075	0.548997	0.4782	0.366457	0.490433	0.493554
0.0620447	0.090238	0.0891906	0.0771817	0.0938702	0.103108	0.089271	0.12249	0.146019	0.145841	0.126121	0.121024	0.131507	0.142648	0.155687	0.162391	0.171026	0.166762	0.578981	0.506288	0.53938	0.509519	0.500915	0.536841	0.528059	0.534584	0.529132	0.531947	0.542029	0.546687	0.562846	0.54543	0.429653	0.539494	0.535335	0.511487	0.517105	0.516761	0.512044	0.511437	0.514431	0.524104	0.524996	0.542732	0.547774	0.539049	0.540813	0.360453	0.475298	0.48598
0.0453305	0.0700897	0.0998743	0.0861575	0.121056	0.139968	0.114611	0.131008	0.151144	0.149507	0.124142	0.122447	0.133346	0.152654	0.160572	0.16913	0.170255	0.178987	1	0.469777	0.514555	0.504829	0.502282	0.537893	0.534077	0.532024	0.537629	0.545799	0.549892	0.545745	0.548516	0.504269	0.185726	0.497212	0.496218	0.511764	0.523858	0.521253	0.518453	0.511777	0.508928	0.525854	0.526003	0.542158	0.546046	0.554521	0.278363	0.347455	0.467685	0.46583
0.0703189	0.074797	0.127012	0.104827	0.11497	0.136666	0.111162	0.143403	0.155861	0.1527	0.125573	0.12166	0.158335	0.166864	0.167029	0.156178	0.168785	0.240666	0.391976	0.549897	0.502042	0.49419	0.516657	0.542953	0.536491	0.523998	0.531577	0.544079	0.557888	0.54853	0.528728	0.481512	0.23145	0.382267	0.449868	0.493563	0.520598	0.53591	0.537169	0.535041	0.504125	0.510713	0.527537	0.535285	0.515101	0.565624	0.229248	0.252476	0.486091	0.444548
0.095429	0.117711	0.144491	0.107995	0.0918373	0.102459	0.0973665	0.139176	0.141423	0.144269	0.124507	0.124786	0.152694	0.163944	0.171342	0.162974	0.201129	0.22607	0.175871	0.425589	0.47522	0.476124	0.549329	0.540742	0.531438	0.520824	0.516302	0.534187	0.547696	0.492606	0.519515	0.345831	0.196356	0.206227	0.383847	0.427737	0.487737	0.512205	0.532214	0.542405	0.5373	0.507848	0.528146	0.505924	0.497381	0.485766	0.193741	0.14592	0.370046	0.39282
0.105367	0.123775	0.128506	0.108391	0.109852	0.0966491	0.0882481	0.127069	0.138962	0.145872	0.127925	0.129651	0.140879	0.138743	0.157145	0.162694	0.211956	0.167851	0.130722	0.161975	0.488664	0.440613	0.471998	0.503468	0.505666	0.500329	0.476767	0.473794	0.474529	0.514941	0.542228	0.214252	0.18626	0.138826	0.298536	0.426673	0.428825	0.486116	0.51026	0.523836	0.518292	0.511503	0.48513	0.502229	0.538006	0.275221	0.151128	0.121743	0.189601	0.340659
0.116022	0.111796	0.112163	0.10802	0.121409	0.11726	0.105127	0.140232	0.14858	0.162557	0.149218	0.143413	0.15235	0.152625	0.171812	0.173486	0.196526	0.151113	0.124943	0.105264	0.248251	0.639568	0.48745	0.486904	0.455237	0.434219	0.397319	0.383282	0.447262	0.467129	0.243163	0.14529	0.174371	0.11532	0.137673	0.338322	0.503223	0.487586	0.482983	0.471533	0.452121	0.441836	0.450643	0.423939	0.276766	0.186916	0.132075	0.121151	0.15437	0.388684
0.129007	0.132306	0.113543	0.123391	0.111527	0.118745	0.121197	0.138716	0.160521	0.166886	0.156591	0.152374	0.177113	0.178439	0.183869	0.176561	0.224647	0.18366	0.15796	0.187233	0.26017	0.55431	0.687101	0.730033	0.590363	0.56382	0.412653	0.32681	0.271045	0.189713	0.143729	0.140273	0.160362	0.155881	0.224222	0.350215	0.472158	0.845566	0.887622	0.591962	0.428227	0.418156	0.327702	0.207274	0.153391	0.155642	0.120357	0.101005	0.154558	0.251323
0.133498	0.124042	0.116401	0.126336	0.123438	0.116315	0.119437	0.129679	0.161564	0.154225	0.143347	0.142767	0.141299	0.182371	0.171051	0.176223	0.173134	0.16175	0.270521	0.404559	0.519565	0.549459	0.59726	0.672643	0.70929	0.656928	0.369435	0.202571	0.104846	0.136863	0.139358	0.114984	0.185411	0.314672	0.461188	0.505551	0.462601	0.524572	0.668306	0.599457	0.458905	0.353295	0.159592	0.139332	0.155321	0.137212	0.114483	0.136468	0.230356	0.357479
0.108391	0.104369	0.108767	0.120297	0.118211	0.107419	0.124608	0.124187	0.155233	0.142809	0.139808	0.141152	0.146964	0.1714	0.158356	0.167482	0.123086	0.268213	0.494196	0.611964	0.595448	0.613257	0.615493	0.625894	0.627675	0.611937	0.571005	0.334635	0.110331	0.127738	0.133899	0.169838	0.368227	0.482407	0.510215	0.52953	0.527717	0.527849	0.514001	0.485819	0.486694	0.450647	0.23702	0.110888	0.165445	0.146763	0.156018	0.301222	0.456941	0.511831
0.0999251	0.102053	0.107228	0.131569	0.116129	0.105902	0.12999	0.123707	0.136222	0.155659	0.146931	0.140247	0.156683	0.169683	0.168271	0.154124	0.197279	0.555446	0.649276	0.659123	0.664816	0.664108	0.667417	0.659726	0.699282	0.668544	0.618851	0.572056	0.27959	0.121758	0.153241	0.3311	0.516486	0.514159	0.559144	0.573555	0.58055	0.585501	0.579388	0.53683	0.515758	0.449755	0.417588	0.132439	0.188936	0.191759	0.297153	0.526367	0.506781	0.496932
0.111468	0.0957691	0.110705	0.13359	0.121849	0.11823	0.126606	0.116289	0.12012	0.160079	0.155541	0.134721	0.153761	0.152597	0.18564	0.147904	0.408112	0.604284	0.614325	0.684787	0.680145	0.671198	0.665768	0.6599	0.657614	0.695467	0.669415	0.601494	0.643902	0.192266	0.223564	0.538247	0.522063	0.581819	0.574548	0.569668	0.572902	0.580272	0.571762	0.559983	0.549327	0.504589	0.508974	0.30691	0.208648	0.283395	0.530007	0.528081	0.540043	0.565131
0.0966686	0.125857	0.125168	0.123085	0.114855	0.110835	0.143995	0.145006	0.146959	0.170569	0.184085	0.178086	0.153186	0.15596	0.185784	0.141092	0.598454	0.637619	0.702912	0.662098	0.690799	0.673379	0.663289	0.660299	0.654333	0.651999	0.689869	0.665477	0.715412	0.368525	0.285673	0.617235	0.591484	0.601522	0.575265	0.565402	0.573144	0.572392	0.566811	0.567254	0.567817	0.542966	0.528875	0.427909	0.163542	0.449473	0.545362	0.555871	0.602942	0.589353
0.0886065	0.110642	0.125071	0.124187	0.124404	0.12096	0.160984	0.159974	0.161521	0.168501	0.195589	0.191608	0.161421	0.150575	0.176031	0.146951	0.700725	0.666859	0.703333	0.65761	0.660819	0.682197	0.667139	0.655718	0.658867	0.652726	0.661664	0.693607	0.720338	0.578876	0.366306	0.629126	0.623173	0.603107	0.584028	0.576431	0.576382	0.566619	0.560767	0.566667	0.575922	0.563947	0.572434	0.542087	0.069038	0.496287	0.543715	0.564327	0.591735	0.589324
0.0613901	0.0778883	0.103895	0.122796	0.114624	0.14488	0.150663	0.140241	0.140491	0.137923	0.172361	0.186426	0.195755	0.147657	0.151878	0.185557	0.70655	0.685601	0.688014	0.650211	0.647249	0.67361	0.668751	0.65752	0.657137	0.667644	0.672112	0.682789	0.739824	0.811499	0.643776	0.635498	0.631082	0.611049	0.591456	0.582159	0.576976	0.563735	0.569022	0.572853	0.591076	0.583702	0.582276	0.554882	1	0.547923	0.565994	0.574442	0.581426	0.591362
0.0453061	0.0595326	0.0821689	0.111695	0.1349	0.158396	0.128692	0.120242	0.119433	0.110921	0.130086	0.168741	0.17849	0.130206	0.150707	0.117399	0.834436	0.681698	0.679547	0.650258	0.697438	0.678056	0.678883	0.66908	0.674044	0.68566	0.696877	0.713004	0.73856	0.84969	0.750053	0.635275	0.630702	0.617626	0.602601	0.595682	0.590293	0.592574	0.595191	0.592364	0.604849	0.601041	0.594938	0.57619	1	0.538018	0.58699	0.594146	0.580031	0.580171
0.0539209	0.0721057	0.0923416	0.117688	0.139433	0.130397	0.132109	0.118933	0.108848	0.0966912	0.0866021	0.127557	0.149618	0.155375	0.187766	0.0954952	0.551484	0.658079	0.666964	0.669142	0.673506	0.672462	0.689045	0.691822	0.695509	0.704128	0.721293	0.717257	0.751632	0.665538	0.423962	0.631016	0.629058	0.627049	0.616013	0.611622	0.604776	0.611206	0.613218	0.611684	0.616828	0.612386	0.609773	0.619562	0.0475599	0.537545	0.594838	0.599566	0.584227	0.554249
0.0669041	0.0848864	0.114407	0.123309	0.125373	0.108835	0.130033	0.109715	0.099574	0.102027	0.0856626	0.0959364	0.113612	0.138044	0.175999	0.152423	0.385352	0.731123	0.664275	0.683252	0.680127	0.698498	0.694142	0.720142	0.71954	0.715841	0.724325	0.701728	0.742563	0.473167	0.309826	0.637541	0.605312	0.616617	0.618707	0.621856	0.613392	0.61226	0.6251	0.622043	0.626018	0.620212	0.608323	0.608318	0.225245	0.523491	0.588979	0.588377	0.574179	0.562305
0.0869487	0.0801042	0.1068	0.105119	0.109069	0.0978981	0.0926324	0.11646	0.122179	0.134764	0.132326	0.126043	0.0983621	0.124028	0.168645	0.154195	0.198712	0.710854	0.697908	0.714396	0.710183	0.71834	0.711551	0.689914	0.705414	0.713751	0.708649	0.660405	0.708005	0.300932	0.223341	0.532018	0.550634	0.593816	0.597055	0.594356	0.590124	0.596619	0.597826	0.596519	0.609019	0.566022	0.634095	0.438551	0.200106	0.419595	0.542423	0.551643	0.561154	0.573179
0.100618	0.0780607	0.091024	0.0838463	0.0859931	0.0899127	0.0916867	0.144233	0.170925	0.184107	0.192361	0.181213	0.162198	0.16032	0.160412	0.175885	0.152665	0.481293	0.747962	0.731199	0.737006	0.722912	0.702865	0.675914	0.669141	0.683217	0.660852	0.642315	0.481339	0.211496	0.205368	0.366563	0.566141	0.542029	0.569571	0.573224	0.567104	0.561194	0.549637	0.533417	0.524237	0.47203	0.525888	0.156174	0.137754	0.156937	0.442509	0.469575	0.531021	0.559196
0.121642	0.0833042	0.0874959	0.0844991	0.0823363	0.102944	0.122869	0.153641	0.198847	0.214906	0.222435	0.223343	0.212066	0.208981	0.212784	0.226252	0.220848	0.23891	0.578372	0.723646	0.676174	0.650622	0.626521	0.619026	0.602791	0.587102	0.619448	0.650273	0.250054	0.18989	0.212893	0.20239	0.430959	0.544926	0.497633	0.519943	0.513596	0.503091	0.476746	0.426713	0.456479	0.484739	0.11035	0.092157	0.132376	0.0966081	0.253301	0.461455	0.498137	0.524205
0.142924	0.0931025	0.0961055	0.098695	0.0995435	0.121852	0.148339	0.157587	0.18592	0.198674	0.20406	0.218768	0.216467	0.216872	0.214253	0.203022	0.21289	0.191095	0.157485	0.264111	0.511127	0.591098	0.634827	0.624272	0.607065	0.504165	0.548595	0.249932	0.172651	0.205929	0.215635	0.148909	0.20885	0.454467	0.504835	0.525164	0.5051	0.49575	0.470582	0.444391	0.391897	0.269431	0.185934	0.176644	0.192421	0.155174	0.190621	0.290202	0.457009	0.474306
1	0.093117	0.100806	0.115234	0.113744	0.13235	0.143201	0.144722	0.147963	0.123286	0.137958	0.162445	0.161351	0.153532	0.129568	0.123475	0.117726	0.127589	0.0765329	0.0534016	0.14513	0.346922	0.377349	0.475518	0.344005	0.297743	0.187771	0.139652	0.155526	0.217294	0.217939	0.167445	0.159436	0.209487	0.2703	0.472179	0.496997	0.497964	0.493027	0.358356	0.253456	0.195683	0.269723	0.247085	0.243697	0.242201	0.175127	0.191499	0.257485	0.335795
1	0.0940272	0.100268	0.122989	0.127489	0.127075	0.130264	0.134336	0.129429	0.106009	0.101072	0.111947	0.106857	0.0977477	0.0790169	0.0850539	0.0774235	0.114251	0.0966264	0.0910223	0.120275	0.16142	0.170258	0.158182	0.155252	0.149386	0.129682	0.132235	0.156435	0.193055	0.174872	0.1631	0.15931	0.137454	0.16365	0.177612	0.176694	0.16834	0.167848	0.177866	0.168343	0.183932	0.218516	0.196974	0.200856	0.185515	0.16154	0.139031	0.151303	0.204902
1	0.0912943	0.10731	0.11982	0.1317	0.124153	0.112451	0.126499	0.124317	0.120042	0.112916	0.109634	0.131503	0.143646	0.133306	0.135778	0.164778	0.180154	0.171797	0.158921	0.129803	0.123162	0.11528	0.106657	0.108571	0.101888	0.0933151	0.114523	0.144107	0.172557	0.175364	0.149683	0.134126	0.1349	0.137811	0.137054	0.143998	0.143482	0.141857	0.146635	0.162113	0.184009	0.184296	0.189817	0.197732	0.181036	0.160673	0.155537	0.14941	0.147777
1	0.101786	0.108351	0.113476	0.133041	0.132743	0.111499	0.0966641	0.102151	0.107348	0.124015	0.144806	0.159526	0.18992	0.193001	0.187071	0.195532	0.192535	0.178975	0.156201	0.129852	0.115852	0.124627	0.121972	0.119595	0.120943	0.121791	0.133708	0.156613	0.170576	0.1715	0.162279	0.145896	0.132006	0.1251	0.128877	0.134094	0.13588	0.137374	0.137985	0.15777	0.165657	0.16675	0.178061	0.1945	0.200074	0.192701	0.177981	0.173637	0.169522
1	0.097528	0.104761	0.0976686	0.129948	0.131366	0.128583	0.122248	0.12188	0.13475	0.160573	0.174844	0.17505	0.184017	0.186875	0.191036	0.186013	0.174692	0.179224	0.176244	0.163327	0.14964	0.141868	0.138788	0.147325	0.166022	0.172526	0.177138	0.176606	0.185417	0.187342	0.189905	0.188276	0.165157	0.153668	0.154325	0.154559	0.146507	0.135494	0.138779	0.148761	0.148652	0.14991	0.154825	0.171378	0.187204	0.183407	0.159873	0.150839	0.15783
1	0.0730459	0.0929635	0.104054	0.122318	0.122149	0.138308	0.154998	0.145371	0.151731	0.176042	0.18718	0.191251	0.198335	0.196539	0.199214	0.200239	0.210976	0.210687	0.210073	0.194064	0.168044	0.144821	0.134992	0.149396	0.169793	0.183366	0.185668	0.187609	0.200226	0.202264	0.202763	0.204364	0.196214	0.187258	0.182611	0.174586	0.158103	0.151157	0.156253	0.159515	0.15721	0.159687	0.147851	0.146214	0.164185	0.161138	0.152912	0.155563	0.158042
1	0.0757723	0.0880237	0.108057	0.119024	0.109253	0.123225	0.13436	0.136398	0.14578	0.153094	0.162462	0.166224	0.163144	0.166867	0.168432	0.16895	0.160914	0.149863	0.154552	0.156937	0.142357	0.145163	0.145976	0.153872	0.162416	0.15969	0.153053	0.168654	0.18608	0.190895	0.198117	0.198364	0.202307	0.199701	0.192365	0.186949	0.182298	0.177003	0.173523	0.172496	0.177714	0.177711	0.168633	0.159794	0.162622	0.160214	0.164822	0.170435	0.166793
1	0.0778506	0.0825742	0.10434	0.11156	0.0953622	0.111307	0.116034	0.118243	0.126453	0.117308	0.113412	0.109099	0.102246	0.10574	0.115663	0.118882	0.118718	0.110026	0.118251	0.125935	0.134678	0.158643	0.161134	0.154866	0.158292	0.156988	0.14741	0.148342	0.152548	0.154274	0.160613	0.162483	0.166336	0.16648	0.165295	0.170238	0.178148	0.179197	0.174174	0.165352	0.172491	0.176299	0.175557	0.177572	0.180153	0.176313	0.172013	0.170392	0.167186
1	0.0602137	0.0662924	0.0855534	0.0984841	0.0858135	0.101681	0.114616	0.116301	0.111771	0.109033	0.106232	0.103901	0.10472	0.111332	0.111424	0.116465	0.13123	0.131142	0.142554	0.161064	0.168268	0.168221	0.151973	0.155305	0.160316	0.16204	0.155239	0.148662	0.14871	0.146593	0.154302	0.162341	0.167186	0.172351	0.177596	0.181691	0.177568	0.173791	0.173717	0.170834	0.171779	0.174197	0.179297	0.184034	0.185415	0.179464	0.173884	0.170516	0.161329
1	0.0527805	0.0554424	0.0615267	0.0682397	0.0465907	0.0744333	0.104178	0.119918	0.130199	0.141654	0.147752	0.148436	0.154576	0.150687	0.138232	0.133007	0.142708	0.146075	0.155165	0.159487	0.155418	0.152993	0.143636	0.155913	0.16834	0.172226	0.176697	0.180736	0.17715	0.173855	0.17626	0.177446	0.178162	0.17809	0.176907	0.179262	0.170935	0.158173	0.156785	0.153742	0.148416	0.153471	0.160286	0.161325	0.156714	0.155284	0.161131	0.162327	0.155424
1	1	0.0722241	0.0769379	0.0879566	0.0655661	0.0667114	0.0715488	0.0899326	0.109806	0.127731	0.141562	0.14941	0.157307	0.157925	0.154727	0.14763	0.145014	0.138085	0.130576	0.12469	0.127293	0.133077	0.138094	0.143884	0.151658	0.159813	0.166125	0.169342	0.169583	0.172176	0.176801	0.181454	0.182831	0.17347	0.165556	0.162433	0.166793	0.164134	0.165359	0.16452	0.16656	0.170254	0.168169	0.16098	0.156771	0.157907	0.158036	0.157371	0.154349
1	1	0.0477779	0.0536909	0.106381	0.090229	0.0722411	0.0629603	0.0782547	0.0990975	0.105739	0.10813	0.117606	0.129419	0.133492	0.13538	0.132548	0.129069	0.118469	0.116045	0.12061	0.125433	0.131453	0.141438	0.144383	0.146728	0.152481	0.164882	0.174149	0.175239	0.174025	0.1758	0.178784	0.181099	0.175388	0.170936	0.176636	0.181828	0.178898	0.176141	0.179056	0.176452	0.166973	0.15066	0.142538	0.138863	0.140649	0.136796	0.14349	0.145734
1	1	0.0765775	0.0341059	0.100338	0.158194	0.155524	0.142552	0.135929	0.138541	0.153105	0.127162	0.1376	0.144606	0.137906	0.108766	0.0908263	0.086578	0.0799841	0.0793078	0.200616	0.210233	0.208262	0.21947	0.211814	0.129517	0.136662	0.184943	0.220568	0.217406	0.197277	0.165248	0.148627	0.163764	0.175615	0.27799	0.265361	0.197109	1	1	1	1	1	1	1	1	1	1	1	1
1	1	1	1	1	1	1	1	1	1	1	1	1	1	1	1	1	1	1	1	1	1	1	1	1	1	1	1	1	1	1	1	1	1	1	1	1	1	1	1	1	1	1	1	1	1	1	1	1	1
1	1	1	1	1	1	1	1	1	1	1	1	1	1	1	1	1	1	1	1	1	1	1	1	1	1	1	1	1	1	1	1	1	1	1	1	1	1	1	1	1	1	1	1	1	1	1	1	1	1
1	1	1	1	1	1	1	1	1	1	1	1	1	1	1	1	1	1	1	1	1	1	1	1	1	1	1	1	1	1	1	1	1	1	1	1	1	1	1	1	1	1	1	1	1	1	1	1	1	1
1	1	1	1	1	1	1	1	1	1	1	1	1	1	1	1	1	1	1	1	1	1	1	1	1	1	1	1	1	1	1	1	1	1	1	1	1	1	1	1	1	1	1	1	1	1	1	1	1	1
1	1	1	1	1	1	1	1	1	1	1	1	1	1	1	1	1	1	1	1	1	1	1	1	1	1	1	1	1	1	1	1	1	1	1	1	1	1	1	1	1	1	1	1	1	1	1	1	1	1
1	1	1	1	1	1	1	1	1	1	1	1	1	1	1	1	1	1	1	1	1	1	1	1	1	1	1	1	1	1	1	1	1	1	1	1	1	1	1	1	1	1	1	1	1	1	1	1	1	1
1	1	1	1	1	1	1	1	1	1	1	1	1	1	1	1	1	1	1	1	1	1	1	1	1	1	1	1	1	1	1	1	1	1	1	1	1	1	1	1	1	1	1	1	1	1	1	1	1	1
1	1	1	1	1	1	1	1	1	1	1	1	1	1	1	1	1	1	1	1	1	1	1	1	1	1	1	1	1	1	1	1	1	1	1	1	1	1	1	1	1	1	1	1	1	1	1	1	1	1
1	1	1	1	1	1	1	1	1	1	1	1	1	1	1	1	1	1	1	1	1	1	1	1	1	1	1	1	1	1	1	1	1	1	1	1	1	1	1	1	1	1	1	1	1	1	1	1	1	1
1	1	1	1	1	1	1	1	1	1	1	1	1	1	1	1	1	1	1	1	1	1	1	1	1	1	1	1	1	1	1	1	1	1	1	1	1	1	1	1	1	1	1	1	1	1	1	1	1	1
1	1	1	1	1	1	1	1	1	1	1	1	1	1	1	1	1	1	1	1	1	1	1	1	1	1	1	1	1	1	1	1	1	1	1	1	1	1	1	1	1	1	1	1	1	1	1	1	1	1
1	1	1	1	1	1	1	1	1	1	1	1	1	1	1	1	1	1	1	1	1	1	1	1	1	1	1	1	1	1	1	1	1	1	1	1	1	1	1	1	1	1	1	1	1	1	1	1	1	1
slice9
1	1	1	1	1	1	1	1	1	1	1	1	1	1	1	1	1	1	1	1	1	1	1	1	1	1	1	1	1	1	1	1	1	1	1	1	1	1	1	1	1	1	1	1	1	1	1	1	1	1
1	1	1	1	1	1	1	1	1	1	1	1	1	1	1	1	1	1	1	1	1	1	1	1	1	1	1	1	1	1	1	1	1	1	1	1	1	1	1	1	1	1	1	1	1	1	1	1	1	1
1	1	1	1	1	1	1	1	1	1	1	1	1	1	1	1	1	1	1	1	1	1	1	1	1	1	1	1	1	1	1	1	1	1	1	1	1	1	1	1	1	1	1	1	1	1	1	1	1	1
1	1	1	1	1	1	1	1	1	1	1	1	1	1	1	1	1	1	1	1	1	1	1	1	1	1	1	1	1	1	1	1	1	1	1	1	1	1	1	1	1	1	1	1	1	1	1	1	1	1
1	1	1	1	1	1	1	1	1	1	1	1	1	1	1	1	1	1	1	1	1	1	1	1	1	1	1	1	1	1	1	1	1	1	1	1	1	1	1	1	1	1	1	1	1	1	1	1	1	1
1	1	1	1	1	1	1	1	1	1	1	1	1	1	1	1	1	1	1	1	1	1	1	1	1	1	1	1	1	1	1	1	1	1	1	1	1	1	1	1	1	1	1	1	1	1	1	1	1	1
1	1	1	1	1	1	1	1	1	1	1	1	1	1	1	1	1	1	1	1	1	1	1	1	1	1	1	1	1	1	1	1	1	1	1	1	1	1	1	1	1	1	1	1	1	1	1	1	1	1
1	1	1	1	1	1	1	1	1	1	1	1	1	1	1	1	1	1	1	1	1	1	1	1	1	1	1	1	1	1	1	1	1	1	1	1	1	1	1	1	1	1	1	1	1	1	1	1	1	1
1	1	1	1	1	1	1	1	1	1	1	1	1	1	1	1	1	1	1	1	1	1	1	1	1	1	1	1	1	1	1	1	1	1	1	1	1	1	1	1	1	1	1	1	1	1	1	1	1	1
1	1	1	1	1	1	1	1	1	1	1	1	1	1	1	1	1	1	1	1	1	1	1	1	1	1	1	1	1	1	1	1	1	1	1	1	1	1	1	1	1	1	1	1	1	1	1	1	1	1
1	1	1	1	1	1	1	1	1	1	1	1	1	1	1	1	1	1	1	1	1	1	1	1	1	1	1	1	1	1	1	1	1	1	1	1	1	1	1	1	1	1	1	1	1	1	1	1	1	1
1	1	1	1	1	1	1	1	1	1	1	1	1	1	1	1	1	1	1	1	1	1	1	1	1	1	1	1	1	1	1	1	1	1	1	1	1	1	1	1	1	1	1	1	1	1	1	1	1	1
1	1	1	1	1	1	1	1	1	1	1	1	1	1	1	1	1	1	1	1	1	1	1	1	1	1	1	1	1	1	1	1	1	1	1	1	1	1	1	1	1	1	1	1	1	1	1	1	1	1
1	1	1	1	1	1	1	1	1	1	1	1	1	1	1	1	1	1	1	1	1	1	1	1	1	1	1	1	1	1	1	1	1	1	1	1	1	1	1	1	1	1	1	1	1	1	1	1	1	1
1	1	1	1	1	1	1	1	1	1	1	1	1	1	1	1	1	1	1	1	1	1	1	1	1	1	1	1	1	1	1	1	1	1	1	1	1	1	1	1	1	1	1	1	1	1	1	1	1	1
1	1	1	1	1	1	1	1	1	1	1	1	1	1	1	1	1	1	1	1	1	1	1	1	1	1	1	1	1	1	1	1	1	1	1	1	1	1	1	1	1	1	1	1	1	1	1	1	1	1
1	1	1	1	1	1	1	1	1	1	1	1	1	1	1	1	1	0.244229	0.223285	0.202839	1	1	1	0.225787	0.267066	0.271202	0.261347	0.280544	0.310321	0.301217	0.246652	0.156845	0.174108	0.266771	0.296048	0.287722	0.289125	1	1	0.246094	0.26941	0.280744	0.261758	0.24993	0.270478	0.294211	0.348299	0.370371	0.346816	0.353919
0.0346635	0.0241251	0.0101799	0.00786205	0.0489004	0.0549306	0.0570211	0.0646693	0.0624777	0.0794355	0.106986	0.124195	0.103471	0.0968305	0.0981709	0.0953414	0.0960888	0.105938	0.129039	0.148476	0.141322	0.138321	0.148886	0.15835	0.155271	0.136547	0.124251	0.128065	0.141566	0.151372	0.161009	0.157477	0.145369	0.132897	0.125273	0.112187	0.117685	0.123889	0.119799	0.121077	0.128359	0.132634	0.138987	0.147216	0.141446	0.137205	0.13394	0.126936	0.114859	0.103834
0.0627112	0.0634352	0.0614666	0.0506537	0.0718061	0.0669966	0.0798729	0.106053	0.107543	0.133058	0.102636	0.102642	0.107907	0.11599	0.114498	0.107557	0.106074	0.102936	0.10378	0.122344	0.134367	0.136337	0.135982	0.130247	0.139361	0.147077	0.14664	0.143983	0.146122	0.146724	0.140991	0.138737	0.13279	0.124977	0.127123	0.138938	0.150768	0.15125	0.141267	0.134146	0.147465	0.154317	0.147483	0.138823	0.127878	0.123643	0.183317	0.190463	0.131861	0.130892
0.10094	0.108642	0.110399	0.109248	0.125372	0.117838	0.135639	0.131462	0.105983	0.103736	0.0970582	0.104532	0.12487	0.1163	0.121028	0.137693	0.154145	0.159631	0.142863	0.132452	0.139881	0.149317	0.149796	0.15744	0.1681	0.172826	0.170175	0.162078	0.15717	0.149789	0.148669	0.143605	0.163275	0.154945	0.159409	0.168936	0.170586	0.173584	0.181515	0.180835	0.173242	0.177007	0.190157	0.201423	0.193198	0.185421	0.186223	0.186587	0.180276	0.175274
0.104393	0.0977949	0.0813597	0.0896999	0.0988013	0.104223	0.113455	0.156696	0.157316	0.152706	0.13879	0.126014	0.120968	0.113596	0.128897	0.13676	0.159751	0.155894	0.150413	0.134953	0.126968	0.147543	0.148849	0.157665	0.165882	0.169825	0.174339	0.180662	0.173656	0.167376	0.190745	0.189926	0.177528	0.179099	0.173265	0.178718	0.173631	0.172948	0.18445	0.180492	0.157293	0.148508	0.166203	0.196998	0.198922	0.177958	0.173009	0.173784	0.18875	0.206338
0.075032	0.0678066	0.0664015	0.0755607	0.0842771	0.072288	0.141066	0.16787	0.176528	0.158658	0.130267	0.108836	0.0998401	0.117484	0.123575	0.112909	0.139431	0.143526	0.144108	0.147301	0.169011	0.167657	0.160489	0.1544	0.160814	0.173941	0.168583	0.169908	0.179374	0.187203	0.203379	0.201203	0.195935	0.206858	0.195761	0.199598	0.186935	0.166544	0.162652	0.173118	0.179731	0.183611	0.177194	0.181602	0.195467	0.171492	0.189475	0.212505	0.2143	0.209667
0.0589358	0.0655798	0.0780149	0.0777573	0.112824	0.138903	0.153035	0.159926	0.153866	0.119373	0.13263	0.122718	0.103528	0.136619	0.127948	0.106402	0.141183	0.182651	0.187051	0.184507	0.169903	0.177928	0.174241	0.160799	0.168218	0.1721	0.158744	0.168855	0.180839	0.185268	0.195742	0.193964	0.198831	0.215455	0.199207	0.190655	0.188108	0.158415	0.151611	0.166888	0.175645	0.20088	0.148603	0.177938	0.188985	0.180608	0.195157	0.233269	0.230392	0.189824
0.0904306	0.0920911	0.0889992	0.0641064	0.116138	0.162294	0.132373	0.12239	0.119363	0.109615	0.135158	0.139541	0.119852	0.14561	0.134203	0.151801	0.150158	0.144578	0.158078	0.170899	0.161602	0.160181	0.173636	0.180495	0.171437	0.164031	0.1566	0.166933	0.162704	0.166513	0.200578	0.196373	0.196674	0.203719	0.182002	0.184614	0.187053	0.169228	0.169332	0.180543	0.181879	0.147004	0.14945	0.150745	0.157111	0.16269	0.158403	0.230509	0.232882	0.215508
0.0858721	0.0822738	0.0812186	0.0958596	0.14865	0.154793	0.148978	0.124624	0.109095	0.127923	0.115201	0.100677	0.116685	0.117802	0.157393	0.178701	0.175362	0.160693	0.175013	0.152512	0.148378	0.153239	0.158567	0.135288	0.112639	0.13247	0.156186	0.147158	0.135998	0.117644	0.154352	0.160446	0.154318	0.135266	0.118326	0.128419	0.168853	0.151885	0.131226	0.140877	0.158458	0.126285	0.136914	0.144253	0.15448	0.194443	0.201381	0.209649	0.221359	0.217778
0.0797176	0.105427	0.0860917	0.094483	0.174736	0.160281	0.145035	0.1186	0.103953	0.11973	0.109955	0.0812093	0.157263	0.152366	0.140104	0.180798	0.172917	0.175995	0.177582	0.129315	0.123841	0.131528	0.130888	0.150672	0.190774	0.169835	0.176065	0.164274	0.145825	0.133906	0.135727	0.143511	0.163305	0.165201	0.171535	0.175934	0.203522	0.22717	0.182165	0.205883	0.278822	0.186805	0.190495	0.220524	0.198195	0.198706	0.249748	0.234662	0.198384	0.21928
0.0771708	0.10432	0.0692175	0.0752454	0.162438	0.139897	0.101442	0.0861783	0.0911373	0.0998659	0.108365	0.121358	0.135587	0.148842	0.15017	0.150517	0.126874	0.126969	0.13811	0.115668	0.11761	0.13271	0.259705	0.349877	0.401038	0.518066	0.496898	0.551003	0.447263	0.302167	0.228415	0.147651	0.178771	0.1941	0.262571	0.304653	0.479845	0.471595	0.606721	0.621537	0.640513	0.599099	0.517499	0.455571	0.344785	0.469952	0.24218	0.248107	0.203861	0.341022
0.0644303	0.0687717	0.0835512	0.156576	0.139635	0.130064	0.108438	0.0856856	0.0864548	0.0926873	0.0831772	0.128867	0.145573	0.155651	0.145245	0.116894	0.120237	0.120595	0.132439	0.113198	0.183749	0.344181	0.440375	0.504194	0.50258	0.486514	0.451877	0.447748	0.549112	0.447136	0.260651	0.123317	0.203513	0.175822	0.143707	0.32479	0.475368	0.472448	0.4355	0.446536	0.450998	0.50528	0.525543	0.348384	0	0.334906	0.247113	0.226728	0.204385	0.282157
0.0877248	0.104248	0.0982633	0.122992	0.115318	0.0979958	0.109575	0.113837	0.104749	0.127592	0.154948	0.137792	0.136816	0.119784	0.109723	0.12071	0.122757	0.159441	0.147607	0.167629	0.374877	0.487879	0.417924	0.446898	0.494126	0.50391	0.472439	0.452625	0.442374	0.463342	0.389818	0.160873	0.10917	0.165767	0.346044	0.455085	0.438065	0.44626	0.481169	0.476482	0.483225	0.47624	0.484027	0.504674	0.432989	0.348563	0.219609	0.215683	0.238296	0.318458
0.153928	0.131889	0.0742447	0.10575	0.117808	0.0692983	0.0785779	0.106904	0.108879	0.186939	0.18144	0.137262	0.133755	0.131533	0.11277	0.125523	0.172821	0.174938	0.156956	0.321214	0.5247	0.453787	0.473005	0.514952	0.51474	0.514244	0.50715	0.507971	0.49098	0.466593	0.507125	0.366284	0.141301	0.286958	0.408957	0.446229	0.504352	0.50218	0.515802	0.521168	0.529921	0.53153	0.562241	0.51048	0.492325	0.425149	0.282715	0.212644	0.372442	0.462621
0.13366	0.0977957	0.0664053	0.118278	0.132464	0.0973721	0.0862287	0.0650463	0.0880823	0.147492	0.165573	0.167372	0.146316	0.121802	0.117812	0.14725	0.209432	0.146087	0.17437	0.409703	0.470476	0.544611	0.530403	0.525455	0.512692	0.507959	0.515963	0.507448	0.512634	0.522426	0.513657	0.477984	0.156651	0.379716	0.514533	0.525092	0.539713	0.523475	0.521316	0.513671	0.540521	0.530402	0.528598	0.551142	0.485322	0.564722	0.365241	0.259012	0.479063	0.432282
0.082543	0.065744	0.0542429	0.117099	0.0987775	0.103161	0.0965326	0.0694655	0.151614	0.155304	0.163002	0.170488	0.124065	0.123762	0.132398	0.150068	0.199879	0.16425	0.323691	0.522793	0.516092	0.548826	0.528019	0.517494	0.502932	0.510865	0.522437	0.516923	0.535933	0.554786	0.552478	0.503121	0.0655931	0.478851	0.561652	0.567099	0.55804	0.542727	0.541195	0.543398	0.545712	0.560219	0.514698	0.53791	0.518962	0.522576	0.289888	0.323434	0.423743	0.449923
0.0867273	0.0843687	0.0607263	0.1215	0.0904733	0.0914645	0.0809969	0.0704052	0.16191	0.162496	0.162699	0.154481	0.1245	0.140021	0.139735	0.144183	0.19033	0.167558	0.424913	0.550855	0.50202	0.538277	0.525046	0.502827	0.482205	0.495986	0.533824	0.538914	0.541334	0.546945	0.546429	0.549224	0.476167	0.507406	0.554527	0.543023	0.541696	0.528262	0.52527	0.529361	0.533616	0.548906	0.555495	0.551966	0.540343	0.578345	0.36847	0.246249	0.465032	0.449275
0.0872141	0.0944487	0.074217	0.126084	0.0957716	0.0952254	0.0867584	0.095598	0.172668	0.164433	0.157982	0.138598	0.130067	0.128596	0.122769	0.112782	0.162392	0.132992	0.508354	0.536205	0.508401	0.535549	0.511222	0.488626	0.488501	0.495631	0.528521	0.535101	0.525192	0.534947	0.549924	0.552253	1	0.511444	0.543345	0.535172	0.538373	0.537791	0.52881	0.525391	0.537569	0.537619	0.53929	0.53449	0.535197	0.56276	0.529008	0.407682	0.491238	0.494985
0.076529	0.0776686	0.0665804	0.118143	0.0989247	0.11355	0.0978459	0.17538	0.166403	0.153552	0.150389	0.124433	0.135943	0.129027	0.128404	0.123147	0.166101	0.195359	0.385069	0.524485	0.50202	0.521852	0.500027	0.485191	0.490525	0.53445	0.518026	0.517685	0.530097	0.539429	0.555131	0.517239	0.213814	0.510928	0.542317	0.534134	0.526675	0.516602	0.514203	0.515525	0.506354	0.505614	0.520128	0.526847	0.537245	0.552391	0.514764	0.42352	0.489952	0.481003
0.0868751	0.0791312	0.043581	0.112287	0.101466	0.111794	0.0956906	0.164677	0.158585	0.155452	0.150943	0.116577	0.110909	0.118522	0.136159	0.126826	0.163771	0.252063	1	0.476507	0.484664	0.507429	0.502285	0.538258	0.527346	0.526519	0.519424	0.532893	0.538645	0.540885	0.543728	0.504705	0.155921	0.424826	0.541291	0.542666	0.54234	0.541412	0.51648	0.507497	0.502903	0.509359	0.515765	0.527491	0.530332	0.53783	0.427181	0.365845	0.465053	0.461207
0.0952568	0.098354	0.075596	0.127594	0.0922542	0.104194	0.0893719	0.117683	0.179311	0.172115	0.139877	0.117217	0.126157	0.130739	0.143297	0.118712	0.164756	0.277679	0.480913	0.471055	0.48058	0.47509	0.480452	0.542057	0.538995	0.52304	0.519587	0.527622	0.538096	0.535378	0.539426	0.507115	0.199035	0.299627	0.487925	0.517837	0.513697	0.522084	0.520884	0.513383	0.538553	0.54556	0.511041	0.547386	0.520605	0.578857	0.240829	0.224095	0.461111	0.449524
0.0698561	0.0984696	0.0970592	0.121584	0.0887749	0.103595	0.095679	0.119826	0.182542	0.176215	0.136864	0.126237	0.143838	0.167567	0.187418	0.180537	0.199839	0.254409	0.201308	0.421427	0.453856	0.465269	0.477715	0.535646	0.533418	0.535203	0.524953	0.52225	0.536921	0.492954	0.526476	0.37823	0.200663	0.26859	0.453293	0.449726	0.488802	0.504956	0.509647	0.513624	0.523577	0.533988	0.51919	0.514783	0.507508	0.525723	0.172	0.164234	0.408345	0.402851
0.0648028	0.0884235	0.0754982	0.132106	0.105471	0.10574	0.090008	0.106772	0.174708	0.168803	0.139303	0.121502	0.129042	0.1612	0.190557	0.201249	0.204333	0.228814	0.135922	0.183868	0.455563	0.409438	0.441035	0.497488	0.497879	0.513983	0.492446	0.495212	0.4763	0.511287	0.532286	0.210211	0.189258	0.150452	0.331808	0.444858	0.436523	0.475547	0.488045	0.503244	0.498322	0.512517	0.498381	0.520101	0.537693	0.247406	0.162431	0.132555	0.230771	0.347704
0.0706559	0.0699096	0.075577	0.146716	0.117985	0.113166	0.0842299	0.0965823	0.178946	0.182301	0.155415	0.121664	0.118971	0.155186	0.19231	0.205544	0.189485	0.172219	0.130421	0.128725	0.262578	0.596491	0.425522	0.458146	0.450193	0.440126	0.403756	0.383582	0.448083	0.484399	0.244421	0.146577	0.198544	0.128058	0.181277	0.386842	0.452454	0.449709	0.455399	0.449108	0.433381	0.430317	0.470882	0.497924	0.260158	0.184619	0.174302	0.119275	0.119483	0.272006
0.0833237	0.0712964	0.0936055	0.143143	0.106065	0.119949	0.094783	0.106872	0.182894	0.182622	0.173343	0.143694	0.122834	0.154026	0.185924	0.208515	0.212065	0.164593	0.12463	0.192831	0.237202	0.519607	0.706535	0.712094	0.595076	0.550432	0.423202	0.431531	0.230564	0.196961	0.157406	0.15377	0.16717	0.161513	0.237451	0.376037	0.473761	0.809634	0.655221	0.546417	0.476684	0.41033	0.383731	0.269975	0.158795	0.164623	0.136953	0.0920986	0.128489	0.214128
0.099447	0.0827058	0.104738	0.145488	0.112521	0.114837	0.112978	0.110745	0.183623	0.171016	0.162957	0.142352	0.123136	0.164946	0.176516	0.198553	0.183371	0.122091	0.203085	0.427982	0.514088	0.554595	0.612446	0.686911	0.761267	0.856139	0.428903	0.202814	0.104869	0.122195	0.148514	0.131255	0.191613	0.313172	0.460266	0.488045	0.498356	0.579208	0.635262	0.643895	0.490777	0.348777	0.178103	0.180771	0.189573	0.145584	0.122009	0.146693	0.208213	0.321205
0.0853962	0.0763051	0.0972711	0.127395	0.110264	0.10836	0.129556	0.10701	0.173877	0.165406	0.159607	0.135912	0.132047	0.174972	0.169022	0.177768	0.119719	0.258673	0.498417	0.612472	0.588347	0.608957	0.602313	0.590262	0.619681	0.604413	0.558078	0.322691	0.0955058	0.120738	0.134883	0.154349	0.372659	0.488985	0.494307	0.517207	0.509802	0.504688	0.500349	0.467384	0.490856	0.432322	0.232555	0.132922	0.189938	0.156627	0.160854	0.315019	0.445274	0.458389
0.0900849	0.0769578	0.10195	0.120483	0.121091	0.108165	0.119305	0.0999993	0.17533	0.179344	0.170434	0.136525	0.13989	0.169763	0.160567	0.161921	0.214112	0.454789	0.605093	0.617612	0.655635	0.660928	0.663936	0.653445	0.688647	0.65932	0.609431	0.596666	0.266093	0.124114	0.139774	0.284353	0.518809	0.513993	0.546975	0.56476	0.576278	0.583395	0.568133	0.549333	0.511742	0.484734	0.397929	0.153369	0.187714	0.192872	0.295679	0.503805	0.494556	0.477459
0.108193	0.0884867	0.107928	0.129081	0.162194	0.120723	0.117513	0.092776	0.102907	0.174101	0.185831	0.143378	0.131713	0.135851	0.159228	0.159761	0.388232	0.595554	0.622072	0.670121	0.67755	0.671907	0.665732	0.660525	0.699614	0.696964	0.665858	0.607496	0.64002	0.193168	0.200359	0.519596	0.518363	0.57349	0.560877	0.563117	0.568254	0.583604	0.598134	0.563875	0.552535	0.510444	0.502183	0.273729	0.195506	0.280003	0.530455	0.508048	0.518512	0.55029
0.112959	0.110976	0.118575	0.117671	0.134145	0.104425	0.131739	0.118906	0.109752	0.184206	0.204571	0.166539	0.132584	0.134606	0.167621	0.158225	0.604192	0.641794	0.665192	0.672684	0.683679	0.670692	0.660344	0.661388	0.66054	0.697333	0.692744	0.662385	0.701117	0.333265	0.271396	0.598041	0.57166	0.60428	0.566936	0.556398	0.559167	0.561677	0.560421	0.560628	0.561966	0.544667	0.520423	0.418139	0.159906	0.377168	0.522718	0.530619	0.573252	0.56375
0.0941321	0.10697	0.105563	0.0889288	0.10815	0.101577	0.149082	0.142692	0.134977	0.192893	0.211039	0.198524	0.149066	0.141709	0.175559	0.174263	0.676761	0.663208	0.701217	0.659128	0.687709	0.672722	0.649474	0.642872	0.654461	0.653738	0.666939	0.660674	0.696516	0.570493	0.344204	0.596329	0.593378	0.596102	0.581316	0.572729	0.559994	0.552452	0.555621	0.55399	0.565065	0.558783	0.565586	0.497722	0.0574882	0.442865	0.513965	0.550747	0.558967	0.557068
0.076331	0.0912106	0.0834235	0.078103	0.115116	0.160841	0.1553	0.154221	0.124654	0.15783	0.213407	0.202814	0.19331	0.141558	0.152183	0.175765	0.7034	0.679641	0.680329	0.645344	0.673001	0.662847	0.650501	0.640504	0.639162	0.647226	0.658741	0.66749	0.731738	0.794994	0.545175	0.607069	0.600131	0.591096	0.583027	0.574287	0.564441	0.555351	0.561552	0.563902	0.579204	0.575447	0.580356	0.549644	1	0.550976	0.551452	0.560811	0.563159	0.565823
0.0661134	0.0838656	0.0773103	0.0760856	0.128421	0.121578	0.150329	0.141102	0.119902	0.110203	0.188046	0.192004	0.180637	0.133529	0.158129	0.172156	0.702086	0.679539	0.677007	0.652534	0.676401	0.668132	0.663757	0.662601	0.658751	0.654902	0.671368	0.698898	0.742924	0.863957	0.805928	0.637136	0.616851	0.602043	0.597507	0.582206	0.572385	0.58075	0.580575	0.585209	0.595098	0.591436	0.595545	0.583912	1	0.572625	0.587462	0.581804	0.575203	0.575269
0.0533744	0.0873048	0.0918899	0.0961624	0.133334	0.122298	0.15415	0.132922	0.117807	0.0893752	0.121145	0.158367	0.168744	0.182426	0.206174	0.186377	0.65567	0.662231	0.671449	0.663062	0.673567	0.694503	0.684058	0.691532	0.68896	0.685227	0.698667	0.701363	0.716525	0.734266	0.471593	0.629347	0.612733	0.612249	0.602071	0.591611	0.591473	0.5959	0.591207	0.598706	0.613277	0.609453	0.597256	0.571456	0.159243	0.569099	0.602885	0.590895	0.584055	0.578702
0.0542047	0.088497	0.0979592	0.115203	0.13251	0.12718	0.100809	0.131314	0.122296	0.103064	0.0820978	0.115859	0.155913	0.168618	0.187421	0.184999	0.538457	0.710569	0.66958	0.678164	0.683675	0.705925	0.703463	0.719544	0.715809	0.705427	0.71761	0.701921	0.694179	0.566203	0.316038	0.637257	0.582444	0.592609	0.578676	0.584782	0.603697	0.598722	0.603212	0.608032	0.617272	0.605859	0.584299	0.608806	0.274185	0.521743	0.590358	0.577998	0.58111	0.555979
0.0654308	0.0943092	0.103083	0.115637	0.119398	0.114148	0.0890832	0.130139	0.131069	0.133785	0.127195	0.1327	0.137478	0.159539	0.187541	0.172884	0.242691	0.749641	0.675025	0.699827	0.705605	0.712947	0.705598	0.706924	0.71526	0.710897	0.714504	0.672871	0.68269	0.356971	0.265245	0.529342	0.556638	0.589633	0.582051	0.582935	0.580313	0.575814	0.584371	0.586231	0.596929	0.555551	0.58954	0.48272	0.212891	0.432131	0.535872	0.552888	0.558826	0.547032
0.0793117	0.112747	0.116444	0.103974	0.0963466	0.105847	0.0857479	0.118211	0.161298	0.166394	0.167605	0.173832	0.176103	0.176733	0.188022	0.183356	0.163303	0.542941	0.770054	0.696665	0.731203	0.724192	0.705426	0.693708	0.679739	0.693657	0.663954	0.664751	0.599663	0.25608	0.229347	0.412793	0.58245	0.553753	0.565356	0.570551	0.566149	0.56415	0.562479	0.540145	0.507083	0.475566	0.523072	0.139027	0.119251	0.170677	0.441452	0.472145	0.514828	0.538898
0.117515	0.120804	0.118975	0.0963699	0.0930564	0.131104	0.131814	0.133364	0.17426	0.192911	0.197259	0.19879	0.189905	0.212242	0.201285	0.202777	0.207808	0.238985	0.614974	0.719038	0.684876	0.667631	0.629279	0.62659	0.623054	0.612266	0.630549	0.647768	0.303206	0.233938	0.229539	0.225008	0.526571	0.578715	0.506415	0.527524	0.526501	0.526706	0.512278	0.482851	0.460923	0.550961	0.261103	0.0861666	0.124581	0.109327	0.306237	0.500441	0.487341	0.513671
1	0.0968374	0.106842	0.0951264	0.102383	0.135331	0.143858	0.148144	0.169363	0.196075	0.203371	0.198529	0.193599	0.183678	0.168943	0.226582	0.21024	0.172551	0.222927	0.405224	0.551925	0.585092	0.588967	0.53596	0.554197	0.532637	0.522997	0.272078	0.187634	0.211605	0.202762	0.156145	0.212549	0.439128	0.553429	0.556	0.51718	0.500568	0.490262	0.519298	0.486042	0.314335	0.209219	0.166445	0.188662	0.16381	0.234023	0.390782	0.50749	0.482733
1	0.0907243	0.0970801	0.109767	0.104619	0.111682	0.120124	0.123241	0.142067	0.142907	0.150511	0.159375	0.148589	0.145204	0.135678	0.124065	0.178992	0.1451	0.11679	0.0930068	0.119295	0.276695	0.426784	0.444001	0.42344	0.282053	0.165042	0.120602	0.161179	0.2223	0.226316	0.19333	0.153359	0.173376	0.340692	0.492416	0.503068	0.427561	0.396731	0.457808	0.279945	0.214014	0.238663	0.242476	0.253458	0.242626	0.223744	0.249676	0.30416	0.387165
1	0.0931269	0.0898639	0.125559	0.109066	0.0992883	0.107601	0.106701	0.125054	0.131256	0.114115	0.114672	0.10744	0.110923	0.122359	0.111954	0.167663	0.149855	0.109035	0.0749572	0.0800672	0.16878	0.193329	0.16202	0.151396	0.131026	0.110967	0.146995	0.185703	0.232916	0.200854	0.188621	0.167516	0.129427	0.172011	0.1556	0.163509	0.174672	0.177817	0.162907	0.147788	0.176492	0.206431	0.208887	0.195266	0.177943	0.166619	0.124244	0.130584	0.229111
1	0.0990426	0.0967563	0.11803	0.112596	0.111102	0.106748	0.111941	0.121997	0.122809	0.129526	0.127469	0.130544	0.14393	0.15789	0.174386	0.204816	0.199508	0.178485	0.155883	0.1577	0.165283	0.149221	0.126033	0.125418	0.13379	0.126486	0.143748	0.188039	0.193064	0.187735	0.166015	0.155494	0.159866	0.158443	0.139652	0.123834	0.13488	0.142965	0.147188	0.136142	0.152208	0.172793	0.180981	0.18546	0.176097	0.153753	0.13566	0.152975	0.159291
1	0.0908283	0.0981722	0.0996895	0.109724	0.124321	0.118101	0.103276	0.0982636	0.0838514	0.110903	0.149753	0.157399	0.168177	0.176459	0.186608	0.208441	0.207326	0.200734	0.188925	0.16644	0.153846	0.158675	0.151731	0.144029	0.145889	0.147183	0.161814	0.178879	0.184404	0.176395	0.17269	0.167421	0.166763	0.162283	0.150183	0.145943	0.146356	0.145425	0.155325	0.156283	0.150922	0.160535	0.17106	0.185368	0.18522	0.192554	0.179774	0.168645	0.172316
1	0.0882857	0.102579	0.0929459	0.100925	0.135629	0.133956	0.126473	0.109084	0.103102	0.12492	0.154172	0.164683	0.172962	0.171779	0.179323	0.183308	0.187768	0.188715	0.182118	0.177553	0.172915	0.176632	0.172544	0.176246	0.184335	0.191737	0.193145	0.194071	0.19213	0.178823	0.174384	0.183538	0.169878	0.166592	0.166153	0.15925	0.153486	0.147881	0.155789	0.170538	0.169216	0.17186	0.168079	0.177157	0.182532	0.182986	0.182396	0.165668	0.15488
1	0.0862637	0.0995611	0.102139	0.110335	0.132764	0.150716	0.143345	0.134443	0.126635	0.147193	0.160723	0.186118	0.208265	0.204327	0.203881	0.196778	0.205937	0.207959	0.216309	0.207228	0.180583	0.159599	0.153539	0.166223	0.175365	0.195199	0.199761	0.200964	0.202089	0.197559	0.185006	0.190552	0.18941	0.181015	0.176864	0.174269	0.172884	0.176705	0.179622	0.180101	0.185051	0.184939	0.177744	0.173671	0.178878	0.179704	0.17686	0.163814	0.159711
1	0.0777282	0.098962	0.114874	0.127783	0.126537	0.137162	0.13477	0.133205	0.139356	0.13981	0.143459	0.154235	0.175856	0.179508	0.179596	0.175906	0.166106	0.160093	0.161334	0.158683	0.148164	0.152889	0.156658	0.163537	0.164473	0.165893	0.168018	0.17288	0.181179	0.193393	0.186688	0.187595	0.192775	0.192962	0.191735	0.189969	0.193348	0.201669	0.200193	0.194455	0.198838	0.202716	0.20828	0.200787	0.203932	0.202594	0.193474	0.187146	0.187638
1	0.067041	0.097099	0.120312	0.141032	0.117515	0.120106	0.131717	0.119783	0.119801	0.121151	0.109264	0.0946384	0.0963678	0.107038	0.116085	0.12287	0.121154	0.112054	0.110121	0.120565	0.132679	0.152559	0.164592	0.161034	0.160524	0.162451	0.166156	0.165578	0.167974	0.167898	0.166091	0.163952	0.160263	0.165845	0.17179	0.175338	0.181571	0.161039	0.16108	0.16318	0.164549	0.169343	0.178128	0.183106	0.189241	0.193091	0.188421	0.181978	0.181197
1	0.0432062	0.0949489	0.114819	0.139873	0.12305	0.127401	0.137275	0.128714	0.121508	0.122402	0.116057	0.101692	0.0893192	0.0886181	0.0891215	0.101777	0.117403	0.115686	0.122463	0.13661	0.150408	0.153891	0.152604	0.146032	0.156788	0.159118	0.160231	0.163726	0.163328	0.162066	0.163947	0.167685	0.171323	0.18215	0.18601	0.186875	0.186972	0.183061	0.185122	0.186821	0.181959	0.183689	0.186261	0.184712	0.186121	0.18068	0.176033	0.174884	0.172845
1	0.0420498	0.101798	0.0949556	0.102625	0.0999382	0.0999685	0.125602	0.136751	0.128316	0.136559	0.151144	0.14105	0.126643	0.115497	0.118049	0.125402	0.132013	0.133009	0.138798	0.139097	0.143071	0.151996	0.143323	0.13996	0.14813	0.146177	0.15593	0.167079	0.17308	0.179619	0.180842	0.190436	0.1957	0.198867	0.19023	0.185503	0.184986	0.189036	0.185284	0.175919	0.172467	0.168209	0.167613	0.165847	0.158377	0.155489	0.155956	0.153482	0.14553
1	1	0.0873994	0.109677	0.0980958	0.0788633	0.0827434	0.0812674	0.0969675	0.107087	0.121386	0.145184	0.153318	0.153821	0.152582	0.158146	0.157292	0.148637	0.138667	0.132105	0.128619	0.132384	0.139561	0.142189	0.146221	0.149331	0.150577	0.151349	0.151729	0.153521	0.152895	0.162259	0.174788	0.179038	0.177934	0.171627	0.166669	0.122003	0.126864	0.127571	0.128186	0.13669	0.173946	0.166592	0.155437	0.15238	0.151912	0.142024	0.142826	0.142756
1	1	0.077237	0.0934376	0.105352	0.0980681	0.0831535	0.0775999	0.0937919	0.113792	0.126583	0.13357	0.143111	0.147589	0.144592	0.142022	0.143838	0.149732	0.14436	0.143342	0.144996	0.140765	0.136654	0.135308	0.13991	0.145216	0.152513	0.160099	0.168204	0.171654	0.162259	0.14881	0.132877	0.125982	0.121988	0.126113	0.128151	0.129972	0.138237	0.136746	0.134729	0.133401	0.128602	0.130102	0.130618	0.131652	0.119798	0.105031	0.124071	0.14337
1	1	1	0.157043	0.167142	0.191304	0.205658	0.190775	0.149437	0.136834	0.142239	0.128486	0.115741	0.132775	0.125958	0.242193	0.114702	0.147547	0.157938	0.171419	0.170934	0.147383	0.109529	0.230738	0.244221	0.25927	0.273833	0.266146	0.231565	0.242568	0.264289	0.260243	0.244925	0.263115	0.296909	0.308342	0.290366	0.269053	1	1	1	1	1	1	1	1	1	1	1	1
1	1	1	1	1	1	1	1	1	1	1	1	1	1	1	1	1	1	1	1	1	1	1	1	1	1	1	1	1	1	1	1	1	1	1	1	1	1	1	1	1	1	1	1	1	1	1	1	1	1
1	1	1	1	1	1	1	1	1	1	1	1	1	1	1	1	1	1	1	1	1	1	1	1	1	1	1	1	1	1	1	1	1	1	1	1	1	1	1	1	1	1	1	1	1	1	1	1	1	1
1	1	1	1	1	1	1	1	1	1	1	1	1	1	1	1	1	1	1	1	1	1	1	1	1	1	1	1	1	1	1	1	1	1	1	1	1	1	1	1	1	1	1	1	1	1	1	1	1	1
1	1	1	1	1	1	1	1	1	1	1	1	1	1	1	1	1	1	1	1	1	1	1	1	1	1	1	1	1	1	1	1	1	1	1	1	1	1	1	1	1	1	1	1	1	1	1	1	1	1
1	1	1	1	1	1	1	1	1	1	1	1	1	1	1	1	1	1	1	1	1	1	1	1	1	1	1	1	1	1	1	1	1	1	1	1	1	1	1	1	1	1	1	1	1	1	1	1	1	1
1	1	1	1	1	1	1	1	1	1	1	1	1	1	1	1	1	1	1	1	1	1	1	1	1	1	1	1	1	1	1	1	1	1	1	1	1	1	1	1	1	1	1	1	1	1	1	1	1	1
1	1	1	1	1	1	1	1	1	1	1	1	1	1	1	1	1	1	1	1	1	1	1	1	1	1	1	1	1	1	1	1	1	1	1	1	1	1	1	1	1	1	1	1	1	1	1	1	1	1
1	1	1	1	1	1	1	1	1	1	1	1	1	1	1	1	1	1	1	1	1	1	1	1	1	1	1	1	1	1	1	1	1	1	1	1	1	1	1	1	1	1	1	1	1	1	1	1	1	1
1	1	1	1	1	1	1	1	1	1	1	1	1	1	1	1	1	1	1	1	1	1	1	1	1	1	1	1	1	1	1	1	1	1	1	1	1	1	1	1	1	1	1	1	1	1	1	1	1	1
1	1	1	1	1	1	1	1	1	1	1	1	1	1	1	1	1	1	1	1	1	1	1	1	1	1	1	1	1	1	1	1	1	1	1	1	1	1	1	1	1	1	1	1	1	1	1	1	1	1
1	1	1	1	1	1	1	1	1	1	1	1	1	1	1	1	1	1	1	1	1	1	1	1	1	1	1	1	1	1	1	1	1	1	1	1	1	1	1	1	1	1	1	1	1	1	1	1	1	1
1	1	1	1	1	1	1	1	1	1	1	1	1	1	1	1	1	1	1	1	1	1	1	1	1	1	1	1	1	1	1	1	1	1	1	1	1	1	1	1	1	1	1	1	1	1	1	1	1	1
slice10
1	1	1	1	1	1	1	1	1	1	1	1	1	1	1	1	1	1	1	1	1	1	1	1	1	1	1	1	1	1	1	1	1	1	1	1	1	1	1	1	1	1	1	1	1	1	1	1	1	1
1	1	1	1	1	1	1	1	1	1	1	1	1	1	1	1	1	1	1	1	1	1	1	1	1	1	1	1	1	1	1	1	1	1	1	1	1	1	1	1	1	1	1	1	1	1	1	1	1	1
1	1	1	1	1	1	1	1	1	1	1	1	1	1	1	1	1	1	1	1	1	1	1	1	1	1	1	1	1	1	1	1	1	1	1	1	1	1	1	1	1	1	1	1	1	1	1	1	1	1
1	1	1	1	1	1	1	1	1	1	1	1	1	1	1	1	1	1	1	1	1	1	1	1	1	1	1	1	1	1	1	1	1	1	1	1	1	1	1	1	1	1	1	1	1	1	1	1	1	1
1	1	1	1	1	1	1	1	1	1	1	1	1	1	1	1	1	1	1	1	1	1	1	1	1	1	1	1	1	1	1	1	1	1	1	1	1	1	1	1	1	1	1	1	1	1	1	1	1	1
1	1	1	1	1	1	1	1	1	1	1	1	1	1	1	1	1	1	1	1	1	1	1	1	1	1	1	1	1	1	1	1	1	1	1	1	1	1	1	1	1	1	1	1	1	1	1	1	1	1
1	1	1	1	1	1	1	1	1	1	1	1	1	1	1	1	1	1	1	1	1	1	1	1	1	1	1	1	1	1	1	1	1	1	1	1	1	1	1	1	1	1	1	1	1	1	1	1	1	1
1	1	1	1	1	1	1	1	1	1	1	1	1	1	1	1	1	1	1	1	1	1	1	1	1	1	1	1	1	1	1	1	1	1	1	1	1	1	1	1	1	1	1	1	1	1	1	1	1	1
1	1	1	1	1	1	1	1	1	1	1	1	1	1	1	1	1	1	1	1	1	1	1	1	1	1	1	1	1	1	1	1	1	1	1	1	1	1	1	1	1	1	1	1	1	1	1	1	1	1
1	1	1	1	1	1	1	1	1	1	1	1	1	1	1	1	1	1	1	1	1	1	1	1	1	1	1	1	1	1	1	1	1	1	1	1	1	1	1	1	1	1	1	1	1	1	1	1	1	1
1	1	1	1	1	1	1	1	1	1	1	1	1	1	1	1	1	1	1	1	1	1	1	1	1	1	1	1	1	1	1	1	1	1	1	1	1	1	1	1	1	1	1	1	1	1	1	1	1	1
1	1	1	1	1	1	1	1	1	1	1	1	1	1	1	1	1	1	1	1	1	1	1	1	1	1	1	1	1	1	1	1	1	1	1	1	1	1	1	1	1	1	1	1	1	1	1	1	1	1
1	1	1	1	1	1	1	1	1	1	1	1	1	1	1	1	1	1	1	1	1	1	1	1	1	1	1	1	1	1	1	1	1	1	1	1	1	1	1	1	1	1	1	1	1	1	1	1	1	1
1	1	1	1	1	1	1	1	1	1	1	1	1	1	1	1	1	1	1	1	1	1	1	1	1	1	1	1	1	1	1	1	1	1	1	1	1	1	1	1	1	1	1	1	1	1	1	1	1	1
1	1	1	1	1	1	1	1	1	1	1	1	1	1	1	1	1	1	1	1	1	1	1	1	1	1	1	1	1	1	1	1	1	1	1	1	1	1	1	1	1	1	1	1	1	1	1	1	1	1
1	1	1	1	1	1	1	1	1	1	1	1	1	1	1	1	1	1	1	1	1	1	1	1	1	1	1	1	1	1	1	1	1	1	1	1	1	1	1	1	1	1	1	1	1	1	1	1	1	1
1	1	1	1	1	1	1	1	1	1	1	1	1	1	0.30362	0.26299	0.222967	0.212259	0.208078	0.208376	0.21582	1	1	0.225357	0.239388	0.245756	0.282152	0.312632	0.295621	0.241622	0.235727	0.28599	0.271804	0.233082	0.217195	0.28994	0.30517	0.286831	0.228511	0.202784	0.251048	0.276478	0.265577	0.234627	0.237182	0.274264	0.318705	0.324299	0.312005	0.324465
0.0755895	0.068765	0.0965407	0.0825871	0.0819085	0.0794816	0.0968936	0.0828056	0.0728843	0.0924407	0.121157	0.135908	0.140688	0.138811	0.134012	0.123813	0.149486	0.160708	0.16576	0.152091	0.136233	0.140171	0.145009	0.131677	0.117076	0.118881	0.130542	0.145653	0.161961	0.164303	0.171067	0.171653	0.150264	0.123125	0.116669	0.125661	0.138294	0.139019	0.135164	0.136007	0.129097	0.120021	0.1118	0.10825	0.117289	0.131526	0.130102	0.118901	0.110147	0.115496
0.0884979	0.0876437	0.118136	0.0941667	0.0866919	0.0951922	0.0940523	0.0893576	0.108347	0.135238	0.134127	0.119577	0.106477	0.106607	0.100567	0.10882	0.109722	0.139547	0.141603	0.144091	0.139761	0.13882	0.137518	0.130944	0.134262	0.146415	0.155867	0.151841	0.15205	0.151801	0.155196	0.148743	0.133058	0.124863	0.136569	0.142455	0.152914	0.140314	0.13744	0.144213	0.151414	0.155611	0.146867	0.135753	0.131386	0.136571	0.138185	0.141259	0.140668	0.139419
0.0842758	0.0941886	0.152271	0.104587	0.109472	0.125314	0.135667	0.142439	0.14446	0.141789	0.128306	0.121918	0.122209	0.154049	0.121572	0.121509	0.127018	0.145976	0.149769	0.152031	0.151807	0.149722	0.147257	0.146759	0.15137	0.161372	0.163218	0.1549	0.144953	0.140682	0.147807	0.146159	0.140445	0.13113	0.140214	0.151102	0.148366	0.14573	0.14093	0.17234	0.17336	0.175638	0.148092	0.151758	0.13986	0.139156	0.145605	0.152534	0.151034	0.146421
0.102785	0.110432	0.104285	0.0956137	0.1048	0.119182	0.133106	0.129038	0.118219	0.12853	0.122934	0.172085	0.160291	0.145589	0.142166	0.143694	0.148417	0.139505	0.137214	0.142053	0.140268	0.145117	0.147572	0.145517	0.141586	0.139477	0.144578	0.157172	0.152644	0.140202	0.164217	0.16168	0.171913	0.171442	0.169463	0.17979	0.177145	0.179909	0.18582	0.182433	0.174734	0.152263	0.16509	0.182754	0.17934	0.173405	0.165076	0.175013	0.182582	0.180906
0.119835	0.114629	0.121947	0.109821	0.0952167	0.109027	0.116129	0.113553	0.128048	0.175207	0.160795	0.15714	0.13452	0.123205	0.134963	0.143125	0.152824	0.146971	0.146351	0.150713	0.154374	0.142447	0.133918	0.157148	0.162812	0.148323	0.147258	0.169587	0.184062	0.183165	0.184405	0.181662	0.181462	0.186699	0.189534	0.192383	0.18712	0.176158	0.162146	0.163452	0.187417	0.184637	0.177711	0.185312	0.192337	0.188908	0.184291	0.194772	0.20129	0.195187
0.099226	0.0894278	0.0965622	0.0918775	0.119286	0.139221	0.145999	0.168499	0.165363	0.152618	0.157132	0.147431	0.134101	0.133925	0.120894	0.121266	0.120149	0.13257	0.136214	0.148295	0.170491	0.145573	0.140275	0.159947	0.169228	0.158023	0.149823	0.158849	0.177847	0.189111	0.183499	0.190822	0.185687	0.177255	0.187737	0.187919	0.190836	0.166303	0.144153	0.152923	0.166964	0.190577	0.199868	0.191989	0.183614	0.193716	0.19876	0.212173	0.196496	0.167832
0.110726	0.0897913	0.0727606	0.0622541	0.114072	0.143562	0.10931	0.147916	0.139596	0.120013	0.130649	0.133281	0.135417	0.139724	0.133142	0.115828	0.101911	0.137032	0.142594	0.164751	0.162688	0.136344	0.146002	0.164425	0.162187	0.163794	0.157146	0.159157	0.165941	0.171903	0.172275	0.19269	0.197322	0.195202	0.20745	0.199589	0.194946	0.177441	0.171922	0.177989	0.177843	0.150319	0.161725	0.148815	0.145224	0.168271	0.177214	0.236737	0.211	0.200211
0.112516	0.0910592	0.0851527	0.0988204	0.104517	0.139908	0.131326	0.123933	0.100441	0.120782	0.100082	0.102755	0.10961	0.115016	0.125178	0.141977	0.156839	0.175602	0.155178	0.152102	0.151921	0.146822	0.153176	0.147521	0.120736	0.121353	0.128125	0.135808	0.150149	0.155942	0.132144	0.149916	0.148535	0.152819	0.154616	0.15061	0.127596	0.104652	0.140884	0.112496	0.128983	0.145924	0.136951	0.113638	0.129302	0.152458	0.200258	0.189657	0.160539	0.165095
0.0922302	0.0994988	0.0840563	0.0914572	0.128331	0.132827	0.128746	0.103319	0.0901413	0.115875	0.0972498	0.0931552	0.105058	0.133956	0.163656	0.177135	0.177944	0.166118	0.158292	0.14143	0.125376	0.132649	0.138063	0.131252	0.150034	0.153051	0.149182	0.192134	0.184673	0.141486	0.147218	0.15118	0.167763	0.192154	0.166437	0.157652	0.157728	0.1657	0.1879	0.204756	0.200211	0.192673	0.165375	0.13025	0.116365	0.179062	0.190739	0.22689	0.202252	0.194948
0.0868751	0.093134	0.077642	0.0751539	0.101504	0.114925	0.0996233	0.101852	0.111306	0.12561	0.120458	0.128617	0.123794	0.170023	0.160459	0.155423	0.157356	0.153482	0.136752	0.122865	0.118763	0.13543	0.233587	0.310588	0.493866	0.544812	0.540963	0.580421	0.458883	0.198214	0.165908	0.163545	0.196998	0.228394	0.235011	0.258847	0.434807	0.587851	0.6102	0.629591	0.629643	0.484153	0.584164	0.459676	0.379504	0.220679	0.205739	0.233467	0.318502	0.3928
0.084123	0.077352	0.0790008	0.0998584	0.0903425	0.0975661	0.101239	0.128775	0.111948	0.116487	0.115351	0.137705	0.18735	0.181636	0.150224	0.1482	0.138934	0.146658	0.160216	0.112221	0.172303	0.326382	0.426044	0.458501	0.45881	0.512247	0.489228	0.501045	0.586231	0.463017	0.185481	0.159092	0.208421	0.22215	0.22038	0.37091	0.462874	0.470934	0.470793	0.466972	0.471558	0.501449	0.461526	0.232025	0	0.239896	0.240346	0.232491	0.27297	0.565651
0.085791	0.0828706	0.068395	0.103616	0.110653	0.111206	0.115643	0.1305	0.109178	0.107599	0.125608	0.139725	0.150829	0.151741	0.158649	0.142957	0.142265	0.14367	0.144296	0.134746	0.427643	0.502005	0.416467	0.438945	0.477231	0.494695	0.494024	0.467107	0.421411	0.479586	0.333347	0.176023	0.162769	0.226366	0.365864	0.482785	0.413947	0.461193	0.492797	0.485142	0.478279	0.45987	0.429598	0.499755	0.542918	0.212198	0.196294	0.183005	0.292576	0.511335
0.124828	0.0968692	0.0487064	0.113221	0.12715	0.127832	0.134822	0.141527	0.125264	0.110632	0.147702	0.146234	0.136962	0.14692	0.151479	0.13982	0.150451	0.170246	0.143751	0.27871	0.512285	0.421155	0.479309	0.483716	0.479505	0.518402	0.51898	0.508041	0.480998	0.455996	0.468825	0.310472	0.18138	0.283663	0.4518	0.451737	0.498416	0.515405	0.526239	0.527229	0.519626	0.52075	0.522061	0.497696	0.521935	0.449714	0.201366	0.182751	0.366303	0.498476
0.110994	0.0867185	0.0521305	0.135812	0.139194	0.122901	0.122323	0.126335	0.130593	0.164952	0.153658	0.166266	0.168482	0.156887	0.155897	0.142015	0.167668	0.146971	0.15974	0.418816	0.455369	0.481217	0.510031	0.520493	0.508541	0.507201	0.497861	0.500215	0.502503	0.507451	0.506489	0.425245	0.202818	0.359328	0.521723	0.504975	0.528493	0.520432	0.52457	0.520468	0.525734	0.522581	0.52444	0.535875	0.489022	0.483177	0.250296	0.232777	0.412125	0.444962
0.0749205	0.0717503	0.0625682	0.128571	0.122019	0.108007	0.103048	0.122057	0.106309	0.152072	0.16346	0.161498	0.169639	0.164713	0.151771	0.141924	0.188551	0.148079	0.202929	0.457428	0.494923	0.494864	0.519814	0.507747	0.501623	0.492719	0.489801	0.510259	0.528036	0.533534	0.540319	0.471451	0.149241	0.439727	0.552698	0.55457	0.548871	0.541567	0.543891	0.53949	0.52806	0.527881	0.53303	0.561095	0.523759	0.571935	0.265001	0.28118	0.424487	0.441139
0.102232	0.102759	0.0846498	0.124062	0.106323	0.0967164	0.111747	0.115151	0.151379	0.14888	0.163014	0.15409	0.133689	0.144849	0.150056	0.148373	0.184368	0.149595	0.30045	0.535435	0.481279	0.523542	0.509544	0.505489	0.496934	0.49254	0.500357	0.551243	0.547795	0.537653	0.552005	0.513382	0.126951	0.499101	0.566394	0.555956	0.547901	0.531297	0.532775	0.535572	0.524986	0.528536	0.535977	0.535849	0.532203	0.539173	0.419757	0.362342	0.458325	0.428749
0.11274	0.110234	0.0937475	0.137574	0.114502	0.113958	0.117041	0.106023	0.16028	0.158918	0.150701	0.13748	0.129381	0.139325	0.14227	0.133994	0.156952	0.134121	0.422424	0.517156	0.496332	0.517836	0.500562	0.505594	0.507712	0.531761	0.545373	0.547081	0.543088	0.540784	0.551173	0.530989	1	0.521975	0.550965	0.551132	0.543574	0.539503	0.532962	0.526084	0.520143	0.520794	0.523904	0.507181	0.515607	0.537366	0.546564	0.456813	0.475862	0.465223
0.105885	0.0998086	0.0972854	0.135414	0.108328	0.12389	0.111531	0.110403	0.16225	0.156305	0.152134	0.116769	0.129575	0.139977	0.132831	0.120134	0.157695	0.172531	0.390301	0.516339	0.497741	0.507641	0.493298	0.493125	0.491949	0.533891	0.52967	0.524975	0.538277	0.531774	0.541069	0.515195	0.502884	0.523853	0.537592	0.553208	0.523086	0.507182	0.502744	0.504805	0.50061	0.501754	0.523378	0.503369	0.514921	0.549863	0.539941	0.493314	0.474186	0.461205
0.136739	0.12489	0.0921788	0.127514	0.0951287	0.116741	0.111187	0.118291	0.16775	0.170131	0.166644	0.126737	0.120154	0.127792	0.13508	0.11342	0.162313	0.238102	0.34776	0.506044	0.532308	0.50311	0.505559	0.498783	0.515033	0.527699	0.526328	0.52786	0.530944	0.516667	0.525993	0.520274	0.128598	0.448469	0.535766	0.527291	0.530255	0.522154	0.513729	0.526145	0.532454	0.514001	0.524324	0.531229	0.52247	0.518889	0.44807	0.41155	0.479468	0.439503
0.14301	0.130373	0.0983611	0.142837	0.100339	0.0939697	0.10451	0.161869	0.172518	0.160361	0.150331	0.138546	0.141559	0.157624	0.179859	0.149481	0.162994	0.244092	0.393483	0.503975	0.502446	0.487387	0.496827	0.493521	0.517915	0.517209	0.519598	0.515119	0.525108	0.522301	0.554393	0.534218	0.199062	0.328295	0.482153	0.506936	0.505935	0.508221	0.508474	0.508966	0.528675	0.531519	0.535547	0.57114	0.548318	0.53484	0.186601	0.288857	0.469285	0.430405
0.120063	0.116962	0.0998499	0.145987	0.111482	0.0979982	0.100147	0.152126	0.166231	0.15855	0.149145	0.146025	0.157634	0.16946	0.179766	0.174187	0.194961	0.236727	0.188277	0.411882	0.446394	0.471146	0.481886	0.509755	0.508531	0.515585	0.516121	0.506324	0.524253	0.504257	0.546208	0.34544	0.201193	0.261118	0.464878	0.465994	0.488983	0.493627	0.497983	0.501069	0.506045	0.517671	0.53291	0.527667	0.530784	0.496061	0.17539	0.186479	0.418924	0.380275
0.11996	0.112268	0.0985637	0.14899	0.117716	0.120001	0.118334	0.162586	0.163293	0.156841	0.148659	0.137105	0.151255	0.173998	0.179184	0.191543	0.214548	0.245361	0.158336	0.186227	0.453236	0.424854	0.455018	0.493989	0.495187	0.497016	0.483677	0.476338	0.460147	0.50561	0.446288	0.212345	0.168919	0.141901	0.331376	0.40375	0.428872	0.469565	0.490514	0.49579	0.489113	0.508452	0.492722	0.499126	0.489476	0.258111	0.184113	0.160536	0.238203	0.328552
0.124116	0.115769	0.119626	0.152952	0.126534	0.137835	0.12398	0.12706	0.161637	0.155249	0.145087	0.133947	0.146957	0.169247	0.176719	0.17392	0.234751	0.225731	0.161059	0.105057	0.277275	0.574476	0.450633	0.478055	0.45583	0.443579	0.410941	0.379257	0.430493	0.49203	0.278777	0.167377	0.165061	0.122858	0.188264	0.392825	0.430069	0.420519	0.448521	0.441636	0.431947	0.417844	0.469357	0.4616	0.266245	0.153909	0.168677	0.125089	0.114807	0.306411
0.132993	0.121579	0.128223	0.132004	0.123789	0.142724	0.12018	0.127188	0.167208	0.156802	0.157551	0.154319	0.161166	0.167781	0.17884	0.181473	0.210972	0.198044	0.139013	0.163874	0.22338	0.499262	0.718374	0.722376	0.583074	0.500934	0.415585	0.352743	0.276286	0.221762	0.180444	0.16212	0.160739	0.168338	0.24514	0.35453	0.479171	0.808969	0.616927	0.552789	0.462905	0.394453	0.366929	0.274929	0.151299	0.13442	0.147957	0.127644	0.144885	0.189473
0.14552	0.120867	0.122286	0.132766	0.120163	0.133796	0.143153	0.132857	0.175726	0.160341	0.159676	0.157128	0.157988	0.174167	0.177687	0.187178	0.164624	0.161553	0.201206	0.404393	0.482965	0.543634	0.647889	0.74511	0.790688	0.709331	0.576917	0.192607	0.12413	0.111466	0.152075	0.15173	0.209541	0.31168	0.419673	0.481627	0.521759	0.601665	0.671162	0.814677	0.506521	0.342577	0.15356	0.147869	0.157692	0.145374	0.146945	0.157024	0.213341	0.290626
0.159639	0.0962833	0.112587	0.139271	0.132818	0.130655	0.137644	0.114793	0.161751	0.162743	0.16154	0.139847	0.137876	0.169662	0.172191	0.192181	0.114328	0.262261	0.454712	0.584434	0.584708	0.600627	0.598431	0.609681	0.612009	0.606835	0.556233	0.297575	0.11567	0.12576	0.141225	0.160192	0.365892	0.49388	0.511277	0.516607	0.502778	0.495655	0.498227	0.482578	0.504607	0.383191	0.173137	0.108274	0.157071	0.159968	0.150602	0.274956	0.432721	0.469014
0.13985	0.115031	0.125222	0.132813	0.146039	0.124752	0.110785	0.105416	0.156833	0.157542	0.156314	0.138814	0.132011	0.165083	0.16873	0.16763	0.191659	0.455688	0.625866	0.63979	0.655498	0.65066	0.655359	0.65891	0.665277	0.64163	0.621578	0.592814	0.260932	0.126319	0.144322	0.23664	0.51364	0.52085	0.566367	0.573612	0.560434	0.561511	0.556105	0.538268	0.506999	0.483543	0.419937	0.1454	0.163755	0.172146	0.264694	0.498666	0.497063	0.468365
0.129984	0.127431	0.136659	0.132446	0.143228	0.135487	0.126352	0.119914	0.149943	0.152786	0.148949	0.138125	0.137515	0.174501	0.169284	0.158699	0.321901	0.587428	0.658817	0.702707	0.681872	0.669049	0.659658	0.662057	0.686706	0.682522	0.675886	0.613634	0.611016	0.191103	0.187907	0.494984	0.532884	0.575297	0.572048	0.564542	0.57252	0.57784	0.590211	0.586732	0.574896	0.513335	0.527487	0.269574	0.163341	0.244593	0.520076	0.512208	0.512069	0.542107
0.124954	0.122486	0.131323	0.125217	0.150559	0.142054	0.146886	0.134107	0.128047	0.179491	0.172766	0.139664	0.13079	0.181886	0.191437	0.117692	0.636613	0.626181	0.703483	0.703028	0.671644	0.665351	0.661108	0.652228	0.658676	0.680295	0.693191	0.665973	0.702398	0.294497	0.229057	0.582847	0.564286	0.598545	0.574362	0.558609	0.556617	0.558923	0.572725	0.570164	0.57831	0.557177	0.542888	0.411784	0.144934	0.350827	0.528433	0.526007	0.562182	0.548919
0.117009	0.122486	0.116396	0.0966907	0.130011	0.136288	0.137787	0.137432	0.139958	0.194199	0.183226	0.158549	0.142946	0.146911	0.195683	0.152888	0.654066	0.664965	0.664822	0.682398	0.669229	0.662823	0.650651	0.633396	0.642816	0.672148	0.68483	0.67906	0.664899	0.581199	0.294486	0.583515	0.584677	0.598611	0.577031	0.568764	0.562697	0.562394	0.562352	0.552523	0.556533	0.560689	0.561327	0.482697	0.104523	0.457852	0.52869	0.544384	0.544135	0.536655
0.117315	0.127031	0.121891	0.084463	0.109761	0.116827	0.142733	0.154777	0.138178	0.163875	0.187198	0.177612	0.159765	0.145436	0.199662	0.167723	0.750362	0.655728	0.693917	0.681616	0.659411	0.656387	0.647229	0.633352	0.638693	0.648561	0.66379	0.682948	0.709095	0.758656	0.488606	0.608381	0.608573	0.595872	0.57879	0.566088	0.569918	0.566653	0.562807	0.561465	0.571431	0.567975	0.577762	0.547995	1	0.515431	0.551184	0.553226	0.54482	0.540175
0.119759	0.127184	0.130606	0.103457	0.102943	0.104225	0.148488	0.156678	0.130771	0.138461	0.18465	0.181528	0.161402	0.133706	0.206215	0.204777	0.692466	0.648876	0.672949	0.678382	0.66107	0.661955	0.661669	0.655455	0.665926	0.673634	0.676263	0.704408	0.719566	0.859064	1	0.60838	0.621969	0.599207	0.585275	0.582681	0.57787	0.578533	0.578256	0.585259	0.588873	0.577668	0.591233	0.587149	1	0.549736	0.570927	0.562069	0.562387	0.558886
0.12599	0.126263	0.132346	0.116056	0.113401	0.123517	0.160918	0.151577	0.126321	0.102293	0.137296	0.153814	0.142596	0.156239	0.196803	0.151442	0.699368	0.636793	0.670939	0.679528	0.687299	0.688607	0.683759	0.686833	0.689586	0.693965	0.695743	0.705906	0.709708	0.825315	1	0.583788	0.608255	0.594884	0.594274	0.597284	0.59241	0.591508	0.594454	0.592606	0.605559	0.601792	0.594413	0.603639	0.10929	0.546582	0.581287	0.56394	0.577106	0.56942
0.158721	0.131727	0.128228	0.122443	0.122183	0.141693	0.162846	0.153785	0.12762	0.102139	0.110336	0.135525	0.140368	0.165404	0.178782	0.155199	0.555886	0.751632	0.677948	0.696618	0.696849	0.708577	0.7015	0.71493	0.715045	0.708449	0.720395	0.715751	0.688687	0.780398	1	0.550306	0.586426	0.583045	0.57215	0.584481	0.588959	0.594132	0.600189	0.594039	0.611006	0.608245	0.581367	0.57148	0.243567	0.526958	0.582427	0.570634	0.588582	0.569396
0.183151	0.137576	0.123239	0.130893	0.117982	0.12126	0.112246	0.13389	0.134561	0.125787	0.1294	0.149845	0.147759	0.158135	0.169404	0.199306	0.265982	0.742199	0.676778	0.712314	0.71597	0.715017	0.715073	0.718395	0.71434	0.708257	0.714587	0.693532	0.661595	0.440179	0.390011	0.525801	0.554934	0.589631	0.586511	0.583983	0.578348	0.571289	0.580938	0.580799	0.596507	0.566931	0.550249	0.486269	0.190907	0.425314	0.532728	0.553145	0.571052	0.553806
0.213251	0.140535	0.119567	0.136245	0.12497	0.12192	0.105436	0.105897	0.135662	0.148012	0.159767	0.156387	0.162739	0.165551	0.1715	0.185819	0.153788	0.484219	0.719702	0.678659	0.726379	0.727643	0.710056	0.699307	0.691818	0.67863	0.651132	0.652562	0.583987	0.303201	0.293622	0.406068	0.576881	0.568052	0.577221	0.57876	0.578941	0.57405	0.572207	0.560419	0.538767	0.486568	0.468252	0.171292	0.166038	0.211623	0.489299	0.491813	0.501509	0.527092
1	0.136824	0.112146	0.128192	0.12885	0.139842	0.147469	0.145397	0.152501	0.167393	0.18165	0.170628	0.174906	0.191348	0.185565	0.197505	0.210674	0.259626	0.502353	0.666661	0.668581	0.669747	0.645226	0.644216	0.625251	0.602778	0.601874	0.580796	0.320302	0.271711	0.277919	0.263064	0.55985	0.578121	0.524942	0.53722	0.542987	0.541214	0.52727	0.518085	0.504489	0.553884	0.339984	0.14217	0.151955	0.140015	0.367175	0.504257	0.446509	0.496325
1	0.13312	0.111681	0.116604	0.12007	0.139205	0.163287	0.185693	0.179214	0.173414	0.178006	0.172652	0.179729	0.188364	0.200803	0.206495	0.201066	0.168365	0.214078	0.393439	0.493592	0.572065	0.566622	0.554456	0.540657	0.567348	0.508384	0.318727	0.213129	0.23465	0.243752	0.210779	0.250233	0.50754	0.548166	0.482647	0.497227	0.500967	0.495769	0.543041	0.496595	0.375077	0.224835	0.178631	0.215133	0.174104	0.242694	0.392358	0.50018	0.5018
1	0.132084	0.114368	0.121083	0.124976	0.14249	0.146778	0.148924	0.158818	0.153949	0.138777	0.140169	0.145974	0.145286	0.138636	0.161542	0.171808	0.143267	0.107846	0.094881	0.174209	0.239741	0.352059	0.393386	0.418685	0.346356	0.231886	0.158218	0.144828	0.242728	0.255779	0.212019	0.187256	0.243399	0.370432	0.373009	0.418655	0.450884	0.449408	0.342758	0.28783	0.216033	0.228234	0.267674	0.280461	0.232354	0.184049	0.223776	0.35722	0.400222
1	0.134297	0.11548	0.10839	0.134023	0.128244	0.125729	0.116636	0.135362	0.152831	0.143831	0.134173	0.115495	0.112256	0.112256	0.107822	0.151183	0.143771	0.0928852	0.064909	0.0820274	0.130597	0.175702	0.179351	0.168173	0.142951	0.176417	0.139952	0.150702	0.266365	0.214672	0.205	0.193336	0.217316	0.236236	0.195122	0.210013	0.234477	0.257898	0.157848	0.166385	0.186348	0.181603	0.204491	0.196906	0.18257	0.146244	0.121328	0.169375	0.165566
1	0.12312	0.111591	0.11026	0.131964	0.117975	0.121238	0.127661	0.135082	0.14556	0.152888	0.156924	0.150822	0.155436	0.163354	0.159959	0.172587	0.178033	0.158006	0.13768	0.13782	0.132409	0.116086	0.115817	0.119661	0.132447	0.165394	0.166943	0.194739	0.222163	0.197752	0.182908	0.172203	0.178298	0.161479	0.137312	0.153184	0.159861	0.164065	0.15328	0.144439	0.148887	0.163722	0.16449	0.151447	0.175178	0.168265	0.152413	0.169625	0.16173
1	0.110371	0.10653	0.104124	0.129089	0.135253	0.133375	0.13204	0.122482	0.108584	0.118576	0.144072	0.165426	0.170649	0.1788	0.180412	0.183545	0.189583	0.182067	0.161886	0.141449	0.124086	0.117855	0.125311	0.12747	0.128463	0.139295	0.164001	0.191464	0.195581	0.18371	0.174261	0.164412	0.159243	0.147444	0.134034	0.137529	0.140795	0.146928	0.148253	0.14796	0.15492	0.157012	0.155246	0.157145	0.173378	0.206655	0.200897	0.195996	0.196737
1	0.111147	0.107465	0.102381	0.126773	0.14684	0.14642	0.144904	0.136359	0.126512	0.122551	0.138614	0.163892	0.165174	0.159401	0.16596	0.169888	0.178168	0.179833	0.170277	0.166174	0.160998	0.15935	0.154899	0.153785	0.158388	0.16639	0.173047	0.189883	0.194955	0.181027	0.172672	0.17374	0.170139	0.166547	0.154346	0.145742	0.140721	0.144504	0.149911	0.155837	0.162877	0.167227	0.165234	0.175555	0.176644	0.172732	0.171449	0.168407	0.158689
1	0.103777	0.1045	0.107624	0.121074	0.134158	0.147124	0.146627	0.156209	0.151878	0.148011	0.155989	0.186065	0.198711	0.188056	0.181862	0.181701	0.195579	0.200995	0.193772	0.177505	0.163788	0.154876	0.152032	0.16345	0.179288	0.186405	0.187496	0.189847	0.194082	0.191131	0.189759	0.19296	0.185896	0.176758	0.171562	0.169383	0.170226	0.171471	0.169473	0.161777	0.166106	0.172679	0.173784	0.176839	0.177155	0.166818	0.158195	0.155934	0.151697
1	0.112693	0.0972082	0.118657	0.119982	0.120108	0.142474	0.134342	0.140592	0.147652	0.137608	0.140678	0.158094	0.174765	0.174719	0.16956	0.166365	0.167288	0.165333	0.150144	0.141731	0.15207	0.158267	0.159471	0.163907	0.161825	0.161781	0.165556	0.16185	0.170914	0.175512	0.18414	0.192067	0.183172	0.180276	0.185225	0.186919	0.193207	0.197067	0.1925	0.186413	0.190598	0.191657	0.192371	0.192577	0.194145	0.196427	0.185061	0.181535	0.181032
1	0.117223	0.10424	0.12294	0.122729	0.114821	0.131229	0.140386	0.134036	0.129753	0.122847	0.117385	0.108311	0.118934	0.134998	0.135115	0.126582	0.120627	0.119701	0.116294	0.128814	0.144031	0.152802	0.157322	0.152378	0.148951	0.154143	0.159062	0.154747	0.162598	0.161451	0.163827	0.162241	0.15629	0.151346	0.156819	0.16047	0.164116	0.155117	0.155841	0.161889	0.165091	0.166898	0.166775	0.168632	0.170597	0.177563	0.1783	0.174367	0.170372
1	0.105254	0.109849	0.110442	0.112427	0.111878	0.118166	0.133764	0.140913	0.137309	0.131125	0.13139	0.123227	0.116777	0.119728	0.125294	0.124495	0.119736	0.121652	0.127283	0.139502	0.147448	0.153305	0.159304	0.14599	0.148867	0.163658	0.165769	0.160911	0.157299	0.156219	0.160779	0.16102	0.162447	0.160907	0.159185	0.164063	0.174177	0.172317	0.170699	0.167438	0.163969	0.168856	0.1764	0.177821	0.176716	0.175954	0.168277	0.166609	0.161982
1	1	0.108325	0.104455	0.0902787	0.089342	0.0844586	0.0972627	0.126409	0.146503	0.147029	0.156487	0.159737	0.138678	0.129438	0.144531	0.151251	0.150259	0.148483	0.149442	0.153354	0.150084	0.152278	0.154828	0.155256	0.155472	0.156493	0.155911	0.152851	0.155581	0.164491	0.173055	0.181951	0.182083	0.180296	0.174208	0.174502	0.178928	0.182279	0.175834	0.170734	0.167394	0.160637	0.160001	0.158361	0.154727	0.150093	0.144851	0.142669	0.138878
1	1	0.109332	0.10742	0.0993484	0.096628	0.0861648	0.0846592	0.0992477	0.112922	0.125337	0.14201	0.153651	0.155564	0.153452	0.159405	0.161281	0.157459	0.147121	0.142847	0.144541	0.142374	0.137363	0.138989	0.140575	0.138412	0.142376	0.148534	0.154029	0.154317	0.149783	0.149316	0.148917	0.1428	0.138501	0.135745	0.130499	0.12947	0.135	0.136311	0.139149	0.141169	0.140874	0.142247	0.145358	0.151266	0.151503	0.145686	0.143792	0.14274
1	1	0.118405	0.10954	0.102884	0.117948	0.121497	0.111631	0.0963542	0.0978679	0.104984	0.111851	0.128612	0.14495	0.144585	0.136277	0.136987	0.143685	0.141545	0.144194	0.143733	0.143589	0.144988	0.145329	0.141854	0.136642	0.143089	0.157562	0.159639	0.160045	0.156535	0.153564	0.142917	0.135414	0.139566	0.145926	0.145017	0.137038	0.13208	0.139875	0.14044	0.143574	0.146444	0.146275	0.146594	0.148883	0.142365	0.130079	0.130646	0.141767
1	1	1	0.131865	0.139717	0.136872	0.203297	0.226926	0.18542	0.12871	0.112541	0.0992163	0.0877428	0.087137	0.0972346	0.0887608	0.105664	0.13959	0.253432	0.198506	0.188032	0.187721	0.205132	0.335924	0.332534	0.333357	0.336036	0.321391	0.321509	0.353358	0.381842	0.379718	0.341395	0.310041	0.286062	0.290026	0.264952	1	1	1	1	1	1	1	1	1	1	1	1	1
1	1	1	1	1	1	1	1	1	1	1	1	1	1	1	1	1	1	1	1	1	1	1	1	1	1	1	1	1	1	1	1	1	1	1	1	1	1	1	1	1	1	1	1	1	1	1	1	1	1
1	1	1	1	1	1	1	1	1	1	1	1	1	1	1	1	1	1	1	1	1	1	1	1	1	1	1	1	1	1	1	1	1	1	1	1	1	1	1	1	1	1	1	1	1	1	1	1	1	1
1	1	1	1	1	1	1	1	1	1	1	1	1	1	1	1	1	1	1	1	1	1	1	1	1	1	1	1	1	1	1	1	1	1	1	1	1	1	1	1	1	1	1	1	1	1	1	1	1	1
1	1	1	1	1	1	1	1	1	1	1	1	1	1	1	1	1	1	1	1	1	1	1	1	1	1	1	1	1	1	1	1	1	1	1	1	1	1	1	1	1	1	1	1	1	1	1	1	1	1
1	1	1	1	1	1	1	1	1	1	1	1	1	1	1	1	1	1	1	1	1	1	1	1	1	1	1	1	1	1	1	1	1	1	1	1	1	1	1	1	1	1	1	1	1	1	1	1	1	1
1	1	1	1	1	1	1	1	1	1	1	1	1	1	1	1	1	1	1	1	1	1	1	1	1	1	1	1	1	1	1	1	1	1	1	1	1	1	1	1	1	1	1	1	1	1	1	1	1	1
1	1	1	1	1	1	1	1	1	1	1	1	1	1	1	1	1	1	1	1	1	1	1	1	1	1	1	1	1	1	1	1	1	1	1	1	1	1	1	1	1	1	1	1	1	1	1	1	1	1
1	1	1	1	1	1	1	1	1	1	1	1	1	1	1	1	1	1	1	1	1	1	1	1	1	1	1	1	1	1	1	1	1	1	1	1	1	1	1	1	1	1	1	1	1	1	1	1	1	1
1	1	1	1	1	1	1	1	1	1	1	1	1	1	1	1	1	1	1	1	1	1	1	1	1	1	1	1	1	1	1	1	1	1	1	1	1	1	1	1	1	1	1	1	1	1	1	1	1	1
1	1	1	1	1	1	1	1	1	1	1	1	1	1	1	1	1	1	1	1	1	1	1	1	1	1	1	1	1	1	1	1	1	1	1	1	1	1	1	1	1	1	1	1	1	1	1	1	1	1
1	1	1	1	1	1	1	1	1	1	1	1	1	1	1	1	1	1	1	1	1	1	1	1	1	1	1	1	1	1	1	1	1	1	1	1	1	1	1	1	1	1	1	1	1	1	1	1	1	1
1	1	1	1	1	1	1	1	1	1	1	1	1	1	1	1	1	1	1	1	1	1	1	1	1	1	1	1	1	1	1	1	1	1	1	1	1	1	1	1	1	1	1	1	1	1	1	1	1	1
slice11
1	1	1	1	1	1	1	1	1	1	1	1	1	1	1	1	1	1	1	1	1	1	1	1	1	1	1	1	1	1	1	1	1	1	1	1	1	1	1	1	1	1	1	1	1	1	1	1	1	1
1	1	1	1	1	1	1	1	1	1	1	1	1	1	1	1	1	1	1	1	1	1	1	1	1	1	1	1	1	1	1	1	1	1	1	1	1	1	1	1	1	1	1	1	1	1	1	1	1	1
1	1	1	1	1	1	1	1	1	1	1	1	1	1	1	1	1	1	1	1	1	1	1	1	1	1	1	1	1	1	1	1	1	1	1	1	1	1	1	1	1	1	1	1	1	1	1	1	1	1
1	1	1	1	1	1	1	1	1	1	1	1	1	1	1	1	1	1	1	1	1	1	1	1	1	1	1	1	1	1	1	1	1	1	1	1	1	1	1	1	1	1	1	1	1	1	1	1	1	1
1	1	1	1	1	1	1	1	1	1	1	1	1	1	1	1	1	1	1	1	1	1	1	1	1	1	1	1	1	1	1	1	1	1	1	1	1	1	1	1	1	1	1	1	1	1	1	1	1	1
1	1	1	1	1	1	1	1	1	1	1	1	1	1	1	1	1	1	1	1	1	1	1	1	1	1	1	1	1	1	1	1	1	1	1	1	1	1	1	1	1	1	1	1	1	1	1	1	1	1
1	1	1	1	1	1	1	1	1	1	1	1	1	1	1	1	1	1	1	1	1	1	1	1	1	1	1	1	1	1	1	1	1	1	1	1	1	1	1	1	1	1	1	1	1	1	1	1	1	1
1	1	1	1	1	1	1	1	1	1	1	1	1	1	1	1	1	1	1	1	1	1	1	1	1	1	1	1	1	1	1	1	1	1	1	1	1	1	1	1	1	1	1	1	1	1	1	1	1	1
1	1	1	1	1	1	1	1	1	1	1	1	1	1	1	1	1	1	1	1	1	1	1	1	1	1	1	1	1	1	1	1	1	1	1	1	1	1	1	1	1	1	1	1	1	1	1	1	1	1
1	1	1	1	1	1	1	1	1	1	1	1	1	1	1	1	1	1	1	1	1	1	1	1	1	1	1	1	1	1	1	1	1	1	1	1	1	1	1	1	1	1	1	1	1	1	1	1	1	1
1	1	1	1	1	1	1	1	1	1	1	1	1	1	1	1	1	1	1	1	1	1	1	1	1	1	1	1	1	1	1	1	1	1	1	1	1	1	1	1	1	1	1	1	1	1	1	1	1	1
1	1	1	1	1	1	1	1	1	1	1	1	1	1	1	1	1	1	1	1	1	1	1	1	1	1	1	1	1	1	1	1	1	1	1	1	1	1	1	1	1	1	1	1	1	1	1	1	1	1
1	1	1	1	1	1	1	1	1	1	1	1	1	1	1	1	1	1	1	1	1	1	1	1	1	1	1	1	1	1	1	1	1	1	1	1	1	1	1	1	1	1	1	1	1	1	1	1	1	1
1	1	1	1	1	1	1	1	1	1	1	1	1	1	1	1	1	1	1	1	1	1	1	1	1	1	1	1	1	1	1	1	1	1	1	1	1	1	1	1	1	1	1	1	1	1	1	1	1	1
1	1	1	1	1	1	1	1	1	1	1	1	1	1	1	1	1	1	1	1	1	1	1	1	1	1	1	1	1	1	1	1	1	1	1	1	1	1	1	1	1	1	1	1	1	1	1	1	1	1
1	1	1	1	1	1	1	1	1	1	1	1	1	1	1	1	1	1	1	1	1	1	1	1	1	1	1	1	1	1	1	1	1	1	1	1	1	1	1	1	1	1	1	1	1	1	1	1	1	1
1	1	1	1	1	1	1	1	1	1	1	1	1	1	1	0.182789	0.208284	0.179103	1	1	1	1	0.144436	0.181504	0.175195	0.152757	0.180099	0.175262	0.170637	0.165891	0.156265	0.204002	0.213069	0.199379	0.234899	0.269611	0.31295	0.304641	0.248318	0.198621	0.20865	0.248064	0.201869	0.149745	0.140795	0.178827	0.186155	0.158794	0.200396	0.261518
0.0712509	0.0694529	0.0932431	0.111968	0.116419	0.111191	0.103218	0.0968593	0.105235	0.110294	0.11387	0.117258	0.122312	0.126289	0.122849	0.126288	0.123044	0.127353	0.119301	0.107222	0.110564	0.113133	0.103784	0.12143	0.122629	0.132055	0.135244	0.136167	0.139948	0.145024	0.139326	0.148519	0.15635	0.139869	0.124262	0.129984	0.139071	0.134477	0.133627	0.138828	0.138255	0.134776	0.137994	0.138468	0.143512	0.143464	0.135962	0.109188	0.106956	0.13386
0.102657	0.107637	0.121342	0.132492	0.126183	0.10476	0.0919762	0.0924421	0.109044	0.127931	0.127463	0.12983	0.130887	0.118656	0.111027	0.110936	0.114387	0.111009	0.107911	0.108511	0.131148	0.140708	0.14615	0.143972	0.146203	0.151802	0.154613	0.143413	0.136035	0.136313	0.128268	0.134958	0.140307	0.131301	0.122024	0.116818	0.120238	0.115517	0.117141	0.135252	0.142413	0.131336	0.119677	0.120901	0.127207	0.14011	0.151926	0.150118	0.142545	0.132582
0.115774	0.136849	0.137069	0.096002	0.0950956	0.0842114	0.0926216	0.121049	0.13648	0.138821	0.133052	0.126666	0.121315	0.118436	0.108102	0.108685	0.112217	0.114613	0.139242	0.136852	0.14587	0.147383	0.145536	0.144516	0.147327	0.154655	0.155791	0.143056	0.142942	0.147502	0.147223	0.144083	0.131182	0.13013	0.131365	0.127878	0.117616	0.116607	0.120151	0.122011	0.125209	0.118984	0.114895	0.11768	0.11077	0.105075	0.121487	0.138704	0.133881	0.125989
0.0975756	0.0969567	0.0765598	0.0706387	0.0999785	0.106318	0.103831	0.134308	0.130537	0.119781	0.120026	0.127294	0.110331	0.130857	0.109716	0.127103	0.137445	0.134354	0.136983	0.149935	0.159576	0.147594	0.144982	0.145535	0.148267	0.15458	0.148538	0.14134	0.153443	0.152849	0.143563	0.13046	0.140722	0.149177	0.12416	0.138719	0.135462	0.152516	0.160718	0.154727	0.168822	0.154914	0.154596	0.178285	0.17322	0.149158	0.139582	0.157477	0.159862	0.149264
0.0930369	0.103535	0.1066	0.0781197	0.120423	0.13314	0.12917	0.126496	0.113672	0.117434	0.113003	0.1495	0.149952	0.141912	0.143993	0.158591	0.161901	0.1445	0.133208	0.141737	0.140619	0.131889	0.139284	0.145771	0.15011	0.15229	0.142663	0.165968	0.172441	0.165756	0.165287	0.159792	0.176052	0.184641	0.167112	0.162897	0.167051	0.174374	0.173195	0.160567	0.172234	0.165925	0.168671	0.185604	0.192504	0.189352	0.165917	0.166187	0.167603	0.175799
0.0766376	0.0868673	0.104128	0.1032	0.098698	0.124072	0.140601	0.121211	0.106155	0.140109	0.141378	0.143513	0.149078	0.137939	0.131026	0.148391	0.144171	0.123396	0.105081	0.120018	0.129486	0.122071	0.118542	0.121245	0.133068	0.141567	0.137759	0.157333	0.173795	0.182971	0.194912	0.194527	0.190408	0.180968	0.179363	0.169966	0.177877	0.174341	0.16139	0.156582	0.158904	0.155529	0.169854	0.17306	0.170698	0.196911	0.187951	0.167758	0.150003	0.160776
0.0941692	0.0815607	0.0881639	0.103703	0.0896254	0.101362	0.102292	0.111282	0.135444	0.131922	0.114101	0.10619	0.133671	0.115046	0.10887	0.128881	0.11799	0.118696	0.103345	0.135096	0.155235	0.137692	0.130593	0.138567	0.136549	0.142082	0.132434	0.146236	0.164017	0.181719	0.19004	0.205567	0.21877	0.205398	0.205337	0.192427	0.197503	0.19238	0.16766	0.154797	0.161118	0.16673	0.169832	0.171029	0.176991	0.195461	0.215049	0.187183	0.16475	0.178419
0.0929437	0.108537	0.104482	0.092382	0.0856886	0.0968296	0.106531	0.106405	0.123806	0.123944	0.104494	0.109953	0.120181	0.128455	0.0986132	0.109985	0.135561	0.15062	0.139825	0.147805	0.142529	0.130933	0.136087	0.13678	0.121748	0.120433	0.118665	0.132697	0.152034	0.161423	0.157299	0.170131	0.191359	0.199528	0.194546	0.181407	0.184439	0.178954	0.15541	0.127585	0.119897	0.137832	0.143161	0.14939	0.150849	0.163224	0.228408	0.161498	0.125979	0.138371
0.0739762	0.0834635	0.0956997	0.0946031	0.0638924	0.0825579	0.092782	0.099585	0.121985	0.118282	0.121028	0.112488	0.0956418	0.145492	0.121652	0.149157	0.16725	0.164545	0.161264	0.150602	0.135043	0.144268	0.134651	0.150952	0.169089	0.132473	0.149466	0.148051	0.158985	0.160627	0.148972	0.161371	0.182869	0.173956	0.156128	0.152164	0.155504	0.171717	0.218922	0.209734	0.178989	0.161585	0.145551	0.119206	0.120577	0.15894	0.190923	0.188195	0.124979	0.176622
0.0619634	0.0845518	0.112581	0.115882	0.0699253	0.0720215	0.0667123	0.0883052	0.118691	0.121796	0.105611	0.122387	0.115904	0.143287	0.133901	0.14443	0.149386	0.167652	0.165187	0.14183	0.142622	0.165382	0.195564	0.280647	0.360311	0.382187	0.480247	0.498375	0.315521	0.212766	0.201138	0.195772	0.179929	0.200813	0.176061	0.217237	0.35499	0.390789	0.568927	0.572857	0.366445	0.315522	0.460363	0.293803	0.115835	0.119136	0.195792	0.185342	0.215577	0.302731
0.0662742	0.101387	0.0985256	0.0805121	0.0706914	0.0749272	0.0733408	0.112975	0.118309	0.113898	0.110763	0.124374	0.157069	0.131152	0.123403	0.142501	0.15828	0.174718	0.16695	0.129997	0.164014	0.287379	0.394681	0.470072	0.474277	0.472125	0.456507	0.473001	0.472497	0.352926	0.186868	0.131328	0.162284	0.181343	0.132744	0.365076	0.4746	0.489247	0.481747	0.428633	0.434046	0.492033	0.668814	0.269372	0.0782786	0.0903877	0.192567	0.209262	0.215954	0.0425155
0.066044	0.106799	0.0848394	0.0903968	0.0880919	0.100126	0.0988787	0.110443	0.12743	0.0984903	0.0924681	0.123573	0.124906	0.140775	0.164008	0.167973	0.141242	0.147775	0.160861	0.165488	0.277379	0.471227	0.457047	0.448926	0.477741	0.48142	0.468977	0.417498	0.364086	0.481788	0.301632	0.169497	0.134575	0.171641	0.258369	0.485985	0.435843	0.449928	0.476348	0.470312	0.467738	0.462274	0.398525	0.464561	0.372272	0.139012	0.169686	0.167969	0.229753	0.439345
0.0814181	0.0804096	0.0751102	0.118177	0.0940228	0.1232	0.12804	0.113507	0.127032	0.0818848	0.135751	0.145032	0.128646	0.137029	0.166524	0.14877	0.116188	0.15835	0.138619	0.269505	0.466907	0.447679	0.495993	0.464997	0.514102	0.520374	0.507545	0.490675	0.461296	0.425334	0.455402	0.319061	0.189466	0.239291	0.401938	0.462529	0.479452	0.49203	0.49623	0.502784	0.51253	0.511002	0.491512	0.465323	0.524845	0.311029	0.160038	0.155541	0.281071	0.438294
0.0796711	0.0629216	0.0418307	0.0960308	0.082155	0.102427	0.126113	0.124262	0.108034	0.0918929	0.135121	0.125391	0.126443	0.140829	0.14399	0.137342	0.130475	0.138421	0.201307	0.426555	0.472756	0.470178	0.528676	0.523925	0.507659	0.49444	0.492383	0.498658	0.511724	0.500687	0.481903	0.423917	0.182623	0.328727	0.469413	0.515016	0.516622	0.509284	0.504237	0.484999	0.486508	0.505329	0.517614	0.511807	0.484634	0.512763	0.145269	0.19667	0.414166	0.461923
0.065057	0.0506743	0.049928	0.0943454	0.0918892	0.0887643	0.133094	0.127591	0.0924594	0.140874	0.152517	0.110395	0.111552	0.130994	0.130312	0.117583	0.18542	0.161467	0.213698	0.473426	0.441897	0.483206	0.532107	0.521305	0.495587	0.485056	0.481372	0.482368	0.491985	0.503033	0.542046	0.503619	0.204683	0.43453	0.526027	0.523402	0.516126	0.517383	0.508703	0.507221	0.504974	0.511346	0.519287	0.512548	0.500664	0.557399	0.248303	0.180018	0.427043	0.478948
0.0794938	0.0556375	0.0580752	0.10294	0.103506	0.0918994	0.124823	0.113008	0.149234	0.139162	0.155229	0.13754	0.118077	0.132088	0.129446	0.148808	0.155143	0.147594	0.271659	0.553181	0.521708	0.521424	0.51689	0.497564	0.475805	0.486551	0.49021	0.487187	0.530193	0.530313	0.554083	0.534572	0.199448	0.502099	0.549009	0.527402	0.513614	0.516401	0.499423	0.513408	0.508933	0.504909	0.514518	0.527154	0.509832	0.516755	0.367881	0.349805	0.490381	0.463468
0.0773981	0.0568013	0.0522378	0.0998304	0.106282	0.0939184	0.0997549	0.0931724	0.139487	0.131586	0.118651	0.114331	0.121189	0.133386	0.132866	0.165051	0.139034	0.11232	0.3811	0.531658	0.527963	0.506522	0.495178	0.493858	0.482845	0.526008	0.517357	0.524312	0.537966	0.526209	0.545329	0.524486	1	0.525634	0.534561	0.556045	0.552395	0.550487	0.516493	0.540253	0.506962	0.502132	0.524705	0.514052	0.505544	0.509619	0.512712	0.412732	0.47679	0.462447
0.0695487	0.0781141	0.0695611	0.0940247	0.105974	0.106032	0.093471	0.0955311	0.140223	0.135927	0.136631	0.0935803	0.108487	0.132689	0.156417	0.136939	0.148164	0.114954	0.466001	0.517943	0.519616	0.483064	0.482776	0.48778	0.498485	0.506355	0.510384	0.51076	0.525352	0.508278	0.515377	0.502452	0.4339	0.539128	0.559517	0.54705	0.542383	0.518072	0.507405	0.519787	0.525809	0.518765	0.523095	0.521342	0.518446	0.538261	0.483678	0.501468	0.47	0.46004
0.117464	0.113889	0.0810577	0.0848364	0.0999045	0.112217	0.106408	0.156689	0.155462	0.15316	0.155496	0.124736	0.133915	0.157583	0.157186	0.13606	0.162025	0.168973	0.485818	0.504194	0.515121	0.488115	0.481402	0.519384	0.50328	0.510272	0.513469	0.525138	0.515789	0.507412	0.510204	0.544241	0.285114	0.481206	0.53741	0.527251	0.536668	0.501178	0.502732	0.526249	0.517463	0.516558	0.534104	0.535518	0.530499	0.559757	0.409444	0.420361	0.491996	0.443084
0.111554	0.108307	0.0872002	0.0950167	0.0972679	0.106449	0.115731	0.167368	0.157843	0.139474	0.139362	0.136188	0.146274	0.172279	0.170166	0.140744	0.187763	0.239945	0.357358	0.501846	0.494076	0.492785	0.487408	0.519923	0.504462	0.497784	0.505967	0.516285	0.526153	0.513105	0.56218	0.455008	0.218002	0.389465	0.491247	0.505751	0.520127	0.515273	0.509775	0.514751	0.510706	0.518524	0.537828	0.553023	0.51671	0.561672	0.215051	0.289517	0.459278	0.423174
0.100207	0.0989563	0.0871687	0.108665	0.110832	0.102939	0.102771	0.142321	0.155822	0.14395	0.142081	0.139845	0.150573	0.174411	0.171846	0.153489	0.188886	0.24096	0.207253	0.407779	0.419019	0.465742	0.472044	0.50782	0.495206	0.491195	0.491465	0.490922	0.511677	0.518898	0.542932	0.347027	0.193521	0.241602	0.429498	0.456659	0.495808	0.502745	0.50277	0.499552	0.498418	0.508096	0.528139	0.52021	0.48987	0.48949	0.213658	0.198548	0.407023	0.435774
0.109648	0.102364	0.0898044	0.113001	0.110445	0.107587	0.101196	0.142373	0.152193	0.140269	0.148998	0.143829	0.171777	0.170481	0.167258	0.176012	0.189069	0.23332	0.143258	0.174607	0.398059	0.383753	0.473188	0.488307	0.493561	0.481191	0.463471	0.454901	0.426753	0.509021	0.462631	0.222063	0.169155	0.142487	0.321031	0.429362	0.433214	0.476536	0.491348	0.488282	0.48667	0.505444	0.491482	0.465612	0.480605	0.264228	0.195678	0.158823	0.273492	0.38539
0.12078	0.108521	0.0988295	0.105314	0.105553	0.116793	0.105061	0.16003	0.155296	0.1373	0.136743	0.131841	0.157102	0.160249	0.165476	0.188757	0.192124	0.223732	0.165285	0.123433	0.267988	0.426596	0.446635	0.458455	0.438142	0.412005	0.385588	0.391068	0.40154	0.436235	0.293125	0.148991	0.164286	0.120432	0.202349	0.333874	0.427205	0.432596	0.447626	0.438515	0.429111	0.420135	0.443819	0.443684	0.294569	0.16274	0.170905	0.150184	0.159757	0.242752
0.12405	0.120883	0.111896	0.100205	0.112662	0.124834	0.1113	0.167154	0.158437	0.143072	0.134034	0.132689	0.159186	0.170929	0.182669	0.186265	0.18175	0.185514	0.150313	0.171933	0.241515	0.433858	0.813128	0.584364	0.608651	0.453726	0.377621	0.396444	0.298234	0.233249	0.173181	0.150839	0.154952	0.1623	0.208854	0.368401	0.481126	0.55169	0.619782	0.498286	0.415998	0.381694	0.359248	0.259913	0.159394	0.135542	0.166942	0.142913	0.124912	0.201746
0.109514	0.121613	0.12744	0.119748	0.110862	0.124446	0.124857	0.158566	0.162833	0.14096	0.132786	0.13673	0.162236	0.188935	0.183707	0.182624	0.166396	0.155474	0.203914	0.378933	0.461083	0.496816	0.62443	0.70962	0.729022	0.660153	0.47881	0.203161	0.120993	0.0962517	0.154689	0.152945	0.192503	0.297567	0.379758	0.445924	0.507227	0.594363	0.623534	0.638948	0.450739	0.351085	0.17363	0.143346	0.14641	0.149639	0.148735	0.151797	0.192899	0.291529
0.0893923	0.115153	0.118553	0.118435	0.111957	0.128758	0.133546	0.121269	0.160582	0.135997	0.132647	0.127854	0.148892	0.189412	0.185272	0.180946	0.143499	0.210689	0.449265	0.57664	0.579926	0.611367	0.611034	0.610339	0.607056	0.615332	0.527547	0.290147	0.106159	0.0815855	0.150681	0.157239	0.307636	0.483637	0.49234	0.494771	0.494694	0.48589	0.493867	0.506784	0.523386	0.371738	0.151709	0.12233	0.16942	0.155886	0.140067	0.264494	0.425603	0.465732
0.088527	0.112469	0.108798	0.106469	0.110469	0.120433	0.127232	0.129475	0.172665	0.142778	0.132634	0.129457	0.155708	0.188058	0.171383	0.178765	0.205477	0.388721	0.615075	0.618402	0.623238	0.665393	0.674801	0.67344	0.663707	0.632814	0.602279	0.602407	0.220764	0.0741204	0.146398	0.229723	0.50875	0.523799	0.539145	0.561286	0.560793	0.556882	0.554242	0.54161	0.522739	0.493857	0.357935	0.172873	0.168481	0.150548	0.260301	0.487847	0.498448	0.475009
0.0890097	0.108101	0.108129	0.113445	0.111992	0.117473	0.137814	0.138632	0.172369	0.15169	0.134492	0.126171	0.163602	0.189033	0.157761	0.187589	0.295419	0.632767	0.663596	0.680614	0.656976	0.649268	0.676302	0.680479	0.69326	0.68294	0.657909	0.589637	0.579412	0.162719	0.186091	0.502447	0.520085	0.547033	0.584313	0.577401	0.56705	0.576081	0.596369	0.595342	0.580615	0.516906	0.506885	0.241556	0.143949	0.189681	0.52091	0.516144	0.508718	0.552271
0.092289	0.0980845	0.0944339	0.122062	0.118086	0.118157	0.132358	0.131561	0.158082	0.161235	0.153568	0.130538	0.15715	0.179907	0.170917	0.15283	0.556381	0.684969	0.690885	0.686486	0.666904	0.663013	0.653444	0.68152	0.68084	0.679887	0.687251	0.6587	0.720287	0.288407	0.177486	0.548892	0.556268	0.573115	0.549566	0.548966	0.580268	0.583094	0.582282	0.579585	0.593588	0.563901	0.530578	0.418582	0.141966	0.359002	0.545359	0.524756	0.569767	0.566643
0.0977875	0.094603	0.0845393	0.114682	0.105376	0.103011	0.117404	0.128169	0.146338	0.166828	0.160216	0.149998	0.145723	0.170389	0.174547	0.150845	0.673272	0.635447	0.674206	0.675917	0.67673	0.663255	0.643288	0.671048	0.680531	0.682476	0.687832	0.686337	0.706719	0.555197	0.224027	0.573367	0.577522	0.578607	0.563121	0.553547	0.560255	0.560615	0.557325	0.576216	0.587455	0.593658	0.570344	0.512508	0.13547	0.505817	0.573477	0.541274	0.561939	0.559771
0.0920994	0.0910819	0.094263	0.105865	0.0947494	0.0824223	0.121009	0.139194	0.126557	0.167992	0.172132	0.169867	0.151539	0.160801	0.191081	0.182845	0.711576	0.688816	0.67129	0.662131	0.651468	0.642242	0.644461	0.642804	0.683915	0.689235	0.690559	0.698509	0.712409	0.72043	0.49406	0.60635	0.593748	0.584176	0.575349	0.554275	0.557734	0.559392	0.546103	0.545171	0.557338	0.555861	0.566239	0.567512	0	0.537909	0.570582	0.544972	0.516811	0.544532
0.0789234	0.0923625	0.108261	0.101697	0.101083	0.0920484	0.119847	0.145494	0.132451	0.14641	0.174049	0.175799	0.14462	0.144436	0.18055	0.15447	0.7071	0.693722	0.680897	0.662401	0.654017	0.646947	0.655897	0.654749	0.661375	0.691776	0.6763	0.687449	0.710431	0.806806	1	0.602925	0.619214	0.599177	0.584353	0.579049	0.577684	0.570702	0.561705	0.560113	0.571446	0.574246	0.585116	0.596459	1	0.569609	0.5641	0.532291	0.536219	0.5297
0.0808787	0.0967725	0.110106	0.0944684	0.116851	0.11845	0.137954	0.143813	0.121094	0.108175	0.144766	0.149796	0.138504	0.139566	0.160858	0.10252	0.632426	0.689804	0.675044	0.684112	0.683631	0.67	0.672185	0.67171	0.674001	0.691859	0.678386	0.685477	0.706811	0.761554	1	0.594155	0.614965	0.603119	0.596475	0.594365	0.595029	0.590903	0.589372	0.581122	0.58876	0.591776	0.596742	0.592663	0.205193	0.554302	0.574907	0.546405	0.557175	0.54929
0.119747	0.110706	0.107948	0.0897187	0.128618	0.136653	0.139029	0.12109	0.103398	0.095381	0.10472	0.125702	0.14243	0.141615	0.148377	0.13955	0.478073	0.720028	0.6799	0.693559	0.684316	0.694253	0.693589	0.695458	0.697774	0.697707	0.695729	0.698479	0.685365	0.850405	1	0.545443	0.586146	0.585503	0.582061	0.591628	0.592276	0.598159	0.6081	0.604708	0.604349	0.601955	0.588009	0.556479	0.21734	0.527109	0.578185	0.552615	0.566184	0.560612
0.121788	0.109151	0.103482	0.0903971	0.128099	0.13817	0.121648	0.106126	0.109548	0.106544	0.117387	0.141289	0.160957	0.154761	0.156562	0.169482	0.225114	0.677184	0.667783	0.665126	0.711524	0.710528	0.717825	0.722559	0.712609	0.708669	0.712621	0.686947	0.659361	0.428364	0.319389	0.495914	0.536677	0.59628	0.594832	0.585579	0.581573	0.57274	0.582889	0.59913	0.605591	0.571401	0.563062	0.445209	0.193291	0.423888	0.545721	0.549586	0.559718	0.555485
1	0.10503	0.0949667	0.100059	0.115932	0.127566	0.118095	0.113791	0.136392	0.139547	0.149688	0.15785	0.179817	0.184074	0.176107	0.193435	0.172662	0.543692	0.718168	0.695173	0.742095	0.746815	0.747408	0.742601	0.708867	0.712651	0.687566	0.658968	0.639203	0.263646	0.252798	0.416509	0.527415	0.554435	0.583796	0.574363	0.56774	0.566159	0.568115	0.559064	0.537066	0.47797	0.493868	0.20618	0.173212	0.225124	0.474052	0.467298	0.50413	0.516061
1	0.101367	0.0958744	0.111011	0.102063	0.108507	0.127029	0.143928	0.162775	0.165145	0.163417	0.161678	0.176994	0.206794	0.214884	0.205666	0.21256	0.263739	0.49408	0.671523	0.678147	0.708753	0.69471	0.671943	0.647063	0.622515	0.610274	0.609041	0.366395	0.229067	0.248918	0.249386	0.493841	0.564927	0.513074	0.528539	0.525614	0.525892	0.521687	0.499861	0.475664	0.493956	0.299063	0.105526	0.125668	0.138739	0.3091	0.466462	0.432616	0.470369
1	0.100777	0.100094	0.112754	0.0967303	0.104888	0.129273	0.160051	0.176467	0.181385	0.159422	0.141603	0.152084	0.187354	0.218802	0.200351	0.192626	0.156089	0.197658	0.372975	0.469803	0.564439	0.552067	0.553402	0.540082	0.594853	0.530421	0.400189	0.234079	0.218299	0.231169	0.202435	0.2956	0.572842	0.545392	0.486573	0.485469	0.489156	0.482222	0.482518	0.456733	0.34127	0.214258	0.144791	0.182689	0.18001	0.230402	0.367963	0.484567	0.482431
1	0.106911	0.100776	0.102666	0.111886	0.127605	0.138458	0.14328	0.148558	0.155858	0.125212	0.0928154	0.092726	0.108064	0.134721	0.141497	0.150151	0.132686	0.100465	0.112913	0.177367	0.254672	0.334326	0.379957	0.3714	0.314359	0.306237	0.194902	0.188153	0.20617	0.212229	0.199592	0.218241	0.339589	0.414322	0.381273	0.426327	0.425411	0.430788	0.384783	0.349173	0.237657	0.264991	0.2848	0.282785	0.263343	0.23524	0.277304	0.413867	0.434164
1	0.11431	0.101346	0.0944614	0.124717	0.125341	0.121431	0.115287	0.111934	0.123652	0.127213	0.109731	0.0869782	0.0773187	0.0831088	0.0938717	0.130438	0.137809	0.117574	0.108508	0.125502	0.183953	0.226843	0.228967	0.199633	0.16979	0.146565	0.149785	0.159193	0.189041	0.198719	0.200854	0.211549	0.274202	0.289151	0.229198	0.233207	0.293419	0.279467	0.196518	0.180102	0.197317	0.226026	0.231777	0.234368	0.233109	0.21163	0.221464	0.255282	0.227336
1	0.117131	0.106514	0.0949904	0.117181	0.12371	0.118368	0.115702	0.100062	0.104013	0.123886	0.148694	0.155865	0.1482	0.149387	0.152492	0.167802	0.177792	0.171342	0.152151	0.143778	0.132331	0.115498	0.104175	0.101225	0.108266	0.132364	0.132762	0.153815	0.149395	0.187637	0.191524	0.18318	0.182205	0.171979	0.152366	0.147864	0.163281	0.168929	0.141987	0.139756	0.154323	0.155329	0.162271	0.166238	0.173144	0.175793	0.179145	0.178233	0.166031
1	0.11138	0.111923	0.104444	0.112301	0.149523	0.148974	0.13807	0.115282	0.0997628	0.0973743	0.118743	0.153203	0.171884	0.180567	0.186236	0.187301	0.179878	0.1685	0.150974	0.120498	0.0939252	0.0884842	0.101175	0.110438	0.114726	0.123572	0.140589	0.146178	0.138478	0.150306	0.16487	0.157595	0.157126	0.151324	0.149837	0.146225	0.147273	0.159612	0.166777	0.168709	0.182815	0.185631	0.183035	0.187618	0.185985	0.183105	0.181617	0.182967	0.181618
1	0.114413	0.107356	0.114167	0.126139	0.159075	0.162191	0.148185	0.142148	0.136674	0.126227	0.133365	0.153118	0.159975	0.170585	0.181953	0.176011	0.171072	0.169437	0.168267	0.154396	0.155247	0.162515	0.169594	0.16519	0.157839	0.153561	0.158349	0.155797	0.150417	0.147933	0.154764	0.163632	0.158376	0.15871	0.155549	0.151239	0.144587	0.145114	0.160816	0.162975	0.16734	0.172557	0.167749	0.166651	0.18142	0.186244	0.180088	0.179124	0.169904
1	0.122792	0.0925004	0.118844	0.13575	0.145083	0.150327	0.151614	0.160256	0.163994	0.166935	0.171457	0.172797	0.171956	0.170254	0.172975	0.174567	0.185508	0.190993	0.190678	0.174563	0.171363	0.164345	0.164586	0.161818	0.165269	0.169988	0.167288	0.162054	0.176231	0.178907	0.171988	0.16986	0.166852	0.169988	0.166464	0.15604	0.143575	0.139884	0.149969	0.157542	0.156801	0.15866	0.157978	0.155412	0.163385	0.16986	0.161156	0.158117	0.155631
1	0.132324	0.0820967	0.115352	0.145072	0.138148	0.135275	0.150802	0.14781	0.139088	0.142463	0.154854	0.155051	0.156596	0.157694	0.15183	0.141109	0.150063	0.160257	0.147898	0.137742	0.150278	0.159994	0.155577	0.150948	0.153342	0.153895	0.152883	0.156648	0.175113	0.169962	0.172856	0.176803	0.172427	0.171197	0.169833	0.15938	0.161736	0.163648	0.166031	0.171787	0.179458	0.176721	0.171248	0.169796	0.169718	0.17276	0.168671	0.17306	0.166816
1	0.133146	0.0822414	0.110228	0.131797	0.124573	0.135723	0.158282	0.155881	0.132313	0.114415	0.120764	0.133795	0.137151	0.144802	0.130196	0.108043	0.110471	0.122394	0.125179	0.124436	0.133854	0.155863	0.15615	0.153742	0.160628	0.160637	0.155963	0.151833	0.161651	0.155735	0.153858	0.152653	0.158089	0.149797	0.141639	0.135267	0.136372	0.140371	0.149007	0.152996	0.150433	0.148076	0.14872	0.155418	0.15866	0.162049	0.154138	0.150436	0.154658
1	1	0.0878897	0.109041	0.0992239	0.095165	0.108187	0.139337	0.158289	0.152552	0.128353	0.118086	0.116409	0.119165	0.132415	0.136037	0.125521	0.123684	0.136487	0.148469	0.155391	0.15586	0.162185	0.161137	0.160005	0.161936	0.162707	0.159813	0.151862	0.154599	0.1557	0.159331	0.155095	0.162649	0.158454	0.153486	0.152594	0.152065	0.1563	0.164234	0.162573	0.148146	0.149087	0.150736	0.153907	0.157186	0.158117	0.160066	0.160744	0.156708
1	1	0.0856789	0.0876675	0.0775034	0.0860048	0.0929113	0.105734	0.134852	0.151898	0.148475	0.144185	0.146691	0.137476	0.136007	0.146754	0.158674	0.1641	0.169508	0.168654	0.169973	0.167574	0.162672	0.158875	0.16457	0.167099	0.172948	0.165272	0.156527	0.159042	0.159178	0.164126	0.163293	0.163981	0.164914	0.165991	0.171973	0.159169	0.155575	0.159888	0.16015	0.153993	0.150823	0.149696	0.141009	0.137199	0.137026	0.137693	0.141014	0.135854
1	1	0.131865	0.0897142	0.0898501	0.114916	0.106273	0.10678	0.10637	0.115285	0.128657	0.136263	0.13945	0.135841	0.13428	0.137217	0.151364	0.158884	0.160224	0.157949	0.161291	0.156282	0.152335	0.151571	0.155484	0.15584	0.151583	0.144097	0.144411	0.150689	0.152297	0.149936	0.142937	0.138611	0.136363	0.130305	0.127662	0.127396	0.131862	0.135691	0.137969	0.13828	0.141761	0.141146	0.136072	0.132031	0.131624	0.129224	0.129526	0.129571
1	1	0.10749	0.0916831	0.0885603	0.100455	0.125891	0.121698	0.10277	0.0970266	0.103894	0.102339	0.109049	0.127429	0.136474	0.127874	0.124536	0.127624	0.128737	0.130573	0.132771	0.127499	0.126926	0.135674	0.135331	0.128805	0.126253	0.130865	0.136944	0.141829	0.149727	0.157682	0.160388	0.153401	0.152213	0.149109	0.141183	0.140003	0.1344	0.134231	0.133315	0.135589	0.135626	0.127915	0.126257	0.125957	0.130656	0.136062	0.131927	0.128372
1	1	1	0.134188	0.0885901	0.0892213	0.17526	0.23667	0.24332	0.209278	0.171158	0.143849	0.133078	0.127382	0.100824	0.0666245	0.146812	0.0884271	0.0814821	0.0800105	0.0502803	0.00441952	0.00495	0.0220312	0.188996	0.208448	0.240278	0.267399	0.273014	0.092898	0.109645	0.276941	0.285104	0.180094	0.204836	0.317588	1	1	1	1	1	1	1	1	1	1	1	1	1	1
1	1	1	1	1	1	1	1	1	1	1	1	1	1	1	1	1	1	1	1	1	1	1	1	1	1	1	1	1	1	1	1	1	1	1	1	1	1	1	1	1	1	1	1	1	1	1	1	1	1
1	1	1	1	1	1	1	1	1	1	1	1	1	1	1	1	1	1	1	1	1	1	1	1	1	1	1	1	1	1	1	1	1	1	1	1	1	1	1	1	1	1	1	1	1	1	1	1	1	1
1	1	1	1	1	1	1	1	1	1	1	1	1	1	1	1	1	1	1	1	1	1	1	1	1	1	1	1	1	1	1	1	1	1	1	1	1	1	1	1	1	1	1	1	1	1	1	1	1	1
1	1	1	1	1	1	1	1	1	1	1	1	1	1	1	1	1	1	1	1	1	1	1	1	1	1	1	1	1	1	1	1	1	1	1	1	1	1	1	1	1	1	1	1	1	1	1	1	1	1
1	1	1	1	1	1	1	1	1	1	1	1	1	1	1	1	1	1	1	1	1	1	1	1	1	1	1	1	1	1	1	1	1	1	1	1	1	1	1	1	1	1	1	1	1	1	1	1	1	1
1	1	1	1	1	1	1	1	1	1	1	1	1	1	1	1	1	1	1	1	1	1	1	1	1	1	1	1	1	1	1	1	1	1	1	1	1	1	1	1	1	1	1	1	1	1	1	1	1	1
1	1	1	1	1	1	1	1	1	1	1	1	1	1	1	1	1	1	1	1	1	1	1	1	1	1	1	1	1	1	1	1	1	1	1	1	1	1	1	1	1	1	1	1	1	1	1	1	1	1
1	1	1	1	1	1	1	1	1	1	1	1	1	1	1	1	1	1	1	1	1	1	1	1	1	1	1	1	1	1	1	1	1	1	1	1	1	1	1	1	1	1	1	1	1	1	1	1	1	1
1	1	1	1	1	1	1	1	1	1	1	1	1	1	1	1	1	1	1	1	1	1	1	1	1	1	1	1	1	1	1	1	1	1	1	1	1	1	1	1	1	1	1	1	1	1	1	1	1	1
1	1	1	1	1	1	1	1	1	1	1	1	1	1	1	1	1	1	1	1	1	1	1	1	1	1	1	1	1	1	1	1	1	1	1	1	1	1	1	1	1	1	1	1	1	1	1	1	1	1
1	1	1	1	1	1	1	1	1	1	1	1	1	1	1	1	1	1	1	1	1	1	1	1	1	1	1	1	1	1	1	1	1	1	1	1	1	1	1	1	1	1	1	1	1	1	1	1	1	1
1	1	1	1	1	1	1	1	1	1	1	1	1	1	1	1	1	1	1	1	1	1	1	1	1	1	1	1	1	1	1	1	1	1	1	1	1	1	1	1	1	1	1	1	1	1	1	1	1	1
slice12
1	1	1	1	1	1	1	1	1	1	1	1	1	1	1	1	1	1	1	1	1	1	1	1	1	1	1	1	1	1	1	1	1	1	1	1	1	1	1	1	1	1	1	1	1	1	1	1	1	1
1	1	1	1	1	1	1	1	1	1	1	1	1	1	1	1	1	1	1	1	1	1	1	1	1	1	1	1	1	1	1	1	1	1	1	1	1	1	1	1	1	1	1	1	1	1	1	1	1	1
1	1	1	1	1	1	1	1	1	1	1	1	1	1	1	1	1	1	1	1	1	1	1	1	1	1	1	1	1	1	1	1	1	1	1	1	1	1	1	1	1	1	1	1	1	1	1	1	1	1
1	1	1	1	1	1	1	1	1	1	1	1	1	1	1	1	1	1	1	1	1	1	1	1	1	1	1	1	1	1	1	1	1	1	1	1	1	1	1	1	1	1	1	1	1	1	1	1	1	1
1	1	1	1	1	1	1	1	1	1	1	1	1	1	1	1	1	1	1	1	1	1	1	1	1	1	1	1	1	1	1	1	1	1	1	1	1	1	1	1	1	1	1	1	1	1	1	1	1	1
1	1	1	1	1	1	1	1	1	1	1	1	1	1	1	1	1	1	1	1	1	1	1	1	1	1	1	1	1	1	1	1	1	1	1	1	1	1	1	1	1	1	1	1	1	1	1	1	1	1
1	1	1	1	1	1	1	1	1	1	1	1	1	1	1	1	1	1	1	1	1	1	1	1	1	1	1	1	1	1	1	1	1	1	1	1	1	1	1	1	1	1	1	1	1	1	1	1	1	1
1	1	1	1	1	1	1	1	1	1	1	1	1	1	1	1	1	1	1	1	1	1	1	1	1	1	1	1	1	1	1	1	1	1	1	1	1	1	1	1	1	1	1	1	1	1	1	1	1	1
1	1	1	1	1	1	1	1	1	1	1	1	1	1	1	1	1	1	1	1	1	1	1	1	1	1	1	1	1	1	1	1	1	1	1	1	1	1	1	1	1	1	1	1	1	1	1	1	1	1
1	1	1	1	1	1	1	1	1	1	1	1	1	1	1	1	1	1	1	1	1	1	1	1	1	1	1	1	1	1	1	1	1	1	1	1	1	1	1	1	1	1	1	1	1	1	1	1	1	1
1	1	1	1	1	1	1	1	1	1	1	1	1	1	1	1	1	1	1	1	1	1	1	1	1	1	1	1	1	1	1	1	1	1	1	1	1	1	1	1	1	1	1	1	1	1	1	1	1	1
1	1	1	1	1	1	1	1	1	1	1	1	1	1	1	1	1	1	1	1	1	1	1	1	1	1	1	1	1	1	1	1	1	1	1	1	1	1	1	1	1	1	1	1	1	1	1	1	1	1
1	1	1	1	1	1	1	1	1	1	1	1	1	1	1	1	1	1	1	1	1	1	1	1	1	1	1	1	1	1	1	1	1	1	1	1	1	1	1	1	1	1	1	1	1	1	1	1	1	1
1	1	1	1	1	1	1	1	1	1	1	1	1	1	1	1	1	1	1	1	1	1	1	1	1	1	1	1	1	1	1	1	1	1	1	1	1	1	1	1	1	1	1	1	1	1	1	1	1	1
1	1	1	1	1	1	1	1	1	1	1	1	1	1	1	1	1	1	1	1	1	1	1	1	1	1	1	1	1	1	1	1	1	1	1	1	1	1	1	1	1	1	1	1	1	1	1	1	1	1
1	1	1	1	1	1	1	1	1	1	1	1	1	1	1	1	1	1	1	1	1	1	1	1	1	1	1	1	1	1	1	1	1	1	1	1	1	1	1	1	1	1	1	1	1	1	1	1	1	1
1	1	1	1	1	1	1	1	1	1	1	1	1	1	1	1	1	0.14721	0.129665	0.182309	0.175348	0.158369	0.182886	0.228851	0.218544	0.184698	0.172978	0.140039	0.116236	0.123946	0.158357	0.169478	0.173839	0.197201	0.154948	0.109404	0.147342	0.19072	0.209881	0.195411	0.161993	0.11632	0.121714	0.165602	0.16601	0.179144	0.20526	0.201329	0.229914	0.255378
0.12625	0.127453	0.130767	0.135561	0.1361	0.130011	0.136136	0.140126	0.125521	0.130598	0.118108	0.107406	0.112438	0.109302	0.0945141	0.102752	0.124996	0.148169	0.154743	0.147159	0.136998	0.116615	0.100519	0.09743	0.0988943	0.109988	0.124937	0.126982	0.139565	0.13462	0.139166	0.143604	0.144962	0.1455	0.147319	0.13279	0.114073	0.115454	0.137629	0.147395	0.138826	0.13091	0.142711	0.154126	0.153217	0.143964	0.135267	0.129968	0.128794	0.132691
0.125395	0.129477	0.131388	0.123203	0.117406	0.0903133	0.0929805	0.104436	0.130816	0.128161	0.132992	0.1297	0.126719	0.117456	0.111036	0.120189	0.136271	0.140341	0.146465	0.1446	0.144761	0.145076	0.138143	0.132035	0.126826	0.147318	0.152191	0.156294	0.14263	0.133393	0.129052	0.134765	0.139862	0.13207	0.13531	0.140687	0.14202	0.143904	0.143425	0.144958	0.140544	0.137239	0.137364	0.14018	0.152277	0.158647	0.160282	0.153476	0.144171	0.138104
0.122798	0.118597	0.115651	0.115975	0.112495	0.0983105	0.0944519	0.110418	0.118461	0.132159	0.135024	0.125167	0.12441	0.127541	0.122191	0.120417	0.124312	0.12011	0.125051	0.124452	0.127781	0.128089	0.137042	0.134563	0.142175	0.149884	0.157206	0.151615	0.152436	0.157675	0.150944	0.143141	0.130106	0.131179	0.147272	0.154713	0.151036	0.138167	0.125816	0.130425	0.136263	0.135715	0.136108	0.137721	0.137981	0.130293	0.123344	0.125961	0.135645	0.147154
0.108741	0.0967669	0.0915077	0.103997	0.115532	0.128905	0.122991	0.118019	0.118375	0.138094	0.138591	0.117883	0.114081	0.119797	0.114107	0.105715	0.120206	0.11986	0.136869	0.158773	0.151434	0.141642	0.140272	0.137559	0.140553	0.146271	0.139731	0.133825	0.138693	0.151791	0.161228	0.147364	0.127407	0.146391	0.148275	0.131029	0.132108	0.131154	0.11273	0.14703	0.162472	0.160254	0.156202	0.163293	0.15682	0.144111	0.133105	0.132114	0.140947	0.142257
0.0732581	0.0966813	0.11453	0.112908	0.107035	0.1088	0.119851	0.124921	0.124431	0.122038	0.110718	0.127068	0.13396	0.12415	0.149842	0.137212	0.147193	0.147032	0.143182	0.153007	0.134039	0.128759	0.141206	0.132255	0.129101	0.13664	0.13222	0.13864	0.129822	0.121426	0.137048	0.139827	0.144305	0.158631	0.143367	0.143144	0.161113	0.163147	0.149334	0.144374	0.142585	0.128819	0.142347	0.156779	0.146534	0.147148	0.152798	0.155635	0.145366	0.142804
0.0779056	0.0952213	0.117153	0.109531	0.0867538	0.0765715	0.115204	0.125655	0.134677	0.123622	0.134065	0.148798	0.163667	0.143496	0.150787	0.131403	0.147463	0.136272	0.106652	0.125171	0.123483	0.136683	0.134195	0.115993	0.098653	0.114527	0.122858	0.129761	0.133724	0.139994	0.141441	0.124635	0.135098	0.131995	0.130089	0.137744	0.143195	0.151732	0.155527	0.137825	0.125255	0.121503	0.139903	0.149862	0.140926	0.136251	0.149905	0.147275	0.128569	0.127771
0.0708574	0.0864455	0.105498	0.132031	0.102587	0.0855319	0.128262	0.119281	0.151063	0.146521	0.122771	0.116474	0.137568	0.134339	0.151059	0.136561	0.137229	0.135697	0.125475	0.121077	0.116257	0.126562	0.129672	0.128803	0.11096	0.108655	0.115622	0.116998	0.112439	0.139501	0.137306	0.143021	0.149096	0.137448	0.135963	0.128792	0.122614	0.129779	0.135055	0.132185	0.136412	0.143426	0.136539	0.135174	0.143312	0.140046	0.129686	0.119684	0.132417	0.13505
0.0853262	0.104509	0.11846	0.121901	0.101484	0.118007	0.1422	0.116179	0.137442	0.127171	0.118115	0.12466	0.127697	0.140131	0.143197	0.146811	0.13933	0.129409	0.139835	0.126363	0.120567	0.123116	0.121052	0.10624	0.0929186	0.100451	0.116211	0.117275	0.0963196	0.120911	0.13132	0.142938	0.150325	0.152312	0.15547	0.131988	0.131033	0.117447	0.104335	0.0979939	0.092792	0.107818	0.104842	0.0997537	0.115587	0.130663	0.142341	0.127804	0.124586	0.124486
0.137582	0.110436	0.122873	0.115802	0.105122	0.102162	0.0965181	0.133266	0.1424	0.120168	0.131513	0.108935	0.0971755	0.131302	0.113383	0.114465	0.128488	0.146591	0.155711	0.127613	0.118348	0.129315	0.125485	0.123681	0.123913	0.12827	0.11704	0.100725	0.0801553	0.106858	0.147954	0.160215	0.156876	0.13591	0.138994	0.146816	0.112216	0.0976493	0.115554	0.122483	0.116672	0.0988261	0.0867028	0.101743	0.103634	0.113339	0.138207	0.157874	0.151629	0.113865
0.133533	0.118284	0.107528	0.1149	0.117945	0.0905525	0.0799628	0.116642	0.135634	0.12718	0.123272	0.0885257	0.112107	0.127607	0.116997	0.118612	0.132367	0.159394	0.138289	0.118021	0.113055	0.1344	0.201257	0.267987	0.299774	0.308574	0.288425	0.299383	0.23254	0.154375	0.12952	0.169438	0.153265	0.108836	0.124024	0.15409	0.183846	0.31447	0.381432	0.40117	0.365102	0.350604	0.175985	0.141888	0.116838	0.0897545	0.132546	0.161896	0.143108	0.123031
0.120667	0.15376	0.0989157	0.0671389	0.0913568	0.104258	0.124892	0.119557	0.108882	0.108007	0.122048	0.110599	0.126195	0.146497	0.133935	0.136081	0.15444	0.160007	0.122119	0.129516	0.148781	0.251688	0.394197	0.457858	0.468598	0.462917	0.45484	0.456771	0.391028	0.298818	0.155021	0.14195	0.137235	0.127275	0.161857	0.290511	0.428137	0.45477	0.453409	0.421498	0.39547	0.429766	0.405596	0.331983	0.138005	0.0806501	0.147297	0.150835	0.139719	0.148107
0.101883	0.139991	0.0866098	0.0678287	0.0824333	0.103374	0.120904	0.105473	0.0938686	0.0920898	0.108364	0.11654	0.13301	0.143212	0.156475	0.143521	0.143214	0.158879	0.143733	0.160039	0.265845	0.436848	0.444688	0.460161	0.471511	0.469515	0.459961	0.426579	0.415167	0.488199	0.314686	0.172269	0.162277	0.116971	0.270198	0.480815	0.384096	0.41621	0.443385	0.445101	0.436803	0.427006	0.39281	0.454664	0.358813	0.165464	0.120261	0.13393	0.134648	0.259806
0.0859108	0.0949611	0.0786697	0.0856912	0.0828972	0.10664	0.109702	0.0934803	0.0862617	0.0948108	0.157367	0.155469	0.136272	0.121341	0.140127	0.126115	0.120695	0.163807	0.148065	0.211926	0.454397	0.42945	0.468899	0.490239	0.505954	0.495826	0.491335	0.470596	0.498282	0.444772	0.462104	0.276521	0.140197	0.166054	0.420337	0.412208	0.445176	0.461784	0.471685	0.479362	0.475217	0.469668	0.47198	0.429229	0.453217	0.239069	0.122132	0.141793	0.172624	0.410454
0.102841	0.0908473	0.0844818	0.102087	0.103179	0.107033	0.111999	0.102168	0.0920115	0.104136	0.1446	0.155352	0.129073	0.112119	0.132403	0.137045	0.128472	0.154444	0.143987	0.405071	0.454379	0.488256	0.489025	0.493231	0.49573	0.490127	0.489152	0.465596	0.507164	0.494905	0.465588	0.394502	0.170304	0.282976	0.449693	0.482706	0.489315	0.481573	0.473924	0.466205	0.465172	0.467626	0.467133	0.458042	0.440996	0.448829	0.160291	0.169852	0.38938	0.423854
0.104971	0.0838998	0.0687302	0.108393	0.110373	0.105474	0.135216	0.108584	0.114464	0.135069	0.135442	0.12745	0.110159	0.116115	0.116531	0.147845	0.165518	0.181579	0.194968	0.467479	0.47717	0.504324	0.509798	0.506175	0.500562	0.484016	0.516324	0.519703	0.511037	0.504272	0.510157	0.460427	0.200069	0.431947	0.491294	0.495217	0.504115	0.499823	0.515717	0.511506	0.494206	0.493178	0.521616	0.513708	0.48095	0.548952	0.208839	0.0923235	0.356945	0.429913
0.0947788	0.0632883	0.0465409	0.082959	0.100189	0.11163	0.124486	0.109843	0.155414	0.140406	0.139126	0.125359	0.0996316	0.113653	0.144494	0.144208	0.145019	0.154043	0.273101	0.546688	0.497303	0.488416	0.504246	0.503087	0.494927	0.484506	0.520761	0.533725	0.5235	0.506669	0.529156	0.509928	0.238851	0.503043	0.519498	0.522506	0.520257	0.526244	0.517295	0.517619	0.507343	0.521005	0.535486	0.523786	0.516163	0.504324	0.214005	0.257941	0.46507	0.44133
0.0875797	0.0760642	0.0795323	0.0895389	0.103097	0.105169	0.11193	0.116594	0.140628	0.127196	0.122846	0.111612	0.123744	0.144347	0.136504	0.152449	0.15523	0.12592	0.330859	0.564102	0.521939	0.492274	0.495461	0.484568	0.515793	0.523528	0.520333	0.523055	0.521948	0.513599	0.522777	0.520728	1	0.524189	0.553505	0.532532	0.52478	0.542004	0.530415	0.523639	0.528298	0.520273	0.51393	0.512414	0.511682	0.505038	0.31224	0.344559	0.451473	0.433058
0.0796608	0.0781559	0.0767501	0.0799015	0.099365	0.102025	0.109626	0.134434	0.13788	0.110968	0.113393	0.104783	0.112312	0.133515	0.125142	0.154216	0.154642	0.12357	0.35292	0.544857	0.519334	0.490334	0.49893	0.521541	0.512218	0.497883	0.501611	0.50589	0.504205	0.501032	0.501334	0.503385	1	0.545238	0.547495	0.521023	0.509716	0.514103	0.51786	0.505417	0.510214	0.507747	0.505292	0.509541	0.510485	0.50598	0.392529	0.386071	0.427838	0.428617
0.101894	0.0947235	0.0819261	0.084628	0.108114	0.111384	0.10573	0.131671	0.140699	0.121961	0.110697	0.109979	0.115275	0.119723	0.155361	0.157193	0.13859	0.145381	0.415355	0.518627	0.503448	0.494279	0.498005	0.503778	0.504233	0.50283	0.493203	0.506808	0.497896	0.50397	0.501426	0.4909	0.296924	0.48857	0.5271	0.503744	0.502435	0.483633	0.487185	0.493837	0.490724	0.495862	0.510427	0.509568	0.498196	0.517911	0.321305	0.347526	0.430383	0.437239
0.110364	0.109726	0.115987	0.104633	0.10682	0.116957	0.102056	0.124099	0.130984	0.127542	0.114535	0.118148	0.128477	0.135328	0.159394	0.148228	0.149721	0.176372	0.261386	0.530787	0.477142	0.487823	0.517416	0.505561	0.495997	0.502671	0.507983	0.511757	0.53411	0.525959	0.532994	0.484162	0.177673	0.393364	0.488559	0.483766	0.498599	0.491172	0.486497	0.484839	0.485449	0.496752	0.502423	0.508748	0.488663	0.498875	0.195294	0.247756	0.398844	0.420679
0.110929	0.109293	0.116703	0.116155	0.113553	0.120207	0.111146	0.122564	0.12737	0.135353	0.125405	0.118662	0.131267	0.168785	0.132449	0.145958	0.16525	0.181036	0.199091	0.362576	0.447766	0.501294	0.513929	0.510324	0.502693	0.501305	0.499605	0.506122	0.526959	0.491018	0.53239	0.357211	0.149987	0.234167	0.453808	0.441277	0.461898	0.47791	0.481351	0.469982	0.477387	0.487472	0.494125	0.504316	0.505946	0.468691	0.196541	0.175349	0.360709	0.411583
0.104061	0.11787	0.140271	0.145003	0.135791	0.126183	0.117013	0.137486	0.133067	0.131287	0.127911	0.132119	0.147128	0.178712	0.151	0.169424	0.167937	0.159742	0.117563	0.172996	0.396339	0.410424	0.46853	0.479904	0.490578	0.480626	0.472335	0.459514	0.457184	0.490562	0.506639	0.199448	0.148003	0.136752	0.333169	0.421263	0.417345	0.461089	0.479568	0.47217	0.470913	0.488146	0.475788	0.464303	0.488305	0.279595	0.180887	0.141947	0.230258	0.361506
0.0963956	0.119217	0.142142	0.142566	0.135747	0.126286	0.123474	0.145856	0.137505	0.129563	0.125917	0.13607	0.158392	0.166526	0.141045	0.169322	0.159092	0.140692	0.128698	0.122098	0.257037	0.432055	0.415841	0.410611	0.40731	0.401682	0.390769	0.429042	0.430322	0.4333	0.301724	0.157399	0.130633	0.114535	0.203207	0.37962	0.416748	0.414363	0.445418	0.440565	0.426799	0.421467	0.427189	0.444242	0.407181	0.16588	0.15114	0.137946	0.131171	0.240494
0.101213	0.1129	0.124963	0.1271	0.138537	0.130227	0.125085	0.157635	0.144583	0.143318	0.138471	0.140587	0.162591	0.165404	0.148943	0.165926	0.146424	0.143814	0.124645	0.12809	0.230804	0.356292	0.52235	0.560262	0.570915	0.436636	0.360986	0.327499	0.295029	0.228544	0.176093	0.143595	0.107579	0.127946	0.177635	0.293968	0.670985	0.736538	0.538422	0.475818	0.405876	0.367296	0.360523	0.281068	0.204504	0.129398	0.143667	0.133282	0.10053	0.128299
0.0991703	0.109415	0.127745	0.131967	0.134875	0.141034	0.117427	0.149717	0.146154	0.151843	0.142816	0.143669	0.170454	0.174993	0.157881	0.174282	0.149623	0.158091	0.177163	0.267842	0.394265	0.511049	0.642371	0.700418	0.768884	0.688709	0.442418	0.16274	0.142	0.140646	0.144764	0.137833	0.163997	0.233199	0.319122	0.397677	0.470796	0.788514	0.651131	0.645615	0.690777	0.316199	0.180596	0.160911	0.159536	0.121678	0.125623	0.137783	0.141974	0.237567
0.101326	0.114038	0.122997	0.110681	0.113292	0.126355	0.123622	0.145706	0.128665	0.147748	0.133693	0.142451	0.173103	0.183313	0.158195	0.170211	0.142828	0.20073	0.391187	0.550911	0.5622	0.594474	0.602503	0.601685	0.595768	0.600755	0.532072	0.28164	0.114036	0.125788	0.15117	0.147716	0.28765	0.429689	0.492921	0.491864	0.482588	0.481777	0.474489	0.492885	0.504853	0.340199	0.15027	0.126733	0.162708	0.125271	0.134265	0.239029	0.376959	0.450802
0.100889	0.103691	0.10106	0.0916981	0.106755	0.119581	0.138211	0.148688	0.136385	0.154654	0.142386	0.150415	0.180672	0.181328	0.146869	0.156317	0.170808	0.423382	0.577355	0.629808	0.646355	0.663212	0.665346	0.668583	0.650922	0.615146	0.603503	0.568238	0.2216	0.126819	0.158975	0.209102	0.498918	0.540521	0.547928	0.547713	0.559341	0.547549	0.517687	0.497085	0.481882	0.473912	0.327938	0.139519	0.168646	0.136086	0.274616	0.455317	0.457271	0.458468
0.100645	0.0983641	0.107636	0.117309	0.124775	0.132138	0.127824	0.127904	0.14901	0.156384	0.146516	0.145246	0.165478	0.162277	0.143116	0.167702	0.251208	0.574665	0.672903	0.704522	0.701746	0.690558	0.675601	0.675311	0.6758	0.671842	0.659424	0.599573	0.527871	0.158086	0.18803	0.401525	0.544145	0.575905	0.579145	0.579361	0.581086	0.57846	0.577515	0.563151	0.538538	0.504628	0.473759	0.186638	0.156714	0.160491	0.486451	0.502556	0.491819	0.541824
0.0961693	0.111653	0.121518	0.13281	0.117435	0.132722	0.129829	0.114811	0.148112	0.143385	0.146791	0.146864	0.158087	0.157969	0.143696	0.176514	0.482595	0.692439	0.71265	0.72233	0.709668	0.691166	0.684197	0.669188	0.660693	0.665185	0.684453	0.654208	0.688406	0.275259	0.190271	0.553647	0.547468	0.607743	0.58252	0.579779	0.585896	0.575176	0.565089	0.564942	0.557118	0.551628	0.537597	0.436531	0.15876	0.287977	0.501338	0.505331	0.552821	0.549294
0.0963164	0.119524	0.130682	0.12968	0.100531	0.116564	0.12913	0.131448	0.154963	0.13892	0.143166	0.157491	0.172879	0.167177	0.169448	0.125364	0.630647	0.668784	0.660387	0.664283	0.657709	0.685904	0.67433	0.672489	0.66748	0.658909	0.673471	0.674483	0.699511	0.544139	0.242244	0.585707	0.560782	0.566228	0.556665	0.5543	0.583109	0.574806	0.571312	0.56592	0.56912	0.56306	0.569343	0.531907	0.125281	0.477088	0.55916	0.527806	0.542553	0.525125
0.087192	0.106794	0.128709	0.122022	0.117008	0.113132	0.123526	0.136174	0.150486	0.153048	0.153941	0.165639	0.173401	0.166964	0.165877	0.142877	0.680761	0.677318	0.652767	0.654547	0.641927	0.674682	0.665887	0.669417	0.664361	0.659779	0.668182	0.676808	0.714716	0.686893	0.342369	0.580717	0.574389	0.567733	0.562051	0.551611	0.554461	0.554862	0.540223	0.569888	0.582016	0.574692	0.595548	0.577591	0	0.520317	0.55735	0.532574	0.540706	0.51345
0.0804573	0.0968735	0.122357	0.109922	0.134469	0.139846	0.122564	0.128915	0.133134	0.144457	0.144627	0.15228	0.148114	0.156468	0.155335	0.120532	0.673679	0.682798	0.668192	0.659629	0.676633	0.677654	0.672815	0.665847	0.667356	0.67064	0.675205	0.695951	0.718265	0.798178	1	0.602739	0.598157	0.582542	0.568148	0.563885	0.573127	0.569429	0.559696	0.556876	0.558772	0.567544	0.60437	0.595568	0.283638	0.568504	0.577418	0.545829	0.549057	0.525185
0.0827333	0.0979464	0.113793	0.102376	0.128996	0.135824	0.135485	0.134018	0.122068	0.122759	0.124924	0.121293	0.126518	0.145998	0.149403	0.0949196	0.564061	0.700754	0.685791	0.673997	0.669239	0.664418	0.668621	0.671818	0.673539	0.688429	0.695996	0.708292	0.717903	0.83308	0.414084	0.614134	0.605627	0.595624	0.574741	0.573074	0.583183	0.578485	0.573459	0.573893	0.572639	0.579738	0.592074	0.584925	0.19769	0.559475	0.585297	0.548991	0.547637	0.541199
0.0733202	0.0938148	0.111121	0.0993506	0.125598	0.13027	0.140937	0.125683	0.109425	0.115381	0.122291	0.108882	0.116784	0.136748	0.15052	0.166372	0.492782	0.723039	0.699199	0.695816	0.673229	0.676824	0.681699	0.690125	0.693118	0.693385	0.709524	0.710304	0.70294	0.625686	0.177869	0.573313	0.585957	0.592453	0.579601	0.580966	0.586598	0.580384	0.583475	0.592012	0.593524	0.59182	0.56504	0.541122	0.179994	0.470591	0.579277	0.52789	0.540881	0.54429
0.0519476	0.0893423	0.119755	0.10857	0.134103	0.140148	0.131742	0.112563	0.117653	0.127447	0.145454	0.14519	0.145642	0.154473	0.168735	0.166759	0.212465	0.688878	0.680846	0.717358	0.70182	0.694321	0.700107	0.707159	0.709956	0.700626	0.698676	0.681752	0.69612	0.396738	0.24542	0.548819	0.530437	0.578591	0.565065	0.564601	0.568419	0.566457	0.577892	0.589788	0.603523	0.574395	0.565345	0.455086	0.166338	0.39252	0.508563	0.52124	0.536045	0.530715
0.0517734	0.0950126	0.120884	0.112262	0.134955	0.136105	0.121811	0.118491	0.147405	0.155842	0.165122	0.171192	0.177232	0.175672	0.170399	0.182951	0.177242	0.522293	0.680089	0.690986	0.722357	0.713861	0.708365	0.71717	0.706008	0.69354	0.675465	0.644816	0.663144	0.236135	0.213345	0.429841	0.534404	0.537643	0.583586	0.572861	0.566127	0.56375	0.571321	0.580428	0.56964	0.513415	0.556932	0.260599	0.178011	0.265936	0.496177	0.484715	0.524812	0.528406
1	0.100509	0.109602	0.10924	0.128304	0.135311	0.118868	0.135699	0.172505	0.175834	0.163818	0.170143	0.174657	0.172943	0.174989	0.190869	0.196965	0.238643	0.535068	0.623808	0.639146	0.648338	0.659795	0.668334	0.658224	0.634035	0.588597	0.646615	0.401189	0.198526	0.191592	0.225163	0.544975	0.551732	0.534985	0.569611	0.562918	0.557351	0.55321	0.535544	0.516277	0.542314	0.398895	0.142453	0.140251	0.154187	0.405085	0.52205	0.492633	0.513885
1	0.0985236	0.102848	0.113357	0.12365	0.1278	0.124968	0.132819	0.168446	0.17986	0.159815	0.156728	0.158844	0.158766	0.17944	0.196201	0.185611	0.154558	0.197177	0.412686	0.503811	0.552977	0.543068	0.543151	0.558315	0.591499	0.52384	0.370455	0.211303	0.217772	0.241384	0.203995	0.305747	0.593513	0.562164	0.508623	0.510608	0.517952	0.509479	0.493808	0.499242	0.441187	0.207843	0.153383	0.19182	0.170317	0.228139	0.413086	0.509342	0.46715
1	0.0925234	0.0994352	0.112138	0.114557	0.119536	0.127656	0.12009	0.125137	0.144615	0.129217	0.11641	0.119832	0.115633	0.143903	0.169731	0.153167	0.117165	0.089747	0.124439	0.221774	0.297966	0.454266	0.48773	0.51466	0.434628	0.297832	0.190622	0.179667	0.230013	0.242878	0.222397	0.214283	0.32428	0.406417	0.395115	0.410626	0.474742	0.53583	0.452809	0.33417	0.213822	0.176842	0.213057	0.230115	0.192952	0.160115	0.197253	0.325487	0.380316
1	0.0892424	0.101327	0.109454	0.0976732	0.0992904	0.0961532	0.0803675	0.073217	0.0967023	0.11381	0.125119	0.120225	0.110391	0.121388	0.136037	0.149671	0.121861	0.102727	0.107989	0.145207	0.203134	0.240191	0.242029	0.207475	0.149984	0.117995	0.130573	0.160964	0.191069	0.210962	0.203113	0.189965	0.168557	0.19768	0.241658	0.289548	0.27841	0.27217	0.177178	0.159195	0.155885	0.160375	0.171093	0.199743	0.17694	0.1506	0.140116	0.163148	0.194499
1	0.0849248	0.0986299	0.100513	0.0990959	0.10743	0.0852213	0.0716725	0.0704646	0.0872736	0.105875	0.151804	0.170113	0.165807	0.166284	0.16696	0.175558	0.171848	0.146456	0.131462	0.123228	0.120906	0.12392	0.119597	0.112581	0.117647	0.125616	0.13307	0.156859	0.159046	0.181606	0.162401	0.136428	0.129177	0.111593	0.106101	0.128404	0.175105	0.158676	0.135948	0.140083	0.154586	0.153557	0.171449	0.178456	0.156051	0.144297	0.133006	0.133529	0.141708
1	0.082211	0.0937539	0.104946	0.0992863	0.134818	0.129423	0.124621	0.121589	0.101687	0.0914592	0.12337	0.151036	0.166214	0.178011	0.185177	0.185668	0.183493	0.163763	0.144405	0.109168	0.0895089	0.0967783	0.11618	0.130196	0.143444	0.15517	0.154372	0.158262	0.14132	0.162838	0.160134	0.139925	0.128925	0.109127	0.102301	0.107165	0.116285	0.134526	0.152253	0.154949	0.162112	0.172737	0.174992	0.175013	0.172112	0.164391	0.153567	0.154614	0.14799
1	0.0899817	0.0918126	0.109966	0.0997866	0.137523	0.15492	0.153068	0.161485	0.14703	0.133263	0.137875	0.133701	0.144732	0.16193	0.175675	0.175009	0.180697	0.173164	0.165722	0.15959	0.152533	0.157115	0.163642	0.165331	0.159659	0.160148	0.165314	0.160272	0.150171	0.154798	0.16546	0.16436	0.145237	0.128199	0.126076	0.126629	0.129203	0.132678	0.130817	0.131277	0.144967	0.155359	0.157745	0.157708	0.177621	0.183688	0.166684	0.156297	0.141007
1	0.124954	0.094019	0.109377	0.113992	0.139773	0.162293	0.1651	0.168941	0.177905	0.185282	0.173579	0.155374	0.156452	0.159073	0.166093	0.172418	0.178041	0.174	0.171579	0.173181	0.167084	0.154292	0.15188	0.152688	0.152417	0.158443	0.157553	0.162898	0.170079	0.164517	0.173668	0.177532	0.165052	0.168127	0.164232	0.149791	0.141469	0.139214	0.134875	0.142296	0.148575	0.143505	0.143766	0.146051	0.158404	0.154844	0.144837	0.144234	0.136887
1	0.158243	0.0926219	0.108012	0.134545	0.147356	0.14847	0.150401	0.146751	0.14989	0.155416	0.147209	0.145832	0.153493	0.15815	0.157199	0.140889	0.134246	0.144457	0.140629	0.133608	0.132277	0.130578	0.133258	0.144731	0.150612	0.155331	0.155243	0.161172	0.172181	0.171262	0.179726	0.185372	0.184945	0.185838	0.178592	0.165205	0.155074	0.151465	0.157596	0.166654	0.167476	0.162571	0.164861	0.164917	0.166145	0.15984	0.159924	0.164265	0.16052
1	0.153052	0.0892426	0.111437	0.13835	0.13127	0.116718	0.125854	0.1316	0.128666	0.116789	0.107276	0.117873	0.128652	0.137843	0.132822	0.120501	0.10472	0.110071	0.115194	0.115487	0.114784	0.122876	0.12969	0.145411	0.155552	0.154976	0.152912	0.149836	0.149281	0.155982	0.162011	0.163425	0.164901	0.158347	0.148613	0.144918	0.140654	0.139723	0.141196	0.140877	0.139219	0.166772	0.164322	0.169489	0.180437	0.18041	0.176177	0.169487	0.169886
1	1	0.0876084	0.113607	0.122361	0.0963834	0.0793354	0.0968531	0.131179	0.136135	0.124088	0.106865	0.102229	0.104634	0.109035	0.12162	0.131312	0.125764	0.125846	0.139965	0.152143	0.155222	0.154693	0.154629	0.151608	0.147396	0.140001	0.13736	0.14175	0.141414	0.147985	0.153738	0.154888	0.154744	0.156752	0.159147	0.156278	0.159657	0.164335	0.158623	0.153477	0.147998	0.144958	0.146691	0.145753	0.147656	0.153293	0.165338	0.160458	0.145573
1	1	0.0878777	0.0990358	0.103821	0.101269	0.0885484	0.083135	0.105641	0.127938	0.137555	0.147859	0.148426	0.135328	0.123652	0.139367	0.15222	0.15717	0.156753	0.158322	0.159311	0.154641	0.158483	0.161087	0.154296	0.148059	0.151382	0.147767	0.149194	0.150866	0.147863	0.151099	0.151979	0.155037	0.156651	0.162836	0.167675	0.167325	0.163555	0.154927	0.149896	0.145612	0.148984	0.152533	0.14441	0.134357	0.133041	0.133416	0.128787	0.120102
1	1	0.125104	0.108935	0.104499	0.103289	0.111322	0.0990444	0.0876179	0.0997174	0.125997	0.148786	0.151393	0.132895	0.124185	0.129633	0.139572	0.144091	0.143859	0.14013	0.127335	0.126843	0.126434	0.133552	0.135086	0.137006	0.134909	0.13278	0.133078	0.135752	0.134184	0.132894	0.136432	0.139592	0.140857	0.147566	0.158759	0.158158	0.156934	0.158348	0.15487	0.153223	0.151031	0.135805	0.131423	0.127646	0.126248	0.122034	0.118109	0.119589
1	1	0.0996106	0.109801	0.11019	0.0954804	0.117269	0.120851	0.105695	0.0980838	0.110425	0.121646	0.12714	0.123608	0.126345	0.118438	0.11573	0.11957	0.131858	0.129134	0.124042	0.119848	0.117231	0.119937	0.126163	0.126409	0.114806	0.11873	0.122507	0.122729	0.117552	0.115834	0.124702	0.130584	0.131308	0.129484	0.126649	0.128307	0.141033	0.145359	0.139493	0.128819	0.120335	0.103566	0.0958956	0.107374	0.110311	0.106819	0.105894	0.108124
1	1	1	0.176076	0.212275	0.127328	0.137801	0.240276	0.283546	0.239958	0.191355	1	1	1	1	0.220809	0.128349	0.065417	0.109369	0.165934	0.149358	1	0.107999	0.0915317	0.097169	0.134075	0.154958	0.174345	0.191752	0.186812	0.154457	0.104222	0.0875861	0.108129	1	1	1	1	1	1	1	1	1	1	1	1	1	1	1	1
1	1	1	1	1	1	1	1	1	1	1	1	1	1	1	1	1	1	1	1	1	1	1	1	1	1	1	1	1	1	1	1	1	1	1	1	1	1	1	1	1	1	1	1	1	1	1	1	1	1
1	1	1	1	1	1	1	1	1	1	1	1	1	1	1	1	1	1	1	1	1	1	1	1	1	1	1	1	1	1	1	1	1	1	1	1	1	1	1	1	1	1	1	1	1	1	1	1	1	1
1	1	1	1	1	1	1	1	1	1	1	1	1	1	1	1	1	1	1	1	1	1	1	1	1	1	1	1	1	1	1	1	1	1	1	1	1	1	1	1	1	1	1	1	1	1	1	1	1	1
1	1	1	1	1	1	1	1	1	1	1	1	1	1	1	1	1	1	1	1	1	1	1	1	1	1	1	1	1	1	1	1	1	1	1	1	1	1	1	1	1	1	1	1	1	1	1	1	1	1
1	1	1	1	1	1	1	1	1	1	1	1	1	1	1	1	1	1	1	1	1	1	1	1	1	1	1	1	1	1	1	1	1	1	1	1	1	1	1	1	1	1	1	1	1	1	1	1	1	1
1	1	1	1	1	1	1	1	1	1	1	1	1	1	1	1	1	1	1	1	1	1	1	1	1	1	1	1	1	1	1	1	1	1	1	1	1	1	1	1	1	1	1	1	1	1	1	1	1	1
1	1	1	1	1	1	1	1	1	1	1	1	1	1	1	1	1	1	1	1	1	1	1	1	1	1	1	1	1	1	1	1	1	1	1	1	1	1	1	1	1	1	1	1	1	1	1	1	1	1
1	1	1	1	1	1	1	1	1	1	1	1	1	1	1	1	1	1	1	1	1	1	1	1	1	1	1	1	1	1	1	1	1	1	1	1	1	1	1	1	1	1	1	1	1	1	1	1	1	1
1	1	1	1	1	1	1	1	1	1	1	1	1	1	1	1	1	1	1	1	1	1	1	1	1	1	1	1	1	1	1	1	1	1	1	1	1	1	1	1	1	1	1	1	1	1	1	1	1	1
1	1	1	1	1	1	1	1	1	1	1	1	1	1	1	1	1	1	1	1	1	1	1	1	1	1	1	1	1	1	1	1	1	1	1	1	1	1	1	1	1	1	1	1	1	1	1	1	1	1
1	1	1	1	1	1	1	1	1	1	1	1	1	1	1	1	1	1	1	1	1	1	1	1	1	1	1	1	1	1	1	1	1	1	1	1	1	1	1	1	1	1	1	1	1	1	1	1	1	1
1	1	1	1	1	1	1	1	1	1	1	1	1	1	1	1	1	1	1	1	1	1	1	1	1	1	1	1	1	1	1	1	1	1	1	1	1	1	1	1	1	1	1	1	1	1	1	1	1	1
slice13
1	1	1	1	1	1	1	1	1	1	1	1	1	1	1	1	1	1	1	1	1	1	1	1	1	1	1	1	1	1	1	1	1	1	1	1	1	1	1	1	1	1	1	1	1	1	1	1	1	1
1	1	1	1	1	1	1	1	1	1	1	1	1	1	1	1	1	1	1	1	1	1	1	1	1	1	1	1	1	1	1	1	1	1	1	1	1	1	1	1	1	1	1	1	1	1	1	1	1	1
1	1	1	1	1	1	1	1	1	1	1	1	1	1	1	1	1	1	1	1	1	1	1	1	1	1	1	1	1	1	1	1	1	1	1	1	1	1	1	1	1	1	1	1	1	1	1	1	1	1
1	1	1	1	1	1	1	1	1	1	1	1	1	1	1	1	1	1	1	1	1	1	1	1	1	1	1	1	1	1	1	1	1	1	1	1	1	1	1	1	1	1	1	1	1	1	1	1	1	1
1	1	1	1	1	1	1	1	1	1	1	1	1	1	1	1	1	1	1	1	1	1	1	1	1	1	1	1	1	1	1	1	1	1	1	1	1	1	1	1	1	1	1	1	1	1	1	1	1	1
1	1	1	1	1	1	1	1	1	1	1	1	1	1	1	1	1	1	1	1	1	1	1	1	1	1	1	1	1	1	1	1	1	1	1	1	1	1	1	1	1	1	1	1	1	1	1	1	1	1
1	1	1	1	1	1	1	1	1	1	1	1	1	1	1	1	1	1	1	1	1	1	1	1	1	1	1	1	1	1	1	1	1	1	1	1	1	1	1	1	1	1	1	1	1	1	1	1	1	1
1	1	1	1	1	1	1	1	1	1	1	1	1	1	1	1	1	1	1	1	1	1	1	1	1	1	1	1	1	1	1	1	1	1	1	1	1	1	1	1	1	1	1	1	1	1	1	1	1	1
1	1	1	1	1	1	1	1	1	1	1	1	1	1	1	1	1	1	1	1	1	1	1	1	1	1	1	1	1	1	1	1	1	1	1	1	1	1	1	1	1	1	1	1	1	1	1	1	1	1
1	1	1	1	1	1	1	1	1	1	1	1	1	1	1	1	1	1	1	1	1	1	1	1	1	1	1	1	1	1	1	1	1	1	1	1	1	1	1	1	1	1	1	1	1	1	1	1	1	1
1	1	1	1	1	1	1	1	1	1	1	1	1	1	1	1	1	1	1	1	1	1	1	1	1	1	1	1	1	1	1	1	1	1	1	1	1	1	1	1	1	1	1	1	1	1	1	1	1	1
1	1	1	1	1	1	1	1	1	1	1	1	1	1	1	1	1	1	1	1	1	1	1	1	1	1	1	1	1	1	1	1	1	1	1	1	1	1	1	1	1	1	1	1	1	1	1	1	1	1
1	1	1	1	1	1	1	1	1	1	1	1	1	1	1	1	1	1	1	1	1	1	1	1	1	1	1	1	1	1	1	1	1	1	1	1	1	1	1	1	1	1	1	1	1	1	1	1	1	1
1	1	1	1	1	1	1	1	1	1	1	1	1	1	1	1	1	1	1	1	1	1	1	1	1	1	1	1	1	1	1	1	1	1	1	1	1	1	1	1	1	1	1	1	1	1	1	1	1	1
1	1	1	1	1	1	1	1	1	1	1	1	1	1	1	1	1	1	1	1	1	1	1	1	1	1	1	1	1	1	1	1	1	1	1	1	1	1	1	1	1	1	1	1	1	1	1	1	1	1
1	1	1	1	1	1	1	1	1	1	1	1	1	1	1	1	1	1	1	1	1	1	1	1	1	1	1	1	1	1	1	1	1	1	1	1	1	1	1	1	1	1	1	1	1	1	1	1	1	1
1	1	1	1	1	1	1	1	1	1	1	1	1	1	1	1	1	1	0.0998611	0.143452	0.155215	0.203209	0.208675	1	1	1	0.173899	0.212589	0.249652	0.248323	0.245525	0.289035	0.291234	0.234105	0.160254	0.12804	0.136796	0.166711	0.175693	0.206782	0.245651	0.195761	0.159911	0.222893	0.240083	0.243297	0.236464	0.270805	0.251446	0.184838
0.105766	0.105724	0.1056	0.142427	0.10628	0.0988441	0.106445	0.117609	0.1506	0.145601	0.130108	0.123228	0.12621	0.117638	0.119607	0.130736	0.126057	0.111033	0.109989	0.120488	0.13471	0.138435	0.125792	0.119137	0.120525	0.12237	0.118973	0.118651	0.116624	0.111581	0.117567	0.123572	0.123562	0.150659	0.149773	0.143346	0.122625	0.115517	0.141	0.152725	0.151489	0.147656	0.133714	0.127243	0.125106	0.126738	0.130416	0.137295	0.14305	0.146739
0.108301	0.115544	0.125307	0.119404	0.127777	0.136099	0.116378	0.155757	0.115931	0.142881	0.149777	0.142497	0.131165	0.117844	0.113227	0.109027	0.122642	0.133088	0.143909	0.14389	0.138894	0.14082	0.132237	0.125645	0.125287	0.125658	0.123572	0.13362	0.130537	0.12314	0.153779	0.152792	0.147743	0.139152	0.137422	0.143934	0.14032	0.140837	0.143742	0.154408	0.153696	0.140755	0.130861	0.137842	0.144583	0.143944	0.138775	0.142592	0.139814	0.141612
0.103983	0.104993	0.110157	0.115838	0.121819	0.131171	0.128164	0.138789	0.134687	0.14901	0.156957	0.14641	0.123357	0.113365	0.113471	0.11335	0.122887	0.123096	0.128049	0.122299	0.111398	0.116941	0.122825	0.123581	0.129336	0.151017	0.147435	0.149023	0.152013	0.154033	0.145026	0.134362	0.130123	0.135641	0.134087	0.140321	0.148289	0.147866	0.137517	0.148708	0.15657	0.152401	0.154096	0.150788	0.144668	0.149632	0.144848	0.139708	0.141117	0.146116
0.123198	0.125428	0.134535	0.128817	0.10962	0.12357	0.131958	0.0964397	0.110945	0.146113	0.155456	0.147976	0.130149	0.122772	0.121477	0.113604	0.121129	0.129968	0.139075	0.135817	0.125432	0.150272	0.159461	0.157933	0.157265	0.145382	0.136683	0.137006	0.147229	0.148659	0.14821	0.14392	0.139284	0.144328	0.133082	0.121655	0.127166	0.125387	0.116383	0.131445	0.137487	0.118482	0.153479	0.145505	0.109785	0.121988	0.13228	0.120107	0.135174	0.143822
0.111912	0.100778	0.110414	0.126615	0.118368	0.10729	0.100896	0.100275	0.101271	0.109014	0.123044	0.129558	0.129554	0.128581	0.13211	0.125764	0.146059	0.152813	0.15725	0.164198	0.149304	0.145058	0.161635	0.154858	0.143652	0.144315	0.139385	0.140913	0.149424	0.135128	0.136802	0.146051	0.15022	0.140718	0.136468	0.13815	0.154489	0.143902	0.12079	0.11752	0.120246	0.116545	0.12126	0.141607	0.147291	0.142085	0.161149	0.164891	0.163362	0.187683
0.109843	0.0862875	0.0826223	0.0969661	0.10967	0.0986038	0.101506	0.122681	0.111194	0.0884569	0.119197	0.126987	0.13342	0.136523	0.138836	0.14871	0.152093	0.126442	0.125426	0.155732	0.132481	0.13778	0.160116	0.145297	0.127329	0.11949	0.124841	0.139483	0.165341	0.152357	0.119482	0.124537	0.131788	0.125294	0.137826	0.147001	0.148983	0.151926	0.134823	0.126718	0.140553	0.136132	0.144118	0.152758	0.157752	0.152915	0.164666	0.185485	0.185765	0.190076
0.115536	0.0935377	0.0795539	0.109265	0.116276	0.111471	0.133482	0.123561	0.132838	0.132739	0.140765	0.144172	0.154611	0.149864	0.167189	0.155468	0.15016	0.143718	0.148385	0.154672	0.124319	0.130508	0.131182	0.131478	0.135968	0.117497	0.126095	0.123867	0.125628	0.146122	0.126699	0.132889	0.141884	0.137335	0.130194	0.137084	0.127643	0.143179	0.151054	0.148316	0.148887	0.153089	0.162702	0.142504	0.156548	0.16898	0.162365	0.178379	0.169168	0.146857
0.116471	0.105313	0.0986371	0.115934	0.122826	0.147596	0.159187	0.126181	0.140496	0.134066	0.114753	0.136462	0.141045	0.145378	0.16872	0.158608	0.150405	0.151186	0.15436	0.151429	0.140973	0.128893	0.104833	0.0791836	0.0974372	0.118033	0.118116	0.111551	0.105116	0.125045	0.149102	0.151499	0.144475	0.155482	0.142195	0.116404	0.122538	0.114877	0.108754	0.103878	0.100572	0.111337	0.118003	0.105006	0.117244	0.13286	0.125525	0.133433	0.127333	0.123631
0.131063	0.126921	0.110128	0.0928032	0.107238	0.123199	0.121704	0.140279	0.13978	0.119521	0.122046	0.122106	0.124365	0.130946	0.121333	0.1257	0.143447	0.159455	0.170278	0.15804	0.143403	0.13726	0.125225	0.111105	0.111047	0.113997	0.114301	0.121172	0.116876	0.103979	0.122097	0.130594	0.14099	0.137489	0.111859	0.108466	0.0979701	0.0965157	0.105804	0.117245	0.114185	0.0847915	0.0752507	0.10478	0.0990278	0.106384	0.121177	0.125002	0.103166	0.100392
0.100797	0.111078	0.112321	0.0985201	0.115575	0.106108	0.109452	0.138853	0.128608	0.140642	0.148564	0.109142	0.12466	0.135973	0.106964	0.156985	0.154044	0.161059	0.138718	0.127731	0.132714	0.134887	0.187037	0.223287	0.253663	0.270142	0.256911	0.212184	0.206828	0.142909	0.0957794	0.107344	0.123914	0.112776	0.0691717	0.0903561	0.12101	0.236696	0.333466	0.280893	0.2603	0.231008	0.15646	0.135353	0.0891612	0.0742501	0.126863	0.122198	0.0878017	0.0930523
0.106451	0.115404	0.109198	0.105488	0.105814	0.0972578	0.11741	0.137836	0.116435	0.134758	0.15864	0.136117	0.133588	0.163896	0.157977	0.159221	0.15258	0.154536	0.123181	0.117574	0.14858	0.23234	0.314704	0.382049	0.455073	0.457643	0.459502	0.454768	0.370939	0.230579	0.113656	0.122641	0.141315	0.0931298	0.132656	0.194035	0.32646	0.387345	0.418076	0.412827	0.39824	0.376656	0.419288	0.212946	0.14057	0.0648914	0.11675	0.115642	0.0775263	0.0891985
0.113313	0.12244	0.113306	0.100167	0.0977978	0.0881615	0.109684	0.11774	0.0807892	0.087195	0.120421	0.114981	0.142346	0.151768	0.169114	0.149975	0.143861	0.145025	0.133779	0.127074	0.246787	0.406152	0.40032	0.424328	0.425088	0.424759	0.441147	0.443168	0.448012	0.445219	0.218294	0.193933	0.187094	0.0909061	0.230259	0.4032	0.425062	0.435346	0.432964	0.427843	0.442596	0.428598	0.42128	0.388914	0.290952	0.121221	0.0936975	0.112411	0.0689547	0.236507
0.0775564	0.0957897	0.106745	0.0881423	0.108734	0.112419	0.10359	0.113704	0.0931326	0.0835746	0.0991626	0.12732	0.11688	0.0967014	0.132622	0.135406	0.128578	0.141034	0.133351	0.193045	0.394169	0.441763	0.484534	0.495333	0.486093	0.48444	0.489976	0.497753	0.493075	0.456076	0.423594	0.266356	0.142587	0.21038	0.421831	0.449113	0.456926	0.482815	0.494149	0.489994	0.480377	0.464648	0.481261	0.439462	0.422491	0.175616	0.0949977	0.104754	0.194673	0.45098
0.0715205	0.0826581	0.0876026	0.103	0.14893	0.109896	0.0983714	0.107166	0.106653	0.105251	0.120469	0.144064	0.131761	0.108609	0.129196	0.11922	0.115942	0.142706	0.168197	0.373555	0.439975	0.498841	0.51701	0.511399	0.505205	0.507182	0.510678	0.496757	0.517638	0.513119	0.451174	0.402117	0.154428	0.289357	0.458279	0.483992	0.497478	0.497503	0.495911	0.495679	0.491709	0.480217	0.491838	0.497405	0.455588	0.394226	0.0964064	0.139236	0.361245	0.414831
0.0901157	0.0826982	0.0664814	0.067496	0.101135	0.0954618	0.11117	0.1063	0.109284	0.141439	0.136545	0.156277	0.128617	0.134715	0.107985	0.119333	0.192474	0.160727	0.176942	0.469188	0.477229	0.514388	0.517585	0.516114	0.511672	0.521015	0.517583	0.518614	0.523343	0.520717	0.509617	0.464627	0.170713	0.420184	0.508734	0.512556	0.506941	0.490871	0.497464	0.500016	0.492026	0.493806	0.499432	0.508055	0.504126	0.512523	0.216563	0.126234	0.404193	0.419416
0.0909829	0.0764537	0.0717044	0.0469267	0.068162	0.102375	0.11486	0.119007	0.1602	0.16039	0.142991	0.144475	0.0945006	0.113882	0.141502	0.169111	0.193746	0.149938	0.244415	0.521683	0.492951	0.493401	0.505559	0.511022	0.521561	0.528735	0.512094	0.521142	0.519255	0.511965	0.525096	0.5008	0.27138	0.510985	0.546271	0.528305	0.523591	0.523764	0.525041	0.522694	0.505046	0.501339	0.503593	0.49954	0.51041	0.519197	0.309211	0.265678	0.421831	0.423832
0.08214	0.0912729	0.117352	0.111011	0.109003	0.118093	0.0945199	0.0984472	0.132071	0.139613	0.120975	0.121279	0.101729	0.136258	0.168873	0.173504	0.164138	0.130598	0.302265	0.551696	0.516723	0.504861	0.517874	0.521301	0.520137	0.521067	0.525464	0.513187	0.511637	0.50878	0.509636	0.513899	1	0.551422	0.552942	0.526581	0.516167	0.52713	0.526634	0.52885	0.518577	0.508036	0.495618	0.498704	0.521689	0.520115	0.414783	0.392045	0.423831	0.427892
0.0789329	0.0881449	0.0997697	0.107611	0.110916	0.110961	0.0933852	0.105297	0.124833	0.107989	0.0958573	0.108177	0.0900004	0.104009	0.164525	0.168079	0.164317	0.123173	0.317055	0.550578	0.539789	0.532686	0.528733	0.5277	0.513737	0.507505	0.512805	0.513708	0.502812	0.488746	0.497004	0.561467	1	0.541619	0.540229	0.500282	0.499767	0.50587	0.533201	0.495591	0.505912	0.50417	0.551124	0.509078	0.514421	0.520574	0.420713	0.425964	0.425627	0.486597
0.0746557	0.0808823	0.0962662	0.109868	0.115399	0.105747	0.0888533	0.115776	0.129676	0.122186	0.112009	0.124358	0.127438	0.144131	0.176606	0.171155	0.161819	0.148514	0.342777	0.556109	0.52699	0.524233	0.511789	0.512345	0.507835	0.513036	0.484142	0.488499	0.496173	0.479072	0.54839	0.539534	0.105573	0.478427	0.515337	0.478336	0.490468	0.482906	0.502221	0.519123	0.496031	0.518561	0.541208	0.53244	0.487809	0.493443	0.266504	0.352972	0.463875	0.457598
0.0969961	0.0961614	0.118086	0.132403	0.119475	0.0847045	0.096644	0.0992443	0.122505	0.130018	0.123161	0.131341	0.1505	0.184877	0.139618	0.1615	0.184228	0.165282	0.251857	0.532892	0.501821	0.511279	0.496786	0.504502	0.50267	0.516525	0.53241	0.534097	0.536073	0.519675	0.522567	0.513728	0.192802	0.412679	0.510524	0.471433	0.491881	0.481484	0.504662	0.508673	0.511629	0.524195	0.531418	0.549381	0.504892	0.515828	0.185929	0.241052	0.4311	0.431174
0.0948271	0.0958219	0.0998707	0.109851	0.115546	0.0954143	0.115297	0.110029	0.124038	0.116775	0.111514	0.126312	0.183116	0.17531	0.132491	0.153721	0.180049	0.155577	0.19553	0.453881	0.456502	0.485893	0.502157	0.503099	0.500379	0.506405	0.523113	0.525767	0.533653	0.48335	0.508879	0.295235	0.177295	0.290356	0.444853	0.468601	0.479008	0.499428	0.502977	0.503805	0.506569	0.510574	0.534313	0.547599	0.504563	0.482707	0.18342	0.177105	0.355775	0.382788
0.0979548	0.112741	0.119626	0.118341	0.129109	0.115487	0.13296	0.118186	0.125758	0.116746	0.119241	0.158789	0.185943	0.166506	0.13488	0.160907	0.169826	0.153077	0.0960411	0.221126	0.401764	0.405754	0.474277	0.488299	0.496372	0.484569	0.499754	0.500355	0.474386	0.461726	0.438291	0.126377	0.153131	0.152335	0.332679	0.391748	0.438478	0.448993	0.50872	0.496976	0.488343	0.502574	0.516725	0.493508	0.510474	0.273521	0.167164	0.156494	0.240761	0.34536
0.0920253	0.120608	0.136717	0.136105	0.146671	0.129047	0.14822	0.129288	0.124108	0.114577	0.124157	0.15957	0.174836	0.163711	0.136882	0.192383	0.181008	0.133512	0.111124	0.111566	0.284183	0.41979	0.400883	0.418046	0.420971	0.457241	0.42808	0.415706	0.43561	0.413643	0.234196	0.136232	0.134508	0.12441	0.174885	0.42992	0.428233	0.43528	0.458928	0.448697	0.440357	0.458389	0.430711	0.471225	0.335518	0.156258	0.150804	0.135561	0.135045	0.321926
0.0863251	0.102422	0.10951	0.128502	0.14996	0.130527	0.145903	0.13738	0.126361	0.117603	0.124673	0.14887	0.183073	0.160286	0.162103	0.196947	0.173	0.145292	0.128776	0.117957	0.199742	0.44818	0.538697	0.632794	0.554127	0.477501	0.416385	0.365949	0.303563	0.230057	0.183871	0.1435	0.122329	0.138383	0.152318	0.313681	0.525633	0.585727	0.544767	0.467552	0.432641	0.436764	0.342113	0.261084	0.182937	0.125642	0.144842	0.109341	0.115415	0.14445
0.0864855	0.0913266	0.106076	0.119071	0.138579	0.122741	0.128167	0.132729	0.124927	0.129192	0.133399	0.157148	0.184457	0.156457	0.184748	0.183267	0.160011	0.174823	0.183864	0.25755	0.394554	0.509038	0.706004	0.70004	0.72166	0.836935	0.378177	0.199511	0.136743	0.136593	0.144449	0.121484	0.143232	0.207528	0.246058	0.33917	0.515615	0.668014	0.654245	0.619121	0.662252	0.311102	0.160291	0.14908	0.148078	0.127151	0.120452	0.115892	0.13728	0.27162
0.0934734	0.0861664	0.10117	0.112012	0.135387	0.119279	0.132489	0.134316	0.128256	0.138804	0.137822	0.165983	0.176915	0.14821	0.179851	0.195048	0.144037	0.186709	0.346944	0.518416	0.563855	0.56573	0.567279	0.568999	0.616449	0.621674	0.477883	0.222386	0.115209	0.115927	0.13923	0.125601	0.182797	0.346246	0.449409	0.453322	0.472672	0.472121	0.493234	0.505413	0.485144	0.299854	0.120253	0.118502	0.1638	0.124137	0.127656	0.225735	0.321944	0.452298
0.0908287	0.0828657	0.0964516	0.109805	0.139541	0.121357	0.142726	0.144494	0.13322	0.122497	0.136175	0.167537	0.168762	0.158177	0.192899	0.189608	0.151094	0.355863	0.597482	0.621199	0.622992	0.620828	0.635076	0.653633	0.643429	0.615429	0.588429	0.543309	0.237897	0.120414	0.149133	0.1875	0.43465	0.499207	0.514093	0.517971	0.536504	0.523464	0.51067	0.484292	0.445158	0.480501	0.309438	0.122206	0.171139	0.132962	0.255369	0.425229	0.456066	0.447312
0.0850973	0.0805724	0.101925	0.110163	0.136431	0.131077	0.114403	0.133005	0.136238	0.111552	0.116082	0.155073	0.170732	0.162887	0.195694	0.189177	0.238254	0.577901	0.659784	0.680175	0.674811	0.659537	0.649331	0.660636	0.651975	0.671401	0.65217	0.592271	0.518362	0.158772	0.166984	0.387256	0.551649	0.55543	0.572377	0.560762	0.561953	0.569649	0.569462	0.550894	0.492981	0.467693	0.451926	0.180855	0.138597	0.188595	0.435215	0.492875	0.490851	0.51772
0.102356	0.0747522	0.10375	0.111217	0.127745	0.139031	0.133356	0.135694	0.129442	0.122285	0.128007	0.159674	0.172487	0.163439	0.184169	0.130254	0.471912	0.626766	0.64112	0.718372	0.683596	0.66751	0.657896	0.64168	0.659169	0.654758	0.683093	0.650856	0.683285	0.286284	0.222148	0.518314	0.565799	0.605629	0.583243	0.573512	0.566211	0.563489	0.566027	0.557111	0.538755	0.517789	0.527489	0.399403	0.153928	0.362343	0.523867	0.506724	0.547431	0.526473
0.0942292	0.100961	0.107783	0.111018	0.119003	0.131846	0.147164	0.145349	0.131939	0.129393	0.146736	0.163687	0.172105	0.169546	0.190842	0.0963077	0.618367	0.632301	0.635745	0.649473	0.672102	0.664546	0.652065	0.66882	0.661236	0.643407	0.67306	0.67034	0.695856	0.570752	0.269298	0.554847	0.596109	0.589985	0.582781	0.582613	0.576376	0.570856	0.565598	0.558848	0.558828	0.545676	0.540225	0.492152	0.105262	0.456794	0.535483	0.510446	0.539915	0.508796
0.0989707	0.109838	0.114993	0.111112	0.118064	0.124253	0.131131	0.135982	0.155924	0.150152	0.158974	0.165505	0.160184	0.175805	0.177001	0.122112	0.691873	0.629822	0.6353	0.67908	0.6644	0.655502	0.643594	0.646262	0.642644	0.637151	0.641821	0.679905	0.675127	0.709078	0.374527	0.564001	0.571449	0.564703	0.551652	0.545587	0.584122	0.574167	0.559629	0.559526	0.576357	0.571234	0.569647	0.543821	0	0.48171	0.535324	0.517872	0.533809	0.507462
0.0990039	0.113836	0.126869	0.114966	0.11911	0.129299	0.127623	0.127282	0.151218	0.146812	0.143231	0.142686	0.142283	0.167453	0.170405	0.125402	0.66263	0.636299	0.635014	0.670594	0.666878	0.657307	0.64635	0.6397	0.655481	0.647725	0.651693	0.680242	0.68599	0.738412	0.697873	0.580262	0.587687	0.572011	0.562102	0.558078	0.557076	0.550122	0.549934	0.578848	0.586518	0.587689	0.583763	0.570597	1	0.533165	0.559993	0.526931	0.531518	0.518024
0.0955099	0.122281	0.135584	0.115718	0.126821	0.141966	0.146127	0.131519	0.125121	0.118691	0.115675	0.11144	0.117412	0.147825	0.166558	0.100983	0.619782	0.664227	0.679832	0.666711	0.66367	0.644889	0.660531	0.65726	0.657786	0.665247	0.668203	0.693512	0.695145	0.789122	1	0.584922	0.583964	0.581069	0.567736	0.56212	0.564742	0.558072	0.555344	0.556658	0.556863	0.579628	0.590462	0.571337	0.0802014	0.524947	0.567177	0.528599	0.532971	0.536499
0.087163	0.121316	0.13569	0.106426	0.129148	0.148283	0.151609	0.140962	0.126814	0.115936	0.11924	0.105161	0.103337	0.14065	0.163937	0.153396	0.545414	0.714397	0.693712	0.688212	0.662153	0.660337	0.672151	0.674595	0.673746	0.677725	0.683153	0.698139	0.696246	0.692927	0.273863	0.564818	0.57652	0.596946	0.581628	0.572538	0.573225	0.564482	0.572336	0.573347	0.571651	0.569088	0.564385	0.496364	0.118885	0.470225	0.565849	0.53118	0.534352	0.539793
0.0966254	0.105821	0.12811	0.112654	0.129481	0.140894	0.142096	0.131127	0.135848	0.12762	0.131833	0.126018	0.114812	0.14489	0.161521	0.152219	0.254531	0.750553	0.638971	0.709877	0.670702	0.658067	0.667428	0.673838	0.683482	0.676997	0.685517	0.68381	0.72703	0.453206	0.273769	0.522846	0.548385	0.585224	0.600104	0.584016	0.570872	0.562971	0.574829	0.580076	0.590658	0.571305	0.555483	0.446044	0.161806	0.401258	0.549309	0.531681	0.541306	0.533957
0.105369	0.0977453	0.11717	0.124054	0.135157	0.135341	0.132454	0.123898	0.140772	0.138167	0.142779	0.145437	0.137929	0.151724	0.164304	0.162357	0.181103	0.546775	0.643776	0.662993	0.68281	0.667364	0.69779	0.680088	0.675696	0.672276	0.683057	0.643109	0.73479	0.265211	0.18391	0.419545	0.520893	0.535986	0.568657	0.585013	0.568494	0.564774	0.566189	0.590716	0.582873	0.531965	0.582134	0.283962	0.156759	0.30165	0.505358	0.502185	0.526854	0.529932
0.102264	0.0945077	0.10282	0.122359	0.133727	0.148356	0.13978	0.13175	0.152359	0.164125	0.158524	0.156751	0.150651	0.148246	0.164602	0.194743	0.193669	0.254761	0.496707	0.598842	0.650252	0.684433	0.683086	0.673746	0.662338	0.637717	0.611308	0.638054	0.326497	0.18849	0.17049	0.198457	0.572115	0.536983	0.513819	0.560974	0.568558	0.564905	0.552366	0.539521	0.512328	0.55159	0.484887	0.181293	0.188778	0.177989	0.463522	0.535503	0.459434	0.497586
1	0.0817647	0.0940432	0.114619	0.135068	0.138727	0.142231	0.136709	0.14185	0.171764	0.168324	0.159022	0.149277	0.146197	0.148404	0.170963	0.160973	0.124895	0.203	0.44593	0.559323	0.617253	0.60225	0.597821	0.603512	0.598675	0.543826	0.430255	0.171783	0.188674	0.217429	0.165894	0.252022	0.558913	0.482063	0.477721	0.50228	0.503124	0.487867	0.457148	0.470598	0.459193	0.216482	0.164409	0.172097	0.139085	0.232643	0.407645	0.452063	0.441705
1	0.0768155	0.0956785	0.118437	0.122323	0.113085	0.138227	0.122827	0.101195	0.124525	0.145901	0.140863	0.127381	0.120253	0.113021	0.114144	0.121057	0.091634	0.0745275	0.146184	0.27383	0.39407	0.481017	0.546728	0.54168	0.468693	0.298785	0.16036	0.156608	0.204735	0.21924	0.178752	0.147126	0.253639	0.324268	0.357798	0.500829	0.552196	0.539515	0.491177	0.35488	0.196665	0.165917	0.182589	0.198765	0.173192	0.16162	0.1963	0.280377	0.340952
1	0.0778678	0.0906699	0.11076	0.109763	0.120548	0.115929	0.0938722	0.0570589	0.0636226	0.112399	0.136099	0.131839	0.121106	0.109555	0.113318	0.13279	0.135301	0.114059	0.133985	0.184808	0.224801	0.257989	0.246943	0.227285	0.177086	0.129467	0.137413	0.16737	0.192391	0.202958	0.185481	0.163988	0.173485	0.201282	0.232909	0.350954	0.454256	0.298934	0.202175	0.163113	0.146818	0.157158	0.179316	0.20487	0.196325	0.17634	0.164467	0.161334	0.213063
1	0.0851786	0.0908147	0.105811	0.11047	0.12592	0.103917	0.0843634	0.0831055	0.0853604	0.0875304	0.124493	0.157092	0.167969	0.164466	0.168491	0.173736	0.180874	0.149903	0.136063	0.131658	0.114723	0.11607	0.122954	0.119729	0.120034	0.125073	0.151332	0.177818	0.188121	0.177169	0.16553	0.155237	0.151844	0.116928	0.118921	0.153906	0.179597	0.127973	0.127239	0.122596	0.130375	0.153733	0.174601	0.183525	0.187533	0.1776	0.160584	0.161046	0.161495
1	0.071626	0.0714399	0.0824983	0.10158	0.114157	0.114897	0.122524	0.139106	0.128436	0.0992729	0.0970483	0.125897	0.15331	0.170324	0.174799	0.172569	0.176793	0.150283	0.129036	0.118551	0.0950068	0.10746	0.12772	0.145968	0.156093	0.163033	0.166678	0.183019	0.184303	0.178837	0.177437	0.159234	0.14099	0.11122	0.0992949	0.103502	0.104117	0.113765	0.114304	0.114821	0.135381	0.158138	0.163139	0.166165	0.159045	0.163682	0.154657	0.15233	0.149447
1	0.0677009	0.0712257	0.079442	0.0806774	0.108084	0.129075	0.152013	0.158781	0.145904	0.14194	0.124391	0.11	0.125581	0.142156	0.156063	0.15642	0.157242	0.16489	0.163824	0.159381	0.148964	0.149406	0.135446	0.130843	0.14036	0.152279	0.165217	0.178149	0.175561	0.17691	0.180192	0.171906	0.150787	0.135536	0.130931	0.128758	0.121251	0.122856	0.118709	0.133054	0.15361	0.15892	0.164221	0.169051	0.166275	0.167932	0.161809	0.147944	0.136452
1	0.0908827	0.0781228	0.0870473	0.0919525	0.105638	0.1384	0.147886	0.150533	0.158033	0.167594	0.155905	0.149522	0.147401	0.151736	0.159964	0.160959	0.162874	0.16372	0.155749	0.146866	0.141114	0.133721	0.125324	0.122505	0.130492	0.14641	0.157941	0.169134	0.177017	0.180315	0.181271	0.179732	0.175732	0.174669	0.173424	0.158883	0.152915	0.156976	0.14826	0.153355	0.166587	0.160789	0.158581	0.16092	0.165665	0.148251	0.142714	0.145874	0.131893
1	0.10278	0.0865239	0.0963257	0.102789	0.112908	0.123346	0.125136	0.137021	0.147261	0.142966	0.140751	0.146151	0.152142	0.156367	0.152965	0.144922	0.143953	0.14105	0.123461	0.121233	0.12178	0.118268	0.120768	0.13328	0.145962	0.152246	0.152601	0.152068	0.161207	0.180056	0.183357	0.185928	0.191236	0.193933	0.185266	0.175277	0.167659	0.169098	0.171504	0.174936	0.182865	0.180507	0.179974	0.178689	0.177568	0.162217	0.1585	0.162415	0.147611
1	0.10085	0.0770954	0.104419	0.119602	0.125403	0.108188	0.0989832	0.129254	0.145431	0.130596	0.11389	0.117889	0.128618	0.14491	0.142928	0.138368	0.125614	0.114635	0.108559	0.117444	0.130946	0.135805	0.133976	0.141035	0.154216	0.155794	0.153484	0.14798	0.148441	0.159352	0.162285	0.159018	0.161399	0.160505	0.147988	0.146731	0.142006	0.130178	0.128451	0.127132	0.134582	0.135483	0.175512	0.18155	0.189859	0.188804	0.184894	0.181252	0.178087
1	1	0.076003	0.0879752	0.118091	0.113381	0.0931864	0.0871775	0.108001	0.137731	0.139422	0.12346	0.115944	0.117325	0.118879	0.132719	0.141091	0.130708	0.12402	0.126181	0.1423	0.151951	0.158019	0.157313	0.155845	0.154344	0.152255	0.145293	0.14476	0.143355	0.144962	0.147501	0.15231	0.1575	0.159414	0.155225	0.155257	0.160937	0.157432	0.152211	0.147177	0.149603	0.147884	0.146228	0.158126	0.164195	0.167342	0.167748	0.162509	0.156719
1	1	0.0827167	0.0930334	0.107104	0.100459	0.0906647	0.0738042	0.074346	0.109597	0.127598	0.140565	0.144523	0.128334	0.117409	0.129666	0.139656	0.148731	0.148097	0.146041	0.147822	0.146795	0.148875	0.157376	0.157699	0.154737	0.152092	0.151325	0.149926	0.149097	0.147449	0.152849	0.159322	0.163516	0.16577	0.168082	0.175662	0.181397	0.178587	0.173725	0.163847	0.157979	0.156006	0.155662	0.158331	0.154766	0.151479	0.153802	0.146017	0.136482
1	1	0.07645	0.0924711	0.0895499	0.0888656	0.100393	0.0824248	0.064144	0.0729567	0.102584	0.133392	0.148169	0.133588	0.120444	0.120473	0.124256	0.133309	0.140375	0.129724	0.125614	0.129379	0.127875	0.132685	0.13787	0.138414	0.137585	0.141611	0.142711	0.143352	0.14715	0.149791	0.149438	0.145836	0.15476	0.167394	0.178191	0.174931	0.164318	0.161286	0.154935	0.148698	0.148375	0.14467	0.1463	0.143593	0.142669	0.14341	0.129766	0.12967
1	1	0.0669764	0.0740748	0.0871162	0.084871	0.104383	0.112649	0.0962083	0.0692673	0.0691545	0.0928762	0.112069	0.110488	0.108014	0.0975424	0.0926144	0.103758	0.1185	0.12052	0.1176	0.123167	0.125511	0.120639	0.11907	0.119927	0.12367	0.13506	0.141897	0.138149	0.133164	0.132848	0.128768	0.125121	0.136261	0.15223	0.150857	0.146712	0.145741	0.145999	0.141885	0.133648	0.118364	0.105806	0.101378	0.123325	0.129015	0.117806	0.120037	0.127
1	1	1	0.121558	0.209626	0.110901	0.0433157	0.114289	0.18076	0.1587	1	1	1	1	1	1	1	1	1	1	1	1	1	1	1	1	1	1	1	1	1	1	1	1	1	1	1	1	1	1	1	1	1	1	1	1	1	1	1	1
1	1	1	1	1	1	1	1	1	1	1	1	1	1	1	1	1	1	1	1	1	1	1	1	1	1	1	1	1	1	1	1	1	1	1	1	1	1	1	1	1	1	1	1	1	1	1	1	1	1
1	1	1	1	1	1	1	1	1	1	1	1	1	1	1	1	1	1	1	1	1	1	1	1	1	1	1	1	1	1	1	1	1	1	1	1	1	1	1	1	1	1	1	1	1	1	1	1	1	1
1	1	1	1	1	1	1	1	1	1	1	1	1	1	1	1	1	1	1	1	1	1	1	1	1	1	1	1	1	1	1	1	1	1	1	1	1	1	1	1	1	1	1	1	1	1	1	1	1	1
1	1	1	1	1	1	1	1	1	1	1	1	1	1	1	1	1	1	1	1	1	1	1	1	1	1	1	1	1	1	1	1	1	1	1	1	1	1	1	1	1	1	1	1	1	1	1	1	1	1
1	1	1	1	1	1	1	1	1	1	1	1	1	1	1	1	1	1	1	1	1	1	1	1	1	1	1	1	1	1	1	1	1	1	1	1	1	1	1	1	1	1	1	1	1	1	1	1	1	1
1	1	1	1	1	1	1	1	1	1	1	1	1	1	1	1	1	1	1	1	1	1	1	1	1	1	1	1	1	1	1	1	1	1	1	1	1	1	1	1	1	1	1	1	1	1	1	1	1	1
1	1	1	1	1	1	1	1	1	1	1	1	1	1	1	1	1	1	1	1	1	1	1	1	1	1	1	1	1	1	1	1	1	1	1	1	1	1	1	1	1	1	1	1	1	1	1	1	1	1
1	1	1	1	1	1	1	1	1	1	1	1	1	1	1	1	1	1	1	1	1	1	1	1	1	1	1	1	1	1	1	1	1	1	1	1	1	1	1	1	1	1	1	1	1	1	1	1	1	1
1	1	1	1	1	1	1	1	1	1	1	1	1	1	1	1	1	1	1	1	1	1	1	1	1	1	1	1	1	1	1	1	1	1	1	1	1	1	1	1	1	1	1	1	1	1	1	1	1	1
1	1	1	1	1	1	1	1	1	1	1	1	1	1	1	1	1	1	1	1	1	1	1	1	1	1	1	1	1	1	1	1	1	1	1	1	1	1	1	1	1	1	1	1	1	1	1	1	1	1
1	1	1	1	1	1	1	1	1	1	1	1	1	1	1	1	1	1	1	1	1	1	1	1	1	1	1	1	1	1	1	1	1	1	1	1	1	1	1	1	1	1	1	1	1	1	1	1	1	1
1	1	1	1	1	1	1	1	1	1	1	1	1	1	1	1	1	1	1	1	1	1	1	1	1	1	1	1	1	1	1	1	1	1	1	1	1	1	1	1	1	1	1	1	1	1	1	1	1	1
slice14
1	1	1	1	1	1	1	1	1	1	1	1	1	1	1	1	1	1	1	1	1	1	1	1	1	1	1	1	1	1	1	1	1	1	1	1	1	1	1	1	1	1	1	1	1	1	1	1	1	1
1	1	1	1	1	1	1	1	1	1	1	1	1	1	1	1	1	1	1	1	1	1	1	1	1	1	1	1	1	1	1	1	1	1	1	1	1	1	1	1	1	1	1	1	1	1	1	1	1	1
1	1	1	1	1	1	1	1	1	1	1	1	1	1	1	1	1	1	1	1	1	1	1	1	1	1	1	1	1	1	1	1	1	1	1	1	1	1	1	1	1	1	1	1	1	1	1	1	1	1
1	1	1	1	1	1	1	1	1	1	1	1	1	1	1	1	1	1	1	1	1	1	1	1	1	1	1	1	1	1	1	1	1	1	1	1	1	1	1	1	1	1	1	1	1	1	1	1	1	1
1	1	1	1	1	1	1	1	1	1	1	1	1	1	1	1	1	1	1	1	1	1	1	1	1	1	1	1	1	1	1	1	1	1	1	1	1	1	1	1	1	1	1	1	1	1	1	1	1	1
1	1	1	1	1	1	1	1	1	1	1	1	1	1	1	1	1	1	1	1	1	1	1	1	1	1	1	1	1	1	1	1	1	1	1	1	1	1	1	1	1	1	1	1	1	1	1	1	1	1
1	1	1	1	1	1	1	1	1	1	1	1	1	1	1	1	1	1	1	1	1	1	1	1	1	1	1	1	1	1	1	1	1	1	1	1	1	1	1	1	1	1	1	1	1	1	1	1	1	1
1	1	1	1	1	1	1	1	1	1	1	1	1	1	1	1	1	1	1	1	1	1	1	1	1	1	1	1	1	1	1	1	1	1	1	1	1	1	1	1	1	1	1	1	1	1	1	1	1	1
1	1	1	1	1	1	1	1	1	1	1	1	1	1	1	1	1	1	1	1	1	1	1	1	1	1	1	1	1	1	1	1	1	1	1	1	1	1	1	1	1	1	1	1	1	1	1	1	1	1
1	1	1	1	1	1	1	1	1	1	1	1	1	1	1	1	1	1	1	1	1	1	1	1	1	1	1	1	1	1	1	1	1	1	1	1	1	1	1	1	1	1	1	1	1	1	1	1	1	1
1	1	1	1	1	1	1	1	1	1	1	1	1	1	1	1	1	1	1	1	1	1	1	1	1	1	1	1	1	1	1	1	1	1	1	1	1	1	1	1	1	1	1	1	1	1	1	1	1	1
1	1	1	1	1	1	1	1	1	1	1	1	1	1	1	1	1	1	1	1	1	1	1	1	1	1	1	1	1	1	1	1	1	1	1	1	1	1	1	1	1	1	1	1	1	1	1	1	1	1
1	1	1	1	1	1	1	1	1	1	1	1	1	1	1	1	1	1	1	1	1	1	1	1	1	1	1	1	1	1	1	1	1	1	1	1	1	1	1	1	1	1	1	1	1	1	1	1	1	1
1	1	1	1	1	1	1	1	1	1	1	1	1	1	1	1	1	1	1	1	1	1	1	1	1	1	1	1	1	1	1	1	1	1	1	1	1	1	1	1	1	1	1	1	1	1	1	1	1	1
1	1	1	1	1	1	1	1	1	1	1	1	1	1	1	1	1	1	1	1	1	1	1	1	1	1	1	1	1	1	1	1	1	1	1	1	1	1	1	1	1	1	1	1	1	1	1	1	1	1
1	1	1	1	1	1	1	1	1	1	1	1	1	1	1	1	1	1	1	1	1	1	1	1	1	1	1	1	1	1	1	1	1	1	1	1	1	1	1	1	1	1	1	1	1	1	1	1	1	1
1	1	1	1	1	1	1	1	1	1	1	1	1	1	1	1	1	1	1	1	1	1	0.218485	0.280626	0.257563	1	1	1	0.193044	0.198729	0.173992	0.156791	0.211686	0.226234	0.216957	0.236648	0.267668	0.282017	0.284174	0.292202	0.251912	0.231195	0.256964	0.292055	0.278516	0.210773	0.182726	0.208169	0.281125	0.286541
0.118451	0.123102	0.116087	0.10645	0.101243	0.111891	0.12376	0.121578	0.136568	0.116446	0.102409	0.101732	0.104511	0.105349	0.117769	0.125897	0.112037	0.120425	0.116429	0.116607	0.132002	0.142722	0.139442	0.129264	0.124864	0.121251	0.127205	0.133402	0.12963	0.123248	0.111034	0.110851	0.123832	0.12775	0.128255	0.13248	0.115569	0.0958058	0.146715	0.14695	0.150912	0.16009	0.165473	0.164834	0.161773	0.157389	0.112303	0.145929	0.140619	0.137577
0.0789924	0.0837375	0.0858758	0.0907249	0.0964257	0.102543	0.111807	0.118023	0.115967	0.120988	0.121659	0.127397	0.131386	0.15388	0.129174	0.130525	0.132333	0.154157	0.152392	0.133766	0.119247	0.117628	0.117862	0.108662	0.100441	0.110673	0.135918	0.147438	0.138213	0.126908	0.125625	0.117695	0.113317	0.110346	0.141869	0.141387	0.141202	0.139291	0.13982	0.149012	0.16005	0.161727	0.153488	0.156881	0.16401	0.166944	0.163418	0.156248	0.144188	0.144302
0.0805912	0.0885078	0.107641	0.116972	0.11693	0.120956	0.128651	0.132777	0.131151	0.126093	0.161796	0.165828	0.155151	0.137222	0.125535	0.123678	0.132435	0.139241	0.137679	0.128896	0.112912	0.107858	0.115442	0.124674	0.126116	0.123569	0.125227	0.123894	0.123547	0.1535	0.155144	0.15011	0.142589	0.153318	0.150322	0.14477	0.14915	0.142434	0.134156	0.130264	0.140399	0.153693	0.152261	0.15674	0.15213	0.160645	0.161178	0.152278	0.145883	0.151137
0.126056	0.136452	0.132802	0.127596	0.108495	0.107139	0.110434	0.136834	0.137063	0.13435	0.133396	0.136535	0.138759	0.136079	0.132954	0.134164	0.135996	0.142708	0.133512	0.125824	0.127836	0.140712	0.151867	0.172282	0.167665	0.154615	0.161093	0.152975	0.155968	0.150427	0.141418	0.144113	0.139722	0.143004	0.135608	0.133257	0.136881	0.131401	0.141504	0.137821	0.125328	0.126719	0.139831	0.145128	0.117596	0.11239	0.124917	0.124051	0.12985	0.132692
0.106822	0.123847	0.11472	0.117234	0.119119	0.122062	0.128138	0.127566	0.110545	0.123058	0.135602	0.114396	0.113167	0.130963	0.125706	0.139592	0.139884	0.139832	0.149972	0.165699	0.155516	0.1585	0.164405	0.152054	0.148695	0.155265	0.156106	0.149643	0.16001	0.157394	0.144915	0.151128	0.15091	0.138911	0.132731	0.138484	0.146623	0.133881	0.146363	0.148757	0.133933	0.141939	0.158195	0.16078	0.150548	0.147164	0.155915	0.157798	0.166493	0.175436
0.0943532	0.0951249	0.0973694	0.084717	0.113709	0.129857	0.142477	0.130614	0.102189	0.120447	0.124791	0.0994133	0.113083	0.125291	0.124611	0.178864	0.174136	0.148296	0.154234	0.166391	0.156045	0.156291	0.160726	0.139983	0.143668	0.148077	0.141358	0.1371	0.155253	0.16575	0.141617	0.142267	0.159478	0.146551	0.145406	0.144739	0.151093	0.141314	0.141435	0.145694	0.144111	0.134104	0.138303	0.121223	0.139258	0.168987	0.165702	0.174167	0.187167	0.189704
0.108661	0.102895	0.0920611	0.0778523	0.11215	0.115728	0.125207	0.10902	0.0961834	0.101607	0.103487	0.13804	0.143766	0.140119	0.153129	0.167122	0.173983	0.162147	0.137082	0.150637	0.146192	0.150205	0.154403	0.127675	0.157448	0.141818	0.115952	0.116954	0.141506	0.150533	0.132134	0.133358	0.160398	0.154361	0.1355	0.135219	0.13172	0.12456	0.129541	0.132229	0.129116	0.113355	0.119049	0.109142	0.12034	0.14867	0.167822	0.190116	0.181717	0.165176
0.109587	0.11652	0.118374	0.122557	0.135967	0.148393	0.125451	0.143088	0.162509	0.141196	0.151384	0.129055	0.137268	0.135885	0.13079	0.138376	0.150682	0.170597	0.146259	0.155824	0.151596	0.138145	0.124052	0.11085	0.124727	0.134848	0.111513	0.0996374	0.119906	0.148891	0.165839	0.154329	0.153465	0.144696	0.120641	0.104273	0.101154	0.0885438	0.0895139	0.0867943	0.0815561	0.0852497	0.0942001	0.101648	0.102917	0.111545	0.141509	0.164454	0.160206	0.160113
[truncated: 622 more rows]
[truncated: 30 more columns]

## Sheet: SI Fig3.3
SI Fig3.3: Slice-by-slice comparison ST (1.2 ppm) images in glycogen phantoms
slice1
1	1	1	1	1	1	1	1	1	1	1	1	1	1	1	1	1	1	1	1	1	1	1	1	1	1	1	1	1	1	1	1	1	1	1	1	1	1	1	1	1	1	1	1	1	1	1	1	1	1
1	1	1	1	1	1	1	1	1	1	1	1	1	1	1	1	1	1	1	1	1	1	1	1	1	1	1	1	1	1	1	1	1	1	1	1	1	1	1	1	1	1	1	1	1	1	1	1	1	1
[truncated: 1,698 more rows]
[truncated: 30 more columns]

## Sheet: SI Fig3.4
SI Fig3.4: Z-spectra of three slices for the 150 mM glycogen tube
[truncated: 123 more rows]

## Sheet: SI Fig3.5a
SI Fig3.5 a: comparison of Z spectra from conventional CEST and SSE-CEST with the human acquisition protocol
[truncated: 123 more rows]

[truncated: 3 more sheets: SI Fig3.5b, SI Fig3.5c, SI Fig3.5d]
