# Supplementary material for: Single-breath-hold 3D abdominal metabolic MRI enables label-free diagnosis of liver cancer
Source: Nat Commun. 2026 Mar 31;17:4661. doi: 10.1038/s41467-026-71124-5 (PMC13201843; doi:10.1038/s41467-026-71124-5)
Supplement: Supplementary file 4 — Source Data [file 41467_2026_71124_MOESM4_ESM.zip › SI_Figures_Part4.xlsx]

## Sheet: FigureS4_2
FigureS4_2a		FigureS4_2b		FigureS4_2c		FigureS4_2d		FigureS4_2e		FigureS4_2e		FigureS4_2e		FigureS4_2e
rep1	rep2	rep1	rep2	rep1	rep2	rep1	rep2	mean	difference	mean	difference	mean	difference	mean	difference
-0.00492888	0.000533837	-0.00173041	0.00174654	0.202511	0.205695	0.372298	0.375104	-0.00219752	-0.00546271	8.0658e-06	-0.00347695	0.204103	-0.00318403	0.373701	-0.00280648
-0.00566767	-0.00339108	-0.00143198	0.000718004	0.207046	0.206415	0.375975	0.376125	-0.00452938	-0.00227659	-0.000356988	-0.00214998	0.206731	0.000630837	0.37605	-0.000150322
0.00916866	0.0117123	0.0108024	0.0105541	0.179464	0.182214	0.348342	0.352734	0.0104405	-0.00254365	0.0106782	0.000248327	0.180839	-0.0027501	0.350538	-0.00439204
-0.0105072	-0.0240968	0.000874054	-0.00689869	0.184978	0.190693	0.348793	0.352955	-0.017302	0.0135896	-0.00301232	0.00777274	0.187836	-0.00571533	0.350874	-0.00416155
-0.0130082	-0.0147901	-0.000800942	-0.00237176	0.206956	0.203136	0.365351	0.35299	-0.0138991	0.00178191	-0.00158635	0.00157082	0.205046	0.00381964	0.35917	0.0123616
-0.0182002	-0.0311259	-0.00945777	-0.00766478	0.181269	0.19174	0.329495	0.331932	-0.0246631	0.0129258	-0.00856128	-0.001793	0.186505	-0.0104709	0.330714	-0.00243636
0.00599554	0.00198766	0.00358168	0.008443	0.190185	0.19194	0.334935	0.3306	0.0039916	0.00400788	0.00601234	-0.00486132	0.191062	-0.00175421	0.332768	0.00433471
-0.0045241	-0.00147974	0.0008665	-0.0060886	0.202196	0.204996	0.365128	0.362674	-0.00300192	-0.00304436	-0.00261105	0.0069551	0.203596	-0.00280051	0.363901	0.00245448
-0.033615	-0.0397513	-0.0139506	-0.00932921	0.206189	0.208378	0.332965	0.331205	-0.0366832	0.00613635	-0.0116399	-0.00462141	0.207283	-0.00218854	0.332085	0.00175941
-0.0318372	-0.0442108	-0.0119351	-0.014043	0.198982	0.204135	0.360751	0.359877	-0.038024	0.0123736	-0.0129891	0.00210788	0.201559	-0.00515288	0.360314	0.000874155

## Sheet: FigureS4_3
with pre-sat		w/o pre-sat
slice index	mean APTw value	slice index	mean APTw value
4	-0.00895083	4	-0.0846502
5	0.00526977	5	-0.0560053
6	0.0118216	6	-0.0106072
7	0.00846512	7	-0.0116283
8	0.0167279	8	0.00247576
9	0.0109208	9	-0.00261793
10	0.0123223	10	0.000550247
11	0.00892308	11	0.0113834
12	0.0105118	12	0.0191121
13	0.0203647	13	0.0317456
14	0.0205056	14	0.0235665
15	0.0179342	15	0.0166398
16	0.0179133	16	0.0136327
17	0.0106246	17	0.0165268
18	0.00856208	18	0.0241476
19	0.0073028	19	0.0317541
20	0.00436072	20	0.0398963
21	0.00739736	21	0.0425847
22	0.00830244	22	0.044591
23	0.00865359	23	0.0527116
24	0.0107093	24	0.0623554
25	0.0142714	25	0.0740508
26	0.0154389	26	0.0861887
27	0.0186226	27	0.101362
28	0.0231031	28	0.118279
29	0.0281867	29	0.130907
30	0.0364513	30	0.146544
31	0.0451254	31	0.155895
32	0.0442571	32	0.168218
33	0.0445016	33	0.173581
34	0.0579022	34	0.17233
35	0.0206932	35	0.152236
36	0.0369145	36	0.160789
37	0.0184717	37	0.10188
38	0.0332875	38	0.260526
