# Supplementary material for: Single-breath-hold 3D abdominal metabolic MRI enables label-free diagnosis of liver cancer
Source: Nat Commun. 2026 Mar 31;17:4661. doi: 10.1038/s41467-026-71124-5 (PMC13201843; doi:10.1038/s41467-026-71124-5)
Supplement: Supplementary file 4 — Source Data [file 41467_2026_71124_MOESM4_ESM.zip › SI_Figures_Part5.xlsx]

## Sheet: FIgureS5_5
	Rex (s-1)				Rex (s-1)			T2 value (ms)
w	post-meal	fasting		w	post-meal	fasting		post-meal	fasting
-1	0.0518925	0.0418231		-7.8	-0.0220158	-0.00602858		69.7612	75.4634
-0.9	0.0329894	0.0323673		-7.7	-0.0200994	-0.00468059		80.9759	85.4659
-0.8	0.00688784	0.015774		-7.6	-0.0179244	-0.00357447		91.3636	96.8043
-0.7	-0.0277888	-0.00915459		-7.5	-0.0155008	-0.00267565		66.75	69.7582
-0.6	-0.0690857	-0.0415591		-7.4	-0.0128384	-0.00194893
-0.5	-0.115787	-0.0769816		-7.3	-0.00994715	-0.00133841
-0.4	-0.16526	-0.113452		-7.2	-0.006837	-0.00082827
-0.3	-0.213106	-0.15001		-7.1	-0.00351793	-0.000393878
-0.2	-0.253268	-0.181057		-7	0	0
-0.1	-0.279436	-0.200753		-6.9	0.00370674	0.000384599
0	-0.289199	-0.206949		-6.8	0.00759245	0.000791682
0.1	-0.280049	-0.19966		-6.7	0.011648	0.00125351
0.2	-0.256453	-0.179614		-6.6	0.0158658	0.00170424
0.3	-0.221102	-0.147647		-6.5	0.0202589	0.00214166
0.4	-0.178848	-0.111316		-6.4	0.0247395	0.00273904
0.5	-0.1346	-0.0757286		-6.3	0.0292067	0.00357161
0.6	-0.092006	-0.0428859		-6.2	0.0337353	0.00465824
0.7	-0.0536324	-0.0123748		-6.1	0.0383525	0.00605878
0.8	-0.0220864	0.0132173		-6	0.043036	0.00775755
0.9	0.00235589	0.0304375		-5.9	0.0478012	0.00978908
1	0.019443	0.0436619		-5.8	0.0526763	0.0121921
1.1	0.0293106	0.054104		-5.7	0.0575252	0.0150053
1.2	0.0339378	0.0620207		-5.6	0.0623251	0.018266
1.3	0.0348914	0.0679189		-5.5	0.0668011	0.0220026
1.4	0.0329382	0.0720892		-5.4	0.0711425	0.0262516
1.5	0.0292856	0.0756413		-5.3	0.0758299	0.0310646
1.6	0.026005	0.0784303		-5.2	0.0804573	0.0365206
1.7	0.0230304	0.081414		-5.1	0.0848537	0.0424371
1.8	0.0205145	0.0817746		-5	0.0892167	0.0487541
1.9	0.0194532	0.0794591		-4.9	0.0934773	0.0554837
2	0.0209704	0.0774405		-4.8	0.0977057	0.0624914
2.1	0.0250533	0.0745367		-4.7	0.101548	0.0695262
2.2	0.0307312	0.0717819		-4.6	0.104934	0.0763068
2.3	0.037477	0.0691364		-4.5	0.107903	0.0830137
2.4	0.0449897	0.0666433		-4.4	0.110429	0.0892081
2.5	0.0527627	0.0644123		-4.3	0.112324	0.0944909
2.6	0.0604291	0.0624562		-4.2	0.113682	0.0986396
2.7	0.0675559	0.0604301		-4.1	0.114557	0.101443
2.8	0.0737342	0.0585283		-4	0.114943	0.102771
2.9	0.0784534	0.0564325		-3.9	0.114983	0.102679
3	0.0814832	0.0533112		-3.8	0.114567	0.101332
3.1	0.0828963	0.0513003		-3.7	0.113864	0.0989643
3.2	0.0828735	0.0493755		-3.6	0.112923	0.0957593
3.3	0.0816133	0.046558		-3.5	0.111841	0.0917969
3.4	0.0793138	0.042284		-3.4	0.110839	0.0872637
3.5	0.0761728	0.0375919		-3.3	0.110032	0.0822429
3.6	0.072058	0.0327057		-3.2	0.109489	0.0772878
3.7	0.0674593	0.0276742		-3.1	0.10944	0.0727139
3.8	0.0627004	0.0225939		-3	0.110093	0.0684685
3.9	0.058096	0.017748		-2.9	0.111543	0.0644657
4	0.0537607	0.0133009		-2.8	0.112987	0.0608882
4.1	0.049757	0.00946558		-2.7	0.11415	0.0578721
4.2	0.0459342	0.00666941		-2.6	0.115431	0.055452
4.3	0.0422215	0.00453513		-2.5	0.116781	0.053649
4.4	0.0386339	0.0029905		-2.4	0.117651	0.0524912
4.5	0.0347907	0.00209022		-2.3	0.118941	0.0520251
4.6	0.0308768	0.00166512		-2.2	0.120554	0.0525753
4.7	0.0270703	0.00169952		-2.1	0.121806	0.0539975
4.8	0.0233703	0.00182971		-2	0.122802	0.0559161
4.9	0.0198007	0.0018763		-1.9	0.123432	0.0586569
5	0.0165759	0.00153464		-1.8	0.123465	0.06136
5.1	0.0139288	0.00100287		-1.7	0.122733	0.0637142
5.2	0.0116671	0.000985139		-1.6	0.121053	0.0653519
5.3	0.00968169	0.00175627		-1.5	0.118151	0.0660916
5.4	0.00796051	0.00239219		-1.4	0.113399	0.0665082
5.5	0.00648347	0.00311888		-1.3	0.106549	0.065553
5.6	0.00521648	0.00406369		-1.2	0.0973268	0.0627005
5.7	0.00413652	0.00445153		-1.1	0.0851137	0.0574288
5.8	0.00328148	0.00437243		-1	0.0692905	0.0490893
5.9	0.00261346	0.00425645		-0.9	0.0488398	0.0363894
6	0.00207813	0.00409743		-0.8	0.0226161	0.0181102
6.1	0.00168575	0.00391969		-0.7	-0.0096889	-0.00630635
6.2	0.00139694	0.00377989		-0.6	-0.0481747	-0.0367099
6.3	0.00118673	0.00374715		-0.5	-0.0922471	-0.0720003
6.4	0.00103257	0.00350052		-0.4	-0.139025	-0.110301
6.5	0.000911672	0.00302176		-0.3	-0.184127	-0.148822
6.6	0.000801102	0.00253628		-0.2	-0.222298	-0.181947
6.7	0.000677834	0.00200675		-0.1	-0.248075	-0.204855
6.8	0.000518761	0.00141907		0	-0.257599	-0.21334
6.9	0.000300619	0.000757694		0.1	-0.248154	-0.205021
7	0	0		0.2	-0.222073	-0.183177
7.1	-0.0003755	-0.000895636		0.3	-0.183008	-0.150609
7.2	-0.000865019	-0.00191914		0.4	-0.136618	-0.112556
7.3	-0.00150534	-0.00280266		0.5	-0.0886363	-0.0737664
7.4	-0.00231826	-0.00367651		0.6	-0.0437887	-0.0382358
7.5	-0.00332614	-0.00452688		0.7	-0.00518465	-0.00857817
7.6	-0.00465264	-0.00534493		0.8	0.0256744	0.0137715
7.7	-0.00650206	-0.00612186		0.9	0.0479891	0.0282728
7.8	-0.00880899	-0.00684888		1	0.0628179	0.0352909
