# Supplementary material for: Single-breath-hold 3D abdominal metabolic MRI enables label-free diagnosis of liver cancer
Source: Nat Commun. 2026 Mar 31;17:4661. doi: 10.1038/s41467-026-71124-5 (PMC13201843; doi:10.1038/s41467-026-71124-5)
Supplement: Supplementary file 4 — Source Data [file 41467_2026_71124_MOESM4_ESM.zip › SI_Figures_Part6.xlsx]

## Sheet: FIgureS6-1a_glucose_variation
sub001				sub002				sub003				sub004				sub005
time/min	glucose CEST	std		time/min	glucose CEST	std		time/min	glucose CEST	std		time/min	glucose CEST	std		time/min	glucose CEST	std
-3	0	0.00187778		-3	0	0.00200157		-3	0	0.00479171		-3	0	0.00163993		-3	0	0.00204465
3	-0.00322875	0.00179489		3	-0.0014343	0.00187275		3	0.00556658	0.00463455		3	0.00684256	0.0015994		3	0.00227585	0.00197649
6	-0.000845288	0.00178443		6	-0.000570575	0.00204863		6	0.00808605	0.00426242		6	0.0110512	0.00138452		6	0.00404933	0.00200041
9	7.19078e-05	0.00176352		9	0.00311944	0.00194807		9	0.0117961	0.00432142		9	0.00978809	0.00146804		9	0.00217138	0.00209782
12	0.00550507	0.00172047		12	-0.000924602	0.00229152		12	0.0120686	0.00445219		12	0.0123614	0.00138071		12	0.00238635	0.00219814
15	0.00372277	0.00174666		15	0.00456021	0.00225662		15	0.00936622	0.00463476		15	0.0130167	0.00145516		15	0.00220709	0.00212595
18	0.00451802	0.00178377		18	0.00438148	0.00245342		18	0.00822517	0.00443046		18	0.0120376	0.00137676		18	0.00908406	0.00212674
21	0.00202246	0.00177075		21	0.00865166	0.00266564		21	0.00580428	0.00445046		21	0.0138365	0.00152865		21	0.00950521	0.0020454
26	0.00636026	0.00176339		26	0.0111064	0.00261913		26	0.00663328	0.0044231		26	0.0169644	0.0014595		26	0.0124752	0.00207856
31	0.00446642	0.00170859		31	0.0113026	0.00233183		31	0.00870091	0.00429925		31	0.0204023	0.00157217		31	0.0155644	0.00208576
36	0.00595078	0.00164912		36	0.011205	0.00215744		36	0.0105931	0.00420833		36	0.0245069	0.00152766		36	0.00966754	0.00197667
41	0.00297319	0.00164018		41	0.0145019	0.00197069		41	0.00966959	0.0043581		41	0.0259687	0.00154863		41	0.00443397	0.00205177
46	0.000964441	0.00171921		46	0.00950995	0.00184608		46	0.0102524	0.00444732		46	0.0290659	0.00155488		46	0.00488793	0.00202586
51	-0.000173612	0.00171932		51	0.0141781	0.00179518		51	0.00911705	0.00460308		51	0.0278042	0.00169683		51	4.78722e-05	0.00201779

## Sheet: FIgureS6-1b_T2_variation
sub001				sub002				sub003				sub004				sub005
time/min	T2 value (ms)	std (ms)		time/min	T2 value (ms)	std (ms)		time/min	T2 value (ms)	std (ms)		time/min	T2 value (ms)	std (ms)		time/min	T2 value (ms)	std (ms)
-3	92.238	6.11101		-3	82.696	11.3035		-3	86.8953	8.11538		-3	98.6726	4.87782		-3	72.7401	4.4107
3	91.3438	5.98151		3	85.2545	21.3884		3	89.9672	10.9887		3	104.971	5.40055		3	74.3826	5.86257
6	90.8977	6.78065		6	88.4913	25.9551		6	90.0918	14.3678		6	105.021	5.67827		6	74.6491	6.31697
9	91.3881	6.51278		9	93.5416	36.4495		9	90.7338	14.9091		9	105.095	5.54213		9	74.8225	6.36334
12	92.0517	6.43025		12	88.2949	28.5377		12	90.1964	15.5966		12	104.205	5.73781		12	72.7825	5.50645
15	92.3234	6.19957		15	91.6991	32.2659		15	89.174	15.2972		15	102.354	6.10036		15	76.6178	8.84272
18	93.7014	6.84374		18	93.2575	30.062		18	90.8736	14.5018		18	99.1788	5.06765		18	74.2501	6.00027
21	92.8651	6.2363		21	94.3053	33.1373		21	90.1535	17.3251		21	101.597	4.9239		21	72.6985	4.67383
26	91.0374	6.07786		26	92.5174	30.3351		26	87.6744	16.0915		26	104.312	5.9097		26	74.1745	6.38745
31	92.3638	6.5146		31	94.369	34.4769		31	89.654	14.4311		31	103.872	6.52629		31	73.5602	5.62659
36	94.2684	6.0539		36	96.0994	38.069		36	88.51	14.0756		36	103.624	8.08059		36	74.5615	6.64224
41	94.7981	6.38269		41	102.856	48.6844		41	89.9613	14.0347		41	103.262	7.93205		41	74.4706	7.04021
46	93.9176	6.39679		46	99.9907	48.9221		46	90.2779	13.7128		46	102.987	8.54501		46	75.7321	7.11108
51	92.9871	5.92304		51	101.533	50.3654		51	91.1218	13.8989		51	102.513	9.97337		51	75.2722	7.31384
