# Supplementary material for: Single-breath-hold 3D abdominal metabolic MRI enables label-free diagnosis of liver cancer
Source: Nat Commun. 2026 Mar 31;17:4661. doi: 10.1038/s41467-026-71124-5 (PMC13201843; doi:10.1038/s41467-026-71124-5)
Supplement: Supplementary file 4 — Source Data [file 41467_2026_71124_MOESM4_ESM.zip › SI_Figures_Part7.xlsx]

## Sheet: Figure7.1c
ST (3.5 ppm)		ST (2 ppm)		ST (1.2 ppm)		ST (-1.2 ppm)		APTw
benign	control	benign	control	benign	control	benign	control	benign	control
0.866401	0.647467	0.877329	0.73638	0.889672	0.806744	0.930532	0.812332	-0.046867	-0.00629907
0.795558	0.650583	0.836337	0.73915	0.860925	0.807559	0.886632	0.813483	-0.0045028	-0.00925864
0.654086	0.638281	0.677825	0.7155	0.77482	0.7954	0.727796	0.77422	0.0216977	-0.00980571
0.756121	0.642833	0.807956	0.739247	0.872227	0.822655	0.883455	0.819315	-0.0102058	0.00892068
0.746531	0.659111	0.789685	0.730905	0.849067	0.805654	0.86473	0.816541	-0.00342319	-0.00304171
0.801159	0.632208	0.768494	0.726969	0.789694	0.82001	0.923617	0.823209	0.300713	-0.0122348
0.827493	0.625322	0.81875	0.721288	0.843592	0.813579	0.930101	0.818929	0.101139	-0.00953534

## Sheet: Figure7.1d
ST (3.5 ppm)		ST (2 ppm)		ST (1.2 ppm)		ST (-1.2 ppm)		APTw
HCC	benign	HCC	benign	HCC	benign	HCC	benign	HCC	benign
0.744061	0.866401	0.78357	0.877329	0.833237	0.889672	0.835068	0.930532	-0.00374543	-0.046867
0.76163	0.795558	0.809847	0.836337	0.855947	0.860925	0.90998	0.886632	-0.0206996	-0.0045028
0.744003	0.654086	0.808164	0.677825	0.870192	0.77482	0.831962	0.727796	0.0140861	0.0216977
0.749434		0.798015		0.84408		0.876209		0.000317462
0.694851		0.752225		0.817844		0.883965		-0.0147049
0.718182	0.756121	0.774154	0.807956	0.839324	0.872227	0.907005	0.883455	-0.0211494	-0.0102058
0.704858	0.746531	0.761026	0.789685	0.823685	0.849067	0.90094	0.86473	-0.0212302	-0.00342319
0.759772	0.801159	0.797981	0.768494	0.85319	0.789694	0.899576	0.923617	-0.0131053	0.300713
0.711523	0.827493	0.782986	0.81875	0.816537	0.843592	0.776301	0.930101	0.0226684	0.101139
0.665742		0.741603		0.826825		0.796524		-0.0177764
0.686926		0.733758		0.812882		0.829276		0.00316043
